# Supplementary material for: Robustness of cancer microbiome signals over a broad range of methodological variation
Source: Oncogene. 2024 Feb 23;43(15):1127–48. doi: 10.1038/s41388-024-02974-w (PMC10997506; doi:10.1038/s41388-024-02974-w)
Supplement: Supplementary file 2 — Supplementary Tables [file 41388_2024_2974_MOESM2_ESM.zip]

Archive with 48 entries (47 files):
- Tables copy/
- __MACOSX/._Tables copy
- Tables copy/TableS4_WoLr1_Conterminator.csv
- __MACOSX/Tables copy/._TableS4_WoLr1_Conterminator.csv
- Tables copy/TableS5_KrakenUniq_filt_features.csv
- __MACOSX/Tables copy/._TableS5_KrakenUniq_filt_features.csv
- Tables copy/TableS6_RS210clean_nonviral_bio_coverages.csv
- __MACOSX/Tables copy/._TableS6_RS210clean_nonviral_bio_coverages.csv
- Tables copy/TableS7_RS210clean_coverage_cutoff_unique_species.csv
- __MACOSX/Tables copy/._TableS7_RS210clean_coverage_cutoff_unique_species.csv
- Tables copy/TableS8_T2T_KrakenUniq_BIO_Fullset.csv
- __MACOSX/Tables copy/._TableS8_T2T_KrakenUniq_BIO_Fullset.csv
- Tables copy/TableS9_metadata_KrakenUniq_BIO_Fullset.csv
- __MACOSX/Tables copy/._TableS9_metadata_KrakenUniq_BIO_Fullset.csv
- Tables copy/TableS10_KrakenUniq_BIO_HG38_intersected.csv
- __MACOSX/Tables copy/._TableS10_KrakenUniq_BIO_HG38_intersected.csv
- Tables copy/TableS11_KrakenUniq_BIO_T2T_intersected.csv
- __MACOSX/Tables copy/._TableS11_KrakenUniq_BIO_T2T_intersected.csv
- Tables copy/TableS12_KrakenUniq_BIO_Pan_intersected.csv
- __MACOSX/Tables copy/._TableS12_KrakenUniq_BIO_Pan_intersected.csv
- Tables copy/TableS13_RS210clean_filtered_abundances.csv
- __MACOSX/Tables copy/._TableS13_RS210clean_filtered_abundances.csv
- Tables copy/TableS14_metadata_RS210clean_filtered_abundances.csv
- __MACOSX/Tables copy/._TableS14_metadata_RS210clean_filtered_abundances.csv
- Tables copy/Table S1.docx
- __MACOSX/Tables copy/._Table S1.docx
- Tables copy/Table S2.docx
- __MACOSX/Tables copy/._Table S2.docx
- Tables copy/TableS3_Kraken__Conterminator.csv
- __MACOSX/Tables copy/._TableS3_Kraken__Conterminator.csv
- Tables copy/TableS23_overlap_stats.xlsx
- __MACOSX/Tables copy/._TableS23_overlap_stats.xlsx
- Tables copy/TableS15_fig3_CQ_feat_2020_data.xlsx
- __MACOSX/Tables copy/._TableS15_fig3_CQ_feat_2020_data.xlsx
- Tables copy/TableS16_figS9_VSNM_feat_2020_data.xlsx
- __MACOSX/Tables copy/._TableS16_figS9_VSNM_feat_2020_data.xlsx
- Tables copy/TableS17_Fig6JK_FigS22Y_CQ_KU_feat.xlsx
- __MACOSX/Tables copy/._TableS17_Fig6JK_FigS22Y_CQ_KU_feat.xlsx
- Tables copy/TableS18_Fig8JK_FigS27Y_CQ_RS_feat.xlsx
- __MACOSX/Tables copy/._TableS18_Fig8JK_FigS27Y_CQ_RS_feat.xlsx
- Tables copy/TableS19_Fig6JK_CQ_KU_ANCOM-BC.xlsx
- __MACOSX/Tables copy/._TableS19_Fig6JK_CQ_KU_ANCOM-BC.xlsx
- Tables copy/TableS20_Fig8JK_CQ_RS210clean_ANCOM-BC.xlsx
- __MACOSX/Tables copy/._TableS20_Fig8JK_CQ_RS210clean_ANCOM-BC.xlsx
- Tables copy/TableS21_VSNM_feat_full_2020_data.xlsx
- __MACOSX/Tables copy/._TableS21_VSNM_feat_full_2020_data.xlsx
- Tables copy/TableS22_CQ_feat_full_2020_data.xlsx
- __MACOSX/Tables copy/._TableS22_CQ_feat_full_2020_data.xlsx
