# Supplementary material for: Robustness of cancer microbiome signals over a broad range of methodological variation
Source: Oncogene. 2024 Feb 23;43(15):1127–48. doi: 10.1038/s41388-024-02974-w (PMC10997506; doi:10.1038/s41388-024-02974-w)
Supplement: Supplementary file 2 — Supplementary Tables [file 41388_2024_2974_MOESM2_ESM.zip › Tables copy/TableS5_KrakenUniq_filt_features.csv]

Filtered genera
Pneumocystis
Candida
Saccharomyces
Fusarium
Cyphellophora
Penicillium
Aspergillus
Malassezia
Jonquetella
Cloacibacillus
Treponema
Ureaplasma
Mycoplasma
Akkermansia
Sneathia
Streptobacillus
Leptotrichia
Fusobacterium
Sphingobacterium
Barnesiella
Muribaculum
Alistipes
Butyricimonas
Odoribacter
Porphyromonas
Bacteroides
Tannerella
Parabacteroides
Alloprevotella
Paraprevotella
Prevotella
Bergeyella
Weeksella
Empedobacter
Elizabethkingia
Chryseobacterium
Myroides
Capnocytophaga
Flavobacterium
Turicibacter
Erysipelothrix
Erysipelatoclostridium
Faecalitalea
Acidaminococcus
Phascolarctobacterium
Megamonas
Selenomonas
Megasphaera
Dialister
Veillonella
Christensenella
Eubacterium
Oscillibacter
Intestinimonas
Flavonifractor
Ruthenibacterium
Ruminococcus
Faecalibacterium
Hathewaya
Hungatella
Clostridium
Mogibacterium
Paeniclostridium
Romboutsia
Filifactor
Clostridioides
Mageeibacillus
Fastidiosipila
Anaerotignum
Lachnoanaerobaculum
Butyrivibrio
Lachnospira
Roseburia
Blautia
Anaerostipes
Ezakiella
Murdochiella
Peptoniphilus
Anaerococcus
Parvimonas
Finegoldia
Leuconostoc
Weissella
Dolosigranulum
Vagococcus
Enterococcus
Pediococcus
Lactobacillus
Aerococcus
Abiotrophia
Lactococcus
Streptococcus
Listeria
Kurthia
Exiguobacterium
Brevibacillus
Paenibacillus
Gemella
Oceanobacillus
Virgibacillus
Lysinibacillus
Bacillus
Jeotgalicoccus
Salinicoccus
Staphylococcus
Cryptobacterium
Arabia
Slackia
Gordonibacter
Eggerthella
Adlercreutzia
Collinsella
Olsenella
Atopobium
Blastococcus
Scardovia
Parascardovia
Gardnerella
Bifidobacterium
Flaviflexus
Actinotignum
Trueperella
Actinomyces
Mobiluncus
Nocardiopsis
Actinomadura
Streptomyces
Saccharomonospora
Saccharopolyspora
Amycolatopsis
Pseudonocardia
Tropheryma
Cellulomonas
Dermabacter
Brachybacterium
Cellulosimicrobium
Brevibacterium
Dermacoccus
Kytococcus
Rothia
Arthrobacter
Kocuria
Micrococcus
Agromyces
Curtobacterium
Leifsonia
Microbacterium
Tsukamurella
Dietzia
Lawsonella
Nocardia
Rhodococcus
Corynebacterium
Mycobacterium
Gordonia
Nocardioides
Propionimicrobium
Tessaracoccus
Propionibacterium
Cutibacterium
Helicobacter
Arcobacter
Campylobacter
Desulfovibrio
Legionella
Halomonas
Cardiobacterium
Aeromonas
Vibrio
Shewanella
Frederiksenia
Rodentibacter
Mannheimia
Actinobacillus
Pasteurella
Aggregatibacter
Haemophilus
Pseudoxanthomonas
Stenotrophomonas
Xanthomonas
Hafnia
Morganella
Proteus
Providencia
Tatumella
Erwinia
Pantoea
Rahnella
Yersinia
Serratia
Pseudescherichia
Cedecea
Cronobacter
Pluralibacter
Kosakonia
Leclercia
Raoultella
Kluyvera
Shigella
Enterobacter
Salmonella
Atlantibacter
Citrobacter
Escherichia
Klebsiella
Psychrobacter
Moraxella
Acinetobacter
Pseudomonas
Rickettsia
Haematobacter
Paracoccus
Granulibacter
Roseomonas
Acetobacter
Brevundimonas
Sphingobium
Sphingomonas
Bartonella
Brucella
Mesorhizobium
Microvirga
Methylobacterium
Agrobacterium
Rhizobium
Afipia
Bradyrhizobium
Chromobacterium
Laribacter
Eikenella
Neisseria
Vitreoscilla
Kingella
Sutterella
Oxalobacter
Noviherbaspirillum
Herbaspirillum
Massilia
Oligella
Achromobacter
Bordetella
Alcaligenes
Lautropia
Pandoraea
Burkholderia
Cupriavidus
Ralstonia
Delftia
Comamonas
Acidovorax
Methanomassiliicoccus
Methanosphaera
Methanobrevibacter
Mastadenovirus
Alphapapillomavirus
Lymphocryptovirus
Tequatrovirus
Roseolovirus
Simplexvirus
Betapolyomavirus
Cytomegalovirus
Skunavirus
Nonagvirus
Sashavirus
Alphatorquevirus
Moineauvirus
Gammaretrovirus
Ceduovirus
Sextaecvirus
Deltapolyomavirus
Eponavirus
Salivirus
Taranisvirus
Phietavirus
Brigitvirus
Betacoronavirus
Toutatisvirus
Lentivirus
Harbinvirus
Slopekvirus
Oengusvirus
Erythroparvovirus
Septimatrevirus
Sepunavirus
Phikzvirus
Tunavirus
Rhadinovirus
Elvirus
Chivirus
Jiaodavirus
Webervirus
Vectrevirus
Alphapolyomavirus
Fromanvirus
