# Supplementary material for: Robustness of cancer microbiome signals over a broad range of methodological variation
Source: Oncogene. 2024 Feb 23;43(15):1127–48. doi: 10.1038/s41388-024-02974-w (PMC10997506; doi:10.1038/s41388-024-02974-w)
Supplement: Supplementary file 2 — Supplementary Tables [file 41388_2024_2974_MOESM2_ESM.zip › Tables copy/TableS6_RS210clean_nonviral_bio_coverages.csv]

OGU	domain	phylum	class	order	family	genus	species	UNITN	UHGG	PATH	WIS	cov_All
G000006335	Eukaryota	Ascomycota	Saccharomycetes	Saccharomycetales	Debaryomycetaceae	Candida	Candida_tropicalis	FALSE	FALSE	FALSE	TRUE	0.0461754846811125
G000006445	Eukaryota	Ascomycota	Saccharomycetes	Saccharomycetales	Debaryomycetaceae	Debaryomyces	Debaryomyces_hansenii	FALSE	FALSE	FALSE	TRUE	0.0248917919489664
G000143185	Eukaryota	Basidiomycota	Agaricomycetes	Agaricales	Schizophyllaceae	Schizophyllum	Schizophyllum_commune	FALSE	FALSE	FALSE	TRUE	0.00199850707041908
G000146045	Eukaryota	Ascomycota	Saccharomycetes	Saccharomycetales	Saccharomycetaceae	Saccharomyces	Saccharomyces_cerevisiae	FALSE	FALSE	FALSE	TRUE	0.994544650697002
G000149985	Eukaryota	Ascomycota	Dothideomycetes	Pleosporales	Pleosporaceae	Pyrenophora	Pyrenophora_tritici-repentis	FALSE	FALSE	FALSE	TRUE	0.00262153108794961
G000181695	Eukaryota	Basidiomycota	Malasseziomycetes	Malasseziales	Malasseziaceae	Malassezia	Malassezia_globosa	FALSE	FALSE	FALSE	TRUE	0.40404431617251
G000182765	Eukaryota	Ascomycota	Saccharomycetes	Saccharomycetales	Debaryomycetaceae	Candida	Candida_parapsilosis	FALSE	FALSE	FALSE	TRUE	0.0770190352488294
G000182965	Eukaryota	Ascomycota	Saccharomycetes	Saccharomycetales	Debaryomycetaceae	Candida	Candida_albicans	FALSE	FALSE	FALSE	TRUE	0.835343909313058
G000243375	Eukaryota	Ascomycota	Saccharomycetes	Saccharomycetales	Saccharomycetaceae	Torulaspora	Torulaspora_delbrueckii	FALSE	FALSE	FALSE	TRUE	0.0121432827326166
G000264905	Eukaryota	Basidiomycota	Agaricomycetes	Russulales	Stereaceae	Stereum	Stereum_hirsutum	FALSE	FALSE	FALSE	TRUE	0.00347504577200758
G000271745	Eukaryota	Ascomycota	Sordariomycetes	Hypocreales	Nectriaceae	Fusarium	Fusarium_oxysporum	FALSE	FALSE	FALSE	TRUE	0.007746540712065
G000281105	Eukaryota	Ascomycota	Dothideomycetes			Coniosporium	Coniosporium_apollinis	FALSE	FALSE	FALSE	TRUE	0.00185212715377717
G000300575	Eukaryota	Basidiomycota	Agaricomycetes	Agaricales	Agaricaceae	Agaricus	Agaricus_bisporus	FALSE	FALSE	FALSE	TRUE	0.0468650759460156
G000315875	Eukaryota	Ascomycota	Saccharomycetes	Saccharomycetales	Debaryomycetaceae	Candida	Candida_orthopsilosis	FALSE	FALSE	FALSE	TRUE	0.00354428331959271
G000349305	Eukaryota	Basidiomycota	Malasseziomycetes	Malasseziales	Malasseziaceae	Malassezia	Malassezia_sympodialis	FALSE	FALSE	FALSE	TRUE	0.0313103859499367
G000365145	Eukaryota	Ascomycota	Eurotiomycetes	Chaetothyriales	Cyphellophoraceae	Cyphellophora	Cyphellophora_europaea	FALSE	FALSE	FALSE	TRUE	0.00046943083170698
G000400465	Eukaryota	Basidiomycota	Wallemiomycetes	Wallemiales	Wallemiaceae	Wallemia	Wallemia_ichthyophaga	FALSE	FALSE	FALSE	TRUE	0.00081348193047049
G000403515	Eukaryota	Basidiomycota	Ustilaginomycetes	Ustilaginales	Ustilaginaceae	Pseudozyma	Pseudozyma_hubeiensis	FALSE	FALSE	FALSE	TRUE	0.000972924136640296
G000523435	Eukaryota	Ascomycota	Dothideomycetes	Pleosporales	Pleosporaceae	Bipolaris	Bipolaris_zeicola	FALSE	FALSE	FALSE	TRUE	0.00240992461641751
G000721765	Eukaryota	Ascomycota	Dothideomycetes	Dothideales	Saccotheciaceae	Aureobasidium	Aureobasidium_namibiae	FALSE	FALSE	FALSE	TRUE	0.00218006465792258
G000721785	Eukaryota	Ascomycota	Dothideomycetes	Dothideales	Saccotheciaceae	Aureobasidium	Aureobasidium_pullulans	FALSE	FALSE	FALSE	TRUE	0.0989554419614554
G000769745	Eukaryota	Ascomycota	Eurotiomycetes	Eurotiales	Aspergillaceae	Penicillium	Penicillium_expansum	FALSE	FALSE	FALSE	TRUE	0.018710703619874
G001329695	Eukaryota	Basidiomycota	Microbotryomycetes	Sporidiobolales	Sporidiobolaceae	Rhodotorula	Rhodotorula_graminis	FALSE	FALSE	FALSE	TRUE	0.00660463076491287
G001477535	Eukaryota	Ascomycota	Pneumocystidomycetes	Pneumocystidales	Pneumocystidaceae	Pneumocystis	Pneumocystis_jirovecii	FALSE	FALSE	FALSE	TRUE	0.0018042016666627
G001642055	Eukaryota	Ascomycota	Dothideomycetes	Pleosporales	Pleosporaceae	Alternaria	Alternaria_alternata	FALSE	FALSE	FALSE	TRUE	0.124436711079529
G001661255	Eukaryota	Ascomycota	Saccharomycetes	Saccharomycetales	Phaffomycetaceae	Wickerhamomyces	Wickerhamomyces_anomalus	FALSE	FALSE	FALSE	TRUE	0.00670633923695148
G001661395	Eukaryota	Ascomycota	Saccharomycetes	Saccharomycetales	Debaryomycetaceae	Hyphopichia	Hyphopichia_burtonii	FALSE	FALSE	FALSE	TRUE	0.00271694657128599
G001661405	Eukaryota	Ascomycota	Saccharomycetes	Saccharomycetales	Phaffomycetaceae	Cyberlindnera	Cyberlindnera_jadinii	FALSE	FALSE	FALSE	TRUE	0.0733487123379838
G003144115	Eukaryota	Basidiomycota	Exobasidiomycetes	Entylomatales		Tilletiopsis	Tilletiopsis_washingtonensis	FALSE	FALSE	FALSE	TRUE	0.00101376770196114
G003290485	Eukaryota	Basidiomycota	Malasseziomycetes	Malasseziales	Malasseziaceae	Malassezia	Malassezia_restricta	FALSE	FALSE	FALSE	TRUE	0.985719300383307
G005498985	Eukaryota	Basidiomycota	Ustilaginomycetes	Ustilaginales	Ustilaginaceae	Sporisorium	Sporisorium_graminicola	FALSE	FALSE	FALSE	TRUE	0.00494309901101222
G014466165	Eukaryota	Basidiomycota	Agaricomycetes	Agaricales	Pleurotaceae	Pleurotus	Pleurotus_ostreatus	FALSE	FALSE	FALSE	TRUE	0.00292795787570141
G015533775	Eukaryota	Ascomycota	Eurotiomycetes	Eurotiales	Aspergillaceae	Penicillium	Penicillium_roqueforti	FALSE	FALSE	FALSE	TRUE	0.0203128351756462
G016861865	Eukaryota	Ascomycota	Eurotiomycetes	Eurotiales	Aspergillaceae	Aspergillus	Aspergillus_puulaauensis	FALSE	FALSE	FALSE	TRUE	0.00705011759957355
G900074925	Eukaryota	Ascomycota	Dothideomycetes	Mycosphaerellales	Mycosphaerellaceae	Ramularia	Ramularia_collo-cygni	FALSE	FALSE	FALSE	TRUE	0.000297025755645489
G900519145	Eukaryota	Basidiomycota	Ustilaginomycetes	Ustilaginales	Ustilaginaceae	Ustilago	Ustilago_hordei	FALSE	FALSE	FALSE	TRUE	0.00988513164614984
G000003925	Bacteria	Firmicutes	Bacilli	Bacillales	Bacillaceae	Bacillus	Bacillus_mycoides	FALSE	FALSE	TRUE	FALSE	0.0274654048450297
G000005845	Bacteria	Proteobacteria	Gammaproteobacteria	Enterobacterales	Enterobacteriaceae	Escherichia	Escherichia_coli	TRUE	FALSE	TRUE	FALSE	0.999770986709042
G000006765	Bacteria	Proteobacteria	Gammaproteobacteria	Pseudomonadales	Pseudomonadaceae	Pseudomonas	Pseudomonas_aeruginosa	TRUE	TRUE	TRUE	TRUE	0.993225532708299
G000006925	Bacteria	Proteobacteria	Gammaproteobacteria	Enterobacterales	Enterobacteriaceae	Shigella	Shigella_flexneri	FALSE	FALSE	TRUE	FALSE	0.912966882315422
G000006945	Bacteria	Proteobacteria	Gammaproteobacteria	Enterobacterales	Enterobacteriaceae	Salmonella	Salmonella_enterica	FALSE	TRUE	TRUE	FALSE	0.0562010403919859
G000007025	Bacteria	Proteobacteria	Alphaproteobacteria	Rickettsiales	Rickettsiaceae	Rickettsia	Rickettsia_conorii	FALSE	FALSE	TRUE	FALSE	0.00344432140168906
G000007125	Bacteria	Proteobacteria	Alphaproteobacteria	Hyphomicrobiales	Brucellaceae	Brucella	Brucella_melitensis	FALSE	FALSE	TRUE	FALSE	0.0302320125549667
G000007145	Bacteria	Proteobacteria	Gammaproteobacteria	Xanthomonadales	Xanthomonadaceae	Xanthomonas	Xanthomonas_campestris	FALSE	FALSE	FALSE	TRUE	0.714613603751477
G000007485	Bacteria	Actinobacteria	Actinomycetia	Micrococcales	Tropherymataceae	Tropheryma	Tropheryma_whipplei	FALSE	FALSE	TRUE	FALSE	0.0127789945681185
G000007545	Bacteria	Proteobacteria	Gammaproteobacteria	Enterobacterales	Enterobacteriaceae	Salmonella	Salmonella_enterica	FALSE	TRUE	TRUE	FALSE	0.0708023291508424
G000007705	Bacteria	Proteobacteria	Betaproteobacteria	Neisseriales	Chromobacteriaceae	Chromobacterium	Chromobacterium_violaceum	FALSE	FALSE	TRUE	FALSE	0.0172200846965322
G000007765	Bacteria	Proteobacteria	Gammaproteobacteria	Legionellales	Coxiellaceae	Coxiella	Coxiella_burnetii	FALSE	FALSE	TRUE	FALSE	0.00148856739899657
G000007825	Bacteria	Firmicutes	Bacilli	Bacillales	Bacillaceae	Bacillus	Bacillus_cereus	FALSE	FALSE	TRUE	FALSE	0.0984816392834262
G000007905	Bacteria	Proteobacteria	Epsilonproteobacteria	Campylobacterales	Helicobacteraceae	Helicobacter	Helicobacter_hepaticus	FALSE	FALSE	TRUE	FALSE	0.00320763295474631
G000008045	Bacteria	Proteobacteria	Alphaproteobacteria	Rickettsiales	Rickettsiaceae	Rickettsia	Rickettsia_typhi	FALSE	FALSE	TRUE	FALSE	0.00274045070787479
G000008185	Bacteria	Spirochaetes	Spirochaetia	Spirochaetales	Treponemataceae	Treponema	Treponema_denticola	TRUE	FALSE	TRUE	FALSE	0.990996415659674
G000008425	Bacteria	Firmicutes	Bacilli	Bacillales	Bacillaceae	Bacillus	Bacillus_licheniformis	FALSE	TRUE	TRUE	FALSE	0.0506606641098174
G000008445	Bacteria	Firmicutes	Bacilli	Bacillales	Bacillaceae	Bacillus	Bacillus_anthracis	TRUE	FALSE	TRUE	TRUE	0.0926824402621673
G000008485	Bacteria	Proteobacteria	Gammaproteobacteria	Legionellales	Legionellaceae	Legionella	Legionella_pneumophila	FALSE	FALSE	TRUE	FALSE	0.00357912903641641
G000008865	Bacteria	Proteobacteria	Gammaproteobacteria	Enterobacterales	Enterobacteriaceae	Escherichia	Escherichia_coli	TRUE	FALSE	TRUE	FALSE	0.884022310620245
G000009045	Bacteria	Firmicutes	Bacilli	Bacillales	Bacillaceae	Bacillus	Bacillus_subtilis	FALSE	TRUE	TRUE	TRUE	0.0391338754143532
G000009085	Bacteria	Proteobacteria	Epsilonproteobacteria	Campylobacterales	Campylobacteraceae	Campylobacter	Campylobacter_jejuni	TRUE	FALSE	TRUE	FALSE	0.0153337138839865
G000009805	Bacteria	Actinobacteria	Actinomycetia	Corynebacteriales	Nocardiaceae	Nocardia	Nocardia_farcinica	FALSE	FALSE	TRUE	FALSE	0.00864632546265454
G000010125	Bacteria	Firmicutes	Bacilli	Bacillales	Staphylococcaceae	Staphylococcus	Staphylococcus_saprophyticus	FALSE	FALSE	TRUE	TRUE	0.463340676408557
G000010205	Bacteria	Proteobacteria	Alphaproteobacteria	Rickettsiales	Rickettsiaceae	Orientia	Orientia_tsutsugamushi	FALSE	FALSE	TRUE	FALSE	0.000910409076813339
G000010425	Bacteria	Actinobacteria	Actinomycetia	Bifidobacteriales	Bifidobacteriaceae	Bifidobacterium	Bifidobacterium_adolescentis	TRUE	TRUE	FALSE	TRUE	0.295797133005845
G000010505	Bacteria	Bacteroidetes	Bacteroidia	Bacteroidales	Porphyromonadaceae	Porphyromonas	Porphyromonas_gingivalis	TRUE	TRUE	TRUE	FALSE	0.971514120004111
G000011065	Bacteria	Bacteroidetes	Bacteroidia	Bacteroidales	Bacteroidaceae	Bacteroides	Bacteroides_thetaiotaomicron	TRUE	TRUE	TRUE	TRUE	0.984351113440882
G000011225	Bacteria	Tenericutes		Mycoplasmoidales	Mycoplasmoidaceae	Malacoplasma	Mycoplasma_penetrans	FALSE	FALSE	TRUE	FALSE	0.00111141124939553
G000011645	Bacteria	Firmicutes	Bacilli	Bacillales	Bacillaceae	Bacillus	Bacillus_licheniformis	FALSE	TRUE	TRUE	FALSE	0.0506664500543149
G000011705	Bacteria	Proteobacteria	Betaproteobacteria	Burkholderiales	Burkholderiaceae	Burkholderia	Burkholderia_mallei	FALSE	FALSE	TRUE	FALSE	0.0322559307636456
G000012065	Bacteria	Spirochaetes	Spirochaetia	Spirochaetales	Borreliaceae	Borrelia	Borrelia_hermsii	FALSE	FALSE	TRUE	FALSE	0.00103054598307429
G000012085	Bacteria	Spirochaetes	Spirochaetia	Spirochaetales	Borreliaceae	Borrelia	Borrelia_turicatae	FALSE	FALSE	TRUE	FALSE	0.000856266489350293
G000012125	Bacteria	Chlamydiae	Chlamydiia	Chlamydiales	Chlamydiaceae	Chlamydia	Chlamydia_trachomatis	TRUE	FALSE	TRUE	FALSE	0.00161598647894607
G000012365	Bacteria	Proteobacteria	Betaproteobacteria	Burkholderiales	Burkholderiaceae	Burkholderia	Burkholderia_thailandensis	FALSE	FALSE	TRUE	FALSE	0.030368269325722
G000012565	Bacteria	Proteobacteria	Alphaproteobacteria	Rickettsiales	Anaplasmataceae	Ehrlichia	Ehrlichia_canis	FALSE	FALSE	TRUE	FALSE	0.0017436864558223
G000012845	Bacteria	Bacteroidetes	Bacteroidia	Bacteroidales	Tannerellaceae	Parabacteroides	Parabacteroides_distasonis	TRUE	TRUE	TRUE	TRUE	0.927407090565927
G000012945	Bacteria	Proteobacteria	Betaproteobacteria	Burkholderiales	Burkholderiaceae	Burkholderia	Burkholderia_lata	FALSE	FALSE	TRUE	FALSE	0.388722081039685
G000013145	Bacteria	Proteobacteria	Alphaproteobacteria	Rickettsiales	Anaplasmataceae	Ehrlichia	Ehrlichia_chaffeensis	FALSE	FALSE	TRUE	FALSE	0.00211009923077446
G000013165	Bacteria	Proteobacteria	Alphaproteobacteria	Rickettsiales	Anaplasmataceae	Neorickettsia	Neorickettsia_sennetsu	FALSE	FALSE	TRUE	FALSE	0.00163793966514786
G000013285	Bacteria	Firmicutes	Clostridia	Eubacteriales	Clostridiaceae	Clostridium	Clostridium_perfringens	TRUE	FALSE	TRUE	TRUE	0.752362756829572
G000013425	Bacteria	Firmicutes	Bacilli	Bacillales	Staphylococcaceae	Staphylococcus	Staphylococcus_aureus	TRUE	TRUE	TRUE	TRUE	0.842872641962514
G000013905	Bacteria	Proteobacteria	Gammaproteobacteria	Moraxellales	Moraxellaceae	Psychrobacter	Psychrobacter_cryohalolentis	FALSE	FALSE	FALSE	TRUE	0.0235334558483282
G000014025	Bacteria	Proteobacteria	Epsilonproteobacteria	Campylobacterales	Arcobacteraceae	Aliarcobacter	Aliarcobacter_butzleri	FALSE	TRUE	FALSE	FALSE	0.020831598149878
G000014285	Bacteria	Proteobacteria	Alphaproteobacteria	Rhodospirillales	Acetobacteraceae	Granulibacter	Granulibacter_bethesdensis	FALSE	FALSE	TRUE	FALSE	0.00736883379842374
G000014425	Bacteria	Firmicutes	Bacilli	Lactobacillales	Lactobacillaceae	Lactobacillus	Lactobacillus_gasseri	TRUE	TRUE	TRUE	TRUE	0.982538693806879
G000014445	Bacteria	Firmicutes	Bacilli	Lactobacillales	Lactobacillaceae	Leuconostoc	Leuconostoc_mesenteroides	TRUE	TRUE	TRUE	TRUE	0.23820746195532
G000014505	Bacteria	Firmicutes	Bacilli	Lactobacillales	Lactobacillaceae	Pediococcus	Pediococcus_pentosaceus	TRUE	TRUE	FALSE	FALSE	0.0221688977273906
G000014645	Bacteria	Proteobacteria	Gammaproteobacteria	Thiotrichales	Francisellaceae	Francisella	Francisella_tularensis	FALSE	FALSE	TRUE	FALSE	0.00333240664680311
G000014805	Bacteria	Proteobacteria	Gammaproteobacteria	Aeromonadales	Aeromonadaceae	Aeromonas	Aeromonas_hydrophila	TRUE	TRUE	TRUE	TRUE	0.0750110444882102
G000015445	Bacteria	Proteobacteria	Alphaproteobacteria	Hyphomicrobiales	Bartonellaceae	Bartonella	Bartonella_bacilliformis	FALSE	FALSE	TRUE	FALSE	0.00537985261113852
G000016625	Bacteria	Proteobacteria	Alphaproteobacteria	Rickettsiales	Rickettsiaceae	Rickettsia	Rickettsia_massiliae	FALSE	FALSE	TRUE	FALSE	0.00321972614525172
G000017425	Bacteria	Firmicutes	Bacilli	Bacillales	Bacillaceae	Bacillus	Bacillus_cytotoxicus	FALSE	FALSE	TRUE	FALSE	0.018653312422344
G000017445	Bacteria	Proteobacteria	Alphaproteobacteria	Rickettsiales	Rickettsiaceae	Rickettsia	Rickettsia_rickettsii	FALSE	FALSE	TRUE	FALSE	0.00317063304633887
G000017585	Bacteria	Proteobacteria	Epsilonproteobacteria	Campylobacterales	Campylobacteraceae	Campylobacter	Campylobacter_hominis	TRUE	FALSE	FALSE	FALSE	0.871900457791998
G000018045	Bacteria	Proteobacteria	Gammaproteobacteria	Enterobacterales	Enterobacteriaceae	Citrobacter	Citrobacter_koseri	TRUE	FALSE	TRUE	FALSE	0.124132570088632
G000018205	Bacteria	Proteobacteria	Alphaproteobacteria	Rickettsiales	Rickettsiaceae	Rickettsia	Rickettsia_akari	FALSE	FALSE	TRUE	FALSE	0.00316800155963154
G000018525	Bacteria	Proteobacteria	Alphaproteobacteria	Hyphomicrobiales	Brucellaceae	Brucella	Brucella_canis	FALSE	FALSE	TRUE	FALSE	0.016825701848201
G000019205	Bacteria	Proteobacteria	Epsilonproteobacteria	Campylobacterales	Campylobacteraceae	Campylobacter	Campylobacter_lari	FALSE	FALSE	TRUE	FALSE	0.00983978300940204
G000019345	Bacteria	Tenericutes	Mollicutes	Mycoplasmatales	Mycoplasmataceae	Ureaplasma	Ureaplasma_parvum	TRUE	TRUE	FALSE	FALSE	0.534741558564228
G000019705	Bacteria	Spirochaetes	Spirochaetia	Spirochaetales	Borreliaceae	Borrelia	Borrelia_recurrentis	FALSE	FALSE	TRUE	FALSE	0.000785637642346513
G000020225	Bacteria	Verrucomicrobia	Verrucomicrobiae	Verrucomicrobiales	Akkermansiaceae	Akkermansia	Akkermansia_muciniphila	TRUE	TRUE	FALSE	TRUE	0.928039542029547
G000020425	Bacteria	Actinobacteria	Actinomycetia	Bifidobacteriales	Bifidobacteriaceae	Bifidobacterium	Bifidobacterium_longum	TRUE	FALSE	FALSE	TRUE	0.511421771368297
G000021265	Bacteria	Tenericutes	Mollicutes	Mycoplasmatales	Mycoplasmataceae	Ureaplasma	Ureaplasma_urealyticum	FALSE	FALSE	TRUE	FALSE	0.206113818758162
G000021925	Bacteria	Firmicutes	Clostridia	Eubacteriales	Peptococcaceae	Desulfitobacterium	Desulfitobacterium_hafniense	FALSE	TRUE	FALSE	FALSE	0.00281106711820537
G000022905	Bacteria	Actinobacteria	Actinomycetia	Corynebacteriales	Corynebacteriaceae	Corynebacterium	Corynebacterium_aurimucosum	TRUE	FALSE	TRUE	TRUE	0.161420110199678
G000022965	Bacteria	Actinobacteria	Actinomycetia	Bifidobacteriales	Bifidobacteriaceae	Bifidobacterium	Bifidobacterium_animalis	TRUE	TRUE	FALSE	TRUE	0.0310160058148563
G000023005	Bacteria	Proteobacteria	Alphaproteobacteria	Rickettsiales	Rickettsiaceae	Rickettsia	Rickettsia_africae	FALSE	FALSE	TRUE	FALSE	0.00299859714300543
G000023145	Bacteria	Actinobacteria	Actinomycetia	Corynebacteriales	Corynebacteriaceae	Corynebacterium	Corynebacterium_kroppenstedtii	FALSE	FALSE	TRUE	FALSE	0.575962357426259
G000023205	Bacteria	Actinobacteria	Actinomycetia	Micrococcales	Micrococcaceae	Micrococcus	Micrococcus_luteus	TRUE	TRUE	TRUE	FALSE	0.821169670748476
G000023285	Bacteria	Bacteroidetes	Flavobacteriia	Flavobacteriales	Flavobacteriaceae	Capnocytophaga	Capnocytophaga_ochracea	TRUE	TRUE	TRUE	TRUE	0.890025546083412
G000023845	Bacteria	Actinobacteria	Coriobacteriia	Eggerthellales	Eggerthellaceae	Cryptobacterium	Cryptobacterium_curtum	TRUE	FALSE	FALSE	FALSE	0.892802836437541
G000023865	Bacteria	Actinobacteria	Actinomycetia	Pseudonocardiales	Pseudonocardiaceae	Saccharomonospora	Saccharomonospora_viridis	FALSE	FALSE	TRUE	FALSE	0.00546868417577128
G000023905	Bacteria	Fusobacteria	Fusobacteriia	Fusobacteriales	Leptotrichiaceae	Leptotrichia	Leptotrichia_buccalis	TRUE	FALSE	TRUE	TRUE	0.916664841560506
G000023925	Bacteria	Actinobacteria	Actinomycetia	Micrococcales	Kytococcaceae	Kytococcus	Kytococcus_sedentarius	FALSE	FALSE	TRUE	FALSE	0.314606624574869
G000024105	Bacteria	Firmicutes	Tissierellia	Tissierellales	Peptoniphilaceae	Anaerococcus	Anaerococcus_prevotii	FALSE	TRUE	FALSE	FALSE	0.213109028930985
G000024225	Bacteria	Actinobacteria	Coriobacteriia	Coriobacteriales	Atopobiaceae	Lancefieldella	Lancefieldella_parvula	FALSE	TRUE	FALSE	FALSE	0.936134421121838
G000024265	Bacteria	Actinobacteria	Coriobacteriia	Eggerthellales	Eggerthellaceae	Eggerthella	Eggerthella_lenta	TRUE	TRUE	TRUE	TRUE	0.661214505569535
G000024405	Bacteria	Fusobacteria	Fusobacteriia	Fusobacteriales	Leptotrichiaceae	Sebaldella	Sebaldella_termitidis	FALSE	FALSE	TRUE	FALSE	0.00415272728893683
G000024565	Bacteria	Fusobacteria	Fusobacteriia	Fusobacteriales	Leptotrichiaceae	Streptobacillus	Streptobacillus_moniliformis	FALSE	FALSE	TRUE	FALSE	0.0420761369748401
G000024785	Bacteria	Actinobacteria	Actinomycetia	Corynebacteriales	Gordoniaceae	Gordonia	Gordonia_bronchialis	TRUE	FALSE	TRUE	FALSE	0.0351389178742208
G000024945	Bacteria	Firmicutes	Negativicutes	Veillonellales	Veillonellaceae	Veillonella	Veillonella_parvula	TRUE	TRUE	TRUE	TRUE	0.981327697686177
G000025225	Bacteria	Firmicutes	Clostridia	Eubacteriales	Oscillospiraceae	Mageeibacillus	Mageeibacillus_indolicus	TRUE	FALSE	FALSE	FALSE	0.25493246013529
G000025305	Bacteria	Firmicutes	Negativicutes	Acidaminococcales	Acidaminococcaceae	Acidaminococcus	Acidaminococcus_fermentans	TRUE	TRUE	TRUE	FALSE	0.014355500480949
G000025565	Bacteria	Proteobacteria	Gammaproteobacteria	Enterobacterales	Enterobacteriaceae	Enterobacter	Enterobacter_cloacae	TRUE	TRUE	TRUE	TRUE	0.327963883921587
G000025925	Bacteria	Bacteroidetes	Bacteroidia	Bacteroidales	Prevotellaceae	Prevotella	Prevotella_ruminicola	FALSE	FALSE	TRUE	FALSE	0.00890743872388874
G000025985	Bacteria	Bacteroidetes	Bacteroidia	Bacteroidales	Bacteroidaceae	Bacteroides	Bacteroides_fragilis	TRUE	TRUE	TRUE	TRUE	0.975327945788787
G000026225	Bacteria	Proteobacteria	Gammaproteobacteria	Enterobacterales	Enterobacteriaceae	Escherichia	Escherichia_fergusonii	FALSE	TRUE	TRUE	TRUE	0.535554420968151
G000026745	Bacteria	Firmicutes	Bacilli	Lactobacillales	Streptococcaceae	Streptococcus	Streptococcus_suis	FALSE	FALSE	TRUE	FALSE	0.0930893649796299
G000027085	Bacteria	Proteobacteria	Gammaproteobacteria	Enterobacterales	Enterobacteriaceae	Citrobacter	Citrobacter_rodentium	FALSE	FALSE	TRUE	FALSE	0.0855847987534951
G000027145	Bacteria	Firmicutes	Bacilli	Bacillales	Listeriaceae	Listeria	Listeria_seeligeri	FALSE	FALSE	TRUE	FALSE	0.00828092003391435
G000046705	Bacteria	Proteobacteria	Alphaproteobacteria	Hyphomicrobiales	Bartonellaceae	Bartonella	Bartonella_henselae	FALSE	FALSE	TRUE	FALSE	0.0219891074634641
G000046845	Bacteria	Proteobacteria	Gammaproteobacteria	Moraxellales	Moraxellaceae	Acinetobacter	Acinetobacter_baylyi	FALSE	FALSE	TRUE	FALSE	0.0355844641600213
G000054005	Bacteria	Proteobacteria	Alphaproteobacteria	Hyphomicrobiales	Brucellaceae	Brucella	Brucella_abortus	FALSE	FALSE	TRUE	FALSE	0.0173088285579809
G000056065	Bacteria	Firmicutes	Bacilli	Lactobacillales	Lactobacillaceae	Lactobacillus	Lactobacillus_delbrueckii	TRUE	TRUE	TRUE	TRUE	0.413693205032928
G000060285	Bacteria	Firmicutes	Bacilli	Bacillales	Listeriaceae	Listeria	Listeria_welshimeri	FALSE	FALSE	TRUE	FALSE	0.0082654319452193
G000063585	Bacteria	Firmicutes	Clostridia	Eubacteriales	Clostridiaceae	Clostridium	Clostridium_botulinum	FALSE	FALSE	TRUE	FALSE	0.00819746469635793
G000067205	Bacteria	Proteobacteria	Betaproteobacteria	Burkholderiales	Alcaligenaceae	Bordetella	Bordetella_petrii	FALSE	FALSE	TRUE	FALSE	0.0763004566987207
G000069945	Bacteria	Actinobacteria	Actinomycetia	Corynebacteriales	Corynebacteriaceae	Corynebacterium	Corynebacterium_urealyticum	FALSE	FALSE	TRUE	FALSE	0.140252125278415
G000069965	Bacteria	Proteobacteria	Gammaproteobacteria	Enterobacterales	Morganellaceae	Proteus	Proteus_mirabilis	TRUE	TRUE	TRUE	FALSE	0.152577065622092
G000070465	Bacteria	Proteobacteria	Betaproteobacteria	Burkholderiales	Alcaligenaceae	Bordetella	Bordetella_avium	FALSE	FALSE	TRUE	FALSE	0.0130417133877508
G000085865	Bacteria	Tenericutes	Mollicutes	Mycoplasmatales	Mycoplasmataceae	Mycoplasma	Mycoplasma_hominis	TRUE	FALSE	TRUE	FALSE	0.367808008174981
G000091785	Bacteria	Proteobacteria	Gammaproteobacteria	Legionellales	Legionellaceae	Legionella	Legionella_longbeachae	FALSE	FALSE	TRUE	FALSE	0.0034298359819704
G000092225	Bacteria	Actinobacteria	Actinomycetia	Corynebacteriales	Tsukamurellaceae	Tsukamurella	Tsukamurella_paurometabola	FALSE	FALSE	TRUE	FALSE	0.00524226384364821
G000092245	Bacteria	Proteobacteria	Epsilonproteobacteria	Campylobacterales	Arcobacteraceae	Arcobacter	Arcobacter_nitrofigilis	FALSE	FALSE	FALSE	TRUE	0.00384996718599978
G000092825	Bacteria	Actinobacteria	Actinomycetia	Corynebacteriales	Segniliparaceae	Segniliparus	Segniliparus_rotundus	FALSE	FALSE	TRUE	FALSE	0.0019686292468758
G000092985	Bacteria	Actinobacteria	Actinomycetia	Streptosporangiales	Nocardiopsaceae	Nocardiopsis	Nocardiopsis_dassonvillei	FALSE	FALSE	TRUE	FALSE	0.00795985898316026
G000143725	Bacteria	Spirochaetes	Spirochaetia	Brachyspirales	Brachyspiraceae	Brachyspira	Brachyspira_pilosicoli	TRUE	TRUE	TRUE	FALSE	0.00192581085297453
G000143765	Bacteria	Bacteroidetes	Sphingobacteriia	Sphingobacteriales	Sphingobacteriaceae	Sphingobacterium	Sphingobacterium_spiritivorum	TRUE	FALSE	TRUE	FALSE	0.0218233775290005
G000143785	Bacteria	Bacteroidetes	Flavobacteriia	Flavobacteriales	Weeksellaceae	Chryseobacterium	Chryseobacterium_gleum	FALSE	FALSE	TRUE	FALSE	0.0440869402877904
G000143825	Bacteria	Actinobacteria	Actinomycetia	Corynebacteriales	Corynebacteriaceae	Corynebacterium	Corynebacterium_genitalium	TRUE	FALSE	FALSE	FALSE	0.113699720802927
G000143845	Bacteria	Actinobacteria	Coriobacteriia	Coriobacteriales	Atopobiaceae	Olsenella	Olsenella_uli	TRUE	FALSE	FALSE	FALSE	0.596829956294081
G000144405	Bacteria	Bacteroidetes	Bacteroidia	Bacteroidales	Prevotellaceae	Prevotella	Prevotella_melaninogenica	TRUE	TRUE	TRUE	TRUE	0.988374845579746
G000144675	Bacteria	Actinobacteria	Actinomycetia	Corynebacteriales	Corynebacteriaceae	Corynebacterium	Corynebacterium_pseudotuberculosis	FALSE	FALSE	TRUE	FALSE	0.0102902984276393
G000146285	Bacteria	Actinobacteria	Actinomycetia	Actinomycetales	Actinomycetaceae	Mobiluncus	Mobiluncus_curtisii	TRUE	FALSE	TRUE	TRUE	0.412845140285448
G000146325	Bacteria	Firmicutes	Bacilli	Lactobacillales	Lactobacillaceae	Pediococcus	Pediococcus_acidilactici	TRUE	TRUE	FALSE	FALSE	0.0160652678205166
G000146345	Bacteria	Firmicutes	Tissierellia	Tissierellales	Peptoniphilaceae	Peptoniphilus	Peptoniphilus_duerdenii	TRUE	FALSE	FALSE	FALSE	0.744763648957435
G000146675	Bacteria	Bacteroidetes	Bacteroidia	Bacteroidales	Prevotellaceae	Prevotella	Prevotella_marshii	FALSE	FALSE	TRUE	FALSE	0.393554277730764
G000147675	Bacteria	Firmicutes	Clostridia	Eubacteriales	Peptostreptococcaceae	Peptostreptococcus	Peptostreptococcus_stomatis	TRUE	TRUE	TRUE	TRUE	0.980822355722833
G000148565	Bacteria	Firmicutes	Bacilli	Lactobacillales	Streptococcaceae	Streptococcus	Streptococcus_oralis	TRUE	TRUE	TRUE	TRUE	0.989289685082474
G000148585	Bacteria	Firmicutes	Bacilli	Lactobacillales	Streptococcaceae	Streptococcus	Streptococcus_mitis	TRUE	TRUE	TRUE	FALSE	0.994936012580777
G000148995	Bacteria	Firmicutes	Bacilli	Bacillales	Listeriaceae	Listeria	Listeria_grayi	FALSE	TRUE	TRUE	FALSE	0.00484917338912192
G000152245	Bacteria	Firmicutes	Clostridia	Eubacteriales	Eubacteriaceae	Eubacterium	Eubacterium_callanderi	TRUE	TRUE	TRUE	FALSE	0.0225389399836496
G000152285	Bacteria	Proteobacteria	Betaproteobacteria	Burkholderiales	Burkholderiaceae	Burkholderia	Burkholderia_thailandensis	FALSE	FALSE	TRUE	FALSE	0.0244866516848274
G000153625	Bacteria	Fusobacteria	Fusobacteriia	Fusobacteriales	Fusobacteriaceae	Fusobacterium	Fusobacterium_nucleatum	TRUE	TRUE	TRUE	TRUE	0.970182073448632
G000153885	Bacteria	Firmicutes	Clostridia	Eubacteriales	Eubacteriaceae	Eubacterium	Eubacterium_ventriosum	TRUE	FALSE	FALSE	FALSE	0.252363812399545
G000153905	Bacteria	Firmicutes	Clostridia	Eubacteriales	Lachnospiraceae	Blautia	Blautia_obeum	TRUE	FALSE	FALSE	TRUE	0.796808166839833
G000154065	Bacteria	Firmicutes	Clostridia	Eubacteriales	Lachnospiraceae	Dorea	Dorea_longicatena	TRUE	TRUE	FALSE	TRUE	0.58057948660092
G000154105	Bacteria	Bacteroidetes	Bacteroidia	Bacteroidales	Tannerellaceae	Parabacteroides	Parabacteroides_merdae	TRUE	TRUE	FALSE	TRUE	0.995242342743829
G000154125	Bacteria	Bacteroidetes	Bacteroidia	Bacteroidales	Bacteroidaceae	Bacteroides	Bacteroides_ovatus	TRUE	TRUE	TRUE	TRUE	0.97123471753509
G000154205	Bacteria	Bacteroidetes	Bacteroidia	Bacteroidales	Bacteroidaceae	Bacteroides	Bacteroides_uniformis	TRUE	TRUE	TRUE	TRUE	0.968348660105425
G000154305	Bacteria	Firmicutes	Clostridia	Eubacteriales	Lachnospiraceae	Anaerostipes	Anaerostipes_caccae	TRUE	TRUE	TRUE	FALSE	0.0751214990369892
G000154405	Bacteria	Firmicutes	Tissierellia	Tissierellales	Peptoniphilaceae	Parvimonas	Parvimonas_micra	TRUE	TRUE	TRUE	TRUE	0.968287238612065
G000154425	Bacteria	Firmicutes	Clostridia	Eubacteriales	Lachnospiraceae	Coprococcus	Coprococcus_eutactus	TRUE	TRUE	FALSE	TRUE	0.1049584862154
G000154445	Bacteria	Firmicutes	Clostridia	Eubacteriales	Peptostreptococcaceae	Intestinibacter	Intestinibacter_bartlettii	TRUE	TRUE	FALSE	FALSE	0.13368315102355
G000154465	Bacteria	Bacteroidetes	Bacteroidia	Bacteroidales	Rikenellaceae	Alistipes	Alistipes_putredinis	TRUE	TRUE	FALSE	TRUE	0.954357641897089
G000154485	Bacteria	Firmicutes	Erysipelotrichia	Erysipelotrichales	Erysipelotrichaceae	Erysipelatoclostridium	Erysipelatoclostridium_ramosum	FALSE	TRUE	FALSE	FALSE	0.826594733596772
G000154525	Bacteria	Bacteroidetes	Bacteroidia	Bacteroidales	Bacteroidaceae	Bacteroides	Bacteroides_stercoris	TRUE	TRUE	TRUE	FALSE	0.885465103665724
G000154565	Bacteria	Firmicutes	Clostridia	Eubacteriales	Oscillospiraceae	Anaerotruncus	Anaerotruncus_colihominis	TRUE	TRUE	FALSE	FALSE	0.142312782979968
G000154825	Bacteria	Firmicutes	Clostridia	Eubacteriales	Eubacteriaceae	Anaerofustis	Anaerofustis_stercorihominis	FALSE	TRUE	FALSE	FALSE	0.0141825284939533
G000154985	Bacteria	Firmicutes	Bacilli	Lactobacillales	Streptococcaceae	Streptococcus	Streptococcus_infantarius	FALSE	TRUE	TRUE	TRUE	0.167836093617167
G000155325	Bacteria	Firmicutes	Bacilli	Bacillales	Bacillaceae	Bacillus	Bacillus_subtilis	FALSE	TRUE	TRUE	TRUE	0.0390108355654831
G000155455	Bacteria	Proteobacteria	Epsilonproteobacteria	Campylobacterales	Helicobacteraceae	Helicobacter	Helicobacter_canadensis	FALSE	FALSE	TRUE	FALSE	0.00344813024311338
G000155475	Bacteria	Proteobacteria	Epsilonproteobacteria	Campylobacterales	Helicobacteraceae	Helicobacter	Helicobacter_cinaedi	FALSE	FALSE	TRUE	FALSE	0.00721478706357625
G000155815	Bacteria	Bacteroidetes	Bacteroidia	Bacteroidales	Bacteroidaceae	Bacteroides	Bacteroides_eggerthii	TRUE	TRUE	TRUE	TRUE	0.517813538065014
G000155955	Bacteria	Firmicutes	Negativicutes	Selenomonadales	Selenomonadaceae	Mitsuokella	Mitsuokella_multacida	TRUE	TRUE	FALSE	FALSE	0.0200686337963243
G000156015	Bacteria	Firmicutes	Clostridia	Eubacteriales	Lachnospiraceae	Butyrivibrio	Butyrivibrio_crossotus	TRUE	FALSE	FALSE	FALSE	0.142741101136368
G000156175	Bacteria	Actinobacteria	Coriobacteriia	Coriobacteriales	Coriobacteriaceae	Collinsella	Collinsella_intestinalis	TRUE	TRUE	FALSE	FALSE	0.0702654878015758
G000156195	Bacteria	Bacteroidetes	Bacteroidia	Bacteroidales	Bacteroidaceae	Bacteroides	Bacteroides_finegoldii	TRUE	TRUE	FALSE	FALSE	0.398356768316472
G000156215	Bacteria	Actinobacteria	Coriobacteriia	Coriobacteriales	Coriobacteriaceae	Collinsella	Collinsella_stercoris	TRUE	TRUE	FALSE	FALSE	0.0253587382461758
G000156375	Bacteria	Proteobacteria	Deltaproteobacteria	Desulfovibrionales	Desulfovibrionaceae	Desulfovibrio	Desulfovibrio_piger	TRUE	TRUE	FALSE	FALSE	0.357082090946873
G000156395	Bacteria	Proteobacteria	Gammaproteobacteria	Enterobacterales	Morganellaceae	Providencia	Providencia_rustigianii	FALSE	TRUE	FALSE	FALSE	0.00662599979292965
G000156415	Bacteria	Proteobacteria	Gammaproteobacteria	Thiotrichales	Francisellaceae	Francisella	Francisella_tularensis	FALSE	FALSE	TRUE	FALSE	0.00207232197658959
G000156495	Bacteria	Bacteroidetes	Bacteroidia	Bacteroidales	Tannerellaceae	Parabacteroides	Parabacteroides_johnsonii	TRUE	TRUE	FALSE	FALSE	0.504176378628818
G000156535	Bacteria	Firmicutes	Clostridia	Eubacteriales	Lachnospiraceae	Roseburia	Roseburia_intestinalis	TRUE	TRUE	FALSE	TRUE	0.519588208170807
G000156575	Bacteria	Firmicutes	Tissierellia	Tissierellales	Peptoniphilaceae	Anaerococcus	Anaerococcus_lactolyticus	TRUE	TRUE	FALSE	FALSE	0.326098545220252
G000156615	Bacteria	Actinobacteria	Actinomycetia	Corynebacteriales	Corynebacteriaceae	Corynebacterium	Corynebacterium_pseudogenitalium	TRUE	FALSE	FALSE	FALSE	0.889658846565134
G000156635	Bacteria	Actinobacteria	Actinomycetia	Bifidobacteriales	Bifidobacteriaceae	Bifidobacterium	Bifidobacterium_angulatum	TRUE	TRUE	FALSE	FALSE	0.0536810090882474
G000156655	Bacteria	Firmicutes	Erysipelotrichia	Erysipelotrichales	Erysipelotrichaceae	Holdemanella	Holdemanella_biformis	TRUE	TRUE	FALSE	FALSE	0.367312614869315
G000156675	Bacteria	Firmicutes	Clostridia	Eubacteriales	Lachnospiraceae	Blautia	Blautia_hansenii	TRUE	TRUE	FALSE	FALSE	0.189378333961563
G000156715	Bacteria	Proteobacteria	Gammaproteobacteria	Thiotrichales	Francisellaceae	Francisella	Francisella_philomiragia	FALSE	FALSE	TRUE	FALSE	0.00108449783100434
G000157355	Bacteria	Firmicutes	Bacilli	Lactobacillales	Enterococcaceae	Enterococcus	Enterococcus_casseliflavus	TRUE	FALSE	TRUE	FALSE	0.0742213349610595
G000157895	Bacteria	Actinobacteria	Actinomycetia	Corynebacteriales	Mycobacteriaceae	Mycobacterium	Mycobacterium_kansasii	FALSE	FALSE	TRUE	FALSE	0.00800243506098599
G000157935	Bacteria	Bacteroidetes	Bacteroidia	Bacteroidales	Prevotellaceae	Prevotella	Prevotella_copri	TRUE	TRUE	FALSE	TRUE	0.753788578571036
G000157975	Bacteria	Firmicutes	Clostridia	Eubacteriales	Lachnospiraceae	Blautia	Blautia_hydrogenotrophica	TRUE	FALSE	FALSE	FALSE	0.0295543892448498
G000157995	Bacteria	Firmicutes	Erysipelotrichia	Erysipelotrichales	Erysipelotrichaceae	Holdemania	Holdemania_filiformis	TRUE	TRUE	FALSE	FALSE	0.155103857710094
G000158015	Bacteria	Actinobacteria	Actinomycetia	Bifidobacteriales	Bifidobacteriaceae	Bifidobacterium	Bifidobacterium_breve	TRUE	TRUE	FALSE	TRUE	0.294298169301276
G000158035	Bacteria	Bacteroidetes	Bacteroidia	Bacteroidales	Bacteroidaceae	Bacteroides	Bacteroides_cellulosilyticus	TRUE	TRUE	FALSE	FALSE	0.839474061056162
G000158315	Bacteria	Fusobacteria	Fusobacteriia	Fusobacteriales	Fusobacteriaceae	Fusobacterium	Fusobacterium_ulcerans	TRUE	FALSE	TRUE	FALSE	0.229753380792306
G000158455	Bacteria	Proteobacteria	Epsilonproteobacteria	Campylobacterales	Helicobacteraceae	Helicobacter	Helicobacter_winghamensis	TRUE	FALSE	FALSE	FALSE	0.00342597017891703
G000158615	Bacteria	Proteobacteria	Betaproteobacteria	Neisseriales	Neisseriaceae	Eikenella	Eikenella_corrodens	TRUE	TRUE	TRUE	TRUE	0.945251707948321
G000158715	Bacteria	Proteobacteria	Alphaproteobacteria	Hyphomicrobiales	Brucellaceae	Brucella	Brucella_neotomae	FALSE	FALSE	TRUE	FALSE	0.0162558190029921
G000158835	Bacteria	Fusobacteria	Fusobacteriia	Fusobacteriales	Fusobacteriaceae	Fusobacterium	Fusobacterium_gonidiaformans	TRUE	FALSE	TRUE	FALSE	0.966424854968915
G000159035	Bacteria	Actinobacteria	Actinomycetia	Actinomycetales	Actinomycetaceae	Actinomyces	Actinomyces_urogenitalis	TRUE	TRUE	TRUE	FALSE	0.0733163173987069
G000159095	Bacteria	Firmicutes	Tissierellia	Tissierellales	Peptoniphilaceae	Anaerococcus	Anaerococcus_tetradius	TRUE	FALSE	FALSE	FALSE	0.848570338844526
G000159115	Bacteria	Actinobacteria	Actinomycetia	Corynebacteriales	Corynebacteriaceae	Corynebacterium	Corynebacterium_accolens	TRUE	FALSE	TRUE	TRUE	0.738494933808491
G000159135	Bacteria	Actinobacteria	Actinomycetia	Corynebacteriales	Corynebacteriaceae	Corynebacterium	Corynebacterium_striatum	TRUE	TRUE	TRUE	TRUE	0.54731757947144
G000159235	Bacteria	Actinobacteria	Actinomycetia	Actinomycetales	Actinomycetaceae	Fannyhessea	Fannyhessea_vaginae	FALSE	TRUE	FALSE	FALSE	0.798627314196722
G000159355	Bacteria	Firmicutes	Bacilli	Lactobacillales	Lactobacillaceae	Lactobacillus	Lactobacillus_johnsonii	TRUE	TRUE	FALSE	FALSE	0.329971214725125
G000159415	Bacteria	Firmicutes	Bacilli	Lactobacillales	Lactobacillaceae	Lactobacillus	Lactobacillus_ultunensis	FALSE	TRUE	FALSE	FALSE	0.24142306252573
G000159595	Bacteria	Actinobacteria	Actinomycetia	Corynebacteriales	Corynebacteriaceae	Corynebacterium	Corynebacterium_glucuronolyticum	TRUE	TRUE	TRUE	FALSE	0.0677817002373519
G000159995	Bacteria	Bacteroidetes	Bacteroidia	Bacteroidales	Prevotellaceae	Alloprevotella	Alloprevotella_tannerae	TRUE	TRUE	TRUE	FALSE	0.991919774740614
G000160015	Bacteria	Firmicutes	Negativicutes	Veillonellales	Veillonellaceae	Veillonella	Veillonella_dispar	TRUE	TRUE	TRUE	TRUE	0.963253377962221
G000160035	Bacteria	Firmicutes	Clostridia	Eubacteriales	Lachnospiraceae	Catonella	Catonella_morbi	TRUE	FALSE	TRUE	FALSE	0.955334683779471
G000160055	Bacteria	Firmicutes	Negativicutes	Veillonellales	Veillonellaceae	Dialister	Dialister_invisus	TRUE	TRUE	TRUE	FALSE	0.972166606890441
G000160075	Bacteria	Firmicutes	Bacilli	Lactobacillales	Aerococcaceae	Abiotrophia	Abiotrophia_defectiva	TRUE	FALSE	TRUE	FALSE	0.907289408998977
G000160095	Bacteria	Firmicutes	Clostridia	Eubacteriales	Clostridiaceae	Hungatella	Hungatella_hathewayi	TRUE	TRUE	TRUE	TRUE	0.720323247903636
G000160115	Bacteria	Firmicutes	Clostridia	Eubacteriales	Lachnospiraceae	Shuttleworthia	Shuttleworthia_satelles	FALSE	FALSE	TRUE	FALSE	0.923276042067574
G000160295	Bacteria	Proteobacteria	Alphaproteobacteria	Hyphomicrobiales	Brucellaceae	Brucella	Brucella_melitensis	FALSE	FALSE	TRUE	FALSE	0.019892888652322
G000160435	Bacteria	Proteobacteria	Betaproteobacteria	Neisseriales	Neisseriaceae	Kingella	Kingella_oralis	TRUE	FALSE	TRUE	TRUE	0.840118333606869
G000160455	Bacteria	Synergistetes	Synergistia	Synergistales	Synergistaceae	Acetomicrobium	Acetomicrobium_hydrogeniformans	FALSE	TRUE	FALSE	FALSE	0.0611417258888028
G000160475	Bacteria	Fusobacteria	Fusobacteriia	Fusobacteriales	Fusobacteriaceae	Fusobacterium	Fusobacterium_periodonticum	TRUE	FALSE	TRUE	TRUE	0.915194819045406
G000160495	Bacteria	Firmicutes	Negativicutes	Selenomonadales	Selenomonadaceae	Selenomonas	Selenomonas_sputigena	TRUE	FALSE	TRUE	FALSE	0.936302549703014
G000160535	Bacteria	Bacteroidetes	Bacteroidia	Bacteroidales	Prevotellaceae	Prevotella	Prevotella_bergensis	TRUE	TRUE	TRUE	FALSE	0.513050316866458
G000160555	Bacteria	Firmicutes	Negativicutes	Selenomonadales	Selenomonadaceae	Selenomonas	Selenomonas_noxia	TRUE	FALSE	TRUE	TRUE	0.61285068111062
G000160575	Bacteria	Firmicutes	Bacilli	Lactobacillales	Lactobacillaceae	Weissella	Weissella_paramesenteroides	FALSE	TRUE	FALSE	FALSE	0.0354472666240167
G000160595	Bacteria	Firmicutes	Bacilli	Lactobacillales	Lactobacillaceae	Leuconostoc	Leuconostoc_mesenteroides	TRUE	TRUE	TRUE	TRUE	0.219804405767575
G000160655	Bacteria	Proteobacteria	Gammaproteobacteria	Cardiobacteriales	Cardiobacteriaceae	Cardiobacterium	Cardiobacterium_hominis	TRUE	FALSE	TRUE	FALSE	0.658520223655445
G000160675	Bacteria	Firmicutes	Bacilli	Lactobacillales	Carnobacteriaceae	Granulicatella	Granulicatella_adiacens	TRUE	TRUE	FALSE	TRUE	0.96259575853495
G000160695	Bacteria	Firmicutes	Negativicutes	Selenomonadales	Selenomonadaceae	Selenomonas	Selenomonas_flueggei	FALSE	FALSE	TRUE	FALSE	0.731430235945237
G000160755	Bacteria	Proteobacteria	Gammaproteobacteria	Enterobacterales	Morganellaceae	Proteus	Proteus_mirabilis	TRUE	TRUE	TRUE	FALSE	0.143578457658087
G000160815	Bacteria	Firmicutes	Erysipelotrichia	Erysipelotrichales	Erysipelotrichaceae	Erysipelothrix	Erysipelothrix_rhusiopathiae	FALSE	FALSE	TRUE	FALSE	0.00888162113633449
G000160855	Bacteria	Firmicutes	Bacilli	Lactobacillales	Lactobacillaceae	Lactobacillus	Lactobacillus_helveticus	TRUE	TRUE	FALSE	FALSE	0.618958695886605
G000160875	Bacteria	Firmicutes	Bacilli	Lactobacillales	Lactobacillaceae	Lactobacillus	Lactobacillus_iners	TRUE	TRUE	FALSE	TRUE	0.803974429303786
G000161615	Bacteria	Firmicutes	Bacilli	Bacillales	Bacillaceae	Bacillus	Bacillus_thuringiensis	FALSE	FALSE	TRUE	FALSE	0.0692653617122423
G000162255	Bacteria	Firmicutes	Bacilli	Lactobacillales	Lactobacillaceae	Lactobacillus	Lactobacillus_crispatus	TRUE	TRUE	FALSE	FALSE	0.813725320123895
G000162295	Bacteria	Proteobacteria	Gammaproteobacteria	Moraxellales	Moraxellaceae	Acinetobacter	Acinetobacter_baumannii	TRUE	TRUE	TRUE	FALSE	0.409166965429453
G000162475	Bacteria	Firmicutes	Bacilli	Lactobacillales	Carnobacteriaceae	Granulicatella	Granulicatella_elegans	TRUE	FALSE	TRUE	TRUE	0.953543184687509
G000162575	Bacteria	Proteobacteria	Epsilonproteobacteria	Campylobacterales	Helicobacteraceae	Helicobacter	Helicobacter_canadensis	FALSE	FALSE	TRUE	FALSE	0.00748285704608506
G000162875	Bacteria	Actinobacteria	Coriobacteriia	Eggerthellales	Eggerthellaceae	Slackia	Slackia_exigua	TRUE	TRUE	TRUE	FALSE	0.90902200009636
G000163435	Bacteria	Actinobacteria	Actinomycetia	Corynebacteriales	Corynebacteriaceae	Corynebacterium	Corynebacterium_jeikeium	FALSE	FALSE	TRUE	FALSE	0.197101259776009
G000163455	Bacteria	Proteobacteria	Gammaproteobacteria	Enterobacterales	Enterobacteriaceae	Klebsiella	Klebsiella_pneumoniae	TRUE	TRUE	TRUE	TRUE	0.649652524640279
G000163475	Bacteria	Proteobacteria	Gammaproteobacteria	Pasteurellales	Pasteurellaceae	Pasteurella	Pasteurella_dagmatis	FALSE	FALSE	TRUE	FALSE	0.0278743828174978
G000163595	Bacteria	Proteobacteria	Gammaproteobacteria	Enterobacterales	Yersiniaceae	Serratia	Serratia_odorifera	FALSE	FALSE	TRUE	FALSE	0.0158826004944164
G000163895	Bacteria	Firmicutes	Clostridia	Eubacteriales	Peptostreptococcaceae	Filifactor	Filifactor_alocis	TRUE	FALSE	TRUE	FALSE	0.984120243685694
G000164095	Bacteria	Firmicutes	Bacilli	Lactobacillales	Streptococcaceae	Streptococcus	Streptococcus_oralis	TRUE	TRUE	TRUE	TRUE	0.984014256919214
G000164115	Bacteria	Actinobacteria	Actinomycetia	Corynebacteriales	Corynebacteriaceae	Corynebacterium	Corynebacterium_ammoniagenes	TRUE	TRUE	FALSE	FALSE	0.203148154913413
G000164135	Bacteria	Actinobacteria	Actinomycetia	Corynebacteriales	Mycobacteriaceae	Mycobacterium	Mycobacterium_parascrofulaceum	FALSE	FALSE	TRUE	FALSE	0.0258950137444909
G000164675	Bacteria	Firmicutes	Bacilli	Lactobacillales	Streptococcaceae	Streptococcus	Streptococcus_parasanguinis	TRUE	TRUE	TRUE	TRUE	0.963344124306062
G000164695	Bacteria	Actinobacteria	Actinomycetia	Micrococcales	Micrococcaceae	Rothia	Rothia_dentocariosa	TRUE	TRUE	TRUE	TRUE	0.974830658113945
G000165735	Bacteria	Firmicutes	Negativicutes	Veillonellales	Veillonellaceae	Megasphaera	Megasphaera_micronuciformis	TRUE	FALSE	FALSE	FALSE	0.950565259632174
G000166935	Bacteria	Proteobacteria	Alphaproteobacteria	Rickettsiales	Rickettsiaceae	Rickettsia	Rickettsia_sibirica	FALSE	FALSE	TRUE	FALSE	0.00451752410559503
G000167095	Bacteria	Proteobacteria	Gammaproteobacteria	Pasteurellales	Pasteurellaceae	Actinobacillus	Actinobacillus_pleuropneumoniae	FALSE	FALSE	TRUE	FALSE	0.0291922716292948
G000167275	Bacteria	Firmicutes	Bacilli	Bacillales	Bacillaceae	Bacillus	Bacillus_anthracis	TRUE	FALSE	TRUE	TRUE	0.0914367283306849
G000167975	Bacteria	Proteobacteria	Gammaproteobacteria	Enterobacterales	Yersiniaceae	Yersinia	Yersinia_bercovieri	FALSE	TRUE	TRUE	FALSE	0.00540643261617522
G000167995	Bacteria	Proteobacteria	Gammaproteobacteria	Enterobacterales	Yersiniaceae	Yersinia	Yersinia_mollaretii	FALSE	TRUE	TRUE	FALSE	0.00397648067074586
G000168015	Bacteria	Proteobacteria	Gammaproteobacteria	Enterobacterales	Yersiniaceae	Yersinia	Yersinia_frederiksenii	FALSE	TRUE	TRUE	FALSE	0.00314286000669729
G000168035	Bacteria	Proteobacteria	Gammaproteobacteria	Enterobacterales	Yersiniaceae	Yersinia	Yersinia_intermedia	FALSE	TRUE	TRUE	FALSE	0.00944257415051306
G000169015	Bacteria	Bacteroidetes	Bacteroidia	Bacteroidales	Bacteroidaceae	Bacteroides	Bacteroides_caccae	TRUE	TRUE	TRUE	TRUE	0.955702405188453
G000169035	Bacteria	Actinobacteria	Coriobacteriia	Coriobacteriales	Coriobacteriaceae	Collinsella	Collinsella_aerofaciens	TRUE	TRUE	TRUE	TRUE	0.664414393187204
G000169235	Bacteria	Firmicutes	Clostridia	Eubacteriales	Lachnospiraceae	Dorea	Dorea_formicigenerans	TRUE	TRUE	FALSE	TRUE	0.790488182175675
G000169255	Bacteria	Firmicutes	Clostridia	Eubacteriales	Oscillospiraceae	Pseudoflavonifractor	Pseudoflavonifractor_capillosus	FALSE	TRUE	FALSE	FALSE	0.217143492908186
G000169535	Bacteria	Tenericutes	Mollicutes	Mycoplasmatales	Mycoplasmataceae	Ureaplasma	Ureaplasma_urealyticum	FALSE	FALSE	TRUE	FALSE	0.206653527592057
G000172115	Bacteria	Actinobacteria	Actinomycetia	Corynebacteriales	Mycobacteriaceae	Mycobacterium	Mycobacterium_intracellulare	FALSE	FALSE	TRUE	FALSE	0.0137759525541823
G000172175	Bacteria	Bacteroidetes	Bacteroidia	Bacteroidales	Bacteroidaceae	Bacteroides	Bacteroides_intestinalis	TRUE	TRUE	FALSE	FALSE	0.713331293484467
G000172815	Bacteria	Firmicutes	Bacilli	Bacillales	Bacillaceae	Bacillus	Bacillus_pumilus	FALSE	FALSE	TRUE	FALSE	0.0254276010889086
G000173355	Bacteria	Firmicutes	Tissierellia	Tissierellales	Peptoniphilaceae	Anaerococcus	Anaerococcus_hydrogenalis	FALSE	TRUE	FALSE	FALSE	0.843940338110841
G000173375	Bacteria	Actinobacteria	Actinomycetia	Bifidobacteriales	Bifidobacteriaceae	Bifidobacterium	Bifidobacterium_gallicum	FALSE	TRUE	FALSE	FALSE	0.00898124160406114
G000173415	Bacteria	Proteobacteria	Gammaproteobacteria	Enterobacterales	Morganellaceae	Providencia	Providencia_alcalifaciens	FALSE	TRUE	TRUE	FALSE	0.00535313897173489
G000173435	Bacteria	Actinobacteria	Actinomycetia	Bifidobacteriales	Bifidobacteriaceae	Bifidobacterium	Bifidobacterium_pseudocatenulatum	TRUE	TRUE	FALSE	TRUE	0.129283004006059
G000173455	Bacteria	Actinobacteria	Actinomycetia	Bifidobacteriales	Bifidobacteriaceae	Bifidobacterium	Bifidobacterium_catenulatum	TRUE	TRUE	FALSE	TRUE	0.127751964639643
G000173715	Bacteria	Proteobacteria	Gammaproteobacteria	Enterobacterales	Yersiniaceae	Yersinia	Yersinia_kristensenii	FALSE	TRUE	TRUE	FALSE	0.00368174472205959
G000173755	Bacteria	Proteobacteria	Gammaproteobacteria	Enterobacterales	Yersiniaceae	Yersinia	Yersinia_ruckeri	FALSE	FALSE	TRUE	FALSE	0.00525931961158824
G000173775	Bacteria	Proteobacteria	Gammaproteobacteria	Enterobacterales	Yersiniaceae	Yersinia	Yersinia_rohdei	FALSE	FALSE	TRUE	FALSE	0.00648546227812192
G000173795	Bacteria	Firmicutes	Erysipelotrichia	Erysipelotrichales	Coprobacillaceae	Catenibacterium	Catenibacterium_mitsuokai	TRUE	TRUE	FALSE	FALSE	0.0904762135681494
G000173815	Bacteria	Firmicutes	Clostridia	Eubacteriales	Lachnospiraceae	Marvinbryantia	Marvinbryantia_formatexigens	FALSE	TRUE	FALSE	FALSE	0.0202738401353816
G000173895	Bacteria	Proteobacteria	Betaproteobacteria	Neisseriales	Neisseriaceae	Neisseria	Neisseria_cinerea	TRUE	FALSE	TRUE	FALSE	0.958405148140893
G000173915	Bacteria	Firmicutes	Bacilli	Bacillales		Gemella	Gemella_haemolysans	TRUE	FALSE	TRUE	TRUE	0.936237002158132
G000173995	Bacteria	Proteobacteria	Betaproteobacteria	Neisseriales	Neisseriaceae	Neisseria	Neisseria_lactamica	FALSE	FALSE	TRUE	FALSE	0.548295485907952
G000174015	Bacteria	Actinobacteria	Coriobacteriia	Coriobacteriales	Atopobiaceae	Lancefieldella	Lancefieldella_rimae	FALSE	TRUE	FALSE	FALSE	0.927790016422259
G000174035	Bacteria	Actinobacteria	Actinomycetia	Corynebacteriales	Mycobacteriaceae	Mycobacterium	Mycobacterium_avium	FALSE	TRUE	TRUE	FALSE	0.0177323886752064
G000174195	Bacteria	Firmicutes	Clostridia	Eubacteriales	Lachnospiraceae	Roseburia	Roseburia_inulinivorans	TRUE	TRUE	FALSE	TRUE	0.904106641079441
G000174655	Bacteria	Proteobacteria	Betaproteobacteria	Neisseriales	Neisseriaceae	Neisseria	Neisseria_sicca	TRUE	FALSE	TRUE	FALSE	0.951403827438972
G000174695	Bacteria	Actinobacteria	Actinomycetia	Corynebacteriales	Corynebacteriaceae	Corynebacterium	Corynebacterium_aurimucosum	TRUE	FALSE	TRUE	TRUE	0.145322024283348
G000174755	Bacteria	Bacteroidetes	Flavobacteriia	Flavobacteriales	Flavobacteriaceae	Capnocytophaga	Capnocytophaga_gingivalis	TRUE	FALSE	TRUE	TRUE	0.959281565960407
G000174815	Bacteria	Bacteroidetes	Bacteroidia	Bacteroidales	Porphyromonadaceae	Porphyromonas	Porphyromonas_endodontalis	TRUE	TRUE	TRUE	FALSE	0.982030555464094
G000175375	Bacteria	Actinobacteria	Actinomycetia	Corynebacteriales	Corynebacteriaceae	Corynebacterium	Corynebacterium_matruchotii	TRUE	FALSE	FALSE	FALSE	0.972963046474108
G000175615	Bacteria	Actinobacteria	Actinomycetia	Micrococcales	Micrococcaceae	Rothia	Rothia_mucilaginosa	TRUE	TRUE	FALSE	TRUE	0.981126847481732
G000176155	Bacteria	Proteobacteria	Gammaproteobacteria	Vibrionales	Vibrionaceae	Vibrio	Vibrio_metschnikovii	FALSE	FALSE	TRUE	FALSE	0.00978402490393288
G000176175	Bacteria	Proteobacteria	Gammaproteobacteria	Vibrionales	Vibrionaceae	Vibrio	Vibrio_furnissii	FALSE	TRUE	TRUE	FALSE	0.0076519562729224
G000176375	Bacteria	Proteobacteria	Gammaproteobacteria	Vibrionales	Vibrionaceae	Vibrio	Vibrio_mimicus	FALSE	FALSE	TRUE	FALSE	0.00678591573001278
G000176515	Bacteria	Proteobacteria	Gammaproteobacteria	Vibrionales	Vibrionaceae	Grimontia	Grimontia_hollisae	FALSE	TRUE	FALSE	FALSE	0.00523129252720317
G000176795	Bacteria	Proteobacteria	Gammaproteobacteria	Vibrionales	Vibrionaceae	Photobacterium	Photobacterium_damselae	FALSE	FALSE	TRUE	FALSE	0.00756727279356572
G000177075	Bacteria	Bacteroidetes	Bacteroidia	Bacteroidales	Prevotellaceae	Prevotella	Prevotella_buccalis	TRUE	TRUE	TRUE	TRUE	0.650356799276488
G000177315	Bacteria	Bacteroidetes	Bacteroidia	Bacteroidales	Prevotellaceae	Prevotella	Prevotella_bivia	TRUE	TRUE	TRUE	FALSE	0.939923323905404
G000177335	Bacteria	Synergistetes	Synergistia	Synergistales	Synergistaceae	Pyramidobacter	Pyramidobacter_piscolens	TRUE	TRUE	TRUE	FALSE	0.690790761363291
G000177375	Bacteria	Firmicutes	Erysipelotrichia	Erysipelotrichales	Erysipelotrichaceae	Bulleidia	Bulleidia_extructa	TRUE	FALSE	TRUE	TRUE	0.97034966965588
G000177435	Bacteria	Firmicutes	Negativicutes	Veillonellales	Veillonellaceae	Veillonella	Veillonella_parvula	TRUE	TRUE	TRUE	TRUE	0.986529921671404
G000177535	Bacteria	Actinobacteria	Actinomycetia	Corynebacteriales	Corynebacteriaceae	Corynebacterium	Corynebacterium_resistens	TRUE	FALSE	TRUE	FALSE	0.0693919335289014
G000178335	Bacteria	Actinobacteria	Actinomycetia	Actinomycetales	Actinomycetaceae	Fannyhessea	Fannyhessea_vaginae	FALSE	TRUE	FALSE	FALSE	0.79393091536403
G000178355	Bacteria	Actinobacteria	Actinomycetia	Bifidobacteriales	Bifidobacteriaceae	Gardnerella	Gardnerella_vaginalis	TRUE	FALSE	TRUE	TRUE	0.75464098302408
G000178435	Bacteria	Firmicutes	Bacilli	Lactobacillales	Aerococcaceae	Aerococcus	Aerococcus_viridans	FALSE	FALSE	TRUE	FALSE	0.187371971687044
G000178475	Bacteria	Firmicutes	Bacilli	Lactobacillales	Lactobacillaceae	Lactobacillus	Lactobacillus_amylolyticus	FALSE	TRUE	FALSE	FALSE	0.0645727075965832
G000178495	Bacteria	Proteobacteria	Gammaproteobacteria	Pasteurellales	Pasteurellaceae	Actinobacillus	Actinobacillus_pleuropneumoniae	FALSE	FALSE	TRUE	FALSE	0.0346512128398908
G000179875	Bacteria	Firmicutes	Bacilli	Lactobacillales	Lactobacillaceae	Leuconostoc	Leuconostoc_lactis	TRUE	FALSE	TRUE	FALSE	0.103246038163893
G000179955	Bacteria	Firmicutes	Bacilli	Lactobacillales	Lactobacillaceae	Lactobacillus	Lactobacillus_iners	TRUE	TRUE	FALSE	TRUE	0.797719335379405
G000181835	Bacteria	Firmicutes	Bacilli	Bacillales	Bacillaceae	Bacillus	Bacillus_anthracis	TRUE	FALSE	TRUE	TRUE	0.085691458906873
G000183325	Bacteria	Actinobacteria	Actinomycetia	Corynebacteriales	Corynebacteriaceae	Corynebacterium	Corynebacterium_bovis	FALSE	FALSE	TRUE	FALSE	0.0144374145776434
G000183445	Bacteria	Firmicutes	Negativicutes	Veillonellales	Veillonellaceae	Dialister	Dialister_micraerophilus	TRUE	FALSE	TRUE	FALSE	0.875342745328316
G000184945	Bacteria	Bacteroidetes	Bacteroidia	Bacteroidales	Prevotellaceae	Prevotella	Prevotella_buccae	TRUE	TRUE	TRUE	TRUE	0.849911021599906
G000185145	Bacteria	Bacteroidetes	Bacteroidia	Bacteroidales	Prevotellaceae	Prevotella	Prevotella_oralis	TRUE	TRUE	TRUE	FALSE	0.955469033105754
G000185305	Bacteria	Proteobacteria	Gammaproteobacteria	Pasteurellales	Pasteurellaceae	Aggregatibacter	Aggregatibacter_segnis	TRUE	TRUE	TRUE	TRUE	0.952591583875473
G000185365	Bacteria	Firmicutes	Bacilli	Lactobacillales	Enterococcaceae	Enterococcus	Enterococcus_italicus	TRUE	FALSE	FALSE	FALSE	0.0509208612137692
G000185385	Bacteria	Firmicutes	Clostridia	Eubacteriales	Lachnospiraceae	Lachnoanaerobaculum	Lachnoanaerobaculum_saburreum	TRUE	FALSE	TRUE	FALSE	0.892504810056294
G000185505	Bacteria	Firmicutes	Clostridia	Eubacteriales	Eubacteriaceae	Pseudoramibacter	Pseudoramibacter_alactolyticus	FALSE	FALSE	TRUE	FALSE	0.732047017771276
G000185705	Bacteria	Proteobacteria	Deltaproteobacteria	Desulfovibrionales	Desulfovibrionaceae	Bilophila	Bilophila_wadsworthia	FALSE	TRUE	TRUE	TRUE	0.859032977823647
G000185725	Bacteria	Actinobacteria	Actinomycetia	Corynebacteriales	Segniliparaceae	Segniliparus	Segniliparus_rugosus	FALSE	FALSE	TRUE	FALSE	0.00247348611862532
G000185845	Bacteria	Bacteroidetes	Bacteroidia	Bacteroidales	Prevotellaceae	Prevotella	Prevotella_salivae	TRUE	TRUE	FALSE	FALSE	0.941911441212129
G000186005	Bacteria	Tenericutes	Mollicutes	Mycoplasmatales	Mycoplasmataceae	Mycoplasmopsis	Mycoplasmopsis_fermentans	FALSE	FALSE	TRUE	FALSE	0.0200232223256113
G000186085	Bacteria	Firmicutes	Bacilli	Bacillales	Bacillaceae	Bacillus	Bacillus_subtilis	FALSE	TRUE	TRUE	TRUE	0.0382175171362581
G000186425	Bacteria	Proteobacteria	Betaproteobacteria	Burkholderiales	Burkholderiaceae	Lautropia	Lautropia_mirabilis	TRUE	FALSE	FALSE	FALSE	0.919631416230312
G000186445	Bacteria	Firmicutes	Bacilli	Lactobacillales	Streptococcaceae	Streptococcus	Streptococcus_agalactiae	TRUE	TRUE	TRUE	FALSE	0.443532993166956
G000186465	Bacteria	Firmicutes	Bacilli	Lactobacillales	Streptococcaceae	Streptococcus	Streptococcus_australis	TRUE	FALSE	FALSE	TRUE	0.903581741862761
G000187125	Bacteria	Firmicutes	Negativicutes	Selenomonadales	Selenomonadaceae	Selenomonas	Selenomonas_artemidis	TRUE	FALSE	TRUE	FALSE	0.428033525602146
G000187265	Bacteria	Firmicutes	Bacilli	Lactobacillales	Streptococcaceae	Streptococcus	Streptococcus_equinus	TRUE	TRUE	TRUE	FALSE	0.0771499454111499
G000187465	Bacteria	Firmicutes	Bacilli	Lactobacillales	Streptococcaceae	Streptococcus	Streptococcus_infantis	TRUE	FALSE	FALSE	TRUE	0.965764225953276
G000187585	Bacteria	Firmicutes	Bacilli	Lactobacillales	Streptococcaceae	Streptococcus	Streptococcus_peroris	TRUE	TRUE	FALSE	TRUE	0.92602807385546
G000187855	Bacteria	Firmicutes	Bacilli	Lactobacillales	Streptococcaceae	Streptococcus	Streptococcus_cristatus	TRUE	FALSE	TRUE	TRUE	0.948797268192296
G000187975	Bacteria	Firmicutes	Bacilli	Lactobacillales	Streptococcaceae	Streptococcus	Streptococcus_criceti	FALSE	FALSE	TRUE	FALSE	0.038104621806698
G000188035	Bacteria	Firmicutes	Bacilli	Lactobacillales	Streptococcaceae	Streptococcus	Streptococcus_pseudoporcinus	FALSE	FALSE	TRUE	FALSE	0.125789806506515
G000188175	Bacteria	Firmicutes	Negativicutes	Acidaminococcales	Acidaminococcaceae	Phascolarctobacterium	Phascolarctobacterium_succinatutens	TRUE	FALSE	FALSE	FALSE	0.664348867671695
G000188195	Bacteria	Proteobacteria	Gammaproteobacteria	Aeromonadales	Succinivibrionaceae	Succinatimonas	Succinatimonas_hippei	FALSE	TRUE	FALSE	FALSE	0.0013415053439372
G000188255	Bacteria	Proteobacteria	Gammaproteobacteria	Pasteurellales	Pasteurellaceae	Actinobacillus	Actinobacillus_ureae	FALSE	FALSE	TRUE	FALSE	0.0548876832225686
G000188295	Bacteria	Firmicutes	Bacilli	Lactobacillales	Streptococcaceae	Streptococcus	Streptococcus_vestibularis	TRUE	TRUE	TRUE	TRUE	0.978670416453793
G000189415	Bacteria	Bacteroidetes	Flavobacteriia	Flavobacteriales	Weeksellaceae	Weeksella	Weeksella_virosa	FALSE	FALSE	TRUE	FALSE	0.02533619246144
G000190535	Bacteria	Bacteroidetes	Bacteroidia	Bacteroidales	Odoribacteraceae	Odoribacter	Odoribacter_splanchnicus	TRUE	TRUE	TRUE	FALSE	0.954174225369557
G000190695	Bacteria	Proteobacteria	Betaproteobacteria	Neisseriales	Neisseriaceae	Kingella	Kingella_denitrificans	TRUE	FALSE	TRUE	FALSE	0.88791606155786
G000191065	Bacteria	Bacteroidetes	Bacteroidia	Bacteroidales	Prevotellaceae	Prevotella	Prevotella_multiformis	TRUE	FALSE	TRUE	FALSE	0.973817541328375
G000191105	Bacteria	Firmicutes	Bacilli	Lactobacillales	Streptococcaceae	Streptococcus	Streptococcus_sanguinis	TRUE	FALSE	FALSE	FALSE	0.987163952735084
G000191145	Bacteria	Proteobacteria	Gammaproteobacteria	Moraxellales	Moraxellaceae	Acinetobacter	Acinetobacter_pittii	FALSE	TRUE	FALSE	FALSE	0.188443584904195
G000191405	Bacteria	Proteobacteria	Gammaproteobacteria	Pasteurellales	Pasteurellaceae	Haemophilus	Haemophilus_parainfluenzae	TRUE	FALSE	TRUE	FALSE	0.977285914829475
G000191785	Bacteria	Actinobacteria	Actinomycetia	Bifidobacteriales	Bifidobacteriaceae	Parascardovia	Parascardovia_denticolens	TRUE	TRUE	FALSE	FALSE	0.936521649022336
G000192165	Bacteria	Firmicutes	Bacilli	Lactobacillales	Lactobacillaceae	Lactobacillus	Lactobacillus_delbrueckii	TRUE	TRUE	TRUE	TRUE	0.354934569234386
G000193635	Bacteria	Firmicutes	Bacilli	Lactobacillales	Lactobacillaceae	Weissella	Weissella_cibaria	TRUE	TRUE	FALSE	FALSE	0.0435825474921711
G000194115	Bacteria	Firmicutes	Bacilli	Lactobacillales	Lactobacillaceae	Lactobacillus	Lactobacillus_amylovorus	TRUE	TRUE	FALSE	FALSE	0.487099715900901
G000194925	Bacteria	Proteobacteria	Betaproteobacteria	Neisseriales	Neisseriaceae	Neisseria	Neisseria_bacilliformis	TRUE	FALSE	TRUE	FALSE	0.632833295896293
G000194945	Bacteria	Firmicutes	Bacilli	Lactobacillales	Streptococcaceae	Streptococcus	Streptococcus_sanguinis	TRUE	FALSE	FALSE	FALSE	0.987717722023518
G000194985	Bacteria	Firmicutes	Negativicutes	Veillonellales	Veillonellaceae	Dialister	Dialister_micraerophilus	TRUE	FALSE	TRUE	FALSE	0.963598594647554
G000195275	Bacteria	Spirochaetes	Spirochaetia	Spirochaetales	Treponemataceae	Treponema	Treponema_succinifaciens	TRUE	FALSE	FALSE	FALSE	0.0271891269722117
G000195615	Bacteria	Bacteroidetes	Bacteroidia	Bacteroidales	Bacteroidaceae	Bacteroides	Bacteroides_clarus	TRUE	TRUE	FALSE	FALSE	0.249085412224923
G000195635	Bacteria	Bacteroidetes	Bacteroidia	Bacteroidales	Bacteroidaceae	Bacteroides	Bacteroides_fluxus	TRUE	TRUE	FALSE	FALSE	0.212873640896674
G000195955	Bacteria	Actinobacteria	Actinomycetia	Corynebacteriales	Mycobacteriaceae	Mycobacterium	Mycobacterium_tuberculosis	FALSE	TRUE	TRUE	FALSE	0.0887938702473426
G000196015	Bacteria	Proteobacteria	Betaproteobacteria	Burkholderiales	Burkholderiaceae	Cupriavidus	Cupriavidus_metallidurans	TRUE	TRUE	FALSE	FALSE	0.88410353671964
G000196035	Bacteria	Firmicutes	Bacilli	Bacillales	Listeriaceae	Listeria	Listeria_monocytogenes	FALSE	TRUE	TRUE	FALSE	0.00782638168154625
G000196075	Bacteria	Actinobacteria	Actinomycetia	Micrococcales	Tropherymataceae	Tropheryma	Tropheryma_whipplei	FALSE	FALSE	TRUE	FALSE	0.0122956396648588
G000196095	Bacteria	Proteobacteria	Gammaproteobacteria	Vibrionales	Vibrionaceae	Vibrio	Vibrio_parahaemolyticus	FALSE	TRUE	TRUE	FALSE	0.00577104373193645
G000196135	Bacteria	Proteobacteria	Epsilonproteobacteria	Campylobacterales	Helicobacteraceae	Wolinella	Wolinella_succinogenes	FALSE	FALSE	TRUE	FALSE	0.0123685351516688
G000196475	Bacteria	Proteobacteria	Gammaproteobacteria	Enterobacterales	Morganellaceae	Photorhabdus	Photorhabdus_asymbiotica	FALSE	FALSE	TRUE	FALSE	0.00517239551658979
G000196535	Bacteria	Actinobacteria	Actinomycetia	Actinomycetales	Actinomycetaceae	Mobiluncus	Mobiluncus_curtisii	TRUE	FALSE	TRUE	TRUE	0.40603266743692
G000196555	Bacteria	Actinobacteria	Actinomycetia	Bifidobacteriales	Bifidobacteriaceae	Bifidobacterium	Bifidobacterium_longum	TRUE	FALSE	FALSE	TRUE	0.73446396138798
G000196575	Bacteria	Actinobacteria	Actinomycetia	Bifidobacteriales	Bifidobacteriaceae	Bifidobacterium	Bifidobacterium_longum	TRUE	FALSE	FALSE	TRUE	0.747756521623615
G000203915	Bacteria	Proteobacteria	Betaproteobacteria	Burkholderiales	Burkholderiaceae	Burkholderia	Burkholderia_ambifaria	FALSE	FALSE	TRUE	FALSE	0.168902908857086
G000204035	Bacteria	Proteobacteria	Alphaproteobacteria	Caulobacterales	Caulobacteraceae	Brevundimonas	Brevundimonas_diminuta	FALSE	FALSE	TRUE	FALSE	0.223442894045804
G000205025	Bacteria	Proteobacteria	Betaproteobacteria	Burkholderiales	Sutterellaceae	Parasutterella	Parasutterella_excrementihominis	FALSE	TRUE	FALSE	FALSE	0.540761790215476
G000205165	Bacteria	Bacteroidetes	Bacteroidia	Bacteroidales	Prevotellaceae	Paraprevotella	Paraprevotella_xylaniphila	TRUE	TRUE	FALSE	FALSE	0.100142897382905
G000208405	Bacteria	Firmicutes	Negativicutes	Selenomonadales	Selenomonadaceae	Selenomonas	Selenomonas_sputigena	TRUE	FALSE	TRUE	FALSE	0.938982097921593
G000209735	Bacteria	Tenericutes	Mollicutes	Mycoplasmatales	Mycoplasmataceae	Mycoplasmopsis	Mycoplasmopsis_fermentans	FALSE	FALSE	TRUE	FALSE	0.016236825382913
G000210055	Bacteria	Actinobacteria	Coriobacteriia	Eggerthellales	Eggerthellaceae	Gordonibacter	Gordonibacter_pamelaeae	TRUE	TRUE	FALSE	FALSE	0.0899753382878486
G000210075	Bacteria	Bacteroidetes	Bacteroidia	Bacteroidales	Bacteroidaceae	Bacteroides	Bacteroides_xylanisolvens	TRUE	TRUE	FALSE	TRUE	0.887431948187335
G000210095	Bacteria	Firmicutes	Clostridia	Eubacteriales	Oscillospiraceae	Ruminococcus	Ruminococcus_champanellensis	TRUE	FALSE	FALSE	FALSE	0.0190427668497844
G000210575	Bacteria	Bacteroidetes	Bacteroidia	Bacteroidales	Rikenellaceae	Alistipes	Alistipes_shahii	TRUE	TRUE	FALSE	TRUE	0.691055523624505
G000210695	Bacteria	Firmicutes	Clostridia	Eubacteriales	Lachnospiraceae	Anaerostipes	Anaerostipes_hadrus	TRUE	TRUE	FALSE	TRUE	0.874282615702899
G000211415	Bacteria	Proteobacteria	Gammaproteobacteria	Enterobacterales	Enterobacteriaceae	Enterobacter	Enterobacter_mori	FALSE	TRUE	FALSE	FALSE	0.234364224591934
G000212375	Bacteria	Bacteroidetes	Bacteroidia	Bacteroidales	Porphyromonadaceae	Porphyromonas	Porphyromonas_asaccharolytica	TRUE	TRUE	TRUE	TRUE	0.768887242324035
G000213535	Bacteria	Proteobacteria	Betaproteobacteria	Neisseriales	Neisseriaceae	Kingella	Kingella_kingae	FALSE	FALSE	TRUE	FALSE	0.0345289571009848
G000213555	Bacteria	Bacteroidetes	Bacteroidia	Bacteroidales	Dysgonomonadaceae	Dysgonomonas	Dysgonomonas_gadei	FALSE	TRUE	FALSE	FALSE	0.00401559566407621
G000213575	Bacteria	Bacteroidetes	Bacteroidia	Bacteroidales	Dysgonomonadaceae	Dysgonomonas	Dysgonomonas_mossii	TRUE	TRUE	TRUE	FALSE	0.0082141037521761
G000213975	Bacteria	Firmicutes	Negativicutes	Selenomonadales	Selenomonadaceae	Centipeda	Centipeda_periodontii	TRUE	FALSE	TRUE	FALSE	0.326797376153473
G000213995	Bacteria	Proteobacteria	Gammaproteobacteria	Enterobacterales	Enterobacteriaceae	Enterobacter	Enterobacter_hormaechei	FALSE	FALSE	TRUE	FALSE	0.672283459254152
G000214235	Bacteria	Proteobacteria	Gammaproteobacteria	Enterobacterales	Yersiniaceae	Serratia	Serratia_plymuthica	FALSE	FALSE	TRUE	FALSE	0.0469312202363455
G000214555	Bacteria	Firmicutes	Bacilli	Lactobacillales	Streptococcaceae	Streptococcus	Streptococcus_anginosus	TRUE	TRUE	TRUE	TRUE	0.953392527814052
G000215745	Bacteria	Proteobacteria	Gammaproteobacteria	Enterobacterales	Enterobacteriaceae	Klebsiella	Klebsiella_aerogenes	TRUE	FALSE	TRUE	FALSE	0.218980938763529
G000217775	Bacteria	Firmicutes	Bacilli	Bacillales	Paenibacillaceae	Paenibacillus	Paenibacillus_polymyxa	FALSE	TRUE	TRUE	FALSE	0.00345047782622099
G000218235	Bacteria	Bacteroidetes	Bacteroidia	Bacteroidales	Prevotellaceae	Prevotella	Prevotella_multisaccharivorax	TRUE	TRUE	TRUE	FALSE	0.490739177804717
G000219605	Bacteria	Proteobacteria	Gammaproteobacteria	Pseudomonadales	Pseudomonadaceae	Pseudomonas	Pseudomonas_stutzeri	FALSE	FALSE	TRUE	FALSE	0.650164140609024
G000220215	Bacteria	Bacteroidetes	Bacteroidia	Bacteroidales	Prevotellaceae	Prevotella	Prevotella_dentalis	FALSE	FALSE	TRUE	FALSE	0.795261198150625
G000220235	Bacteria	Bacteroidetes	Bacteroidia	Bacteroidales	Prevotellaceae	Prevotella	Prevotella_nigrescens	TRUE	TRUE	TRUE	TRUE	0.970072889622734
G000220255	Bacteria	Bacteroidetes	Bacteroidia	Bacteroidales	Prevotellaceae	Prevotella	Prevotella_pallens	TRUE	FALSE	FALSE	TRUE	0.966658781861538
G000221205	Bacteria	Proteobacteria	Alphaproteobacteria	Rickettsiales	Rickettsiaceae	Rickettsia	Rickettsia_conorii	FALSE	FALSE	TRUE	FALSE	0.00296291429371491
G000221985	Bacteria	Firmicutes	Bacilli	Lactobacillales	Streptococcaceae	Streptococcus	Streptococcus_pseudopneumoniae	FALSE	FALSE	TRUE	FALSE	0.904903624632085
G000222105	Bacteria	Actinobacteria	Actinomycetia	Corynebacteriales	Mycobacteriaceae	Mycobacterium	Mycobacterium_colombiense	FALSE	FALSE	TRUE	FALSE	0.0137755675347082
G000222745	Bacteria	Firmicutes	Bacilli	Lactobacillales	Streptococcaceae	Streptococcus	Streptococcus_australis	TRUE	FALSE	FALSE	TRUE	0.912555256767518
G000222765	Bacteria	Firmicutes	Bacilli	Lactobacillales	Streptococcaceae	Streptococcus	Streptococcus_cristatus	TRUE	FALSE	TRUE	TRUE	0.958181172804226
G000222975	Bacteria	Proteobacteria	Gammaproteobacteria	Enterobacterales	Yersiniaceae	Yersinia	Yersinia_pestis	FALSE	TRUE	TRUE	FALSE	0.0327411407783403
G000223275	Bacteria	Proteobacteria	Gammaproteobacteria	Pasteurellales	Pasteurellaceae	Haemophilus	Haemophilus_pittmaniae	TRUE	FALSE	TRUE	FALSE	0.918796962862121
G000224255	Bacteria	Proteobacteria	Betaproteobacteria	Neisseriales	Neisseriaceae	Neisseria	Neisseria_weaveri	FALSE	FALSE	TRUE	FALSE	0.03903092477663
G000224275	Bacteria	Proteobacteria	Betaproteobacteria	Neisseriales	Neisseriaceae	Neisseria	Neisseria_weaveri	FALSE	FALSE	TRUE	FALSE	0.0405090948766014
G000224615	Bacteria	Bacteroidetes	Bacteroidia	Bacteroidales	Prevotellaceae	Prevotella	Prevotella_oulorum	TRUE	FALSE	FALSE	FALSE	0.933814958557733
G000224965	Bacteria	Actinobacteria	Actinomycetia	Bifidobacteriales	Bifidobacteriaceae	Bifidobacterium	Bifidobacterium_animalis	TRUE	TRUE	FALSE	TRUE	0.0311232482694834
G000225345	Bacteria	Firmicutes	Clostridia	Eubacteriales	Lachnospiraceae	Roseburia	Roseburia_hominis	TRUE	TRUE	FALSE	TRUE	0.480959042349584
G000225705	Bacteria	Actinobacteria	Coriobacteriia	Coriobacteriales	Coriobacteriaceae	Collinsella	Collinsella_tanakaei	TRUE	TRUE	FALSE	FALSE	0.0610564240621232
G000225825	Bacteria	Actinobacteria	Actinomycetia	Micrococcales	Dermabacteraceae	Brachybacterium	Brachybacterium_squillarum	FALSE	FALSE	FALSE	TRUE	0.0681867102558294
G000226135	Bacteria	Bacteroidetes	Bacteroidia	Bacteroidales	Bacteroidaceae	Bacteroides	Bacteroides_faecis	TRUE	TRUE	FALSE	FALSE	0.886728258292386
G000226495	Bacteria	Proteobacteria	Gammaproteobacteria	Pasteurellales	Pasteurellaceae	Aggregatibacter	Aggregatibacter_aphrophilus	TRUE	FALSE	TRUE	FALSE	0.819264397066688
G000227295	Bacteria	Actinobacteria	Actinomycetia	Propionibacteriales	Propionibacteriaceae	Cutibacterium	Cutibacterium_avidum	TRUE	TRUE	TRUE	FALSE	0.278744205349872
G000230915	Bacteria	Firmicutes	Bacilli	Bacillales	Paenibacillaceae	Paenibacillus	Paenibacillus_lactis	FALSE	TRUE	FALSE	FALSE	0.0090315174662273
G000231215	Bacteria	Actinobacteria	Actinomycetia	Propionibacteriales	Propionibacteriaceae	Cutibacterium	Cutibacterium_acnes	TRUE	TRUE	TRUE	FALSE	0.999995579890269
G000231275	Bacteria	Bacteroidetes	Bacteroidia	Bacteroidales	Rikenellaceae	Alistipes	Alistipes_indistinctus	TRUE	FALSE	FALSE	TRUE	0.254038043388808
G000233595	Bacteria	Proteobacteria	Gammaproteobacteria	Enterobacterales	Erwiniaceae	Pantoea	Pantoea_ananatis	FALSE	TRUE	FALSE	FALSE	0.027908112980263
G000233835	Bacteria	Proteobacteria	Gammaproteobacteria	Pseudomonadales	Pseudomonadaceae	Pseudomonas	Pseudomonas_syringae	FALSE	FALSE	FALSE	TRUE	0.0402228937664541
G000233955	Bacteria	Bacteroidetes	Bacteroidia	Bacteroidales	Prevotellaceae	Paraprevotella	Paraprevotella_clara	TRUE	TRUE	FALSE	FALSE	0.176157899755208
G000234095	Bacteria	Firmicutes	Negativicutes	Selenomonadales	Selenomonadaceae	Selenomonas	Selenomonas_infelix	FALSE	FALSE	TRUE	FALSE	0.697132068656714
G000234135	Bacteria	Firmicutes	Negativicutes	Selenomonadales	Selenomonadaceae	Selenomonas	Selenomonas_noxia	TRUE	FALSE	TRUE	TRUE	0.635070650564287
G000235885	Bacteria	Bacteroidetes	Bacteroidia	Bacteroidales	Prevotellaceae	Prevotella	Prevotella_stercorea	TRUE	TRUE	FALSE	TRUE	0.581408280977543
G000236145	Bacteria	Proteobacteria	Gammaproteobacteria	Legionellales	Legionellaceae	Fluoribacter	Fluoribacter_dumoffii	FALSE	FALSE	TRUE	FALSE	0.0023767201049893
G000236165	Bacteria	Proteobacteria	Gammaproteobacteria	Legionellales	Legionellaceae	Fluoribacter	Fluoribacter_dumoffii	FALSE	FALSE	TRUE	FALSE	0.00328157331362173
G000236865	Bacteria	Actinobacteria	Coriobacteriia	Coriobacteriales	Coriobacteriaceae	Senegalimassilia	Senegalimassilia_anaerobia	FALSE	TRUE	FALSE	FALSE	0.112877000852997
G000236925	Bacteria	Firmicutes	Bacilli	Bacillales	Staphylococcaceae	Staphylococcus	Staphylococcus_argenteus	FALSE	TRUE	TRUE	FALSE	0.230005258894742
G000237205	Bacteria	Chlamydiae	Chlamydiia	Parachlamydiales	Simkaniaceae	Simkania	Simkania_negevensis	FALSE	FALSE	TRUE	FALSE	0.00096294506723685
G000237805	Bacteria	Synergistetes	Synergistia	Synergistales	Synergistaceae	Jonquetella	Jonquetella_anthropi	TRUE	TRUE	FALSE	FALSE	0.0763073008841637
G000237845	Bacteria	Proteobacteria	Alphaproteobacteria	Rickettsiales	Rickettsiaceae	Rickettsia	Rickettsia_slovaca	FALSE	FALSE	TRUE	FALSE	0.00343662285534578
G000238055	Bacteria	Firmicutes	Clostridia	Eubacteriales	Lachnospiraceae	Oribacterium	Oribacterium_parvum	TRUE	FALSE	FALSE	FALSE	0.665390874436386
G000238075	Bacteria	Firmicutes	Clostridia	Eubacteriales	Lachnospiraceae	Oribacterium	Oribacterium_asaccharolyticum	TRUE	FALSE	FALSE	TRUE	0.74689377421904
G000238115	Bacteria	Firmicutes	Clostridia	Eubacteriales	Peptostreptococcaceae	Peptoanaerobacter	Peptoanaerobacter_stomatis	TRUE	FALSE	FALSE	FALSE	0.977170202305812
G000238135	Bacteria	Firmicutes	Clostridia	Eubacteriales	Peptostreptococcaceae	Peptoanaerobacter	Peptoanaerobacter_stomatis	TRUE	FALSE	FALSE	FALSE	0.967099602084247
G000238795	Bacteria	Proteobacteria	Gammaproteobacteria	Pasteurellales	Pasteurellaceae	Haemophilus	Haemophilus_sputorum	TRUE	FALSE	TRUE	FALSE	0.900737112419316
G000238915	Bacteria	Actinobacteria	Actinomycetia	Micrococcales	Micrococcaceae	Arthrobacter	Arthrobacter_globiformis	FALSE	FALSE	FALSE	TRUE	0.0329113617611042
G000239275	Bacteria	Firmicutes	Negativicutes	Veillonellales	Veillonellaceae	Anaeroglobus	Anaeroglobus_geminatus	TRUE	TRUE	FALSE	FALSE	0.696932844585533
G000239295	Bacteria	Firmicutes	Clostridia	Eubacteriales	Oscillospiraceae	Flavonifractor	Flavonifractor_plautii	TRUE	TRUE	FALSE	TRUE	0.886959390778009
G000240185	Bacteria	Proteobacteria	Gammaproteobacteria	Enterobacterales	Enterobacteriaceae	Klebsiella	Klebsiella_pneumoniae	TRUE	TRUE	TRUE	TRUE	0.695539875286013
G000241265	Bacteria	Actinobacteria	Actinomycetia	Corynebacteriales	Gordoniaceae	Gordonia	Gordonia_araii	FALSE	FALSE	TRUE	FALSE	0.00658360995309191
G000241345	Bacteria	Actinobacteria	Actinomycetia	Corynebacteriales	Gordoniaceae	Gordonia	Gordonia_amarae	FALSE	FALSE	TRUE	FALSE	0.00451675437993299
G000241525	Bacteria	Proteobacteria	Betaproteobacteria	Burkholderiales	Comamonadaceae	Comamonas	Comamonas_testosteroni	FALSE	FALSE	TRUE	FALSE	0.310135741338416
G000241955	Bacteria	Proteobacteria	Gammaproteobacteria	Enterobacterales	Yersiniaceae	Rahnella	Rahnella_aquatilis	FALSE	FALSE	TRUE	TRUE	0.0263439261804087
G000242235	Bacteria	Firmicutes	Clostridia	Eubacteriales	Lachnospiraceae	Stomatobaculum	Stomatobaculum_longum	TRUE	TRUE	FALSE	FALSE	0.946547366310068
G000242335	Bacteria	Bacteroidetes	Bacteroidia	Bacteroidales	Prevotellaceae	Prevotella	Prevotella_dentalis	FALSE	FALSE	TRUE	FALSE	0.803083695443884
G000242435	Bacteria	Firmicutes	Negativicutes	Veillonellales	Veillonellaceae	Dialister	Dialister_succinatiphilus	TRUE	TRUE	FALSE	FALSE	0.0398849823949788
G000243015	Bacteria	Bacteroidetes	Bacteroidia	Bacteroidales	Prevotellaceae	Prevotella	Prevotella_maculosa	TRUE	FALSE	TRUE	FALSE	0.895403117259918
G000243035	Bacteria	Bacteroidetes	Bacteroidia	Bacteroidales	Prevotellaceae	Prevotella	Prevotella_micans	TRUE	FALSE	FALSE	FALSE	0.268308435516866
G000243215	Bacteria	Bacteroidetes	Bacteroidia	Bacteroidales	Odoribacteraceae	Odoribacter	Odoribacter_laneus	TRUE	TRUE	FALSE	FALSE	0.0449428345548082
G000243275	Bacteria	Bacteroidetes	Flavobacteriia	Flavobacteriales	Flavobacteriaceae	Myroides	Myroides_odoratus	FALSE	FALSE	TRUE	FALSE	0.00418983309940254
G000243675	Bacteria	Spirochaetes	Spirochaetia	Leptospirales	Leptospiraceae	Leptospira	Leptospira_inadai	FALSE	FALSE	TRUE	FALSE	0.00458932381659662
G000243695	Bacteria	Spirochaetes	Spirochaetia	Leptospirales	Leptospiraceae	Leptospira	Leptospira_kirschneri	FALSE	FALSE	TRUE	FALSE	0.00174222269792131
G000244755	Bacteria	Spirochaetes	Spirochaetia	Leptospirales	Leptospiraceae	Leptospira	Leptospira_licerasiae	FALSE	FALSE	TRUE	FALSE	0.000649189213961035
G000245755	Bacteria	Firmicutes	Tissierellia	Tissierellales	Peptoniphilaceae	Helcococcus	Helcococcus_kunzii	FALSE	FALSE	TRUE	FALSE	0.0340164771112014
G000245775	Bacteria	Firmicutes	Negativicutes	Selenomonadales	Selenomonadaceae	Megamonas	Megamonas_funiformis	TRUE	TRUE	FALSE	FALSE	0.273076754988387
G000245795	Bacteria	Firmicutes	Bacilli	Lactobacillales	Aerococcaceae	Facklamia	Facklamia_languida	TRUE	FALSE	TRUE	FALSE	0.0690914425530354
G000245815	Bacteria	Firmicutes	Bacilli	Lactobacillales	Carnobacteriaceae	Dolosigranulum	Dolosigranulum_pigrum	TRUE	FALSE	TRUE	FALSE	0.447733942663205
G000246755	Bacteria	Spirochaetes	Spirochaetia	Spirochaetales	Treponemataceae	Treponema	Treponema_pallidum	FALSE	FALSE	TRUE	FALSE	0.00858223692872127
G000246945	Bacteria	Bacteroidetes	Flavobacteriia	Flavobacteriales	Flavobacteriaceae	Myroides	Myroides_injenensis	FALSE	FALSE	TRUE	FALSE	0.00424673516891638
G000247625	Bacteria	Proteobacteria	Alphaproteobacteria	Rickettsiales	Rickettsiaceae	Rickettsia	Rickettsia_sibirica	FALSE	FALSE	TRUE	FALSE	0.00390185649501851
G000248015	Bacteria	Proteobacteria	Gammaproteobacteria	Enterobacterales	Enterobacteriaceae	Atlantibacter	Atlantibacter_hermannii	TRUE	TRUE	TRUE	FALSE	0.0487338027730453
G000248035	Bacteria	Actinobacteria	Actinomycetia	Corynebacteriales	Gordoniaceae	Gordonia	Gordonia_terrae	FALSE	FALSE	TRUE	FALSE	0.0181997412076635
G000248055	Bacteria	Actinobacteria	Actinomycetia	Corynebacteriales	Gordoniaceae	Gordonia	Gordonia_sputi	FALSE	FALSE	TRUE	FALSE	0.141619884429732
G000248075	Bacteria	Actinobacteria	Actinomycetia	Corynebacteriales	Gordoniaceae	Gordonia	Gordonia_otitidis	TRUE	FALSE	TRUE	FALSE	0.0486982995792569
G000248155	Bacteria	Proteobacteria	Gammaproteobacteria	Moraxellales	Moraxellaceae	Acinetobacter	Acinetobacter_parvus	FALSE	FALSE	TRUE	FALSE	0.459292591695744
G000250795	Bacteria	Proteobacteria	Alphaproteobacteria	Hyphomicrobiales	Brucellaceae	Brucella	Brucella_melitensis	FALSE	FALSE	TRUE	FALSE	0.0198875892394752
G000250875	Bacteria	Proteobacteria	Betaproteobacteria	Burkholderiales	Sutterellaceae	Sutterella	Sutterella_parvirubra	TRUE	TRUE	FALSE	FALSE	0.0176826473900495
G000252995	Bacteria	Proteobacteria	Gammaproteobacteria	Enterobacterales	Enterobacteriaceae	Salmonella	Salmonella_bongori	FALSE	TRUE	TRUE	FALSE	0.0469991177337753
G000253175	Bacteria	Proteobacteria	Gammaproteobacteria	Enterobacterales	Yersiniaceae	Yersinia	Yersinia_enterocolitica	FALSE	TRUE	TRUE	FALSE	0.010717482003502
G000254135	Bacteria	Proteobacteria	Epsilonproteobacteria	Campylobacterales	Campylobacteraceae	Campylobacter	Campylobacter_coli	TRUE	FALSE	TRUE	FALSE	0.00430142766432478
G000254515	Bacteria	Proteobacteria	Epsilonproteobacteria	Campylobacterales	Campylobacteraceae	Campylobacter	Campylobacter_jejuni	TRUE	FALSE	TRUE	FALSE	0.00983259369970778
G000255355	Bacteria	Proteobacteria	Alphaproteobacteria	Rickettsiales	Rickettsiaceae	Rickettsia	Rickettsia_helvetica	FALSE	FALSE	TRUE	FALSE	0.003801331559802
G000257765	Bacteria	Firmicutes	Bacilli	Lactobacillales	Streptococcaceae	Streptococcus	Streptococcus_anginosus	TRUE	TRUE	TRUE	TRUE	0.959499557998058
G000257825	Bacteria	Firmicutes	Bacilli	Lactobacillales	Streptococcaceae	Streptococcus	Streptococcus_pseudopneumoniae	FALSE	FALSE	TRUE	FALSE	0.898908498179395
G000258445	Bacteria	Firmicutes	Bacilli	Lactobacillales	Streptococcaceae	Streptococcus	Streptococcus_intermedius	FALSE	FALSE	TRUE	TRUE	0.95816305065624
G000258845	Bacteria	Proteobacteria	Epsilonproteobacteria	Campylobacterales	Helicobacteraceae	Helicobacter	Helicobacter_pylori	TRUE	FALSE	TRUE	FALSE	0.957588232103073
G000260715	Bacteria	Actinobacteria	Actinomycetia	Bifidobacteriales	Bifidobacteriaceae	Bifidobacterium	Bifidobacterium_animalis	TRUE	TRUE	FALSE	TRUE	0.0220371264344622
G000260755	Bacteria	Firmicutes	Bacilli	Lactobacillales	Streptococcaceae	Streptococcus	Streptococcus_infantis	TRUE	FALSE	FALSE	TRUE	0.976238652079622
G000261325	Bacteria	Proteobacteria	Alphaproteobacteria	Rickettsiales	Rickettsiaceae	Rickettsia	Rickettsia_conorii	FALSE	FALSE	TRUE	FALSE	0.00330501558124096
G000262225	Bacteria	Fusobacteria	Fusobacteriia	Fusobacteriales	Fusobacteriaceae	Fusobacterium	Fusobacterium_necrophorum	TRUE	FALSE	TRUE	FALSE	0.948247416040862
G000262245	Bacteria	Proteobacteria	Gammaproteobacteria	Pasteurellales	Pasteurellaceae	Pasteurella	Pasteurella_bettyae	FALSE	FALSE	TRUE	FALSE	0.0737391751845542
G000262265	Bacteria	Proteobacteria	Gammaproteobacteria	Pasteurellales	Pasteurellaceae	Haemophilus	Haemophilus_parahaemolyticus	TRUE	FALSE	TRUE	FALSE	0.939957692353124
G000262545	Bacteria	Bacteroidetes	Bacteroidia	Bacteroidales	Prevotellaceae	Prevotella	Prevotella_bivia	TRUE	TRUE	TRUE	FALSE	0.943303356472392
G000263055	Bacteria	Proteobacteria	Alphaproteobacteria	Rickettsiales	Rickettsiaceae	Rickettsia	Rickettsia_honei	FALSE	FALSE	TRUE	FALSE	0.00378814744065603
G000263815	Bacteria	Proteobacteria	Alphaproteobacteria	Rickettsiales	Rickettsiaceae	Rickettsia	Rickettsia_conorii	FALSE	FALSE	TRUE	FALSE	0.00318001045111312
G000264805	Bacteria	Proteobacteria	Gammaproteobacteria	Enterobacterales	Hafniaceae	Edwardsiella	Edwardsiella_tarda	FALSE	TRUE	TRUE	FALSE	0.00630931538981552
G000265365	Bacteria	Bacteroidetes	Bacteroidia	Bacteroidales	Rikenellaceae	Alistipes	Alistipes_finegoldii	TRUE	TRUE	TRUE	TRUE	0.954175402270717
G000269565	Bacteria	Firmicutes	Erysipelotrichia	Erysipelotrichales	Coprobacillaceae	Coprobacillus	Coprobacillus_cateniformis	FALSE	TRUE	FALSE	FALSE	0.0601952790260858
G000269805	Bacteria	Actinobacteria	Actinomycetia	Actinomycetales	Actinomycetaceae	Actinomyces	Actinomyces_massiliensis	TRUE	FALSE	FALSE	TRUE	0.806903265649722
G000269925	Bacteria	Firmicutes	Bacilli	Lactobacillales	Streptococcaceae	Lactococcus	Lactococcus_garvieae	TRUE	TRUE	TRUE	TRUE	0.0389962746168855
G000269965	Bacteria	Actinobacteria	Actinomycetia	Bifidobacteriales	Bifidobacteriaceae	Bifidobacterium	Bifidobacterium_longum	TRUE	FALSE	FALSE	TRUE	0.512524045956144
G000271325	Bacteria	Firmicutes	Bacilli	Bacillales	Planococcaceae	Solibacillus	Solibacillus_silvestris	FALSE	FALSE	FALSE	TRUE	0.0147269912096357
G000273175	Bacteria	Bacteroidetes	Bacteroidia	Bacteroidales	Bacteroidaceae	Bacteroides	Bacteroides_nordii	TRUE	TRUE	TRUE	FALSE	0.957700310118567
G000273525	Bacteria	Actinobacteria	Actinomycetia	Bifidobacteriales	Bifidobacteriaceae	Bifidobacterium	Bifidobacterium_bifidum	TRUE	TRUE	FALSE	TRUE	0.152997999002885
G000273745	Bacteria	Proteobacteria	Alphaproteobacteria	Rickettsiales	Rickettsiaceae	Rickettsia	Rickettsia_australis	FALSE	FALSE	TRUE	FALSE	0.00316327364397624
G000275805	Bacteria	Actinobacteria	Actinomycetia	Bifidobacteriales	Bifidobacteriaceae	Scardovia	Scardovia_wiggsiae	TRUE	TRUE	TRUE	FALSE	0.957902126494197
G000277125	Bacteria	Actinobacteria	Actinomycetia	Corynebacteriales	Mycobacteriaceae	Mycobacterium	Mycobacterium_intracellulare	FALSE	FALSE	TRUE	FALSE	0.0130599314897336
G000277165	Bacteria	Proteobacteria	Alphaproteobacteria	Rickettsiales	Rickettsiaceae	Rickettsia	Rickettsia_prowazekii	FALSE	FALSE	TRUE	FALSE	0.00413045907205236
G000277285	Bacteria	Proteobacteria	Alphaproteobacteria	Rickettsiales	Rickettsiaceae	Rickettsia	Rickettsia_typhi	FALSE	FALSE	TRUE	FALSE	0.00309069268194453
G000277735	Bacteria	Actinobacteria	Actinomycetia	Corynebacteriales	Mycobacteriaceae	Mycobacterium	Mycobacterium_tuberculosis	FALSE	TRUE	TRUE	FALSE	0.0885928786327475
G000278235	Bacteria	Proteobacteria	Alphaproteobacteria	Hyphomicrobiales	Bartonellaceae	Bartonella	Bartonella_vinsonii	FALSE	FALSE	TRUE	FALSE	0.00237041630891198
G000278315	Bacteria	Proteobacteria	Alphaproteobacteria	Hyphomicrobiales	Bartonellaceae	Bartonella	Bartonella_elizabethae	FALSE	FALSE	TRUE	FALSE	0.00362273244392422
G000279975	Bacteria	Fusobacteria	Fusobacteriia	Fusobacteriales	Fusobacteriaceae	Fusobacterium	Fusobacterium_nucleatum	TRUE	TRUE	TRUE	TRUE	0.996983791341151
G000279995	Bacteria	Proteobacteria	Alphaproteobacteria	Hyphomicrobiales	Bartonellaceae	Bartonella	Bartonella_tamiae	FALSE	FALSE	TRUE	FALSE	0.00367991237036824
G000280015	Bacteria	Proteobacteria	Alphaproteobacteria	Hyphomicrobiales	Bartonellaceae	Bartonella	Bartonella_alsatica	FALSE	FALSE	TRUE	FALSE	0.00674412241576867
G000281755	Bacteria	Proteobacteria	Gammaproteobacteria	Enterobacterales	Enterobacteriaceae	Klebsiella	Klebsiella_pneumoniae	TRUE	TRUE	TRUE	TRUE	0.69961745857464
G000283495	Bacteria	Firmicutes	Negativicutes	Veillonellales	Veillonellaceae	Megasphaera	Megasphaera_elsdenii	TRUE	TRUE	TRUE	FALSE	0.036275648376906
G000283595	Bacteria	Proteobacteria	Alphaproteobacteria	Rickettsiales	Rickettsiaceae	Rickettsia	Rickettsia_japonica	FALSE	FALSE	TRUE	FALSE	0.00342922966252483
G000284155	Bacteria	Proteobacteria	Alphaproteobacteria	Rickettsiales	Rickettsiaceae	Rickettsia	Rickettsia_australis	FALSE	FALSE	TRUE	FALSE	0.00367792639613088
G000284195	Bacteria	Proteobacteria	Alphaproteobacteria	Rickettsiales	Rickettsiaceae	Rickettsia	Rickettsia_parkeri	FALSE	FALSE	TRUE	FALSE	0.00322673421584053
G000284355	Bacteria	Proteobacteria	Epsilonproteobacteria	Campylobacterales	Arcobacteraceae	Aliarcobacter	Aliarcobacter_butzleri	FALSE	TRUE	FALSE	FALSE	0.0215112942714392
G000284635	Bacteria	Proteobacteria	Epsilonproteobacteria	Campylobacterales	Helicobacteraceae	Helicobacter	Helicobacter_cinaedi	FALSE	FALSE	TRUE	FALSE	0.00856658015381965
G000285495	Bacteria	Firmicutes	Bacilli	Bacillales	Bacillaceae	Oceanobacillus	Oceanobacillus_massiliensis	FALSE	TRUE	FALSE	FALSE	0.00328386851061095
G000285555	Bacteria	Firmicutes	Bacilli	Bacillales	Planococcaceae	Kurthia	Kurthia_massiliensis	FALSE	TRUE	FALSE	FALSE	0.00280904699391131
G000285595	Bacteria	Firmicutes	Bacilli	Bacillales	Planococcaceae	Kurthia	Kurthia_senegalensis	FALSE	TRUE	FALSE	FALSE	0.00294416036368882
G000285835	Bacteria	Actinobacteria	Actinomycetia	Micrococcales	Brevibacteriaceae	Brevibacterium	Brevibacterium_senegalense	FALSE	TRUE	FALSE	FALSE	0.0425883747139803
G000285995	Bacteria	Actinobacteria	Actinomycetia	Actinomycetales	Actinomycetaceae	Actinomyces	Actinomyces_naeslundii	TRUE	FALSE	TRUE	TRUE	0.980208266208341
G000286355	Bacteria	Actinobacteria	Actinomycetia	Micrococcales	Micrococcaceae	Kocuria	Kocuria_atrinae	FALSE	FALSE	FALSE	TRUE	0.058206442464166
G000286555	Bacteria	Proteobacteria	Betaproteobacteria	Burkholderiales	Burkholderiaceae	Burkholderia	Burkholderia_multivorans	FALSE	FALSE	TRUE	FALSE	0.149114104431507
G000287615	Bacteria	Proteobacteria	Gammaproteobacteria	Pasteurellales	Pasteurellaceae	Haemophilus	Haemophilus_sputorum	TRUE	FALSE	TRUE	FALSE	0.906875587873265
G000292935	Bacteria	Fusobacteria	Fusobacteriia	Fusobacteriales	Fusobacteriaceae	Fusobacterium	Fusobacterium_hwasookii	TRUE	FALSE	FALSE	FALSE	0.953654206303783
G000293805	Bacteria	Firmicutes	Bacilli	Bacillales	Paenibacillaceae	Paenibacillus	Paenibacillus_alvei	FALSE	FALSE	TRUE	FALSE	0.00523227080523686
G000294495	Bacteria	Firmicutes	Bacilli	Lactobacillales	Streptococcaceae	Streptococcus	Streptococcus_suis	FALSE	FALSE	TRUE	FALSE	0.0535588350067419
G000296445	Bacteria	Actinobacteria	Coriobacteriia	Eggerthellales	Eggerthellaceae	Slackia	Slackia_piriformis	TRUE	FALSE	FALSE	FALSE	0.0129691447875947
G000296465	Bacteria	Bacteroidetes	Bacteroidia	Bacteroidales	Barnesiellaceae	Barnesiella	Barnesiella_intestinihominis	FALSE	TRUE	FALSE	TRUE	0.945556979616061
G000296835	Bacteria	Firmicutes	Bacilli	Lactobacillales	Lactobacillaceae	Lactobacillus	Lactobacillus_hominis	FALSE	TRUE	FALSE	FALSE	0.0658055250967553
G000297075	Bacteria	Proteobacteria	Gammaproteobacteria	Pseudomonadales	Pseudomonadaceae	Pseudomonas	Pseudomonas_oleovorans	FALSE	FALSE	FALSE	TRUE	0.797687534408515
G000299635	Bacteria	Proteobacteria	Gammaproteobacteria	Vibrionales	Vibrionaceae	Vibrio	Vibrio_vulnificus	FALSE	TRUE	TRUE	FALSE	0.00197640367952799
G000300915	Bacteria	Firmicutes	Bacilli	Lactobacillales	Streptococcaceae	Streptococcus	Streptococcus_iniae	FALSE	FALSE	TRUE	FALSE	0.044887796146962
G000301035	Bacteria	Firmicutes	Bacilli	Lactobacillales	Aerococcaceae	Facklamia	Facklamia_hominis	FALSE	FALSE	TRUE	FALSE	0.11716763551032
G000301075	Bacteria	Bacteroidetes	Flavobacteriia	Flavobacteriales	Weeksellaceae	Bergeyella	Bergeyella_zoohelcum	FALSE	FALSE	TRUE	FALSE	0.0318410016014375
G000302635	Bacteria	Proteobacteria	Alphaproteobacteria	Rickettsiales	Rickettsiaceae	Rickettsia	Rickettsia_japonica	FALSE	FALSE	TRUE	FALSE	0.00360785787843547
G000306235	Bacteria	Spirochaetes	Spirochaetia	Leptospirales	Leptospiraceae	Leptospira	Leptospira_fainei	FALSE	FALSE	TRUE	FALSE	0.000970247907669716
G000306255	Bacteria	Spirochaetes	Spirochaetia	Leptospirales	Leptospiraceae	Leptospira	Leptospira_noguchii	FALSE	FALSE	TRUE	FALSE	0.000515536451865472
G000306675	Bacteria	Spirochaetes	Spirochaetia	Leptospirales	Leptospiraceae	Leptospira	Leptospira_mayottensis	FALSE	FALSE	TRUE	FALSE	0.000562101281638357
G000306945	Bacteria	Proteobacteria	Betaproteobacteria	Burkholderiales	Alcaligenaceae	Bordetella	Bordetella_pertussis	FALSE	FALSE	TRUE	FALSE	0.0379186052090015
G000307265	Bacteria	Firmicutes	Clostridia	Eubacteriales	Oscillospiraceae	Oscillibacter	Oscillibacter_ruminantium	FALSE	TRUE	TRUE	FALSE	0.0810977990878802
G000308095	Bacteria	Firmicutes	Bacilli	Bacillales	Staphylococcaceae	Staphylococcus	Staphylococcus_intermedius	FALSE	FALSE	TRUE	FALSE	0.0194207817823529
G000308275	Bacteria	Firmicutes	Clostridia	Eubacteriales		Levyella	Levyella_massiliensis	FALSE	TRUE	FALSE	FALSE	0.147626960224322
G000308355	Bacteria	Actinobacteria	Actinomycetia	Corynebacteriales	Nocardiaceae	Nocardia	Nocardia_asteroides	FALSE	FALSE	TRUE	FALSE	0.00362157255322446
G000308375	Bacteria	Actinobacteria	Actinomycetia	Corynebacteriales	Nocardiaceae	Nocardia	Nocardia_aobensis	FALSE	FALSE	TRUE	FALSE	0.00207810376539482
G000308415	Bacteria	Actinobacteria	Actinomycetia	Corynebacteriales	Nocardiaceae	Nocardia	Nocardia_asiatica	FALSE	FALSE	TRUE	FALSE	0.00201208953680386
G000308435	Bacteria	Actinobacteria	Actinomycetia	Corynebacteriales	Nocardiaceae	Nocardia	Nocardia_araoensis	FALSE	FALSE	TRUE	FALSE	0.00195302291619338
G000308455	Bacteria	Actinobacteria	Actinomycetia	Corynebacteriales	Nocardiaceae	Nocardia	Nocardia_abscessus	FALSE	FALSE	TRUE	FALSE	0.00205885054422833
G000308475	Bacteria	Actinobacteria	Actinomycetia	Corynebacteriales	Nocardiaceae	Nocardia	Nocardia_brasiliensis	FALSE	FALSE	TRUE	FALSE	0.00171443843992621
G000308575	Bacteria	Actinobacteria	Actinomycetia	Corynebacteriales	Nocardiaceae	Nocardia	Nocardia_exalbida	FALSE	FALSE	TRUE	FALSE	0.00223163685068694
G000308635	Bacteria	Actinobacteria	Actinomycetia	Corynebacteriales	Nocardiaceae	Nocardia	Nocardia_otitidiscaviarum	FALSE	FALSE	TRUE	FALSE	0.00260451339482155
G000308675	Bacteria	Actinobacteria	Actinomycetia	Corynebacteriales	Nocardiaceae	Nocardia	Nocardia_paucivorans	FALSE	FALSE	TRUE	FALSE	0.00179741855317051
G000308695	Bacteria	Actinobacteria	Actinomycetia	Corynebacteriales	Nocardiaceae	Nocardia	Nocardia_takedensis	FALSE	FALSE	TRUE	FALSE	0.00224811681500075
G000308755	Bacteria	Actinobacteria	Actinomycetia	Corynebacteriales	Nocardiaceae	Nocardia	Nocardia_pneumoniae	FALSE	FALSE	TRUE	FALSE	0.00195752538756302
G000308795	Bacteria	Actinobacteria	Actinomycetia	Corynebacteriales	Nocardiaceae	Nocardia	Nocardia_thailandica	FALSE	FALSE	TRUE	FALSE	0.00364672411404375
G000308815	Bacteria	Actinobacteria	Actinomycetia	Corynebacteriales	Nocardiaceae	Nocardia	Nocardia_concava	FALSE	FALSE	TRUE	FALSE	0.00183810797955703
G000308855	Bacteria	Actinobacteria	Actinomycetia	Corynebacteriales	Nocardiaceae	Nocardia	Nocardia_veterana	FALSE	FALSE	TRUE	FALSE	0.00242083532663897
G000308875	Bacteria	Actinobacteria	Actinomycetia	Corynebacteriales	Nocardiaceae	Nocardia	Nocardia_transvalensis	FALSE	FALSE	TRUE	FALSE	0.00193826667157971
G000311745	Bacteria	Firmicutes	Tissierellia	Tissierellales	Peptoniphilaceae	Anaerococcus	Anaerococcus_obesiensis	FALSE	TRUE	FALSE	FALSE	0.545136559019973
G000311845	Bacteria	Actinobacteria	Coriobacteriia	Coriobacteriales	Coriobacteriaceae	Enorma	Enorma_massiliensis	FALSE	TRUE	FALSE	FALSE	0.0157081010969756
G000311985	Bacteria	Firmicutes	Tissierellia			Kallipyga	Kallipyga_massiliensis	FALSE	TRUE	FALSE	FALSE	0.0795093493570376
G000312005	Bacteria	Actinobacteria	Actinomycetia	Micrococcales	Cellulomonadaceae	Cellulomonas	Cellulomonas_massiliensis	FALSE	TRUE	FALSE	FALSE	0.0114075631730424
G000312045	Bacteria	Proteobacteria	Betaproteobacteria	Burkholderiales	Oxalobacteraceae	Noviherbaspirillum	Noviherbaspirillum_massiliense	FALSE	TRUE	FALSE	FALSE	0.012837639247725
G000312125	Bacteria	Actinobacteria	Actinomycetia	Micrococcales		Timonella	Timonella_senegalensis	FALSE	TRUE	FALSE	FALSE	0.00677565746634596
G000312145	Bacteria	Bacteroidetes	Bacteroidia	Bacteroidales	Rikenellaceae	Alistipes	Alistipes_senegalensis	FALSE	TRUE	FALSE	FALSE	0.199842497303812
G000312465	Bacteria	Proteobacteria	Gammaproteobacteria	Enterobacterales	Enterobacteriaceae	Citrobacter	Citrobacter_freundii	TRUE	TRUE	TRUE	TRUE	0.45059819188697
G000312485	Bacteria	Proteobacteria	Gammaproteobacteria	Enterobacterales	Yersiniaceae	Yersinia	Yersinia_massiliensis	FALSE	TRUE	FALSE	FALSE	0.00331380071182269
G000312505	Bacteria	Firmicutes	Clostridia	Eubacteriales		Fenollaria	Fenollaria_massiliensis	FALSE	TRUE	FALSE	FALSE	0.487169529482155
G000313175	Bacteria	Spirochaetes	Spirochaetia	Leptospirales	Leptospiraceae	Leptospira	Leptospira_santarosai	FALSE	FALSE	TRUE	FALSE	0.000607485984520153
G000313565	Bacteria	Firmicutes	Erysipelotrichia	Erysipelotrichales	Erysipelotrichaceae	Dielma	Dielma_fastidiosa	FALSE	TRUE	FALSE	FALSE	0.150140976534139
G000314675	Bacteria	Proteobacteria	Alphaproteobacteria	Hyphomicrobiales	Bradyrhizobiaceae	Afipia	Afipia_broomeae	TRUE	TRUE	TRUE	FALSE	0.596856953250724
G000314735	Bacteria	Proteobacteria	Alphaproteobacteria	Hyphomicrobiales	Bradyrhizobiaceae	Afipia	Afipia_felis	FALSE	FALSE	TRUE	FALSE	0.175456109090304
G000315425	Bacteria	Proteobacteria	Betaproteobacteria	Burkholderiales	Oxalobacteraceae	Massilia	Massilia_timonae	FALSE	FALSE	TRUE	TRUE	0.194349135374367
G000315445	Bacteria	Firmicutes	Bacilli	Lactobacillales	Carnobacteriaceae	Alloiococcus	Alloiococcus_otitis	TRUE	FALSE	TRUE	TRUE	0.13640675782184
G000315465	Bacteria	Actinobacteria	Actinomycetia	Actinomycetales	Actinomycetaceae	Actinobaculum	Actinobaculum_massiliense	TRUE	TRUE	FALSE	FALSE	0.0386799249619593
G000315485	Bacteria	Bacteroidetes	Bacteroidia	Bacteroidales	Bacteroidaceae	Bacteroides	Bacteroides_oleiciplenus	TRUE	TRUE	FALSE	FALSE	0.151823345721383
G000315525	Bacteria	Proteobacteria	Alphaproteobacteria	Sphingomonadales	Sphingomonadaceae	Sphingobium	Sphingobium_yanoikuyae	TRUE	FALSE	FALSE	FALSE	0.35341500837108
G000317935	Bacteria	Proteobacteria	Betaproteobacteria	Burkholderiales	Alcaligenaceae	Bordetella	Bordetella_parapertussis	FALSE	FALSE	TRUE	FALSE	0.0466920320336746
G000318115	Bacteria	Firmicutes	Clostridia	Eubacteriales	Peptostreptococcaceae	Peptostreptococcus	Peptostreptococcus_anaerobius	TRUE	TRUE	TRUE	FALSE	0.946450975278998
G000318135	Bacteria	Actinobacteria	Actinomycetia	Corynebacteriales	Corynebacteriaceae	Corynebacterium	Corynebacterium_durum	TRUE	FALSE	TRUE	TRUE	0.954617082972118
G000318195	Bacteria	Bacteroidetes	Bacteroidia	Bacteroidales	Prevotellaceae	Prevotella	Prevotella_saccharolytica	TRUE	FALSE	FALSE	FALSE	0.39077407535842
G000318215	Bacteria	Bacteroidetes	Bacteroidia	Bacteroidales	Porphyromonadaceae	Porphyromonas	Porphyromonas_catoniae	TRUE	FALSE	TRUE	FALSE	0.823415840995325
G000318355	Bacteria	Firmicutes	Negativicutes	Veillonellales	Veillonellaceae	Veillonella	Veillonella_atypica	TRUE	TRUE	TRUE	FALSE	0.97978718079622
G000320405	Bacteria	Firmicutes	Clostridia	Eubacteriales	Clostridiaceae	Clostridium	Clostridium_celatum	FALSE	TRUE	FALSE	FALSE	0.0784353038869944
G000321005	Bacteria	Firmicutes	Tissierellia	Tissierellales	Peptoniphilaceae	Anaerococcus	Anaerococcus_senegalensis	FALSE	TRUE	FALSE	FALSE	0.450285821176376
G000321045	Bacteria	Proteobacteria	Gammaproteobacteria	Enterobacterales	Enterobacteriaceae	Metakosakonia	Metakosakonia_massiliensis	FALSE	TRUE	FALSE	FALSE	0.0373494024047664
G000321105	Bacteria	Actinobacteria	Actinomycetia	Micrococcales	Promicromonosporaceae	Cellulosimicrobium	Cellulosimicrobium_cellulans	FALSE	FALSE	TRUE	FALSE	0.309801555580192
G000325665	Bacteria	Spirochaetes	Spirochaetia	Brachyspirales	Brachyspiraceae	Brachyspira	Brachyspira_pilosicoli	TRUE	TRUE	TRUE	FALSE	0.00107452155225712
G000327285	Bacteria	Firmicutes	Erysipelotrichia	Erysipelotrichales	Erysipelotrichaceae	Holdemania	Holdemania_massiliensis	FALSE	TRUE	FALSE	FALSE	0.306524273597013
G000327325	Bacteria	Actinobacteria	Actinomycetia	Corynebacteriales	Gordoniaceae	Gordonia	Gordonia_rubripertincta	FALSE	FALSE	TRUE	FALSE	0.0156531208198376
G000328885	Bacteria	Proteobacteria	Gammaproteobacteria	Enterobacterales	Enterobacteriaceae	Enterobacter	Enterobacter_hormaechei	FALSE	FALSE	TRUE	FALSE	0.901149955359909
G000330825	Bacteria	Firmicutes	Bacilli	Bacillales	Staphylococcaceae	Staphylococcus	Staphylococcus_aureus	TRUE	TRUE	TRUE	TRUE	0.854742870077943
G000331815	Bacteria	Bacteroidetes	Flavobacteriia	Flavobacteriales	Weeksellaceae	Elizabethkingia	Elizabethkingia_anophelis	FALSE	FALSE	TRUE	FALSE	0.0403746139087064
G000332875	Bacteria	Firmicutes	Clostridia	Eubacteriales	Lachnospiraceae	Anaerostipes	Anaerostipes_hadrus	TRUE	TRUE	FALSE	TRUE	0.906001006609299
G000338875	Bacteria	Proteobacteria	Gammaproteobacteria	Vibrionales	Vibrionaceae	Vibrio	Vibrio_mimicus	FALSE	FALSE	TRUE	FALSE	0.00253038287020094
G000340375	Bacteria	Firmicutes	Erysipelotrichia	Erysipelotrichales	Coprobacillaceae	Eggerthia	Eggerthia_catenaformis	TRUE	FALSE	TRUE	FALSE	0.973000023646763
G000340435	Bacteria	Actinobacteria	Actinomycetia	Corynebacteriales	Mycobacteriaceae	Mycobacterium	Mycobacterium_haemophilum	FALSE	FALSE	TRUE	FALSE	0.00638538729131574
G000341505	Bacteria	Proteobacteria	Gammaproteobacteria	Enterobacterales	Hafniaceae	Edwardsiella	Edwardsiella_tarda	FALSE	TRUE	TRUE	FALSE	0.0062297773164769
G000343165	Bacteria	Spirochaetes	Spirochaetia	Leptospirales	Leptospiraceae	Leptospira	Leptospira_interrogans	FALSE	FALSE	TRUE	FALSE	0.000296772264872071
G000344575	Bacteria	Firmicutes	Bacilli	Lactobacillales	Streptococcaceae	Lactococcus	Lactococcus_lactis	TRUE	TRUE	FALSE	FALSE	0.748226181523545
G000344745	Bacteria	Firmicutes	Bacilli	Bacillales	Bacillaceae	Bacillus	Bacillus_subtilis	FALSE	TRUE	TRUE	TRUE	0.0393387908274247
G000347875	Bacteria	Firmicutes	Bacilli	Lactobacillales	Streptococcaceae	Streptococcus	Streptococcus_mutans	TRUE	TRUE	TRUE	TRUE	0.985472932260521
G000348015	Bacteria	Spirochaetes	Spirochaetia	Leptospirales	Leptospiraceae	Leptospira	Leptospira_santarosai	FALSE	FALSE	TRUE	FALSE	0.000306192190276575
G000349975	Bacteria	Proteobacteria	Epsilonproteobacteria	Campylobacterales	Helicobacteraceae	Helicobacter	Helicobacter_cinaedi	FALSE	FALSE	TRUE	FALSE	0.00714601384741064
G000354175	Bacteria	Proteobacteria	Gammaproteobacteria	Vibrionales	Vibrionaceae	Vibrio	Vibrio_alginolyticus	FALSE	FALSE	TRUE	FALSE	0.00645020641554314
G000364285	Bacteria	Proteobacteria	Epsilonproteobacteria	Campylobacterales	Helicobacteraceae	Helicobacter	Helicobacter_bilis	FALSE	FALSE	TRUE	FALSE	0.0273232710112075
G000364325	Bacteria	Actinobacteria	Coriobacteriia	Coriobacteriales	Atopobiaceae	Atopobium	Atopobium_minutum	TRUE	TRUE	FALSE	FALSE	0.900194260527034
G000364445	Bacteria	Proteobacteria	Alphaproteobacteria	Hyphomicrobiales	Methylobacteriaceae	Methylobacterium	Methylobacterium_mesophilicum	FALSE	FALSE	TRUE	TRUE	0.223623946806029
G000367205	Bacteria	Actinobacteria	Actinomycetia	Propionibacteriales	Propionibacteriaceae	Cutibacterium	Cutibacterium_avidum	TRUE	TRUE	TRUE	FALSE	0.288844869124331
G000367325	Bacteria	Bacteroidetes	Flavobacteriia	Flavobacteriales	Weeksellaceae	Elizabethkingia	Elizabethkingia_meningoseptica	FALSE	FALSE	TRUE	FALSE	0.0107478730500247
G000367405	Bacteria	Proteobacteria	Alphaproteobacteria	Rickettsiales	Rickettsiaceae	Rickettsia	Rickettsia_prowazekii	FALSE	FALSE	TRUE	FALSE	0.00458577067901318
G000368025	Bacteria	Proteobacteria	Gammaproteobacteria	Moraxellales	Moraxellaceae	Acinetobacter	Acinetobacter_parvus	FALSE	FALSE	TRUE	FALSE	0.457035871301929
G000368045	Bacteria	Proteobacteria	Gammaproteobacteria	Moraxellales	Moraxellaceae	Acinetobacter	Acinetobacter_johnsonii	TRUE	TRUE	TRUE	FALSE	0.826729900739982
G000368065	Bacteria	Proteobacteria	Gammaproteobacteria	Moraxellales	Moraxellaceae	Acinetobacter	Acinetobacter_seifertii	FALSE	FALSE	TRUE	FALSE	0.205349298699384
G000368085	Bacteria	Proteobacteria	Gammaproteobacteria	Moraxellales	Moraxellaceae	Acinetobacter	Acinetobacter_nosocomialis	FALSE	TRUE	TRUE	FALSE	0.201404907655119
G000368145	Bacteria	Proteobacteria	Gammaproteobacteria	Moraxellales	Moraxellaceae	Acinetobacter	Acinetobacter_guillouiae	FALSE	FALSE	TRUE	FALSE	0.546275300183597
G000368625	Bacteria	Proteobacteria	Gammaproteobacteria	Moraxellales	Moraxellaceae	Acinetobacter	Acinetobacter_schindleri	FALSE	FALSE	TRUE	FALSE	0.358948339537742
G000368665	Bacteria	Proteobacteria	Gammaproteobacteria	Moraxellales	Moraxellaceae	Acinetobacter	Acinetobacter_junii	FALSE	TRUE	TRUE	FALSE	0.84828942790949
G000368685	Bacteria	Proteobacteria	Gammaproteobacteria	Moraxellales	Moraxellaceae	Acinetobacter	Acinetobacter_baylyi	FALSE	FALSE	TRUE	FALSE	0.0349147204920277
G000368765	Bacteria	Proteobacteria	Gammaproteobacteria	Moraxellales	Moraxellaceae	Acinetobacter	Acinetobacter_junii	FALSE	TRUE	TRUE	FALSE	0.91776498393026
G000368805	Bacteria	Proteobacteria	Gammaproteobacteria	Moraxellales	Moraxellaceae	Acinetobacter	Acinetobacter_johnsonii	TRUE	TRUE	TRUE	FALSE	0.80284400721
G000368825	Bacteria	Proteobacteria	Gammaproteobacteria	Moraxellales	Moraxellaceae	Acinetobacter	Acinetobacter_ursingii	TRUE	TRUE	TRUE	TRUE	0.817069056163334
G000368885	Bacteria	Proteobacteria	Gammaproteobacteria	Moraxellales	Moraxellaceae	Acinetobacter	Acinetobacter_radioresistens	FALSE	TRUE	TRUE	FALSE	0.338863149220985
G000368905	Bacteria	Proteobacteria	Gammaproteobacteria	Moraxellales	Moraxellaceae	Acinetobacter	Acinetobacter_radioresistens	FALSE	TRUE	TRUE	FALSE	0.367109070051688
G000368925	Bacteria	Proteobacteria	Gammaproteobacteria	Moraxellales	Moraxellaceae	Acinetobacter	Acinetobacter_bereziniae	FALSE	FALSE	TRUE	FALSE	0.161009332005987
G000368965	Bacteria	Proteobacteria	Gammaproteobacteria	Moraxellales	Moraxellaceae	Acinetobacter	Acinetobacter_calcoaceticus	FALSE	FALSE	TRUE	FALSE	0.084020267811566
G000369005	Bacteria	Proteobacteria	Gammaproteobacteria	Moraxellales	Moraxellaceae	Acinetobacter	Acinetobacter_beijerinckii	FALSE	FALSE	TRUE	TRUE	0.182404289818696
G000369045	Bacteria	Proteobacteria	Gammaproteobacteria	Moraxellales	Moraxellaceae	Acinetobacter	Acinetobacter_pittii	FALSE	TRUE	FALSE	FALSE	0.198965683779092
G000369065	Bacteria	Proteobacteria	Gammaproteobacteria	Moraxellales	Moraxellaceae	Acinetobacter	Acinetobacter_haemolyticus	FALSE	FALSE	TRUE	FALSE	0.201473688165353
G000369385	Bacteria	Proteobacteria	Gammaproteobacteria	Moraxellales	Moraxellaceae	Acinetobacter	Acinetobacter_baumannii	TRUE	TRUE	TRUE	FALSE	0.414880291898704
G000369625	Bacteria	Proteobacteria	Gammaproteobacteria	Moraxellales	Moraxellaceae	Acinetobacter	Acinetobacter_variabilis	FALSE	FALSE	TRUE	FALSE	0.251451277549851
G000369885	Bacteria	Proteobacteria	Gammaproteobacteria	Moraxellales	Moraxellaceae	Acinetobacter	Acinetobacter_ursingii	TRUE	TRUE	TRUE	TRUE	0.750142788978542
G000369945	Bacteria	Proteobacteria	Alphaproteobacteria	Hyphomicrobiales	Brucellaceae	Brucella	Brucella_abortus	FALSE	FALSE	TRUE	FALSE	0.0185646954126342
G000372065	Bacteria	Proteobacteria	Betaproteobacteria	Burkholderiales	Alcaligenaceae	Oligella	Oligella_urethralis	TRUE	FALSE	TRUE	FALSE	0.263528373931356
G000372365	Bacteria	Proteobacteria	Gammaproteobacteria	Pasteurellales	Pasteurellaceae	Aggregatibacter	Aggregatibacter_actinomycetemcomitans	FALSE	FALSE	TRUE	FALSE	0.124095686276765
G000372405	Bacteria	Bacteroidetes	Bacteroidia	Bacteroidales	Porphyromonadaceae	Porphyromonas	Porphyromonas_somerae	FALSE	TRUE	TRUE	FALSE	0.944419853147559
G000373345	Bacteria	Fusobacteria	Fusobacteriia	Fusobacteriales	Leptotrichiaceae	Leptotrichia	Leptotrichia_wadei	TRUE	TRUE	FALSE	TRUE	0.973748257498849
G000373605	Bacteria	Firmicutes	Bacilli	Lactobacillales	Streptococcaceae	Streptococcus	Streptococcus_anginosus	TRUE	TRUE	TRUE	TRUE	0.942362890878101
G000373705	Bacteria	Bacteroidetes	Bacteroidia	Bacteroidales	Prevotellaceae	Prevotella	Prevotella_micans	TRUE	FALSE	FALSE	FALSE	0.268823842329592
G000373745	Bacteria	Proteobacteria	Betaproteobacteria	Burkholderiales	Alcaligenaceae	Oligella	Oligella_ureolytica	FALSE	FALSE	TRUE	FALSE	0.0217257868870816
G000373885	Bacteria	Firmicutes	Clostridia	Eubacteriales	Lachnospiraceae	Blautia	Blautia_producta	FALSE	TRUE	FALSE	FALSE	0.0892593379329515
G000374365	Bacteria	Bacteroidetes	Bacteroidia	Bacteroidales	Bacteroidaceae	Bacteroides	Bacteroides_gallinarum	FALSE	TRUE	FALSE	FALSE	0.163551234694881
G000374505	Bacteria	Bacteroidetes	Bacteroidia	Bacteroidales	Rikenellaceae	Alistipes	Alistipes_onderdonkii	FALSE	TRUE	FALSE	FALSE	0.850564429021925
G000374605	Bacteria	Proteobacteria	Epsilonproteobacteria	Campylobacterales	Campylobacteraceae	Campylobacter	Campylobacter_ureolyticus	TRUE	FALSE	TRUE	TRUE	0.956513349451837
G000375345	Bacteria	Proteobacteria	Gammaproteobacteria			Wohlfahrtiimonas	Wohlfahrtiimonas_chitiniclastica	FALSE	FALSE	TRUE	FALSE	0.00111945920427494
G000375505	Bacteria	Firmicutes	Bacilli	Lactobacillales	Streptococcaceae	Streptococcus	Streptococcus_mutans	TRUE	TRUE	TRUE	TRUE	0.985087577740609
G000375525	Bacteria	Actinobacteria	Actinomycetia	Corynebacteriales	Corynebacteriaceae	Corynebacterium	Corynebacterium_propinquum	FALSE	TRUE	TRUE	FALSE	0.158759360811369
G000375645	Bacteria	Bacteroidetes	Bacteroidia	Bacteroidales	Porphyromonadaceae	Porphyromonas	Porphyromonas_bennonis	FALSE	TRUE	TRUE	FALSE	0.371244609759422
G000376285	Bacteria	Firmicutes	Clostridia	Eubacteriales	Peptostreptococcaceae	Clostridioides	Clostridioides_difficile	TRUE	TRUE	TRUE	FALSE	0.0595879739247821
G000376325	Bacteria	Proteobacteria	Epsilonproteobacteria	Campylobacterales	Campylobacteraceae	Campylobacter	Campylobacter_curvus	TRUE	FALSE	TRUE	FALSE	0.394500584130076
G000376405	Bacteria	Bacteroidetes	Bacteroidia	Bacteroidales	Dysgonomonadaceae	Dysgonomonas	Dysgonomonas_mossii	TRUE	TRUE	TRUE	FALSE	0.00801799806901451
G000376705	Bacteria	Actinobacteria	Actinomycetia	Propionibacteriales	Propionibacteriaceae	Cutibacterium	Cutibacterium_acnes	TRUE	TRUE	TRUE	FALSE	0.999989410913426
G000377625	Bacteria	Bacteroidetes	Bacteroidia	Bacteroidales	Prevotellaceae	Prevotella	Prevotella_veroralis	TRUE	TRUE	TRUE	FALSE	0.993984441479177
G000377685	Bacteria	Bacteroidetes	Bacteroidia	Bacteroidales	Prevotellaceae	Prevotella	Prevotella_oris	TRUE	TRUE	TRUE	TRUE	0.991840710939374
G000378085	Bacteria	Bacteroidetes	Bacteroidia	Bacteroidales	Prevotellaceae	Prevotella	Prevotella_loescheii	TRUE	FALSE	TRUE	FALSE	0.948987928549873
G000378725	Bacteria	Firmicutes	Tissierellia	Tissierellales	Peptoniphilaceae	Peptoniphilus	Peptoniphilus_lacrimalis	TRUE	FALSE	FALSE	FALSE	0.498350186499481
G000378745	Bacteria	Bacteroidetes	Bacteroidia	Bacteroidales	Prevotellaceae	Prevotella	Prevotella_amnii	TRUE	TRUE	FALSE	FALSE	0.450831997399577
G000379145	Bacteria	Proteobacteria	Alphaproteobacteria	Hyphomicrobiales	Bradyrhizobiaceae	Bradyrhizobium	Bradyrhizobium_elkanii	TRUE	FALSE	FALSE	FALSE	0.408624990735164
G000379185	Bacteria	Bacteroidetes	Flavobacteriia	Flavobacteriales	Flavobacteriaceae	Capnocytophaga	Capnocytophaga_cynodegmi	FALSE	FALSE	TRUE	FALSE	0.0196145418206774
G000379505	Bacteria	Firmicutes	Clostridia	Eubacteriales	Peptococcaceae	Desulfitobacterium	Desulfitobacterium_hafniense	FALSE	TRUE	FALSE	FALSE	0.00497278170784112
G000379665	Bacteria	Bacteroidetes	Bacteroidia	Bacteroidales	Odoribacteraceae	Butyricimonas	Butyricimonas_synergistica	TRUE	TRUE	FALSE	FALSE	0.0163478817841781
G000379745	Bacteria	Firmicutes	Bacilli	Lactobacillales	Enterococcaceae	Enterococcus	Enterococcus_cecorum	FALSE	FALSE	TRUE	TRUE	0.293103985740719
G000379905	Bacteria	Proteobacteria	Gammaproteobacteria	Pasteurellales	Pasteurellaceae	Rodentibacter	Rodentibacter_pneumotropicus	FALSE	FALSE	TRUE	FALSE	0.0472699600369598
G000379925	Bacteria	Bacteroidetes	Bacteroidia	Bacteroidales	Porphyromonadaceae	Porphyromonas	Porphyromonas_levii	FALSE	FALSE	TRUE	FALSE	0.0603429144913112
G000379945	Bacteria	Bacteroidetes	Bacteroidia	Bacteroidales	Porphyromonadaceae	Porphyromonas	Porphyromonas_macacae	FALSE	FALSE	TRUE	FALSE	0.0315855621756957
G000379965	Bacteria	Bacteroidetes	Bacteroidia	Bacteroidales	Prevotellaceae	Prevotella	Prevotella_nanceiensis	FALSE	FALSE	TRUE	FALSE	0.980511091457359
G000380145	Bacteria	Firmicutes	Bacilli	Lactobacillales	Streptococcaceae	Streptococcus	Streptococcus_thoraltensis	FALSE	FALSE	TRUE	FALSE	0.0291150041195931
G000381365	Bacteria	Bacteroidetes	Bacteroidia	Bacteroidales	Bacteroidaceae	Bacteroides	Bacteroides_salyersiae	TRUE	TRUE	FALSE	TRUE	0.540030288493194
G000381525	Bacteria	Firmicutes	Clostridia	Eubacteriales	Peptostreptococcaceae	Peptostreptococcus	Peptostreptococcus_anaerobius	TRUE	TRUE	TRUE	FALSE	0.908561264540916
G000382385	Bacteria	Bacteroidetes	Bacteroidia	Bacteroidales	Prevotellaceae	Prevotella	Prevotella_maculosa	TRUE	FALSE	TRUE	FALSE	0.88774738607384
G000382425	Bacteria	Bacteroidetes	Flavobacteriia	Flavobacteriales	Weeksellaceae	Empedobacter	Empedobacter_brevis	FALSE	FALSE	TRUE	FALSE	0.0443812816074166
G000382825	Bacteria	Firmicutes	Bacilli	Lactobacillales	Streptococcaceae	Streptococcus	Streptococcus_oralis	TRUE	TRUE	TRUE	TRUE	0.963057359315974
G000385925	Bacteria	Firmicutes	Bacilli	Lactobacillales	Streptococcaceae	Streptococcus	Streptococcus_cristatus	TRUE	FALSE	TRUE	TRUE	0.85028103263153
G000387565	Bacteria	Firmicutes	Bacilli	Lactobacillales	Lactobacillaceae	Lactobacillus	Lactobacillus_delbrueckii	TRUE	TRUE	TRUE	TRUE	0.382606396612119
G000389675	Bacteria	Firmicutes	Bacilli	Lactobacillales	Lactobacillaceae	Lactobacillus	Lactobacillus_acidophilus	TRUE	TRUE	FALSE	TRUE	0.117997327748485
G000392875	Bacteria	Firmicutes	Bacilli	Lactobacillales	Enterococcaceae	Enterococcus	Enterococcus_faecalis	TRUE	TRUE	TRUE	FALSE	0.896919248708979
G000393015	Bacteria	Firmicutes	Bacilli	Lactobacillales	Enterococcaceae	Enterococcus	Enterococcus_faecalis	TRUE	TRUE	TRUE	FALSE	0.881844161535886
G000393835	Bacteria	Firmicutes	Bacilli	Lactobacillales	Enterococcaceae	Enterococcus	Enterococcus_hirae	TRUE	FALSE	TRUE	FALSE	0.0456653567141054
G000393915	Bacteria	Firmicutes	Bacilli	Lactobacillales	Enterococcaceae	Enterococcus	Enterococcus_casseliflavus	TRUE	FALSE	TRUE	FALSE	0.0819261786203097
G000394055	Bacteria	Firmicutes	Bacilli	Lactobacillales	Enterococcaceae	Enterococcus	Enterococcus_caccae	FALSE	TRUE	FALSE	FALSE	0.00735016702498871
G000394615	Bacteria	Firmicutes	Bacilli	Lactobacillales	Enterococcaceae	Enterococcus	Enterococcus_gilvus	TRUE	FALSE	FALSE	FALSE	0.0151214714564659
G000401415	Bacteria	Bacteroidetes	Flavobacteriia	Flavobacteriales	Weeksellaceae	Elizabethkingia	Elizabethkingia_meningoseptica	FALSE	FALSE	TRUE	FALSE	0.0111125792533602
G000406945	Bacteria	Firmicutes	Bacilli	Lactobacillales	Enterococcaceae	Enterococcus	Enterococcus_dispar	TRUE	FALSE	FALSE	FALSE	0.022614436332765
G000406965	Bacteria	Firmicutes	Bacilli	Lactobacillales	Enterococcaceae	Enterococcus	Enterococcus_avium	TRUE	FALSE	TRUE	FALSE	0.0658359905018531
G000407125	Bacteria	Firmicutes	Bacilli	Lactobacillales	Streptococcaceae	Lactococcus	Lactococcus_garvieae	TRUE	TRUE	TRUE	TRUE	0.0366180490195475
G000407145	Bacteria	Firmicutes	Bacilli	Lactobacillales	Enterococcaceae	Enterococcus	Enterococcus_caccae	FALSE	TRUE	FALSE	FALSE	0.00568576759129365
G000407245	Bacteria	Firmicutes	Bacilli	Lactobacillales	Enterococcaceae	Enterococcus	Enterococcus_avium	TRUE	FALSE	TRUE	FALSE	0.0655409836207677
G000407405	Bacteria	Firmicutes	Bacilli	Lactobacillales	Enterococcaceae	Enterococcus	Enterococcus_casseliflavus	TRUE	FALSE	TRUE	FALSE	0.0811661026536218
G000407425	Bacteria	Firmicutes	Bacilli	Lactobacillales	Enterococcaceae	Enterococcus	Enterococcus_hirae	TRUE	FALSE	TRUE	FALSE	0.0368431002873977
G000407545	Bacteria	Firmicutes	Bacilli	Lactobacillales	Enterococcaceae	Enterococcus	Enterococcus_gilvus	TRUE	FALSE	FALSE	FALSE	0.0176208429057178
G000407565	Bacteria	Firmicutes	Bacilli	Lactobacillales	Enterococcaceae	Enterococcus	Enterococcus_cecorum	FALSE	FALSE	TRUE	TRUE	0.308098931443753
G000407585	Bacteria	Firmicutes	Bacilli	Lactobacillales	Enterococcaceae	Enterococcus	Enterococcus_dispar	TRUE	FALSE	FALSE	FALSE	0.0236013221575142
G000407645	Bacteria	Firmicutes	Bacilli	Lactobacillales	Streptococcaceae	Lactococcus	Lactococcus_garvieae	TRUE	TRUE	TRUE	TRUE	0.0306499251891749
G000409305	Bacteria	Proteobacteria	Gammaproteobacteria	Enterobacterales	Enterobacteriaceae	Cronobacter	Cronobacter_malonaticus	FALSE	TRUE	FALSE	FALSE	0.0525635081438151
G000409755	Bacteria	Firmicutes	Clostridia	Eubacteriales	Clostridiaceae	Clostridium	Clostridium_butyricum	TRUE	TRUE	TRUE	FALSE	0.00846415649354446
G000410535	Bacteria	Spirochaetes	Spirochaetia	Spirochaetales	Treponemataceae	Treponema	Treponema_pallidum	FALSE	FALSE	TRUE	FALSE	0.00849922738285044
G000411115	Bacteria	Bacteroidetes	Flavobacteriia	Flavobacteriales	Flavobacteriaceae	Capnocytophaga	Capnocytophaga_granulosa	TRUE	FALSE	TRUE	FALSE	0.715990487348625
G000411175	Bacteria	Actinobacteria	Actinomycetia	Propionibacteriales	Propionibacteriaceae	Propionimicrobium	Propionimicrobium_lymphophilum	TRUE	FALSE	FALSE	TRUE	0.0768889722182396
G000412335	Bacteria	Proteobacteria	Gammaproteobacteria	Enterobacterales	Enterobacteriaceae	Cedecea	Cedecea_davisae	FALSE	TRUE	TRUE	FALSE	0.0254807581141968
G000412675	Bacteria	Proteobacteria	Gammaproteobacteria	Pseudomonadales	Pseudomonadaceae	Pseudomonas	Pseudomonas_putida	TRUE	FALSE	TRUE	FALSE	0.448512766821062
G000412995	Bacteria	Spirochaetes	Spirochaetia	Spirochaetales	Treponemataceae	Treponema	Treponema_vincentii	TRUE	FALSE	FALSE	FALSE	0.964564755657347
G000413035	Bacteria	Spirochaetes	Spirochaetia	Spirochaetales	Treponemataceae	Treponema	Treponema_medium	TRUE	FALSE	FALSE	FALSE	0.949485391060264
G000413055	Bacteria	Spirochaetes	Spirochaetia	Spirochaetales	Treponemataceae	Treponema	Treponema_maltophilum	TRUE	FALSE	TRUE	FALSE	0.964809349396219
G000413475	Bacteria	Firmicutes	Bacilli	Lactobacillales	Streptococcaceae	Streptococcus	Streptococcus_intermedius	FALSE	FALSE	TRUE	TRUE	0.957599523270048
G000413855	Bacteria	Proteobacteria	Gammaproteobacteria	Moraxellales	Moraxellaceae	Acinetobacter	Acinetobacter_gyllenbergii	FALSE	FALSE	TRUE	FALSE	0.144920200904129
G000414075	Bacteria	Proteobacteria	Gammaproteobacteria	Moraxellales	Moraxellaceae	Acinetobacter	Acinetobacter_gyllenbergii	FALSE	FALSE	TRUE	FALSE	0.144904498408307
G000418535	Bacteria	Actinobacteria	Actinomycetia	Corynebacteriales	Mycobacteriaceae	Mycobacterium	Mycobacterium_intracellulare	FALSE	FALSE	TRUE	FALSE	0.0145964556082095
G000420065	Bacteria	Actinobacteria	Actinomycetia	Actinomycetales	Actinomycetaceae	Varibaculum	Varibaculum_cambriense	TRUE	TRUE	FALSE	FALSE	0.140480822651791
G000420105	Bacteria	Tenericutes	Mollicutes	Mycoplasmatales	Mycoplasmataceae	Mycoplasma	Mycoplasma_orale	FALSE	FALSE	TRUE	FALSE	0.865842697577463
G000420345	Bacteria	Firmicutes	Erysipelotrichia	Erysipelotrichales	Erysipelotrichaceae	Faecalicoccus	Faecalicoccus_pleomorphus	FALSE	TRUE	FALSE	FALSE	0.0368733057912594
G000420405	Bacteria	Actinobacteria	Actinomycetia	Actinomycetales	Actinomycetaceae	Winkia	Winkia_neuii	FALSE	TRUE	FALSE	FALSE	0.074077450191624
G000420465	Bacteria	Proteobacteria	Deltaproteobacteria	Desulfovibrionales	Desulfovibrionaceae	Desulfovibrio	Desulfovibrio_desulfuricans	TRUE	TRUE	TRUE	FALSE	0.0438172875916515
G000420505	Bacteria	Actinobacteria	Actinomycetia	Bifidobacteriales	Bifidobacteriaceae	Alloscardovia	Alloscardovia_omnicolens	TRUE	TRUE	TRUE	TRUE	0.633198519902207
G000421205	Bacteria	Bacteroidetes	Bacteroidia	Bacteroidales	Prevotellaceae	Prevotella	Prevotella_denticola	TRUE	TRUE	TRUE	TRUE	0.995672557151481
G000421785	Bacteria	Firmicutes	Bacilli	Lactobacillales	Streptococcaceae	Streptococcus	Streptococcus_pyogenes	FALSE	FALSE	TRUE	FALSE	0.264139852001009
G000422085	Bacteria	Proteobacteria	Gammaproteobacteria	Enterobacterales	Yersiniaceae	Serratia	Serratia_liquefaciens	TRUE	TRUE	TRUE	FALSE	0.156932606361965
G000422605	Bacteria	Firmicutes	Erysipelotrichia	Erysipelotrichales	Coprobacillaceae	Eggerthia	Eggerthia_catenaformis	TRUE	FALSE	TRUE	FALSE	0.974021270462074
G000423185	Bacteria	Proteobacteria	Alphaproteobacteria	Rhodospirillales	Rhodospirillaceae	Inquilinus	Inquilinus_limosus	FALSE	FALSE	TRUE	FALSE	0.00947272370746007
G000423285	Bacteria	Proteobacteria	Betaproteobacteria	Neisseriales	Chromobacteriaceae	Laribacter	Laribacter_hongkongensis	FALSE	TRUE	TRUE	FALSE	0.00891842626066066
G000423385	Bacteria	Firmicutes	Negativicutes	Selenomonadales	Selenomonadaceae	Megamonas	Megamonas_hypermegale	TRUE	TRUE	TRUE	FALSE	0.0145297228780359
G000423485	Bacteria	Actinobacteria	Actinomycetia	Propionibacteriales	Propionibacteriaceae	Propionimicrobium	Propionimicrobium_lymphophilum	TRUE	FALSE	FALSE	TRUE	0.0762124881453625
G000425005	Bacteria	Firmicutes	Erysipelotrichia	Erysipelotrichales	Erysipelotrichaceae	Solobacterium	Solobacterium_moorei	TRUE	TRUE	TRUE	FALSE	0.888565668621377
G000425045	Bacteria	Firmicutes	Negativicutes	Acidaminococcales	Acidaminococcaceae	Acidaminococcus	Acidaminococcus_intestini	TRUE	TRUE	FALSE	FALSE	0.457249182959668
G000425845	Bacteria	Firmicutes	Bacilli	Bacillales	Staphylococcaceae	Jeotgalicoccus	Jeotgalicoccus_psychrophilus	FALSE	FALSE	FALSE	TRUE	0.0302984969026801
G000426425	Bacteria	Actinobacteria	Actinomycetia	Bifidobacteriales	Bifidobacteriaceae	Bifidobacterium	Bifidobacterium_thermacidophilum	FALSE	TRUE	FALSE	FALSE	0.187718174071601
G000426485	Bacteria	Bacteroidetes	Bacteroidia	Bacteroidales	Dysgonomonadaceae	Dysgonomonas	Dysgonomonas_capnocytophagoides	FALSE	TRUE	TRUE	FALSE	0.00929470841760438
G000426585	Bacteria	Bacteroidetes	Bacteroidia	Bacteroidales	Prevotellaceae	Prevotella	Prevotella_baroniae	FALSE	FALSE	TRUE	TRUE	0.980558128626419
G000426605	Bacteria	Actinobacteria	Actinomycetia	Propionibacteriales	Propionibacteriaceae	Propionibacterium	Propionibacterium_acidifaciens	TRUE	FALSE	TRUE	FALSE	0.901164671043062
G000426665	Bacteria	Firmicutes	Negativicutes	Selenomonadales	Selenomonadaceae	Selenomonas	Selenomonas_artemidis	TRUE	FALSE	TRUE	FALSE	0.438493262603034
G000426745	Bacteria	Firmicutes	Negativicutes	Veillonellales	Veillonellaceae	Veillonella	Veillonella_montpellierensis	FALSE	FALSE	TRUE	FALSE	0.385170003841442
G000427235	Bacteria	Firmicutes	Bacilli	Bacillales	Bacillaceae	Lysinibacillus	Lysinibacillus_sphaericus	FALSE	FALSE	TRUE	FALSE	0.00226761146824884
G000427365	Bacteria	Bacteroidetes	Bacteroidia	Bacteroidales	Rikenellaceae	Rikenella	Rikenella_microfusus	FALSE	TRUE	FALSE	FALSE	0.03742896070131
G000428105	Bacteria	Bacteroidetes	Bacteroidia	Bacteroidales	Bacteroidaceae	Bacteroides	Bacteroides_pyogenes	TRUE	TRUE	TRUE	FALSE	0.162701058603847
G000428125	Bacteria	Bacteroidetes	Bacteroidia	Bacteroidales	Bacteroidaceae	Bacteroides	Bacteroides_graminisolvens	TRUE	TRUE	FALSE	FALSE	0.0591339781107363
G000428565	Bacteria	Bacteroidetes	Bacteroidia	Bacteroidales	Tannerellaceae	Parabacteroides	Parabacteroides_gordonii	TRUE	TRUE	TRUE	FALSE	0.18183527962967
G000428965	Bacteria	Fusobacteria	Fusobacteriia	Fusobacteriales	Leptotrichiaceae	Leptotrichia	Leptotrichia_hofstadii	TRUE	FALSE	FALSE	FALSE	0.951588354591309
G000429205	Bacteria	Actinobacteria	Actinomycetia	Actinomycetales	Actinomycetaceae	Actinotignum	Actinotignum_schaalii	TRUE	FALSE	TRUE	FALSE	0.141540234209881
G000429225	Bacteria	Actinobacteria	Actinomycetia	Actinomycetales	Actinomycetaceae	Actinomyces	Actinomyces_dentalis	FALSE	FALSE	FALSE	TRUE	0.930464030694049
G000429265	Bacteria	Actinobacteria	Actinomycetia	Actinomycetales	Actinomycetaceae	Actinomyces	Actinomyces_gerencseriae	FALSE	FALSE	TRUE	FALSE	0.759888661473169
G000429885	Bacteria	Actinobacteria	Actinomycetia	Micrococcales	Dermatophilaceae	Dermatophilus	Dermatophilus_congolensis	FALSE	FALSE	TRUE	FALSE	0.00238894773613396
G000430205	Bacteria	Proteobacteria	Gammaproteobacteria	Moraxellales	Moraxellaceae	Acinetobacter	Acinetobacter_haemolyticus	FALSE	FALSE	TRUE	FALSE	0.174462321077474
G000430225	Bacteria	Proteobacteria	Gammaproteobacteria	Moraxellales	Moraxellaceae	Acinetobacter	Acinetobacter_junii	FALSE	TRUE	TRUE	FALSE	0.855386937031475
G000430525	Bacteria	Bacteroidetes	Bacteroidia	Bacteroidales	Prevotellaceae	Prevotella	Prevotella_corporis	TRUE	TRUE	TRUE	FALSE	0.294515155257246
G000430565	Bacteria	Bacteroidetes	Bacteroidia	Bacteroidales	Prevotellaceae	Prevotella	Prevotella_timonensis	TRUE	TRUE	FALSE	TRUE	0.951137573566869
G000438455	Bacteria	Firmicutes	Bacilli	Bacillales	Staphylococcaceae	Nosocomiicoccus	Nosocomiicoccus_massiliensis	FALSE	TRUE	FALSE	FALSE	0.174311902347577
G000438845	Bacteria	Firmicutes	Clostridia	Eubacteriales	Peptostreptococcaceae	Clostridioides	Clostridioides_difficile	TRUE	TRUE	TRUE	FALSE	0.0602999202867305
G000439045	Bacteria	Firmicutes	Bacilli	Lactobacillales	Streptococcaceae	Streptococcus	Streptococcus_sobrinus	FALSE	FALSE	TRUE	FALSE	0.956578443157533
G000439065	Bacteria	Bacteroidetes	Bacteroidia	Bacteroidales	Prevotellaceae	Prevotella	Prevotella_intermedia	TRUE	TRUE	TRUE	FALSE	0.98960128783091
G000439085	Bacteria	Proteobacteria	Gammaproteobacteria	Enterobacterales	Budviciaceae	Leminorella	Leminorella_grimontii	FALSE	TRUE	TRUE	FALSE	0.00297106270221707
G000439125	Bacteria	Firmicutes	Clostridia	Eubacteriales	Lachnospiraceae	Blautia	Blautia_producta	FALSE	TRUE	FALSE	FALSE	0.0897758616556307
G000439255	Bacteria	Proteobacteria	Gammaproteobacteria	Enterobacterales	Enterobacteriaceae	Salmonella	Salmonella_bongori	FALSE	TRUE	TRUE	FALSE	0.0455176297255904
G000439775	Bacteria	Proteobacteria	Alphaproteobacteria	Rickettsiales	Anaplasmataceae	Anaplasma	Anaplasma_phagocytophilum	FALSE	FALSE	TRUE	FALSE	0.00184665476060308
G000439895	Bacteria	Proteobacteria	Gammaproteobacteria	Enterobacterales	Erwiniaceae	Tatumella	Tatumella_ptyseos	FALSE	FALSE	TRUE	FALSE	0.00817148568641412
G000447435	Bacteria	Proteobacteria	Gammaproteobacteria	Aeromonadales	Aeromonadaceae	Aeromonas	Aeromonas_salmonicida	FALSE	FALSE	TRUE	FALSE	0.0371212249792609
G000452245	Bacteria	Firmicutes	Clostridia	Eubacteriales	Clostridiaceae	Paraclostridium	Paraclostridium_bifermentans	FALSE	FALSE	TRUE	FALSE	0.0138234938361888
G000455225	Bacteria	Firmicutes	Negativicutes	Veillonellales	Veillonellaceae	Megasphaera	Megasphaera_massiliensis	FALSE	TRUE	FALSE	FALSE	0.0187054400851416
G000455245	Bacteria	Actinobacteria	Actinomycetia	Micrococcales	Micrococcaceae	Nesterenkonia	Nesterenkonia_massiliensis	FALSE	TRUE	FALSE	FALSE	0.0370567694967545
G000455445	Bacteria	Bacteroidetes	Bacteroidia	Bacteroidales	Prevotellaceae	Prevotella	Prevotella_timonensis	TRUE	TRUE	FALSE	TRUE	0.92431628059628
G000463115	Bacteria	Proteobacteria	Gammaproteobacteria	Enterobacterales	Enterobacteriaceae	Franconibacter	Franconibacter_helveticus	FALSE	TRUE	FALSE	FALSE	0.0349678756110047
G000463665	Bacteria	Actinobacteria	Actinomycetia	Propionibacteriales	Propionibacteriaceae	Cutibacterium	Cutibacterium_granulosum	TRUE	TRUE	TRUE	FALSE	0.921294366971429
G000466385	Bacteria	Firmicutes	Bacilli	Bacillales	Paenibacillaceae	Aneurinibacillus	Aneurinibacillus_aneurinilyticus	FALSE	TRUE	FALSE	FALSE	0.00335648124214808
G000466525	Bacteria	Actinobacteria	Actinomycetia	Bifidobacteriales	Bifidobacteriaceae	Bifidobacterium	Bifidobacterium_bifidum	TRUE	TRUE	FALSE	TRUE	0.139689368240385
G000467105	Bacteria	Proteobacteria	Gammaproteobacteria	Pseudomonadales	Pseudomonadaceae	Pseudomonas	Pseudomonas_alcaligenes	FALSE	FALSE	TRUE	TRUE	0.232576085672664
G000467145	Bacteria	Proteobacteria	Gammaproteobacteria	Vibrionales	Vibrionaceae	Vibrio	Vibrio_alginolyticus	FALSE	FALSE	TRUE	FALSE	0.00162556462188547
G000467875	Bacteria	Bacteroidetes	Bacteroidia	Bacteroidales	Prevotellaceae	Prevotella	Prevotella_disiens	TRUE	TRUE	TRUE	FALSE	0.866936392112103
G000468015	Bacteria	Firmicutes	Clostridia	Eubacteriales	Oscillospiraceae	Ruminococcus	Ruminococcus_callidus	TRUE	FALSE	FALSE	TRUE	0.0651208792555402
G000468055	Bacteria	Spirochaetes	Spirochaetia	Spirochaetales	Treponemataceae	Treponema	Treponema_lecithinolyticum	TRUE	FALSE	FALSE	FALSE	0.995754468165986
G000468115	Bacteria	Spirochaetes	Spirochaetia	Spirochaetales	Treponemataceae	Treponema	Treponema_socranskii	TRUE	FALSE	TRUE	TRUE	0.983492171244416
G000468135	Bacteria	Bacteroidetes	Bacteroidia	Bacteroidales	Prevotellaceae	Prevotella	Prevotella_pleuritidis	TRUE	FALSE	FALSE	FALSE	0.994579038111251
G000468635	Bacteria	Bacteroidetes	Bacteroidia	Bacteroidales	Prevotellaceae	Prevotella	Prevotella_baroniae	FALSE	FALSE	TRUE	TRUE	0.965967516836914
G000469035	Bacteria	Proteobacteria	Gammaproteobacteria	Enterobacterales	Yersiniaceae	Serratia	Serratia_fonticola	FALSE	FALSE	TRUE	FALSE	0.0125423908552471
G000469305	Bacteria	Firmicutes	Erysipelotrichia	Erysipelotrichales	Erysipelotrichaceae	Faecalitalea	Faecalitalea_cylindroides	TRUE	TRUE	FALSE	FALSE	0.10433438724713
G000469345	Bacteria	Firmicutes	Clostridia	Eubacteriales	Eubacteriaceae	Eubacterium	Eubacterium_ramulus	TRUE	FALSE	FALSE	FALSE	0.778079103054984
G000469485	Bacteria	Actinobacteria	Actinomycetia	Micrococcales	Microbacteriaceae	Leifsonia	Leifsonia_aquatica	FALSE	FALSE	TRUE	FALSE	0.0415886627472127
G000469705	Bacteria	Firmicutes	Bacilli	Lactobacillales	Lactobacillaceae	Lactobacillus	Lactobacillus_acidophilus	TRUE	TRUE	FALSE	TRUE	0.109580067616535
G000470255	Bacteria	Proteobacteria	Betaproteobacteria	Neisseriales	Neisseriaceae	Kingella	Kingella_kingae	FALSE	FALSE	TRUE	FALSE	0.0319007983863515
G000472405	Bacteria	Actinobacteria	Actinomycetia	Propionibacteriales	Propionibacteriaceae	Cutibacterium	Cutibacterium_acnes	TRUE	TRUE	TRUE	FALSE	0.999952806862286
G000473485	Bacteria	Proteobacteria	Betaproteobacteria	Burkholderiales	Burkholderiaceae	Burkholderia	Burkholderia_cepacia	FALSE	FALSE	TRUE	FALSE	0.36210197183949
G000473955	Bacteria	Bacteroidetes	Bacteroidia	Bacteroidales	Barnesiellaceae	Coprobacter	Coprobacter_fastidiosus	TRUE	TRUE	FALSE	FALSE	0.881864756378527
G000474055	Bacteria	Firmicutes	Bacilli	Lactobacillales	Streptococcaceae	Streptococcus	Streptococcus_anginosus	TRUE	TRUE	TRUE	TRUE	0.953974039254095
G000474135	Bacteria	Firmicutes	Bacilli	Lactobacillales	Streptococcaceae	Streptococcus	Streptococcus_constellatus	TRUE	TRUE	TRUE	TRUE	0.996348109962467
G000474215	Bacteria	Proteobacteria	Gammaproteobacteria	Enterobacterales	Hafniaceae	Edwardsiella	Edwardsiella_hoshinae	FALSE	FALSE	TRUE	FALSE	0.0105716476649515
G000477535	Bacteria	Bacteroidetes	Bacteroidia	Bacteroidales	Prevotellaceae	Prevotella	Prevotella_salivae	TRUE	TRUE	FALSE	FALSE	0.98617719304583
G000478275	Bacteria	Actinobacteria	Actinomycetia	Pseudonocardiales	Pseudonocardiaceae	Amycolatopsis	Amycolatopsis_orientalis	FALSE	FALSE	TRUE	FALSE	0.00357463813987313
G000478365	Bacteria	Proteobacteria	Betaproteobacteria	Burkholderiales	Oxalobacteraceae	Herbaspirillum	Herbaspirillum_huttiense	FALSE	FALSE	TRUE	FALSE	0.669773622709823
G000478885	Bacteria	Actinobacteria	Coriobacteriia	Eggerthellales	Eggerthellaceae	Adlercreutzia	Adlercreutzia_equolifaciens	TRUE	TRUE	FALSE	FALSE	0.077472833434526
G000479045	Bacteria	Fusobacteria	Fusobacteriia	Fusobacteriales	Fusobacteriaceae	Cetobacterium	Cetobacterium_somerae	TRUE	FALSE	FALSE	FALSE	0.00673306186655763
G000482365	Bacteria	Bacteroidetes	Bacteroidia	Bacteroidales	Porphyromonadaceae	Porphyromonas	Porphyromonas_uenonis	TRUE	TRUE	TRUE	TRUE	0.939172945768164
G000482505	Bacteria	Fusobacteria	Fusobacteriia	Fusobacteriales	Leptotrichiaceae	Leptotrichia	Leptotrichia_trevisanii	FALSE	FALSE	TRUE	TRUE	0.975676522016914
G000482845	Bacteria	Proteobacteria	Gammaproteobacteria	Aeromonadales	Succinivibrionaceae	Anaerobiospirillum	Anaerobiospirillum_succiniciproducens	FALSE	TRUE	TRUE	FALSE	0.00423365711447944
G000485555	Bacteria	Tenericutes	Mollicutes	Mycoplasmatales	Mycoplasmataceae	Mycoplasma	Mycoplasma_salivarium	FALSE	FALSE	TRUE	FALSE	0.994009912502136
G000485795	Bacteria	Proteobacteria	Gammaproteobacteria	Alteromonadales	Shewanellaceae	Shewanella	Shewanella_decolorationis	FALSE	FALSE	FALSE	TRUE	0.0577793434961942
G000485945	Bacteria	Proteobacteria	Gammaproteobacteria	Enterobacterales	Enterobacteriaceae	Franconibacter	Franconibacter_helveticus	FALSE	TRUE	FALSE	FALSE	0.0565572514629169
G000492155	Bacteria	Firmicutes	Bacilli	Lactobacillales	Enterococcaceae	Enterococcus	Enterococcus_cecorum	FALSE	FALSE	TRUE	TRUE	0.309964770720444
G000497205	Bacteria	Actinobacteria	Actinomycetia	Pseudonocardiales	Pseudonocardiaceae	Saccharopolyspora	Saccharopolyspora_rectivirgula	FALSE	FALSE	TRUE	FALSE	0.0196999450595138
G000499665	Bacteria	Proteobacteria	Alphaproteobacteria	Rickettsiales	Rickettsiaceae	Rickettsia	Rickettsia_monacensis	FALSE	FALSE	TRUE	FALSE	0.00418190550075732
G000499785	Bacteria	Bacteroidetes	Bacteroidia	Bacteroidales	Bacteroidaceae	Bacteroides	Bacteroides_neonati	FALSE	TRUE	FALSE	FALSE	0.0295419082097247
G000500045	Bacteria	Spirochaetes	Spirochaetia	Spirochaetales	Borreliaceae	Borrelia	Borrelia_persica	FALSE	FALSE	TRUE	FALSE	0.000854816893193143
G000500065	Bacteria	Spirochaetes	Spirochaetia	Spirochaetales	Borreliaceae	Borrelia	Borrelia_hispanica	FALSE	FALSE	TRUE	FALSE	0.000705018951580865
G000504585	Bacteria	Proteobacteria	Betaproteobacteria	Burkholderiales	Burkholderiaceae	Pandoraea	Pandoraea_pnomenusa	FALSE	FALSE	TRUE	FALSE	0.0385986045905399
G000506865	Bacteria	Proteobacteria	Betaproteobacteria	Burkholderiales	Alcaligenaceae	Pelistega	Pelistega_indica	FALSE	TRUE	FALSE	FALSE	0.0102941504853595
G000507185	Bacteria	Proteobacteria	Gammaproteobacteria	Pseudomonadales	Pseudomonadaceae	Pseudomonas	Pseudomonas_syringae	FALSE	FALSE	FALSE	TRUE	0.0573182280260966
G000512145	Bacteria	Spirochaetes	Spirochaetia	Spirochaetales	Borreliaceae	Borrelia	Borrelia_parkeri	FALSE	FALSE	TRUE	FALSE	0.00102163181670004
G000512355	Bacteria	Proteobacteria	Gammaproteobacteria	Legionellales	Legionellaceae	Legionella	Legionella_oakridgensis	FALSE	FALSE	TRUE	FALSE	0.00369785546018738
G000513155	Bacteria	Firmicutes	Bacilli	Bacillales	Bacillaceae	Bacillus	Bacillus_mycoides	FALSE	FALSE	TRUE	FALSE	0.0269229458107044
G000518105	Bacteria	Proteobacteria	Alphaproteobacteria	Hyphomicrobiales	Bartonellaceae	Bartonella	Bartonella_vinsonii	FALSE	FALSE	TRUE	FALSE	0.00731672282805226
G000518145	Bacteria	Proteobacteria	Gammaproteobacteria	Vibrionales	Vibrionaceae	Vibrio	Vibrio_cholerae	TRUE	TRUE	TRUE	FALSE	0.00908234895423741
G000518165	Bacteria	Proteobacteria	Alphaproteobacteria	Hyphomicrobiales	Bartonellaceae	Bartonella	Bartonella_elizabethae	FALSE	FALSE	TRUE	FALSE	0.00532541367007171
G000518625	Bacteria	Proteobacteria	Alphaproteobacteria	Rhodospirillales	Acetobacteraceae	Roseomonas	Roseomonas_gilardii	FALSE	FALSE	TRUE	FALSE	0.158414491548461
G000519105	Bacteria	Bacteroidetes	Bacteroidia	Bacteroidales	Odoribacteraceae	Butyricimonas	Butyricimonas_virosa	FALSE	TRUE	TRUE	FALSE	0.514615516156668
G000519165	Bacteria	Bacteroidetes	Bacteroidia	Bacteroidales	Prevotellaceae	Prevotella	Prevotella_intermedia	TRUE	TRUE	TRUE	FALSE	0.988377284240735
G000520835	Bacteria	Bacteroidetes	Flavobacteriia	Flavobacteriales	Weeksellaceae	Chryseobacterium	Chryseobacterium_indologenes	FALSE	FALSE	TRUE	FALSE	0.0783053063339743
G000523535	Bacteria	Spirochaetes	Spirochaetia	Spirochaetales	Borreliaceae	Borrelia	Borrelia_duttonii	FALSE	FALSE	TRUE	FALSE	0.00078362181729687
G000525775	Bacteria	Firmicutes	Clostridia	Eubacteriales	Eubacteriales Family XIII. Incertae Sedis	Mogibacterium	Mogibacterium_timidum	FALSE	FALSE	TRUE	FALSE	0.988373302929505
G000525895	Bacteria	Firmicutes	Bacilli	Bacillales	Listeriaceae	Listeria	Listeria_grayi	FALSE	TRUE	TRUE	FALSE	0.00293000131627616
G000526875	Bacteria	Spirochaetes	Spirochaetia	Leptospirales	Leptospiraceae	Leptospira	Leptospira_licerasiae	FALSE	FALSE	TRUE	FALSE	0.000661920409948899
G000526915	Bacteria	Actinobacteria	Actinomycetia	Corynebacteriales	Mycobacteriaceae	Mycobacterium	Mycobacterium_genavense	FALSE	FALSE	TRUE	FALSE	0.0113192388775078
G000565015	Bacteria	Bacteroidetes	Bacteroidia	Bacteroidales	Porphyromonadaceae	Porphyromonas	Porphyromonas_catoniae	TRUE	FALSE	TRUE	FALSE	0.848215029524906
G000568735	Bacteria	Spirochaetes	Spirochaetia	Spirochaetales	Borreliaceae	Borrelia	Borrelia_parkeri	FALSE	FALSE	TRUE	FALSE	0.00109125281701558
G000568975	Bacteria	Actinobacteria	Actinomycetia	Bifidobacteriales	Bifidobacteriaceae	Bifidobacterium	Bifidobacterium_breve	TRUE	TRUE	FALSE	TRUE	0.290088465341063
G000576145	Bacteria	Proteobacteria	Alphaproteobacteria	Rhodospirillales	Acetobacteraceae	Granulibacter	Granulibacter_bethesdensis	FALSE	FALSE	TRUE	FALSE	0.0050170556447737
G000577815	Bacteria	Firmicutes	Clostridia	Eubacteriales	Clostridiaceae	Clostridium	Clostridium_saudiense	FALSE	TRUE	FALSE	FALSE	0.0388936090128899
G000585335	Bacteria	Synergistetes	Synergistia	Synergistales	Synergistaceae	Cloacibacillus	Cloacibacillus_evryensis	TRUE	TRUE	FALSE	FALSE	0.0390994431933367
G000586255	Bacteria	Proteobacteria	Gammaproteobacteria	Legionellales	Legionellaceae	Legionella	Legionella_pneumophila	FALSE	FALSE	TRUE	FALSE	0.00131785662528241
G000586315	Bacteria	Proteobacteria	Gammaproteobacteria	Legionellales	Legionellaceae	Legionella	Legionella_pneumophila	FALSE	FALSE	TRUE	FALSE	0.00140358581453361
G000586375	Bacteria	Proteobacteria	Gammaproteobacteria	Legionellales	Legionellaceae	Legionella	Legionella_pneumophila	FALSE	FALSE	TRUE	FALSE	0.00159491268255819
G000590555	Bacteria	Actinobacteria	Actinomycetia	Corynebacteriales	Corynebacteriaceae	Corynebacterium	Corynebacterium_argentoratense	TRUE	FALSE	TRUE	FALSE	0.210546571635837
G000597745	Bacteria	Proteobacteria	Gammaproteobacteria	Xanthomonadales	Xanthomonadaceae	Stenotrophomonas	Stenotrophomonas_maltophilia	TRUE	TRUE	TRUE	FALSE	0.916694832860578
G000597765	Bacteria	Proteobacteria	Gammaproteobacteria	Pseudomonadales	Pseudomonadaceae	Pseudomonas	Pseudomonas_syringae	FALSE	FALSE	FALSE	TRUE	0.0540983226011659
G000612055	Bacteria	Actinobacteria	Actinomycetia	Actinomycetales	Actinomycetaceae	Trueperella	Trueperella_pyogenes	FALSE	FALSE	TRUE	FALSE	0.00823215973383396
G000612965	Bacteria	Proteobacteria	Alphaproteobacteria	Hyphomicrobiales	Bartonellaceae	Bartonella	Bartonella_henselae	FALSE	FALSE	TRUE	FALSE	0.022219679717936
G000613225	Bacteria	Proteobacteria	Gammaproteobacteria	Enterobacterales	Enterobacteriaceae	Klebsiella	Klebsiella_quasipneumoniae	FALSE	TRUE	TRUE	FALSE	0.340064418836317
G000613245	Bacteria	Actinobacteria	Actinomycetia	Corynebacteriales	Mycobacteriaceae	Mycobacterium	Mycobacterium_asiaticum	FALSE	FALSE	TRUE	FALSE	0.00665032078869703
G000613325	Bacteria	Bacteroidetes	Bacteroidia	Bacteroidales	Prevotellaceae	Prevotella	Prevotella_veroralis	TRUE	TRUE	TRUE	FALSE	0.994349250457554
G000613345	Bacteria	Bacteroidetes	Bacteroidia	Bacteroidales	Prevotellaceae	Prevotella	Prevotella_disiens	TRUE	TRUE	TRUE	FALSE	0.877723722835964
G000613365	Bacteria	Bacteroidetes	Bacteroidia	Bacteroidales	Prevotellaceae	Prevotella	Prevotella_corporis	TRUE	TRUE	TRUE	FALSE	0.291266924696918
G000613405	Bacteria	Bacteroidetes	Bacteroidia	Bacteroidales	Prevotellaceae	Prevotella	Prevotella_enoeca	FALSE	FALSE	TRUE	FALSE	0.573533021813562
G000613485	Bacteria	Bacteroidetes	Bacteroidia	Bacteroidales	Prevotellaceae	Prevotella	Prevotella_loescheii	TRUE	FALSE	TRUE	FALSE	0.948338906988284
G000613505	Bacteria	Bacteroidetes	Bacteroidia	Bacteroidales	Prevotellaceae	Prevotella	Prevotella_oris	TRUE	TRUE	TRUE	TRUE	0.991981126408709
G000613565	Bacteria	Bacteroidetes	Bacteroidia	Bacteroidales	Prevotellaceae	Prevotella	Prevotella_baroniae	FALSE	FALSE	TRUE	TRUE	0.980035009531727
G000613625	Bacteria	Bacteroidetes	Bacteroidia	Bacteroidales	Prevotellaceae	Prevotella	Prevotella_marshii	FALSE	FALSE	TRUE	FALSE	0.400145094277547
G000613665	Bacteria	Bacteroidetes	Bacteroidia	Bacteroidales	Bacteroidaceae	Bacteroides	Bacteroides_gallinarum	FALSE	TRUE	FALSE	FALSE	0.158592356685267
G000613705	Bacteria	Bacteroidetes	Bacteroidia	Bacteroidales	Porphyromonadaceae	Porphyromonas	Porphyromonas_uenonis	TRUE	TRUE	TRUE	TRUE	0.940687566994132
G000613725	Bacteria	Bacteroidetes	Bacteroidia	Bacteroidales	Prevotellaceae	Prevotella	Prevotella_pleuritidis	TRUE	FALSE	FALSE	FALSE	0.992873676138236
G000613765	Bacteria	Bacteroidetes	Bacteroidia	Bacteroidales	Prevotellaceae	Prevotella	Prevotella_amnii	TRUE	TRUE	FALSE	FALSE	0.448920538102097
G000613785	Bacteria	Bacteroidetes	Bacteroidia	Bacteroidales	Prevotellaceae	Prevotella	Prevotella_oulorum	TRUE	FALSE	FALSE	FALSE	0.943461185982113
G000613825	Bacteria	Bacteroidetes	Bacteroidia	Bacteroidales	Bacteroidaceae	Bacteroides	Bacteroides_graminisolvens	TRUE	TRUE	FALSE	FALSE	0.0613760013731876
G000613925	Bacteria	Bacteroidetes	Bacteroidia	Bacteroidales	Prevotellaceae	Prevotella	Prevotella_histicola	TRUE	FALSE	FALSE	FALSE	0.989134453471109
G000613965	Bacteria	Bacteroidetes	Bacteroidia	Bacteroidales	Prevotellaceae	Prevotella	Prevotella_maculosa	TRUE	FALSE	TRUE	FALSE	0.886612109645911
G000613985	Bacteria	Bacteroidetes	Bacteroidia	Bacteroidales	Prevotellaceae	Prevotella	Prevotella_nanceiensis	FALSE	FALSE	TRUE	FALSE	0.980759789296542
G000614005	Bacteria	Bacteroidetes	Bacteroidia	Bacteroidales	Prevotellaceae	Prevotella	Prevotella_timonensis	TRUE	TRUE	FALSE	TRUE	0.949487108151525
G000614105	Bacteria	Bacteroidetes	Bacteroidia	Bacteroidales	Prevotellaceae	Prevotella	Prevotella_micans	TRUE	FALSE	FALSE	FALSE	0.267445077566615
G000614205	Bacteria	Bacteroidetes	Bacteroidia	Bacteroidales	Prevotellaceae	Prevotella	Prevotella_saccharolytica	TRUE	FALSE	FALSE	FALSE	0.39582578272452
G000614285	Bacteria	Bacteroidetes	Bacteroidia	Bacteroidales	Prevotellaceae	Prevotella	Prevotella_scopos	TRUE	FALSE	FALSE	FALSE	0.583825409950528
G000614325	Bacteria	Bacteroidetes	Bacteroidia	Bacteroidales	Porphyromonadaceae	Porphyromonas	Porphyromonas_macacae	FALSE	FALSE	TRUE	FALSE	0.0310615592302949
G000615005	Bacteria	Proteobacteria	Gammaproteobacteria	Alteromonadales	Shewanellaceae	Shewanella	Shewanella_putrefaciens	FALSE	FALSE	FALSE	TRUE	0.0225551543286307
G000615285	Bacteria	Firmicutes	Bacilli	Lactobacillales	Lactobacillaceae	Lactobacillus	Lactobacillus_kitasatonis	FALSE	FALSE	FALSE	TRUE	0.635701585139787
G000619885	Bacteria	Proteobacteria	Gammaproteobacteria	Oceanospirillales	Balneatrichaceae	Balneatrix	Balneatrix_alpica	FALSE	FALSE	TRUE	FALSE	0.00176346089325698
G000620965	Bacteria	Proteobacteria	Epsilonproteobacteria	Campylobacterales	Campylobacteraceae	Campylobacter	Campylobacter_upsaliensis	TRUE	FALSE	TRUE	FALSE	0.00821042390480353
G000621045	Bacteria	Proteobacteria	Gammaproteobacteria	Moraxellales	Moraxellaceae	Acinetobacter	Acinetobacter_baylyi	FALSE	FALSE	TRUE	FALSE	0.0271973033520832
G000621225	Bacteria	Proteobacteria	Gammaproteobacteria	Pseudomonadales	Pseudomonadaceae	Pseudomonas	Pseudomonas_mosselii	FALSE	FALSE	TRUE	FALSE	0.216557722514678
G000621245	Bacteria	Proteobacteria	Gammaproteobacteria	Pseudomonadales	Pseudomonadaceae	Pseudomonas	Pseudomonas_monteilii	FALSE	FALSE	TRUE	FALSE	0.329096935800987
G000621265	Bacteria	Proteobacteria	Gammaproteobacteria	Pseudomonadales	Pseudomonadaceae	Pseudomonas	Pseudomonas_fulva	FALSE	FALSE	TRUE	TRUE	0.176088990304252
G000621385	Bacteria	Proteobacteria	Gammaproteobacteria	Legionellales	Legionellaceae	Legionella	Legionella_cherrii	FALSE	FALSE	TRUE	FALSE	0.000892615151411874
G000621645	Bacteria	Proteobacteria	Gammaproteobacteria	Vibrionales	Vibrionaceae	Vibrio	Vibrio_cholerae	TRUE	TRUE	TRUE	FALSE	0.00862724017987265
G000621685	Bacteria	Proteobacteria	Gammaproteobacteria	Legionellales	Legionellaceae	Legionella	Legionella_sainthelensi	FALSE	FALSE	TRUE	FALSE	0.00111036621644476
G000622185	Bacteria	Proteobacteria	Gammaproteobacteria	Legionellales	Legionellaceae	Legionella	Legionella_lansingensis	FALSE	FALSE	TRUE	FALSE	0.00153040828616576
G000622225	Bacteria	Proteobacteria	Alphaproteobacteria	Rhodospirillales	Acetobacteraceae	Roseomonas	Roseomonas_mucosa	TRUE	FALSE	TRUE	TRUE	0.336722837590678
G000632965	Bacteria	Proteobacteria	Alphaproteobacteria	Rickettsiales	Anaplasmataceae	Ehrlichia	Ehrlichia_chaffeensis	FALSE	FALSE	TRUE	FALSE	0.00208978295123128
G000647955	Bacteria	Proteobacteria	Gammaproteobacteria	Aeromonadales	Aeromonadaceae	Aeromonas	Aeromonas_salmonicida	FALSE	FALSE	TRUE	FALSE	0.0187987959469049
G000658965	Bacteria	Proteobacteria	Gammaproteobacteria	Pseudomonadales	Pseudomonadaceae	Pseudomonas	Pseudomonas_syringae	FALSE	FALSE	FALSE	TRUE	0.0361456296559637
G000661975	Bacteria	Proteobacteria	Gammaproteobacteria	Enterobacterales	Erwiniaceae	Pantoea	Pantoea_ananatis	FALSE	TRUE	FALSE	FALSE	0.0232733736544406
G000667805	Bacteria	Actinobacteria	Actinomycetia	Corynebacteriales	Mycobacteriaceae	Mycobacterium	Mycobacterium_tuberculosis	FALSE	TRUE	TRUE	FALSE	0.0875873437308084
G000684935	Bacteria	Proteobacteria	Gammaproteobacteria	Enterobacterales	Enterobacteriaceae	Cronobacter	Cronobacter_sakazakii	FALSE	TRUE	TRUE	FALSE	0.0724936690806536
G000685115	Bacteria	Firmicutes	Clostridia	Eubacteriales	Clostridiaceae	Clostridium	Clostridium_sporogenes	TRUE	FALSE	TRUE	FALSE	0.00404776775007274
G000685805	Bacteria	Proteobacteria	Gammaproteobacteria	Moraxellales	Moraxellaceae	Psychrobacter	Psychrobacter_phenylpyruvicus	FALSE	FALSE	TRUE	FALSE	0.00870860244639539
G000685905	Bacteria	Tenericutes	Mollicutes	Mycoplasmatales	Mycoplasmataceae	Mycoplasma	Mycoplasma_pirum	FALSE	FALSE	TRUE	FALSE	0.00133582719491767
G000686245	Bacteria	Tenericutes	Mollicutes	Mycoplasmatales	Mycoplasmataceae	Mycoplasma	Mycoplasma_pirum	FALSE	FALSE	TRUE	FALSE	0.00141385697361741
G000686565	Bacteria	Proteobacteria	Epsilonproteobacteria	Campylobacterales	Helicobacteraceae	Helicobacter	Helicobacter_bilis	FALSE	FALSE	TRUE	FALSE	0.0271885960132864
G000686605	Bacteria	Firmicutes	Bacilli	Lactobacillales	Streptococcaceae	Streptococcus	Streptococcus_sobrinus	FALSE	FALSE	TRUE	FALSE	0.956612899984249
G000687595	Bacteria	Actinobacteria	Actinomycetia	Bifidobacteriales	Bifidobacteriaceae	Bifidobacterium	Bifidobacterium_pseudolongum	TRUE	FALSE	FALSE	FALSE	0.0134484394626894
G000687635	Bacteria	Actinobacteria	Actinomycetia	Bifidobacteriales	Bifidobacteriaceae	Bifidobacterium	Bifidobacterium_ruminantium	TRUE	TRUE	FALSE	FALSE	0.10123839497523
G000688415	Bacteria	Actinobacteria	Actinomycetia	Corynebacteriales	Corynebacteriaceae	Corynebacterium	Corynebacterium_pseudodiphtheriticum	TRUE	FALSE	FALSE	FALSE	0.340038775048115
G000689255	Bacteria	Actinobacteria	Actinomycetia	Corynebacteriales	Mycobacteriaceae	Mycobacterium	Mycobacterium_triplex	FALSE	FALSE	TRUE	FALSE	0.0120777389587805
G000690815	Bacteria	Proteobacteria	Gammaproteobacteria	Enterobacterales	Enterobacteriaceae	Escherichia	Escherichia_coli	TRUE	FALSE	TRUE	FALSE	0.994516244345894
G000696385	Bacteria	Proteobacteria	Gammaproteobacteria	Vibrionales	Vibrionaceae	Vibrio	Vibrio_metoecus	FALSE	TRUE	FALSE	FALSE	0.00585148443677665
G000696635	Bacteria	Firmicutes	Bacilli	Bacillales	Bacillaceae	Bacillus	Bacillus_subtilis	FALSE	TRUE	TRUE	TRUE	0.0292298195460784
G000696675	Bacteria	Actinobacteria	Actinomycetia	Corynebacteriales	Nocardiaceae	Rhodococcus	Rhodococcus_erythropolis	FALSE	FALSE	TRUE	TRUE	0.67825031961879
G000696715	Bacteria	Actinobacteria	Actinomycetia	Corynebacteriales	Mycobacteriaceae	Mycobacterium	Mycobacterium_avium	FALSE	TRUE	TRUE	FALSE	0.0222221720436023
G000698925	Bacteria	Bacteroidetes	Bacteroidia	Bacteroidales	Prevotellaceae	Prevotella	Prevotella_loescheii	TRUE	FALSE	TRUE	FALSE	0.944756095315686
G000701265	Bacteria	Proteobacteria	Gammaproteobacteria	Legionellales	Legionellaceae	Legionella	Legionella_wadsworthii	FALSE	FALSE	TRUE	FALSE	0.00125093317268659
G000701665	Bacteria	Firmicutes	Clostridia	Eubacteriales	Oscillospiraceae	Agathobaculum	Agathobaculum_desmolans	FALSE	TRUE	FALSE	FALSE	0.0583288281077751
G000701685	Bacteria	Firmicutes	Bacilli	Bacillales		Gemella	Gemella_sanguinis	TRUE	TRUE	TRUE	TRUE	0.934777791264433
G000701705	Bacteria	Proteobacteria	Deltaproteobacteria	Desulfovibrionales	Desulfovibrionaceae	Bilophila	Bilophila_wadsworthia	FALSE	TRUE	TRUE	TRUE	0.851893521077891
G000702585	Bacteria	Firmicutes	Bacilli	Bacillales		Exiguobacterium	Exiguobacterium_aurantiacum	FALSE	FALSE	TRUE	TRUE	0.0223319499042178
G000702905	Bacteria	Firmicutes	Negativicutes	Selenomonadales	Selenomonadaceae	Mitsuokella	Mitsuokella_jalaludinii	TRUE	TRUE	FALSE	FALSE	0.0384852795814833
G000706625	Bacteria	Proteobacteria	Alphaproteobacteria	Hyphomicrobiales	Bartonellaceae	Bartonella	Bartonella_koehlerae	FALSE	FALSE	TRUE	FALSE	0.00818878330717639
G000706805	Bacteria	Firmicutes	Bacilli	Lactobacillales	Streptococcaceae	Streptococcus	Streptococcus_equi	FALSE	FALSE	TRUE	FALSE	0.0388296222381678
G000708125	Bacteria	Proteobacteria	Gammaproteobacteria	Aeromonadales	Aeromonadaceae	Aeromonas	Aeromonas_jandaei	FALSE	FALSE	TRUE	TRUE	0.0268503921361558
G000709415	Bacteria	Firmicutes	Bacilli	Bacillales	Staphylococcaceae	Staphylococcus	Staphylococcus_xylosus	FALSE	TRUE	TRUE	FALSE	0.0704326329428549
G000709795	Bacteria	Proteobacteria	Alphaproteobacteria	Hyphomicrobiales	Bartonellaceae	Bartonella	Bartonella_bacilliformis	FALSE	FALSE	TRUE	FALSE	0.00548606759649729
G000710035	Bacteria	Proteobacteria	Gammaproteobacteria	Enterobacterales	Erwiniaceae	Pantoea	Pantoea_ananatis	FALSE	TRUE	FALSE	FALSE	0.0206680552003908
G000710755	Bacteria	Actinobacteria	Actinomycetia	Pseudonocardiales	Pseudonocardiaceae	Saccharopolyspora	Saccharopolyspora_rectivirgula	FALSE	FALSE	TRUE	FALSE	0.0194705394241136
G000711885	Bacteria	Proteobacteria	Betaproteobacteria	Neisseriales	Chromobacteriaceae	Chromobacterium	Chromobacterium_haemolyticum	FALSE	FALSE	TRUE	FALSE	0.00581920997154094
G000711965	Bacteria	Actinobacteria	Actinomycetia	Actinomycetales	Actinomycetaceae	Actinomyces	Actinomyces_israelii	FALSE	FALSE	TRUE	FALSE	0.760050916234006
G000712255	Bacteria	Proteobacteria	Alphaproteobacteria	Hyphomicrobiales	Brucellaceae	Brucella	Brucella_neotomae	FALSE	FALSE	TRUE	FALSE	0.0220697127202378
G000716625	Bacteria	Actinobacteria	Actinomycetia	Streptomycetales	Streptomycetaceae	Streptomyces	Streptomyces_bikiniensis	FALSE	FALSE	TRUE	FALSE	0.00185080296582892
G000716975	Bacteria	Actinobacteria	Actinomycetia	Corynebacteriales	Gordoniaceae	Gordonia	Gordonia_terrae	FALSE	FALSE	TRUE	FALSE	0.0181365769719583
G000718325	Bacteria	Actinobacteria	Actinomycetia	Micrococcales	Cellulomonadaceae	Oerskovia	Oerskovia_turbata	FALSE	FALSE	TRUE	FALSE	0.0131504573306145
G000723585	Bacteria	Firmicutes	Bacilli	Bacillales	Bacillaceae	Virgibacillus	Virgibacillus_massiliensis	FALSE	TRUE	FALSE	FALSE	0.00150460673829514
G000724605	Bacteria	Actinobacteria	Actinomycetia	Actinomycetales	Actinomycetaceae	Actinotignum	Actinotignum_schaalii	TRUE	FALSE	TRUE	FALSE	0.145003996654481
G000724775	Bacteria	Firmicutes	Bacilli	Bacillales	Bacillaceae	Lysinibacillus	Lysinibacillus_fusiformis	FALSE	FALSE	TRUE	FALSE	0.0209843987836795
G000725405	Bacteria	Actinobacteria	Actinomycetia	Micrococcales	Dermacoccaceae	Dermacoccus	Dermacoccus_nishinomiyaensis	TRUE	FALSE	FALSE	FALSE	0.701680529228927
G000725885	Bacteria	Actinobacteria	Actinomycetia	Streptomycetales	Streptomycetaceae	Streptomyces	Streptomyces_albus	FALSE	TRUE	FALSE	FALSE	0.00224205673573094
G000730485	Bacteria	Actinobacteria	Actinomycetia	Propionibacteriales	Propionibacteriaceae	Cutibacterium	Cutibacterium_acnes	TRUE	TRUE	TRUE	FALSE	0.992571129422278
G000730565	Bacteria	Proteobacteria	Gammaproteobacteria	Pseudomonadales	Pseudomonadaceae	Pseudomonas	Pseudomonas_fulva	FALSE	FALSE	TRUE	TRUE	0.176035707987769
G000730605	Bacteria	Proteobacteria	Gammaproteobacteria	Pseudomonadales	Pseudomonadaceae	Pseudomonas	Pseudomonas_monteilii	FALSE	FALSE	TRUE	FALSE	0.326898480866245
G000730625	Bacteria	Proteobacteria	Gammaproteobacteria	Pseudomonadales	Pseudomonadaceae	Pseudomonas	Pseudomonas_oryzihabitans	FALSE	FALSE	TRUE	FALSE	0.463066872172227
G000730685	Bacteria	Proteobacteria	Gammaproteobacteria	Pasteurellales	Pasteurellaceae	Rodentibacter	Rodentibacter_pneumotropicus	FALSE	FALSE	TRUE	FALSE	0.0562712705353336
G000733715	Bacteria	Proteobacteria	Gammaproteobacteria	Pseudomonadales	Pseudomonadaceae	Pseudomonas	Pseudomonas_mendocina	FALSE	FALSE	TRUE	TRUE	0.264463580601486
G000734905	Bacteria	Proteobacteria	Gammaproteobacteria	Enterobacterales	Enterobacteriaceae	Citrobacter	Citrobacter_freundii	TRUE	TRUE	TRUE	TRUE	0.441667960302746
G000734955	Bacteria	Proteobacteria	Gammaproteobacteria	Enterobacterales	Enterobacteriaceae	Escherichia	Escherichia_coli	TRUE	FALSE	TRUE	FALSE	0.9940073425756
G000735345	Bacteria	Proteobacteria	Gammaproteobacteria	Enterobacterales	Yersiniaceae	Ewingella	Ewingella_americana	FALSE	FALSE	TRUE	FALSE	0.0794516215811057
G000735365	Bacteria	Proteobacteria	Gammaproteobacteria	Enterobacterales	Enterobacteriaceae	Kluyvera	Kluyvera_ascorbata	TRUE	TRUE	TRUE	FALSE	0.0774378143611792
G000735375	Bacteria	Proteobacteria	Gammaproteobacteria	Enterobacterales	Hafniaceae	Hafnia	Hafnia_alvei	TRUE	TRUE	TRUE	FALSE	0.0140294301439412
G000735425	Bacteria	Proteobacteria	Gammaproteobacteria	Enterobacterales	Budviciaceae	Leminorella	Leminorella_grimontii	FALSE	TRUE	TRUE	FALSE	0.00371607172698202
G000735435	Bacteria	Proteobacteria	Gammaproteobacteria	Enterobacterales	Enterobacteriaceae	Raoultella	Raoultella_planticola	FALSE	FALSE	TRUE	FALSE	0.111196458064211
G000735445	Bacteria	Proteobacteria	Gammaproteobacteria	Enterobacterales	Yersiniaceae	Serratia	Serratia_marcescens	TRUE	FALSE	TRUE	TRUE	0.211181835029817
G000735455	Bacteria	Proteobacteria	Gammaproteobacteria	Enterobacterales	Enterobacteriaceae	Yokenella	Yokenella_regensburgei	FALSE	TRUE	TRUE	FALSE	0.0338585774541141
G000735505	Bacteria	Proteobacteria	Gammaproteobacteria	Enterobacterales	Yersiniaceae	Rahnella	Rahnella_aquatilis	FALSE	FALSE	TRUE	TRUE	0.0212733697326469
G000735515	Bacteria	Proteobacteria	Gammaproteobacteria	Enterobacterales	Enterobacteriaceae	Leclercia	Leclercia_adecarboxylata	FALSE	FALSE	TRUE	FALSE	0.169551628584929
G000735525	Bacteria	Proteobacteria	Gammaproteobacteria	Enterobacterales	Erwiniaceae	Tatumella	Tatumella_ptyseos	FALSE	FALSE	TRUE	FALSE	0.00844442268857131
G000737145	Bacteria	Proteobacteria	Gammaproteobacteria	Moraxellales	Moraxellaceae	Acinetobacter	Acinetobacter_baumannii	TRUE	TRUE	TRUE	FALSE	0.41447714564043
G000739435	Bacteria	Proteobacteria	Gammaproteobacteria	Pasteurellales	Pasteurellaceae	Actinobacillus	Actinobacillus_suis	FALSE	FALSE	TRUE	FALSE	0.0460657547695513
G000739455	Bacteria	Actinobacteria	Actinomycetia	Corynebacteriales	Corynebacteriaceae	Corynebacterium	Corynebacterium_imitans	TRUE	FALSE	TRUE	FALSE	0.18036300330446
G000739755	Bacteria	Proteobacteria	Betaproteobacteria	Burkholderiales	Burkholderiaceae	Burkholderia	Burkholderia_gladioli	FALSE	FALSE	TRUE	FALSE	0.393968209570165
G000739855	Bacteria	Proteobacteria	Betaproteobacteria	Burkholderiales	Alcaligenaceae	Alcaligenes	Alcaligenes_faecalis	FALSE	FALSE	TRUE	TRUE	0.605038958952925
G000739875	Bacteria	Proteobacteria	Betaproteobacteria	Burkholderiales	Comamonadaceae	Comamonas	Comamonas_aquatica	TRUE	FALSE	FALSE	FALSE	0.331286769726783
G000739895	Bacteria	Proteobacteria	Alphaproteobacteria	Sphingomonadales	Sphingomonadaceae	Sphingomonas	Sphingomonas_paucimobilis	FALSE	FALSE	TRUE	FALSE	0.170118607679908
G000739975	Bacteria	Firmicutes	Bacilli	Lactobacillales	Streptococcaceae	Lactococcus	Lactococcus_garvieae	TRUE	TRUE	TRUE	TRUE	0.0236684582833198
G000740035	Bacteria	Proteobacteria	Betaproteobacteria	Burkholderiales	Comamonadaceae	Comamonas	Comamonas_testosteroni	FALSE	FALSE	TRUE	FALSE	0.310096365437147
G000740335	Bacteria	Proteobacteria	Alphaproteobacteria	Hyphomicrobiales	Brucellaceae	Brucella	Brucella_canis	FALSE	FALSE	TRUE	FALSE	0.0165006877927874
G000740415	Bacteria	Proteobacteria	Alphaproteobacteria	Hyphomicrobiales	Brucellaceae	Brucella	Brucella_melitensis	FALSE	FALSE	TRUE	FALSE	0.0156231267802701
G000740775	Bacteria	Proteobacteria	Alphaproteobacteria	Rhodobacterales	Rhodobacteraceae	Haematobacter	Haematobacter_missouriensis	TRUE	FALSE	FALSE	FALSE	0.0274799394573985
G000740795	Bacteria	Proteobacteria	Alphaproteobacteria	Rhodobacterales	Rhodobacteraceae	Haematobacter	Haematobacter_massiliensis	FALSE	FALSE	TRUE	FALSE	0.0298722431544996
G000741065	Bacteria	Actinobacteria	Actinomycetia	Bifidobacteriales	Bifidobacteriaceae	Bifidobacterium	Bifidobacterium_angulatum	TRUE	TRUE	FALSE	FALSE	0.0523582443487868
G000741085	Bacteria	Actinobacteria	Actinomycetia	Bifidobacteriales	Bifidobacteriaceae	Bifidobacterium	Bifidobacterium_bifidum	TRUE	TRUE	FALSE	TRUE	0.140724332665607
G000741205	Bacteria	Actinobacteria	Actinomycetia	Bifidobacteriales	Bifidobacteriaceae	Bifidobacterium	Bifidobacterium_gallicum	FALSE	TRUE	FALSE	FALSE	0.00558505676835856
G000741215	Bacteria	Actinobacteria	Actinomycetia	Bifidobacteriales	Bifidobacteriaceae	Bifidobacterium	Bifidobacterium_pullorum	FALSE	TRUE	FALSE	FALSE	0.028584240005627
G000741245	Bacteria	Actinobacteria	Actinomycetia	Bifidobacteriales	Bifidobacteriaceae	Bifidobacterium	Bifidobacterium_longum	TRUE	FALSE	FALSE	TRUE	0.734259655667061
G000741295	Bacteria	Actinobacteria	Actinomycetia	Bifidobacteriales	Bifidobacteriaceae	Bifidobacterium	Bifidobacterium_pseudolongum	TRUE	FALSE	FALSE	FALSE	0.015214735335825
G000741325	Bacteria	Actinobacteria	Actinomycetia	Bifidobacteriales	Bifidobacteriaceae	Bifidobacterium	Bifidobacterium_pseudolongum	TRUE	FALSE	FALSE	FALSE	0.0110901982427573
G000741375	Bacteria	Actinobacteria	Actinomycetia	Bifidobacteriales	Bifidobacteriaceae	Bifidobacterium	Bifidobacterium_pullorum	FALSE	TRUE	FALSE	FALSE	0.0347844065697007
G000741415	Bacteria	Actinobacteria	Actinomycetia	Bifidobacteriales	Bifidobacteriaceae	Bifidobacterium	Bifidobacterium_adolescentis	TRUE	TRUE	FALSE	TRUE	0.294751209709084
G000741455	Bacteria	Actinobacteria	Actinomycetia	Bifidobacteriales	Bifidobacteriaceae	Bifidobacterium	Bifidobacterium_thermacidophilum	FALSE	TRUE	FALSE	FALSE	0.188302767493637
G000741485	Bacteria	Actinobacteria	Actinomycetia	Bifidobacteriales	Bifidobacteriaceae	Bifidobacterium	Bifidobacterium_animalis	TRUE	TRUE	FALSE	TRUE	0.0169534268948078
G000741565	Bacteria	Actinobacteria	Actinomycetia	Bifidobacteriales	Bifidobacteriaceae	Bifidobacterium	Bifidobacterium_catenulatum	TRUE	TRUE	FALSE	TRUE	0.130304240704076
G000741605	Bacteria	Actinobacteria	Actinomycetia	Bifidobacteriales	Bifidobacteriaceae	Bifidobacterium	Bifidobacterium_catenulatum	TRUE	TRUE	FALSE	TRUE	0.134520519462517
G000741685	Bacteria	Actinobacteria	Actinomycetia	Bifidobacteriales	Bifidobacteriaceae	Bifidobacterium	Bifidobacterium_pseudocatenulatum	TRUE	TRUE	FALSE	TRUE	0.131193004394146
G000741825	Bacteria	Proteobacteria	Betaproteobacteria	Burkholderiales	Comamonadaceae	Delftia	Delftia_acidovorans	TRUE	FALSE	TRUE	FALSE	0.868184341065554
G000741965	Bacteria	Proteobacteria	Betaproteobacteria	Neisseriales	Neisseriaceae	Neisseria	Neisseria_lactamica	FALSE	FALSE	TRUE	FALSE	0.552262958442883
G000742135	Bacteria	Proteobacteria	Gammaproteobacteria	Enterobacterales	Enterobacteriaceae	Klebsiella	Klebsiella_pneumoniae	TRUE	TRUE	TRUE	TRUE	0.696420611828923
G000742255	Bacteria	Proteobacteria	Alphaproteobacteria	Hyphomicrobiales	Brucellaceae	Brucella	Brucella_neotomae	FALSE	FALSE	TRUE	FALSE	0.0303310082343584
G000742895	Bacteria	Firmicutes	Bacilli	Bacillales	Bacillaceae	Bacillus	Bacillus_anthracis	TRUE	FALSE	TRUE	TRUE	0.0924405795690662
G000743055	Bacteria	Proteobacteria	Gammaproteobacteria	Enterobacterales	Enterobacteriaceae	Salmonella	Salmonella_enterica	FALSE	TRUE	TRUE	FALSE	0.0587953580629566
G000743455	Bacteria	Proteobacteria	Betaproteobacteria	Burkholderiales	Burkholderiaceae	Ralstonia	Ralstonia_pickettii	FALSE	TRUE	TRUE	FALSE	0.979363769381352
G000743465	Bacteria	Firmicutes	Bacilli	Bacillales	Listeriaceae	Listeria	Listeria_monocytogenes	FALSE	TRUE	TRUE	FALSE	0.00493916243557824
G000746485	Bacteria	Proteobacteria	Gammaproteobacteria	Pasteurellales	Pasteurellaceae	Haemophilus	Haemophilus_parainfluenzae	TRUE	FALSE	TRUE	FALSE	0.98231453761484
G000747195	Bacteria	Firmicutes	Bacilli	Lactobacillales	Streptococcaceae	Streptococcus	Streptococcus_equinus	TRUE	TRUE	TRUE	FALSE	0.0667274632099489
G000747315	Bacteria	Actinobacteria	Actinomycetia	Corynebacteriales	Corynebacteriaceae	Corynebacterium	Corynebacterium_ureicelerivorans	TRUE	FALSE	FALSE	FALSE	0.250750977752848
G000750635	Bacteria	Firmicutes	Bacilli	Bacillales	Bacillaceae	Oceanobacillus	Oceanobacillus_jeddahense	FALSE	TRUE	FALSE	FALSE	0.00371377280603735
G000751755	Bacteria	Proteobacteria	Gammaproteobacteria	Enterobacterales	Enterobacteriaceae	Klebsiella	Klebsiella_quasipneumoniae	FALSE	TRUE	TRUE	FALSE	0.326577972334451
G000754275	Bacteria	Proteobacteria	Gammaproteobacteria	Pasteurellales	Pasteurellaceae	Pasteurella	Pasteurella_multocida	FALSE	FALSE	TRUE	FALSE	0.0781344636946264
G000754805	Bacteria	Proteobacteria	Gammaproteobacteria	Enterobacterales	Yersiniaceae	Yersinia	Yersinia_frederiksenii	FALSE	TRUE	TRUE	FALSE	0.00819503947071284
G000754815	Bacteria	Proteobacteria	Gammaproteobacteria	Enterobacterales	Yersiniaceae	Yersinia	Yersinia_ruckeri	FALSE	FALSE	TRUE	FALSE	0.00598860960833369
G000754995	Bacteria	Proteobacteria	Gammaproteobacteria	Enterobacterales	Morganellaceae	Proteus	Proteus_vulgaris	FALSE	FALSE	TRUE	FALSE	0.079788544552639
G000755055	Bacteria	Proteobacteria	Gammaproteobacteria	Enterobacterales	Yersiniaceae	Yersinia	Yersinia_enterocolitica	FALSE	TRUE	TRUE	FALSE	0.0160432190612294
G000755525	Bacteria	Proteobacteria	Gammaproteobacteria	Enterobacterales	Enterobacteriaceae	Enterobacter	Enterobacter_cloacae	TRUE	TRUE	TRUE	TRUE	0.322669251956698
G000756125	Bacteria	Proteobacteria	Betaproteobacteria	Burkholderiales	Burkholderiaceae	Burkholderia	Burkholderia_pseudomallei	FALSE	FALSE	TRUE	FALSE	0.0277688666736199
G000758725	Bacteria	Firmicutes	Bacilli	Bacillales	Paenibacillaceae	Paenibacillus	Paenibacillus_odorifer	FALSE	TRUE	FALSE	FALSE	0.81536440584792
G000758765	Bacteria	Firmicutes	Tissierellia	Tissierellales	Peptoniphilaceae	Anaerococcus	Anaerococcus_lactolyticus	TRUE	TRUE	FALSE	FALSE	0.285437672818551
G000758985	Bacteria	Actinobacteria	Actinomycetia	Micrococcales	Micrococcaceae	Pseudoglutamicibacter	Pseudoglutamicibacter_albus	TRUE	FALSE	FALSE	FALSE	0.0547994807182751
G000759695	Bacteria	Actinobacteria	Actinomycetia	Corynebacteriales	Mycobacteriaceae	Mycobacterium	Mycobacterium_kyorinense	FALSE	FALSE	TRUE	FALSE	0.00600524847421508
G000759735	Bacteria	Proteobacteria	Gammaproteobacteria	Enterobacterales	Enterobacteriaceae	Citrobacter	Citrobacter_freundii	TRUE	TRUE	TRUE	TRUE	0.445494615840791
G000759775	Bacteria	Proteobacteria	Gammaproteobacteria	Enterobacterales	Enterobacteriaceae	Escherichia	Escherichia_albertii	TRUE	TRUE	TRUE	FALSE	0.470842285778307
G000759795	Bacteria	Proteobacteria	Gammaproteobacteria	Enterobacterales	Enterobacteriaceae	Pseudescherichia	Pseudescherichia_vulneris	FALSE	TRUE	FALSE	FALSE	0.0452407076325154
G000759815	Bacteria	Proteobacteria	Gammaproteobacteria	Enterobacterales	Enterobacteriaceae	Citrobacter	Citrobacter_rodentium	FALSE	FALSE	TRUE	FALSE	0.068346366930229
G000759835	Bacteria	Proteobacteria	Gammaproteobacteria	Enterobacterales	Enterobacteriaceae	Citrobacter	Citrobacter_sedlakii	FALSE	FALSE	TRUE	FALSE	0.0657586302035861
G000761055	Bacteria	Actinobacteria	Actinomycetia	Corynebacteriales	Nocardiaceae	Rhodococcus	Rhodococcus_fascians	FALSE	FALSE	TRUE	FALSE	0.251954332984958
G000762305	Bacteria	Firmicutes	Clostridia	Eubacteriales	Clostridiaceae	Clostridium	Clostridium_tetani	FALSE	FALSE	TRUE	FALSE	0.00218828260127212
G000763515	Bacteria	Firmicutes	Bacilli	Bacillales	Listeriaceae	Listeria	Listeria_ivanovii	FALSE	FALSE	TRUE	FALSE	0.00786251844463595
G000765785	Bacteria	Proteobacteria	Epsilonproteobacteria	Campylobacterales	Helicobacteraceae	Helicobacter	Helicobacter_bilis	FALSE	FALSE	TRUE	FALSE	0.0243158146331526
G000767615	Bacteria	Proteobacteria	Betaproteobacteria	Burkholderiales	Burkholderiaceae	Pandoraea	Pandoraea_pnomenusa	FALSE	FALSE	TRUE	FALSE	0.0335255975514377
G000767645	Bacteria	Actinobacteria	Actinomycetia	Corynebacteriales	Corynebacteriaceae	Corynebacterium	Corynebacterium_ulcerans	FALSE	FALSE	TRUE	FALSE	0.0102110105489335
G000767835	Bacteria	Firmicutes	Bacilli	Lactobacillales	Streptococcaceae	Streptococcus	Streptococcus_sinensis	FALSE	FALSE	TRUE	FALSE	0.48744781732661
G000770115	Bacteria	Proteobacteria	Gammaproteobacteria	Vibrionales	Vibrionaceae	Vibrio	Vibrio_harveyi	FALSE	FALSE	TRUE	FALSE	0.00547614473154003
G000770155	Bacteria	Proteobacteria	Gammaproteobacteria	Enterobacterales	Enterobacteriaceae	Enterobacter	Enterobacter_cloacae	TRUE	TRUE	TRUE	TRUE	0.314370042283028
G000770925	Bacteria	Actinobacteria	Actinomycetia	Bifidobacteriales	Bifidobacteriaceae	Bifidobacterium	Bifidobacterium_ruminantium	TRUE	TRUE	FALSE	FALSE	0.101697444356169
G000770965	Bacteria	Actinobacteria	Actinomycetia	Bifidobacteriales	Bifidobacteriaceae	Bifidobacterium	Bifidobacterium_pullorum	FALSE	TRUE	FALSE	FALSE	0.0335495447662435
G000770985	Bacteria	Actinobacteria	Actinomycetia	Bifidobacteriales	Bifidobacteriaceae	Bifidobacterium	Bifidobacterium_scardovii	TRUE	TRUE	TRUE	FALSE	0.0507239980211589
G000771005	Bacteria	Actinobacteria	Actinomycetia	Bifidobacteriales	Bifidobacteriaceae	Bifidobacterium	Bifidobacterium_thermacidophilum	FALSE	TRUE	FALSE	FALSE	0.187644170028477
G000771025	Bacteria	Actinobacteria	Actinomycetia	Bifidobacteriales	Bifidobacteriaceae	Bifidobacterium	Bifidobacterium_catenulatum	TRUE	TRUE	FALSE	TRUE	0.143141690241257
G000771105	Bacteria	Actinobacteria	Actinomycetia	Bifidobacteriales	Bifidobacteriaceae	Bifidobacterium	Bifidobacterium_longum	TRUE	FALSE	FALSE	TRUE	0.512243064478643
G000771145	Bacteria	Actinobacteria	Actinomycetia	Bifidobacteriales	Bifidobacteriaceae	Bifidobacterium	Bifidobacterium_pseudolongum	TRUE	FALSE	FALSE	FALSE	0.0139995199031457
G000771165	Bacteria	Actinobacteria	Actinomycetia	Bifidobacteriales	Bifidobacteriaceae	Bifidobacterium	Bifidobacterium_gallicum	FALSE	TRUE	FALSE	FALSE	0.00499460056756825
G000771205	Bacteria	Actinobacteria	Actinomycetia	Bifidobacteriales	Bifidobacteriaceae	Bifidobacterium	Bifidobacterium_angulatum	TRUE	TRUE	FALSE	FALSE	0.0532117902353715
G000771225	Bacteria	Actinobacteria	Actinomycetia	Bifidobacteriales	Bifidobacteriaceae	Bifidobacterium	Bifidobacterium_pseudolongum	TRUE	FALSE	FALSE	FALSE	0.0108217982160889
G000771285	Bacteria	Actinobacteria	Actinomycetia	Bifidobacteriales	Bifidobacteriaceae	Bifidobacterium	Bifidobacterium_longum	TRUE	FALSE	FALSE	TRUE	0.687129706063678
G000771305	Bacteria	Actinobacteria	Actinomycetia	Bifidobacteriales	Bifidobacteriaceae	Bifidobacterium	Bifidobacterium_breve	TRUE	TRUE	FALSE	TRUE	0.301356120035913
G000771405	Bacteria	Actinobacteria	Actinomycetia	Bifidobacteriales	Bifidobacteriaceae	Bifidobacterium	Bifidobacterium_pullorum	FALSE	TRUE	FALSE	FALSE	0.0203393653101697
G000771445	Bacteria	Actinobacteria	Actinomycetia	Bifidobacteriales	Bifidobacteriaceae	Bifidobacterium	Bifidobacterium_pseudocatenulatum	TRUE	TRUE	FALSE	TRUE	0.13270819936043
G000771485	Bacteria	Actinobacteria	Actinomycetia	Bifidobacteriales	Bifidobacteriaceae	Bifidobacterium	Bifidobacterium_bifidum	TRUE	TRUE	FALSE	TRUE	0.140113723456246
G000771505	Bacteria	Actinobacteria	Actinomycetia	Bifidobacteriales	Bifidobacteriaceae	Bifidobacterium	Bifidobacterium_pullorum	FALSE	TRUE	FALSE	FALSE	0.0272842562163065
G000771545	Bacteria	Actinobacteria	Actinomycetia	Bifidobacteriales	Bifidobacteriaceae	Bifidobacterium	Bifidobacterium_catenulatum	TRUE	TRUE	FALSE	TRUE	0.135501839947178
G000771705	Bacteria	Actinobacteria	Actinomycetia	Bifidobacteriales	Bifidobacteriaceae	Bifidobacterium	Bifidobacterium_adolescentis	TRUE	TRUE	FALSE	TRUE	0.295788482004222
G000771725	Bacteria	Actinobacteria	Actinomycetia	Bifidobacteriales	Bifidobacteriaceae	Bifidobacterium	Bifidobacterium_dentium	TRUE	TRUE	TRUE	TRUE	0.942440610491003
G000772935	Bacteria	Firmicutes	Bacilli	Bacillales	Bacillaceae	Lysinibacillus	Lysinibacillus_boronitolerans	FALSE	FALSE	FALSE	TRUE	0.00664534851886328
G000775975	Bacteria	Firmicutes	Bacilli	Bacillales	Bacillaceae	Bacillus	Bacillus_mycoides	FALSE	FALSE	TRUE	FALSE	0.030154150535211
G000783715	Bacteria	Proteobacteria	Gammaproteobacteria	Aeromonadales	Aeromonadaceae	Aeromonas	Aeromonas_caviae	TRUE	TRUE	TRUE	TRUE	0.262653567238111
G000783935	Bacteria	Proteobacteria	Gammaproteobacteria	Enterobacterales	Enterobacteriaceae	Raoultella	Raoultella_planticola	FALSE	FALSE	TRUE	FALSE	0.14249899252589
G000785515	Bacteria	Firmicutes	Bacilli	Lactobacillales	Streptococcaceae	Streptococcus	Streptococcus_salivarius	TRUE	TRUE	TRUE	FALSE	0.951709128187698
G000786395	Bacteria	Firmicutes	Bacilli	Lactobacillales	Lactobacillaceae	Lactobacillus	Lactobacillus_acidophilus	TRUE	TRUE	FALSE	TRUE	0.110243434344467
G000786655	Bacteria	Actinobacteria	Actinomycetia	Micrococcales	Micrococcaceae	Kocuria	Kocuria_marina	FALSE	FALSE	TRUE	FALSE	0.139468096516843
G000787535	Bacteria	Actinobacteria	Actinomycetia	Pseudonocardiales	Pseudonocardiaceae	Saccharomonospora	Saccharomonospora_viridis	FALSE	FALSE	TRUE	FALSE	0.0037757388163513
G000788015	Bacteria	Proteobacteria	Gammaproteobacteria	Enterobacterales	Enterobacteriaceae	Klebsiella	Klebsiella_pneumoniae	TRUE	TRUE	TRUE	TRUE	0.692480257839685
G000789275	Bacteria	Firmicutes	Bacilli	Bacillales	Bacillaceae	Bacillus	Bacillus_subtilis	FALSE	TRUE	TRUE	TRUE	0.0391145404743645
G000799205	Bacteria	Proteobacteria	Gammaproteobacteria	Enterobacterales	Enterobacteriaceae	Enterobacter	Enterobacter_asburiae	TRUE	FALSE	TRUE	TRUE	0.380207565387378
G000801145	Bacteria	Proteobacteria	Gammaproteobacteria	Pasteurellales	Pasteurellaceae	Actinobacillus	Actinobacillus_equuli	FALSE	FALSE	TRUE	FALSE	0.0394179309925056
G000804505	Bacteria	Proteobacteria	Alphaproteobacteria	Rickettsiales	Rickettsiaceae	Rickettsia	Rickettsia_felis	FALSE	FALSE	TRUE	TRUE	0.00772876961861234
G000805675	Bacteria	Actinobacteria	Actinomycetia	Corynebacteriales	Corynebacteriaceae	Corynebacterium	Corynebacterium_minutissimum	TRUE	FALSE	TRUE	TRUE	0.182473825521998
G000807675	Bacteria	Firmicutes	Clostridia	Eubacteriales	Eubacteriaceae	Eubacterium	Eubacterium_limosum	TRUE	TRUE	TRUE	FALSE	0.0117318363756114
G000807695	Bacteria	Proteobacteria	Gammaproteobacteria	Enterobacterales	Enterobacteriaceae	Escherichia	Escherichia_marmotae	TRUE	TRUE	FALSE	FALSE	0.537683620480853
G000808015	Bacteria	Firmicutes	Clostridia	Eubacteriales	Peptostreptococcaceae	Terrisporobacter	Terrisporobacter_othiniensis	TRUE	TRUE	FALSE	FALSE	0.00714505181979533
G000811985	Bacteria	Actinobacteria	Actinomycetia	Corynebacteriales	Nocardiaceae	Nocardia	Nocardia_vulneris	FALSE	FALSE	TRUE	FALSE	0.00138549337792836
G000813225	Bacteria	Proteobacteria	Gammaproteobacteria	Pseudomonadales	Pseudomonadaceae	Pseudomonas	Pseudomonas_chlororaphis	FALSE	FALSE	FALSE	TRUE	0.171189811797207
G000813265	Bacteria	Proteobacteria	Gammaproteobacteria	Pseudomonadales	Pseudomonadaceae	Pseudomonas	Pseudomonas_mendocina	FALSE	FALSE	TRUE	TRUE	0.263800478896851
G000813305	Bacteria	Proteobacteria	Gammaproteobacteria	Vibrionales	Vibrionaceae	Vibrio	Vibrio_parahaemolyticus	FALSE	TRUE	TRUE	FALSE	0.001143284515405
G000813365	Bacteria	Actinobacteria	Actinomycetia	Streptomycetales	Streptomycetaceae	Streptomyces	Streptomyces_albus	FALSE	TRUE	FALSE	FALSE	0.00227371129263883
G000814845	Bacteria	Proteobacteria	Betaproteobacteria	Burkholderiales	Burkholderiaceae	Pandoraea	Pandoraea_sputorum	FALSE	FALSE	TRUE	FALSE	0.0332500609002582
G000815105	Bacteria	Proteobacteria	Betaproteobacteria	Burkholderiales	Burkholderiaceae	Pandoraea	Pandoraea_pulmonicola	FALSE	FALSE	TRUE	FALSE	0.0326643455669683
G000816085	Bacteria	Firmicutes	Bacilli	Bacillales	Staphylococcaceae	Staphylococcus	Staphylococcus_hyicus	FALSE	FALSE	TRUE	FALSE	0.0154243569004692
G000818015	Bacteria	Proteobacteria	Gammaproteobacteria	Pseudomonadales	Pseudomonadaceae	Pseudomonas	Pseudomonas_balearica	FALSE	FALSE	FALSE	TRUE	0.16774936808198
G000818035	Bacteria	Proteobacteria	Betaproteobacteria	Neisseriales	Neisseriaceae	Neisseria	Neisseria_elongata	TRUE	FALSE	TRUE	TRUE	0.953430022506843
G000818595	Bacteria	Proteobacteria	Gammaproteobacteria	Enterobacterales	Enterobacteriaceae	Enterobacter	Enterobacter_ludwigii	FALSE	TRUE	TRUE	FALSE	0.908988065312682
G000819705	Bacteria	Proteobacteria	Gammaproteobacteria	Aeromonadales	Aeromonadaceae	Aeromonas	Aeromonas_dhakensis	FALSE	TRUE	TRUE	FALSE	0.056086696793865
G000819785	Bacteria	Proteobacteria	Gammaproteobacteria	Aeromonadales	Aeromonadaceae	Aeromonas	Aeromonas_caviae	TRUE	TRUE	TRUE	TRUE	0.252354813861403
G000819905	Bacteria	Firmicutes	Bacilli	Bacillales	Staphylococcaceae	Salinicoccus	Salinicoccus_roseus	FALSE	FALSE	FALSE	TRUE	0.0183029821160597
G000819955	Bacteria	Proteobacteria	Gammaproteobacteria	Aeromonadales	Aeromonadaceae	Aeromonas	Aeromonas_jandaei	FALSE	FALSE	TRUE	TRUE	0.0266018584957425
G000820065	Bacteria	Proteobacteria	Gammaproteobacteria	Aeromonadales	Aeromonadaceae	Aeromonas	Aeromonas_salmonicida	FALSE	FALSE	TRUE	FALSE	0.0197946860081637
G000820105	Bacteria	Proteobacteria	Gammaproteobacteria	Aeromonadales	Aeromonadaceae	Aeromonas	Aeromonas_schubertii	FALSE	FALSE	TRUE	FALSE	0.0065588700857827
G000820145	Bacteria	Proteobacteria	Gammaproteobacteria	Aeromonadales	Aeromonadaceae	Aeromonas	Aeromonas_sobria	FALSE	FALSE	TRUE	FALSE	0.0218430182753779
G000820225	Bacteria	Proteobacteria	Gammaproteobacteria	Aeromonadales	Aeromonadaceae	Aeromonas	Aeromonas_veronii	TRUE	TRUE	TRUE	TRUE	0.0489693277608557
G000820265	Bacteria	Proteobacteria	Gammaproteobacteria	Aeromonadales	Aeromonadaceae	Aeromonas	Aeromonas_caviae	TRUE	TRUE	TRUE	TRUE	0.272822764803472
G000820285	Bacteria	Proteobacteria	Gammaproteobacteria	Aeromonadales	Aeromonadaceae	Aeromonas	Aeromonas_veronii	TRUE	TRUE	TRUE	TRUE	0.0475820231300342
G000820305	Bacteria	Proteobacteria	Gammaproteobacteria	Aeromonadales	Aeromonadaceae	Aeromonas	Aeromonas_dhakensis	FALSE	TRUE	TRUE	FALSE	0.0552132986486598
G000820325	Bacteria	Proteobacteria	Gammaproteobacteria	Aeromonadales	Aeromonadaceae	Aeromonas	Aeromonas_hydrophila	TRUE	TRUE	TRUE	TRUE	0.0674248972021349
G000820365	Bacteria	Proteobacteria	Gammaproteobacteria	Aeromonadales	Aeromonadaceae	Aeromonas	Aeromonas_veronii	TRUE	TRUE	TRUE	TRUE	0.048094817498346
G000825665	Bacteria	Spirochaetes	Spirochaetia	Spirochaetales	Borreliaceae	Borrelia	Borrelia_crocidurae	FALSE	FALSE	TRUE	FALSE	0.00113567575968014
G000826065	Bacteria	Actinobacteria	Actinomycetia	Propionibacteriales	Propionibacteriaceae	Tessaracoccus	Tessaracoccus_massiliensis	FALSE	TRUE	FALSE	FALSE	0.0204942871684246
G000826085	Bacteria	Actinobacteria	Actinomycetia	Propionibacteriales	Propionibacteriaceae	Nigerium	Nigerium_massiliense	FALSE	TRUE	FALSE	FALSE	0.0180247541319934
G000826205	Bacteria	Proteobacteria	Gammaproteobacteria	Enterobacterales	Enterobacteriaceae	Citrobacter	Citrobacter_pasteurii	FALSE	TRUE	TRUE	FALSE	0.248362228616144
G000826525	Bacteria	Actinobacteria	Actinomycetia	Micrococcales	Dermatophilaceae	Mobilicoccus	Mobilicoccus_massiliensis	FALSE	TRUE	FALSE	FALSE	0.013797001256047
G000828055	Bacteria	Proteobacteria	Gammaproteobacteria	Enterobacterales	Enterobacteriaceae	Klebsiella	Klebsiella_variicola	TRUE	TRUE	TRUE	FALSE	0.416885233163859
G000829215	Bacteria	Proteobacteria	Gammaproteobacteria	Vibrionales	Vibrionaceae	Vibrio	Vibrio_cholerae	TRUE	TRUE	TRUE	FALSE	0.0140494928756496
G000829905	Bacteria	Firmicutes	Clostridia	Eubacteriales	Clostridiaceae	Beduini	Beduini_massiliensis	FALSE	TRUE	FALSE	FALSE	0.0111064494651463
G000832605	Bacteria	Firmicutes	Bacilli	Bacillales	Bacillaceae	Bacillus	Bacillus_mycoides	FALSE	FALSE	TRUE	FALSE	0.0378386950909091
G000833375	Bacteria	Proteobacteria	Gammaproteobacteria	Thiotrichales	Francisellaceae	Francisella	Francisella_tularensis	FALSE	FALSE	TRUE	FALSE	0.00320424245469467
G000833455	Bacteria	Proteobacteria	Gammaproteobacteria	Thiotrichales	Francisellaceae	Francisella	Francisella_philomiragia	FALSE	FALSE	TRUE	FALSE	0.00263358778625954
G000833575	Bacteria	Actinobacteria	Actinomycetia	Corynebacteriales	Corynebacteriaceae	Corynebacterium	Corynebacterium_singulare	FALSE	FALSE	FALSE	TRUE	0.219023437044584
G000834295	Bacteria	Proteobacteria	Gammaproteobacteria	Enterobacterales	Yersiniaceae	Yersinia	Yersinia_pseudotuberculosis	FALSE	FALSE	TRUE	FALSE	0.0170987732127692
G000834455	Bacteria	Proteobacteria	Gammaproteobacteria	Enterobacterales	Yersiniaceae	Yersinia	Yersinia_rohdei	FALSE	FALSE	TRUE	FALSE	0.0118876926838406
G000835975	Bacteria	Firmicutes	Bacilli	Lactobacillales	Streptococcaceae	Lactococcus	Lactococcus_lactis	TRUE	TRUE	FALSE	FALSE	0.782597039016586
G000836015	Bacteria	Proteobacteria	Gammaproteobacteria	Moraxellales	Moraxellaceae	Acinetobacter	Acinetobacter_pittii	FALSE	TRUE	FALSE	FALSE	0.205831391771518
G000836055	Bacteria	Proteobacteria	Gammaproteobacteria	Moraxellales	Moraxellaceae	Acinetobacter	Acinetobacter_nosocomialis	FALSE	TRUE	TRUE	FALSE	0.200625562472265
G000875895	Bacteria	Firmicutes	Bacilli	Bacillales	Staphylococcaceae	Staphylococcus	Staphylococcus_gallinarum	FALSE	FALSE	TRUE	FALSE	0.0384188295133359
G000940845	Bacteria	Actinobacteria	Actinomycetia	Propionibacteriales	Propionibacteriaceae	Propionibacterium	Propionibacterium_freudenreichii	TRUE	TRUE	FALSE	FALSE	0.0388778959113925
G000940955	Bacteria	Proteobacteria	Alphaproteobacteria	Rickettsiales	Rickettsiaceae	Rickettsia	Rickettsia_conorii	FALSE	FALSE	TRUE	FALSE	0.00385480374073715
G000942395	Bacteria	Firmicutes	Bacilli	Bacillales	Thermoactinomycetaceae	Risungbinella	Risungbinella_massiliensis	FALSE	TRUE	FALSE	FALSE	0.0078992949500748
G000943515	Bacteria	Actinobacteria	Actinomycetia	Pseudonocardiales	Pseudonocardiaceae	Amycolatopsis	Amycolatopsis_orientalis	FALSE	FALSE	TRUE	FALSE	0.00424823875101781
G000949455	Bacteria	Firmicutes	Clostridia	Eubacteriales	Oscillospiraceae	Ruthenibacterium	Ruthenibacterium_lactatiformans	TRUE	TRUE	FALSE	FALSE	0.818943464703305
G000949655	Bacteria	Proteobacteria	Gammaproteobacteria	Moraxellales	Moraxellaceae	Acinetobacter	Acinetobacter_johnsonii	TRUE	TRUE	TRUE	FALSE	0.826559455117404
G000953635	Bacteria	Proteobacteria	Gammaproteobacteria	Legionellales	Legionellaceae	Tatlockia	Tatlockia_micdadei	FALSE	FALSE	TRUE	FALSE	0.00287610860089401
G000953655	Bacteria	Proteobacteria	Gammaproteobacteria	Legionellales	Legionellaceae	Legionella	Legionella_hackeliae	FALSE	FALSE	TRUE	FALSE	0.00418972706144737
G000953675	Bacteria	Firmicutes	Clostridia	Eubacteriales	Peptostreptococcaceae	Paeniclostridium	Paeniclostridium_sordellii	TRUE	TRUE	FALSE	FALSE	0.0184560896298004
G000956315	Bacteria	Spirochaetes	Spirochaetia	Spirochaetales	Borreliaceae	Borrelia	Borrelia_hermsii	FALSE	FALSE	TRUE	FALSE	0.00112438738777812
G000959445	Bacteria	Proteobacteria	Betaproteobacteria	Burkholderiales	Burkholderiaceae	Burkholderia	Burkholderia_vietnamiensis	FALSE	FALSE	TRUE	FALSE	0.123875198468925
G000959505	Bacteria	Proteobacteria	Betaproteobacteria	Burkholderiales	Burkholderiaceae	Burkholderia	Burkholderia_dolosa	FALSE	FALSE	TRUE	FALSE	0.121120868884803
G000959525	Bacteria	Proteobacteria	Betaproteobacteria	Burkholderiales	Burkholderiaceae	Burkholderia	Burkholderia_multivorans	FALSE	FALSE	TRUE	FALSE	0.145277572260076
G000959545	Bacteria	Proteobacteria	Betaproteobacteria	Burkholderiales	Burkholderiaceae	Burkholderia	Burkholderia_ambifaria	FALSE	FALSE	TRUE	FALSE	0.185944921246047
G000959725	Bacteria	Proteobacteria	Betaproteobacteria	Burkholderiales	Burkholderiaceae	Burkholderia	Burkholderia_gladioli	FALSE	FALSE	TRUE	FALSE	0.391743437497156
G000960005	Bacteria	Firmicutes	Bacilli	Lactobacillales	Streptococcaceae	Streptococcus	Streptococcus_mitis	TRUE	TRUE	TRUE	FALSE	0.980947015462308
G000963945	Bacteria	Proteobacteria	Alphaproteobacteria	Rhodospirillales	Acetobacteraceae	Acetobacter	Acetobacter_indonesiensis	FALSE	FALSE	TRUE	FALSE	0.0044182380375445
G000964685	Bacteria	Proteobacteria	Alphaproteobacteria	Rickettsiales	Anaplasmataceae	Anaplasma	Anaplasma_phagocytophilum	FALSE	FALSE	TRUE	FALSE	0.00189805780288994
G000966355	Bacteria	Actinobacteria	Actinomycetia	Corynebacteriales	Mycobacteriaceae	Mycobacterium	Mycobacterium_lepromatosis	FALSE	FALSE	TRUE	FALSE	0.00168326404903839
G000967305	Bacteria	Proteobacteria	Betaproteobacteria	Burkholderiales	Alcaligenaceae	Alcaligenes	Alcaligenes_faecalis	FALSE	FALSE	TRUE	TRUE	0.636055606603802
G000969395	Bacteria	Proteobacteria	Gammaproteobacteria	Enterobacterales	Erwiniaceae	Pantoea	Pantoea_anthophila	FALSE	TRUE	FALSE	FALSE	0.0464435938525257
G000969825	Bacteria	Bacteroidetes	Bacteroidia	Bacteroidales	Tannerellaceae	Parabacteroides	Parabacteroides_gordonii	TRUE	TRUE	TRUE	FALSE	0.189477187565504
G000969835	Bacteria	Bacteroidetes	Bacteroidia	Bacteroidales	Tannerellaceae	Parabacteroides	Parabacteroides_goldsteinii	TRUE	TRUE	FALSE	TRUE	0.381542921193049
G000973705	Bacteria	Firmicutes	Clostridia	Eubacteriales	Clostridiaceae	Clostridium	Clostridium_sporogenes	TRUE	FALSE	TRUE	FALSE	0.00869559129151634
G000974705	Bacteria	Actinobacteria	Actinomycetia	Corynebacteriales	Mycobacteriaceae	Mycobacterium	Mycobacterium_celatum	FALSE	FALSE	TRUE	FALSE	0.00578080319257558
G000980835	Bacteria	Actinobacteria	Actinomycetia	Corynebacteriales	Corynebacteriaceae	Corynebacterium	Corynebacterium_kutscheri	FALSE	FALSE	TRUE	FALSE	0.00989692298216064
G000982825	Bacteria	Proteobacteria	Gammaproteobacteria	Enterobacterales	Enterobacteriaceae	Cronobacter	Cronobacter_sakazakii	FALSE	TRUE	TRUE	FALSE	0.0848901873542577
G000987075	Bacteria	Proteobacteria	Betaproteobacteria	Burkholderiales	Burkholderiaceae	Burkholderia	Burkholderia_contaminans	FALSE	FALSE	TRUE	FALSE	0.699985837002903
G000988235	Bacteria	Actinobacteria	Actinomycetia	Corynebacteriales	Corynebacteriaceae	Corynebacterium	Corynebacterium_xerosis	FALSE	FALSE	TRUE	TRUE	0.0610411009062338
G001005065	Bacteria	Actinobacteria	Actinomycetia	Bifidobacteriales	Bifidobacteriaceae	Bifidobacterium	Bifidobacterium_scardovii	TRUE	TRUE	TRUE	FALSE	0.0494261820230621
G001006005	Bacteria	Proteobacteria	Gammaproteobacteria	Enterobacterales	Yersiniaceae	Serratia	Serratia_fonticola	FALSE	FALSE	TRUE	FALSE	0.0168328997313729
G001006485	Bacteria	Bacteroidetes	Bacteroidia	Bacteroidales	Tannerellaceae	Tannerella	Tannerella_forsythia	TRUE	FALSE	TRUE	FALSE	0.984820438002428
G001006765	Bacteria	Firmicutes	Bacilli	Bacillales	Staphylococcaceae	Staphylococcus	Staphylococcus_succinus	FALSE	FALSE	TRUE	FALSE	0.0464553326880916
G001006805	Bacteria	Proteobacteria	Alphaproteobacteria	Hyphomicrobiales	Methylobacteriaceae	Microvirga	Microvirga_massiliensis	FALSE	TRUE	FALSE	FALSE	0.0026172137400669
G001011015	Bacteria	Proteobacteria	Gammaproteobacteria	Vibrionales	Vibrionaceae	Vibrio	Vibrio_parahaemolyticus	FALSE	TRUE	TRUE	FALSE	0.000580224352100892
G001013475	Bacteria	Proteobacteria	Gammaproteobacteria	Xanthomonadales	Xanthomonadaceae	Xanthomonas	Xanthomonas_arboricola	FALSE	FALSE	FALSE	TRUE	0.0818250420828157
G001014685	Bacteria	Firmicutes	Bacilli	Bacillales	Staphylococcaceae	Staphylococcus	Staphylococcus_condimenti	FALSE	FALSE	TRUE	FALSE	0.0221457020025564
G001020205	Bacteria	Firmicutes	Clostridia	Eubacteriales	Clostridiaceae	Clostridium	Clostridium_sporogenes	TRUE	FALSE	TRUE	FALSE	0.00829232028076341
G001020485	Bacteria	Proteobacteria	Gammaproteobacteria	Enterobacterales	Morganellaceae	Moellerella	Moellerella_wisconsensis	FALSE	TRUE	TRUE	FALSE	0.0094089804200153
G001021495	Bacteria	Actinobacteria	Actinomycetia	Corynebacteriales	Mycobacteriaceae	Mycobacterium	Mycobacterium_nebraskense	FALSE	FALSE	TRUE	FALSE	0.0210279931070191
G001021565	Bacteria	Proteobacteria	Betaproteobacteria	Burkholderiales	Comamonadaceae	Delftia	Delftia_tsuruhatensis	FALSE	FALSE	TRUE	FALSE	0.892975256874649
G001025135	Bacteria	Actinobacteria	Actinomycetia	Bifidobacteriales	Bifidobacteriaceae	Bifidobacterium	Bifidobacterium_bifidum	TRUE	TRUE	FALSE	TRUE	0.141531650956858
G001025155	Bacteria	Actinobacteria	Actinomycetia	Bifidobacteriales	Bifidobacteriaceae	Bifidobacterium	Bifidobacterium_angulatum	TRUE	TRUE	FALSE	FALSE	0.0590932425441672
G001025175	Bacteria	Actinobacteria	Actinomycetia	Bifidobacteriales	Bifidobacteriaceae	Bifidobacterium	Bifidobacterium_breve	TRUE	TRUE	FALSE	TRUE	0.29867036218585
G001025195	Bacteria	Actinobacteria	Actinomycetia	Bifidobacteriales	Bifidobacteriaceae	Bifidobacterium	Bifidobacterium_catenulatum	TRUE	TRUE	FALSE	TRUE	0.133418448924634
G001025215	Bacteria	Actinobacteria	Actinomycetia	Bifidobacteriales	Bifidobacteriaceae	Bifidobacterium	Bifidobacterium_pseudocatenulatum	TRUE	TRUE	FALSE	TRUE	0.132910528008188
G001027105	Bacteria	Firmicutes	Bacilli	Bacillales	Staphylococcaceae	Staphylococcus	Staphylococcus_aureus	TRUE	TRUE	TRUE	TRUE	0.85581125731425
G001028645	Bacteria	Firmicutes	Bacilli	Bacillales	Staphylococcaceae	Staphylococcus	Staphylococcus_capitis	TRUE	TRUE	TRUE	FALSE	0.953513483282966
G001028665	Bacteria	Proteobacteria	Betaproteobacteria	Burkholderiales	Burkholderiaceae	Burkholderia	Burkholderia_pyrrocinia	FALSE	FALSE	TRUE	FALSE	0.366453111422781
G001042485	Bacteria	Firmicutes	Bacilli	Bacillales	Bacillaceae	Bacillus	Bacillus_paralicheniformis	FALSE	TRUE	FALSE	FALSE	0.0228965678923878
G001042595	Bacteria	Actinobacteria	Actinomycetia	Bifidobacteriales	Bifidobacteriaceae	Bifidobacterium	Bifidobacterium_dentium	TRUE	TRUE	TRUE	TRUE	0.943164714537372
G001042615	Bacteria	Actinobacteria	Actinomycetia	Bifidobacteriales	Bifidobacteriaceae	Bifidobacterium	Bifidobacterium_catenulatum	TRUE	TRUE	FALSE	TRUE	0.138956989330123
G001042635	Bacteria	Actinobacteria	Actinomycetia	Bifidobacteriales	Bifidobacteriaceae	Bifidobacterium	Bifidobacterium_scardovii	TRUE	TRUE	TRUE	FALSE	0.0522504335337441
G001042655	Bacteria	Actinobacteria	Actinomycetia	Bifidobacteriales	Bifidobacteriaceae	Gardnerella	Gardnerella_vaginalis	TRUE	FALSE	TRUE	TRUE	0.761458217134879
G001042675	Bacteria	Actinobacteria	Actinomycetia	Bifidobacteriales	Bifidobacteriaceae	Parascardovia	Parascardovia_denticolens	TRUE	TRUE	FALSE	FALSE	0.936688496274441
G001042925	Bacteria	Proteobacteria	Gammaproteobacteria	Pseudomonadales	Pseudomonadaceae	Pseudomonas	Pseudomonas_aeruginosa	TRUE	TRUE	TRUE	TRUE	0.988920823768366
G001045685	Bacteria	Proteobacteria	Gammaproteobacteria	Pseudomonadales	Pseudomonadaceae	Pseudomonas	Pseudomonas_aeruginosa	TRUE	TRUE	TRUE	TRUE	0.989199705558766
G001047055	Bacteria	Actinobacteria	Actinomycetia	Corynebacteriales	Nocardiaceae	Rhodococcus	Rhodococcus_rhodochrous	FALSE	FALSE	TRUE	FALSE	0.00741943952347695
G001047675	Bacteria	Proteobacteria	Gammaproteobacteria	Enterobacterales	Yersiniaceae	Yersinia	Yersinia_aleksiciae	FALSE	TRUE	FALSE	FALSE	0.00966325834492203
G001047695	Bacteria	Firmicutes	Bacilli	Lactobacillales	Lactobacillaceae	Leuconostoc	Leuconostoc_mesenteroides	TRUE	TRUE	TRUE	TRUE	0.24884579945405
G001049515	Bacteria	Proteobacteria	Betaproteobacteria	Burkholderiales	Burkholderiaceae	Pandoraea	Pandoraea_apista	FALSE	FALSE	TRUE	FALSE	0.0632736178701485
G001049895	Bacteria	Firmicutes	Bacilli	Bacillales	Bacillaceae	Rubeoparvulum	Rubeoparvulum_massiliense	FALSE	TRUE	FALSE	FALSE	0.00256619792003646
G001049955	Bacteria	Proteobacteria	Gammaproteobacteria	Enterobacterales	Morganellaceae	Proteus	Proteus_penneri	FALSE	TRUE	TRUE	FALSE	0.0841671019813943
G001050495	Bacteria	Proteobacteria	Alphaproteobacteria	Hyphomicrobiales	Methylobacteriaceae	Microvirga	Microvirga_massiliensis	FALSE	TRUE	FALSE	FALSE	0.00265371093704694
G001053185	Bacteria	Actinobacteria	Actinomycetia	Corynebacteriales	Mycobacteriaceae	Mycobacterium	Mycobacterium_bohemicum	FALSE	FALSE	TRUE	FALSE	0.0120162117731529
G001054945	Bacteria	Actinobacteria	Actinomycetia	Corynebacteriales	Corynebacteriaceae	Corynebacterium	Corynebacterium_falsenii	FALSE	FALSE	TRUE	FALSE	0.0151851387132198
G001071155	Bacteria	Firmicutes	Bacilli	Lactobacillales	Streptococcaceae	Streptococcus	Streptococcus_parasanguinis	TRUE	TRUE	TRUE	TRUE	0.991727774708597
G001078375	Bacteria	Firmicutes	Negativicutes	Veillonellales	Veillonellaceae	Veillonella	Veillonella_tobetsuensis	FALSE	TRUE	FALSE	FALSE	0.576425955396706
G001160345	Bacteria	Proteobacteria	Gammaproteobacteria	Enterobacterales	Yersiniaceae	Yersinia	Yersinia_enterocolitica	FALSE	TRUE	TRUE	FALSE	0.00450147136303473
G001182045	Bacteria	Proteobacteria	Betaproteobacteria	Burkholderiales	Sutterellaceae	Dakarella	Dakarella_massiliensis	FALSE	TRUE	FALSE	FALSE	0.0394666298479938
G001182285	Bacteria	Proteobacteria	Betaproteobacteria	Burkholderiales	Burkholderiaceae	Burkholderia	Burkholderia_pseudomallei	FALSE	FALSE	TRUE	FALSE	0.0249570147569171
G001182745	Bacteria	Actinobacteria	Actinomycetia	Corynebacteriales	Nocardiaceae	Nocardia	Nocardia_farcinica	FALSE	FALSE	TRUE	FALSE	0.00863935131721121
G001186195	Bacteria	Proteobacteria	Gammaproteobacteria	Pseudomonadales	Pseudomonadaceae	Pseudomonas	Pseudomonas_fulva	FALSE	FALSE	TRUE	TRUE	0.219992875395193
G001186365	Bacteria	Actinobacteria	Actinomycetia	Corynebacteriales	Gordoniaceae	Gordonia	Gordonia_jacobaea	TRUE	FALSE	FALSE	FALSE	0.0783233939399845
G001187505	Bacteria	Actinobacteria	Actinomycetia	Corynebacteriales	Mycobacteriaceae	Mycobacterium	Mycobacterium_goodii	FALSE	FALSE	TRUE	FALSE	0.00546121107530848
G001189855	Bacteria	Firmicutes	Bacilli	Lactobacillales	Lactobacillaceae	Lactobacillus	Lactobacillus_delbrueckii	TRUE	TRUE	TRUE	TRUE	0.360746041173077
G001190005	Bacteria	Firmicutes	Bacilli	Lactobacillales	Lactobacillaceae	Lactobacillus	Lactobacillus_delbrueckii	TRUE	TRUE	TRUE	TRUE	0.372416532751455
G001190115	Bacteria	Proteobacteria	Gammaproteobacteria	Pasteurellales	Pasteurellaceae	Aggregatibacter	Aggregatibacter_actinomycetemcomitans	FALSE	FALSE	TRUE	FALSE	0.09402311408831
G001190745	Bacteria	Proteobacteria	Epsilonproteobacteria	Campylobacterales	Campylobacteraceae	Campylobacter	Campylobacter_gracilis	FALSE	FALSE	TRUE	TRUE	0.691184720544588
G001224225	Bacteria	Firmicutes	Bacilli	Bacillales	Staphylococcaceae	Staphylococcus	Staphylococcus_borealis	FALSE	FALSE	TRUE	FALSE	0.122359315541632
G001244995	Bacteria	Firmicutes	Clostridia	Eubacteriales		Intestinimonas	Intestinimonas_massiliensis	FALSE	TRUE	FALSE	FALSE	0.433353009694231
G001263135	Bacteria	Proteobacteria	Gammaproteobacteria	Vibrionales	Vibrionaceae	Vibrio	Vibrio_harveyi	FALSE	FALSE	TRUE	FALSE	0.000789006837643117
G001263335	Bacteria	Proteobacteria	Gammaproteobacteria	Cardiobacteriales	Cardiobacteriaceae	Dichelobacter	Dichelobacter_nodosus	FALSE	FALSE	TRUE	FALSE	0.00687762452877192
G001263755	Bacteria	Actinobacteria	Actinomycetia	Corynebacteriales	Corynebacteriaceae	Corynebacterium	Corynebacterium_riegelii	FALSE	FALSE	TRUE	FALSE	0.135969447557322
G001267845	Bacteria	Firmicutes	Bacilli	Lactobacillales	Streptococcaceae	Streptococcus	Streptococcus_pyogenes	FALSE	FALSE	TRUE	FALSE	0.300440269933979
G001269555	Bacteria	Proteobacteria	Gammaproteobacteria	Pseudomonadales	Pseudomonadaceae	Pseudomonas	Pseudomonas_chlororaphis	FALSE	FALSE	FALSE	TRUE	0.164689086870816
G001269575	Bacteria	Proteobacteria	Gammaproteobacteria	Pseudomonadales	Pseudomonadaceae	Pseudomonas	Pseudomonas_chlororaphis	FALSE	FALSE	FALSE	TRUE	0.167135173799441
G001269625	Bacteria	Proteobacteria	Gammaproteobacteria	Pseudomonadales	Pseudomonadaceae	Pseudomonas	Pseudomonas_chlororaphis	FALSE	FALSE	FALSE	TRUE	0.166950793125023
G001269845	Bacteria	Proteobacteria	Gammaproteobacteria	Pseudomonadales	Pseudomonadaceae	Pseudomonas	Pseudomonas_fluorescens	TRUE	FALSE	TRUE	FALSE	0.442547746173967
G001275345	Bacteria	Actinobacteria	Actinomycetia	Micrococcales	Micrococcaceae	Kocuria	Kocuria_palustris	TRUE	FALSE	FALSE	FALSE	0.477673608933709
G001276985	Bacteria	Firmicutes	Clostridia	Eubacteriales	Clostridiaceae	Clostridium	Clostridium_botulinum	FALSE	FALSE	TRUE	FALSE	0.00243622018741105
G001277215	Bacteria	Proteobacteria	Gammaproteobacteria	Enterobacterales	Enterobacteriaceae	Cronobacter	Cronobacter_malonaticus	FALSE	TRUE	FALSE	FALSE	0.0583908403614734
G001280875	Bacteria	Firmicutes	Clostridia	Eubacteriales	Lachnospiraceae	Sellimonas	Sellimonas_intestinalis	FALSE	TRUE	FALSE	FALSE	0.0955923017018571
G001281405	Bacteria	Proteobacteria	Alphaproteobacteria	Hyphomicrobiales	Bartonellaceae	Bartonella	Bartonella_ancashensis	FALSE	FALSE	TRUE	FALSE	0.00508484392193201
G001283065	Bacteria	Proteobacteria	Epsilonproteobacteria	Campylobacterales	Helicobacteraceae	Helicobacter	Helicobacter_heilmannii	FALSE	FALSE	TRUE	FALSE	0.00641759319816874
G001286805	Bacteria	Firmicutes	Tissierellia			Kallipyga	Kallipyga_gabonensis	FALSE	TRUE	FALSE	FALSE	0.0429032013328144
G001293125	Bacteria	Actinobacteria	Actinomycetia	Corynebacteriales	Lawsonellaceae	Lawsonella	Lawsonella_clevelandensis	TRUE	TRUE	FALSE	FALSE	0.116191923790318
G001294465	Bacteria	Proteobacteria	Gammaproteobacteria	Enterobacterales	Morganellaceae	Moellerella	Moellerella_wisconsensis	FALSE	TRUE	TRUE	FALSE	0.0052358238541303
G001298465	Bacteria	Proteobacteria	Epsilonproteobacteria	Campylobacterales	Campylobacteraceae	Campylobacter	Campylobacter_concisus	TRUE	FALSE	TRUE	TRUE	0.862351980200441
G001298815	Bacteria	Proteobacteria	Betaproteobacteria	Burkholderiales	Alcaligenaceae	Alcaligenes	Alcaligenes_faecalis	FALSE	FALSE	TRUE	TRUE	0.60455001639679
G001299075	Bacteria	Proteobacteria	Gammaproteobacteria	Enterobacterales	Enterobacteriaceae	Enterobacter	Enterobacter_cloacae	TRUE	TRUE	TRUE	TRUE	0.313793396507033
G001299475	Bacteria	Firmicutes	Clostridia	Eubacteriales		Neofamilia	Neofamilia_massiliensis	FALSE	TRUE	FALSE	FALSE	0.0736028502781229
G001304675	Bacteria	Proteobacteria	Gammaproteobacteria	Enterobacterales	Yersiniaceae	Serratia	Serratia_rubidaea	FALSE	FALSE	TRUE	FALSE	0.0144668168970476
G001304715	Bacteria	Firmicutes	Negativicutes	Veillonellales	Veillonellaceae	Megasphaera	Megasphaera_elsdenii	TRUE	TRUE	TRUE	FALSE	0.0456386070791252
G001305955	Bacteria	Proteobacteria	Gammaproteobacteria	Pseudomonadales	Pseudomonadaceae	Pseudomonas	Pseudomonas_viridiflava	FALSE	FALSE	FALSE	TRUE	0.0546956869572447
G001306015	Bacteria	Proteobacteria	Gammaproteobacteria	Aeromonadales	Aeromonadaceae	Aeromonas	Aeromonas_dhakensis	FALSE	TRUE	TRUE	FALSE	0.0649621073537867
G001310275	Bacteria	Actinobacteria	Actinomycetia	Corynebacteriales	Nocardiaceae	Nocardia	Nocardia_arizonensis	FALSE	FALSE	TRUE	FALSE	0.00184930182849944
G001312825	Bacteria	Firmicutes	Clostridia	Eubacteriales	Oscillospiraceae	Ruminococcus	Ruminococcus_champanellensis	TRUE	FALSE	FALSE	FALSE	0.0210385524399858
G001314995	Bacteria	Bacteroidetes	Bacteroidia	Bacteroidales	Bacteroidaceae	Bacteroides	Bacteroides_ovatus	TRUE	TRUE	TRUE	TRUE	0.972552599162393
G001319545	Bacteria	Proteobacteria	Gammaproteobacteria	Enterobacterales	Yersiniaceae	Yersinia	Yersinia_bercovieri	FALSE	TRUE	TRUE	FALSE	0.00359818805036634
G001319845	Bacteria	Proteobacteria	Gammaproteobacteria	Enterobacterales	Yersiniaceae	Yersinia	Yersinia_aleksiciae	FALSE	TRUE	FALSE	FALSE	0.00433413649934483
G001368795	Bacteria	Firmicutes	Bacilli	Bacillales	Paenibacillaceae	Paenibacillus	Paenibacillus_ihuae	FALSE	TRUE	FALSE	FALSE	0.00971690402594624
G001373395	Bacteria	Actinobacteria	Actinomycetia	Corynebacteriales	Mycobacteriaceae	Mycobacterium	Mycobacterium_lentiflavum	FALSE	FALSE	TRUE	FALSE	0.0127570418915239
G001373515	Bacteria	Actinobacteria	Actinomycetia	Corynebacteriales	Mycobacteriaceae	Mycobacterium	Mycobacterium_europaeum	FALSE	FALSE	TRUE	FALSE	0.0188672958799161
G001375495	Bacteria	Actinobacteria	Actinomycetia	Actinomycetales	Actinomycetaceae	Flaviflexus	Flaviflexus_massiliensis	FALSE	TRUE	FALSE	FALSE	0.0233839877551501
G001375555	Bacteria	Firmicutes	Bacilli	Bacillales	Bacillaceae	Numidum	Numidum_massiliense	FALSE	TRUE	FALSE	FALSE	0.00199739130365327
G001375675	Bacteria	Firmicutes	Bacilli	Bacillales	Bacillaceae	Massilibacterium	Massilibacterium_senegalense	FALSE	TRUE	FALSE	FALSE	0.00903920462860057
G001401075	Bacteria	Proteobacteria	Gammaproteobacteria	Pseudomonadales	Pseudomonadaceae	Pseudomonas	Pseudomonas_syringae	FALSE	FALSE	FALSE	TRUE	0.0539757168435188
G001401215	Bacteria	Proteobacteria	Gammaproteobacteria	Pseudomonadales	Pseudomonadaceae	Pseudomonas	Pseudomonas_viridiflava	FALSE	FALSE	FALSE	TRUE	0.0545505393433079
G001404615	Bacteria	Firmicutes	Negativicutes	Selenomonadales	Selenomonadaceae	Mitsuokella	Mitsuokella_jalaludinii	TRUE	TRUE	FALSE	FALSE	0.0357791690438341
G001404635	Bacteria	Firmicutes	Clostridia	Eubacteriales	Lachnospiraceae	Dorea	Dorea_longicatena	TRUE	TRUE	FALSE	TRUE	0.604912743272416
G001404935	Bacteria	Firmicutes	Clostridia	Eubacteriales	Lachnospiraceae	Blautia	Blautia_hydrogenotrophica	TRUE	FALSE	FALSE	FALSE	0.0265311062696684
G001405015	Bacteria	Firmicutes	Clostridia	Eubacteriales	Clostridiaceae	Clostridium	Clostridium_disporicum	TRUE	TRUE	FALSE	FALSE	0.0163724061664296
G001405615	Bacteria	Firmicutes	Clostridia	Eubacteriales	Lachnospiraceae	Roseburia	Roseburia_faecis	TRUE	FALSE	FALSE	TRUE	0.761586267695424
G001405695	Bacteria	Bacteroidetes	Bacteroidia	Bacteroidales	Bacteroidaceae	Bacteroides	Bacteroides_salyersiae	TRUE	TRUE	FALSE	TRUE	0.556254835617862
G001406295	Bacteria	Firmicutes	Clostridia	Eubacteriales	Eubacteriaceae	Eubacterium	Eubacterium_ramulus	TRUE	FALSE	FALSE	FALSE	0.805292097217034
G001407835	Bacteria	Firmicutes	Tissierellia	Tissierellales	Peptoniphilaceae	Lagierella	Lagierella_massiliensis	FALSE	TRUE	FALSE	FALSE	0.0465538270951405
G001411495	Bacteria	Proteobacteria	Betaproteobacteria	Burkholderiales	Burkholderiaceae	Burkholderia	Burkholderia_cepacia	FALSE	FALSE	TRUE	FALSE	0.338289485074666
G001412635	Bacteria	Firmicutes	Bacilli	Lactobacillales	Streptococcaceae	Streptococcus	Streptococcus_anginosus	TRUE	TRUE	TRUE	TRUE	0.975828170555356
G001418125	Bacteria	Actinobacteria	Actinomycetia	Streptomycetales	Streptomycetaceae	Streptomyces	Streptomyces_albus	FALSE	TRUE	FALSE	FALSE	0.00234063823188583
G001418505	Bacteria	Actinobacteria	Actinomycetia	Streptomycetales	Streptomycetaceae	Streptomyces	Streptomyces_albus	FALSE	TRUE	FALSE	FALSE	0.00234513221397016
G001418545	Bacteria	Actinobacteria	Actinomycetia	Streptomycetales	Streptomycetaceae	Streptomyces	Streptomyces_albus	FALSE	TRUE	FALSE	FALSE	0.00221625041194845
G001431595	Bacteria	Proteobacteria	Gammaproteobacteria	Xanthomonadales	Xanthomonadaceae	Stenotrophomonas	Stenotrophomonas_acidaminiphila	FALSE	FALSE	FALSE	TRUE	0.238082950149809
G001431665	Bacteria	Proteobacteria	Gammaproteobacteria	Xanthomonadales	Xanthomonadaceae	Stenotrophomonas	Stenotrophomonas_maltophilia	TRUE	TRUE	TRUE	FALSE	0.620642082421766
G001431675	Bacteria	Proteobacteria	Gammaproteobacteria	Xanthomonadales	Xanthomonadaceae	Stenotrophomonas	Stenotrophomonas_maltophilia	TRUE	TRUE	TRUE	FALSE	0.903580826139393
G001432245	Bacteria	Firmicutes	Bacilli	Bacillales	Staphylococcaceae	Staphylococcus	Staphylococcus_equorum	FALSE	FALSE	TRUE	TRUE	0.124837316228904
G001433895	Bacteria	Firmicutes	Bacilli	Lactobacillales	Lactobacillaceae	Lactobacillus	Lactobacillus_acidophilus	TRUE	TRUE	FALSE	TRUE	0.109915825200051
G001433975	Bacteria	Firmicutes	Bacilli	Lactobacillales	Lactobacillaceae	Lactobacillus	Lactobacillus_johnsonii	TRUE	TRUE	FALSE	FALSE	0.330270937751329
G001433985	Bacteria	Firmicutes	Bacilli	Lactobacillales	Lactobacillaceae	Lactobacillus	Lactobacillus_amylovorus	TRUE	TRUE	FALSE	FALSE	0.465498691127344
G001434005	Bacteria	Firmicutes	Bacilli	Lactobacillales	Lactobacillaceae	Lactobacillus	Lactobacillus_crispatus	TRUE	TRUE	FALSE	FALSE	0.849359069265761
G001434335	Bacteria	Firmicutes	Bacilli	Lactobacillales	Lactobacillaceae	Lactobacillus	Lactobacillus_kalixensis	FALSE	TRUE	FALSE	FALSE	0.0459701105113131
G001434435	Bacteria	Firmicutes	Bacilli	Lactobacillales	Lactobacillaceae	Lactobacillus	Lactobacillus_kitasatonis	FALSE	FALSE	FALSE	TRUE	0.635054444743109
G001434635	Bacteria	Firmicutes	Bacilli	Lactobacillales	Lactobacillaceae	Lactobacillus	Lactobacillus_delbrueckii	TRUE	TRUE	TRUE	TRUE	0.387569199449659
G001434945	Bacteria	Firmicutes	Bacilli	Lactobacillales	Lactobacillaceae	Lactobacillus	Lactobacillus_helveticus	TRUE	TRUE	FALSE	FALSE	0.687922099946724
G001434975	Bacteria	Firmicutes	Bacilli	Lactobacillales	Lactobacillaceae	Lactobacillus	Lactobacillus_gallinarum	FALSE	TRUE	FALSE	FALSE	0.315789935153518
G001435015	Bacteria	Firmicutes	Bacilli	Lactobacillales	Lactobacillaceae	Lactobacillus	Lactobacillus_iners	TRUE	TRUE	FALSE	TRUE	0.80647574040607
G001435325	Bacteria	Firmicutes	Bacilli	Lactobacillales	Lactobacillaceae	Lactobacillus	Lactobacillus_intestinalis	FALSE	TRUE	FALSE	FALSE	0.036159383353018
G001435665	Bacteria	Firmicutes	Bacilli	Lactobacillales	Lactobacillaceae	Lactobacillus	Lactobacillus_amylolyticus	FALSE	TRUE	FALSE	FALSE	0.0619614533094961
G001435795	Bacteria	Firmicutes	Bacilli	Lactobacillales	Lactobacillaceae	Lactobacillus	Lactobacillus_delbrueckii	TRUE	TRUE	TRUE	TRUE	0.357874697535058
G001436125	Bacteria	Firmicutes	Bacilli	Lactobacillales	Lactobacillaceae	Lactobacillus	Lactobacillus_hominis	FALSE	TRUE	FALSE	FALSE	0.0648674227683533
G001436305	Bacteria	Firmicutes	Bacilli	Lactobacillales	Lactobacillaceae	Lactobacillus	Lactobacillus_ultunensis	FALSE	TRUE	FALSE	FALSE	0.248628137122512
G001436455	Bacteria	Firmicutes	Bacilli	Lactobacillales	Lactobacillaceae	Lactobacillus	Lactobacillus_jensenii	TRUE	FALSE	TRUE	FALSE	0.416530705010024
G001437015	Bacteria	Actinobacteria	Coriobacteriia	Coriobacteriales	Atopobiaceae	Atopobium	Atopobium_minutum	TRUE	TRUE	FALSE	FALSE	0.950484128455456
G001437115	Bacteria	Firmicutes	Bacilli	Lactobacillales	Lactobacillaceae	Pediococcus	Pediococcus_acidilactici	TRUE	TRUE	FALSE	FALSE	0.017266354808258
G001437195	Bacteria	Firmicutes	Bacilli	Lactobacillales	Lactobacillaceae	Lactobacillus	Lactobacillus_delbrueckii	TRUE	TRUE	TRUE	TRUE	0.383326695479309
G001437285	Bacteria	Firmicutes	Bacilli	Lactobacillales	Lactobacillaceae	Pediococcus	Pediococcus_pentosaceus	TRUE	TRUE	FALSE	FALSE	0.023551676220054
G001437355	Bacteria	Firmicutes	Bacilli	Lactobacillales	Lactobacillaceae	Weissella	Weissella_viridescens	FALSE	TRUE	FALSE	FALSE	0.00675008927915135
G001437365	Bacteria	Firmicutes	Bacilli	Lactobacillales	Lactobacillaceae	Lactobacillus	Lactobacillus_amylovorus	TRUE	TRUE	FALSE	FALSE	0.470002244556949
G001437485	Bacteria	Firmicutes	Bacilli	Lactobacillales	Lactobacillaceae	Lactobacillus	Lactobacillus_delbrueckii	TRUE	TRUE	TRUE	TRUE	0.38807979907529
G001437565	Bacteria	Firmicutes	Bacilli	Lactobacillales	Streptococcaceae	Lactococcus	Lactococcus_lactis	TRUE	TRUE	FALSE	FALSE	0.778601887791147
G001437585	Bacteria	Actinobacteria	Coriobacteriia	Coriobacteriales	Atopobiaceae	Olsenella	Olsenella_uli	TRUE	FALSE	FALSE	FALSE	0.594045887755618
G001438885	Bacteria	Actinobacteria	Coriobacteriia	Coriobacteriales	Atopobiaceae	Lancefieldella	Lancefieldella_rimae	FALSE	TRUE	FALSE	FALSE	0.92556082586547
G001439515	Bacteria	Actinobacteria	Actinomycetia	Corynebacteriales	Mycobacteriaceae	Mycobacterium	Mycobacterium_kyorinense	FALSE	FALSE	TRUE	FALSE	0.00604518914661697
G001439685	Bacteria	Proteobacteria	Gammaproteobacteria	Pseudomonadales	Pseudomonadaceae	Pseudomonas	Pseudomonas_libanensis	FALSE	FALSE	FALSE	TRUE	0.507302889716196
G001444445	Bacteria	Bacteroidetes	Bacteroidia	Bacteroidales	Prevotellaceae	Prevotella	Prevotella_enoeca	FALSE	FALSE	TRUE	FALSE	0.584613927571929
G001455085	Bacteria	Fusobacteria	Fusobacteriia	Fusobacteriales	Fusobacteriaceae	Fusobacterium	Fusobacterium_hwasookii	TRUE	FALSE	FALSE	FALSE	0.967762347755214
G001456385	Bacteria	Firmicutes	Bacilli	Lactobacillales	Streptococcaceae	Lactococcus	Lactococcus_lactis	TRUE	TRUE	FALSE	FALSE	0.782368385664904
G001457415	Bacteria	Firmicutes	Bacilli	Bacillales	Paenibacillaceae	Gorillibacterium	Gorillibacterium_timonense	FALSE	TRUE	FALSE	FALSE	0.00140618306406188
G001457435	Bacteria	Actinobacteria	Actinomycetia	Actinomycetales	Actinomycetaceae	Actinobaculum	Actinobaculum_massiliense	TRUE	TRUE	FALSE	FALSE	0.0399105190909553
G001457455	Bacteria	Actinobacteria	Actinomycetia	Corynebacteriales	Corynebacteriaceae	Corynebacterium	Corynebacterium_diphtheriae	FALSE	FALSE	TRUE	FALSE	0.0353802016994187
G001457475	Bacteria	Proteobacteria	Betaproteobacteria	Burkholderiales	Alcaligenaceae	Achromobacter	Achromobacter_xylosoxidans	TRUE	TRUE	TRUE	TRUE	0.572438399561321
G001457555	Bacteria	Fusobacteria	Fusobacteriia	Fusobacteriales	Fusobacteriaceae	Fusobacterium	Fusobacterium_nucleatum	TRUE	TRUE	TRUE	TRUE	0.971178943252358
G001457615	Bacteria	Proteobacteria	Gammaproteobacteria	Pseudomonadales	Pseudomonadaceae	Pseudomonas	Pseudomonas_aeruginosa	TRUE	TRUE	TRUE	TRUE	0.9891698231069
G001457635	Bacteria	Firmicutes	Bacilli	Lactobacillales	Streptococcaceae	Streptococcus	Streptococcus_pneumoniae	TRUE	FALSE	TRUE	TRUE	0.940198998753179
G001457655	Bacteria	Proteobacteria	Gammaproteobacteria	Pasteurellales	Pasteurellaceae	Haemophilus	Haemophilus_influenzae	TRUE	TRUE	TRUE	FALSE	0.97831480790947
G001457695	Bacteria	Proteobacteria	Epsilonproteobacteria	Campylobacterales	Campylobacteraceae	Campylobacter	Campylobacter_jejuni	TRUE	FALSE	TRUE	FALSE	0.0135871995797201
G001457815	Bacteria	Proteobacteria	Betaproteobacteria	Neisseriales	Neisseriaceae	Vitreoscilla	Vitreoscilla_massiliensis	FALSE	TRUE	FALSE	FALSE	0.00945828223862873
G001457835	Bacteria	Firmicutes	Clostridia	Eubacteriales		Fenollaria	Fenollaria_timonensis	FALSE	TRUE	FALSE	FALSE	0.284587375152484
G001458115	Bacteria	Firmicutes	Bacilli	Bacillales	Bacillaceae	Gracilibacillus	Gracilibacillus_massiliensis	FALSE	TRUE	FALSE	FALSE	0.00314060767217133
G001458595	Bacteria	Firmicutes	Clostridia	Eubacteriales	Clostridiaceae	Clostridium	Clostridium_neonatale	TRUE	TRUE	TRUE	FALSE	0.0185582586384172
G001460875	Bacteria	Firmicutes	Bacilli	Lactobacillales	Lactobacillaceae	Weissella	Weissella_viridescens	FALSE	TRUE	FALSE	FALSE	0.0153473912248372
G001463885	Bacteria	Proteobacteria	Alphaproteobacteria	Hyphomicrobiales	Aurantimonadaceae	Aureimonas	Aureimonas_altamirensis	FALSE	FALSE	TRUE	FALSE	0.0514215284582662
G001465595	Bacteria	Proteobacteria	Betaproteobacteria	Burkholderiales	Burkholderiaceae	Pandoraea	Pandoraea_apista	FALSE	FALSE	TRUE	FALSE	0.0657716000631812
G001467035	Bacteria	Proteobacteria	Gammaproteobacteria	Legionellales	Legionellaceae	Legionella	Legionella_cherrii	FALSE	FALSE	TRUE	FALSE	0.00134240928567554
G001467505	Bacteria	Proteobacteria	Gammaproteobacteria	Legionellales	Legionellaceae	Legionella	Legionella_birminghamensis	FALSE	FALSE	TRUE	FALSE	0.00171449281370738
G001467525	Bacteria	Proteobacteria	Gammaproteobacteria	Legionellales	Legionellaceae	Legionella	Legionella_anisa	FALSE	FALSE	TRUE	FALSE	0.00187661820535571
G001467545	Bacteria	Proteobacteria	Gammaproteobacteria	Legionellales	Legionellaceae	Legionella	Legionella_cincinnatiensis	FALSE	FALSE	TRUE	FALSE	0.00103454084019513
G001467605	Bacteria	Proteobacteria	Gammaproteobacteria	Legionellales	Legionellaceae	Fluoribacter	Fluoribacter_dumoffii	FALSE	FALSE	TRUE	FALSE	0.00136188971626599
G001467625	Bacteria	Proteobacteria	Gammaproteobacteria	Legionellales	Legionellaceae	Legionella	Legionella_feeleii	FALSE	FALSE	TRUE	FALSE	0.00147929118867135
G001467685	Bacteria	Proteobacteria	Gammaproteobacteria	Legionellales	Legionellaceae	Fluoribacter	Fluoribacter_gormanii	FALSE	FALSE	TRUE	FALSE	0.00125259692708085
G001467765	Bacteria	Proteobacteria	Gammaproteobacteria	Legionellales	Legionellaceae	Legionella	Legionella_jordanis	FALSE	FALSE	TRUE	FALSE	0.00156607430786092
G001467795	Bacteria	Proteobacteria	Gammaproteobacteria	Legionellales	Legionellaceae	Legionella	Legionella_lansingensis	FALSE	FALSE	TRUE	FALSE	0.00286071660521424
G001467845	Bacteria	Proteobacteria	Gammaproteobacteria	Legionellales	Legionellaceae	Legionella	Legionella_maceachernii	FALSE	FALSE	TRUE	FALSE	0.00132088401766436
G001467875	Bacteria	Proteobacteria	Gammaproteobacteria	Legionellales	Legionellaceae	Tatlockia	Tatlockia_micdadei	FALSE	FALSE	TRUE	FALSE	0.0011484118869014
G001467925	Bacteria	Proteobacteria	Gammaproteobacteria	Legionellales	Legionellaceae	Legionella	Legionella_oakridgensis	FALSE	FALSE	TRUE	FALSE	0.00151115983859479
G001468035	Bacteria	Proteobacteria	Gammaproteobacteria	Legionellales	Legionellaceae	Legionella	Legionella_tucsonensis	FALSE	FALSE	TRUE	FALSE	0.00138767034934556
G001468105	Bacteria	Proteobacteria	Gammaproteobacteria	Legionellales	Legionellaceae	Legionella	Legionella_sainthelensi	FALSE	FALSE	TRUE	FALSE	0.00100271414274755
G001468125	Bacteria	Proteobacteria	Gammaproteobacteria	Legionellales	Legionellaceae	Legionella	Legionella_rubrilucens	FALSE	FALSE	TRUE	FALSE	0.00138558139148537
G001469025	Bacteria	Actinobacteria	Actinomycetia	Actinomycetales	Actinomycetaceae	Trueperella	Trueperella_bernardiae	TRUE	FALSE	TRUE	FALSE	0.108564202691288
G001469295	Bacteria	Firmicutes	Bacilli	Lactobacillales	Streptococcaceae	Streptococcus	Streptococcus_gordonii	TRUE	TRUE	TRUE	TRUE	0.976064532703458
G001471275	Bacteria	Proteobacteria	Gammaproteobacteria	Vibrionales	Vibrionaceae	Vibrio	Vibrio_alginolyticus	FALSE	FALSE	TRUE	FALSE	0.0069127040563878
G001471575	Bacteria	Proteobacteria	Gammaproteobacteria	Vibrionales	Vibrionaceae	Vibrio	Vibrio_harveyi	FALSE	FALSE	TRUE	FALSE	0.00563002243326027
G001471585	Bacteria	Proteobacteria	Gammaproteobacteria	Vibrionales	Vibrionaceae	Vibrio	Vibrio_cholerae	TRUE	TRUE	TRUE	FALSE	0.0143359824462819
G001481395	Bacteria	Proteobacteria	Gammaproteobacteria	Aeromonadales	Aeromonadaceae	Aeromonas	Aeromonas_schubertii	FALSE	FALSE	TRUE	FALSE	0.00609173631387654
G001483145	Bacteria	Bacteroidetes	Flavobacteriia	Flavobacteriales	Weeksellaceae	Elizabethkingia	Elizabethkingia_miricola	FALSE	FALSE	TRUE	FALSE	0.0633253649294893
G001485415	Bacteria	Bacteroidetes	Flavobacteriia	Flavobacteriales	Flavobacteriaceae	Myroides	Myroides_odoratimimus	FALSE	FALSE	FALSE	TRUE	0.00577056992835054
G001486165	Bacteria	Firmicutes	Clostridia	Eubacteriales	Oscillospiraceae	Bittarella	Bittarella_massiliensis	FALSE	TRUE	FALSE	FALSE	0.0484832054865865
G001486665	Bacteria	Firmicutes	Clostridia	Eubacteriales	Oscillospiraceae	Fournierella	Fournierella_massiliensis	FALSE	TRUE	FALSE	FALSE	0.203247111843368
G001514475	Bacteria	Firmicutes	Bacilli	Lactobacillales	Streptococcaceae	Lactococcus	Lactococcus_lactis	TRUE	TRUE	FALSE	FALSE	0.782975063206251
G001515505	Bacteria	Proteobacteria	Gammaproteobacteria	Enterobacterales	Enterobacteriaceae	Leclercia	Leclercia_adecarboxylata	FALSE	FALSE	TRUE	FALSE	0.170513746677564
G001517935	Bacteria	Fusobacteria	Fusobacteriia	Fusobacteriales	Leptotrichiaceae	Sneathia	Sneathia_sanguinegens	FALSE	TRUE	TRUE	FALSE	0.381172661486185
G001518835	Bacteria	Proteobacteria	Gammaproteobacteria	Enterobacterales	Enterobacteriaceae	Leclercia	Leclercia_adecarboxylata	FALSE	FALSE	TRUE	FALSE	0.167199183499632
G001521715	Bacteria	Proteobacteria	Gammaproteobacteria	Enterobacterales	Enterobacteriaceae	Enterobacter	Enterobacter_asburiae	TRUE	FALSE	TRUE	TRUE	0.3986322948281
G001523785	Bacteria	Proteobacteria	Betaproteobacteria	Burkholderiales	Burkholderiaceae	Burkholderia	Burkholderia_vietnamiensis	FALSE	FALSE	TRUE	FALSE	0.116887145936232
G001525545	Bacteria	Proteobacteria	Betaproteobacteria	Burkholderiales	Alcaligenaceae	Bordetella	Bordetella_parapertussis	FALSE	FALSE	TRUE	FALSE	0.0338056427586014
G001525625	Bacteria	Proteobacteria	Alphaproteobacteria	Hyphomicrobiales	Bartonellaceae	Bartonella	Bartonella_henselae	FALSE	FALSE	TRUE	FALSE	0.0237371772091333
G001528845	Bacteria	Proteobacteria	Betaproteobacteria	Burkholderiales	Burkholderiaceae	Burkholderia	Burkholderia_cepacia	FALSE	FALSE	TRUE	FALSE	0.348802425191188
G001541305	Bacteria	Proteobacteria	Alphaproteobacteria	Hyphomicrobiales	Rhizobiaceae	Agrobacterium	Agrobacterium_tumefaciens	FALSE	FALSE	TRUE	FALSE	0.213862110111101
G001541315	Bacteria	Proteobacteria	Alphaproteobacteria	Hyphomicrobiales	Rhizobiaceae	Agrobacterium	Agrobacterium_tumefaciens	FALSE	FALSE	TRUE	FALSE	0.209398093513344
G001543175	Bacteria	Firmicutes	Bacilli	Lactobacillales	Aerococcaceae	Aerococcus	Aerococcus_urinae	FALSE	FALSE	TRUE	FALSE	0.019582507286267
G001543285	Bacteria	Firmicutes	Bacilli	Lactobacillales	Aerococcaceae	Aerococcus	Aerococcus_viridans	FALSE	FALSE	TRUE	FALSE	0.229678750221035
G001544095	Bacteria	Firmicutes	Bacilli	Lactobacillales	Enterococcaceae	Enterococcus	Enterococcus_casseliflavus	TRUE	FALSE	TRUE	FALSE	0.0730041002204997
G001544115	Bacteria	Firmicutes	Bacilli	Lactobacillales	Enterococcaceae	Enterococcus	Enterococcus_raffinosus	TRUE	FALSE	TRUE	FALSE	0.0443902552488333
G001544155	Bacteria	Proteobacteria	Betaproteobacteria	Burkholderiales	Burkholderiaceae	Ralstonia	Ralstonia_pickettii	FALSE	TRUE	TRUE	FALSE	0.979635527762745
G001544175	Bacteria	Firmicutes	Bacilli	Bacillales	Staphylococcaceae	Staphylococcus	Staphylococcus_aureus	TRUE	TRUE	TRUE	TRUE	0.855055702477579
G001544215	Bacteria	Firmicutes	Bacilli	Lactobacillales	Enterococcaceae	Enterococcus	Enterococcus_durans	TRUE	FALSE	TRUE	TRUE	0.0619540474255577
G001544235	Bacteria	Firmicutes	Bacilli	Lactobacillales	Enterococcaceae	Enterococcus	Enterococcus_faecalis	TRUE	TRUE	TRUE	FALSE	0.896323406946119
G001544255	Bacteria	Firmicutes	Bacilli	Lactobacillales	Enterococcaceae	Enterococcus	Enterococcus_faecium	TRUE	FALSE	TRUE	TRUE	0.306192772664529
G001544275	Bacteria	Firmicutes	Bacilli	Lactobacillales	Enterococcaceae	Enterococcus	Enterococcus_gallinarum	TRUE	FALSE	TRUE	TRUE	0.454621665390388
G001544335	Bacteria	Firmicutes	Bacilli	Lactobacillales	Aerococcaceae	Aerococcus	Aerococcus_urinae	FALSE	FALSE	TRUE	FALSE	0.0134004313443566
G001546165	Bacteria	Firmicutes	Tissierellia	Tissierellales	Peptoniphilaceae	Anaerococcus	Anaerococcus_tetradius	TRUE	FALSE	FALSE	FALSE	0.895496990953524
G001547995	Bacteria	Proteobacteria	Alphaproteobacteria	Rhodospirillales	Acetobacteraceae	Asaia	Asaia_bogorensis	FALSE	FALSE	TRUE	FALSE	0.00640722391671735
G001548475	Bacteria	Proteobacteria	Betaproteobacteria	Burkholderiales	Alcaligenaceae	Bordetella	Bordetella_hinzii	FALSE	FALSE	TRUE	FALSE	0.0358006736298439
G001552035	Bacteria	Firmicutes	Bacilli	Lactobacillales	Streptococcaceae	Streptococcus	Streptococcus_agalactiae	TRUE	TRUE	TRUE	FALSE	0.530876423603379
G001552095	Bacteria	Actinobacteria	Actinomycetia	Micrococcales	Micrococcaceae	Arthrobacter	Arthrobacter_woluwensis	FALSE	FALSE	TRUE	FALSE	0.0249397373092647
G001552295	Bacteria	Firmicutes	Bacilli	Lactobacillales	Aerococcaceae	Globicatella	Globicatella_sanguinis	FALSE	FALSE	TRUE	FALSE	0.113011787278587
G001552395	Bacteria	Actinobacteria	Actinomycetia	Corynebacteriales	Corynebacteriaceae	Corynebacterium	Corynebacterium_minutissimum	TRUE	FALSE	TRUE	TRUE	0.184328945022567
G001552415	Bacteria	Actinobacteria	Actinomycetia	Corynebacteriales	Corynebacteriaceae	Corynebacterium	Corynebacterium_xerosis	FALSE	FALSE	TRUE	TRUE	0.0438823456278646
G001552495	Bacteria	Actinobacteria	Actinomycetia	Micrococcales	Microbacteriaceae	Microbacterium	Microbacterium_paraoxydans	FALSE	FALSE	TRUE	FALSE	0.290634742457865
G001552595	Bacteria	Actinobacteria	Actinomycetia	Corynebacteriales	Nocardiaceae	Rhodococcus	Rhodococcus_erythropolis	FALSE	FALSE	TRUE	TRUE	0.699849277318657
G001553005	Bacteria	Firmicutes	Bacilli	Bacillales		Gemella	Gemella_asaccharolytica	FALSE	FALSE	TRUE	FALSE	0.814109773667333
G001553115	Bacteria	Firmicutes	Tissierellia	Tissierellales	Peptoniphilaceae	Peptoniphilus	Peptoniphilus_coxii	TRUE	FALSE	FALSE	FALSE	0.672188634273494
G001553225	Bacteria	Bacteroidetes	Bacteroidia	Bacteroidales	Prevotellaceae	Prevotella	Prevotella_amnii	TRUE	TRUE	FALSE	FALSE	0.424291924127482
G001553545	Bacteria	Bacteroidetes	Flavobacteriia	Flavobacteriales	Flavobacteriaceae	Capnocytophaga	Capnocytophaga_haemolytica	TRUE	FALSE	TRUE	FALSE	0.0768176414663431
G001553605	Bacteria	Proteobacteria	Deltaproteobacteria	Desulfovibrionales	Desulfovibrionaceae	Desulfovibrio	Desulfovibrio_fairfieldensis	FALSE	TRUE	FALSE	FALSE	0.0715373948114648
G001553855	Bacteria	Firmicutes	Bacilli	Lactobacillales	Streptococcaceae	Streptococcus	Streptococcus_gordonii	TRUE	TRUE	TRUE	TRUE	0.979828037293495
G001553955	Bacteria	Proteobacteria	Gammaproteobacteria	Moraxellales	Moraxellaceae	Moraxella	Moraxella_osloensis	TRUE	FALSE	TRUE	FALSE	0.877552499474373
G001558255	Bacteria	Proteobacteria	Gammaproteobacteria	Vibrionales	Vibrionaceae	Grimontia	Grimontia_hollisae	FALSE	TRUE	FALSE	FALSE	0.00645748774715459
G001558355	Bacteria	Proteobacteria	Gammaproteobacteria	Enterobacterales	Enterobacteriaceae	Salmonella	Salmonella_enterica	FALSE	TRUE	TRUE	FALSE	0.0569116922077059
G001558415	Bacteria	Proteobacteria	Gammaproteobacteria	Vibrionales	Vibrionaceae	Vibrio	Vibrio_fluvialis	FALSE	TRUE	TRUE	FALSE	0.00791796929130384
G001558495	Bacteria	Proteobacteria	Gammaproteobacteria	Vibrionales	Vibrionaceae	Vibrio	Vibrio_parahaemolyticus	FALSE	TRUE	TRUE	FALSE	0.00739779535334531
G001558775	Bacteria	Firmicutes	Bacilli	Bacillales	Staphylococcaceae	Staphylococcus	Staphylococcus_lugdunensis	TRUE	TRUE	TRUE	TRUE	0.248644836029145
G001558935	Bacteria	Proteobacteria	Gammaproteobacteria	Enterobacterales	Enterobacteriaceae	Citrobacter	Citrobacter_amalonaticus	FALSE	FALSE	TRUE	FALSE	0.136252406296782
G001559035	Bacteria	Proteobacteria	Alphaproteobacteria	Hyphomicrobiales	Bartonellaceae	Bartonella	Bartonella_bacilliformis	FALSE	FALSE	TRUE	FALSE	0.00541841888306164
G001570785	Bacteria	Actinobacteria	Actinomycetia	Micrococcales	Dermabacteraceae	Dermabacter	Dermabacter_hominis	FALSE	TRUE	TRUE	FALSE	0.132150792509544
G001570825	Bacteria	Actinobacteria	Actinomycetia	Micrococcales	Promicromonosporaceae	Cellulosimicrobium	Cellulosimicrobium_funkei	FALSE	FALSE	TRUE	FALSE	0.273636200644715
G001570845	Bacteria	Actinobacteria	Actinomycetia	Corynebacteriales	Dietziaceae	Dietzia	Dietzia_papillomatosis	FALSE	FALSE	TRUE	FALSE	0.112076342467002
G001571065	Bacteria	Actinobacteria	Actinomycetia	Corynebacteriales	Dietziaceae	Dietzia	Dietzia_cinnamea	TRUE	FALSE	FALSE	TRUE	0.115583895311697
G001571245	Bacteria	Proteobacteria	Betaproteobacteria	Burkholderiales	Alcaligenaceae	Achromobacter	Achromobacter_piechaudii	FALSE	FALSE	TRUE	FALSE	0.0893958681971889
G001571265	Bacteria	Proteobacteria	Gammaproteobacteria	Enterobacterales	Enterobacteriaceae	Cedecea	Cedecea_neteri	FALSE	FALSE	TRUE	FALSE	0.0213110729758169
G001571285	Bacteria	Proteobacteria	Gammaproteobacteria	Enterobacterales	Enterobacteriaceae	Kluyvera	Kluyvera_cryocrescens	FALSE	FALSE	TRUE	FALSE	0.0678678168128127
G001571305	Bacteria	Proteobacteria	Gammaproteobacteria	Enterobacterales	Erwiniaceae	Erwinia	Erwinia_persicina	FALSE	FALSE	FALSE	TRUE	0.0222140526105781
G001571325	Bacteria	Proteobacteria	Betaproteobacteria	Burkholderiales	Comamonadaceae	Delftia	Delftia_tsuruhatensis	FALSE	FALSE	TRUE	FALSE	0.882934037169215
G001571365	Bacteria	Proteobacteria	Betaproteobacteria	Burkholderiales	Alcaligenaceae	Achromobacter	Achromobacter_denitrificans	FALSE	FALSE	TRUE	TRUE	0.108040308597499
G001571425	Bacteria	Firmicutes	Clostridia	Eubacteriales	Christensenellaceae	Christensenella	Christensenella_minuta	FALSE	TRUE	FALSE	FALSE	0.0717689641438922
G001575155	Bacteria	Actinobacteria	Actinomycetia	Corynebacteriales	Tsukamurellaceae	Tsukamurella	Tsukamurella_tyrosinosolvens	FALSE	FALSE	TRUE	FALSE	0.0205188626431644
G001575165	Bacteria	Actinobacteria	Actinomycetia	Corynebacteriales	Tsukamurellaceae	Tsukamurella	Tsukamurella_pulmonis	FALSE	FALSE	TRUE	FALSE	0.0186979148742377
G001575215	Bacteria	Actinobacteria	Actinomycetia	Corynebacteriales	Tsukamurellaceae	Tsukamurella	Tsukamurella_pulmonis	FALSE	FALSE	TRUE	FALSE	0.0190854817108533
G001575225	Bacteria	Actinobacteria	Actinomycetia	Corynebacteriales	Tsukamurellaceae	Tsukamurella	Tsukamurella_tyrosinosolvens	FALSE	FALSE	TRUE	FALSE	0.0203489806001493
G001582475	Bacteria	Proteobacteria	Gammaproteobacteria	Legionellales	Legionellaceae	Legionella	Legionella_pneumophila	FALSE	FALSE	TRUE	FALSE	0.00151382887207058
G001586155	Bacteria	Proteobacteria	Gammaproteobacteria	Pseudomonadales	Pseudomonadaceae	Pseudomonas	Pseudomonas_citronellolis	TRUE	TRUE	FALSE	FALSE	0.208307799070236
G001586235	Bacteria	Actinobacteria	Actinomycetia	Corynebacteriales	Corynebacteriaceae	Corynebacterium	Corynebacterium_simulans	TRUE	TRUE	TRUE	TRUE	0.314822938528542
G001590885	Bacteria	Proteobacteria	Gammaproteobacteria	Enterobacterales	Yersiniaceae	Serratia	Serratia_ficaria	FALSE	FALSE	TRUE	FALSE	0.0475299709073071
G001590925	Bacteria	Proteobacteria	Gammaproteobacteria	Enterobacterales	Yersiniaceae	Serratia	Serratia_plymuthica	FALSE	FALSE	TRUE	FALSE	0.0411536159473666
G001590945	Bacteria	Proteobacteria	Gammaproteobacteria	Enterobacterales	Enterobacteriaceae	Klebsiella	Klebsiella_pneumoniae	TRUE	TRUE	TRUE	TRUE	0.694925648605639
G001591065	Bacteria	Proteobacteria	Gammaproteobacteria	Vibrionales	Vibrionaceae	Vibrio	Vibrio_vulnificus	FALSE	TRUE	TRUE	FALSE	0.00102771838239404
G001591145	Bacteria	Proteobacteria	Gammaproteobacteria	Vibrionales	Vibrionaceae	Vibrio	Vibrio_harveyi	FALSE	FALSE	TRUE	FALSE	0.000655581850816918
G001591185	Bacteria	Proteobacteria	Gammaproteobacteria	Moraxellales	Moraxellaceae	Psychrobacter	Psychrobacter_phenylpyruvicus	FALSE	FALSE	TRUE	FALSE	0.00883984294167587
G001591205	Bacteria	Proteobacteria	Gammaproteobacteria	Xanthomonadales	Xanthomonadaceae	Stenotrophomonas	Stenotrophomonas_maltophilia	TRUE	TRUE	TRUE	FALSE	0.919454346273771
G001591245	Bacteria	Proteobacteria	Gammaproteobacteria	Moraxellales	Moraxellaceae	Moraxella	Moraxella_lacunata	TRUE	FALSE	TRUE	FALSE	0.0825093308015842
G001591265	Bacteria	Proteobacteria	Gammaproteobacteria	Moraxellales	Moraxellaceae	Moraxella	Moraxella_atlantae	TRUE	FALSE	TRUE	FALSE	0.0478882454825008
G001591325	Bacteria	Proteobacteria	Gammaproteobacteria	Alteromonadales	Shewanellaceae	Shewanella	Shewanella_putrefaciens	FALSE	FALSE	FALSE	TRUE	0.0227252084129631
G001591765	Bacteria	Firmicutes	Bacilli	Lactobacillales	Streptococcaceae	Lactococcus	Lactococcus_raffinolactis	TRUE	TRUE	FALSE	TRUE	0.0553979642916736
G001591845	Bacteria	Firmicutes	Bacilli	Lactobacillales	Lactobacillaceae	Lactobacillus	Lactobacillus_acidophilus	TRUE	TRUE	FALSE	TRUE	0.110872595512202
G001592005	Bacteria	Firmicutes	Bacilli	Bacillales	Bacillaceae	Bacillus	Bacillus_sonorensis	FALSE	TRUE	FALSE	FALSE	0.00319843417502773
G001592205	Bacteria	Proteobacteria	Alphaproteobacteria	Caulobacterales	Caulobacteraceae	Brevundimonas	Brevundimonas_vesicularis	FALSE	FALSE	TRUE	FALSE	0.438638219435356
G001593525	Bacteria	Firmicutes	Bacilli	Lactobacillales	Streptococcaceae	Streptococcus	Streptococcus_sanguinis	TRUE	FALSE	FALSE	FALSE	0.986264240469944
G001597285	Bacteria	Proteobacteria	Gammaproteobacteria	Pseudomonadales	Pseudomonadaceae	Pseudomonas	Pseudomonas_alcaligenes	FALSE	FALSE	TRUE	TRUE	0.211363035468493
G001597945	Bacteria	Proteobacteria	Gammaproteobacteria	Vibrionales	Vibrionaceae	Vibrio	Vibrio_cidicii	FALSE	FALSE	TRUE	FALSE	0.00148780573507973
G001598295	Bacteria	Proteobacteria	Gammaproteobacteria	Enterobacterales	Enterobacteriaceae	Raoultella	Raoultella_ornithinolytica	TRUE	TRUE	TRUE	FALSE	0.108675588704534
G001598315	Bacteria	Proteobacteria	Gammaproteobacteria	Enterobacterales	Enterobacteriaceae	Kluyvera	Kluyvera_intermedia	TRUE	FALSE	FALSE	FALSE	0.0578352976452813
G001598395	Bacteria	Proteobacteria	Alphaproteobacteria	Sphingomonadales	Sphingomonadaceae	Sphingomonas	Sphingomonas_koreensis	FALSE	FALSE	TRUE	FALSE	0.0750906811174877
G001598475	Bacteria	Proteobacteria	Gammaproteobacteria	Enterobacterales	Erwiniaceae	Pantoea	Pantoea_agglomerans	TRUE	TRUE	TRUE	TRUE	0.134530533990182
G001598595	Bacteria	Proteobacteria	Betaproteobacteria	Burkholderiales	Alcaligenaceae	Achromobacter	Achromobacter_xylosoxidans	TRUE	TRUE	TRUE	TRUE	0.571516653647782
G001598655	Bacteria	Proteobacteria	Betaproteobacteria	Burkholderiales	Alcaligenaceae	Bordetella	Bordetella_bronchiseptica	FALSE	FALSE	TRUE	FALSE	0.0325109615495058
G001598675	Bacteria	Proteobacteria	Gammaproteobacteria	Enterobacterales	Yersiniaceae	Serratia	Serratia_rubidaea	FALSE	FALSE	TRUE	FALSE	0.014805574352091
G001598695	Bacteria	Proteobacteria	Gammaproteobacteria	Enterobacterales	Enterobacteriaceae	Klebsiella	Klebsiella_oxytoca	TRUE	FALSE	TRUE	TRUE	0.225423882685662
G001598735	Bacteria	Proteobacteria	Gammaproteobacteria	Enterobacterales	Yersiniaceae	Yersinia	Yersinia_enterocolitica	FALSE	TRUE	TRUE	FALSE	0.0110258399261397
G001598795	Bacteria	Proteobacteria	Betaproteobacteria	Burkholderiales	Comamonadaceae	Delftia	Delftia_acidovorans	TRUE	FALSE	TRUE	FALSE	0.883591827675599
G001598835	Bacteria	Proteobacteria	Gammaproteobacteria	Vibrionales	Vibrionaceae	Vibrio	Vibrio_fluvialis	FALSE	TRUE	TRUE	FALSE	0.00306123328957639
G001598855	Bacteria	Proteobacteria	Gammaproteobacteria	Enterobacterales	Enterobacteriaceae	Pluralibacter	Pluralibacter_gergoviae	FALSE	TRUE	TRUE	FALSE	0.065142056211699
G001598875	Bacteria	Proteobacteria	Gammaproteobacteria	Alteromonadales	Shewanellaceae	Shewanella	Shewanella_algae	FALSE	FALSE	TRUE	FALSE	0.007286590470255
G001598895	Bacteria	Proteobacteria	Gammaproteobacteria	Enterobacterales	Morganellaceae	Morganella	Morganella_morganii	TRUE	TRUE	TRUE	TRUE	0.0416942173480089
G001598915	Bacteria	Actinobacteria	Actinomycetia	Corynebacteriales	Nocardiaceae	Williamsia	Williamsia_muralis	FALSE	FALSE	TRUE	FALSE	0.0830529369579395
G001611955	Bacteria	Firmicutes	Bacilli	Bacillales	Staphylococcaceae	Staphylococcus	Staphylococcus_haemolyticus	TRUE	TRUE	TRUE	TRUE	0.474420408676625
G001612615	Bacteria	Actinobacteria	Actinomycetia	Corynebacteriales	Nocardiaceae	Nocardia	Nocardia_amikacinitolerans	FALSE	FALSE	TRUE	FALSE	0.00267859337629334
G001612635	Bacteria	Actinobacteria	Actinomycetia	Corynebacteriales	Nocardiaceae	Nocardia	Nocardia_africana	FALSE	FALSE	TRUE	FALSE	0.00187230683100165
G001612765	Bacteria	Actinobacteria	Actinomycetia	Corynebacteriales	Nocardiaceae	Nocardia	Nocardia_arthritidis	FALSE	FALSE	TRUE	FALSE	0.00195245051904678
G001612785	Bacteria	Actinobacteria	Actinomycetia	Corynebacteriales	Nocardiaceae	Nocardia	Nocardia_beijingensis	FALSE	FALSE	TRUE	FALSE	0.00229663349812215
G001612845	Bacteria	Actinobacteria	Actinomycetia	Corynebacteriales	Nocardiaceae	Nocardia	Nocardia_elegans	FALSE	FALSE	TRUE	FALSE	0.00186356240892028
G001612905	Bacteria	Actinobacteria	Actinomycetia	Corynebacteriales	Nocardiaceae	Nocardia	Nocardia_ignorata	FALSE	FALSE	TRUE	FALSE	0.00291252917875231
G001612925	Bacteria	Actinobacteria	Actinomycetia	Corynebacteriales	Nocardiaceae	Nocardia	Nocardia_farcinica	FALSE	FALSE	TRUE	FALSE	0.00732030170567307
G001613005	Bacteria	Actinobacteria	Actinomycetia	Corynebacteriales	Nocardiaceae	Nocardia	Nocardia_nova	FALSE	FALSE	TRUE	FALSE	0.00193640942479294
G001613105	Bacteria	Actinobacteria	Actinomycetia	Corynebacteriales	Nocardiaceae	Nocardia	Nocardia_pseudobrasiliensis	FALSE	FALSE	TRUE	FALSE	0.00159083140482751
G001613165	Bacteria	Actinobacteria	Actinomycetia	Corynebacteriales	Nocardiaceae	Nocardia	Nocardia_mexicana	FALSE	FALSE	TRUE	FALSE	0.00180083585839898
G001613425	Bacteria	Actinobacteria	Actinomycetia	Corynebacteriales	Nocardiaceae	Nocardia	Nocardia_vulneris	FALSE	FALSE	TRUE	FALSE	0.00160676911463503
G001613465	Bacteria	Actinobacteria	Actinomycetia	Corynebacteriales	Nocardiaceae	Nocardia	Nocardia_niwae	FALSE	FALSE	TRUE	FALSE	0.00231572174171505
G001618405	Bacteria	Actinobacteria	Actinomycetia	Corynebacteriales	Nocardiaceae	Nocardia	Nocardia_arizonensis	FALSE	FALSE	TRUE	FALSE	0.00192727975373462
G001618505	Bacteria	Bacteroidetes	Flavobacteriia	Flavobacteriales	Weeksellaceae	Elizabethkingia	Elizabethkingia_anophelis	FALSE	FALSE	TRUE	FALSE	0.0487759938943073
G001618885	Bacteria	Firmicutes	Bacilli	Bacillales	Staphylococcaceae	Staphylococcus	Staphylococcus_condimenti	FALSE	FALSE	TRUE	FALSE	0.0288888571389899
G001620305	Bacteria	Actinobacteria	Actinomycetia	Corynebacteriales	Nocardiaceae	Rhodococcus	Rhodococcus_fascians	FALSE	FALSE	TRUE	FALSE	0.263434839108349
G001632285	Bacteria	Proteobacteria	Gammaproteobacteria	Moraxellales	Moraxellaceae	Moraxella	Moraxella_catarrhalis	TRUE	FALSE	TRUE	TRUE	0.0791109145077871
G001636015	Bacteria	Proteobacteria	Gammaproteobacteria	Moraxellales	Moraxellaceae	Moraxella	Moraxella_ovis	FALSE	FALSE	TRUE	FALSE	0.0179505358579256
G001639375	Bacteria	Firmicutes	Bacilli	Lactobacillales	Streptococcaceae	Streptococcus	Streptococcus_oralis	TRUE	TRUE	TRUE	TRUE	0.98859354121547
G001641305	Bacteria	Firmicutes	Bacilli	Lactobacillales	Enterococcaceae	Enterococcus	Enterococcus_hirae	TRUE	FALSE	TRUE	FALSE	0.0471315760580391
G001642795	Bacteria	Proteobacteria	Gammaproteobacteria	Pseudomonadales	Pseudomonadaceae	Pseudomonas	Pseudomonas_viridiflava	FALSE	FALSE	FALSE	TRUE	0.0563104723120048
G001643305	Bacteria	Proteobacteria	Gammaproteobacteria	Aeromonadales	Aeromonadaceae	Aeromonas	Aeromonas_salmonicida	FALSE	FALSE	TRUE	FALSE	0.0197947237323388
G001646675	Bacteria	Actinobacteria	Actinomycetia	Corynebacteriales	Nocardiaceae	Rhodococcus	Rhodococcus_corynebacterioides	FALSE	FALSE	FALSE	TRUE	0.0139366530209102
G001646825	Bacteria	Actinobacteria	Actinomycetia	Corynebacteriales	Nocardiaceae	Rhodococcus	Rhodococcus_rhodochrous	FALSE	FALSE	TRUE	FALSE	0.00734092524851378
G001648605	Bacteria	Proteobacteria	Gammaproteobacteria	Legionellales	Legionellaceae	Legionella	Legionella_oakridgensis	FALSE	FALSE	TRUE	FALSE	0.00156192803187115
G001648615	Bacteria	Proteobacteria	Gammaproteobacteria	Legionellales	Legionellaceae	Legionella	Legionella_feeleii	FALSE	FALSE	TRUE	FALSE	0.00136819163970349
G001648625	Bacteria	Proteobacteria	Gammaproteobacteria	Legionellales	Legionellaceae	Tatlockia	Tatlockia_micdadei	FALSE	FALSE	TRUE	FALSE	0.00109375462147156
G001648675	Bacteria	Proteobacteria	Gammaproteobacteria	Legionellales	Legionellaceae	Legionella	Legionella_jordanis	FALSE	FALSE	TRUE	FALSE	0.00153567696248149
G001648685	Bacteria	Proteobacteria	Gammaproteobacteria	Legionellales	Legionellaceae	Fluoribacter	Fluoribacter_gormanii	FALSE	FALSE	TRUE	FALSE	0.00117812099915557
G001652545	Bacteria	Actinobacteria	Actinomycetia	Corynebacteriales	Mycobacteriaceae	Mycobacterium	Mycobacterium_mungi	FALSE	FALSE	TRUE	FALSE	0.0888229684471392
G001652705	Bacteria	Firmicutes	Clostridia	Eubacteriales	Christensenellaceae	Christensenella	Christensenella_minuta	FALSE	TRUE	FALSE	FALSE	0.0724575131808698
G001654785	Bacteria	Proteobacteria	Alphaproteobacteria	Rickettsiales	Rickettsiaceae	Orientia	Orientia_tsutsugamushi	FALSE	FALSE	TRUE	FALSE	0.000849243714709315
G001655005	Bacteria	Proteobacteria	Gammaproteobacteria	Enterobacterales	Hafniaceae	Hafnia	Hafnia_paralvei	TRUE	TRUE	FALSE	FALSE	0.0183020493721804
G001660005	Bacteria	Spirochaetes	Spirochaetia	Spirochaetales	Borreliaceae	Borrelia	Borrelia_hermsii	FALSE	FALSE	TRUE	FALSE	0.00081209817684319
G001661615	Bacteria	Actinobacteria	Actinomycetia	Streptomycetales	Streptomycetaceae	Streptomyces	Streptomyces_albus	FALSE	TRUE	FALSE	FALSE	0.00256920595816245
G001663855	Bacteria	Proteobacteria	Betaproteobacteria	Burkholderiales	Burkholderiaceae	Ralstonia	Ralstonia_insidiosa	TRUE	FALSE	FALSE	FALSE	0.973204907703725
G001675285	Bacteria	Bacteroidetes	Flavobacteriia	Flavobacteriales	Weeksellaceae	Elizabethkingia	Elizabethkingia_miricola	FALSE	FALSE	TRUE	FALSE	0.0480173358677679
G001678855	Bacteria	Firmicutes	Clostridia	Eubacteriales	Christensenellaceae	Christensenella	Christensenella_minuta	FALSE	TRUE	FALSE	FALSE	0.0718973338225049
G001679005	Bacteria	Proteobacteria	Gammaproteobacteria	Moraxellales	Moraxellaceae	Moraxella	Moraxella_nonliquefaciens	TRUE	FALSE	TRUE	FALSE	0.504753356464683
G001679045	Bacteria	Proteobacteria	Gammaproteobacteria	Pasteurellales	Pasteurellaceae	Haemophilus	Haemophilus_haemolyticus	TRUE	FALSE	TRUE	FALSE	0.971704065690215
G001679175	Bacteria	Proteobacteria	Gammaproteobacteria	Moraxellales	Moraxellaceae	Moraxella	Moraxella_osloensis	TRUE	FALSE	TRUE	FALSE	0.874649906333576
G001679535	Bacteria	Firmicutes	Bacilli	Lactobacillales	Streptococcaceae	Streptococcus	Streptococcus_pneumoniae	TRUE	FALSE	TRUE	TRUE	0.935791650347482
G001682515	Bacteria	Proteobacteria	Gammaproteobacteria	Moraxellales	Moraxellaceae	Acinetobacter	Acinetobacter_gyllenbergii	FALSE	FALSE	TRUE	FALSE	0.126328144780119
G001683355	Bacteria	Bacteroidetes	Bacteroidia	Bacteroidales	Prevotellaceae	Prevotella	Prevotella_scopos	TRUE	FALSE	FALSE	FALSE	0.596704688713097
G001688845	Bacteria	Bacteroidetes	Bacteroidia	Bacteroidales	Muribaculaceae	Muribaculum	Muribaculum_intestinale	FALSE	TRUE	FALSE	FALSE	0.0193388270284477
G001693775	Bacteria	Firmicutes	Clostridia	Eubacteriales	Peptostreptococcaceae	Criibacterium	Criibacterium_bergeronii	TRUE	TRUE	FALSE	FALSE	0.859324893197321
G001698225	Bacteria	Actinobacteria	Actinomycetia	Corynebacteriales	Gordoniaceae	Gordonia	Gordonia_terrae	FALSE	FALSE	TRUE	FALSE	0.0199693028204327
G001700755	Bacteria	Actinobacteria	Actinomycetia	Propionibacteriales	Propionibacteriaceae	Cutibacterium	Cutibacterium_granulosum	TRUE	TRUE	TRUE	FALSE	0.933346227382714
G001701045	Bacteria	Synergistetes	Synergistia	Synergistales	Synergistaceae	Cloacibacillus	Cloacibacillus_porcorum	TRUE	TRUE	FALSE	FALSE	0.017784846369241
G001717125	Bacteria	Firmicutes	Clostridia	Eubacteriales	Lachnospiraceae	Eisenbergiella	Eisenbergiella_tayi	TRUE	TRUE	FALSE	FALSE	0.183952785689799
G001718535	Bacteria	Proteobacteria	Betaproteobacteria	Burkholderiales	Burkholderiaceae	Burkholderia	Burkholderia_seminalis	FALSE	FALSE	TRUE	FALSE	0.294266532653226
G001718555	Bacteria	Proteobacteria	Betaproteobacteria	Burkholderiales	Burkholderiaceae	Burkholderia	Burkholderia_metallica	FALSE	FALSE	TRUE	FALSE	0.318144251025015
G001718635	Bacteria	Proteobacteria	Betaproteobacteria	Burkholderiales	Burkholderiaceae	Burkholderia	Burkholderia_thailandensis	FALSE	FALSE	TRUE	FALSE	0.0318587824376426
G001729705	Bacteria	Proteobacteria	Gammaproteobacteria	Enterobacterales	Enterobacteriaceae	Enterobacter	Enterobacter_hormaechei	FALSE	FALSE	TRUE	FALSE	0.879315651196914
G001729725	Bacteria	Proteobacteria	Gammaproteobacteria	Enterobacterales	Enterobacteriaceae	Enterobacter	Enterobacter_hormaechei	FALSE	FALSE	TRUE	FALSE	0.897625290644185
G001729745	Bacteria	Proteobacteria	Gammaproteobacteria	Enterobacterales	Enterobacteriaceae	Enterobacter	Enterobacter_hormaechei	FALSE	FALSE	TRUE	FALSE	0.766292636279423
G001729765	Bacteria	Proteobacteria	Gammaproteobacteria	Enterobacterales	Enterobacteriaceae	Enterobacter	Enterobacter_kobei	TRUE	TRUE	FALSE	FALSE	0.341338951329864
G001729785	Bacteria	Proteobacteria	Gammaproteobacteria	Enterobacterales	Enterobacteriaceae	Enterobacter	Enterobacter_hormaechei	FALSE	FALSE	TRUE	FALSE	0.835195005243628
G001742165	Bacteria	Proteobacteria	Betaproteobacteria	Burkholderiales	Burkholderiaceae	Burkholderia	Burkholderia_stabilis	FALSE	FALSE	TRUE	FALSE	0.812996666153454
G001748345	Bacteria	Proteobacteria	Betaproteobacteria	Burkholderiales	Alcaligenaceae	Alcaligenes	Alcaligenes_faecalis	FALSE	FALSE	TRUE	TRUE	0.604853006060198
G001750725	Bacteria	Proteobacteria	Gammaproteobacteria	Enterobacterales	Enterobacteriaceae	Enterobacter	Enterobacter_ludwigii	FALSE	TRUE	TRUE	FALSE	0.909035109503936
G001753085	Bacteria	Proteobacteria	Gammaproteobacteria	Legionellales	Legionellaceae	Legionella	Legionella_pneumophila	FALSE	FALSE	TRUE	FALSE	0.0034750581744772
G001758385	Bacteria	Proteobacteria	Betaproteobacteria	Burkholderiales	Burkholderiaceae	Burkholderia	Burkholderia_contaminans	FALSE	FALSE	TRUE	FALSE	0.681175572383411
G001792775	Bacteria	Firmicutes	Bacilli	Bacillales	Staphylococcaceae	Staphylococcus	Staphylococcus_pseudintermedius	FALSE	FALSE	TRUE	FALSE	0.0830134600761663
G001866515	Bacteria	Proteobacteria	Betaproteobacteria	Burkholderiales	Oxalobacteraceae	Massilia	Massilia_timonae	FALSE	FALSE	TRUE	TRUE	0.179891614724168
G001870205	Bacteria	Firmicutes	Bacilli	Lactobacillales	Enterococcaceae	Vagococcus	Vagococcus_teuberi	FALSE	TRUE	FALSE	FALSE	0.0194840006317799
G001875655	Bacteria	Proteobacteria	Gammaproteobacteria	Enterobacterales	Enterobacteriaceae	Enterobacter	Enterobacter_hormaechei	FALSE	FALSE	TRUE	FALSE	0.6842669110702
G001881565	Bacteria	Firmicutes	Clostridia	Eubacteriales	Lachnospiraceae	Eisenbergiella	Eisenbergiella_tayi	TRUE	TRUE	FALSE	FALSE	0.191766611011514
G001885775	Bacteria	Firmicutes	Bacilli	Lactobacillales	Enterococcaceae	Enterococcus	Enterococcus_avium	TRUE	FALSE	TRUE	FALSE	0.0565768625490922
G001885825	Bacteria	Firmicutes	Bacilli	Lactobacillales	Enterococcaceae	Enterococcus	Enterococcus_caccae	FALSE	TRUE	FALSE	FALSE	0.00566096861499893
G001885845	Bacteria	Firmicutes	Bacilli	Lactobacillales	Enterococcaceae	Enterococcus	Enterococcus_casseliflavus	TRUE	FALSE	TRUE	FALSE	0.0706246499034842
G001885885	Bacteria	Firmicutes	Bacilli	Lactobacillales	Enterococcaceae	Enterococcus	Enterococcus_cecorum	FALSE	FALSE	TRUE	TRUE	0.289750531186298
G001885905	Bacteria	Firmicutes	Bacilli	Lactobacillales	Enterococcaceae	Enterococcus	Enterococcus_devriesei	TRUE	FALSE	FALSE	FALSE	0.0236533969830216
G001885915	Bacteria	Firmicutes	Bacilli	Lactobacillales	Enterococcaceae	Enterococcus	Enterococcus_gilvus	TRUE	FALSE	FALSE	FALSE	0.0107159483602144
G001885955	Bacteria	Firmicutes	Bacilli	Lactobacillales	Enterococcaceae	Enterococcus	Enterococcus_hirae	TRUE	FALSE	TRUE	FALSE	0.0338308366593361
G001885995	Bacteria	Firmicutes	Bacilli	Lactobacillales	Enterococcaceae	Enterococcus	Enterococcus_italicus	TRUE	FALSE	FALSE	FALSE	0.0513316989211417
G001886035	Bacteria	Firmicutes	Bacilli	Lactobacillales	Enterococcaceae	Enterococcus	Enterococcus_mundtii	FALSE	FALSE	TRUE	FALSE	0.0607772288787315
G001886105	Bacteria	Firmicutes	Bacilli	Lactobacillales	Enterococcaceae	Enterococcus	Enterococcus_dispar	TRUE	FALSE	FALSE	FALSE	0.0143712900645821
G001886155	Bacteria	Firmicutes	Bacilli	Lactobacillales	Enterococcaceae	Enterococcus	Enterococcus_gallinarum	TRUE	FALSE	TRUE	TRUE	0.457136349431123
G001886185	Bacteria	Firmicutes	Bacilli	Lactobacillales	Enterococcaceae	Enterococcus	Enterococcus_raffinosus	TRUE	FALSE	TRUE	FALSE	0.0437366668128273
G001886875	Bacteria	Firmicutes	Clostridia	Eubacteriales	Clostridiaceae	Clostridium	Clostridium_butyricum	TRUE	TRUE	TRUE	FALSE	0.0171227990622321
G001886915	Bacteria	Firmicutes	Bacilli	Lactobacillales	Lactobacillaceae	Leuconostoc	Leuconostoc_mesenteroides	TRUE	TRUE	TRUE	TRUE	0.236895387396124
G001888925	Bacteria	Firmicutes	Bacilli	Lactobacillales	Lactobacillaceae	Lactobacillus	Lactobacillus_delbrueckii	TRUE	TRUE	TRUE	TRUE	0.40624834813056
G001888965	Bacteria	Firmicutes	Bacilli	Lactobacillales	Lactobacillaceae	Lactobacillus	Lactobacillus_delbrueckii	TRUE	TRUE	TRUE	TRUE	0.390158441419781
G001894765	Bacteria	Actinobacteria	Actinomycetia	Corynebacteriales	Nocardiaceae	Rhodococcus	Rhodococcus_corynebacterioides	FALSE	FALSE	FALSE	TRUE	0.013922095396409
G001894785	Bacteria	Actinobacteria	Actinomycetia	Corynebacteriales	Nocardiaceae	Rhodococcus	Rhodococcus_fascians	FALSE	FALSE	TRUE	FALSE	0.252467631522297
G001894925	Bacteria	Actinobacteria	Actinomycetia	Corynebacteriales	Nocardiaceae	Rhodococcus	Rhodococcus_rhodnii	FALSE	FALSE	TRUE	FALSE	0.00483195764234904
G001902315	Bacteria	Firmicutes	Bacilli	Bacillales	Staphylococcaceae	Staphylococcus	Staphylococcus_succinus	FALSE	FALSE	TRUE	FALSE	0.0324696112977683
G001905915	Bacteria	Proteobacteria	Gammaproteobacteria	Enterobacterales	Enterobacteriaceae	Shigella	Shigella_boydii	FALSE	FALSE	TRUE	FALSE	0.940189987167726
G001907675	Bacteria	Actinobacteria	Actinomycetia	Corynebacteriales	Mycobacteriaceae	Mycobacterium	Mycobacterium_paraffinicum	FALSE	FALSE	TRUE	FALSE	0.0140072737468257
G001908415	Bacteria	Firmicutes	Bacilli	Lactobacillales	Lactobacillaceae	Lactobacillus	Lactobacillus_delbrueckii	TRUE	TRUE	TRUE	TRUE	0.374069749211262
G001908495	Bacteria	Firmicutes	Bacilli	Lactobacillales	Lactobacillaceae	Lactobacillus	Lactobacillus_delbrueckii	TRUE	TRUE	TRUE	TRUE	0.389740371681452
G001913265	Bacteria	Actinobacteria	Actinomycetia	Corynebacteriales	Corynebacteriaceae	Corynebacterium	Corynebacterium_diphtheriae	FALSE	FALSE	TRUE	FALSE	0.0273879281998533
G001921825	Bacteria	Firmicutes	Bacilli	Lactobacillales	Streptococcaceae	Streptococcus	Streptococcus_acidominimus	FALSE	FALSE	TRUE	FALSE	0.0206737743377109
G001922385	Bacteria	Proteobacteria	Alphaproteobacteria	Sphingomonadales	Sphingomonadaceae	Sphingomonas	Sphingomonas_koreensis	FALSE	FALSE	TRUE	FALSE	0.129862107403256
G001922405	Bacteria	Firmicutes	Bacilli	Bacillales	Staphylococcaceae	Staphylococcus	Staphylococcus_condimenti	FALSE	FALSE	TRUE	FALSE	0.0394030743757835
G001932995	Bacteria	Proteobacteria	Gammaproteobacteria	Enterobacterales	Enterobacteriaceae	Shigella	Shigella_dysenteriae	FALSE	FALSE	TRUE	FALSE	0.938704261712331
G001936175	Bacteria	Proteobacteria	Alphaproteobacteria	Hyphomicrobiales	Methylobacteriaceae	Methylobacterium	Methylobacterium_phyllosphaerae	FALSE	FALSE	FALSE	TRUE	0.871035182383668
G001938095	Bacteria	Actinobacteria	Actinomycetia	Corynebacteriales	Mycobacteriaceae	Mycobacterium	Mycobacterium_intracellulare	FALSE	FALSE	TRUE	FALSE	0.0240510602250198
G001940005	Bacteria	Firmicutes	Clostridia	Eubacteriales		Intestinimonas	Intestinimonas_butyriciproducens	TRUE	TRUE	FALSE	FALSE	0.370733856102971
G001941345	Bacteria	Actinobacteria	Actinomycetia	Corynebacteriales	Corynebacteriaceae	Corynebacterium	Corynebacterium_stationis	FALSE	FALSE	FALSE	TRUE	0.0679059468188172
G001941425	Bacteria	Actinobacteria	Actinomycetia	Corynebacteriales	Corynebacteriaceae	Corynebacterium	Corynebacterium_ammoniagenes	TRUE	TRUE	FALSE	FALSE	0.208214509073771
G001941485	Bacteria	Actinobacteria	Actinomycetia	Corynebacteriales	Corynebacteriaceae	Corynebacterium	Corynebacterium_frankenforstense	TRUE	FALSE	FALSE	FALSE	0.0209135257849772
G001941585	Bacteria	Proteobacteria	Gammaproteobacteria	Legionellales	Legionellaceae	Legionella	Legionella_pneumophila	FALSE	FALSE	TRUE	FALSE	0.00351935955751929
G001941945	Bacteria	Proteobacteria	Alphaproteobacteria	Rhodospirillales	Acetobacteraceae	Roseomonas	Roseomonas_gilardii	FALSE	FALSE	TRUE	FALSE	0.158981831645495
G001950995	Bacteria	Proteobacteria	Alphaproteobacteria	Rickettsiales	Rickettsiaceae	Rickettsia	Rickettsia_rickettsii	FALSE	FALSE	TRUE	FALSE	0.0029316680071281
G001951015	Bacteria	Proteobacteria	Alphaproteobacteria	Rickettsiales	Rickettsiaceae	Rickettsia	Rickettsia_rickettsii	FALSE	FALSE	TRUE	FALSE	0.00266431800870812
G001951095	Bacteria	Firmicutes	Bacilli	Lactobacillales	Lactobacillaceae	Weissella	Weissella_cibaria	TRUE	TRUE	FALSE	FALSE	0.0604617196781738
G001953795	Bacteria	Proteobacteria	Betaproteobacteria	Neisseriales	Chromobacteriaceae	Chromobacterium	Chromobacterium_violaceum	FALSE	FALSE	TRUE	FALSE	0.0113757826445702
G001953955	Bacteria	Bacteroidetes	Bacteroidia	Bacteroidales	Prevotellaceae	Prevotella	Prevotella_intermedia	TRUE	TRUE	TRUE	FALSE	0.990180204099185
G001956035	Bacteria	Firmicutes	Bacilli	Bacillales	Paenibacillaceae	Paenibacillus	Paenibacillus_amylolyticus	TRUE	FALSE	FALSE	FALSE	0.00497805664212365
G001956585	Bacteria	Actinobacteria	Actinomycetia	Actinomycetales	Actinomycetaceae	Actinomyces	Actinomyces_naeslundii	TRUE	FALSE	TRUE	TRUE	0.982491884599485
G001975185	Bacteria	Proteobacteria	Alphaproteobacteria	Rickettsiales	Rickettsiaceae	Rickettsia	Rickettsia_conorii	FALSE	FALSE	TRUE	FALSE	0.00323303511863015
G001975225	Bacteria	Proteobacteria	Gammaproteobacteria	Enterobacterales	Enterobacteriaceae	Kosakonia	Kosakonia_cowanii	TRUE	TRUE	TRUE	FALSE	0.0490158859826029
G001982785	Bacteria	Firmicutes	Bacilli	Lactobacillales	Streptococcaceae	Streptococcus	Streptococcus_pyogenes	FALSE	FALSE	TRUE	FALSE	0.263363813641838
G001991075	Bacteria	Firmicutes	Clostridia	Eubacteriales	Clostridiaceae	Clostridium	Clostridium_baratii	FALSE	TRUE	TRUE	FALSE	0.0198322589925638
G001997105	Bacteria	Proteobacteria	Gammaproteobacteria	Enterobacterales	Enterobacteriaceae	Enterobacter	Enterobacter_cloacae	TRUE	TRUE	TRUE	TRUE	0.31432463601614
G001997165	Bacteria	Firmicutes	Bacilli	Bacillales	Staphylococcaceae	Staphylococcus	Staphylococcus_saprophyticus	FALSE	FALSE	TRUE	TRUE	0.460014337550214
G001997185	Bacteria	Proteobacteria	Gammaproteobacteria	Xanthomonadales	Xanthomonadaceae	Stenotrophomonas	Stenotrophomonas_maltophilia	TRUE	TRUE	TRUE	FALSE	0.91978888274266
G001997325	Bacteria	Bacteroidetes	Bacteroidia	Bacteroidales	Bacteroidaceae	Bacteroides	Bacteroides_fragilis	TRUE	TRUE	TRUE	TRUE	0.97508451747334
G001998785	Bacteria	Proteobacteria	Gammaproteobacteria	Vibrionales	Vibrionaceae	Vibrio	Vibrio_parahaemolyticus	FALSE	TRUE	TRUE	FALSE	0.00109654267703881
G001999385	Bacteria	Actinobacteria	Actinomycetia	Corynebacteriales	Corynebacteriaceae	Corynebacterium	Corynebacterium_jeikeium	FALSE	FALSE	TRUE	FALSE	0.206355577022716
G001999685	Bacteria	Proteobacteria	Gammaproteobacteria	Aeromonadales	Aeromonadaceae	Aeromonas	Aeromonas_hydrophila	TRUE	TRUE	TRUE	TRUE	0.0663030717745298
G002000985	Bacteria	Firmicutes	Bacilli	Lactobacillales	Streptococcaceae	Streptococcus	Streptococcus_gallolyticus	TRUE	FALSE	FALSE	FALSE	0.199158008744835
G002008145	Bacteria	Firmicutes	Clostridia	Eubacteriales	Clostridiaceae	Clostridium	Clostridium_sporogenes	TRUE	FALSE	TRUE	FALSE	0.00361251638403895
G002008215	Bacteria	Proteobacteria	Alphaproteobacteria	Hyphomicrobiales	Rhizobiaceae	Agrobacterium	Agrobacterium_tumefaciens	FALSE	FALSE	TRUE	FALSE	0.214461455541312
G002008275	Bacteria	Proteobacteria	Alphaproteobacteria	Hyphomicrobiales	Rhizobiaceae	Rhizobium	Rhizobium_pusense	TRUE	FALSE	FALSE	FALSE	0.316781239940735
G002009095	Bacteria	Firmicutes	Bacilli	Bacillales	Bacillaceae	Bacillus	Bacillus_subtilis	FALSE	TRUE	TRUE	TRUE	0.0389882521175937
G002009135	Bacteria	Firmicutes	Bacilli	Bacillales	Bacillaceae	Bacillus	Bacillus_subtilis	FALSE	TRUE	TRUE	TRUE	0.0391928613875126
G002014665	Bacteria	Firmicutes	Bacilli	Bacillales	Bacillaceae	Bacillus	Bacillus_cereus	FALSE	FALSE	TRUE	FALSE	0.0920462216944023
G002014755	Bacteria	Firmicutes	Bacilli	Lactobacillales	Streptococcaceae	Streptococcus	Streptococcus_mitis	TRUE	TRUE	TRUE	FALSE	0.994670866918848
G002014765	Bacteria	Proteobacteria	Gammaproteobacteria	Moraxellales	Moraxellaceae	Moraxella	Moraxella_lincolnii	FALSE	FALSE	TRUE	FALSE	0.0556071938976155
G002014885	Bacteria	Firmicutes	Bacilli	Lactobacillales	Streptococcaceae	Streptococcus	Streptococcus_oralis	TRUE	TRUE	TRUE	TRUE	0.988813302386838
G002014965	Bacteria	Proteobacteria	Gammaproteobacteria	Moraxellales	Moraxellaceae	Moraxella	Moraxella_canis	FALSE	FALSE	TRUE	FALSE	0.0760132157152092
G002014975	Bacteria	Proteobacteria	Gammaproteobacteria	Moraxellales	Moraxellaceae	Moraxella	Moraxella_bovis	FALSE	FALSE	TRUE	FALSE	0.0240093120873229
G002014985	Bacteria	Proteobacteria	Gammaproteobacteria	Moraxellales	Moraxellaceae	Moraxella	Moraxella_caviae	FALSE	FALSE	TRUE	FALSE	0.00672642422104616
G002015035	Bacteria	Proteobacteria	Gammaproteobacteria	Pasteurellales	Pasteurellaceae	Haemophilus	Haemophilus_parahaemolyticus	TRUE	FALSE	TRUE	FALSE	0.940297541473116
G002015045	Bacteria	Proteobacteria	Gammaproteobacteria	Pasteurellales	Pasteurellaceae	Haemophilus	Haemophilus_paraphrohaemolyticus	TRUE	FALSE	TRUE	FALSE	0.647275151337293
G002015175	Bacteria	Proteobacteria	Gammaproteobacteria	Moraxellales	Moraxellaceae	Moraxella	Moraxella_cuniculi	FALSE	FALSE	TRUE	FALSE	0.00485024625398096
G002022045	Bacteria	Bacteroidetes	Flavobacteriia	Flavobacteriales	Weeksellaceae	Elizabethkingia	Elizabethkingia_anophelis	FALSE	FALSE	TRUE	FALSE	0.0427840125491486
G002023135	Bacteria	Bacteroidetes	Flavobacteriia	Flavobacteriales	Weeksellaceae	Elizabethkingia	Elizabethkingia_anophelis	FALSE	FALSE	TRUE	FALSE	0.0386575231075217
G002023205	Bacteria	Bacteroidetes	Flavobacteriia	Flavobacteriales	Weeksellaceae	Elizabethkingia	Elizabethkingia_bruuniana	FALSE	FALSE	TRUE	FALSE	0.0735264413223374
G002023585	Bacteria	Bacteroidetes	Flavobacteriia	Flavobacteriales	Weeksellaceae	Elizabethkingia	Elizabethkingia_meningoseptica	FALSE	FALSE	TRUE	FALSE	0.010864532958528
G002023665	Bacteria	Bacteroidetes	Flavobacteriia	Flavobacteriales	Weeksellaceae	Elizabethkingia	Elizabethkingia_anophelis	FALSE	FALSE	TRUE	FALSE	0.0460588160936902
G002024805	Bacteria	Bacteroidetes	Flavobacteriia	Flavobacteriales	Weeksellaceae	Elizabethkingia	Elizabethkingia_bruuniana	FALSE	FALSE	TRUE	FALSE	0.0769417632302264
G002027545	Bacteria	Proteobacteria	Gammaproteobacteria	Moraxellales	Moraxellaceae	Moraxella	Moraxella_lacunata	TRUE	FALSE	TRUE	FALSE	0.0818257359170403
G002027585	Bacteria	Proteobacteria	Gammaproteobacteria	Moraxellales	Moraxellaceae	Moraxella	Moraxella_atlantae	TRUE	FALSE	TRUE	FALSE	0.0391762899019934
G002042885	Bacteria	Proteobacteria	Gammaproteobacteria	Enterobacterales	Enterobacteriaceae	Citrobacter	Citrobacter_portucalensis	FALSE	TRUE	FALSE	FALSE	0.375719684382173
G002055535	Bacteria	Firmicutes	Bacilli	Lactobacillales	Streptococcaceae	Streptococcus	Streptococcus_pyogenes	FALSE	FALSE	TRUE	FALSE	0.273476104283233
G002055965	Bacteria	Firmicutes	Bacilli	Bacillales	Bacillaceae	Bacillus	Bacillus_subtilis	FALSE	TRUE	TRUE	TRUE	0.0383637352256199
G002056725	Bacteria	Proteobacteria	Betaproteobacteria	Burkholderiales	Comamonadaceae	Comamonas	Comamonas_kerstersii	FALSE	TRUE	TRUE	FALSE	0.0897436945360867
G002073495	Bacteria	Spirochaetes	Spirochaetia	Leptospirales	Leptospiraceae	Leptospira	Leptospira_interrogans	FALSE	FALSE	TRUE	FALSE	0.000552822276491902
G002074095	Bacteria	Firmicutes	Bacilli	Bacillales	Bacillaceae	Bacillus	Bacillus_licheniformis	FALSE	TRUE	TRUE	FALSE	0.0502940020992583
G002075345	Bacteria	Proteobacteria	Gammaproteobacteria	Enterobacterales	Enterobacteriaceae	Citrobacter	Citrobacter_braakii	TRUE	TRUE	TRUE	FALSE	0.665807112539976
G002076835	Bacteria	Firmicutes	Bacilli	Lactobacillales	Streptococcaceae	Streptococcus	Streptococcus_pneumoniae	TRUE	FALSE	TRUE	TRUE	0.915907206799908
G002080125	Bacteria	Proteobacteria	Gammaproteobacteria	Moraxellales	Moraxellaceae	Moraxella	Moraxella_catarrhalis	TRUE	FALSE	TRUE	TRUE	0.0857764166373346
G002081715	Bacteria	Actinobacteria	Actinomycetia	Corynebacteriales	Nocardiaceae	Nocardia	Nocardia_donostiensis	FALSE	FALSE	TRUE	FALSE	0.00173637100529466
G002081795	Bacteria	Actinobacteria	Actinomycetia	Corynebacteriales	Nocardiaceae	Nocardia	Nocardia_donostiensis	FALSE	FALSE	TRUE	FALSE	0.00174384406417512
G002082905	Bacteria	Proteobacteria	Gammaproteobacteria	Legionellales	Legionellaceae	Legionella	Legionella_anisa	FALSE	FALSE	TRUE	FALSE	0.00365408305825654
G002082955	Bacteria	Proteobacteria	Gammaproteobacteria	Legionellales	Legionellaceae	Legionella	Legionella_pneumophila	FALSE	FALSE	TRUE	FALSE	0.0043322493077706
G002086125	Bacteria	Actinobacteria	Actinomycetia	Corynebacteriales	Mycobacteriaceae	Mycobacterium	Mycobacterium_arosiense	FALSE	FALSE	TRUE	FALSE	0.0188281598788277
G002086215	Bacteria	Actinobacteria	Actinomycetia	Corynebacteriales	Mycobacteriaceae	Mycobacterium	Mycobacterium_heidelbergense	FALSE	FALSE	TRUE	FALSE	0.0196559484212557
G002086335	Bacteria	Actinobacteria	Actinomycetia	Corynebacteriales	Mycobacteriaceae	Mycobacterium	Mycobacterium_mantenii	FALSE	FALSE	TRUE	FALSE	0.0137098462142291
G002086345	Bacteria	Actinobacteria	Actinomycetia	Corynebacteriales	Mycobacteriaceae	Mycobacterium	Mycobacterium_marseillense	FALSE	FALSE	TRUE	FALSE	0.0113475455325142
G002086545	Bacteria	Actinobacteria	Actinomycetia	Corynebacteriales	Mycobacteriaceae	Mycobacterium	Mycobacterium_asiaticum	FALSE	FALSE	TRUE	FALSE	0.00653459066631526
G002086575	Bacteria	Actinobacteria	Actinomycetia	Corynebacteriales	Mycobacteriaceae	Mycobacterium	Mycobacterium_branderi	FALSE	FALSE	TRUE	FALSE	0.00529251963123242
G002086635	Bacteria	Actinobacteria	Actinomycetia	Corynebacteriales	Mycobacteriaceae	Mycobacterium	Mycobacterium_alsense	FALSE	FALSE	TRUE	FALSE	0.0143515629046176
G002086735	Bacteria	Actinobacteria	Actinomycetia	Corynebacteriales	Mycobacteriaceae	Mycobacterium	Mycobacterium_scrofulaceum	FALSE	FALSE	TRUE	FALSE	0.0291771873779647
G002086755	Bacteria	Actinobacteria	Actinomycetia	Corynebacteriales	Mycobacteriaceae	Mycobacterium	Mycobacterium_shinjukuense	FALSE	FALSE	TRUE	FALSE	0.00944470979336922
G002087075	Bacteria	Firmicutes	Bacilli	Lactobacillales	Streptococcaceae	Streptococcus	Streptococcus_pseudopneumoniae	FALSE	FALSE	TRUE	FALSE	0.896963188491114
G002087935	Bacteria	Firmicutes	Bacilli	Lactobacillales	Aerococcaceae	Aerococcus	Aerococcus_urinae	FALSE	FALSE	TRUE	FALSE	0.0133320749936271
G002087975	Bacteria	Firmicutes	Bacilli	Bacillales	Staphylococcaceae	Staphylococcus	Staphylococcus_epidermidis	TRUE	TRUE	TRUE	FALSE	0.987386905829742
G002088015	Bacteria	Firmicutes	Bacilli	Lactobacillales	Lactobacillaceae	Lactobacillus	Lactobacillus_crispatus	TRUE	TRUE	FALSE	FALSE	0.852927606845609
G002088025	Bacteria	Firmicutes	Bacilli	Lactobacillales	Streptococcaceae	Streptococcus	Streptococcus_anginosus	TRUE	TRUE	TRUE	TRUE	0.954093202927156
G002091535	Bacteria	Proteobacteria	Gammaproteobacteria	Pseudomonadales	Pseudomonadaceae	Pseudomonas	Pseudomonas_chlororaphis	FALSE	FALSE	FALSE	TRUE	0.168966113988168
G002091555	Bacteria	Proteobacteria	Gammaproteobacteria	Pseudomonadales	Pseudomonadaceae	Pseudomonas	Pseudomonas_citronellolis	TRUE	TRUE	FALSE	FALSE	0.181743704420107
G002091575	Bacteria	Proteobacteria	Gammaproteobacteria	Pseudomonadales	Pseudomonadaceae	Pseudomonas	Pseudomonas_flavescens	FALSE	FALSE	FALSE	TRUE	0.0525071870759112
G002091595	Bacteria	Proteobacteria	Gammaproteobacteria	Pseudomonadales	Pseudomonadaceae	Pseudomonas	Pseudomonas_fluorescens	TRUE	FALSE	TRUE	FALSE	0.443939861648173
G002091615	Bacteria	Proteobacteria	Gammaproteobacteria	Pseudomonadales	Pseudomonadaceae	Pseudomonas	Pseudomonas_fragi	TRUE	FALSE	FALSE	FALSE	0.201385690845071
G002091675	Bacteria	Proteobacteria	Gammaproteobacteria	Pseudomonadales	Pseudomonadaceae	Pseudomonas	Pseudomonas_luteola	FALSE	FALSE	TRUE	FALSE	0.0699665149808081
G002091695	Bacteria	Proteobacteria	Gammaproteobacteria	Pseudomonadales	Pseudomonadaceae	Pseudomonas	Pseudomonas_mandelii	FALSE	FALSE	FALSE	TRUE	0.148626340663011
G002091715	Bacteria	Proteobacteria	Gammaproteobacteria	Pseudomonadales	Pseudomonadaceae	Pseudomonas	Pseudomonas_migulae	FALSE	FALSE	FALSE	TRUE	0.134837476787485
G002091755	Bacteria	Proteobacteria	Gammaproteobacteria	Pseudomonadales	Pseudomonadaceae	Pseudomonas	Pseudomonas_nitroreducens	TRUE	FALSE	FALSE	FALSE	0.154976394209093
G002091775	Bacteria	Proteobacteria	Gammaproteobacteria	Pseudomonadales	Pseudomonadaceae	Pseudomonas	Pseudomonas_oleovorans	FALSE	FALSE	FALSE	TRUE	0.781579798379849
G002091815	Bacteria	Proteobacteria	Gammaproteobacteria	Pseudomonadales	Pseudomonadaceae	Pseudomonas	Pseudomonas_oleovorans	FALSE	FALSE	FALSE	TRUE	0.728122979385033
G002095315	Bacteria	Proteobacteria	Gammaproteobacteria	Enterobacterales	Erwiniaceae	Pantoea	Pantoea_conspicua	TRUE	TRUE	FALSE	FALSE	0.038690234582843
G002095575	Bacteria	Proteobacteria	Gammaproteobacteria	Enterobacterales	Erwiniaceae	Pantoea	Pantoea_septica	TRUE	TRUE	FALSE	FALSE	0.153548186236163
G002095925	Bacteria	Proteobacteria	Gammaproteobacteria	Pseudomonadales	Pseudomonadaceae	Pseudomonas	Pseudomonas_chlororaphis	FALSE	FALSE	FALSE	TRUE	0.17456111773646
G002101575	Bacteria	Actinobacteria	Actinomycetia	Corynebacteriales	Mycobacteriaceae	Mycobacterium	Mycobacterium_intracellulare	FALSE	FALSE	TRUE	FALSE	0.0198419482678573
G002101595	Bacteria	Actinobacteria	Actinomycetia	Corynebacteriales	Mycobacteriaceae	Mycobacterium	Mycobacterium_celatum	FALSE	FALSE	TRUE	FALSE	0.00561904358507349
G002101635	Bacteria	Actinobacteria	Actinomycetia	Corynebacteriales	Mycobacteriaceae	Mycobacterium	Mycobacterium_florentinum	FALSE	FALSE	TRUE	FALSE	0.0128386200190872
G002101675	Bacteria	Actinobacteria	Actinomycetia	Corynebacteriales	Mycobacteriaceae	Mycobacterium	Mycobacterium_gordonae	FALSE	FALSE	TRUE	FALSE	0.152530915710813
G002101735	Bacteria	Actinobacteria	Actinomycetia	Corynebacteriales	Mycobacteriaceae	Mycobacterium	Mycobacterium_kyorinense	FALSE	FALSE	TRUE	FALSE	0.006325563686901
G002101845	Bacteria	Actinobacteria	Actinomycetia	Corynebacteriales	Mycobacteriaceae	Mycobacterium	Mycobacterium_riyadhense	FALSE	FALSE	TRUE	FALSE	0.00564740904114523
G002102015	Bacteria	Actinobacteria	Actinomycetia	Corynebacteriales	Mycobacteriaceae	Mycobacterium	Mycobacterium_xenopi	FALSE	FALSE	TRUE	FALSE	0.0031173145878492
G002102025	Bacteria	Actinobacteria	Actinomycetia	Corynebacteriales	Mycobacteriaceae	Mycobacterium	Mycobacterium_bohemicum	FALSE	FALSE	TRUE	FALSE	0.011654261818053
G002102095	Bacteria	Actinobacteria	Actinomycetia	Corynebacteriales	Mycobacteriaceae	Mycobacterium	Mycobacterium_conspicuum	FALSE	FALSE	TRUE	FALSE	0.131580440839838
G002102155	Bacteria	Actinobacteria	Actinomycetia	Corynebacteriales	Mycobacteriaceae	Mycobacterium	Mycobacterium_europaeum	FALSE	FALSE	TRUE	FALSE	0.0141841176092502
G002102175	Bacteria	Actinobacteria	Actinomycetia	Corynebacteriales	Mycobacteriaceae	Mycobacterium	Mycobacterium_gastri	FALSE	FALSE	TRUE	FALSE	0.00648484918258081
G002102255	Bacteria	Actinobacteria	Actinomycetia	Corynebacteriales	Mycobacteriaceae	Mycobacterium	Mycobacterium_nebraskense	FALSE	FALSE	TRUE	FALSE	0.0221496650466347
G002102355	Bacteria	Actinobacteria	Actinomycetia	Corynebacteriales	Mycobacteriaceae	Mycobacterium	Mycobacterium_sherrisii	FALSE	FALSE	TRUE	FALSE	0.00788379475932781
G002102415	Bacteria	Actinobacteria	Actinomycetia	Corynebacteriales	Mycobacteriaceae	Mycobacterium	Mycobacterium_triplex	FALSE	FALSE	TRUE	FALSE	0.0121007189160113
G002105755	Bacteria	Actinobacteria	Actinomycetia	Corynebacteriales	Mycobacteriaceae	Mycobacterium	Mycobacterium_colombiense	FALSE	FALSE	TRUE	FALSE	0.014048551654056
G002108495	Bacteria	Proteobacteria	Betaproteobacteria	Neisseriales	Neisseriaceae	Neisseria	Neisseria_canis	FALSE	FALSE	TRUE	FALSE	0.0348824027343443
G002108505	Bacteria	Proteobacteria	Betaproteobacteria	Neisseriales	Neisseriaceae	Neisseria	Neisseria_dumasiana	FALSE	FALSE	TRUE	FALSE	0.0456892998936956
G002108545	Bacteria	Proteobacteria	Betaproteobacteria	Neisseriales	Neisseriaceae	Neisseria	Neisseria_dumasiana	FALSE	FALSE	TRUE	FALSE	0.0451454701805707
G002108575	Bacteria	Proteobacteria	Betaproteobacteria	Neisseriales	Neisseriaceae	Neisseria	Neisseria_zoodegmatis	FALSE	FALSE	TRUE	FALSE	0.0436577338938035
G002108605	Bacteria	Proteobacteria	Betaproteobacteria	Neisseriales	Neisseriaceae	Neisseria	Neisseria_animaloris	FALSE	FALSE	TRUE	FALSE	0.0380875993292869
G002116635	Bacteria	Actinobacteria	Actinomycetia	Corynebacteriales	Mycobacteriaceae	Mycobacterium	Mycobacterium_szulgai	FALSE	FALSE	TRUE	FALSE	0.00861987487191439
G002119215	Bacteria	Actinobacteria	Actinomycetia	Pseudonocardiales	Pseudonocardiaceae	Pseudonocardia	Pseudonocardia_autotrophica	FALSE	FALSE	TRUE	FALSE	0.00622547585143057
G002119445	Bacteria	Firmicutes	Bacilli	Bacillales	Bacillaceae	Bacillus	Bacillus_thuringiensis	FALSE	FALSE	TRUE	FALSE	0.0724020720729278
G002127965	Bacteria	Proteobacteria	Betaproteobacteria	Burkholderiales	Oxalobacteraceae	Oxalobacter	Oxalobacter_formigenes	TRUE	FALSE	FALSE	FALSE	0.00942819612689363
G002139935	Bacteria	Proteobacteria	Epsilonproteobacteria	Campylobacterales	Campylobacteraceae	Campylobacter	Campylobacter_lanienae	FALSE	TRUE	FALSE	FALSE	0.01302056876092
G002148255	Bacteria	Actinobacteria	Coriobacteriia	Eggerthellales	Eggerthellaceae	Eggerthella	Eggerthella_lenta	TRUE	TRUE	TRUE	TRUE	0.647948460482622
G002153515	Bacteria	Proteobacteria	Alphaproteobacteria	Rhodospirillales	Acetobacteraceae	Acetobacter	Acetobacter_indonesiensis	FALSE	FALSE	TRUE	FALSE	0.00424692214800748
G002154655	Bacteria	Actinobacteria	Actinomycetia	Corynebacteriales	Corynebacteriaceae	Corynebacterium	Corynebacterium_kefirresidentii	TRUE	TRUE	FALSE	FALSE	0.847558736003257
G002154895	Bacteria	Firmicutes	Bacilli	Lactobacillales	Streptococcaceae	Lactococcus	Lactococcus_petauri	FALSE	TRUE	FALSE	FALSE	0.0168033169664301
G002155265	Bacteria	Actinobacteria	Actinomycetia	Corynebacteriales	Corynebacteriaceae	Corynebacterium	Corynebacterium_pseudotuberculosis	FALSE	FALSE	TRUE	FALSE	0.0104980701636565
G002155905	Bacteria	Actinobacteria	Actinomycetia	Streptomycetales	Streptomycetaceae	Streptomyces	Streptomyces_tricolor	FALSE	FALSE	FALSE	TRUE	0.00128398337744662
G002155915	Bacteria	Actinobacteria	Actinomycetia	Streptomycetales	Streptomycetaceae	Streptomyces	Streptomyces_thermovulgaris	FALSE	FALSE	TRUE	FALSE	0.00252192053795668
G002159215	Bacteria	Bacteroidetes	Bacteroidia	Bacteroidales	Rikenellaceae	Alistipes	Alistipes_onderdonkii	FALSE	TRUE	FALSE	FALSE	0.833151914940034
G002159895	Bacteria	Actinobacteria	Coriobacteriia	Eggerthellales	Eggerthellaceae	Gordonibacter	Gordonibacter_urolithinfaciens	TRUE	TRUE	FALSE	FALSE	0.0660037488909484
G002160355	Bacteria	Firmicutes	Clostridia	Eubacteriales	Clostridiaceae	Butyricicoccus	Butyricicoccus_pullicaecorum	FALSE	TRUE	FALSE	FALSE	0.0330286921570236
G002160635	Bacteria	Firmicutes	Bacilli	Lactobacillales	Lactobacillaceae	Lactobacillus	Lactobacillus_gallinarum	FALSE	TRUE	FALSE	FALSE	0.311728384374949
G002161475	Bacteria	Firmicutes	Erysipelotrichia	Erysipelotrichales	Erysipelotrichaceae	Faecalitalea	Faecalitalea_cylindroides	TRUE	TRUE	FALSE	FALSE	0.071101885322814
G002161855	Bacteria	Firmicutes	Bacilli	Bacillales	Paenibacillaceae	Paenibacillus	Paenibacillus_thiaminolyticus	FALSE	FALSE	TRUE	FALSE	0.00111129753393197
G002196895	Bacteria	Proteobacteria	Alphaproteobacteria	Rhodobacterales	Rhodobacteraceae	Haematobacter	Haematobacter_missouriensis	TRUE	FALSE	FALSE	FALSE	0.0317212229648144
G002196905	Bacteria	Proteobacteria	Alphaproteobacteria	Rhodobacterales	Rhodobacteraceae	Haematobacter	Haematobacter_missouriensis	TRUE	FALSE	FALSE	FALSE	0.0315880831285544
G002197815	Bacteria	Proteobacteria	Gammaproteobacteria	Pseudomonadales	Pseudomonadaceae	Pseudomonas	Pseudomonas_oleovorans	FALSE	FALSE	FALSE	TRUE	0.730801259480138
G002200915	Bacteria	Firmicutes	Bacilli	Bacillales	Bacillaceae	Lysinibacillus	Lysinibacillus_boronitolerans	FALSE	FALSE	FALSE	TRUE	0.00656650057493292
G002201515	Bacteria	Bacteroidetes	Bacteroidia	Bacteroidales	Muribaculaceae	Muribaculum	Muribaculum_intestinale	FALSE	TRUE	FALSE	FALSE	0.0193724412765503
G002204915	Bacteria	Proteobacteria	Gammaproteobacteria	Vibrionales	Vibrionaceae	Vibrio	Vibrio_vulnificus	FALSE	TRUE	TRUE	FALSE	0.00634279874871286
G002208805	Bacteria	Firmicutes	Bacilli	Bacillales	Staphylococcaceae	Staphylococcus	Staphylococcus_pettenkoferi	TRUE	FALSE	FALSE	TRUE	0.173272430825301
G002208825	Bacteria	Proteobacteria	Alphaproteobacteria	Caulobacterales	Caulobacteraceae	Brevundimonas	Brevundimonas_vesicularis	FALSE	FALSE	TRUE	FALSE	0.449205461501282
G002209125	Bacteria	Actinobacteria	Actinomycetia	Corynebacteriales	Nocardiaceae	Nocardia	Nocardia_brasiliensis	FALSE	FALSE	TRUE	FALSE	0.00268210677999126
G002209535	Bacteria	Proteobacteria	Betaproteobacteria	Burkholderiales	Alcaligenaceae	Achromobacter	Achromobacter_marplatensis	FALSE	FALSE	TRUE	FALSE	0.11010318434285
G002215055	Bacteria	Proteobacteria	Betaproteobacteria	Neisseriales	Chromobacteriaceae	Laribacter	Laribacter_hongkongensis	FALSE	TRUE	TRUE	FALSE	0.045007522766883
G002219285	Bacteria	Actinobacteria	Actinomycetia	Corynebacteriales	Mycobacteriaceae	Mycobacterium	Mycobacterium_intracellulare	FALSE	FALSE	TRUE	FALSE	0.0193488695130461
G002220755	Bacteria	Proteobacteria	Epsilonproteobacteria	Campylobacterales	Campylobacteraceae	Campylobacter	Campylobacter_sputorum	FALSE	FALSE	TRUE	FALSE	0.0148943546030877
G002221595	Bacteria	Proteobacteria	Betaproteobacteria	Burkholderiales	Sutterellaceae	Turicimonas	Turicimonas_muris	FALSE	TRUE	FALSE	FALSE	0.0106073600917423
G002222595	Bacteria	Firmicutes	Clostridia	Eubacteriales	Lachnospiraceae	Blautia	Blautia_hansenii	TRUE	TRUE	FALSE	FALSE	0.193833295987637
G002222615	Bacteria	Bacteroidetes	Bacteroidia	Bacteroidales	Bacteroidaceae	Bacteroides	Bacteroides_caccae	TRUE	TRUE	TRUE	TRUE	0.955895714604195
G002224265	Bacteria	Proteobacteria	Gammaproteobacteria	Vibrionales	Vibrionaceae	Vibrio	Vibrio_vulnificus	FALSE	TRUE	TRUE	FALSE	0.00643196370012662
G002237805	Bacteria	Actinobacteria	Actinomycetia	Micrococcales	Micrococcaceae	Kocuria	Kocuria_indica	TRUE	FALSE	FALSE	FALSE	0.177842785477603
G002243135	Bacteria	Firmicutes	Tissierellia	Tissierellales	Peptoniphilaceae	Finegoldia	Finegoldia_magna	TRUE	TRUE	FALSE	FALSE	0.732705269183163
G002250945	Bacteria	Firmicutes	Bacilli	Bacillales	Bacillaceae	Bacillus	Bacillus_cytotoxicus	FALSE	FALSE	TRUE	FALSE	0.0174562039315138
G002269255	Bacteria	Proteobacteria	Gammaproteobacteria	Enterobacterales	Enterobacteriaceae	Klebsiella	Klebsiella_quasivariicola	FALSE	TRUE	FALSE	FALSE	0.34227292615852
G002273005	Bacteria	Actinobacteria	Actinomycetia	Corynebacteriales	Corynebacteriaceae	Corynebacterium	Corynebacterium_hadale	TRUE	FALSE	FALSE	FALSE	0.194728317787505
G002278095	Bacteria	Firmicutes	Bacilli	Lactobacillales	Lactobacillaceae	Lactobacillus	Lactobacillus_delbrueckii	TRUE	TRUE	TRUE	TRUE	0.415646652976199
G002282915	Bacteria	Actinobacteria	Actinomycetia	Bifidobacteriales	Bifidobacteriaceae	Bifidobacterium	Bifidobacterium_pseudolongum	TRUE	FALSE	FALSE	FALSE	0.0158961048791346
G002285125	Bacteria	Actinobacteria	Actinomycetia	Corynebacteriales	Corynebacteriaceae	Corynebacterium	Corynebacterium_hadale	TRUE	FALSE	FALSE	FALSE	0.187555492918047
G002285575	Bacteria	Proteobacteria	Gammaproteobacteria	Pasteurellales	Pasteurellaceae	Mannheimia	Mannheimia_haemolytica	FALSE	FALSE	TRUE	FALSE	0.0305219473518896
G002285675	Bacteria	Actinobacteria	Actinomycetia	Corynebacteriales	Mycobacteriaceae	Mycobacterium	Mycobacterium_intracellulare	FALSE	FALSE	TRUE	FALSE	0.0129303701959135
G002285715	Bacteria	Actinobacteria	Actinomycetia	Corynebacteriales	Mycobacteriaceae	Mycobacterium	Mycobacterium_marseillense	FALSE	FALSE	TRUE	FALSE	0.0175607142492274
G002287505	Bacteria	Actinobacteria	Actinomycetia	Corynebacteriales	Corynebacteriaceae	Corynebacterium	Corynebacterium_glaucum	TRUE	FALSE	FALSE	FALSE	0.0426877953704729
G002289225	Bacteria	Proteobacteria	Gammaproteobacteria	Enterobacterales	Enterobacteriaceae	Salmonella	Salmonella_enterica	FALSE	TRUE	TRUE	FALSE	0.0506137434993195
G002302415	Bacteria	Bacteroidetes	Flavobacteriia	Flavobacteriales	Flavobacteriaceae	Capnocytophaga	Capnocytophaga_gingivalis	TRUE	FALSE	TRUE	TRUE	0.951687308644689
G002302475	Bacteria	Bacteroidetes	Flavobacteriia	Flavobacteriales	Flavobacteriaceae	Capnocytophaga	Capnocytophaga_cynodegmi	FALSE	FALSE	TRUE	FALSE	0.0188333538473191
G002302495	Bacteria	Bacteroidetes	Flavobacteriia	Flavobacteriales	Flavobacteriaceae	Capnocytophaga	Capnocytophaga_sputigena	TRUE	FALSE	TRUE	FALSE	0.992337700182267
G002302565	Bacteria	Bacteroidetes	Flavobacteriia	Flavobacteriales	Flavobacteriaceae	Capnocytophaga	Capnocytophaga_canimorsus	FALSE	FALSE	TRUE	FALSE	0.0163071729608267
G002302655	Bacteria	Bacteroidetes	Flavobacteriia	Flavobacteriales	Flavobacteriaceae	Capnocytophaga	Capnocytophaga_canimorsus	FALSE	FALSE	TRUE	FALSE	0.0166497991166427
G002310475	Bacteria	Firmicutes	Bacilli	Lactobacillales	Streptococcaceae	Lactococcus	Lactococcus_raffinolactis	TRUE	TRUE	FALSE	TRUE	0.0683255717573153
G002327185	Bacteria	Firmicutes	Clostridia	Eubacteriales	Clostridiaceae	Clostridium	Clostridium_chauvoei	FALSE	FALSE	TRUE	FALSE	0.0540672351517616
G002327205	Bacteria	Firmicutes	Clostridia	Eubacteriales	Clostridiaceae	Clostridium	Clostridium_chauvoei	FALSE	FALSE	TRUE	FALSE	0.0544087757809156
G002346025	Bacteria	Proteobacteria	Betaproteobacteria	Burkholderiales	Burkholderiaceae	Burkholderia	Burkholderia_mallei	FALSE	FALSE	TRUE	FALSE	0.0320242829621738
G002355775	Bacteria	Actinobacteria	Actinomycetia	Corynebacteriales	Mycobacteriaceae	Mycobacterium	Mycobacterium_ulcerans	FALSE	FALSE	TRUE	FALSE	0.00335953374023584
G002356735	Bacteria	Proteobacteria	Alphaproteobacteria	Rickettsiales	Rickettsiaceae	Rickettsia	Rickettsia_japonica	FALSE	FALSE	TRUE	FALSE	0.00297840191290667
G002370525	Bacteria	Proteobacteria	Gammaproteobacteria	Moraxellales	Moraxellaceae	Acinetobacter	Acinetobacter_guillouiae	FALSE	FALSE	TRUE	FALSE	0.547486047941472
G002374835	Bacteria	Proteobacteria	Alphaproteobacteria	Sphingomonadales	Sphingomonadaceae	Sphingomonas	Sphingomonas_ginsenosidimutans	TRUE	TRUE	FALSE	FALSE	0.17197628846455
G002386265	Bacteria	Firmicutes	Bacilli	Lactobacillales	Lactobacillaceae	Weissella	Weissella_paramesenteroides	FALSE	TRUE	FALSE	FALSE	0.0559882130077878
G002393445	Bacteria	Proteobacteria	Gammaproteobacteria	Enterobacterales	Enterobacteriaceae	Cedecea	Cedecea_neteri	FALSE	FALSE	TRUE	FALSE	0.0271598762405112
G002393505	Bacteria	Proteobacteria	Gammaproteobacteria	Enterobacterales	Morganellaceae	Providencia	Providencia_alcalifaciens	FALSE	TRUE	TRUE	FALSE	0.0121041897132557
G002441675	Bacteria	Firmicutes	Bacilli	Lactobacillales	Streptococcaceae	Lactococcus	Lactococcus_garvieae	TRUE	TRUE	TRUE	TRUE	0.0235819093729964
G002441745	Bacteria	Firmicutes	Bacilli	Lactobacillales	Streptococcaceae	Lactococcus	Lactococcus_raffinolactis	TRUE	TRUE	FALSE	TRUE	0.0593367284553609
G002441815	Bacteria	Firmicutes	Bacilli	Lactobacillales	Streptococcaceae	Lactococcus	Lactococcus_lactis	TRUE	TRUE	FALSE	FALSE	0.781693854948051
G002441885	Bacteria	Firmicutes	Bacilli	Lactobacillales	Streptococcaceae	Lactococcus	Lactococcus_chungangensis	FALSE	FALSE	FALSE	TRUE	0.038994354684016
G002442935	Bacteria	Firmicutes	Bacilli	Bacillales	Staphylococcaceae	Staphylococcus	Staphylococcus_nepalensis	FALSE	TRUE	FALSE	FALSE	0.0638692168029186
G002443155	Bacteria	Proteobacteria	Betaproteobacteria	Burkholderiales	Alcaligenaceae	Alcaligenes	Alcaligenes_faecalis	FALSE	FALSE	TRUE	TRUE	0.604408353522214
G002504085	Bacteria	Proteobacteria	Alphaproteobacteria	Sphingomonadales	Sphingomonadaceae	Sphingobium	Sphingobium_yanoikuyae	TRUE	FALSE	FALSE	FALSE	0.30279416690028
G002504285	Bacteria	Proteobacteria	Gammaproteobacteria	Enterobacterales	Hafniaceae	Edwardsiella	Edwardsiella_tarda	FALSE	TRUE	TRUE	FALSE	0.0168069463156163
G002553615	Bacteria	Firmicutes	Clostridia	Eubacteriales	Clostridiaceae	Clostridium	Clostridium_neonatale	TRUE	TRUE	TRUE	FALSE	0.0213983645157726
G002554425	Bacteria	Proteobacteria	Betaproteobacteria	Burkholderiales	Comamonadaceae	Comamonas	Comamonas_terrigena	TRUE	FALSE	FALSE	FALSE	0.134006337276882
G002568625	Bacteria	Actinobacteria	Actinomycetia	Corynebacteriales	Nocardiaceae	Nocardia	Nocardia_terpenica	FALSE	FALSE	TRUE	FALSE	0.00239724825501519
G002706375	Bacteria	Firmicutes	Bacilli	Lactobacillales	Lactobacillaceae	Lactobacillus	Lactobacillus_amylovorus	TRUE	TRUE	FALSE	FALSE	0.489977075335666
G002706665	Bacteria	Actinobacteria	Actinomycetia	Bifidobacteriales	Bifidobacteriaceae	Bifidobacterium	Bifidobacterium_pseudolongum	TRUE	FALSE	FALSE	FALSE	0.0199417943065186
G002732165	Bacteria	Firmicutes	Bacilli	Bacillales	Staphylococcaceae	Staphylococcus	Staphylococcus_xylosus	FALSE	TRUE	TRUE	FALSE	0.0628282644387
G002735225	Bacteria	Proteobacteria	Gammaproteobacteria	Aeromonadales	Aeromonadaceae	Aeromonas	Aeromonas_salmonicida	FALSE	FALSE	TRUE	FALSE	0.0650546248101553
G002736065	Bacteria	Proteobacteria	Gammaproteobacteria	Pseudomonadales	Pseudomonadaceae	Pseudomonas	Pseudomonas_mosselii	FALSE	FALSE	TRUE	FALSE	0.161797684322899
G002736145	Bacteria	Actinobacteria	Coriobacteriia	Coriobacteriales	Coriobacteriaceae	Collinsella	Collinsella_aerofaciens	TRUE	TRUE	TRUE	TRUE	0.595023996801872
G002742165	Bacteria	Actinobacteria	Actinomycetia	Corynebacteriales	Mycobacteriaceae	Mycobacterium	Mycobacterium_celatum	FALSE	FALSE	TRUE	FALSE	0.00571545127814428
G002749945	Bacteria	Firmicutes	Clostridia	Eubacteriales	Clostridiaceae	Clostridium	Clostridium_combesii	FALSE	FALSE	TRUE	FALSE	0.00309703698128291
G002761875	Bacteria	Proteobacteria	Gammaproteobacteria	Moraxellales	Moraxellaceae	Acinetobacter	Acinetobacter_junii	FALSE	TRUE	TRUE	FALSE	0.873083100445035
G002763715	Bacteria	Bacteroidetes	Bacteroidia	Bacteroidales	Prevotellaceae	Prevotella	Prevotella_intermedia	TRUE	TRUE	TRUE	FALSE	0.981809994357557
G002797435	Bacteria	Proteobacteria	Alphaproteobacteria	Sphingomonadales	Sphingomonadaceae	Sphingomonas	Sphingomonas_koreensis	FALSE	FALSE	TRUE	FALSE	0.0778950273592882
G002797785	Bacteria	Bacteroidetes	Flavobacteriia	Flavobacteriales	Flavobacteriaceae	Capnocytophaga	Capnocytophaga_canimorsus	FALSE	FALSE	TRUE	FALSE	0.0131746834932328
G002811175	Bacteria	Proteobacteria	Gammaproteobacteria	Moraxellales	Moraxellaceae	Acinetobacter	Acinetobacter_baumannii	TRUE	TRUE	TRUE	FALSE	0.419850747355974
G002813455	Bacteria	Proteobacteria	Gammaproteobacteria	Pseudomonadales	Pseudomonadaceae	Pseudomonas	Pseudomonas_baetica	FALSE	FALSE	FALSE	TRUE	0.161306360932194
G002813755	Bacteria	Firmicutes	Bacilli	Lactobacillales	Enterococcaceae	Enterococcus	Enterococcus_mundtii	FALSE	FALSE	TRUE	FALSE	0.0682758518359572
G002834225	Bacteria	Firmicutes	Clostridia	Eubacteriales	Oscillospiraceae	Ruminococcus	Ruminococcus_bromii	TRUE	FALSE	FALSE	TRUE	0.653726913618092
G002836995	Bacteria	Proteobacteria	Gammaproteobacteria	Alteromonadales	Shewanellaceae	Shewanella	Shewanella_algae	FALSE	FALSE	TRUE	FALSE	0.00655037521954335
G002837055	Bacteria	Firmicutes	Bacilli	Lactobacillales	Lactobacillaceae	Lactobacillus	Lactobacillus_apis	FALSE	TRUE	FALSE	FALSE	0.00492230716404169
G002846575	Bacteria	Bacteroidetes	Flavobacteriia	Flavobacteriales	Flavobacteriaceae	Flavobacterium	Flavobacterium_lindanitolerans	TRUE	TRUE	FALSE	FALSE	0.0345060618684742
G002847555	Bacteria	Actinobacteria	Actinomycetia	Actinomycetales	Actinomycetaceae	Actinomyces	Actinomyces_oris	TRUE	FALSE	TRUE	TRUE	0.976831839729486
G002848365	Bacteria	Proteobacteria	Gammaproteobacteria	Legionellales	Legionellaceae	Legionella	Legionella_sainthelensi	FALSE	FALSE	TRUE	FALSE	0.00317489319864617
G002849795	Bacteria	Bacteroidetes	Bacteroidia	Bacteroidales	Prevotellaceae	Prevotella	Prevotella_jejuni	TRUE	TRUE	FALSE	FALSE	0.984521186416855
G002860625	Bacteria	Actinobacteria	Actinomycetia	Actinomycetales	Actinomycetaceae	Winkia	Winkia_neuii	FALSE	TRUE	FALSE	FALSE	0.0839423873754189
G002860745	Bacteria	Actinobacteria	Actinomycetia	Actinomycetales	Actinomycetaceae	Trueperella	Trueperella_bernardiae	TRUE	FALSE	TRUE	FALSE	0.101345281841943
G002861485	Bacteria	Actinobacteria	Actinomycetia	Bifidobacteriales	Bifidobacteriaceae	Alloscardovia	Alloscardovia_omnicolens	TRUE	TRUE	TRUE	TRUE	0.638263236535151
G002861525	Bacteria	Actinobacteria	Actinomycetia	Actinomycetales	Actinomycetaceae	Actinomyces	Actinomyces_urogenitalis	TRUE	TRUE	TRUE	FALSE	0.0817372857088313
G002861965	Bacteria	Actinobacteria	Actinomycetia	Bifidobacteriales	Bifidobacteriaceae	Gardnerella	Gardnerella_vaginalis	TRUE	FALSE	TRUE	TRUE	0.747194192828042
G002865995	Bacteria	Firmicutes	Clostridia	Eubacteriales	Peptostreptococcaceae	Paeniclostridium	Paeniclostridium_sordellii	TRUE	TRUE	FALSE	FALSE	0.0389309736132683
G002871895	Bacteria	Firmicutes	Tissierellia	Tissierellales	Peptoniphilaceae	Anaerococcus	Anaerococcus_hydrogenalis	FALSE	TRUE	FALSE	FALSE	0.904942023442126
G002871975	Bacteria	Actinobacteria	Actinomycetia	Actinomycetales	Actinomycetaceae	Actinomyces	Actinomyces_graevenitzii	TRUE	TRUE	FALSE	FALSE	0.913329643053142
G002874775	Bacteria	Firmicutes	Clostridia	Eubacteriales	Oscillospiraceae	Monoglobus	Monoglobus_pectinilyticus	TRUE	TRUE	FALSE	FALSE	0.0589257152464889
G002892575	Bacteria	Bacteroidetes	Bacteroidia	Bacteroidales	Porphyromonadaceae	Porphyromonas	Porphyromonas_gingivalis	TRUE	TRUE	TRUE	FALSE	0.97191489969637
G002894165	Bacteria	Bacteroidetes	Bacteroidia	Bacteroidales	Prevotellaceae	Prevotella	Prevotella_timonensis	TRUE	TRUE	FALSE	TRUE	0.926387894421368
G002899365	Bacteria	Proteobacteria	Gammaproteobacteria	Enterobacterales	Yersiniaceae	Serratia	Serratia_marcescens	TRUE	FALSE	TRUE	TRUE	0.165250898281196
G002899695	Bacteria	Actinobacteria	Coriobacteriia	Eggerthellales	Eggerthellaceae	Rubneribacter	Rubneribacter_badeniensis	FALSE	TRUE	FALSE	FALSE	0.0193762904884967
G002899715	Bacteria	Actinobacteria	Coriobacteriia	Eggerthellales	Eggerthellaceae	Enteroscipio	Enteroscipio_rubneri	TRUE	TRUE	FALSE	FALSE	0.0239151838889565
G002900365	Bacteria	Proteobacteria	Gammaproteobacteria	Enterobacterales	Enterobacteriaceae	Escherichia	Escherichia_marmotae	TRUE	TRUE	FALSE	FALSE	0.545859951053146
G002901705	Bacteria	Firmicutes	Bacilli	Bacillales	Staphylococcaceae	Staphylococcus	Staphylococcus_lugdunensis	TRUE	TRUE	TRUE	TRUE	0.238524715722169
G002901765	Bacteria	Firmicutes	Bacilli	Bacillales	Staphylococcaceae	Staphylococcus	Staphylococcus_warneri	TRUE	TRUE	TRUE	TRUE	0.970458283197116
G002901785	Bacteria	Firmicutes	Bacilli	Bacillales	Staphylococcaceae	Staphylococcus	Staphylococcus_argenteus	FALSE	TRUE	TRUE	FALSE	0.222835582084708
G002901805	Bacteria	Firmicutes	Bacilli	Bacillales	Staphylococcaceae	Staphylococcus	Staphylococcus_haemolyticus	TRUE	TRUE	TRUE	TRUE	0.451477415701682
G002901845	Bacteria	Firmicutes	Bacilli	Bacillales	Staphylococcaceae	Staphylococcus	Staphylococcus_hominis	TRUE	TRUE	TRUE	FALSE	0.938544506663619
G002901875	Bacteria	Firmicutes	Bacilli	Bacillales	Staphylococcaceae	Staphylococcus	Staphylococcus_epidermidis	TRUE	TRUE	TRUE	FALSE	0.986740901250407
G002901925	Bacteria	Firmicutes	Bacilli	Bacillales	Staphylococcaceae	Staphylococcus	Staphylococcus_capitis	TRUE	TRUE	TRUE	FALSE	0.97233510187487
G002901955	Bacteria	Firmicutes	Bacilli	Bacillales	Staphylococcaceae	Staphylococcus	Staphylococcus_equorum	FALSE	FALSE	TRUE	TRUE	0.114144191103532
G002901985	Bacteria	Firmicutes	Bacilli	Bacillales	Staphylococcaceae	Staphylococcus	Staphylococcus_xylosus	FALSE	TRUE	TRUE	FALSE	0.0626178993891026
G002902025	Bacteria	Firmicutes	Bacilli	Bacillales	Staphylococcaceae	Staphylococcus	Staphylococcus_saprophyticus	FALSE	FALSE	TRUE	TRUE	0.459060406828031
G002902045	Bacteria	Firmicutes	Bacilli	Bacillales	Staphylococcaceae	Staphylococcus	Staphylococcus_succinus	FALSE	FALSE	TRUE	FALSE	0.0463690641364186
G002902125	Bacteria	Firmicutes	Bacilli	Bacillales	Staphylococcaceae	Staphylococcus	Staphylococcus_pseudintermedius	FALSE	FALSE	TRUE	FALSE	0.0806461692412837
G002902285	Bacteria	Firmicutes	Bacilli	Bacillales	Staphylococcaceae	Staphylococcus	Staphylococcus_simulans	TRUE	FALSE	TRUE	FALSE	0.0590833968980422
G002902325	Bacteria	Firmicutes	Bacilli	Bacillales	Staphylococcaceae	Staphylococcus	Staphylococcus_capitis	TRUE	TRUE	TRUE	FALSE	0.992438141162088
G002902345	Bacteria	Firmicutes	Bacilli	Bacillales	Staphylococcaceae	Staphylococcus	Staphylococcus_arlettae	FALSE	FALSE	FALSE	TRUE	0.221446190224698
G002902365	Bacteria	Firmicutes	Bacilli	Bacillales	Staphylococcaceae	Staphylococcus	Staphylococcus_cohnii	TRUE	FALSE	TRUE	TRUE	0.42685550926689
G002902385	Bacteria	Firmicutes	Bacilli	Bacillales	Staphylococcaceae	Staphylococcus	Staphylococcus_intermedius	FALSE	FALSE	TRUE	FALSE	0.0204029024148402
G002902465	Bacteria	Firmicutes	Bacilli	Bacillales	Staphylococcaceae	Staphylococcus	Staphylococcus_hominis	TRUE	TRUE	TRUE	FALSE	0.876882041810784
G002902505	Bacteria	Firmicutes	Bacilli	Bacillales	Staphylococcaceae	Staphylococcus	Staphylococcus_condimenti	FALSE	FALSE	TRUE	FALSE	0.021861621565502
G002902545	Bacteria	Firmicutes	Bacilli	Bacillales	Staphylococcaceae	Staphylococcus	Staphylococcus_saprophyticus	FALSE	FALSE	TRUE	TRUE	0.434241171490865
G002902625	Bacteria	Firmicutes	Bacilli	Bacillales	Staphylococcaceae	Staphylococcus	Staphylococcus_devriesei	FALSE	FALSE	FALSE	TRUE	0.0601563185352178
G002902685	Bacteria	Firmicutes	Bacilli	Bacillales	Staphylococcaceae	Staphylococcus	Staphylococcus_pettenkoferi	TRUE	FALSE	FALSE	TRUE	0.196292700631324
G002902725	Bacteria	Firmicutes	Bacilli	Bacillales	Staphylococcaceae	Staphylococcus	Staphylococcus_caprae	FALSE	FALSE	TRUE	TRUE	0.320193379155852
G002902745	Bacteria	Firmicutes	Bacilli	Bacillales	Staphylococcaceae	Staphylococcus	Staphylococcus_nepalensis	FALSE	TRUE	FALSE	FALSE	0.0462870836682998
G002915525	Bacteria	Firmicutes	Clostridia	Eubacteriales	Clostridiaceae	Lactonifactor	Lactonifactor_longoviformis	FALSE	TRUE	FALSE	FALSE	0.0427413340203969
G002925905	Bacteria	Proteobacteria	Gammaproteobacteria	Enterobacterales	Enterobacteriaceae	Klebsiella	Klebsiella_michiganensis	TRUE	FALSE	FALSE	FALSE	0.297642464538964
G002943685	Bacteria	Proteobacteria	Gammaproteobacteria	Pseudomonadales	Pseudomonadaceae	Pseudomonas	Pseudomonas_fluorescens	TRUE	FALSE	TRUE	FALSE	0.439177742876764
G002949675	Bacteria	Proteobacteria	Gammaproteobacteria	Enterobacterales	Enterobacteriaceae	Shigella	Shigella_dysenteriae	FALSE	FALSE	TRUE	FALSE	0.888416218573898
G002959635	Bacteria	Bacteroidetes	Bacteroidia	Bacteroidales	Bacteroidaceae	Bacteroides	Bacteroides_ovatus	TRUE	TRUE	TRUE	TRUE	0.972197793929365
G002959695	Bacteria	Bacteroidetes	Bacteroidia	Bacteroidales	Bacteroidaceae	Bacteroides	Bacteroides_thetaiotaomicron	TRUE	TRUE	TRUE	TRUE	0.984036052103374
G002959715	Bacteria	Bacteroidetes	Bacteroidia	Bacteroidales	Bacteroidaceae	Bacteroides	Bacteroides_caccae	TRUE	TRUE	TRUE	TRUE	0.955932158220012
G002959775	Bacteria	Firmicutes	Negativicutes	Veillonellales	Veillonellaceae	Veillonella	Veillonella_rogosae	FALSE	TRUE	TRUE	FALSE	0.961314555364257
G002959895	Bacteria	Firmicutes	Negativicutes	Veillonellales	Veillonellaceae	Veillonella	Veillonella_infantium	FALSE	TRUE	FALSE	FALSE	0.936497556666104
G002959915	Bacteria	Firmicutes	Negativicutes	Veillonellales	Veillonellaceae	Veillonella	Veillonella_atypica	TRUE	TRUE	TRUE	FALSE	0.97945632383037
G002959935	Bacteria	Firmicutes	Negativicutes	Veillonellales	Veillonellaceae	Veillonella	Veillonella_tobetsuensis	FALSE	TRUE	FALSE	FALSE	0.557817430808857
G002982115	Bacteria	Firmicutes	Bacilli	Bacillales	Bacillaceae	Lysinibacillus	Lysinibacillus_sphaericus	FALSE	FALSE	TRUE	FALSE	0.0125118466000658
G002982215	Bacteria	Actinobacteria	Actinomycetia	Corynebacteriales	Mycobacteriaceae	Mycobacterium	Mycobacterium_tuberculosis	FALSE	TRUE	TRUE	FALSE	0.0900567698165136
G002982225	Bacteria	Actinobacteria	Actinomycetia	Corynebacteriales	Mycobacteriaceae	Mycobacterium	Mycobacterium_tuberculosis	FALSE	TRUE	TRUE	FALSE	0.0879210833557171
G002982275	Bacteria	Actinobacteria	Actinomycetia	Corynebacteriales	Mycobacteriaceae	Mycobacterium	Mycobacterium_tuberculosis	FALSE	TRUE	TRUE	FALSE	0.0868695586685438
G002982335	Bacteria	Actinobacteria	Actinomycetia	Corynebacteriales	Mycobacteriaceae	Mycobacterium	Mycobacterium_tuberculosis	FALSE	TRUE	TRUE	FALSE	0.0884010372841431
G002984395	Bacteria	Proteobacteria	Gammaproteobacteria	Enterobacterales	Enterobacteriaceae	Klebsiella	Klebsiella_oxytoca	TRUE	FALSE	TRUE	TRUE	0.242372570660098
G002993925	Bacteria	Firmicutes	Bacilli	Bacillales	Bacillaceae	Bacillus	Bacillus_paralicheniformis	FALSE	TRUE	FALSE	FALSE	0.029559286159324
G002998295	Bacteria	Firmicutes	Clostridia	Eubacteriales	Oscillospiraceae	Fastidiosipila	Fastidiosipila_sanguinis	FALSE	FALSE	TRUE	FALSE	0.139247020114889
G002998365	Bacteria	Firmicutes	Bacilli	Bacillales	Bacillaceae	Bacillus	Bacillus_pumilus	FALSE	FALSE	TRUE	FALSE	0.0227330986951405
G002998435	Bacteria	Bacteroidetes	Bacteroidia	Bacteroidales	Bacteroidaceae	Bacteroides	Bacteroides_zoogleoformans	FALSE	FALSE	TRUE	FALSE	0.941191518576094
G002998535	Bacteria	Bacteroidetes	Bacteroidia	Bacteroidales	Bacteroidaceae	Bacteroides	Bacteroides_heparinolyticus	FALSE	FALSE	TRUE	FALSE	0.978895946910134
G003004765	Bacteria	Actinobacteria	Actinomycetia	Corynebacteriales	Nocardiaceae	Rhodococcus	Rhodococcus_rhodochrous	FALSE	FALSE	TRUE	FALSE	0.0103336142762124
G003006155	Bacteria	Proteobacteria	Gammaproteobacteria	Oceanospirillales	Halomonadaceae	Salinicola	Salinicola_tamaricis	FALSE	TRUE	FALSE	FALSE	0.0084721624604793
G003010495	Bacteria	Firmicutes	Negativicutes	Veillonellales	Veillonellaceae	Megasphaera	Megasphaera_elsdenii	TRUE	TRUE	TRUE	FALSE	0.0364683804623101
G003012055	Bacteria	Firmicutes	Clostridia	Eubacteriales	Peptostreptococcaceae	Peptostreptococcus	Peptostreptococcus_russellii	TRUE	TRUE	FALSE	FALSE	0.0288070723018632
G003012835	Bacteria	Firmicutes	Bacilli	Bacillales	Paenibacillaceae	Brevibacillus	Brevibacillus_brevis	FALSE	FALSE	TRUE	FALSE	0.0122089593843942
G003019655	Bacteria	Fusobacteria	Fusobacteriia	Fusobacteriales	Fusobacteriaceae	Fusobacterium	Fusobacterium_varium	FALSE	FALSE	TRUE	FALSE	0.0729611848636088
G003019675	Bacteria	Fusobacteria	Fusobacteriia	Fusobacteriales	Fusobacteriaceae	Fusobacterium	Fusobacterium_ulcerans	TRUE	FALSE	TRUE	FALSE	0.237078024408686
G003019695	Bacteria	Fusobacteria	Fusobacteriia	Fusobacteriales	Fusobacteriaceae	Fusobacterium	Fusobacterium_gonidiaformans	TRUE	FALSE	TRUE	FALSE	0.971506616609516
G003019925	Bacteria	Proteobacteria	Gammaproteobacteria	Enterobacterales	Enterobacteriaceae	Pluralibacter	Pluralibacter_gergoviae	FALSE	TRUE	TRUE	FALSE	0.0572975779583224
G003019965	Bacteria	Proteobacteria	Betaproteobacteria	Burkholderiales	Burkholderiaceae	Burkholderia	Burkholderia_multivorans	FALSE	FALSE	TRUE	FALSE	0.147652366422427
G003024475	Bacteria	Actinobacteria	Actinomycetia	Micrococcales	Micrococcaceae	Arthrobacter	Arthrobacter_woluwensis	FALSE	FALSE	TRUE	FALSE	0.025954527071952
G003026815	Bacteria	Proteobacteria	Gammaproteobacteria	Vibrionales	Vibrionaceae	Photobacterium	Photobacterium_damselae	FALSE	FALSE	TRUE	FALSE	0.00179768480972604
G003030305	Bacteria	Actinobacteria	Actinomycetia	Propionibacteriales	Propionibacteriaceae	Cutibacterium	Cutibacterium_acnes	TRUE	TRUE	TRUE	FALSE	1
G003030905	Bacteria	Actinobacteria	Actinomycetia	Bifidobacteriales	Bifidobacteriaceae	Bifidobacterium	Bifidobacterium_adolescentis	TRUE	TRUE	FALSE	TRUE	0.286180435571886
G003031005	Bacteria	Proteobacteria	Gammaproteobacteria	Pseudomonadales	Pseudomonadaceae	Pseudomonas	Pseudomonas_baetica	FALSE	FALSE	FALSE	TRUE	0.157997324348751
G003031105	Bacteria	Proteobacteria	Betaproteobacteria	Burkholderiales	Alcaligenaceae	Achromobacter	Achromobacter_xylosoxidans	TRUE	TRUE	TRUE	TRUE	0.58342463136826
G003046425	Bacteria	Spirochaetes	Spirochaetia	Leptospirales	Leptospiraceae	Leptospira	Leptospira_borgpetersenii	FALSE	FALSE	TRUE	FALSE	0.000332703425212856
G003047065	Bacteria	Firmicutes	Bacilli	Lactobacillales	Lactobacillaceae	Lactobacillus	Lactobacillus_acidophilus	TRUE	TRUE	FALSE	TRUE	0.117097592853237
G003049525	Bacteria	Firmicutes	Bacilli	Bacillales	Bacillaceae	Lysinibacillus	Lysinibacillus_fusiformis	FALSE	FALSE	TRUE	FALSE	0.00750830267050564
G003050665	Bacteria	Proteobacteria	Epsilonproteobacteria	Campylobacterales	Helicobacteraceae	Helicobacter	Helicobacter_pylori	TRUE	FALSE	TRUE	FALSE	0.954994294716277
G003054025	Bacteria	Bacteroidetes	Flavobacteriia	Flavobacteriales	Flavobacteriaceae	Capnocytophaga	Capnocytophaga_leadbetteri	TRUE	FALSE	TRUE	TRUE	0.949588140758919
G003061265	Bacteria	Proteobacteria	Gammaproteobacteria	Pasteurellales	Pasteurellaceae	Pasteurella	Pasteurella_multocida	FALSE	FALSE	TRUE	FALSE	0.0885483896461068
G003096335	Bacteria	Firmicutes	Clostridia	Eubacteriales		Intestinimonas	Intestinimonas_butyriciproducens	TRUE	TRUE	FALSE	FALSE	0.359216669275811
G003096415	Bacteria	Lentisphaerae	Lentisphaeria	Victivallales	Victivallaceae	Victivallis	Victivallis_vadensis	FALSE	TRUE	FALSE	FALSE	0.0254594900527449
G003096635	Bacteria	Firmicutes	Tissierellia			Ezakiella	Ezakiella_coagulans	FALSE	TRUE	FALSE	FALSE	0.286793605944992
G003096815	Bacteria	Bacteroidetes	Bacteroidia	Bacteroidales	Prevotellaceae	Prevotella	Prevotella_colorans	FALSE	TRUE	FALSE	FALSE	0.263051928601577
G003113495	Bacteria	Proteobacteria	Gammaproteobacteria	Enterobacterales	Hafniaceae	Edwardsiella	Edwardsiella_tarda	FALSE	TRUE	TRUE	FALSE	0.0158593890841526
G003121925	Bacteria	Proteobacteria	Gammaproteobacteria			Ignatzschineria	Ignatzschineria_indica	FALSE	FALSE	TRUE	FALSE	0.00343596918688318
G003124025	Bacteria	Actinobacteria	Actinomycetia	Micrococcales	Micrococcaceae	Kocuria	Kocuria_rosea	FALSE	FALSE	TRUE	FALSE	0.159821917872965
G003124035	Bacteria	Actinobacteria	Actinomycetia	Micrococcales	Micrococcaceae	Kocuria	Kocuria_rosea	FALSE	FALSE	TRUE	FALSE	0.168593664465538
G003130545	Bacteria	Proteobacteria	Gammaproteobacteria	Alteromonadales	Shewanellaceae	Shewanella	Shewanella_xiamenensis	FALSE	FALSE	TRUE	FALSE	0.173021807050809
G003144325	Bacteria	Proteobacteria	Gammaproteobacteria	Enterobacterales	Morganellaceae	Proteus	Proteus_terrae	FALSE	TRUE	FALSE	FALSE	0.0419672974240293
G003144495	Bacteria	Proteobacteria	Gammaproteobacteria	Enterobacterales	Morganellaceae	Proteus	Proteus_terrae	FALSE	TRUE	FALSE	FALSE	0.0417694494191622
G003144535	Bacteria	Proteobacteria	Gammaproteobacteria	Enterobacterales	Morganellaceae	Proteus	Proteus_penneri	FALSE	TRUE	TRUE	FALSE	0.0880087096025117
G003148495	Bacteria	Proteobacteria	Alphaproteobacteria	Hyphomicrobiales	Phyllobacteriaceae	Mesorhizobium	Mesorhizobium_loti	FALSE	FALSE	FALSE	TRUE	0.0462307854765427
G003148585	Bacteria	Proteobacteria	Gammaproteobacteria	Moraxellales	Moraxellaceae	Psychrobacter	Psychrobacter_immobilis	FALSE	FALSE	TRUE	FALSE	0.0411892153181498
G003149245	Bacteria	Firmicutes	Clostridia	Eubacteriales	Lachnospiraceae	Faecalicatena	Faecalicatena_orotica	FALSE	TRUE	FALSE	FALSE	0.0177642671035349
G003150935	Bacteria	Firmicutes	Bacilli	Lactobacillales	Lactobacillaceae	Lactobacillus	Lactobacillus_apis	FALSE	TRUE	FALSE	FALSE	0.0138393276224495
G003172975	Bacteria	Firmicutes	Bacilli	Lactobacillales	Streptococcaceae	Streptococcus	Streptococcus_sobrinus	FALSE	FALSE	TRUE	FALSE	0.974789888546537
G003172995	Bacteria	Firmicutes	Bacilli	Lactobacillales	Streptococcaceae	Streptococcus	Streptococcus_sobrinus	FALSE	FALSE	TRUE	FALSE	0.958291544826162
G003176875	Bacteria	Proteobacteria	Gammaproteobacteria	Legionellales	Legionellaceae	Legionella	Legionella_anisa	FALSE	FALSE	TRUE	FALSE	0.00355315520181922
G003182075	Bacteria	Firmicutes	Tissierellia	Tissierellales	Peptoniphilaceae	Finegoldia	Finegoldia_magna	TRUE	TRUE	FALSE	FALSE	0.720255805779803
G003183825	Bacteria	Actinobacteria	Actinomycetia	Corynebacteriales	Gordoniaceae	Gordonia	Gordonia_terrae	FALSE	FALSE	TRUE	FALSE	0.0200241725711383
G003201315	Bacteria	Proteobacteria	Gammaproteobacteria	Enterobacterales	Enterobacteriaceae	Salmonella	Salmonella_enterica	FALSE	TRUE	TRUE	FALSE	0.0477799119540146
G003201875	Bacteria	Firmicutes	Clostridia	Eubacteriales	Clostridiaceae	Hungatella	Hungatella_effluvii	FALSE	TRUE	FALSE	FALSE	0.59738545619033
G003204135	Bacteria	Proteobacteria	Gammaproteobacteria	Enterobacterales	Morganellaceae	Providencia	Providencia_rettgeri	TRUE	FALSE	TRUE	FALSE	0.0311589894920609
G003207695	Bacteria	Proteobacteria	Gammaproteobacteria	Enterobacterales	Enterobacteriaceae	Franconibacter	Franconibacter_helveticus	FALSE	TRUE	FALSE	FALSE	0.0205219168082246
G003209395	Bacteria	Actinobacteria	Actinomycetia	Corynebacteriales	Corynebacteriaceae	Corynebacterium	Corynebacterium_provencense	FALSE	TRUE	FALSE	FALSE	0.0154567512413028
G003215615	Bacteria	Proteobacteria	Epsilonproteobacteria	Campylobacterales	Helicobacteraceae	Helicobacter	Helicobacter_cinaedi	FALSE	FALSE	TRUE	FALSE	0.00547099908567609
G003253775	Bacteria	Actinobacteria	Actinomycetia	Corynebacteriales	Mycobacteriaceae	Mycobacterium	Mycobacterium_leprae	FALSE	FALSE	TRUE	FALSE	0.00162498211547006
G003254255	Bacteria	Firmicutes	Clostridia	Eubacteriales	Lachnospiraceae	Lachnoanaerobaculum	Lachnoanaerobaculum_umeaense	FALSE	TRUE	FALSE	FALSE	0.339163594462385
G003263915	Bacteria	Firmicutes	Bacilli	Lactobacillales	Carnobacteriaceae	Dolosigranulum	Dolosigranulum_pigrum	TRUE	FALSE	TRUE	FALSE	0.450017350678369
G003266045	Bacteria	Actinobacteria	Actinomycetia	Corynebacteriales	Mycobacteriaceae	Mycobacterium	Mycobacterium_tuberculosis	FALSE	TRUE	TRUE	FALSE	0.0883438968579172
G003269195	Bacteria	Bacteroidetes	Bacteroidia	Bacteroidales	Prevotellaceae	Prevotella	Prevotella_pallens	TRUE	FALSE	FALSE	TRUE	0.991758132057106
G003269275	Bacteria	Firmicutes	Negativicutes	Acidaminococcales	Acidaminococcaceae	Phascolarctobacterium	Phascolarctobacterium_faecium	FALSE	TRUE	FALSE	FALSE	0.927918116305672
G003289475	Bacteria	Proteobacteria	Epsilonproteobacteria	Campylobacterales	Campylobacteraceae	Campylobacter	Campylobacter_hyointestinalis	FALSE	TRUE	TRUE	FALSE	0.00880754715292738
G003290385	Bacteria	Proteobacteria	Gammaproteobacteria	Pasteurellales	Pasteurellaceae	Actinobacillus	Actinobacillus_pleuropneumoniae	FALSE	FALSE	TRUE	FALSE	0.0347265680089811
G003294075	Bacteria	Actinobacteria	Actinomycetia	Corynebacteriales	Dietziaceae	Dietzia	Dietzia_maris	FALSE	FALSE	TRUE	FALSE	0.307122513728354
G003312465	Bacteria	Firmicutes	Clostridia	Eubacteriales	Oscillospiraceae	Faecalibacterium	Faecalibacterium_prausnitzii	TRUE	FALSE	FALSE	TRUE	0.910978590256205
G003314795	Bacteria	Proteobacteria	Alphaproteobacteria	Sphingomonadales	Sphingomonadaceae	Sphingomonas	Sphingomonas_paucimobilis	FALSE	FALSE	TRUE	FALSE	0.151016164004289
G003315035	Bacteria	Actinobacteria	Actinomycetia	Corynebacteriales	Nocardiaceae	Nocardia	Nocardia_puris	FALSE	FALSE	TRUE	FALSE	0.00288655549709298
G003315095	Bacteria	Proteobacteria	Betaproteobacteria	Burkholderiales	Alcaligenaceae	Achromobacter	Achromobacter_marplatensis	FALSE	FALSE	TRUE	FALSE	0.110059650765752
G003315195	Bacteria	Proteobacteria	Betaproteobacteria	Burkholderiales	Sutterellaceae	Sutterella	Sutterella_wadsworthensis	TRUE	FALSE	TRUE	TRUE	0.398555917333079
G003315235	Bacteria	Proteobacteria	Betaproteobacteria	Neisseriales	Neisseriaceae	Neisseria	Neisseria_gonorrhoeae	FALSE	TRUE	TRUE	FALSE	0.495921544412492
G003315405	Bacteria	Actinobacteria	Actinomycetia	Micrococcales	Brevibacteriaceae	Brevibacterium	Brevibacterium_sanguinis	FALSE	FALSE	TRUE	FALSE	0.0102032331225969
G003320875	Bacteria	Firmicutes	Bacilli	Lactobacillales	Enterococcaceae	Enterococcus	Enterococcus_gallinarum	TRUE	FALSE	TRUE	TRUE	0.521510270006468
G003323815	Bacteria	Proteobacteria	Gammaproteobacteria	Moraxellales	Moraxellaceae	Acinetobacter	Acinetobacter_haemolyticus	FALSE	FALSE	TRUE	FALSE	0.157029623098682
G003324185	Bacteria	Firmicutes	Clostridia	Eubacteriales	Oscillospiraceae	Faecalibacterium	Faecalibacterium_prausnitzii	TRUE	FALSE	FALSE	TRUE	0.890768056884602
G003337315	Bacteria	Firmicutes	Bacilli	Lactobacillales	Enterococcaceae	Vagococcus	Vagococcus_fluvialis	FALSE	FALSE	TRUE	FALSE	0.375040440048053
G003339945	Bacteria	Actinobacteria	Coriobacteriia	Eggerthellales	Eggerthellaceae	Eggerthella	Eggerthella_lenta	TRUE	TRUE	TRUE	TRUE	0.656841034393141
G003339975	Bacteria	Actinobacteria	Coriobacteriia	Eggerthellales	Eggerthellaceae	Eggerthella	Eggerthella_lenta	TRUE	TRUE	TRUE	TRUE	0.656917916531967
G003340105	Bacteria	Actinobacteria	Coriobacteriia	Eggerthellales	Eggerthellaceae	Eggerthella	Eggerthella_lenta	TRUE	TRUE	TRUE	TRUE	0.656735899996692
G003340385	Bacteria	Actinobacteria	Coriobacteriia	Eggerthellales	Eggerthellaceae	Gordonibacter	Gordonibacter_pamelaeae	TRUE	TRUE	FALSE	FALSE	0.0618519861615876
G003343305	Bacteria	Firmicutes	Bacilli	Lactobacillales	Enterococcaceae	Enterococcus	Enterococcus_gilvus	TRUE	FALSE	FALSE	FALSE	0.0249610684283203
G003350095	Bacteria	Proteobacteria	Betaproteobacteria	Burkholderiales	Alcaligenaceae	Bordetella	Bordetella_avium	FALSE	FALSE	TRUE	FALSE	0.0097448253542628
G003350405	Bacteria	Proteobacteria	Alphaproteobacteria	Rhodospirillales	Acetobacteraceae	Gluconacetobacter	Gluconacetobacter_liquefaciens	FALSE	FALSE	FALSE	TRUE	0.00293210556250275
G003350525	Bacteria	Actinobacteria	Actinomycetia	Corynebacteriales	Nocardiaceae	Nocardia	Nocardia_mexicana	FALSE	FALSE	TRUE	FALSE	0.00178846343113325
G003350585	Bacteria	Actinobacteria	Actinomycetia	Corynebacteriales	Nocardiaceae	Nocardia	Nocardia_pseudobrasiliensis	FALSE	FALSE	TRUE	FALSE	0.00165661735385763
G003351545	Bacteria	Proteobacteria	Betaproteobacteria	Neisseriales	Neisseriaceae	Neisseria	Neisseria_elongata	TRUE	FALSE	TRUE	TRUE	0.951618837380427
G003351565	Bacteria	Proteobacteria	Betaproteobacteria	Neisseriales	Neisseriaceae	Neisseria	Neisseria_lactamica	FALSE	FALSE	TRUE	FALSE	0.566366424509504
G003367495	Bacteria	Firmicutes	Bacilli	Bacillales	Bacillaceae	Lysinibacillus	Lysinibacillus_fusiformis	FALSE	FALSE	TRUE	FALSE	0.00828708462016555
G003385915	Bacteria	Firmicutes	Bacilli	Bacillales	Paenibacillaceae	Brevibacillus	Brevibacillus_brevis	FALSE	FALSE	TRUE	FALSE	0.0126010994881276
G003391395	Bacteria	Actinobacteria	Actinomycetia	Corynebacteriales	Mycobacteriaceae	Mycobacterium	Mycobacterium_marinum	FALSE	FALSE	TRUE	FALSE	0.00352687225625299
G003397685	Bacteria	Actinobacteria	Actinomycetia	Bifidobacteriales	Bifidobacteriaceae	Gardnerella	Gardnerella_vaginalis	TRUE	FALSE	TRUE	TRUE	0.76074386679326
G003428485	Bacteria	Actinobacteria	Coriobacteriia	Eggerthellales	Eggerthellaceae	Adlercreutzia	Adlercreutzia_equolifaciens	TRUE	TRUE	FALSE	FALSE	0.069655527908852
G003428875	Bacteria	Firmicutes	Bacilli	Bacillales	Planococcaceae	Planomicrobium	Planomicrobium_okeanokoites	FALSE	FALSE	FALSE	TRUE	0.0223175510426737
G003431405	Bacteria	Proteobacteria	Gammaproteobacteria	Pasteurellales	Pasteurellaceae	Actinobacillus	Actinobacillus_pleuropneumoniae	FALSE	FALSE	TRUE	FALSE	0.0390851925048351
G003431645	Bacteria	Actinobacteria	Actinomycetia	Corynebacteriales	Mycobacteriaceae	Mycobacterium	Mycobacterium_marinum	FALSE	FALSE	TRUE	FALSE	0.00345114260738271
G003431655	Bacteria	Actinobacteria	Actinomycetia	Corynebacteriales	Mycobacteriaceae	Mycobacterium	Mycobacterium_marinum	FALSE	FALSE	TRUE	FALSE	0.00291108560686962
G003431845	Bacteria	Spirochaetes	Spirochaetia	Spirochaetales	Borreliaceae	Borrelia	Borrelia_miyamotoi	FALSE	FALSE	TRUE	FALSE	0.00123295493432242
G003433695	Bacteria	Firmicutes	Erysipelotrichia	Erysipelotrichales	Erysipelotrichaceae	Absiella	Absiella	FALSE	TRUE	FALSE	FALSE	0.0661353921753574
G003433955	Bacteria	Firmicutes	Tissierellia	Tissierellales	Peptoniphilaceae	Anaerococcus	Anaerococcus_nagyae	FALSE	FALSE	TRUE	FALSE	0.462469327749737
G003435335	Bacteria	Firmicutes	Clostridia	Eubacteriales	Lachnospiraceae	Sellimonas	Sellimonas_intestinalis	FALSE	TRUE	FALSE	FALSE	0.106951574137266
G003435485	Bacteria	Firmicutes	Clostridia	Eubacteriales	Lachnospiraceae	Eisenbergiella	Eisenbergiella_massiliensis	FALSE	TRUE	FALSE	FALSE	0.857588481676175
G003454775	Bacteria	Firmicutes	Tissierellia	Tissierellales	Peptoniphilaceae	Parvimonas	Parvimonas_micra	TRUE	TRUE	TRUE	TRUE	0.983470960000915
G003457595	Bacteria	Firmicutes	Clostridia	Eubacteriales	Lachnospiraceae	Blautia	Blautia_obeum	TRUE	FALSE	FALSE	TRUE	0.754128778277676
G003457795	Bacteria	Firmicutes	Clostridia	Eubacteriales	Lachnospiraceae	Roseburia	Roseburia_inulinivorans	TRUE	TRUE	FALSE	TRUE	0.919588087400258
G003459085	Bacteria	Firmicutes	Erysipelotrichia	Erysipelotrichales	Erysipelotrichaceae	Holdemania	Holdemania_filiformis	TRUE	TRUE	FALSE	FALSE	0.135390448385337
G003464225	Bacteria	Firmicutes	Erysipelotrichia	Erysipelotrichales	Erysipelotrichaceae	Holdemanella	Holdemanella_biformis	TRUE	TRUE	FALSE	FALSE	0.366831310056777
G003470375	Bacteria	Firmicutes	Negativicutes	Selenomonadales	Selenomonadaceae	Megamonas	Megamonas_funiformis	TRUE	TRUE	FALSE	FALSE	0.284064406286628
G003472935	Bacteria	Bacteroidetes	Bacteroidia	Bacteroidales	Bacteroidaceae	Bacteroides	Bacteroides_intestinalis	TRUE	TRUE	FALSE	FALSE	0.691238491895584
G003475105	Bacteria	Firmicutes	Clostridia	Eubacteriales	Eubacteriaceae	Eubacterium	Eubacterium_ventriosum	TRUE	FALSE	FALSE	FALSE	0.204141582269521
G003475485	Bacteria	Firmicutes	Erysipelotrichia	Erysipelotrichales	Erysipelotrichaceae	Dielma	Dielma_fastidiosa	FALSE	TRUE	FALSE	FALSE	0.169477004879114
G003516125	Bacteria	Proteobacteria	Gammaproteobacteria	Enterobacterales	Enterobacteriaceae	Cronobacter	Cronobacter_sakazakii	FALSE	TRUE	TRUE	FALSE	0.0570804678559172
G003516145	Bacteria	Spirochaetes	Spirochaetia	Leptospirales	Leptospiraceae	Leptospira	Leptospira_borgpetersenii	FALSE	FALSE	TRUE	FALSE	0.00048587433085838
G003516165	Bacteria	Proteobacteria	Gammaproteobacteria	Enterobacterales	Yersiniaceae	Serratia	Serratia_marcescens	TRUE	FALSE	TRUE	TRUE	0.198776495130243
G003546465	Bacteria	Proteobacteria	Betaproteobacteria	Burkholderiales	Burkholderiaceae	Burkholderia	Burkholderia_cepacia	FALSE	FALSE	TRUE	FALSE	0.334162982891119
G003568605	Bacteria	Proteobacteria	Betaproteobacteria	Burkholderiales	Burkholderiaceae	Burkholderia	Burkholderia_thailandensis	FALSE	FALSE	TRUE	FALSE	0.029661331493834
G003570845	Bacteria	Firmicutes	Negativicutes	Veillonellales	Veillonellaceae	Dialister	Dialister_pneumosintes	FALSE	FALSE	TRUE	TRUE	0.994111172659039
G003571725	Bacteria	Firmicutes	Bacilli	Bacillales	Staphylococcaceae	Staphylococcus	Staphylococcus_warneri	TRUE	TRUE	TRUE	TRUE	0.941947924359343
G003572535	Bacteria	Proteobacteria	Gammaproteobacteria	Enterobacterales	Enterobacteriaceae	Shigella	Shigella_boydii	FALSE	FALSE	TRUE	FALSE	0.951214627382208
G003577645	Bacteria	Firmicutes	Bacilli	Bacillales	Staphylococcaceae	Staphylococcus	Staphylococcus_gallinarum	FALSE	FALSE	TRUE	FALSE	0.0347515951451572
G003579335	Bacteria	Firmicutes	Bacilli	Bacillales	Staphylococcaceae	Staphylococcus	Staphylococcus_simulans	TRUE	FALSE	TRUE	FALSE	0.0404567864663346
G003581385	Bacteria	Proteobacteria	Betaproteobacteria	Burkholderiales	Alcaligenaceae	Bordetella	Bordetella_avium	FALSE	FALSE	TRUE	FALSE	0.00980663486890511
G003589745	Bacteria	Firmicutes	Clostridia	Eubacteriales	Lachnospiraceae	Lachnoanaerobaculum	Lachnoanaerobaculum_umeaense	FALSE	TRUE	FALSE	FALSE	0.356955367502823
G003590975	Bacteria	Proteobacteria	Epsilonproteobacteria	Campylobacterales	Campylobacteraceae	Campylobacter	Campylobacter_coli	TRUE	FALSE	TRUE	FALSE	0.00508722753154238
G003606205	Bacteria	Proteobacteria	Gammaproteobacteria	Enterobacterales	Enterobacteriaceae	Enterobacter	Enterobacter_mori	FALSE	TRUE	FALSE	FALSE	0.27012332143347
G003606265	Bacteria	Firmicutes	Clostridia	Eubacteriales	Clostridiaceae	Clostridium	Clostridium_septicum	FALSE	TRUE	TRUE	FALSE	0.473018775600355
G003609695	Bacteria	Actinobacteria	Actinomycetia	Corynebacteriales	Mycobacteriaceae	Mycobacterium	Mycobacterium_marinum	FALSE	FALSE	TRUE	FALSE	0.00333983954057524
G003614235	Bacteria	Firmicutes	Clostridia	Eubacteriales	Clostridiaceae	Clostridium	Clostridium_novyi	FALSE	FALSE	TRUE	FALSE	0.0150737180077131
G003614435	Bacteria	Actinobacteria	Actinomycetia	Corynebacteriales	Mycobacteriaceae	Mycobacterium	Mycobacterium_paragordonae	FALSE	FALSE	TRUE	FALSE	0.0355493124553678
G003614945	Bacteria	Bacteroidetes	Flavobacteriia	Flavobacteriales	Weeksellaceae	Bergeyella	Bergeyella_cardium	FALSE	FALSE	TRUE	FALSE	0.0406084504856906
G003628755	Bacteria	Firmicutes	Clostridia	Eubacteriales	Christensenellaceae	Christensenella	Christensenella_minuta	FALSE	TRUE	FALSE	FALSE	0.0734750910318015
G003634235	Bacteria	Proteobacteria	Gammaproteobacteria	Enterobacterales	Enterobacteriaceae	Yokenella	Yokenella_regensburgei	FALSE	TRUE	TRUE	FALSE	0.0362476785362387
G003634345	Bacteria	Bacteroidetes	Bacteroidia	Bacteroidales	Barnesiellaceae	Coprobacter	Coprobacter_fastidiosus	TRUE	TRUE	FALSE	FALSE	0.883134828760499
G003634525	Bacteria	Actinobacteria	Actinomycetia	Corynebacteriales	Nocardiaceae	Williamsia	Williamsia_muralis	FALSE	FALSE	TRUE	FALSE	0.0822017145436295
G003634575	Bacteria	Proteobacteria	Gammaproteobacteria	Enterobacterales	Morganellaceae	Photorhabdus	Photorhabdus_asymbiotica	FALSE	FALSE	TRUE	FALSE	0.00573865293993057
G003634705	Bacteria	Actinobacteria	Actinomycetia	Streptosporangiales	Thermomonosporaceae	Actinomadura	Actinomadura_pelletieri	FALSE	FALSE	TRUE	FALSE	0.00148675824803479
G003634885	Bacteria	Actinobacteria	Actinomycetia	Corynebacteriales	Corynebacteriaceae	Corynebacterium	Corynebacterium_pseudotuberculosis	FALSE	FALSE	TRUE	FALSE	0.0104192947241577
G003641245	Bacteria	Actinobacteria	Actinomycetia	Corynebacteriales	Corynebacteriaceae	Corynebacterium	Corynebacterium_xerosis	FALSE	FALSE	TRUE	TRUE	0.0473610129854482
G003663835	Bacteria	Bacteroidetes	Flavobacteriia	Flavobacteriales	Flavobacteriaceae	Flavobacterium	Flavobacterium_lindanitolerans	TRUE	TRUE	FALSE	FALSE	0.0346647144162055
G003667205	Bacteria	Actinobacteria	Actinomycetia	Micrococcales	Micrococcaceae	Kocuria	Kocuria_indica	TRUE	FALSE	FALSE	FALSE	0.171252950003525
G003667225	Bacteria	Actinobacteria	Actinomycetia	Micrococcales	Micrococcaceae	Kocuria	Kocuria_rhizophila	TRUE	FALSE	TRUE	FALSE	0.441344325604639
G003667905	Bacteria	Proteobacteria	Alphaproteobacteria	Hyphomicrobiales	Rhizobiaceae	Agrobacterium	Agrobacterium_tumefaciens	FALSE	FALSE	TRUE	FALSE	0.221428581921062
G003668715	Bacteria	Proteobacteria	Gammaproteobacteria	Enterobacterales	Hafniaceae	Hafnia	Hafnia_alvei	TRUE	TRUE	TRUE	FALSE	0.0142036653923807
G003688935	Bacteria	Actinobacteria	Actinomycetia	Corynebacteriales	Corynebacteriaceae	Corynebacterium	Corynebacterium_macginleyi	FALSE	FALSE	TRUE	FALSE	0.186000752838743
G003697165	Bacteria	Proteobacteria	Gammaproteobacteria	Enterobacterales	Enterobacteriaceae	Escherichia	Escherichia_coli	TRUE	FALSE	TRUE	FALSE	0.994599843411547
G003703435	Bacteria	Proteobacteria	Gammaproteobacteria	Legionellales	Legionellaceae	Legionella	Legionella_jordanis	FALSE	FALSE	TRUE	FALSE	0.00158782311466071
G003710815	Bacteria	Firmicutes	Bacilli	Bacillales	Paenibacillaceae	Brevibacillus	Brevibacillus_centrosporus	FALSE	FALSE	TRUE	FALSE	0.00908059886648342
G003710885	Bacteria	Firmicutes	Bacilli	Bacillales	Paenibacillaceae	Brevibacillus	Brevibacillus_agri	FALSE	FALSE	TRUE	FALSE	0.82223096657215
G003726015	Bacteria	Actinobacteria	Coriobacteriia	Eggerthellales	Eggerthellaceae	Adlercreutzia	Adlercreutzia_equolifaciens	TRUE	TRUE	FALSE	FALSE	0.0690558857893993
G003788975	Bacteria	Actinobacteria	Coriobacteriia	Eggerthellales	Eggerthellaceae	Gordonibacter	Gordonibacter_urolithinfaciens	TRUE	TRUE	FALSE	FALSE	0.0622606274896652
G003788985	Bacteria	Actinobacteria	Coriobacteriia	Eggerthellales	Eggerthellaceae	Gordonibacter	Gordonibacter_urolithinfaciens	TRUE	TRUE	FALSE	FALSE	0.0519043633747055
G003795375	Bacteria	Proteobacteria	Gammaproteobacteria	Enterobacterales	Enterobacteriaceae	Citrobacter	Citrobacter_europaeus	FALSE	TRUE	FALSE	FALSE	0.393583388944063
G003798325	Bacteria	Actinobacteria	Actinomycetia	Propionibacteriales	Propionibacteriaceae	Propionibacterium	Propionibacterium_acidifaciens	TRUE	FALSE	TRUE	FALSE	0.908797540198284
G003812345	Bacteria	Proteobacteria	Gammaproteobacteria	Enterobacterales	Enterobacteriaceae	Citrobacter	Citrobacter_freundii	TRUE	TRUE	TRUE	TRUE	0.440845003342688
G003812505	Bacteria	Firmicutes	Bacilli	Bacillales	Staphylococcaceae	Staphylococcus	Staphylococcus_hominis	TRUE	TRUE	TRUE	FALSE	0.938342065080792
G003814515	Bacteria	Firmicutes	Bacilli	Bacillales	Staphylococcaceae	Salinicoccus	Salinicoccus_roseus	FALSE	FALSE	FALSE	TRUE	0.0231952198961242
G003814575	Bacteria	Proteobacteria	Gammaproteobacteria	Pasteurellales	Pasteurellaceae	Frederiksenia	Frederiksenia_canicola	FALSE	FALSE	TRUE	FALSE	0.040642678529918
G003815775	Bacteria	Bacteroidetes	Flavobacteriia	Flavobacteriales	Weeksellaceae	Chryseobacterium	Chryseobacterium_joostei	TRUE	FALSE	FALSE	FALSE	0.0169423599074232
G003815975	Bacteria	Bacteroidetes	Flavobacteriia	Flavobacteriales	Weeksellaceae	Chryseobacterium	Chryseobacterium_bernardetii	FALSE	FALSE	TRUE	FALSE	0.0265165830173687
G003818115	Bacteria	Proteobacteria	Gammaproteobacteria	Enterobacterales	Enterobacteriaceae	Citrobacter	Citrobacter_youngae	FALSE	FALSE	TRUE	FALSE	0.26531201964864
G003850345	Bacteria	Proteobacteria	Gammaproteobacteria	Pseudomonadales	Pseudomonadaceae	Pseudomonas	Pseudomonas_chlororaphis	FALSE	FALSE	FALSE	TRUE	0.166063731085871
G003851105	Bacteria	Firmicutes	Bacilli	Bacillales	Paenibacillaceae	Paenibacillus	Paenibacillus_macerans	FALSE	FALSE	TRUE	FALSE	0.00310919091971088
G003851835	Bacteria	Proteobacteria	Gammaproteobacteria	Pseudomonadales	Pseudomonadaceae	Pseudomonas	Pseudomonas_chlororaphis	FALSE	FALSE	FALSE	TRUE	0.171190553180345
G003851905	Bacteria	Proteobacteria	Gammaproteobacteria	Pseudomonadales	Pseudomonadaceae	Pseudomonas	Pseudomonas_chlororaphis	FALSE	FALSE	FALSE	TRUE	0.168920053709585
G003862435	Bacteria	Firmicutes	Bacilli	Lactobacillales	Lactobacillaceae	Weissella	Weissella_viridescens	FALSE	TRUE	FALSE	FALSE	0.0051376974833465
G003862485	Bacteria	Firmicutes	Clostridia	Eubacteriales	Lachnospiraceae	Lachnoanaerobaculum	Lachnoanaerobaculum_orale	FALSE	FALSE	FALSE	TRUE	0.965225744750805
G003864435	Bacteria	Firmicutes	Bacilli	Bacillales	Paenibacillaceae	Paenibacillus	Paenibacillus_macerans	FALSE	FALSE	TRUE	FALSE	0.00303292296189746
G003932295	Bacteria	Actinobacteria	Actinomycetia	Corynebacteriales	Corynebacteriaceae	Corynebacterium	Corynebacterium_bovis	FALSE	FALSE	TRUE	FALSE	0.0139773747153837
G003945365	Bacteria	Firmicutes	Negativicutes	Acidaminococcales	Acidaminococcaceae	Phascolarctobacterium	Phascolarctobacterium_faecium	FALSE	TRUE	FALSE	FALSE	0.891860277032282
G003945385	Bacteria	Actinobacteria	Actinomycetia	Pseudonocardiales	Pseudonocardiaceae	Pseudonocardia	Pseudonocardia_autotrophica	FALSE	FALSE	TRUE	FALSE	0.0092597446287841
G003945765	Bacteria	Proteobacteria	Gammaproteobacteria	Pseudomonadales	Pseudomonadaceae	Pseudomonas	Pseudomonas_chlororaphis	FALSE	FALSE	FALSE	TRUE	0.169245057458028
G003952825	Bacteria	Actinobacteria	Actinomycetia	Bifidobacteriales	Bifidobacteriaceae	Bifidobacterium	Bifidobacterium_pseudocatenulatum	TRUE	TRUE	FALSE	TRUE	0.124408238478924
G003953035	Bacteria	Proteobacteria	Alphaproteobacteria	Sphingomonadales	Sphingomonadaceae	Sphingomonas	Sphingomonas_koreensis	FALSE	FALSE	TRUE	FALSE	0.076224431937068
G003955965	Bacteria	Proteobacteria	Gammaproteobacteria	Enterobacterales	Morganellaceae	Morganella	Morganella_morganii	TRUE	TRUE	TRUE	TRUE	0.0545438680909762
G003957875	Bacteria	Proteobacteria	Gammaproteobacteria	Enterobacterales	Yersiniaceae	Serratia	Serratia_marcescens	TRUE	FALSE	TRUE	TRUE	0.165393788237267
G003966625	Bacteria	Firmicutes	Bacilli	Bacillales	Staphylococcaceae	Staphylococcus	Staphylococcus_caprae	FALSE	FALSE	TRUE	TRUE	0.336707185994451
G003968815	Bacteria	Firmicutes	Bacilli	Bacillales	Staphylococcaceae	Staphylococcus	Staphylococcus_gallinarum	FALSE	FALSE	TRUE	FALSE	0.0360744875837921
G003968865	Bacteria	Firmicutes	Bacilli	Bacillales	Staphylococcaceae	Staphylococcus	Staphylococcus_schleiferi	TRUE	TRUE	TRUE	FALSE	0.00948949298233073
G003968885	Bacteria	Firmicutes	Bacilli	Bacillales	Staphylococcaceae	Staphylococcus	Staphylococcus_saccharolyticus	FALSE	FALSE	TRUE	FALSE	0.596328687607652
G003970475	Bacteria	Firmicutes	Bacilli	Bacillales	Staphylococcaceae	Staphylococcus	Staphylococcus_hyicus	FALSE	FALSE	TRUE	FALSE	0.00737345051860194
G003970495	Bacteria	Firmicutes	Bacilli	Bacillales	Staphylococcaceae	Staphylococcus	Staphylococcus_pasteuri	FALSE	FALSE	TRUE	TRUE	0.95404723806309
G003970515	Bacteria	Firmicutes	Bacilli	Bacillales	Staphylococcaceae	Staphylococcus	Staphylococcus_equorum	FALSE	FALSE	TRUE	TRUE	0.1198823450529
G003987575	Bacteria	Firmicutes	Bacilli	Lactobacillales	Enterococcaceae	Vagococcus	Vagococcus_fluvialis	FALSE	FALSE	TRUE	FALSE	0.375400396195379
G003990875	Bacteria	Actinobacteria	Actinomycetia	Corynebacteriales	Nocardiaceae	Rhodococcus	Rhodococcus_erythropolis	FALSE	FALSE	TRUE	TRUE	0.702240808014968
G003992065	Bacteria	Firmicutes	Negativicutes	Veillonellales	Veillonellaceae	Veillonella	Veillonella_seminalis	TRUE	FALSE	FALSE	FALSE	0.133599176286276
G003999355	Bacteria	Firmicutes	Bacilli	Lactobacillales	Lactobacillaceae	Lactobacillus	Lactobacillus_amylolyticus	FALSE	TRUE	FALSE	FALSE	0.0743336458047743
G004000945	Bacteria	Firmicutes	Bacilli	Bacillales	Paenibacillaceae	Paenibacillus	Paenibacillus_lautus	FALSE	TRUE	FALSE	FALSE	0.00178069555004494
G004000965	Bacteria	Firmicutes	Bacilli	Bacillales	Paenibacillaceae	Paenibacillus	Paenibacillus_macerans	FALSE	FALSE	TRUE	FALSE	0.00124894152206005
G004001005	Bacteria	Firmicutes	Bacilli	Bacillales	Paenibacillaceae	Paenibacillus	Paenibacillus_thiaminolyticus	FALSE	FALSE	TRUE	FALSE	0.000907522426588222
G004001025	Bacteria	Firmicutes	Bacilli	Bacillales	Paenibacillaceae	Paenibacillus	Paenibacillus_amylolyticus	TRUE	FALSE	FALSE	FALSE	0.0045557080904944
G004006635	Bacteria	Fusobacteria	Fusobacteriia	Fusobacteriales	Fusobacteriaceae	Fusobacterium	Fusobacterium_necrophorum	TRUE	FALSE	TRUE	FALSE	0.729385476111805
G004028355	Bacteria	Firmicutes	Bacilli	Lactobacillales	Streptococcaceae	Streptococcus	Streptococcus_pyogenes	FALSE	FALSE	TRUE	FALSE	0.273578983759665
G004089895	Bacteria	Proteobacteria	Gammaproteobacteria	Enterobacterales	Enterobacteriaceae	Kosakonia	Kosakonia_cowanii	TRUE	TRUE	TRUE	FALSE	0.0508457214779602
G004115585	Bacteria	Firmicutes	Clostridia	Eubacteriales	Clostridiaceae	Clostridium	Clostridium_tetani	FALSE	FALSE	TRUE	FALSE	0.0023120519487727
G004117055	Bacteria	Firmicutes	Bacilli	Bacillales	Paenibacillaceae	Brevibacillus	Brevibacillus_agri	FALSE	FALSE	TRUE	FALSE	0.828457075197709
G004121315	Bacteria	Actinobacteria	Actinomycetia	Micrococcales	Cellulomonadaceae	Oerskovia	Oerskovia_turbata	FALSE	FALSE	TRUE	FALSE	0.0133047030121705
G004125815	Bacteria	Firmicutes	Bacilli	Lactobacillales	Streptococcaceae	Streptococcus	Streptococcus_australis	TRUE	FALSE	FALSE	TRUE	0.948388296490272
G004136195	Bacteria	Actinobacteria	Actinomycetia	Propionibacteriales	Propionibacteriaceae	Cutibacterium	Cutibacterium_acnes	TRUE	TRUE	TRUE	FALSE	1
G004137235	Bacteria	Actinobacteria	Actinomycetia	Propionibacteriales	Nocardioidaceae	Nocardioides	Nocardioides_ganghwensis	FALSE	FALSE	FALSE	TRUE	0.125022079037839
G004138065	Bacteria	Actinobacteria	Actinomycetia	Corynebacteriales	Corynebacteriaceae	Corynebacterium	Corynebacterium_striatum	TRUE	TRUE	TRUE	TRUE	0.587043200887594
G004154955	Bacteria	Firmicutes	Clostridia	Eubacteriales		Intestinimonas	Intestinimonas_butyriciproducens	TRUE	TRUE	FALSE	FALSE	0.361128495341612
G004166975	Bacteria	Bacteroidetes	Bacteroidia	Bacteroidales	Tannerellaceae	Parabacteroides	Parabacteroides_merdae	TRUE	TRUE	FALSE	TRUE	0.828513655662563
G004216755	Bacteria	Proteobacteria	Betaproteobacteria	Burkholderiales	Alcaligenaceae	Kerstersia	Kerstersia_gyiorum	FALSE	FALSE	TRUE	FALSE	0.0287742057296832
G004217095	Bacteria	Proteobacteria	Betaproteobacteria	Burkholderiales	Alcaligenaceae	Advenella	Advenella_incenata	FALSE	FALSE	TRUE	FALSE	0.00251995891260793
G004283175	Bacteria	Proteobacteria	Gammaproteobacteria	Legionellales	Legionellaceae	Legionella	Legionella_longbeachae	FALSE	FALSE	TRUE	FALSE	0.000989631040837482
G004283755	Bacteria	Proteobacteria	Gammaproteobacteria	Xanthomonadales	Xanthomonadaceae	Pseudoxanthomonas	Pseudoxanthomonas_winnipegensis	FALSE	FALSE	TRUE	FALSE	0.110011971057553
G004291115	Bacteria	Firmicutes	Bacilli	Bacillales	Staphylococcaceae	Staphylococcus	Staphylococcus_saccharolyticus	FALSE	FALSE	TRUE	FALSE	0.599473090463005
G004295525	Bacteria	Proteobacteria	Epsilonproteobacteria	Campylobacterales	Helicobacteraceae	Helicobacter	Helicobacter_pylori	TRUE	FALSE	TRUE	FALSE	0.955004346069707
G004328535	Bacteria	Actinobacteria	Actinomycetia	Micrococcales	Micrococcaceae	Kocuria	Kocuria_indica	TRUE	FALSE	FALSE	FALSE	0.184493271005944
G004328555	Bacteria	Proteobacteria	Alphaproteobacteria	Rhodobacterales	Rhodobacteraceae	Haematobacter	Haematobacter_massiliensis	FALSE	FALSE	TRUE	FALSE	0.0407302747022744
G004328965	Bacteria	Bacteroidetes	Flavobacteriia	Flavobacteriales	Weeksellaceae	Chryseobacterium	Chryseobacterium_gleum	FALSE	FALSE	TRUE	FALSE	0.0200920670815651
G004336685	Bacteria	Actinobacteria	Actinomycetia	Bifidobacteriales	Bifidobacteriaceae	Gardnerella	Gardnerella_vaginalis	TRUE	FALSE	TRUE	TRUE	0.76027877886122
G004337635	Bacteria	Bacteroidetes	Flavobacteriia	Flavobacteriales	Flavobacteriaceae	Myroides	Myroides_odoratimimus	FALSE	FALSE	FALSE	TRUE	0.0172641281852694
G004341825	Bacteria	Firmicutes	Bacilli	Bacillales	Thermoactinomycetaceae	Hazenella	Hazenella_coriacea	FALSE	FALSE	TRUE	FALSE	0.00147076285721825
G004342115	Bacteria	Proteobacteria	Gammaproteobacteria	Pasteurellales	Pasteurellaceae	Mannheimia	Mannheimia_haemolytica	FALSE	FALSE	TRUE	FALSE	0.017494724504026
G004342845	Bacteria	Bacteroidetes	Bacteroidia	Bacteroidales	Bacteroidaceae	Bacteroides	Bacteroides_heparinolyticus	FALSE	FALSE	TRUE	FALSE	0.922915761239371
G004345265	Bacteria	Firmicutes	Clostridia	Eubacteriales	Oscillospiraceae	Fournierella	Fournierella_massiliensis	FALSE	TRUE	FALSE	FALSE	0.189845028292312
G004345285	Bacteria	Proteobacteria	Gammaproteobacteria	Enterobacterales	Enterobacteriaceae	Raoultella	Raoultella_planticola	FALSE	FALSE	TRUE	FALSE	0.127852735489876
G004345805	Bacteria	Firmicutes	Clostridia	Eubacteriales	Oscillospiraceae	Flavonifractor	Flavonifractor_plautii	TRUE	TRUE	FALSE	TRUE	0.932909985633221
G004346445	Bacteria	Firmicutes	Tissierellia	Tissierellales	Tissierellaceae	Tissierella	Tissierella_praeacuta	FALSE	FALSE	TRUE	FALSE	0.105807326167249
G004349435	Bacteria	Firmicutes	Tissierellia	Tissierellales	Tissierellaceae	Sporanaerobacter	Sporanaerobacter_acetigenes	TRUE	TRUE	FALSE	FALSE	0.0512042476591826
G004354305	Bacteria	Proteobacteria	Gammaproteobacteria	Alteromonadales	Shewanellaceae	Shewanella	Shewanella_decolorationis	FALSE	FALSE	FALSE	TRUE	0.0562620540657826
G004354485	Bacteria	Firmicutes	Bacilli	Lactobacillales	Streptococcaceae	Lactococcus	Lactococcus_lactis	TRUE	TRUE	FALSE	FALSE	0.785999300231228
G004354495	Bacteria	Firmicutes	Bacilli	Lactobacillales	Lactobacillaceae	Pediococcus	Pediococcus_pentosaceus	TRUE	TRUE	FALSE	FALSE	0.0278192353152492
G004354505	Bacteria	Firmicutes	Bacilli	Lactobacillales	Streptococcaceae	Streptococcus	Streptococcus_thermophilus	TRUE	TRUE	FALSE	FALSE	0.875518022736412
G004354545	Bacteria	Firmicutes	Bacilli	Lactobacillales	Lactobacillaceae	Lactobacillus	Lactobacillus_amylolyticus	FALSE	TRUE	FALSE	FALSE	0.0999226448727004
G004354555	Bacteria	Firmicutes	Bacilli	Lactobacillales	Lactobacillaceae	Leuconostoc	Leuconostoc_citreum	TRUE	TRUE	FALSE	TRUE	0.0933840035466259
G004354615	Bacteria	Firmicutes	Bacilli	Lactobacillales	Lactobacillaceae	Lactobacillus	Lactobacillus_delbrueckii	TRUE	TRUE	TRUE	TRUE	0.389528018055064
G004358895	Bacteria	Actinobacteria	Actinomycetia	Micrococcales	Micrococcaceae	Kocuria	Kocuria_rosea	FALSE	FALSE	TRUE	FALSE	0.128551082653242
G004361965	Bacteria	Actinobacteria	Actinomycetia	Pseudonocardiales	Pseudonocardiaceae	Pseudonocardia	Pseudonocardia_autotrophica	FALSE	FALSE	TRUE	FALSE	0.00928319524629389
G004362495	Bacteria	Actinobacteria	Actinomycetia	Corynebacteriales	Nocardiaceae	Nocardia	Nocardia_ignorata	FALSE	FALSE	TRUE	FALSE	0.00276429563711141
G004367745	Bacteria	Proteobacteria	Betaproteobacteria	Burkholderiales	Oxalobacteraceae	Herbaspirillum	Herbaspirillum_huttiense	FALSE	FALSE	TRUE	FALSE	0.666813779532747
G004368535	Bacteria	Proteobacteria	Gammaproteobacteria	Pasteurellales	Pasteurellaceae	Haemophilus	Haemophilus_haemolyticus	TRUE	FALSE	TRUE	FALSE	0.971931900707855
G004368965	Bacteria	Spirochaetes	Spirochaetia	Leptospirales	Leptospiraceae	Leptospira	Leptospira_meyeri	FALSE	FALSE	TRUE	FALSE	0.000837756925889898
G004378605	Bacteria	Proteobacteria	Gammaproteobacteria	Moraxellales	Moraxellaceae	Acinetobacter	Acinetobacter_seifertii	FALSE	FALSE	TRUE	FALSE	0.1627256086192
G004405045	Bacteria	Bacteroidetes	Bacteroidia	Bacteroidales	Dysgonomonadaceae	Dysgonomonas	Dysgonomonas_capnocytophagoides	FALSE	TRUE	TRUE	FALSE	0.00849396164317832
G004519295	Bacteria	Actinobacteria	Actinomycetia	Micrococcales	Promicromonosporaceae	Cellulosimicrobium	Cellulosimicrobium_funkei	FALSE	FALSE	TRUE	FALSE	0.274017664486224
G004525795	Bacteria	Actinobacteria	Actinomycetia	Actinomycetales	Actinomycetaceae	Actinomyces	Actinomyces_viscosus	FALSE	TRUE	TRUE	TRUE	0.480115896499502
G004563945	Bacteria	Actinobacteria	Actinomycetia	Micrococcales	Micrococcaceae	Kocuria	Kocuria_rhizophila	TRUE	FALSE	TRUE	FALSE	0.439365803864656
G004684145	Bacteria	Proteobacteria	Gammaproteobacteria	Enterobacterales	Yersiniaceae	Serratia	Serratia_marcescens	TRUE	FALSE	TRUE	TRUE	0.173185752683338
G004684815	Bacteria	Proteobacteria	Gammaproteobacteria	Cardiobacteriales	Cardiobacteriaceae	Dichelobacter	Dichelobacter_nodosus	FALSE	FALSE	TRUE	FALSE	0.00739952182335387
G004723625	Bacteria	Proteobacteria	Betaproteobacteria	Burkholderiales	Burkholderiaceae	Burkholderia	Burkholderia_contaminans	FALSE	FALSE	TRUE	FALSE	0.692264951998511
G004745455	Bacteria	Proteobacteria	Gammaproteobacteria	Pseudomonadales	Pseudomonadaceae	Pseudomonas	Pseudomonas_citronellolis	TRUE	TRUE	FALSE	FALSE	0.18178570561206
G004770275	Bacteria	Spirochaetes	Spirochaetia	Leptospirales	Leptospiraceae	Leptospira	Leptospira_meyeri	FALSE	FALSE	TRUE	FALSE	0.000828717048483555
G004771075	Bacteria	Firmicutes	Bacilli	Lactobacillales	Lactobacillaceae	Weissella	Weissella_confusa	TRUE	TRUE	TRUE	TRUE	0.0549459621125796
G004802225	Bacteria	Proteobacteria	Gammaproteobacteria	Pasteurellales	Pasteurellaceae	Haemophilus	Haemophilus_influenzae	TRUE	TRUE	TRUE	FALSE	0.964045724835808
G004803795	Bacteria	Proteobacteria	Epsilonproteobacteria	Campylobacterales	Campylobacteraceae	Campylobacter	Campylobacter_rectus	TRUE	FALSE	TRUE	FALSE	0.984687435718066
G004803815	Bacteria	Proteobacteria	Epsilonproteobacteria	Campylobacterales	Campylobacteraceae	Campylobacter	Campylobacter_showae	TRUE	FALSE	FALSE	FALSE	0.886885709287488
G004843545	Bacteria	Firmicutes	Bacilli	Lactobacillales	Streptococcaceae	Streptococcus	Streptococcus_pasteurianus	FALSE	TRUE	FALSE	FALSE	0.233801011330605
G005217555	Bacteria	Firmicutes	Bacilli	Bacillales	Bacillaceae	Lysinibacillus	Lysinibacillus_sphaericus	FALSE	FALSE	TRUE	FALSE	0.00257640196340278
G005221285	Bacteria	Proteobacteria	Betaproteobacteria	Neisseriales	Neisseriaceae	Neisseria	Neisseria_flavescens	TRUE	FALSE	TRUE	FALSE	0.908148817903456
G005221305	Bacteria	Proteobacteria	Betaproteobacteria	Neisseriales	Neisseriaceae	Neisseria	Neisseria_subflava	FALSE	FALSE	TRUE	TRUE	0.969803598828416
G005280755	Bacteria	Proteobacteria	Gammaproteobacteria	Legionellales	Coxiellaceae	Coxiella	Coxiella_burnetii	FALSE	FALSE	TRUE	FALSE	0.00153298025615123
G005281455	Bacteria	Proteobacteria	Gammaproteobacteria	Moraxellales	Moraxellaceae	Acinetobacter	Acinetobacter_nosocomialis	FALSE	TRUE	TRUE	FALSE	0.198701794757767
G005405525	Bacteria	Firmicutes	Bacilli	Lactobacillales	Lactobacillaceae	Weissella	Weissella_cibaria	TRUE	TRUE	FALSE	FALSE	0.0437754067335991
G005706655	Bacteria	Bacteroidetes	Bacteroidia	Bacteroidales	Bacteroidaceae	Bacteroides	Bacteroides_fragilis	TRUE	TRUE	TRUE	TRUE	0.97531646620103
G005863255	Bacteria	Actinobacteria	Actinomycetia	Corynebacteriales	Nocardiaceae	Nocardia	Nocardia_asteroides	FALSE	FALSE	TRUE	FALSE	0.00372127828837934
G005876855	Bacteria	Proteobacteria	Gammaproteobacteria	Pseudomonadales	Pseudomonadaceae	Pseudomonas	Pseudomonas_nosocomialis	FALSE	FALSE	TRUE	FALSE	0.0828595282225298
G006088795	Bacteria	Firmicutes	Bacilli	Bacillales	Bacillaceae	Bacillus	Bacillus_subtilis	FALSE	TRUE	TRUE	TRUE	0.0382838120943863
G006094295	Bacteria	Firmicutes	Bacilli	Bacillales	Bacillaceae	Bacillus	Bacillus_cereus	FALSE	FALSE	TRUE	FALSE	0.0987436565583403
G006094315	Bacteria	Proteobacteria	Betaproteobacteria	Burkholderiales	Burkholderiaceae	Burkholderia	Burkholderia_cepacia	FALSE	FALSE	TRUE	FALSE	0.334733497782778
G006094335	Bacteria	Firmicutes	Bacilli	Bacillales	Bacillaceae	Bacillus	Bacillus_licheniformis	FALSE	TRUE	TRUE	FALSE	0.0516936548244305
G006094355	Bacteria	Firmicutes	Bacilli	Bacillales	Staphylococcaceae	Staphylococcus	Staphylococcus_saprophyticus	FALSE	FALSE	TRUE	TRUE	0.468334800962211
G006094375	Bacteria	Firmicutes	Bacilli	Bacillales	Staphylococcaceae	Staphylococcus	Staphylococcus_epidermidis	TRUE	TRUE	TRUE	FALSE	0.988485398808076
G006094395	Bacteria	Firmicutes	Bacilli	Bacillales	Staphylococcaceae	Staphylococcus	Staphylococcus_haemolyticus	TRUE	TRUE	TRUE	TRUE	0.473033556279833
G006094455	Bacteria	Proteobacteria	Gammaproteobacteria	Enterobacterales	Morganellaceae	Morganella	Morganella_morganii	TRUE	TRUE	TRUE	TRUE	0.0483788413232926
G006094695	Bacteria	Actinobacteria	Actinomycetia	Micrococcales	Micrococcaceae	Kocuria	Kocuria_rosea	FALSE	FALSE	TRUE	FALSE	0.161298782182666
G006094915	Bacteria	Firmicutes	Bacilli	Bacillales	Staphylococcaceae	Staphylococcus	Staphylococcus_aureus	TRUE	TRUE	TRUE	TRUE	0.856240662895348
[truncated: 1,311 more rows]
