# Supplementary material for: Robustness of cancer microbiome signals over a broad range of methodological variation
Source: Oncogene. 2024 Feb 23;43(15):1127–48. doi: 10.1038/s41388-024-02974-w (PMC10997506; doi:10.1038/s41388-024-02974-w)
Supplement: Supplementary file 2 — Supplementary Tables [file 41388_2024_2974_MOESM2_ESM.zip › Tables copy/TableS7_RS210clean_coverage_cutoff_unique_species.csv]

50% coverage cutoff	75% coverage cutoff	90% coverage cutoff
Saccharomyces_cerevisiae	Saccharomyces_cerevisiae	Saccharomyces_cerevisiae
Candida_albicans	Candida_albicans	Malassezia_restricta
Malassezia_restricta	Malassezia_restricta	Escherichia_coli
Escherichia_coli	Escherichia_coli	Pseudomonas_aeruginosa
Pseudomonas_aeruginosa	Pseudomonas_aeruginosa	Shigella_flexneri
Shigella_flexneri	Shigella_flexneri	Treponema_denticola
Xanthomonas_campestris	Treponema_denticola	Porphyromonas_gingivalis
Treponema_denticola	Porphyromonas_gingivalis	Bacteroides_thetaiotaomicron
Porphyromonas_gingivalis	Bacteroides_thetaiotaomicron	Parabacteroides_distasonis
Bacteroides_thetaiotaomicron	Parabacteroides_distasonis	Lactobacillus_gasseri
Parabacteroides_distasonis	Clostridium_perfringens	Akkermansia_muciniphila
Clostridium_perfringens	Staphylococcus_aureus	Leptotrichia_buccalis
Staphylococcus_aureus	Lactobacillus_gasseri	Lancefieldella_parvula
Lactobacillus_gasseri	Campylobacter_hominis	Veillonella_parvula
Campylobacter_hominis	Akkermansia_muciniphila	Bacteroides_fragilis
Ureaplasma_parvum	Micrococcus_luteus	Prevotella_melaninogenica
Akkermansia_muciniphila	Capnocytophaga_ochracea	Peptostreptococcus_stomatis
Bifidobacterium_longum	Cryptobacterium_curtum	Streptococcus_oralis
Corynebacterium_kroppenstedtii	Leptotrichia_buccalis	Streptococcus_mitis
Micrococcus_luteus	Lancefieldella_parvula	Fusobacterium_nucleatum
Capnocytophaga_ochracea	Veillonella_parvula	Parabacteroides_merdae
Cryptobacterium_curtum	Bacteroides_fragilis	Bacteroides_ovatus
Leptotrichia_buccalis	Prevotella_melaninogenica	Bacteroides_uniformis
Lancefieldella_parvula	Peptostreptococcus_stomatis	Parvimonas_micra
Eggerthella_lenta	Streptococcus_oralis	Alistipes_putredinis
Veillonella_parvula	Streptococcus_mitis	Eikenella_corrodens
Bacteroides_fragilis	Fusobacterium_nucleatum	Fusobacterium_gonidiaformans
Escherichia_fergusonii	Blautia_obeum	Alloprevotella_tannerae
Olsenella_uli	Parabacteroides_merdae	Veillonella_dispar
Prevotella_melaninogenica	Bacteroides_ovatus	Catonella_morbi
Peptoniphilus_duerdenii	Bacteroides_uniformis	Dialister_invisus
Peptostreptococcus_stomatis	Parvimonas_micra	Abiotrophia_defectiva
Streptococcus_oralis	Alistipes_putredinis	Shuttleworthia_satelles
Streptococcus_mitis	Erysipelatoclostridium_ramosum	Fusobacterium_periodonticum
Fusobacterium_nucleatum	Bacteroides_stercoris	Selenomonas_sputigena
Blautia_obeum	Corynebacterium_pseudogenitalium	Granulicatella_adiacens
Dorea_longicatena	Prevotella_copri	Granulicatella_elegans
Parabacteroides_merdae	Bacteroides_cellulosilyticus	Slackia_exigua
Bacteroides_ovatus	Eikenella_corrodens	Filifactor_alocis
Bacteroides_uniformis	Fusobacterium_gonidiaformans	Streptococcus_parasanguinis
Parvimonas_micra	Anaerococcus_tetradius	Rothia_dentocariosa
Alistipes_putredinis	Fannyhessea_vaginae	Megasphaera_micronuciformis
Erysipelatoclostridium_ramosum	Alloprevotella_tannerae	Bacteroides_caccae
Bacteroides_stercoris	Veillonella_dispar	Neisseria_cinerea
Bacteroides_eggerthii	Catonella_morbi	Gemella_haemolysans
Parabacteroides_johnsonii	Dialister_invisus	Lancefieldella_rimae
Roseburia_intestinalis	Abiotrophia_defectiva	Roseburia_inulinivorans
Corynebacterium_pseudogenitalium	Shuttleworthia_satelles	Neisseria_sicca
Prevotella_copri	Kingella_oralis	Capnocytophaga_gingivalis
Bacteroides_cellulosilyticus	Fusobacterium_periodonticum	Porphyromonas_endodontalis
Eikenella_corrodens	Selenomonas_sputigena	Corynebacterium_matruchotii
Fusobacterium_gonidiaformans	Granulicatella_adiacens	Rothia_mucilaginosa
Anaerococcus_tetradius	Lactobacillus_iners	Prevotella_bivia
Corynebacterium_accolens	Lactobacillus_crispatus	Bulleidia_extructa
Corynebacterium_striatum	Granulicatella_elegans	Prevotella_oralis
Fannyhessea_vaginae	Slackia_exigua	Aggregatibacter_segnis
Alloprevotella_tannerae	Filifactor_alocis	Prevotella_salivae
Veillonella_dispar	Streptococcus_parasanguinis	Lautropia_mirabilis
Catonella_morbi	Rothia_dentocariosa	Streptococcus_australis
Dialister_invisus	Megasphaera_micronuciformis	Streptococcus_infantis
Abiotrophia_defectiva	Bacteroides_caccae	Streptococcus_peroris
Hungatella_hathewayi	Dorea_formicigenerans	Streptococcus_cristatus
Shuttleworthia_satelles	Anaerococcus_hydrogenalis	Streptococcus_vestibularis
Kingella_oralis	Neisseria_cinerea	Odoribacter_splanchnicus
Fusobacterium_periodonticum	Gemella_haemolysans	Prevotella_multiformis
Selenomonas_sputigena	Lancefieldella_rimae	Streptococcus_sanguinis
Prevotella_bergensis	Roseburia_inulinivorans	Haemophilus_parainfluenzae
Selenomonas_noxia	Neisseria_sicca	Parascardovia_denticolens
Cardiobacterium_hominis	Capnocytophaga_gingivalis	Dialister_micraerophilus
Granulicatella_adiacens	Porphyromonas_endodontalis	Streptococcus_anginosus
Selenomonas_flueggei	Corynebacterium_matruchotii	Prevotella_nigrescens
Lactobacillus_helveticus	Rothia_mucilaginosa	Prevotella_pallens
Lactobacillus_iners	Prevotella_bivia	Streptococcus_pseudopneumoniae
Lactobacillus_crispatus	Bulleidia_extructa	Haemophilus_pittmaniae
Granulicatella_elegans	Gardnerella_vaginalis	Prevotella_oulorum
Slackia_exigua	Dialister_micraerophilus	Peptoanaerobacter_stomatis
Klebsiella_pneumoniae	Prevotella_buccae	Haemophilus_sputorum
Filifactor_alocis	Prevotella_oralis	Stomatobaculum_longum
Streptococcus_parasanguinis	Aggregatibacter_segnis	Streptococcus_intermedius
Rothia_dentocariosa	Lachnoanaerobaculum_saburreum	Helicobacter_pylori
Megasphaera_micronuciformis	Bilophila_wadsworthia	Fusobacterium_necrophorum
Bacteroides_caccae	Prevotella_salivae	Haemophilus_parahaemolyticus
Collinsella_aerofaciens	Lautropia_mirabilis	Alistipes_finegoldii
Dorea_formicigenerans	Streptococcus_australis	Bacteroides_nordii
Bacteroides_intestinalis	Streptococcus_infantis	Scardovia_wiggsiae
Anaerococcus_hydrogenalis	Streptococcus_peroris	Actinomyces_naeslundii
Neisseria_cinerea	Streptococcus_cristatus	Fusobacterium_hwasookii
Gemella_haemolysans	Streptococcus_vestibularis	Barnesiella_intestinihominis
Neisseria_lactamica	Odoribacter_splanchnicus	Peptostreptococcus_anaerobius
Lancefieldella_rimae	Kingella_denitrificans	Corynebacterium_durum
Roseburia_inulinivorans	Prevotella_multiformis	Veillonella_atypica
Neisseria_sicca	Streptococcus_sanguinis	Enterobacter_hormaechei
Capnocytophaga_gingivalis	Haemophilus_parainfluenzae	Anaerostipes_hadrus
Porphyromonas_endodontalis	Parascardovia_denticolens	Eggerthia_catenaformis
Corynebacterium_matruchotii	Cupriavidus_metallidurans	Streptococcus_mutans
Rothia_mucilaginosa	Bacteroides_xylanisolvens	Atopobium_minutum
Prevotella_buccalis	Anaerostipes_hadrus	Acinetobacter_junii
Prevotella_bivia	Porphyromonas_asaccharolytica	Porphyromonas_somerae
Pyramidobacter_piscolens	Streptococcus_anginosus	Leptotrichia_wadei
Bulleidia_extructa	Prevotella_dentalis	Campylobacter_ureolyticus
Gardnerella_vaginalis	Prevotella_nigrescens	Prevotella_veroralis
Dialister_micraerophilus	Prevotella_pallens	Prevotella_oris
Prevotella_buccae	Streptococcus_pseudopneumoniae	Prevotella_loescheii
Prevotella_oralis	Haemophilus_pittmaniae	Prevotella_nanceiensis
Aggregatibacter_segnis	Prevotella_oulorum	Treponema_vincentii
Lachnoanaerobaculum_saburreum	Bacteroides_faecis	Treponema_medium
Pseudoramibacter_alactolyticus	Aggregatibacter_aphrophilus	Treponema_maltophilum
Bilophila_wadsworthia	Peptoanaerobacter_stomatis	Prevotella_denticola
Prevotella_salivae	Haemophilus_sputorum	Prevotella_baroniae
Lautropia_mirabilis	Flavonifractor_plautii	Propionibacterium_acidifaciens
Streptococcus_australis	Stomatobaculum_longum	Leptotrichia_hofstadii
Streptococcus_infantis	Prevotella_maculosa	Actinomyces_dentalis
Streptococcus_peroris	Streptococcus_intermedius	Prevotella_timonensis
Streptococcus_cristatus	Helicobacter_pylori	Streptococcus_sobrinus
Phascolarctobacterium_succinatutens	Fusobacterium_necrophorum	Prevotella_intermedia
Streptococcus_vestibularis	Haemophilus_parahaemolyticus	Cutibacterium_granulosum
Odoribacter_splanchnicus	Alistipes_finegoldii	Treponema_lecithinolyticum
Kingella_denitrificans	Actinomyces_massiliensis	Treponema_socranskii
Prevotella_multiformis	Bacteroides_nordii	Prevotella_pleuritidis
Streptococcus_sanguinis	Scardovia_wiggsiae	Streptococcus_constellatus
Haemophilus_parainfluenzae	Actinomyces_naeslundii	Porphyromonas_uenonis
Parascardovia_denticolens	Fusobacterium_hwasookii	Leptotrichia_trevisanii
Neisseria_bacilliformis	Barnesiella_intestinihominis	Mycoplasma_salivarium
Cupriavidus_metallidurans	Pseudomonas_oleovorans	Mogibacterium_timidum
Parasutterella_excrementihominis	Peptostreptococcus_anaerobius	Stenotrophomonas_maltophilia
Bacteroides_xylanisolvens	Corynebacterium_durum	Prevotella_histicola
Alistipes_shahii	Porphyromonas_catoniae	Gemella_sanguinis
Anaerostipes_hadrus	Veillonella_atypica	Ralstonia_pickettii
Porphyromonas_asaccharolytica	Enterobacter_hormaechei	Bifidobacterium_dentium
Enterobacter_hormaechei	Eggerthia_catenaformis	Streptococcus_salivarius
Streptococcus_anginosus	Streptococcus_mutans	Neisseria_elongata
Pseudomonas_stutzeri	Atopobium_minutum	Enterobacter_ludwigii
Prevotella_dentalis	Acinetobacter_johnsonii	Tannerella_forsythia
Prevotella_nigrescens	Acinetobacter_junii	Staphylococcus_capitis
Prevotella_pallens	Acinetobacter_ursingii	Streptococcus_pneumoniae
Streptococcus_pseudopneumoniae	Porphyromonas_somerae	Haemophilus_influenzae
Haemophilus_pittmaniae	Leptotrichia_wadei	Streptococcus_gordonii
Prevotella_oulorum	Alistipes_onderdonkii	Ralstonia_insidiosa
Bacteroides_faecis	Campylobacter_ureolyticus	Haemophilus_haemolyticus
Aggregatibacter_aphrophilus	Prevotella_veroralis	Shigella_boydii
Selenomonas_infelix	Prevotella_oris	Shigella_dysenteriae
Prevotella_stercorea	Prevotella_loescheii	Staphylococcus_epidermidis
Oribacterium_parvum	Prevotella_nanceiensis	Capnocytophaga_sputigena
Oribacterium_asaccharolyticum	Enterococcus_faecalis	Actinomyces_oris
Peptoanaerobacter_stomatis	Treponema_vincentii	Prevotella_jejuni
Haemophilus_sputorum	Treponema_medium	Anaerococcus_hydrogenalis
Anaeroglobus_geminatus	Treponema_maltophilum	Actinomyces_graevenitzii
Flavonifractor_plautii	Mycoplasma_orale	Staphylococcus_warneri
Stomatobaculum_longum	Prevotella_denticola	Staphylococcus_hominis
Prevotella_maculosa	Solobacterium_moorei	Veillonella_rogosae
Streptococcus_intermedius	Prevotella_baroniae	Veillonella_infantium
Helicobacter_pylori	Propionibacterium_acidifaciens	Bacteroides_zoogleoformans
Fusobacterium_necrophorum	Leptotrichia_hofstadii	Bacteroides_heparinolyticus
Haemophilus_parahaemolyticus	Actinomyces_dentalis	Capnocytophaga_leadbetteri
Alistipes_finegoldii	Actinomyces_gerencseriae	Phascolarctobacterium_faecium
Actinomyces_massiliensis	Prevotella_timonensis	Faecalibacterium_prausnitzii
Bacteroides_nordii	Streptococcus_sobrinus	Dialister_pneumosintes
Scardovia_wiggsiae	Prevotella_intermedia	Lachnoanaerobaculum_orale
Actinomyces_naeslundii	Cutibacterium_granulosum	Staphylococcus_pasteuri
Fusobacterium_hwasookii	Prevotella_disiens	Flavonifractor_plautii
Barnesiella_intestinihominis	Treponema_lecithinolyticum	Campylobacter_rectus
Pseudomonas_oleovorans	Treponema_socranskii	Neisseria_flavescens
Anaerococcus_obesiensis	Prevotella_pleuritidis	Neisseria_subflava
Afipia_broomeae	Eubacterium_ramulus	Leptotrichia_hongkongensis
Peptostreptococcus_anaerobius	Coprobacter_fastidiosus	Gemella_morbillorum
Corynebacterium_durum	Streptococcus_constellatus	Shigella_sonnei
Porphyromonas_catoniae	Porphyromonas_uenonis	Corynebacterium_tuberculostearicum
Veillonella_atypica	Leptotrichia_trevisanii	Methylobacterium_fujisawaense
Eggerthia_catenaformis	Mycoplasma_salivarium	Oribacterium_sinus
Lactococcus_lactis	Mogibacterium_timidum	Bacteroides_xylanisolvens
Streptococcus_mutans	Stenotrophomonas_maltophilia	Kingella_denitrificans
Atopobium_minutum	Prevotella_histicola	Corynebacterium_kefirresidentii
Acinetobacter_johnsonii	Gemella_sanguinis	Rothia_aeria
Acinetobacter_guillouiae	Actinomyces_israelii	Treponema_parvum
Acinetobacter_junii	Delftia_acidovorans	Neisseria_perflava
Acinetobacter_ursingii	Ralstonia_pickettii	Haemophilus_aegyptius
Porphyromonas_somerae	Paenibacillus_odorifer	Streptococcus_timonensis
Leptotrichia_wadei	Bifidobacterium_dentium	Neisseria_mucosa
Alistipes_onderdonkii	Streptococcus_salivarius	Treponema_pectinovorum
Campylobacter_ureolyticus	Neisseria_elongata	Neisseria_macacae
Prevotella_veroralis	Enterobacter_ludwigii	Achromobacter_insuavis
Prevotella_oris	Lactococcus_lactis	Streptococcus_thermophilus
Prevotella_loescheii	Ruthenibacterium_lactatiformans	Escherichia_virus_T4
Prevotella_nanceiensis	Tannerella_forsythia	Human_polyomavirus_1
Bacteroides_salyersiae	Delftia_tsuruhatensis	Primate_erythroparvovirus_1
Enterococcus_faecalis	Staphylococcus_capitis	Escherichia_virus_Lambda
Capnocytophaga_granulosa	Campylobacter_concisus	Human_betaherpesvirus_6A
Treponema_vincentii	Roseburia_faecis	Human_betaherpesvirus_6B
Treponema_medium	Streptococcus_pneumoniae	Pseudomonas_virus_Pf1
Treponema_maltophilum	Haemophilus_influenzae	Human_betaherpesvirus_7
Mycoplasma_orale	Streptococcus_gordonii	Human_alphaherpesvirus_1
Alloscardovia_omnicolens	Gemella_asaccharolytica	Alphapapillomavirus_10
Prevotella_denticola	Moraxella_osloensis	Alphapapillomavirus_14
Solobacterium_moorei	Ralstonia_insidiosa	Human_polyomavirus_2
Prevotella_baroniae	Haemophilus_haemolyticus	Alphapapillomavirus_9
Propionibacterium_acidifaciens	Criibacterium_bergeronii	Alphapapillomavirus_7
Leptotrichia_hofstadii	Burkholderia_stabilis	Propionibacterium_virus_PA6
Actinomyces_dentalis	Shigella_boydii	Human_polyomavirus_5
Actinomyces_gerencseriae	Shigella_dysenteriae	Human_polyomavirus_6
Prevotella_timonensis	Methylobacterium_phyllosphaerae	Human_polyomavirus_7
Streptococcus_sobrinus	Staphylococcus_epidermidis	Propionibacterium_virus_PAD20
Prevotella_intermedia	Corynebacterium_kefirresidentii	Propionibacterium_virus_PAS50
Cutibacterium_granulosum	Capnocytophaga_sputigena	Propionibacterium_virus_P104A
Prevotella_disiens	Actinomyces_oris	Propionibacterium_virus_P1001
Treponema_lecithinolyticum	Prevotella_jejuni	Propionibacterium_virus_P144
Treponema_socranskii	Actinomyces_graevenitzii	Propionibacterium_virus_P100D
Prevotella_pleuritidis	Staphylococcus_warneri	Propionibacterium_virus
Eubacterium_ramulus	Staphylococcus_hominis	Propionibacterium_virus_P91
Coprobacter_fastidiosus	Veillonella_rogosae	Propionibacterium_virus_P105
Streptococcus_constellatus	Veillonella_infantium	Propionibacterium_virus_P1.1
Herbaspirillum_huttiense	Bacteroides_zoogleoformans	Propionibacterium_virus_P101A
Porphyromonas_uenonis	Bacteroides_heparinolyticus	Escherichia_virus_HK630
Leptotrichia_trevisanii	Capnocytophaga_leadbetteri	Propionibacterium_virus_PHL071N05
Mycoplasma_salivarium	Phascolarctobacterium_faecium	Propionibacterium_virus_PHL113M01
Butyricimonas_virosa	Faecalibacterium_prausnitzii	Propionibacterium_virus_PHL111M01
Mogibacterium_timidum	Eisenbergiella_massiliensis	Propionibacterium_virus_PHL112N00
Stenotrophomonas_maltophilia	Dialister_pneumosintes	Propionibacterium_virus_PHL060L00
Prevotella_enoeca	Brevibacillus_agri	Propionibacterium_virus_PHL141N00
Prevotella_histicola	Lachnoanaerobaculum_orale	Propionibacterium_virus_PHL009M11
Prevotella_scopos	Staphylococcus_pasteuri	Propionibacterium_virus_PHL132N00
Lactobacillus_kitasatonis	Streptococcus_thermophilus	Propionibacterium_virus_PHL095N00
Rhodococcus_erythropolis	Campylobacter_rectus	Propionibacterium_virus_PHL041M10
Gemella_sanguinis	Campylobacter_showae	Propionibacterium_virus_PHL092M00
Actinomyces_israelii	Neisseria_flavescens	Propionibacterium_virus_PHL179M00
Dermacoccus_nishinomiyaensis	Neisseria_subflava	Propionibacterium_virus_PHL025M00
Alcaligenes_faecalis	Actinomyces_johnsonii	Propionibacterium_virus_Wizzo
Delftia_acidovorans	Acidovorax_temperans	Propionibacterium_virus_Solid
Ralstonia_pickettii	Leptotrichia_hongkongensis	Propionibacterium_virus_Procrass1
Paenibacillus_odorifer	Citrobacter_braakii	Propionibacterium_virus_MrAK
Bifidobacterium_dentium	Hungatella_hathewayi	Lactococcus_virus_phi145
Streptococcus_salivarius	Gemella_morbillorum	Lactococcus_virus_PhiA16
Escherichia_marmotae	Tyzzerella_nexilis	Lactococcus_virus_PhiL18
Neisseria_elongata	Blautia_faecis	Lactococcus_virus_Phi109
Enterobacter_ludwigii	Shigella_sonnei	Lactococcus_virus_Phi91127
Ruthenibacterium_lactatiformans	Corynebacterium_tuberculostearicum	Lactococcus_virus_Phi155
Burkholderia_contaminans	Methylobacterium_fujisawaense	Lactococcus_virus_PhiLj
Tannerella_forsythia	Streptococcus_dysgalactiae	Propionibacterium_virus_PHL067M01
Delftia_tsuruhatensis	Alloprevotella_rava	Propionibacterium_virus_PHL082M03
Staphylococcus_capitis	Oribacterium_sinus	Propionibacterium_virus_PHL117M00
Veillonella_tobetsuensis	Fusicatenibacter_saccharivorans	Propionibacterium_virus_PHL163M00
Campylobacter_gracilis	Delftia_lacustris	Propionibacterium_virus_PHL194M00
Campylobacter_concisus	Rothia_aeria	Propionibacterium_virus_PHL308M00
Roseburia_faecis	Treponema_parvum	Escherichia_virus_DE3
Pseudomonas_libanensis	Neisseria_perflava	Lactococcus_virus_i0139
Achromobacter_xylosoxidans	Acinetobacter_septicus	Faecalibacterium_virus_Lagaffe
Streptococcus_pneumoniae	Haemophilus_aegyptius	Faecalibacterium_virus_Mushu
Haemophilus_influenzae	Streptococcus_timonensis	Enterobacteria_virus_O276
Streptococcus_gordonii	Gemmiger_formicilis	Lactococcus_virus_8V08
Streptococcus_agalactiae	Neisseria_mucosa	Vientovirus
Gemella_asaccharolytica	Treponema_pectinovorum
Peptoniphilus_coxii	Neisseria_macacae
Moraxella_osloensis	Achromobacter_insuavis
Ralstonia_insidiosa	Achromobacter_ruhlandii
Moraxella_nonliquefaciens	Escherichia_virus_P2
Haemophilus_haemolyticus	Escherichia_virus_T4
Criibacterium_bergeronii	Human_polyomavirus_1
Burkholderia_stabilis	Primate_erythroparvovirus_1
Shigella_boydii	Escherichia_virus_Lambda
Shigella_dysenteriae	Yersinia_virus_L413C
Methylobacterium_phyllosphaerae	Escherichia_virus_T3
Haemophilus_paraphrohaemolyticus	Pseudomonas_virus_phiCTX
Citrobacter_braakii	Escherichia_virus_M13
Staphylococcus_epidermidis	Human_betaherpesvirus_5
Corynebacterium_kefirresidentii	Human_betaherpesvirus_6A
Finegoldia_magna	Human_betaherpesvirus_6B
Capnocytophaga_sputigena	Pseudomonas_virus_Pf1
Ruminococcus_bromii	Human_betaherpesvirus_7
Actinomyces_oris	Human_alphaherpesvirus_1
Prevotella_jejuni	Alphapapillomavirus_10
Actinomyces_graevenitzii	Alphapapillomavirus_14
Staphylococcus_warneri	Human_polyomavirus_2
Staphylococcus_hominis	Alphapapillomavirus_9
Veillonella_rogosae	Alphapapillomavirus_7
Veillonella_infantium	Escherichia_virus_phiV10
Bacteroides_zoogleoformans	Staphylococcus_virus_CNPH82
Bacteroides_heparinolyticus	Staphylococcus_virus_phiNM3
Capnocytophaga_leadbetteri	Staphylococcus_virus_PH15
Hungatella_effluvii	Propionibacterium_virus_PA6
Phascolarctobacterium_faecium	Human_polyomavirus_5
Faecalibacterium_prausnitzii	Human_polyomavirus_6
Enterococcus_gallinarum	Human_polyomavirus_7
Eisenbergiella_massiliensis	Propionibacterium_virus_PAD20
Dialister_pneumosintes	Propionibacterium_virus_PAS50
Brevibacillus_agri	Staphylococcus_virus_IPLA7
Lachnoanaerobaculum_orale	Propionibacterium_virus_P104A
Staphylococcus_saccharolyticus	Propionibacterium_virus_P1001
Staphylococcus_pasteuri	Propionibacterium_virus_P144
Streptococcus_thermophilus	Propionibacterium_virus_P100D
Campylobacter_rectus	Propionibacterium_virus
Campylobacter_showae	Propionibacterium_virus_P91
Neisseria_flavescens	Propionibacterium_virus_P105
Neisseria_subflava	Propionibacterium_virus_P1.1
Actinomyces_johnsonii	Propionibacterium_virus_P101A
Acidovorax_temperans	Enterobacteria_virus_mEp043
Leptotrichia_hongkongensis	Escherichia_virus_HK629
Neisseria_meningitidis	Escherichia_virus_HK630
Gemella_morbillorum	Propionibacterium_virus_PHL071N05
Acinetobacter_lwoffii	Propionibacterium_virus_PHL113M01
Tyzzerella_nexilis	Propionibacterium_virus_PHL111M01
Blautia_faecis	Escherichia_virus_fiAA91ss
Shigella_sonnei	Propionibacterium_virus_PHL112N00
Corynebacterium_tuberculostearicum	Propionibacterium_virus_PHL060L00
Methylobacterium_fujisawaense	Propionibacterium_virus_PHL114L00
Streptococcus_dysgalactiae	Staphylococcus_virus_BU01
Alloprevotella_rava	Propionibacterium_virus_PHL141N00
Oribacterium_sinus	Propionibacterium_virus_PHL009M11
Anaerotignum_lactatifermentans	Propionibacterium_virus_PHL301M00
Fusicatenibacter_saccharivorans	Propionibacterium_virus_PHL132N00
Delftia_lacustris	Propionibacterium_virus_PHL095N00
Rothia_aeria	Propionibacterium_virus_PHL070N00
Peptoniphilus_harei	Propionibacterium_virus_PHL041M10
Coprococcus_comes	Propionibacterium_virus_PHL092M00
Treponema_parvum	Propionibacterium_virus_PHL179M00
Paracoccus_marcusii	Propionibacterium_virus_PHL116M00
Neisseria_perflava	Propionibacterium_virus_PHL025M00
Acinetobacter_septicus	Propionibacterium_virus_Wizzo
Haemophilus_aegyptius	Propionibacterium_virus_Pirate
Streptococcus_timonensis	Propionibacterium_virus_Kubed
Gemmiger_formicilis	Propionibacterium_virus_Solid
Anaerococcus_octavius	Propionibacterium_virus_Procrass1
Neisseria_mucosa	Propionibacterium_virus_Lauchelly
Peptoniphilus_lacrimalis	Propionibacterium_virus_Stormborn
Treponema_pectinovorum	Propionibacterium_virus_MrAK
Neisseria_macacae	Propionibacterium_virus_Ouroboros
Achromobacter_insuavis	Propionibacterium_virus_Attacne
Achromobacter_ruhlandii	Propionibacterium_virus_SKKY
Achromobacter_dolens	Escherichia_virus_pro483
Fusobacterium_mortiferum	Lactococcus_virus_CB13
Escherichia_virus_P2	Escherichia_virus_JenP1
Escherichia_virus_T4	Escherichia_virus_Wphi
Macaca_mulatta_polyomavirus_1	Escherichia_virus_JenP2
Human_polyomavirus_1	Staphylococcus_virus_23MRA
Haemophilus_virus_HP1	Staphylococcus_virus_CNPx
Lactococcus_virus_sk1	Pseudomonas_virus_JD18
Lactococcus_virus_bIL170	Lactococcus_virus_fd13
Primate_erythroparvovirus_1	Lactococcus_virus_phi145
Escherichia_virus_Lambda	Lactococcus_virus_PhiA16
Staphylococcus_virus_77	Lactococcus_virus_PhiF0139
Yersinia_virus_L413C	Lactococcus_virus_PhiL18
Escherichia_virus_T3	Lactococcus_virus_Phi109
Haemophilus_virus_HP2	Lactococcus_virus_PhiL6
Enterobacteria_virus_BP4795	Lactococcus_virus_Phi91127
Pseudomonas_virus_phiCTX	Lactococcus_virus_PhiJF1
Escherichia_virus_M13	Lactococcus_virus_Phi155
Human_betaherpesvirus_5	Lactococcus_virus_PhiE1127
Human_betaherpesvirus_6A	Lactococcus_virus_PhiM1127
Human_betaherpesvirus_6B	Lactococcus_virus_PhiLj
Pseudomonas_virus_Pf1	Propionibacterium_virus_Keiki
Human_betaherpesvirus_7	Propionibacterium_virus_PHL037M02
Brome_mosaic_virus	Propionibacterium_virus_PHL067M01
White_clover_mosaic_virus	Propionibacterium_virus_PHL082M03
Streptococcus_virus_DT1	Propionibacterium_virus_PHL117M00
Human_alphaherpesvirus_1	Propionibacterium_virus_PHL117M01
Hepatitis_B_virus	Propionibacterium_virus_PHL163M00
Alphapapillomavirus_10	Propionibacterium_virus_PHL194M00
Alphapapillomavirus_14	Propionibacterium_virus_PHL308M00
Human_polyomavirus_2	Lactococcus_virus_CB19
Alphapapillomavirus_9	Enterobacteria_virus_T7M
Human_immunodeficiency_virus_1	Escherichia_virus_DE3
Alphapapillomavirus_7	Torque_teno_virus_5
Escherichia_virus_phiV10	Torque_teno_virus_29
Pseudomonas_virus_DMS3	Lactococcus_virus_i0139
Lactococcus_virus_P008	Faecalibacterium_virus_Lagaffe
Staphylococcus_virus_CNPH82	Faecalibacterium_virus_Mushu
Staphylococcus_virus_phiETA3	Torque_teno_virus_18
Escherichia_virus_RB32	Enterobacteria_phage_T2
Staphylococcus_virus_phiNM3	Escherichia_virus_slur03
Staphylococcus_virus_PH15	Pseudomonas_virus_JBD67
Propionibacterium_virus_PA6	Staphylococcus_virus_SA1014ruMSSAST7
Lactococcus_virus_KSY1	Enterobacteria_virus_O276
Pseudomonas_virus_MP22	Lactococcus_virus_16W23
Human_polyomavirus_5	Lactococcus_virus_MP1
Lactococcus_virus_Bibb29	Pseudomonas_virus_Dobby
Escherichia_virus_1717	Escherichia_virus_500465-2
Enterobacteria_virus_YYZ2008	Escherichia_virus_500465-1
Lactococcus_virus_bIL67	Lactococcus_virus_8V08
Pseudomonas_virus_MP38	Lactococcus_virus_MV10L
Pseudomonas_virus_MP29	Citrobacter_virus_R18C
Escherichia_virus_RB14	Escherichia_virus_12474III
Streptococcus_virus_phiAbc2	Escherichia_virus_teqdroes
Staphylococcus_virus_P954	Vientovirus
Human_polyomavirus_6
Torque_teno_virus_6
Human_polyomavirus_7
Torque_teno_virus_15
Propionibacterium_virus_PAD20
Propionibacterium_virus_PAS50
Shigella_virus_Shfl2
Staphylococcus_virus_IPLA7
Propionibacterium_virus_P104A
Propionibacterium_virus_P1001
Propionibacterium_virus_P144
Propionibacterium_virus_P100D
Propionibacterium_virus
Propionibacterium_virus_P91
Propionibacterium_virus_P105
Propionibacterium_virus_P1.1
Escherichia_virus_C40
Staphylococcus_virus_IPLA5
Propionibacterium_virus_P101A
Propionibacterium_virus_P100A
Enterobacteria_virus_mEp043
Escherichia_virus_Ime09
Escherichia_virus_HK629
Enterobacteria_virus_mEp213
Escherichia_virus_HK630
Lactococcus_virus_phi7
Lactococcus_virus_jm2
Lactococcus_virus_BM13
Lactococcus_virus_340
Propionibacterium_virus_PHL071N05
Lactococcus_virus_jm3
Lactococcus_virus_P680
Propionibacterium_virus_PHL113M01
Propionibacterium_virus_PHL111M01
Escherichia_virus_fiAA91ss
Propionibacterium_virus_PHL112N00
Propionibacterium_virus_PHL060L00
Propionibacterium_virus_PHL114L00
Staphylococcus_virus_StauST398-4
Staphylococcus_virus_SEP9
Pseudomonas_virus_PA1KOR
Escherichia_virus_E112
Escherichia_virus_9g
Staphylococcus_virus_Sextaec
Escherichia_virus_ECML134
Enterobacteria_phage_P88
Shigella_virus_Pss1
Staphylococcus_virus_BU01
Propionibacterium_virus_PHL199M00
Propionibacterium_virus_PHL171M01
Propionibacterium_virus_PHL141N00
Propionibacterium_virus_PHL009M11
Escherichia_virus_HY01
Propionibacterium_virus_PHL301M00
Propionibacterium_virus_PHL132N00
Propionibacterium_virus_PHL095N00
Propionibacterium_virus_PHL070N00
Propionibacterium_virus_PHL041M10
Propionibacterium_virus_PHL152M00
Propionibacterium_virus_PHL092M00
Yersinia_virus_D1
Propionibacterium_virus_Pacnes201215
Yersinia_virus_PST
Propionibacterium_virus_PHL179M00
Propionibacterium_virus_PHL116M00
Propionibacterium_virus_PHL025M00
Propionibacterium_virus_Wizzo
Propionibacterium_virus_Pirate
Propionibacterium_virus_Kubed
Propionibacterium_virus_Solid
Propionibacterium_virus_Procrass1
Propionibacterium_virus_Lauchelly
Propionibacterium_virus_Stormborn
Propionibacterium_virus_MrAK
Propionibacterium_virus_Ouroboros
Propionibacterium_virus_Attacne
Propionibacterium_virus_SKKY
Escherichia_virus_AR1
Pseudomonas_virus_PM105
Staphylococcus_virus_phiJB
Escherichia_virus_pro483
Staphylococcus_virus_phiNM4
Escherichia_virus_pro147
Lactococcus_virus_CB14
Lactococcus_virus_Sl4
Lactococcus_virus_CB13
Staphylococcus_virus_B166
Escherichia_virus_JenP1
Staphylococcus_virus_3MRA
Escherichia_virus_JenK1
Escherichia_virus_Wphi
Escherichia_virus_JenP2
Staphylococcus_virus_23MRA
Lactococcus_virus_ASCC191
Shigella_virus_SHFML11
Escherichia_virus_AREG1
Shigella_virus_SHBML501
Escherichia_virus_HY03
Shigella_virus_SHFML26
Staphylococcus_virus_CNPx
Enterobacteria_virus_RB27
Escherichia_virus_RB3
Pseudomonas_virus_JD18
Lactococcus_virus_CaseusJM1
Lactococcus_virus_936
Lactococcus_virus_fd13
Lactococcus_virus_p272
Lactococcus_virus_P475
Lactococcus_virus_phi15
Lactococcus_virus_phi145
Lactococcus_virus_PhiA16
Lactococcus_virus_PhiB1127
Lactococcus_virus_Phi193
Lactococcus_virus_Phi512
Lactococcus_virus_PhiF0139
Lactococcus_virus_PhiL18
Lactococcus_virus_Phi109
Lactococcus_virus_PhiL6
Lactococcus_virus_Phi42
Lactococcus_virus_Phi44
Lactococcus_virus_Phi91127
Lactococcus_virus_PhiJF1
Lactococcus_virus_Phi155
Lactococcus_virus_PhiE1127
Lactococcus_virus_PhiM1127
Lactococcus_virus_PhiLj
Lactococcus_virus_PhiS0139
Enterobacteria_virus_2851
Pseudomonas_virus_FHA0480
Lactococcus_virus_ASCC273
Lactococcus_virus_ASCC281
Lactococcus_virus_ASCC465
Lactococcus_virus_ASCC532
Escherichia_virus_WGPS2
Escherichia_virus_WGPS6
Escherichia_virus_WGPS8
Staphylococcus_virus_P282
Staphylococcus_virus_P630
Escherichia_virus_PE37
Staphylococcus_virus_P1105
Lactococcus_virus_50902
Lactococcus_virus_62503
Shigella_virus_SH7
Salmonella_virus_Sasha
Staphylococcus_virus_P240
Escherichia_virus_YUEEL01
Staphylococcus_virus_3AJ2017
Staphylococcus_virus_Andhra
Klebsiella_virus_4LV2017
Escherichia_virus_HP3
Lactococcus_virus_R31
Staphylococcus_virus_IME1348-01
Staphylococcus_virus_IME1361-01
Propionibacterium_virus_Keiki
Propionibacterium_virus_PHL037M02
Propionibacterium_virus_PHL067M01
Propionibacterium_virus_PHL082M03
Propionibacterium_virus_PHL117M00
Propionibacterium_virus_PHL117M01
Propionibacterium_virus_PHL151M00
Propionibacterium_virus_PHL151N00
Propionibacterium_virus_PHL163M00
Propionibacterium_virus_PHL194M00
Propionibacterium_virus_PHL308M00
Shigella_virus_Sf23
Lactococcus_virus_BK5T
Salmonella_virus_SE1Kor
Lactococcus_virus_CB19
Staphylococcus_virus_phi7247PVL
Escherichia_virus_JLK2012
Shigella_virus_Sf22
Enterobacteria_virus_T7M
Lactococcus_virus_Q33
Escherichia_virus_DE3
Torque_teno_virus_5
Torque_teno_virus_13
Torque_teno_virus_20
Torque_teno_virus_24
Torque_teno_virus_29
Lactococcus_virus_10W18
Lactococcus_virus_13W11L
Lactococcus_virus_3R16S
Lactococcus_virus_i0139
Shigella_virus_Sf21
Shigella_virus_Sf24
Lactococcus_virus_LP8511
Lactococcus_virus_LP9207
Lactococcus_virus_LP9404
Lactococcus_virus_LP9609
Lactococcus_virus_LP9903
Lactococcus_virus_LP9908
Lactococcus_virus_LP0209
Lactococcus_virus_LP0903
Lactococcus_virus_LP1502a
Staphylococcus_virus_st22
Faecalibacterium_virus_Brigit
Faecalibacterium_virus_Epona
Faecalibacterium_virus_Lagaffe
Faecalibacterium_virus_Mushu
Faecalibacterium_virus_Taranis
Citrobacter_virus_CrRp10
Escherichia_virus_fFiEco06
Torque_teno_virus_18
Enterobacteria_virus_IME340
Escherichia_virus_PP01
Enterobacteria_phage_T2
Escherichia_virus_slur03
Escherichia_virus_slur04
Escherichia_virus_NBG2
Lactococcus_virus_bIBB5g1
Lactococcus_virus_bIBBF12
Lactococcus_virus_62606
Lactococcus_virus_62402
Lactococcus_virus_62403
Salmonella_virus_SG1
Escherichia_virus_EC121
Escherichia_virus_ECO4
Pseudomonas_virus_JBD67
Staphylococcus_virus_SA1014ruMSSAST7
Staphylococcus_virus_SA345ruMSSAST8
Enterobacteria_virus_RB18
Lactococcus_virus_51701
Lactococcus_virus_96603
Lactococcus_virus_16802
Lactococcus_virus_30804
Lactococcus_virus_37201
Lactococcus_virus_38503
Lactococcus_virus_38507
Lactococcus_virus_56003
Lactococcus_virus_57001
Lactococcus_virus_62601
Lactococcus_virus_62605
Lactococcus_virus_63302
Lactococcus_virus_66901
Lactococcus_virus_79201
Lactococcus_virus_88605
Lactococcus_virus_96401
Lactococcus_virus_96403
Enterobacteria_virus_O276
Staphylococcus_virus_SA780ruMSSAST101
Enterobacteria_virus_Aplg8
Enterobacteria_virus_GiZh
Enterobacteria_virus_Kha5h
Escherichia_virus_PD112
Yersinia_virus_PYPS2T
Escherichia_virus_DalCa
Escherichia_virus_KIT03
Lactococcus_virus_16W23
Lactococcus_virus_MP1
Pseudomonas_virus_Dobby
Escherichia_virus_500465-2
Escherichia_virus_503458
Escherichia_virus_500465-1
Escherichia_virus_520873
Staphylococcus_virus_B122
Escherichia_virus_G28
Escherichia_virus_G4498
Escherichia_virus_G50
Escherichia_virus_G4507
Escherichia_virus_G9062
Escherichia_virus_KAW1E185
Escherichia_virus_OE5505
Escherichia_virus_G8
Klebsiella_virus_ST437OXA245phi4-2
Lactococcus_virus_8V08
Lactococcus_virus_MV10L
Shigella_virus_CM8
Lactococcus_virus_LacS15
Citrobacter_virus_R18C
Escherichia_virus_12474III
Lactococcus_virus_P1045
Lactococcus_virus_P656
Lactococcus_virus_P4565
Lactococcus_virus_CHPC1020
Lactococcus_virus_CHPC1170
Lactococcus_virus_CHPC1182
Lactococcus_virus_CHPC1183
Lactococcus_virus_CHPC129
Lactococcus_virus_CHPC361
Lactococcus_virus_CHPC362
Lactococcus_virus_CHPC52
Lactococcus_virus_CHPC781
Lactococcus_virus_CHPC958
Lactococcus_virus_CHPC959
Lactococcus_virus_CHPC964
Lactococcus_virus_CHPC965
Lactococcus_virus_PCB1
Lactococcus_virus_CHPC1242
Salmonella_virus_SNUABM-01
Escherichia_virus_teqdroes
Escherichia_virus_teqhad
Escherichia_virus_teqskov
Lactococcus_virus_bIBB14
Lactococcus_phage_vB_Llc_bIBB12
Lactococcus_virus_bIBBAm4
Lactococcus_virus_bIBBE1
Lactococcus_virus_P1532
Escherichia_virus_NBEco003
Citrobacter_virus_PhiZZ23
Serratia_virus_PhiZZ30
Citrobacter_virus_PhiZZ6
Escherichia_virus_IME537
Vientovirus
Enterobacteria_virus_T6
Yersinia_virus_ZN18
Escherichia_virus_EcoMF1
Escherichia_virus_Lutter
Escherichia_virus_Ozark
