# Supplementary material for: Robustness of cancer microbiome signals over a broad range of methodological variation
Source: Oncogene. 2024 Feb 23;43(15):1127–48. doi: 10.1038/s41388-024-02974-w (PMC10997506; doi:10.1038/s41388-024-02974-w)
Supplement: Supplementary file 2 — Supplementary Tables [file 41388_2024_2974_MOESM2_ESM.zip › Tables copy/TableS8_T2T_KrakenUniq_BIO_Fullset.csv]

sampleid	Pneumocystis	Candida	Saccharomyces	Fusarium	Cyphellophora	Penicillium	Aspergillus	Malassezia	Jonquetella	Cloacibacillus	Treponema	Ureaplasma	Mycoplasma	Akkermansia	Sneathia	Streptobacillus	Leptotrichia	Fusobacterium	Sphingobacterium	Barnesiella	Muribaculum	Alistipes	Butyricimonas	Odoribacter	Porphyromonas	Bacteroides	Tannerella	Parabacteroides	Alloprevotella	Paraprevotella	Prevotella	Bergeyella	Weeksella	Empedobacter	Elizabethkingia	Chryseobacterium	Myroides	Capnocytophaga	Flavobacterium	Turicibacter	Erysipelothrix	Erysipelatoclostridium	Faecalitalea	Acidaminococcus	Phascolarctobacterium	Megamonas	Selenomonas	Megasphaera	Dialister
13722.58cfa82ee4b0c9d6adf6ac02	0	0	0	0	0	0	0	7	0	0	0	0	0	0	0	0	0	1	0	0	0	0	0	0	0	0	0	0	0	0	2	0	0	0	0	0	0	0	0	0	0	0	0	0	0	0	0	0	0
13722.58cfa831e4b0c9d6adf6cd92	0	0	0	0	0	0	0	7	0	0	0	0	0	0	0	0	0	0	0	0	0	0	0	0	0	0	0	0	0	0	0	0	0	0	0	0	0	0	2	0	0	0	0	0	0	0	0	0	0
13722.58cfa832e4b0c9d6adf6ce76	0	0	0	0	0	0	0	0	0	0	0	0	0	0	0	0	6	7	0	0	0	0	0	0	0	0	0	0	0	0	0	0	0	0	0	1	0	0	0	0	0	0	0	0	0	0	1	0	0
13722.58cfa830e4b0c9d6adf6bc5c	0	0	0	0	0	0	1	1	0	0	0	0	0	0	0	0	1	0	0	0	0	0	0	0	1	1	0	1	0	0	13	0	0	0	0	1	0	0	0	0	0	0	0	0	0	0	1	0	0
13722.58cfa831e4b0c9d6adf6cdbe	0	0	0	0	0	0	0	7	0	0	0	0	2	0	0	0	0	0	0	0	0	0	0	0	0	0	0	0	0	0	1	0	0	0	0	4	0	2	53	0	0	0	0	0	1	0	0	0	0
13722.58cfa830e4b0c9d6adf6be4c	0	0	5	0	0	0	0	17	0	0	1	0	1	1	0	0	5	275	0	3	1	107	48	115	5	2355	1	370	2	14	162	0	0	0	2	8	0	2	4	0	1	8	27	0	0	0	3	2	4
13722.58cfa832e4b0c9d6adf6d052	0	0	0	0	0	1	0	9	0	0	0	0	0	0	0	0	1	0	0	0	0	0	0	0	0	0	0	0	0	0	1	0	0	0	0	3	0	1	0	0	0	0	0	0	0	0	0	0	0
13722.58cfa82ee4b0c9d6adf6adb4	0	0	0	3	0	0	2	5	0	0	0	0	0	0	0	0	1	17	0	0	0	1	0	0	1	17	0	4	0	0	17	0	0	0	1	2	0	0	1	0	0	3	0	0	0	0	2	0	0
13722.58cfa82ee4b0c9d6adf6ad4a	0	0	0	2	0	0	0	21	0	0	0	0	0	0	0	0	0	1	1	0	0	0	0	0	1	0	0	0	0	1	0	0	0	0	1	5	0	0	0	0	0	0	0	0	0	0	0	0	0
13722.58cfa82de4b0c9d6adf6a73e	0	0	0	1	0	0	8	15	0	0	2	0	0	1	0	0	0	2	7	0	1	10	0	0	0	7	1	0	0	0	3	0	0	2	3	32	1	2	15	0	1	0	0	5	1	0	4	0	0
13722.58cfa82ee4b0c9d6adf6a9be	0	0	0	6	0	0	0	9	0	0	0	0	0	0	0	0	1	1	0	0	0	0	0	0	0	1	0	0	0	0	0	0	0	0	0	1	0	1	0	0	0	0	0	0	0	0	0	0	0
13722.58cfa832e4b0c9d6adf6ce7a	0	0	2	0	0	1	0	17	0	0	0	0	0	0	0	0	0	0	0	0	0	0	0	0	0	0	0	0	0	0	0	0	0	0	1	2	0	0	3	0	0	0	0	0	0	0	0	0	0
13722.58cfa832e4b0c9d6adf6d328	0	0	0	0	0	0	1	7	0	0	1	0	0	0	0	0	1	3	0	0	0	0	0	0	0	0	0	0	0	0	2	0	0	0	0	1	0	0	0	0	0	0	0	0	0	0	0	0	0
13722.58cfa82ee4b0c9d6adf6a93a	0	0	0	0	0	0	0	0	0	0	0	0	0	0	0	0	0	0	0	0	0	0	0	0	0	0	0	0	0	0	0	0	0	0	0	0	0	0	0	0	0	0	0	0	0	0	0	0	0
13722.58cfa832e4b0c9d6adf6ce48	0	0	0	0	0	0	1	10	0	0	1	0	0	0	0	0	6	1	0	0	0	0	0	0	1	0	1	0	0	0	1	0	0	0	0	1	0	1	0	0	0	0	0	0	0	0	2	0	0
13722.58cfa82ee4b0c9d6adf6aeb0	0	1	0	4	0	0	1	14	0	0	1	0	0	0	0	0	1	3	0	0	0	0	0	0	1	0	0	1	0	0	0	0	3	0	1	29	1	2	1	0	0	0	0	0	0	0	0	0	0
13722.58cfa832e4b0c9d6adf6d2f4	0	0	0	1	0	1	0	6	0	0	0	0	0	0	0	0	1	1	0	0	0	0	0	0	1	1	0	0	0	0	1	0	0	2	0	4	0	0	2	0	0	0	0	0	0	0	0	0	0
13722.58cfa830e4b0c9d6adf6bd76	0	0	0	0	0	0	0	8	0	0	0	0	0	0	0	0	0	0	0	0	0	2	0	0	0	0	0	0	0	0	1	0	0	0	1	0	0	0	0	0	0	0	0	0	0	0	0	0	0
13722.58cfa831e4b0c9d6adf6cabe	0	0	0	0	0	0	0	28	0	0	0	0	0	0	0	0	5	2	0	0	0	0	0	0	0	0	0	0	0	0	0	0	0	0	0	1	0	0	0	0	0	0	0	0	0	0	3	0	0
13722.58cfa82ee4b0c9d6adf6acbe	0	0	0	0	0	0	0	0	0	0	0	0	0	0	0	0	0	0	0	0	0	0	0	0	0	1	0	0	0	0	1	0	0	0	0	1	0	0	0	0	0	0	0	0	0	0	0	0	0
13722.58cfa832e4b0c9d6adf6d2c0	0	11	0	1	0	8	0	3	0	0	0	0	0	1	0	0	14	12	2	0	0	0	0	0	0	6	1	0	0	0	49	0	0	2	1	13	0	4	0	0	0	0	0	0	0	0	2	0	0
13722.58cfa831e4b0c9d6adf6c712	0	1	0	0	0	0	0	13	0	0	0	0	0	0	0	0	1	2	0	0	0	0	0	0	0	1	0	0	0	0	5	0	0	0	0	0	0	1	1	0	0	0	0	0	0	0	1	0	0
13722.58cfa832e4b0c9d6adf6d2d2	0	1	0	0	0	0	0	1	0	0	0	0	0	0	0	0	0	0	0	0	0	0	0	0	0	0	0	0	0	0	1	0	0	1	0	4	0	0	0	0	0	0	0	0	0	0	0	0	0
13722.58cfa82ee4b0c9d6adf6ac4b	0	0	0	0	0	0	0	5	0	0	0	0	0	0	0	0	0	0	0	0	0	0	0	0	0	0	0	0	0	0	9	0	0	0	0	4	0	1	0	0	0	0	0	0	0	0	0	0	0
13722.58cfa831e4b0c9d6adf6cc44	0	0	0	0	0	0	0	74	0	0	0	0	0	0	0	0	2	2	0	0	0	0	0	0	0	0	0	0	0	0	5	0	0	3	0	2	1	0	4	0	0	0	0	0	0	1	0	0	0
13722.58cfa830e4b0c9d6adf6bcb7	0	0	0	0	0	0	0	62	0	0	1	0	0	0	0	1	10	13	0	0	0	0	0	0	0	1	2	0	0	0	21	0	0	1	1	1	0	9	0	0	0	0	0	0	0	0	3	0	0
13722.58cfa830e4b0c9d6adf6be92	0	0	7	2	0	0	2	9	5	125	2	0	0	401	0	0	3	9	3	5	6	291	25	1785	4543	5167	4	196	4	10	139	0	0	3	0	22	0	3	6	0	0	17	10	1	0	0	4	1	39
13722.58cfa82de4b0c9d6adf6a750	0	1	0	0	0	0	0	3	0	0	0	0	0	0	0	0	0	0	0	0	0	0	0	0	0	0	0	0	0	0	65	0	0	0	0	0	0	0	0	0	0	0	0	0	0	0	0	0	0
13722.58cfa831e4b0c9d6adf6cd46	0	0	1	0	0	0	0	4	0	0	0	0	0	0	0	0	1	0	0	0	0	0	0	0	0	0	1	0	0	0	6	0	0	0	0	3	0	0	2	0	0	0	0	0	0	1	1	0	0
13722.58cfa831e4b0c9d6adf6cd86	0	0	1	0	0	0	0	6	0	0	0	0	0	0	0	0	0	0	0	0	0	0	0	0	0	1	0	0	0	0	0	0	0	0	0	1	0	0	3	0	0	0	0	0	0	0	0	0	0
13722.58cfa82ee4b0c9d6adf6a99a	0	0	1	0	0	0	0	3	0	0	0	0	0	0	0	0	0	0	0	0	0	0	0	0	0	0	0	0	0	0	0	0	0	0	0	0	0	0	0	0	0	0	0	0	0	0	0	0	0
13722.58cfa82ee4b0c9d6adf6ac30	0	0	0	1	0	1	0	21	0	0	0	0	1	0	0	0	2	83	2	0	0	0	0	0	0	49	0	0	0	0	0	0	0	0	0	3	0	2	0	0	0	0	0	0	0	2	0	0	1
13722.58cfa831e4b0c9d6adf6ca6e	0	0	0	0	0	0	0	5	0	0	0	0	0	0	0	0	1	4	0	0	0	0	0	0	0	0	0	0	0	0	2	0	0	0	0	1	0	0	0	0	0	0	0	0	0	0	0	0	0
13722.58cfa832e4b0c9d6adf6d30f	0	0	0	1	0	0	0	6	0	0	0	0	0	0	0	0	0	1	1	0	0	0	0	0	0	1	0	0	0	0	3	0	0	0	1	1	0	0	0	0	0	0	0	0	0	0	0	0	0
13722.58cfa82ee4b0c9d6adf6a7e8	0	0	1	1	0	0	0	0	0	0	0	0	0	1	0	0	0	0	0	0	0	2	0	0	0	1	0	0	0	0	0	0	0	0	0	1	0	0	0	0	0	0	0	0	0	0	0	0	0
13722.58cfa82fe4b0c9d6adf6b952	0	2	0	0	0	0	15	1	0	0	4	0	3	40	0	0	20	31517	5	0	2	69	8	23	0	19574	1	250	0	6	10	12	0	2	7	96	1	60	17	2	1	218	6	1	1	0	4	2	3
13722.58cfa82ee4b0c9d6adf6ac22	0	0	1	0	0	0	0	6	0	0	2	0	0	0	0	0	0	0	0	0	0	0	0	0	0	0	0	0	0	0	0	0	0	3	1	3	0	0	0	0	0	0	0	0	0	0	0	0	0
13722.58cfa831e4b0c9d6adf6c490	0	2	110663	0	0	0	8	9	0	0	0	0	0	0	0	0	0	2	0	0	0	0	0	0	1	0	0	0	0	0	3	0	0	0	0	3	0	1	3	0	0	0	1	0	0	0	0	0	0
13722.58cfa82ee4b0c9d6adf6a8b3	0	0	0	2	0	0	0	3	0	0	0	0	0	0	0	0	0	0	0	0	0	0	0	0	0	1	0	0	0	0	0	0	0	0	0	0	0	0	0	0	0	0	0	0	0	0	0	0	0
13722.58cfa82ee4b0c9d6adf6aba8	0	0	0	0	0	0	0	3	0	0	0	0	0	0	0	0	0	0	0	0	0	0	0	0	0	0	0	0	0	0	0	0	0	0	0	0	0	1	1	0	0	0	0	0	0	0	0	0	0
13722.58cfa82ee4b0c9d6adf6ac8a	0	0	0	0	0	0	0	3	0	0	0	0	0	0	0	0	0	0	0	0	0	0	0	0	0	0	0	0	0	0	0	0	0	0	0	3	0	0	0	0	0	0	0	0	0	0	1	0	0
13722.58cfa82de4b0c9d6adf6a760	0	44167	2	1	0	0	1	2	0	0	0	0	0	0	0	0	0	0	3	0	0	0	0	0	1	0	0	0	0	0	0	0	0	0	0	4	0	0	1	0	0	0	0	0	0	0	0	0	0
13722.58cfa82ee4b0c9d6adf6ac91	0	0	0	0	0	0	1	5	0	0	0	0	0	0	0	0	0	0	0	0	0	0	0	0	0	0	0	0	0	0	0	0	0	0	0	2	0	1	0	0	0	0	0	0	0	0	0	0	0
13722.58cfa82ee4b0c9d6adf6a912	0	0	0	1	0	0	0	0	0	0	0	0	0	0	0	0	0	1	0	0	0	0	0	0	1	0	0	0	0	0	1	0	0	0	0	0	0	3	0	0	0	0	0	0	0	0	0	0	0
13722.58cfa82ee4b0c9d6adf6ab1d	0	0	0	0	0	0	0	0	0	0	0	0	0	0	0	0	0	0	0	0	0	0	0	0	0	0	0	0	0	0	0	0	0	0	1	1	0	0	0	0	0	0	0	0	0	0	0	0	0
13722.58cfa82ee4b0c9d6adf6ad61	0	0	0	0	0	0	0	2	0	0	0	0	0	0	0	0	0	0	1	0	0	0	0	0	0	0	0	0	0	0	0	0	0	0	0	1	0	0	1	0	0	0	0	0	0	0	0	0	0
13722.58cfa82ee4b0c9d6adf6abd0	0	0	0	0	0	0	0	0	0	0	0	0	0	0	0	0	0	0	0	0	0	0	0	0	0	0	0	0	0	0	0	0	0	0	0	0	0	0	0	0	0	0	0	0	0	0	0	0	0
13722.58cfa82ee4b0c9d6adf6a963	0	0	0	0	0	0	0	1	0	0	0	0	0	0	0	0	0	0	0	0	0	0	0	0	0	0	0	0	0	0	0	0	0	0	0	0	0	0	1	0	0	0	0	0	0	0	0	0	0
13722.58cfa82ee4b0c9d6adf6abb6	0	0	0	0	0	0	0	0	0	0	0	0	0	0	0	0	0	0	0	0	0	0	0	0	0	0	0	0	0	0	0	0	0	0	0	0	0	0	0	0	0	0	0	0	0	0	0	0	0
13722.58cfa831e4b0c9d6adf6c6ee	0	0	9	0	0	0	0	8	0	0	0	0	1	0	0	0	1	12	0	0	0	0	0	0	0	0	1	0	0	0	4	0	0	0	0	2	0	1	11	0	0	0	0	0	0	0	1	0	0
13722.58cfa82ee4b0c9d6adf6af94	0	0	0	0	0	0	1	6	0	0	0	0	0	0	0	0	0	0	0	0	0	0	0	0	0	0	0	0	0	0	0	0	0	0	0	9	0	1	5	0	0	0	0	0	0	0	0	0	0
13722.58cfa831e4b0c9d6adf6ca5c	0	1	0	0	0	0	0	10	0	0	0	0	0	0	0	0	1	0	0	0	0	0	0	0	0	0	0	0	0	0	0	0	0	0	0	6	0	1	0	0	0	0	0	0	0	0	0	0	0
13722.58cfa830e4b0c9d6adf6bef4	0	0	0	0	0	0	0	1	0	0	0	0	0	0	0	0	0	0	0	0	0	0	0	0	1	0	0	0	0	0	3	0	0	0	0	2	0	0	2	0	0	0	0	0	0	0	0	0	0
13722.58cfa830e4b0c9d6adf6ba60	0	6	124558	0	0	0	12	11	0	0	3	0	0	0	0	0	2	10	0	0	0	0	0	0	1	0	3	1	1	0	8	0	0	0	1	4	0	1	7	0	0	0	0	0	0	1	0	0	0
13722.58cfa830e4b0c9d6adf6bd5c	0	0	4	1	0	1	1	12	0	1	10	0	2	12	0	0	3	14	7	47	15	1561	116	93	4	65269	5	2064	2	39	200	0	0	2	1	5	0	8	7	4	2	118	167	8	17	9	994	68	5
13722.58cfa82ee4b0c9d6adf6ac40	0	3	0	1	0	0	0	18	0	0	1	0	0	0	0	0	0	13	2	0	0	0	0	0	0	3	1	0	0	0	319	0	0	0	0	5	0	5	1	0	1	0	0	0	0	0	1	0	15
13722.58cfa830e4b0c9d6adf6c15a	0	0	0	0	0	0	0	1	0	0	0	0	0	0	0	0	0	0	0	0	0	0	0	0	0	0	0	0	0	0	0	0	0	0	0	2	0	0	1	0	0	0	0	0	0	0	0	0	0
13722.58cfa831e4b0c9d6adf6cb24	0	0	0	0	0	0	0	4	0	0	0	0	0	0	0	0	0	1	0	0	0	0	0	0	0	0	1	0	0	0	0	0	0	0	0	2	0	2	1	0	0	0	0	0	0	0	0	0	0
13722.58cfa82ee4b0c9d6adf6af08	0	2	0	0	0	0	1	31	0	0	4	0	0	0	0	0	5	3	0	0	0	0	0	0	1	22	0	0	0	0	51	0	0	0	1	6	0	3	0	0	0	0	0	0	0	0	2	0	3
13722.58cfa832e4b0c9d6adf6d2ec	0	46	1	0	0	2	0	8	0	0	1	0	0	0	0	0	0	0	1	0	0	0	0	0	2	0	0	0	0	0	5	0	0	1	0	2	0	1	2	0	0	0	0	0	0	0	0	0	0
13722.58cfa82ee4b0c9d6adf6ad5b	0	0	0	0	0	0	0	0	0	0	0	0	0	0	0	0	0	0	0	0	0	0	0	0	0	0	0	0	0	0	0	0	0	0	4	1	0	0	0	0	0	0	0	0	0	0	0	0	0
13722.58cfa82ee4b0c9d6adf6a82c	0	0	0	0	0	0	1	6	0	0	0	0	0	0	0	0	0	0	0	0	0	0	0	0	0	0	0	0	0	0	8	0	0	0	0	0	0	0	0	0	0	0	0	0	0	0	0	0	0
13722.58cfa830e4b0c9d6adf6bc58	0	0	0	0	0	0	0	1	0	0	0	0	1	1	0	0	3	3	0	0	0	0	0	0	1	0	0	0	0	0	42	0	0	0	0	1	0	0	1	0	0	2	0	0	0	0	1	0	0
13722.58cfa82ee4b0c9d6adf6a8ca	0	0	0	1	0	0	1	104	0	0	0	0	0	0	0	0	1	5	0	0	0	0	0	0	0	0	0	1	0	0	43	0	0	0	0	0	0	2	0	0	0	0	0	0	0	1	2	0	0
13722.58cfa830e4b0c9d6adf6bbca	0	0	1	0	0	0	0	39	0	0	0	0	0	0	0	0	1	0	0	0	0	0	0	0	0	0	0	0	0	0	3	0	0	2	1	9	0	1	6	0	0	0	0	0	0	0	1	0	0
13722.58cfa82ee4b0c9d6adf6aff4	0	0	0	0	0	0	1	1	0	0	0	0	0	0	0	0	0	0	1	0	0	0	0	0	0	1	0	0	0	0	0	0	0	0	0	4	0	0	0	0	0	0	0	0	0	0	0	0	0
13722.58cfa82ee4b0c9d6adf6ac62	0	0	0	0	0	0	0	3	0	0	0	0	0	0	0	0	0	0	0	0	0	0	0	0	0	0	0	0	0	0	2	0	0	0	0	1	0	0	1	0	0	0	0	0	0	0	0	0	0
13722.58cfa82ee4b0c9d6adf6a9f1	0	0	0	0	0	0	0	0	0	0	0	0	0	0	0	0	0	0	0	0	0	0	0	0	0	0	0	0	0	0	0	0	0	0	0	0	0	0	0	0	0	0	0	0	0	0	0	0	0
13722.58cfa82ee4b0c9d6adf6ad2f	0	0	0	0	0	0	1	7	0	0	0	0	0	0	0	0	0	0	4	0	0	0	0	0	0	0	0	0	0	0	0	0	0	1	4	43	0	0	2	0	0	0	0	0	0	0	0	0	0
13722.58cfa82ee4b0c9d6adf6acfe	0	0	0	1	0	2	2	1	0	0	0	0	0	0	0	0	0	0	1	0	0	0	0	0	0	0	0	0	0	0	0	0	0	0	0	1	1	0	0	0	0	0	0	0	0	0	0	0	0
13722.58cfa82ee4b0c9d6adf6ad08	0	3	0	1	0	0	3	102	0	0	1	0	0	0	0	0	6	0	2	0	0	0	0	0	0	2	0	0	0	0	11	0	1	0	0	6	0	3	3	0	0	0	0	0	0	0	1	0	1
13722.58cfa831e4b0c9d6adf6c9a3	0	1	0	0	0	0	53	6	0	0	0	0	0	0	0	0	6	2	0	0	0	0	0	0	0	0	0	0	0	0	4	0	0	0	0	4	0	0	2	0	0	0	0	0	0	0	0	0	0
13722.58cfa832e4b0c9d6adf6d2f7	0	1	0	0	0	0	2	5	0	0	0	0	0	0	0	0	3	3	0	0	0	0	0	0	0	0	0	0	0	0	3	0	0	1	1	3	0	0	1	0	0	0	0	0	0	0	0	0	0
13722.58cfa82ee4b0c9d6adf6ad16	0	0	0	1	0	0	2	9	0	0	0	0	0	0	0	0	0	1	0	0	0	0	0	0	0	0	0	0	0	0	2	0	0	0	0	3	0	0	1	0	0	0	0	0	0	0	0	0	0
13722.58cfa831e4b0c9d6adf6c43e	0	0	0	0	0	0	0	23	0	0	0	0	0	0	0	0	3	1	1	0	0	0	0	0	0	0	0	0	0	0	1	0	0	0	1	0	0	1	0	0	0	0	0	0	0	0	2	0	0
13722.58cfa82ee4b0c9d6adf6abd2	0	0	0	0	0	0	0	7	0	0	0	0	0	0	0	0	0	1	0	0	0	0	0	0	0	0	0	0	0	0	2	0	0	0	0	1	0	0	0	0	0	0	0	0	0	0	0	0	0
13722.58cfa830e4b0c9d6adf6c008	0	0	0	0	0	0	0	6	0	0	0	0	0	0	0	0	0	0	1	0	0	0	0	0	0	0	0	0	0	0	0	0	0	0	0	4	0	0	4	0	0	0	0	0	0	0	0	0	0
13722.58cfa831e4b0c9d6adf6c904	0	0	0	0	0	0	0	18	0	0	0	0	0	0	0	0	1	0	0	0	0	0	0	0	0	0	0	0	0	0	2	0	0	1	1	3	0	0	3	0	0	0	0	0	0	0	0	0	0
13722.58cfa832e4b0c9d6adf6d302	0	1	0	0	0	0	1	6	0	0	0	0	0	0	0	0	2	0	0	0	0	0	0	0	1	1	0	0	0	0	5	0	0	0	1	3	0	8	0	0	0	0	0	0	0	0	0	0	0
13722.58cfa82ee4b0c9d6adf6acae	0	0	0	0	0	2	0	2	0	0	0	0	0	0	0	0	0	0	0	0	0	0	0	0	0	0	0	0	0	0	1	0	0	0	0	1	0	0	0	0	0	0	0	0	0	0	0	0	0
13722.58cfa82de4b0c9d6adf6a75c	0	0	0	0	0	0	0	3	0	0	0	0	0	0	0	0	0	0	2	0	0	0	0	0	0	0	0	0	0	0	0	0	0	2	0	28	0	1	0	0	0	0	0	0	0	0	0	0	0
13722.58cfa82ee4b0c9d6adf6a9fd	0	1	0	0	0	0	0	56	0	0	0	0	0	0	0	0	0	0	0	0	0	0	0	0	0	0	0	0	0	0	0	0	0	0	0	2	0	0	1	0	0	0	0	0	0	1	0	0	0
13722.58cfa82ee4b0c9d6adf6af5b	0	0	0	2	0	0	0	1	0	0	0	0	0	0	0	0	0	0	0	0	0	0	0	0	0	0	0	0	0	0	0	0	0	0	0	1	0	0	0	0	0	0	0	0	0	0	0	0	0
13722.58cfa82ee4b0c9d6adf6ab5f	0	0	0	0	0	0	0	1	0	0	0	0	0	0	0	0	0	0	0	0	0	0	0	0	0	0	0	0	0	0	2	0	0	0	1	1	0	0	0	0	0	0	0	0	0	0	0	0	0
13722.58cfa832e4b0c9d6adf6d306	0	3	0	1	0	0	7	14	0	0	0	0	0	0	0	0	0	0	0	0	0	0	0	0	1	0	0	0	0	0	0	0	0	0	1	5	0	1	0	0	0	0	0	0	0	0	0	0	0
13722.58cfa831e4b0c9d6adf6c436	0	0	0	0	0	0	1	30	0	0	4	0	0	0	0	0	27	10	0	0	0	0	0	0	0	0	0	0	0	0	20	0	0	1	0	0	0	10	1	0	0	0	0	0	0	0	3	0	0
13722.58cfa82ee4b0c9d6adf6a9ea	0	0	0	0	0	0	0	0	0	0	0	0	0	0	0	0	0	0	0	0	0	0	0	0	0	0	0	0	0	0	1	0	0	0	0	0	0	0	0	0	0	0	0	0	0	0	0	0	0
13722.58cfa832e4b0c9d6adf6d1e0	0	0	9	0	0	0	0	17	0	0	0	0	0	0	0	0	2	0	1	0	0	5	0	0	0	4	0	1	0	0	0	0	0	4	0	4	0	0	5	0	0	0	0	0	0	0	1	0	0
13722.58cfa830e4b0c9d6adf6bc66	0	0	0	0	0	0	0	1	0	0	0	0	0	0	0	0	0	1	0	0	0	0	0	0	0	0	0	0	0	0	28	0	0	0	0	0	0	0	0	0	0	0	0	1	0	0	1	0	0
13722.58cfa82ee4b0c9d6adf6a906	0	0	0	0	0	0	0	6	0	0	0	0	0	0	0	0	0	0	1	0	0	0	0	0	0	0	0	0	0	0	0	0	0	0	0	0	0	0	0	0	0	0	0	0	0	0	0	0	0
13722.58cfa830e4b0c9d6adf6ba72	0	1	2	0	0	0	3	10	0	0	1	0	0	1	0	0	0	0	0	0	0	0	0	0	0	3	0	0	0	0	0	0	0	1	0	0	0	0	20	0	0	0	0	0	0	0	0	0	0
13722.58cfa830e4b0c9d6adf6bee0	0	0	1	0	0	2	1	9	0	0	0	0	0	0	0	0	5	6	0	0	0	0	0	0	0	0	1	0	0	0	7	0	0	0	0	2	0	3	0	0	0	0	0	0	0	0	0	0	0
13722.58cfa82ee4b0c9d6adf6b168	0	2	4	1	0	2	4	7	0	0	0	0	0	0	0	0	0	1	0	0	0	0	0	0	0	0	0	0	0	1	1	0	0	4	0	2	0	0	1	0	0	0	0	0	0	0	0	0	0
13722.58cfa82ee4b0c9d6adf6ab9f	0	0	0	0	0	0	0	2	0	0	0	0	0	0	0	0	0	0	0	0	0	0	0	0	0	0	0	0	0	0	0	0	0	0	0	0	0	0	0	0	0	0	0	0	0	0	0	0	0
13722.58cfa831e4b0c9d6adf6c3ba	0	0	0	0	0	0	1	0	0	0	0	0	0	0	0	0	1	0	1	0	0	0	0	0	0	0	0	0	0	0	1	0	0	0	0	2	0	3	0	1	0	0	0	0	0	0	0	0	0
13722.58cfa832e4b0c9d6adf6d2f0	0	0	0	0	0	0	0	4	0	0	0	0	0	0	0	0	0	0	1	0	0	0	0	0	0	0	0	0	0	0	0	0	0	0	0	5	0	0	0	0	0	0	0	0	0	0	0	0	0
13722.58cfa832e4b0c9d6adf6ce2e	0	2	0	0	0	0	1	25	0	0	0	0	0	0	0	0	1	0	0	0	0	0	0	0	0	0	0	0	0	1	3	0	0	0	0	0	0	3	0	0	0	0	0	0	0	0	0	0	0
13722.58cfa832e4b0c9d6adf6cf77	0	0	0	0	0	0	1	6	0	0	0	0	1	0	0	0	0	0	0	0	0	0	0	0	0	0	0	0	0	0	0	0	0	0	0	0	0	0	0	0	0	0	0	0	0	0	0	0	0
13722.58cfa82ee4b0c9d6adf6ad5d	0	0	0	0	0	0	0	3	0	0	0	0	0	0	0	0	0	0	0	0	0	0	0	0	0	0	0	0	0	0	0	0	0	0	0	0	0	0	0	0	0	0	0	0	0	0	0	0	0
13722.58cfa82ee4b0c9d6adf6ace0	0	0	0	29	0	0	33	1	591	396	400184	73	3130	101	77	262	10281	601266	89	144	315	732	76	749	31727	1509172	796653	408	650	375	1835929	0	8	33	61	429	56	4005	329	111	251	152	71	152	112	229	33407	246	28594
13722.58cfa831e4b0c9d6adf6ca82	0	0	0	0	0	0	0	2	0	0	0	0	0	0	0	0	0	1	2	0	0	0	0	0	0	0	0	0	0	0	0	0	0	0	0	2	0	0	1	0	0	0	0	0	0	0	0	0	0
13722.58cfa82ee4b0c9d6adf6a9b2	0	0	0	2	0	0	0	5	0	0	0	0	0	0	0	0	0	0	0	0	0	0	0	0	0	0	0	0	0	0	0	0	0	1	0	1	0	0	1	0	0	0	0	0	0	0	0	0	0
13722.58cfa832e4b0c9d6adf6d32c	0	1	2	0	0	0	0	0	0	0	0	0	0	0	0	0	0	0	0	0	0	1	0	0	1	2	0	0	0	0	0	0	0	0	0	1	0	0	3	0	0	0	0	0	0	0	0	0	0
13722.58cfa831e4b0c9d6adf6cdbc	0	0	2	0	0	0	0	8	0	0	1	0	0	0	0	0	0	1	0	0	0	0	0	0	1	0	0	0	0	0	0	0	0	0	0	1	0	1	15	0	0	0	0	0	0	0	0	0	1
13722.58cfa82de4b0c9d6adf6a758	0	0	0	0	0	0	1	3	0	0	0	0	0	0	0	0	0	2	3	0	0	0	0	0	1	1	0	0	0	0	0	0	0	0	0	2	0	0	0	0	0	0	0	0	0	0	0	0	0
13722.58cfa830e4b0c9d6adf6c04a	0	0	0	0	0	0	2	4	0	0	0	0	0	0	0	0	0	0	0	0	0	0	0	0	0	0	0	0	0	0	2	0	0	1	0	4	0	1	1	0	0	0	0	0	0	0	0	0	0
13722.58cfa832e4b0c9d6adf6ced4	0	0	0	0	0	0	0	3	0	1	0	0	0	0	0	0	2	1	1	0	0	0	0	0	0	0	0	0	0	0	1	0	0	0	1	2	0	0	0	0	0	0	0	0	0	0	0	0	0
13722.58cfa82ee4b0c9d6adf6a99c	2	0	1	0	0	1	56	4	0	0	0	0	0	0	2	0	0	0	124	0	0	0	0	0	0	1	0	0	0	0	8	0	1	1	5	511	0	0	2	0	0	0	2	0	0	0	0	0	0
13722.58cfa830e4b0c9d6adf6c040	0	0	0	0	0	0	0	3	0	0	0	0	0	0	0	0	0	2	0	0	0	0	0	0	0	0	0	0	0	0	1	0	0	0	0	2	1	0	8	0	0	0	0	0	0	0	0	0	0
13722.58cfa82ee4b0c9d6adf6add4	0	0	0	3	0	1	0	16	3	0	759	1	2	3	1	0	26	5971	6	8	10	49	5	17	327	690	142	28	55	23	45033	0	0	3	6	17	0	99	16	0	3	2	1	0	0	0	2508	2	1893
13722.58cfa82ee4b0c9d6adf6ae36	0	0	0	1	0	0	0	5	0	0	0	0	0	0	0	0	0	0	2	0	0	0	0	0	0	0	0	0	0	0	4	1	0	0	3	76	0	1	3	0	0	0	0	0	0	0	0	0	0
13722.58cfa82ee4b0c9d6adf6a826	0	0	0	0	0	0	0	23	0	0	0	0	0	0	0	0	1	0	0	0	0	0	0	0	0	0	0	0	0	0	0	0	0	0	1	1	1	0	1	0	0	0	0	0	0	0	0	0	0
13722.58cfa82ee4b0c9d6adf6afd8	0	0	1	1	0	0	1	7	0	0	0	0	0	0	0	0	0	0	0	0	0	0	0	0	0	0	0	0	0	0	26	0	0	0	0	1	1	9	0	0	0	0	0	0	0	0	0	1	0
13722.58cfa831e4b0c9d6adf6cc3a	0	0	0	0	0	0	0	29	0	0	0	0	0	0	0	0	0	1	2	0	0	0	0	0	0	0	0	0	0	0	3	0	0	0	0	1	0	0	8	0	0	0	0	0	0	0	0	0	0
13722.58cfa830e4b0c9d6adf6bc8e	0	0	0	0	0	0	0	11	0	0	2	0	2	1	0	0	2	1013	0	4	18	115	3	28	421	14146	3	814	0	26	30	0	0	1	0	17	0	1	5	0	2	308	16	1	8	0	830	0	52
13722.58cfa832e4b0c9d6adf6ce82	0	0	0	0	0	0	0	7	0	0	0	0	0	0	0	0	0	0	1	0	0	0	0	0	1	0	0	0	0	0	1	0	0	0	0	5	0	0	22	0	0	0	0	0	0	0	0	0	0
13722.58cfa831e4b0c9d6adf6caea	0	0	0	0	0	0	0	5	0	0	0	0	0	0	0	0	0	0	0	0	0	0	0	0	0	2	0	0	0	0	1	0	0	0	0	1	0	1	0	0	0	0	0	0	0	0	0	0	0
13722.58cfa82ee4b0c9d6adf6adf9	0	0	0	0	0	0	3	35	0	0	0	0	0	0	0	0	0	0	1	0	0	0	0	0	1	0	0	0	0	0	0	0	0	0	1	23	2	0	1	0	1	0	0	0	0	0	0	0	0
13722.58cfa82ee4b0c9d6adf6acf2	0	1	1	0	0	0	1	3	0	0	0	0	0	0	0	0	0	0	1	0	0	0	0	0	0	0	0	0	0	0	1	0	0	0	0	10	0	0	0	0	0	0	0	0	0	0	0	0	0
13722.58cfa831e4b0c9d6adf6c78c	0	0	0	0	0	0	0	9	0	0	0	0	1	0	0	0	5	4	0	0	0	0	0	0	0	0	1	0	0	0	5	0	0	0	0	1	0	0	0	0	0	0	0	0	0	0	1	0	0
13722.58cfa82ee4b0c9d6adf6af96	0	0	0	1	0	0	0	16	0	0	0	0	0	0	0	0	0	0	0	0	0	0	0	0	0	0	0	0	0	0	0	0	0	0	0	3	0	0	1	0	0	0	0	0	0	0	0	0	0
13722.58cfa832e4b0c9d6adf6d2ea	0	0	0	0	0	0	0	5	0	0	0	0	0	0	0	0	0	0	0	0	0	0	0	0	0	0	0	0	0	0	0	0	0	0	0	0	0	1	1	0	0	0	0	0	0	0	0	0	0
13722.58cfa82fe4b0c9d6adf6ba12	0	0	8	0	0	0	1	17	0	0	0	0	0	0	0	0	4	3	0	0	0	0	0	0	0	6	0	0	0	0	4	0	0	1	0	3	0	2	6	0	0	0	0	0	0	0	0	1	0
13722.58cfa82ee4b0c9d6adf6aecd	0	0	0	0	0	0	0	22	0	0	1	0	0	0	0	0	1	0	0	0	0	0	0	0	0	0	0	0	0	0	3	0	0	0	1	3	0	1	0	0	0	0	0	0	0	0	0	0	0
13722.58cfa82ee4b0c9d6adf6a9a0	0	0	0	0	0	1	0	13	0	0	0	0	0	0	0	0	0	0	0	0	0	0	0	0	0	0	0	0	0	0	0	0	0	0	0	0	0	0	0	0	0	0	0	0	0	0	0	0	0
13722.58cfa832e4b0c9d6adf6cf31	0	1	0	0	0	1	0	5	0	0	0	0	0	0	0	0	0	1	0	0	0	0	0	0	0	0	0	0	0	0	3	0	0	0	1	0	1	0	9	0	0	0	0	0	0	0	0	0	0
13722.58cfa832e4b0c9d6adf6d2ba	0	0	0	0	0	0	0	1	0	0	0	0	0	0	0	0	0	1	1	0	0	0	0	0	0	0	0	0	0	0	0	0	0	0	1	2	0	0	0	0	0	0	0	0	0	0	0	0	0
13722.58cfa82ee4b0c9d6adf6a8d6	0	0	7	0	0	0	2	1	0	0	0	0	0	0	1	0	2	0	0	0	0	0	0	0	0	0	1	0	0	0	100	0	0	0	1	4	0	0	0	0	0	0	0	0	0	0	3	0	0
13722.58cfa830e4b0c9d6adf6c1cf	0	1	0	0	0	0	0	6	0	0	0	0	0	0	0	0	0	0	0	0	0	0	0	0	0	0	0	0	0	0	0	0	0	0	0	0	0	2	1	0	0	0	0	0	0	0	0	0	0
13722.58cfa82ee4b0c9d6adf6ab54	0	1	0	0	0	0	0	3	0	0	0	0	0	0	0	0	0	0	0	0	0	0	0	0	0	0	0	0	0	0	1	0	0	0	0	0	0	1	1	0	0	0	0	0	0	0	0	0	0
13722.58cfa831e4b0c9d6adf6c6a8	0	0	0	0	0	0	0	0	0	0	0	0	0	0	0	0	0	0	1	0	0	0	0	0	0	0	0	0	0	0	0	0	0	1	0	0	0	0	0	0	0	0	0	0	0	0	0	0	0
13722.58cfa832e4b0c9d6adf6d326	0	0	6	1	0	0	0	17	0	0	0	0	0	0	0	0	1	1	0	0	0	0	0	0	0	0	1	0	0	0	2	0	0	2	0	22	0	3	8	0	0	0	0	0	0	0	0	0	0
13722.58cfa82fe4b0c9d6adf6b94c	0	0	0	0	0	0	0	17	0	0	0	1	0	0	0	0	0	0	5	0	0	0	0	0	0	5	0	0	0	0	0	0	0	1	0	5	0	0	10	0	0	0	0	0	0	0	0	1	0
13722.58cfa82ee4b0c9d6adf6acc2	0	0	0	1	0	0	0	4	0	0	0	0	0	0	0	0	0	1	1	0	0	0	0	0	0	0	0	0	0	0	0	0	0	0	0	13	0	0	1	0	0	0	0	0	0	0	0	0	0
13722.58cfa82fe4b0c9d6adf6b832	0	0	0	1	0	2	2	7	0	0	0	0	0	0	0	0	0	0	0	0	0	1	0	0	0	1	1	0	0	0	2	0	0	0	0	6	1	0	10	0	0	0	0	0	0	0	0	0	0
13722.58cfa832e4b0c9d6adf6d31b	0	0	0	0	0	0	0	1	0	0	0	0	0	0	0	0	1	0	1	0	0	0	0	0	1	0	0	0	0	0	0	0	0	1	2	3	0	1	0	0	0	0	0	0	0	0	0	0	0
13722.58cfa82ee4b0c9d6adf6a8a4	0	0	0	0	0	0	0	5	0	0	0	0	0	0	0	0	0	0	0	0	0	0	0	0	0	0	0	0	0	0	1	0	0	0	0	0	0	1	1	0	0	0	0	0	0	0	0	0	0
13722.58cfa82ee4b0c9d6adf6ad57	0	1	0	0	0	0	0	6	0	0	0	0	0	0	0	0	0	1	0	0	0	0	0	0	0	0	0	0	0	0	1	0	0	0	1	1	0	0	0	0	0	0	0	0	0	0	0	0	0
13722.58cfa82ee4b0c9d6adf6a85a	0	0	0	0	0	0	2	10	0	0	1	0	0	0	0	0	1	1	0	0	0	0	0	1	0	2	0	0	0	0	8	0	0	0	0	0	0	0	0	0	0	0	0	0	0	0	0	0	0
13722.58cfa82ee4b0c9d6adf6ac92	0	0	1	0	0	0	1	4	0	0	0	0	0	0	0	0	0	0	0	0	0	0	0	0	0	0	0	0	0	0	0	0	0	0	1	3	0	0	0	0	0	0	0	0	0	0	0	0	0
13722.58cfa82ee4b0c9d6adf6ab6e	0	0	0	0	0	0	0	4	0	0	0	0	0	0	0	0	1	0	1	0	0	0	0	0	1	0	0	0	0	0	1	0	0	1	1	1	0	0	1	0	0	0	0	0	0	0	0	0	0
13722.58cfa832e4b0c9d6adf6d432	0	0	0	0	0	0	1	12	0	0	0	0	0	0	0	0	2	1	0	0	1	0	0	0	0	0	0	0	0	0	6	0	0	0	0	7	0	0	4	0	0	0	0	0	0	0	1	0	0
13722.58cfa831e4b0c9d6adf6cde2	0	0	0	0	0	2	44	36	0	0	0	0	0	0	0	0	2	1	0	0	0	0	0	0	0	0	0	0	0	0	1	0	0	0	0	3	0	0	0	0	0	0	0	0	0	1	0	0	0
13722.58cfa830e4b0c9d6adf6bcb9	0	2	4	3	0	0	20	8	62	106	172	1	160	21635	5	13	58	259	83	1223	125	110144	4589	18378	1070	72861	142	4446	44	412	4754	0	8	6	19	134	33	51	108	41	48	605	1019	4654	245	39	202	167	141
13722.58cfa831e4b0c9d6adf6cda2	0	0	0	0	0	0	0	4	0	0	1	0	0	0	0	0	0	0	0	0	0	0	0	0	0	0	0	0	0	0	0	0	0	0	0	1	0	0	3	0	0	0	1	0	0	0	0	0	0
13722.58cfa82ee4b0c9d6adf6a988	0	0	0	0	0	0	0	4	0	0	0	0	0	2	0	0	0	0	0	0	0	0	0	0	0	0	0	0	0	0	19	0	0	0	0	29	0	1	0	0	0	0	0	0	0	0	0	0	0
13722.58cfa82ee4b0c9d6adf6aa54	0	0	0	16	0	0	0	0	0	0	0	0	0	0	0	0	0	0	0	0	0	0	0	0	0	0	0	0	0	0	0	0	0	0	0	1	0	0	0	0	0	0	0	0	0	0	0	0	0
13722.58cfa831e4b0c9d6adf6c9ee	0	0	1	0	0	0	0	18	0	0	1	0	0	0	0	0	6	2	0	0	0	0	0	0	1	0	3	0	0	0	3	0	0	0	0	0	0	1	1	0	0	0	0	0	0	0	1	0	0
13722.58cfa82ee4b0c9d6adf6acb4	0	0	0	0	0	0	2	3	0	1	0	0	0	1	0	0	0	0	0	0	0	1	0	2	0	53	0	0	0	0	0	0	0	0	0	2	0	1	0	0	0	0	0	0	0	0	0	0	0
13722.58cfa82ee4b0c9d6adf6aa56	0	0	0	30	0	189	0	3	0	0	0	0	0	0	0	0	0	0	4	0	0	0	0	0	0	1	0	0	0	0	0	0	0	0	1	14	0	0	1	0	0	0	0	0	0	0	0	0	0
13722.58cfa82ee4b0c9d6adf6af46	0	1	0	0	0	0	2	15	0	0	0	0	0	0	0	0	0	0	0	0	0	0	0	0	1	0	0	0	0	0	1	0	0	0	0	7	0	1	0	0	0	0	0	0	0	0	0	0	0
13722.58cfa82ee4b0c9d6adf6af5d	0	0	0	1	0	0	0	12	0	0	0	0	0	0	0	0	0	0	0	0	0	0	0	0	2	0	1	0	0	0	0	0	0	0	0	3	0	0	0	0	0	0	0	0	0	0	0	0	0
13722.58cfa82ee4b0c9d6adf6acfc	0	0	0	0	0	1	0	4	0	0	0	0	0	0	0	0	0	1	2	0	0	0	0	0	0	1	0	0	0	0	0	0	0	0	2	1	0	0	1	0	0	0	0	0	0	0	0	0	0
13722.58cfa832e4b0c9d6adf6cea4	0	1	0	0	0	0	0	1	0	0	0	0	0	0	0	0	0	1	0	0	0	0	0	0	0	0	0	0	0	0	1	0	0	1	0	1	0	0	1	0	0	0	0	0	0	0	0	0	0
13722.58cfa832e4b0c9d6adf6d166	0	0	0	0	0	1	1	15	0	0	0	0	0	0	0	0	0	0	0	0	0	0	0	0	0	0	0	0	0	0	0	0	0	0	0	3	0	0	0	0	0	0	0	0	0	0	0	0	0
13722.58cfa82de4b0c9d6adf6a768	0	1	0	0	0	0	0	2	0	0	0	0	0	0	0	0	2	0	0	0	0	0	0	0	0	0	0	0	0	0	0	0	0	0	0	0	0	0	0	0	0	0	0	0	0	0	0	0	0
13722.58cfa832e4b0c9d6adf6d2ca	0	1	0	0	0	0	0	0	0	0	0	0	0	0	0	0	0	1	0	0	0	0	0	0	1	0	0	0	0	0	0	0	0	2	1	0	0	0	0	0	0	1	0	0	0	0	0	0	0
13722.58cfa82fe4b0c9d6adf6b8fa	0	0	0	0	0	0	12	9	0	0	0	0	0	0	0	0	0	3	0	0	0	0	0	0	0	58	1	63	0	0	0	0	0	0	0	2	2	0	13	0	0	0	0	0	0	0	0	0	0
13722.58cfa832e4b0c9d6adf6d3b8	0	0	0	0	0	0	0	6	0	0	0	0	0	0	0	0	0	1	0	0	0	0	0	0	0	0	0	0	0	0	0	0	0	0	0	1	0	0	0	0	0	0	0	0	0	0	0	0	0
13722.58cfa830e4b0c9d6adf6bbfc	0	0	0	0	0	0	0	51	0	0	0	0	0	1	0	0	1	0	1	0	0	0	0	0	1	1	0	0	0	0	1	0	1	0	3	2	0	4	6	0	0	0	0	0	0	1	0	0	0
13722.58cfa82ee4b0c9d6adf6a956	0	0	0	0	0	0	1	9	0	0	2	0	0	0	0	0	0	15	0	0	0	0	0	0	2	0	8	0	0	0	57	0	0	0	0	3	0	15	0	0	0	0	0	0	0	0	0	0	0
13722.58cfa82ee4b0c9d6adf6adca	0	1	0	1	0	0	2	206	0	0	0	0	3	0	2	0	1	17	1	0	0	0	0	0	2	5	3	0	0	0	29	0	0	0	0	13	0	6	5	0	0	0	0	0	0	0	1	0	0
13722.58cfa831e4b0c9d6adf6c9fb	0	0	0	0	0	0	0	8	0	0	0	0	0	0	0	0	2	2	0	0	0	0	0	0	0	0	0	0	0	0	0	0	0	1	0	3	0	1	1	0	0	0	0	0	0	0	0	0	0
13722.58cfa832e4b0c9d6adf6d33c	0	0	0	0	0	0	0	0	0	0	0	0	0	0	0	0	0	0	0	0	0	0	0	0	0	2	0	0	0	0	0	0	0	0	0	2	0	0	2	0	0	0	0	0	0	0	0	0	0
13722.58cfa82ee4b0c9d6adf6af74	0	0	0	0	0	0	0	5	0	0	0	0	0	1	0	0	0	2	0	0	0	0	0	1	2	7	0	0	0	0	1	0	0	0	1	0	0	0	2	0	0	0	0	0	0	0	0	0	0
13722.58cfa831e4b0c9d6adf6c474	0	0	8	0	0	0	2	3	0	0	0	0	0	0	0	0	1	0	0	0	0	8	0	2	0	3	0	0	0	0	1	0	0	2	0	1	1	1	13	0	0	0	0	5	0	0	0	0	0
13722.58cfa831e4b0c9d6adf6cd6a	0	0	1	0	0	0	0	7	0	0	0	0	0	0	0	0	0	0	0	0	0	0	0	0	0	0	0	0	0	0	0	0	0	1	0	1	0	0	2	0	0	0	0	0	0	0	0	0	0
13722.58cfa830e4b0c9d6adf6bbfa	0	36	0	0	0	0	19	4	1	2	1	0	0	29	0	0	1	2	3	0	0	9	0	2	6	263	0	7	0	0	2	0	0	0	0	0	0	0	22	0	0	0	0	0	4	0	0	0	0
13722.58cfa831e4b0c9d6adf6c845	0	730	10	0	0	0	9	12	2	9	49670	10	132174	9	18	51	17606	218556	28	124	366	1651	156	104	3411	1409	56496	86	142	84	57185	23	20	25	25	242	11	32446	209	10	27	23	0	4	8	12	4823	15	2075
13722.58cfa832e4b0c9d6adf6d2dc	0	1	4	0	0	1	1	17	0	0	1	0	0	2	0	0	1	0	1	0	0	2	0	0	0	1	0	0	0	0	20	0	0	19	1	21	0	2	7	0	0	0	0	0	0	0	0	0	0
13722.58cfa830e4b0c9d6adf6bb7b	0	0	0	0	0	0	0	31	0	0	0	0	0	0	0	0	2	1	0	0	0	0	0	0	2	0	0	0	0	0	1	0	0	0	0	0	0	0	2	0	0	0	0	0	0	0	1	0	0
13722.58cfa830e4b0c9d6adf6bf0c	0	2	0	0	0	0	0	25	0	0	2	0	1	0	0	0	1	1	0	0	0	0	0	0	0	0	0	0	0	0	1	0	0	1	0	3	0	1	1	0	0	0	0	0	0	0	3	0	0
13722.58cfa82ee4b0c9d6adf6ac64	0	0	0	0	0	0	1	10	0	0	0	0	0	0	0	0	0	0	1	0	0	0	0	0	1	0	0	1	0	0	10	0	0	0	0	1	0	2	2	0	0	0	0	0	0	0	0	0	0
13722.58cfa832e4b0c9d6adf6d39a	0	2	0	0	0	0	0	5	0	0	0	0	0	0	0	0	1	0	0	0	0	0	0	0	1	0	0	0	0	0	1	0	0	0	1	3	0	1	0	0	0	0	0	0	0	0	0	0	0
13722.58cfa82ee4b0c9d6adf6adaa	0	0	3	1	0	0	3	5	1	0	0	0	0	1	0	0	0	0	0	0	1	6	0	0	1	1	0	0	0	0	0	0	0	0	1	1	0	0	7	0	0	0	0	7	0	0	1	0	0
13722.58cfa830e4b0c9d6adf6c149	0	60065	9879	0	0	2	11	14	1	2	32	2	47	4	4	5	2580	933395	28	5	12	24	55	25	232	923	207	16	24	30	536337	0	0	32	34	65	25	239	69	6	27	11	7	8	6	3	2799	12	743
13722.58cfa830e4b0c9d6adf6c0f4	0	2	0	0	0	0	1	7	0	0	0	0	0	0	0	0	2	3	1	0	0	1	0	0	0	3	0	0	0	0	6	0	0	1	0	6	0	0	0	0	0	0	0	0	0	0	1	0	0
13722.58cfa82ee4b0c9d6adf6ac0c	0	0	0	0	0	0	0	21	0	0	0	0	0	0	0	0	0	0	0	0	0	0	0	0	1	1	1	0	0	0	1	0	0	0	0	4	0	0	1	0	0	0	0	0	0	0	0	0	0
13722.58cfa82de4b0c9d6adf6a746	0	0	0	0	0	0	8	1	0	0	1	0	0	2	0	0	0	0	5	0	0	16	0	0	0	18	0	0	0	0	2	0	1	0	2	10	1	2	12	0	0	0	0	29	0	0	0	0	0
13722.58cfa82ee4b0c9d6adf6ac5e	0	0	0	0	0	0	2	10	0	0	0	0	0	0	0	0	0	0	0	0	0	0	0	0	0	1	1	0	0	0	4	0	0	0	0	3	0	1	1	0	0	0	0	0	0	0	0	0	1
13722.58cfa832e4b0c9d6adf6ce52	0	1	0	2	0	0	1	15	0	0	0	0	0	0	0	0	0	4	0	0	0	0	0	0	1	0	0	0	0	0	2	0	0	0	1	4	0	3	27	0	0	0	0	0	0	0	2	0	0
13722.58cfa82ee4b0c9d6adf6a96a	0	0	0	0	0	0	0	2	0	0	0	0	0	0	0	0	0	0	0	0	0	0	0	0	0	0	0	0	0	0	0	0	0	0	0	2	0	0	0	0	0	0	0	0	0	0	0	0	0
13722.58cfa82ee4b0c9d6adf6ad30	0	0	0	1	0	0	2	0	0	0	0	0	0	0	0	0	0	1	2	0	0	1	0	1	0	0	0	0	0	0	2	0	1	0	4	91	0	0	4	0	0	0	0	0	0	0	0	0	1
13722.58cfa82ee4b0c9d6adf6ad6b	0	0	0	0	0	0	0	3	0	0	0	0	0	0	1	0	2	0	0	0	0	0	0	0	0	0	0	0	0	0	1	0	0	0	1	1	0	2	0	0	0	0	0	0	0	0	0	0	0
13722.58cfa82ee4b0c9d6adf6a8ce	0	0	0	0	0	0	0	1	0	0	0	0	0	0	0	0	0	0	0	0	0	0	0	0	0	0	0	0	0	0	0	0	0	0	0	0	0	0	0	0	0	0	0	0	0	0	0	0	0
13722.58cfa82ee4b0c9d6adf6af86	0	0	0	0	0	1	1	0	0	0	0	0	0	0	0	0	0	0	0	0	0	0	0	0	0	0	0	0	0	0	0	0	0	0	0	0	0	0	0	0	0	0	0	0	0	0	0	0	0
13722.58cfa82ee4b0c9d6adf6aba0	0	0	0	0	0	0	0	4	0	0	0	0	0	0	0	0	0	0	0	0	0	0	0	0	0	0	0	0	0	0	0	0	0	0	1	0	0	0	0	0	0	0	0	0	0	0	0	0	0
13722.58cfa82ee4b0c9d6adf6ac17	1	2	0	0	0	4	3	216	0	0	0	0	0	0	0	0	0	3	2	0	0	0	0	0	0	7	3	0	0	0	27	0	0	0	0	25	0	2	3	0	0	0	1	0	0	0	2	0	0
13722.58cfa832e4b0c9d6adf6d436	0	0	0	0	0	0	0	1	0	0	0	0	0	0	0	0	0	0	0	0	0	0	0	0	0	1	1	0	0	0	1	0	0	0	0	3	0	0	1	0	0	0	0	0	0	0	0	0	0
13722.58cfa82ee4b0c9d6adf6a8e4	0	0	0	0	0	3	0	7	0	0	0	0	0	0	0	0	1	1	0	0	0	0	0	0	0	0	0	0	0	0	0	0	0	0	0	1	0	3	1	0	0	0	0	0	0	0	0	0	0
13722.58cfa830e4b0c9d6adf6ba5d	0	2	0	0	0	0	17	24	0	0	0	0	0	1	0	0	439	2927	0	5	1	49	27	14	1	27069	11	1280	0	1	9	1	0	1	5	9	2	6	53	0	1	53	6	0	0	0	505	0	140
13722.58cfa82ee4b0c9d6adf6ab0e	0	0	0	0	0	0	0	30	0	1	1	0	0	0	0	0	1	1	1	0	0	0	0	1	0	0	0	0	0	0	1	0	0	0	0	5	0	0	0	0	0	0	0	0	0	1	0	0	0
13722.58cfa832e4b0c9d6adf6d2de	0	2	0	0	0	0	10	1	0	0	0	0	0	0	0	0	4	7	0	0	0	0	0	0	0	0	0	0	0	0	82	1	0	1	2	11	0	15	2	0	0	0	0	0	0	0	0	0	0
13722.58cfa832e4b0c9d6adf6d307	0	2	0	0	0	1	0	1	0	0	0	0	0	0	0	0	0	1	3	0	0	0	0	0	0	0	0	0	0	0	0	0	0	0	0	1	0	0	1	0	0	0	0	0	0	0	0	0	0
13722.58cfa82ee4b0c9d6adf6acee	0	1	56	0	0	0	0	0	0	0	1	0	0	0	0	0	1	116	1	0	0	0	0	0	4	3	5	2	1	1	344	0	0	0	0	1	0	5	2	0	0	0	0	0	0	1	5	0	16
13722.58cfa832e4b0c9d6adf6d2b0	0	4	0	0	0	0	1	2	0	0	0	0	0	0	0	0	6	1	1	0	0	0	0	0	0	0	0	0	0	0	8	0	0	2	0	3	0	2	0	0	0	0	0	0	0	1	0	0	0
13722.58cfa82fe4b0c9d6adf6b8b6	0	0	0	0	0	0	0	1	0	0	0	0	0	0	0	0	0	0	0	0	0	0	0	0	0	1	0	0	0	0	0	0	0	0	0	3	2	1	15	0	0	0	0	0	0	0	0	0	0
13722.58cfa831e4b0c9d6adf6c960	0	0	0	0	0	0	0	7	0	0	0	0	0	0	0	0	0	0	2	0	0	0	0	0	0	0	0	0	0	0	3	0	0	0	0	1	0	0	0	0	0	0	0	0	0	0	0	0	0
13722.58cfa831e4b0c9d6adf6cd94	0	0	0	0	0	0	0	6	0	0	0	0	0	0	0	0	3	2	0	0	0	0	0	0	0	0	0	0	0	0	4	0	0	1	0	5	0	0	3	0	0	0	0	0	0	0	0	0	0
13722.58cfa831e4b0c9d6adf6cb2e	0	0	0	0	0	0	0	1	0	0	0	0	0	0	0	0	1	1	1	0	0	0	0	0	1	0	0	0	0	0	1	0	0	0	0	0	0	1	0	0	0	0	0	0	0	0	0	0	0
13722.58cfa830e4b0c9d6adf6bf04	0	0	0	0	0	0	1	14	0	0	1	0	0	0	0	0	0	2	3	0	0	0	0	0	1	0	0	0	0	0	3	0	0	0	0	0	0	1	1	0	0	0	0	0	0	0	0	0	0
13722.58cfa830e4b0c9d6adf6bb7c	0	2	9	0	0	0	4	14	0	4	24	0	1	17	0	0	411	20726	23	196	30	43142	1840	4617	28	64754	51	19320	4	67	1164	0	0	3	10	38	4	14	51	3	1	82	160	6	4	0	635	11	178
13722.58cfa82ee4b0c9d6adf6af82	0	1	0	2	0	0	1	84	0	2	5	0	0	86	1	0	4	12	6	0	0	37	4	10	12	252	0	28	0	1	71	0	0	9	3	96	0	3	2	0	0	3	1	0	1	0	1	0	2
13722.58cfa82de4b0c9d6adf6a70e	0	0	0	1	0	0	0	0	0	0	5	0	0	0	0	0	0	0	0	0	0	0	0	0	0	0	0	0	0	0	0	0	0	0	1	0	0	0	0	0	0	0	0	0	0	0	0	0	0
13722.58cfa82ee4b0c9d6adf6adaf	0	0	0	0	0	0	0	11	0	0	0	0	0	0	0	0	0	1	0	0	0	0	0	0	0	0	0	0	0	0	0	0	0	0	0	1	0	0	0	0	0	0	0	0	0	0	0	0	0
13722.58cfa82ee4b0c9d6adf6addf	0	0	0	2	0	0	1	0	0	0	0	0	0	0	0	0	3	0	0	0	0	0	0	0	1	0	0	0	0	0	0	0	0	0	2	1	0	0	0	0	0	0	0	0	0	0	0	0	0
13722.58cfa82ee4b0c9d6adf6b079	0	1	0	31	0	2	0	2	0	0	0	0	1	0	0	0	1	1	0	0	0	0	0	0	0	0	1	0	0	0	1	0	0	0	1	4	0	1	0	0	0	0	0	0	0	0	0	0	0
13722.58cfa831e4b0c9d6adf6c3bc	0	0	0	0	0	0	0	1	0	0	0	0	0	0	0	0	0	0	0	0	0	0	0	0	0	0	0	0	0	0	1	0	0	0	0	2	0	0	0	0	0	0	0	0	0	0	0	0	0
13722.58cfa832e4b0c9d6adf6d2ee	0	0	0	1	0	0	1	3	0	0	0	0	0	0	0	0	0	0	0	0	0	0	0	0	0	1	0	0	0	0	0	0	0	0	0	2	0	0	0	0	0	0	0	0	0	0	0	0	0
13722.58cfa831e4b0c9d6adf6ca27	0	0	0	1	0	0	1	59	0	0	0	0	0	0	0	0	1	3	0	0	0	0	0	0	0	0	1	0	0	1	1	0	0	0	0	0	0	0	2	0	0	0	0	0	0	0	0	0	0
13722.58cfa830e4b0c9d6adf6be9f	0	0	8	0	0	0	1	40	0	0	0	0	0	0	0	0	0	370	0	4	1	11	7	20	2956	7329	6	134	0	2	53	0	0	0	1	26	0	17	6	0	2	2	4	17	0	0	23	1	2
13722.58cfa82ee4b0c9d6adf6aea9	0	0	0	2	0	1	3	26	0	0	3	0	0	0	0	0	0	0	0	0	0	0	0	0	0	2	0	0	0	0	1	0	0	0	0	3	0	0	2	0	0	0	0	0	0	0	0	0	1
13722.58cfa82ee4b0c9d6adf6b070	0	0	0	0	0	0	0	6	0	0	0	0	0	0	0	0	0	1	0	0	0	0	0	0	0	0	0	0	0	0	3	0	0	0	0	1	0	0	0	0	0	0	0	0	0	0	0	0	0
13722.58cfa82ee4b0c9d6adf6ac16	0	0	1	1	0	0	1	5	0	0	0	0	0	0	0	0	0	1	1	0	0	0	0	0	0	0	0	0	0	0	0	0	0	0	0	2	0	0	0	0	1	0	0	0	0	0	0	0	0
13722.58cfa82ee4b0c9d6adf6adec	0	0	0	0	0	1	4	16	0	0	0	0	0	0	0	0	1	0	2	0	0	0	0	0	0	1	0	0	0	0	0	0	0	0	1	19	1	0	1	0	0	0	0	0	0	0	0	0	0
13722.58cfa830e4b0c9d6adf6bb8a	0	0	0	1	0	0	4	30	0	0	0	0	0	0	0	0	0	1	0	0	0	0	0	0	0	2	0	0	0	0	3	0	0	0	0	0	0	0	8	0	0	0	0	0	0	0	0	0	0
13722.58cfa82ee4b0c9d6adf6ae5d	0	40	0	0	0	0	2	45	0	0	6	0	6	0	1	0	0	36	9	0	0	0	0	0	4	0	0	0	0	0	11	0	4	2	6	139	1	0	8	0	0	0	0	0	0	0	1	0	0
13722.58cfa82ee4b0c9d6adf6ace8	0	0	0	2	0	0	5	4	0	0	0	0	0	0	0	0	0	0	4	0	0	1	0	0	0	0	0	0	0	0	0	0	0	0	2	14	0	0	1	0	0	0	0	0	0	0	0	0	0
13722.58cfa82ee4b0c9d6adf6a7c0	0	0	0	2	0	0	0	0	0	0	0	0	0	0	0	0	0	0	0	0	0	0	0	0	0	1	0	0	0	0	0	0	0	0	0	1	0	1	0	0	0	0	0	0	0	0	0	0	0
13722.58cfa82ee4b0c9d6adf6ac5a	0	0	0	0	0	0	1	5	0	0	0	0	0	0	0	0	0	0	0	0	0	0	0	0	0	0	1	0	0	0	2	0	0	0	0	0	0	0	0	0	0	0	0	0	0	0	0	0	0
13722.58cfa82de4b0c9d6adf6a762	0	1	0	0	0	0	3	10	0	0	3	0	0	0	0	0	0	0	11	0	0	10	0	2	0	6	0	0	0	0	2	0	0	1	4	11	2	1	11	0	0	0	0	2	0	1	2	0	0
13722.58cfa831e4b0c9d6adf6c9a9	0	0	0	0	0	0	0	37	0	0	0	0	0	0	0	0	1	0	0	0	0	0	0	0	0	0	0	0	0	0	0	0	0	0	0	7	0	0	0	0	0	0	0	0	0	0	0	0	0
13722.58cfa82ee4b0c9d6adf6ab66	0	0	4	2	0	0	8	16	0	0	3	1	1	1	0	0	1	0	1	0	0	13	0	0	0	1	1	0	0	0	1	0	0	0	2	9	0	0	4	0	0	0	0	33	0	0	1	0	0
13722.58cfa82ee4b0c9d6adf6ac26	0	0	0	0	0	22	0	2	0	0	0	0	0	0	0	0	0	4	0	0	0	1	0	3	0	15	0	1	0	0	0	0	0	0	0	0	0	0	0	0	0	0	0	0	0	0	0	0	2
13722.58cfa832e4b0c9d6adf6d2b4	0	0	0	0	0	0	0	3	0	0	0	0	0	0	0	0	0	1	0	0	0	0	0	0	0	0	0	0	0	0	1	0	0	3	0	1	0	1	0	0	0	0	0	0	0	0	0	0	0
13722.58cfa82ee4b0c9d6adf6abf6	0	0	0	0	0	1	2	36	0	0	1	0	0	0	0	0	0	3	0	0	0	2	7	1	0	90	0	8	0	0	0	0	2	0	1	2	0	4	2	0	0	0	4	1	0	0	0	0	0
13722.58cfa831e4b0c9d6adf6c44c	0	0	0	0	0	0	1	8	0	0	0	0	0	0	0	0	8	3	0	0	0	0	0	0	0	0	1	0	0	0	9	0	0	0	0	0	0	2	0	0	0	0	0	0	0	0	0	1	0
13722.58cfa830e4b0c9d6adf6c07e	0	1	0	0	0	0	0	9	0	1	1	0	0	1	0	0	7	0	0	0	0	2	0	1	0	7	0	0	0	0	3	0	0	2	0	3	0	4	1	0	0	0	1	0	1	0	2	0	0
13722.58cfa830e4b0c9d6adf6c1d2	0	0	0	0	0	0	0	5	0	0	0	0	0	0	0	0	1	0	0	0	0	0	0	0	0	0	0	0	0	0	1	0	0	0	0	0	0	1	1	0	0	0	0	0	0	0	0	0	0
13722.58cfa831e4b0c9d6adf6c97f	0	0	0	0	0	0	1	44	0	0	6	0	0	0	0	0	9	12	0	0	0	0	0	0	0	0	0	0	0	0	41	0	0	2	1	1	0	6	1	0	0	0	0	0	0	0	10	0	3
13722.58cfa832e4b0c9d6adf6ce73	0	0	0	1	0	1	0	76	0	0	0	0	0	0	0	0	1	0	0	0	0	0	0	0	0	0	0	0	0	0	1	0	0	0	5	5	0	2	1	0	0	0	0	0	0	0	0	0	0
13722.58cfa82ee4b0c9d6adf6a824	0	0	0	0	0	0	0	1	0	0	0	0	0	0	0	0	0	0	0	0	0	0	0	0	0	0	0	0	0	0	0	0	0	0	0	3	0	0	0	0	0	0	0	0	0	0	8	0	0
13722.58cfa82ee4b0c9d6adf6b050	0	0	0	2	0	0	0	0	0	0	0	0	0	0	0	0	0	0	0	0	0	0	0	0	0	1	0	0	0	0	0	0	0	0	0	1	0	0	0	0	0	0	0	0	0	0	0	0	0
13722.58cfa82fe4b0c9d6adf6b86a	0	1	6	0	0	0	6	9	6	16	37	1	17	26319	3	0	184	5246	38	780	28	61262	133	4274	25	80916	43	2490	16	297	331	1	0	1	9	56	6	19	27	14	7	256	308	25	8242	7	82	48	18
13722.58cfa82de4b0c9d6adf6a736	0	0	0	8	0	0	5	1	0	0	4	0	0	1	0	0	1	0	5	0	0	11	0	1	0	7	3	0	0	0	2	0	0	1	4	11	0	2	14	0	0	0	0	30	0	0	2	0	0
13722.58cfa832e4b0c9d6adf6ce28	0	1	0	0	0	0	0	3	0	0	0	0	1	0	0	0	1	1	0	0	0	0	0	0	1	0	0	0	0	0	0	0	0	1	0	0	0	0	0	0	0	0	0	0	0	0	0	0	0
13722.58cfa82ee4b0c9d6adf6b047	0	0	0	2	0	0	0	4	0	0	0	0	0	0	0	0	0	0	0	0	0	0	0	0	0	0	0	0	0	0	0	0	0	1	0	1	0	0	1	0	0	0	0	0	0	0	0	0	0
13722.58cfa832e4b0c9d6adf6ce4e	0	0	0	0	0	0	0	13	0	0	0	0	0	0	0	0	0	0	0	0	0	0	0	0	0	0	0	0	0	0	0	0	0	0	0	4	0	0	1	0	0	0	0	0	0	0	0	0	0
13722.58cfa82ee4b0c9d6adf6af06	0	0	0	1	0	0	0	5	0	0	0	0	0	0	0	0	0	0	0	0	0	0	0	0	0	0	0	0	0	0	0	0	0	0	0	4	0	0	1	0	0	0	0	0	0	0	0	0	0
13722.58cfa831e4b0c9d6adf6c99d	0	0	0	0	0	0	1	16	0	0	0	0	0	0	0	0	0	0	0	0	0	0	0	0	0	1	0	0	0	0	0	0	0	0	0	5	0	0	0	0	0	0	0	0	0	0	0	0	0
13722.58cfa830e4b0c9d6adf6c288	0	0	4	0	0	0	0	4	0	0	0	0	0	0	0	0	2	1	0	0	0	1	0	1	0	0	0	0	0	0	0	0	0	0	0	1	1	1	16	0	0	0	0	0	0	0	0	0	0
13722.58cfa82ee4b0c9d6adf6b044	0	0	0	30	0	190	0	3	0	0	0	0	0	0	0	0	0	0	4	0	0	0	0	0	0	1	0	0	0	0	0	0	0	0	1	14	0	0	1	0	0	0	0	0	0	0	0	0	0
13722.58cfa82ee4b0c9d6adf6af34	0	0	0	1	0	4	2	5	0	0	0	0	0	0	0	0	0	0	0	0	0	0	0	0	0	0	0	0	0	0	0	0	0	0	0	0	0	0	0	0	0	0	0	0	0	0	0	0	0
13722.58cfa831e4b0c9d6adf6cdea	0	0	0	0	0	0	1	7	0	0	0	0	0	0	0	0	0	0	0	0	0	0	0	0	0	0	0	0	0	0	0	0	0	0	0	1	0	0	1	0	0	0	0	0	0	0	0	0	0
13722.58cfa831e4b0c9d6adf6c3a4	0	0	0	0	0	0	4	6	0	0	0	0	0	0	0	0	0	0	0	0	0	0	0	0	0	0	0	0	0	0	1	0	0	1	0	1	1	0	0	0	0	0	0	0	0	0	0	0	0
13722.58cfa832e4b0c9d6adf6cfff	0	0	0	0	0	0	1	10	0	0	0	0	0	0	0	0	0	2	2	0	0	0	0	0	1	0	1	0	0	0	6	0	0	3	0	2	0	2	1	2	0	0	0	0	0	0	1	0	0
13722.58cfa82ee4b0c9d6adf6ad87	4	0	0	0	0	0	3	1	0	0	0	0	0	0	0	0	0	0	1	0	0	0	0	0	1	1	0	0	0	0	2	0	0	0	0	1	0	0	0	0	0	0	0	0	0	0	0	0	0
13722.58cfa830e4b0c9d6adf6c052	0	1	79284	0	0	0	5	14	0	0	0	0	0	0	0	0	0	1	0	0	0	1	0	0	0	1	0	0	0	0	2	0	0	0	0	3	0	0	2	0	0	0	0	0	0	1	0	0	0
13722.58cfa82ee4b0c9d6adf6ab7c	0	0	0	0	0	3	1	0	0	0	0	0	0	0	0	0	0	0	0	0	0	0	0	0	0	0	2	1	0	0	1	0	0	0	0	0	0	0	0	0	0	0	0	0	0	0	0	0	0
13722.58cfa82ee4b0c9d6adf6a8e6	0	0	0	0	0	1	1	1	0	0	0	0	0	0	0	0	0	0	0	0	0	0	0	0	0	0	0	0	0	0	0	0	0	0	0	0	0	0	0	0	0	0	0	0	0	0	0	0	0
13722.58cfa830e4b0c9d6adf6c2e6	0	0	0	2	0	0	0	0	0	0	0	0	0	0	0	0	0	0	0	0	0	0	0	0	0	0	0	0	0	0	0	0	0	0	0	0	0	0	0	0	0	0	0	0	0	0	0	0	0
13722.58cfa831e4b0c9d6adf6c7fb	0	0	0	0	0	0	0	0	0	0	0	0	0	0	0	0	0	10	0	0	0	0	0	0	12	0	3	0	0	0	29	0	0	0	0	0	0	2	0	0	0	0	0	0	0	0	0	0	1
13722.58cfa82fe4b0c9d6adf6b861	0	0	0	0	0	0	0	6	0	0	0	0	0	0	0	0	0	0	0	0	0	0	0	0	0	0	0	0	0	0	1	0	0	0	0	0	0	0	1	0	0	0	0	0	0	0	0	0	0
13722.58cfa832e4b0c9d6adf6ceed	0	0	0	0	0	0	0	0	0	0	1	0	1	0	0	0	2	0	0	0	0	0	0	0	4	0	2	0	0	0	5	0	0	0	0	0	0	1	0	0	0	0	0	0	0	0	0	0	0
13722.58cfa831e4b0c9d6adf6c6e6	0	2	0	0	0	0	0	1	0	0	0	0	0	0	0	0	0	0	0	0	0	0	0	0	0	0	0	0	0	0	0	0	0	0	0	0	0	0	0	0	0	0	0	0	0	0	0	0	0
13722.58cfa831e4b0c9d6adf6cba2	0	0	0	0	0	0	0	0	0	0	0	0	0	0	0	0	0	0	0	0	0	0	0	0	0	0	0	0	0	0	0	0	0	0	0	0	0	0	0	0	0	0	0	0	0	0	0	0	0
13722.58cfa831e4b0c9d6adf6c332	0	0	0	0	0	0	0	1	0	0	0	0	0	0	0	0	1	0	0	0	0	0	0	0	0	0	0	0	0	0	0	0	0	0	0	0	0	0	0	0	0	0	0	0	0	0	0	0	0
13722.58cfa830e4b0c9d6adf6ba9b	0	0	0	0	0	0	1	0	0	0	0	0	0	0	0	0	0	1	0	0	0	0	0	0	0	0	0	0	0	0	1	0	0	0	0	1	1	0	0	0	0	0	0	0	0	0	0	0	0
13722.58cfa831e4b0c9d6adf6c92a	0	0	2	0	0	0	1	1	0	0	45	0	10	0	0	0	4	240	0	0	0	0	0	1	0	1	0	0	0	0	58	0	0	0	0	0	1	1	0	0	0	0	0	0	0	0	6	0	0
13722.58cfa832e4b0c9d6adf6ced1	0	0	0	0	0	0	0	2	0	0	0	0	0	0	0	0	0	0	0	0	0	0	0	0	0	0	0	0	0	0	0	0	0	0	0	0	0	0	0	0	0	0	0	0	0	0	0	0	0
13722.58cfa831e4b0c9d6adf6c590	0	0	0	0	0	0	0	1	0	0	0	0	0	0	0	0	1	0	0	0	0	0	0	0	0	0	0	0	0	0	0	0	0	0	0	0	0	0	0	0	0	0	0	0	0	0	0	0	0
13722.58cfa831e4b0c9d6adf6cd48	0	0	0	0	0	0	0	0	0	0	0	0	0	0	0	0	0	0	0	0	0	0	0	0	0	0	0	0	0	0	0	0	0	0	0	0	0	0	0	0	0	0	0	0	0	0	0	0	0
13722.58cfa830e4b0c9d6adf6c122	0	0	0	0	0	0	0	3	0	0	1	0	0	0	0	0	1	0	0	0	0	0	0	0	0	0	0	0	0	0	1	0	0	0	0	3	0	0	0	0	0	0	0	0	0	0	0	0	0
13722.58cfa831e4b0c9d6adf6c33c	0	0	0	0	0	0	0	2	0	0	1	0	0	0	0	0	103	2	0	0	0	0	0	0	2	2	1	0	0	0	22	0	0	0	0	0	0	2	0	0	0	0	0	0	0	0	14	0	0
13722.58cfa832e4b0c9d6adf6cffc	0	0	0	0	0	0	0	3	0	0	0	0	0	0	0	0	0	0	0	0	0	0	0	0	0	1	0	0	0	0	0	0	0	0	0	2	0	0	0	0	0	0	0	0	0	0	0	0	0
13722.58cfa831e4b0c9d6adf6c792	0	1	1	0	0	0	1	0	0	0	34	0	20	1	8	12	36762	20802	7	8	8	36	1	26	117	573	1081	8	35	12	41324	16	1	2	3	36	3	5367	34	4	11	9	2	3	1	1	2897	93	332
13722.58cfa830e4b0c9d6adf6c298	0	0	0	0	0	0	0	0	0	0	0	0	0	0	0	0	0	0	1	0	0	0	0	0	0	0	0	0	0	0	0	0	0	0	0	3	0	0	1	0	0	0	0	0	0	0	0	0	0
13722.58cfa830e4b0c9d6adf6bf5c	0	0	0	0	0	0	0	0	0	0	0	0	0	0	0	0	0	0	0	0	0	0	0	0	0	0	0	0	0	0	0	0	0	0	0	0	0	0	0	0	0	0	0	0	0	0	0	0	0
13722.58cfa82fe4b0c9d6adf6b62e	0	1	0	0	0	0	1	6	0	0	0	0	0	0	0	0	0	0	2	0	0	0	0	0	0	0	0	0	0	0	0	0	0	0	0	0	0	0	2	0	0	0	0	0	0	0	0	0	0
13722.58cfa832e4b0c9d6adf6d07c	0	0	0	1	0	0	0	2	0	0	0	0	0	0	0	0	0	0	0	0	0	0	0	0	0	0	0	0	0	0	0	0	0	0	0	0	0	0	1	0	0	0	0	0	0	0	0	0	0
13722.58cfa831e4b0c9d6adf6c7a6	0	0	0	2	0	0	2	2	0	0	0	0	0	0	0	0	0	0	0	0	0	0	0	0	0	0	0	0	0	0	0	0	0	0	0	0	0	0	1	0	0	0	0	0	0	0	0	0	0
13722.58cfa831e4b0c9d6adf6c33e	0	0	5	0	0	0	0	0	0	0	0	0	0	0	0	0	0	32	0	0	0	0	0	0	0	0	0	0	0	0	28	0	0	0	0	0	0	0	0	0	0	0	0	0	0	0	1	0	2
13722.58cfa831e4b0c9d6adf6c720	0	0	0	0	0	0	0	2	0	0	2	0	0	0	0	0	7	22	0	0	0	0	0	0	7	2	4	0	1	0	113	0	0	0	0	0	0	3	0	0	0	0	0	0	0	0	1	0	0
13722.58cfa832e4b0c9d6adf6d407	0	0	0	0	0	0	0	1	0	0	0	0	0	0	0	0	0	0	0	0	0	0	0	0	0	0	0	0	0	0	0	0	0	0	0	0	0	0	0	0	0	0	0	0	0	0	0	0	0
13722.58cfa831e4b0c9d6adf6c650	0	0	2	0	0	0	0	0	0	0	0	0	0	0	0	0	0	0	0	0	0	0	0	0	0	0	0	0	0	0	0	0	0	0	1	2	0	1	1	0	0	0	0	0	0	0	0	0	0
13722.58cfa830e4b0c9d6adf6c1be	1	0	0	1	0	0	0	0	0	0	0	0	0	0	0	0	0	1	0	0	0	0	0	0	0	0	0	0	0	0	1	0	0	0	0	2	0	0	0	0	0	0	0	0	0	0	0	0	0
13722.58cfa82fe4b0c9d6adf6b6c4	0	0	0	1	0	0	0	1	0	0	0	0	0	0	0	0	0	2	0	0	0	0	0	0	0	0	0	0	0	0	0	0	0	0	1	1	0	0	1	0	0	0	0	0	0	0	0	0	0
13722.58cfa830e4b0c9d6adf6c1a4	0	0	0	0	0	0	0	1	0	0	0	0	0	0	0	0	0	2	0	0	0	0	0	0	0	0	0	0	0	0	0	0	0	0	0	0	0	2	1	0	0	0	0	0	0	0	0	0	0
13722.58cfa832e4b0c9d6adf6cfd6	0	0	1	0	1	0	1	0	0	0	0	0	0	0	0	0	0	1	0	0	0	0	0	0	0	0	0	0	0	0	0	0	0	0	0	0	0	0	1	0	0	0	0	0	0	0	0	0	0
13722.58cfa830e4b0c9d6adf6bc86	0	0	1	0	0	0	2	1	0	0	0	0	0	0	0	0	0	0	0	0	0	0	0	0	0	0	0	0	0	0	0	0	0	0	0	0	0	0	1	0	0	0	0	0	0	0	0	0	0
13722.58cfa831e4b0c9d6adf6c35c	0	0	0	0	0	0	0	0	0	0	0	0	0	0	0	0	0	0	0	0	0	0	0	0	0	0	0	0	0	0	0	0	0	0	0	0	0	0	0	0	0	0	0	0	0	0	0	0	0
13722.58cfa831e4b0c9d6adf6cca9	0	1	0	1	0	0	0	0	1	0	5	0	0	1	1	0	4	5	0	1	0	5	1	2	29	6019	0	64	0	0	3	0	0	0	0	0	0	0	1	0	2	0	0	0	0	0	0	0	0
13722.58cfa831e4b0c9d6adf6cb3e	0	0	1	0	0	0	1	0	0	0	0	0	0	0	0	0	0	1	0	0	0	0	0	0	0	0	0	0	0	0	0	0	0	0	0	0	0	0	0	0	0	0	0	0	0	0	0	0	0
13722.58cfa832e4b0c9d6adf6d16e	0	0	0	0	0	0	0	0	0	0	0	0	0	0	0	0	0	9	0	0	0	0	0	0	0	3	3	0	0	0	22	0	0	0	0	0	0	2	0	0	0	0	0	0	0	1	4	0	0
13722.58cfa831e4b0c9d6adf6c476	0	51	0	0	0	0	0	0	0	0	1	0	0	0	0	0	7	14	0	1	1	0	0	0	0	0	1	0	0	0	823	0	0	0	0	0	0	11	0	0	0	0	0	0	0	0	1	0	0
13722.58cfa831e4b0c9d6adf6c32b	0	1	2	1	0	0	0	4	0	0	0	0	0	0	0	0	0	0	0	0	0	0	0	0	0	0	0	0	0	0	0	0	0	1	0	0	0	0	1	0	0	0	0	0	0	0	0	0	0
13722.58cfa82fe4b0c9d6adf6b9ea	0	0	1	0	0	0	1	0	0	0	0	0	1	0	0	0	0	0	0	0	0	0	0	0	0	1	0	0	0	0	0	0	0	0	0	0	0	0	0	0	0	0	0	0	0	0	0	0	0
13722.58cfa832e4b0c9d6adf6ce86	0	0	1	0	0	0	0	1	0	0	0	0	1	0	0	0	0	1	0	0	0	0	0	0	0	0	0	0	0	0	0	0	0	1	0	1	0	0	0	0	0	0	0	0	0	0	0	0	0
13722.58cfa831e4b0c9d6adf6c870	1	1	1	1	0	0	1	2	0	0	0	0	0	0	0	0	0	0	0	0	0	0	0	0	0	0	0	0	0	0	0	0	0	0	0	1	0	0	1	0	0	0	0	0	0	0	0	0	0
13722.58cfa832e4b0c9d6adf6d080	0	0	0	0	0	0	0	0	0	0	0	0	0	0	0	0	0	1	0	0	0	0	0	0	0	0	0	0	0	0	0	0	0	0	1	0	0	0	0	0	0	0	0	0	0	0	0	0	0
13722.58cfa832e4b0c9d6adf6cf39	0	0	0	0	0	0	0	0	0	0	0	0	0	0	0	0	0	0	0	0	0	0	0	0	0	0	0	0	0	0	0	0	0	0	0	0	0	0	0	0	0	0	0	0	0	0	0	0	0
13722.58cfa831e4b0c9d6adf6c3dd	0	0	0	0	0	0	1	1	0	0	0	0	0	0	0	0	0	0	0	0	0	0	0	0	0	0	0	0	0	0	0	0	0	0	0	0	0	0	0	0	0	0	0	0	0	0	0	0	0
13722.58cfa830e4b0c9d6adf6be41	0	0	0	1	0	0	0	6	0	0	0	0	0	0	0	0	0	0	1	0	0	3	0	0	0	0	0	0	0	0	1	0	0	0	4	22	0	0	14	0	0	0	0	0	0	0	0	0	0
13722.58cfa830e4b0c9d6adf6bbbc	0	0	0	0	0	0	0	0	0	0	0	0	0	0	0	0	0	0	0	0	0	0	0	0	0	0	0	0	0	0	0	0	0	0	0	0	0	0	0	0	0	0	0	0	0	0	0	0	0
13722.58cfa832e4b0c9d6adf6ce0a	0	0	0	2	0	0	1	1	0	0	0	0	0	0	0	0	0	0	0	0	0	0	0	0	0	0	0	0	0	0	0	0	0	0	0	0	0	0	3	0	0	0	0	0	0	0	0	0	0
13722.58cfa831e4b0c9d6adf6cb05	0	0	0	0	0	0	0	0	0	0	0	0	0	0	0	0	0	0	0	0	0	0	0	0	0	0	0	0	0	0	0	0	0	0	0	0	0	0	1	0	0	0	0	0	0	0	0	0	0
13722.58cfa831e4b0c9d6adf6ccca	0	0	8	0	0	0	0	3	0	0	0	0	0	0	0	0	0	0	0	0	0	0	0	0	0	0	0	0	0	0	0	0	0	0	0	1	0	0	3	0	0	0	0	0	0	0	0	0	0
13722.58cfa831e4b0c9d6adf6c814	0	0	1	0	0	0	0	2	0	0	0	0	0	0	0	0	0	0	0	0	0	0	0	0	0	0	0	0	0	0	0	0	0	0	1	0	0	0	3	0	0	0	0	0	0	0	0	0	0
13722.58cfa831e4b0c9d6adf6c8b6	0	0	0	1	0	0	1	0	0	0	0	0	0	0	0	0	0	1	0	0	0	0	0	0	0	0	0	0	0	0	0	0	1	0	0	0	0	1	0	0	0	0	0	0	0	0	0	0	0
13722.58cfa831e4b0c9d6adf6cc5c	0	0	1	0	0	0	0	0	0	0	0	0	0	0	0	0	0	0	0	0	0	0	0	0	0	0	0	0	0	0	0	0	0	0	0	0	0	0	0	0	0	0	0	0	0	0	0	0	0
13722.58cfa832e4b0c9d6adf6d022	0	0	0	0	0	0	1	1	0	0	1	0	0	0	0	0	0	0	1	0	0	0	0	0	0	0	0	0	0	0	22	0	0	1	1	0	0	4	2	0	0	0	0	0	0	0	0	0	0
13722.58cfa82fe4b0c9d6adf6b9c6	0	11	4	3	1	9	5	90	2	0	8	0	0	0	0	0	3	3	1	0	0	1	0	0	2	6	2	0	0	0	18	0	0	0	0	3	0	3	2	0	0	0	0	0	0	0	7	0	0
13722.58cfa831e4b0c9d6adf6cd84	0	0	0	0	0	0	0	4	0	0	0	0	0	0	0	0	0	0	0	0	0	0	0	0	0	0	0	0	0	0	1	0	0	0	0	4	0	0	0	0	0	0	0	0	0	0	0	0	0
13722.58cfa831e4b0c9d6adf6c3fe	0	2	0	0	0	0	0	3	0	0	0	0	0	0	0	0	0	0	0	0	0	0	0	0	0	0	0	0	0	0	0	0	0	0	0	0	0	0	0	0	0	0	0	0	0	0	0	0	0
13722.58cfa832e4b0c9d6adf6d090	0	0	0	0	0	0	0	0	0	0	0	0	0	0	0	0	2	0	0	0	0	0	0	0	0	0	0	0	0	0	4	0	0	0	0	0	0	0	5	0	0	0	0	0	0	0	0	0	0
13722.58cfa832e4b0c9d6adf6cfc6	0	0	0	0	0	0	0	1	0	0	0	0	0	0	0	0	0	0	0	0	0	0	0	0	0	0	0	0	0	0	0	0	0	0	0	0	0	0	0	0	0	0	0	0	0	0	0	0	0
13722.58cfa831e4b0c9d6adf6cb4f	0	0	0	0	0	0	1	1	0	0	0	0	0	0	0	0	0	0	0	0	0	0	0	0	0	0	0	0	0	0	0	0	0	0	0	0	0	0	0	0	0	0	0	0	0	0	0	0	0
13722.58cfa82fe4b0c9d6adf6b701	0	1	0	1	0	0	2	2	0	0	0	0	0	0	0	0	0	0	0	0	0	0	0	0	0	0	0	0	0	0	1	0	0	0	0	0	0	0	0	0	0	0	0	0	0	0	0	0	0
13722.58cfa831e4b0c9d6adf6c3ac	0	0	0	0	0	0	0	0	0	0	0	0	0	0	0	0	0	0	0	0	0	0	0	0	0	0	0	0	0	0	7	0	0	0	0	0	0	0	0	0	0	0	0	0	0	0	0	0	0
13722.58cfa831e4b0c9d6adf6c844	0	0	0	1	0	0	1	3	0	0	0	0	0	0	0	0	0	0	0	0	0	0	0	0	0	0	0	0	0	0	0	0	0	1	0	0	0	1	0	0	0	0	0	0	0	0	0	0	0
13722.58cfa831e4b0c9d6adf6cbab	0	0	0	0	0	0	0	0	0	0	0	0	0	0	0	0	0	0	0	0	0	0	0	0	0	1	0	0	0	0	0	0	0	0	2	1	0	0	11	0	0	0	0	0	0	0	0	0	0
13722.58cfa831e4b0c9d6adf6c32f	0	0	5	0	0	0	0	0	0	0	0	0	0	0	0	0	0	32	0	0	0	0	0	0	0	0	0	0	0	0	28	0	0	0	0	0	0	0	0	0	0	0	0	0	0	0	1	0	2
13722.58cfa831e4b0c9d6adf6c757	0	60	8	0	1	0	0	0	3	1	2618	5	9099	1	22	13	2307	198805	7	6	19	55	20	77	30754	936	291	44	20	15	258964	6	0	4	3	47	11	128	40	2	40	9	2	5	9	14	924	79	363
13722.58cfa831e4b0c9d6adf6c79e	0	0	3	0	0	0	1	3	0	0	6	0	1	0	0	0	0	2	0	0	0	0	0	0	0	0	0	0	0	0	1	0	0	0	0	1	0	1	1	0	0	0	0	0	0	0	0	0	0
13722.58cfa830e4b0c9d6adf6c132	0	0	0	0	0	0	1	3	0	0	0	0	0	0	0	0	0	0	0	0	0	0	0	0	0	0	0	0	0	0	2	0	0	0	0	1	0	0	2	0	0	0	0	0	0	0	0	0	0
13722.58cfa82fe4b0c9d6adf6ba48	0	1	1	1	0	0	0	1	0	0	0	0	1	0	0	0	0	0	0	0	0	0	0	0	0	0	0	0	0	0	0	0	0	0	0	1	0	0	0	0	0	0	0	0	0	1	0	0	0
13722.58cfa832e4b0c9d6adf6cffe	0	0	0	0	0	0	0	0	0	0	0	0	0	0	0	0	0	0	0	0	0	0	0	0	0	0	0	0	0	0	0	0	0	0	0	0	0	0	0	0	0	0	0	0	0	0	0	0	0
13722.58cfa832e4b0c9d6adf6d084	0	0	0	0	0	0	0	1	0	0	0	0	0	0	0	0	0	0	0	0	0	0	0	0	0	0	0	0	0	0	0	0	0	0	0	0	0	0	0	0	0	0	0	0	0	0	0	0	0
13722.58cfa832e4b0c9d6adf6d00c	0	0	0	0	0	0	0	0	0	0	0	0	0	0	0	0	0	0	0	0	0	0	0	0	0	0	0	0	0	0	0	0	0	0	0	3	0	0	0	0	0	0	0	0	0	0	0	0	0
13722.58cfa831e4b0c9d6adf6c420	0	0	0	1	0	0	2	0	0	0	0	0	0	0	0	0	0	0	0	0	0	0	0	0	0	0	0	0	0	0	0	0	0	0	0	0	0	0	0	0	0	0	0	0	0	0	0	0	0
13722.58cfa831e4b0c9d6adf6ccf8	0	0	1	0	0	0	1	0	0	0	0	0	0	0	0	0	0	0	0	0	0	0	0	0	0	0	0	0	0	0	0	0	0	0	0	1	0	0	1	0	0	0	0	0	0	0	0	0	0
13722.58cfa832e4b0c9d6adf6cf07	0	0	0	0	0	0	0	6	0	0	0	0	0	0	0	0	0	0	0	0	0	0	0	0	0	0	0	0	0	0	2	0	0	0	0	1	0	0	0	0	0	0	0	0	0	0	0	0	0
13722.58cfa832e4b0c9d6adf6d48c	0	0	0	0	0	0	0	0	0	0	0	0	0	0	0	0	0	0	0	0	0	0	0	0	0	0	0	0	0	0	1	0	0	0	0	1	0	0	0	0	0	0	0	0	0	0	0	0	0
13722.58cfa82fe4b0c9d6adf6b8f0	0	0	8	3	0	0	3	3	0	0	0	0	1	0	0	0	1	2	0	0	0	0	0	0	0	0	0	0	0	0	0	0	0	0	0	0	0	1	2	0	0	0	0	0	0	0	0	0	0
13722.58cfa82ee4b0c9d6adf6b092	0	0	0	0	0	0	0	3	0	0	0	0	0	0	0	0	0	0	1	0	0	0	0	0	0	0	0	0	0	0	0	0	0	0	0	0	0	0	1	0	0	0	0	0	0	0	0	0	1
13722.58cfa831e4b0c9d6adf6c90c	0	0	0	0	0	0	4	0	0	0	0	0	0	0	0	0	0	0	0	0	0	0	0	0	0	0	0	0	0	0	0	0	0	0	0	0	0	0	0	0	0	0	0	0	0	0	0	0	0
13722.58cfa832e4b0c9d6adf6d3cd	0	0	0	0	0	0	0	0	0	0	0	0	0	0	0	0	0	0	0	0	0	0	0	0	0	0	0	0	0	0	0	0	0	0	0	0	0	0	0	0	0	0	0	0	0	0	0	0	0
13722.58cfa832e4b0c9d6adf6d226	0	0	0	0	0	0	1	0	0	0	0	0	1	0	0	0	0	0	0	0	0	0	0	0	0	0	0	0	0	0	0	0	0	0	0	0	0	0	1	0	0	0	0	0	0	0	0	0	0
13722.58cfa832e4b0c9d6adf6d1c9	0	0	0	0	0	0	0	0	0	0	0	0	0	0	0	0	0	0	0	0	0	0	0	0	0	0	0	0	0	0	0	0	0	0	0	0	0	0	0	0	0	0	0	0	0	0	0	0	0
13722.58cfa830e4b0c9d6adf6bddc	0	0	0	0	0	0	0	6	0	0	0	0	1	0	0	0	0	0	1	0	0	0	0	0	0	0	0	0	0	0	0	0	0	0	1	0	0	0	1	0	0	0	0	0	1	0	0	0	0
13722.58cfa831e4b0c9d6adf6c912	0	0	0	0	0	0	29	2	0	0	0	0	0	0	0	0	0	0	0	0	0	0	0	0	0	0	0	0	0	0	2	0	0	0	0	1	0	0	0	0	0	0	0	0	0	0	0	0	0
13722.58cfa82fe4b0c9d6adf6b8f2	0	0	0	0	0	0	1	2	0	0	0	0	0	0	0	0	0	0	0	0	0	0	0	0	0	0	0	0	0	0	1	0	0	0	0	0	0	0	1	0	0	0	0	0	0	0	0	0	0
13722.58cfa831e4b0c9d6adf6c572	0	0	3	0	0	0	3	1	0	0	0	0	0	0	0	0	0	1	0	0	0	0	0	0	0	0	0	0	0	0	0	0	0	0	0	0	0	0	0	0	0	0	0	0	0	0	0	0	0
13722.58cfa831e4b0c9d6adf6c388	0	0	0	1	0	0	2	0	29	21	43352	5	136	8	3	21	607	75284	6	9	24	38	6	58	2701	182198	96202	32	34	30	224529	0	1	2	3	32	2	458	8	5	12	11	1	11	5	17	2294	11	2568
13722.58cfa82fe4b0c9d6adf6b697	0	0	4	4	0	1	1	2	0	0	0	0	0	0	0	0	0	0	0	0	0	0	0	0	0	0	0	0	0	0	1	0	0	0	0	1	0	0	0	0	0	0	0	0	0	0	0	0	0
13722.58cfa831e4b0c9d6adf6ca1b	0	1	0	1	0	0	2	2	0	0	0	0	0	0	0	0	0	0	0	0	0	0	0	0	0	0	0	0	0	0	0	0	0	0	0	0	0	0	0	0	0	0	0	0	0	0	0	0	0
13722.58cfa832e4b0c9d6adf6ce60	0	1	0	0	0	0	0	4	0	0	0	0	0	0	0	0	0	0	0	0	0	0	0	0	0	0	0	0	0	0	0	0	0	0	1	0	0	0	1	0	0	0	0	0	0	0	0	0	0
13722.58cfa831e4b0c9d6adf6cc68	0	0	0	0	0	0	0	0	0	0	1	0	1	0	0	0	0	0	0	0	0	5	1	0	876	22	0	0	1	0	85	0	0	0	1	3	0	2	0	0	0	18	0	0	0	0	0	0	18
13722.58cfa832e4b0c9d6adf6cfc4	0	0	0	0	0	0	0	0	0	0	0	0	0	0	0	0	0	0	0	0	0	0	0	0	0	0	0	0	0	0	0	0	0	0	1	0	0	0	0	0	0	0	0	0	0	0	0	0	0
13722.58cfa831e4b0c9d6adf6c902	0	0	0	0	0	0	0	1	0	0	0	0	0	0	0	0	0	0	0	0	0	0	0	0	0	0	0	0	0	0	0	0	0	0	0	0	0	0	0	0	0	0	0	0	0	0	0	0	0
13722.58cfa82fe4b0c9d6adf6b942	0	0	0	1	0	0	0	2	0	0	0	0	2	0	0	0	0	0	0	0	0	0	0	0	0	0	0	0	0	0	2	0	0	0	0	0	0	0	0	0	0	0	0	0	0	0	0	0	0
13722.58cfa830e4b0c9d6adf6c254	0	0	0	0	0	0	0	0	0	0	0	0	0	0	0	0	0	0	0	0	0	0	0	0	0	0	0	0	0	0	1	0	0	0	0	0	0	0	0	0	0	0	0	0	0	0	0	0	0
13722.58cfa830e4b0c9d6adf6c0fe	0	1	3	1	0	0	1	21	0	0	0	0	0	0	0	0	1	3	0	0	0	0	0	0	0	0	1	0	0	0	1	0	0	0	0	0	0	1	0	0	0	0	0	0	1	0	0	0	0
13722.58cfa82fe4b0c9d6adf6b896	0	0	0	2	0	0	0	3	0	0	2	0	0	0	0	0	0	2	0	0	0	0	0	0	0	0	0	0	0	0	2	0	0	0	1	0	0	0	0	0	0	0	0	0	0	0	0	0	0
13722.58cfa831e4b0c9d6adf6cb4b	0	0	0	0	0	0	2	2	0	0	0	0	1	0	0	0	0	0	0	0	0	0	0	0	0	0	0	0	0	0	0	0	0	0	0	0	0	0	0	0	0	0	0	0	0	0	0	0	0
13722.58cfa831e4b0c9d6adf6cafc	0	0	0	0	0	0	1	1	0	0	0	0	0	0	0	0	0	0	0	0	0	0	0	0	0	0	0	0	0	0	0	0	0	0	0	0	0	0	5	0	0	0	0	0	0	0	0	0	0
13722.58cfa831e4b0c9d6adf6c648	0	0	0	0	0	0	0	1	0	0	0	0	0	0	0	0	1	0	0	0	0	0	0	0	0	0	0	0	0	0	2	0	0	0	0	1	0	0	0	0	0	0	0	0	0	0	0	0	0
13722.58cfa831e4b0c9d6adf6cb0a	0	0	0	0	0	0	0	1	0	0	0	0	0	0	0	0	0	0	0	0	0	0	0	0	0	0	0	0	0	0	0	0	0	0	1	0	0	0	0	0	0	0	0	0	0	0	0	0	0
13722.58cfa832e4b0c9d6adf6d35e	0	0	0	0	0	0	0	0	0	0	0	0	0	0	0	0	3	100	1	0	0	0	0	0	0	0	4	0	0	0	86	0	0	0	1	1	0	1	0	0	0	0	0	0	0	0	0	0	0
13722.58cfa830e4b0c9d6adf6c193	0	0	0	1	0	0	0	3	0	0	0	0	1	0	0	0	0	2	0	0	0	0	0	0	0	0	0	0	0	0	0	0	0	0	1	0	0	2	0	0	0	0	0	0	0	0	0	0	0
13722.58cfa830e4b0c9d6adf6bfd2	0	0	0	0	0	0	0	12	0	0	0	0	0	0	0	0	1	2	0	0	0	0	0	0	0	0	0	0	0	0	1	0	0	0	1	2	0	1	3	0	0	0	0	0	0	0	0	0	0
13722.58cfa831e4b0c9d6adf6c574	0	0	1	1	0	0	0	2	0	0	0	0	1	0	0	0	0	0	0	0	0	0	0	0	0	0	0	0	0	0	0	0	0	0	0	2	0	0	0	0	0	0	0	0	0	0	0	0	0
13722.58cfa831e4b0c9d6adf6c34c	0	0	1	1	0	0	1	4	0	0	0	0	0	0	0	0	0	0	0	0	0	0	0	0	0	0	0	0	0	0	0	0	0	0	0	0	0	0	0	0	0	0	0	0	0	0	0	0	0
13722.58cfa831e4b0c9d6adf6c3aa	0	0	0	0	0	0	0	0	0	0	20	0	0	0	0	0	0	56	0	0	0	0	0	0	1	115	31	0	0	0	287	0	0	0	0	0	0	0	0	0	0	0	0	0	0	0	0	0	6
13722.58cfa832e4b0c9d6adf6d545	0	1	0	0	0	0	0	0	0	0	0	0	0	0	0	0	0	28	0	0	0	0	0	0	0	0	0	0	0	0	14	0	0	0	0	0	0	1	0	0	0	1	0	0	0	0	0	0	0
13722.58cfa830e4b0c9d6adf6bc74	0	0	1	1	0	0	0	0	0	0	0	0	1	506	0	0	0	40	5	7	5	1110	35	20	5	17926	2	630	1	9	10	0	0	0	1	5	0	4	3	2	0	7	45	3	4	0	0	0	2
13722.58cfa831e4b0c9d6adf6c6fc	0	0	1	1	0	0	0	2	0	0	0	0	0	0	0	0	0	1	0	0	0	0	0	0	0	0	0	0	0	0	75	0	0	0	0	0	0	1	1	1	0	0	0	0	0	0	10	0	0
13722.58cfa831e4b0c9d6adf6c38c	0	0	0	0	0	0	0	2	0	0	0	0	0	0	0	0	0	1	0	0	0	0	0	0	0	0	0	1	0	0	0	0	0	0	0	63	0	0	0	0	0	0	0	0	0	0	0	0	0
13722.58cfa831e4b0c9d6adf6c6e0	0	0	4	0	0	0	0	9	0	0	2	0	0	0	0	0	1	2	0	0	0	0	0	0	1	0	0	0	0	0	7	0	0	0	0	0	0	6	0	0	0	0	0	0	0	0	0	0	0
13722.58cfa82fe4b0c9d6adf6b6a0	0	0	3	114	0	0	0	3	0	0	0	0	1	0	0	0	0	0	0	0	0	0	0	0	0	0	0	0	0	0	0	0	0	0	0	0	0	0	1	0	0	0	0	0	0	0	0	0	0
13722.58cfa831e4b0c9d6adf6cc40	0	0	0	0	0	0	2	2	0	0	0	0	0	0	0	0	1	0	0	0	0	0	0	0	0	0	0	0	0	0	0	0	1	0	0	0	0	0	0	0	0	0	0	0	0	0	0	0	0
13722.58cfa832e4b0c9d6adf6d20c	0	0	0	0	0	0	0	1	0	0	0	0	0	0	0	0	0	0	0	0	0	0	0	0	0	0	0	1	0	0	0	0	0	0	0	0	0	0	0	0	0	0	0	0	0	0	0	0	0
13722.58cfa831e4b0c9d6adf6c5a8	1	0	1	0	0	0	2	5	0	0	1	0	0	0	0	0	0	0	0	0	0	0	0	0	0	0	0	0	0	0	0	0	0	0	0	0	0	0	0	0	0	0	0	0	0	0	0	0	0
13722.58cfa832e4b0c9d6adf6d06e	0	1	0	0	0	0	0	0	0	0	0	0	0	1	0	0	1	3	0	0	0	1	0	0	0	9	0	1	0	0	0	0	0	0	0	1	0	1	0	0	0	1	0	0	0	0	1	2	0
13722.58cfa832e4b0c9d6adf6cfcc	0	0	0	0	0	0	0	0	0	0	0	0	0	0	0	0	0	0	0	0	0	0	0	0	0	0	0	0	0	0	0	0	0	0	0	0	0	0	0	0	0	0	0	0	0	0	0	0	0
13722.58cfa831e4b0c9d6adf6c4b2	0	0	0	0	0	0	0	1	0	0	0	0	0	0	0	0	0	0	0	0	0	0	0	0	0	0	0	0	0	0	0	0	0	0	0	0	0	0	0	0	0	0	0	0	0	0	0	0	0
13722.58cfa832e4b0c9d6adf6d210	0	0	0	0	0	0	0	0	0	0	0	0	0	0	0	0	0	0	0	0	0	0	0	0	0	0	0	0	0	0	0	0	0	0	0	0	0	0	0	0	0	0	0	0	0	0	0	0	0
13722.58cfa831e4b0c9d6adf6c748	0	3	0	1	0	0	1	1	0	0	8409	5	303	1	0	1	953	17636	8	3	0	56	2	1	288	71	43	3	10	0	805	2	0	1	1	3	1	113	3	1	1	0	0	0	0	0	62	0	22
13722.58cfa831e4b0c9d6adf6c467	0	0	0	0	0	0	0	1	0	0	0	0	0	0	0	0	1	0	0	0	0	0	0	0	0	0	0	0	0	0	0	0	0	0	0	0	0	0	0	0	0	0	0	0	0	0	0	0	0
13722.58cfa830e4b0c9d6adf6be82	0	1	1	0	0	0	0	2	0	0	0	0	0	0	0	0	0	1	0	0	0	0	0	0	1	0	0	0	0	0	1	0	0	0	0	0	0	0	0	0	0	0	0	0	0	0	0	0	0
13722.58cfa831e4b0c9d6adf6c616	0	0	1	0	0	0	0	2	0	0	0	0	0	0	0	0	0	3	0	0	0	0	0	0	2	0	0	0	0	0	4	0	0	0	0	0	0	2	0	0	0	0	0	0	0	0	0	0	0
13722.58cfa831e4b0c9d6adf6c936	0	0	0	0	0	0	1	0	0	0	0	0	0	0	0	0	0	0	0	0	0	0	0	0	0	0	0	0	0	0	0	0	0	0	0	0	0	1	0	0	0	0	0	0	0	0	0	0	0
13722.58cfa832e4b0c9d6adf6d212	0	0	12	0	0	0	0	3	0	0	0	0	0	0	0	0	1	0	0	0	0	0	0	0	0	0	0	0	0	0	0	0	0	0	0	0	0	0	3	0	0	0	0	0	0	0	0	0	0
13722.58cfa832e4b0c9d6adf6d51a	0	0	1	0	0	0	0	0	0	0	0	0	0	0	0	0	14	0	0	0	0	0	0	0	0	0	0	0	0	0	5	0	0	0	0	2	0	0	0	0	0	0	0	0	0	0	1	0	0
13722.58cfa831e4b0c9d6adf6c3ec	0	0	0	0	0	0	0	0	0	0	0	0	0	0	0	0	0	0	0	0	0	0	0	0	0	0	0	0	0	0	0	0	0	0	0	0	0	0	0	0	0	0	0	0	0	0	0	0	0
13722.58cfa830e4b0c9d6adf6bd78	0	0	0	0	0	0	0	4	0	0	0	0	0	0	0	0	0	0	0	0	0	0	0	0	0	0	0	0	0	0	0	0	0	0	0	0	0	0	0	0	0	0	0	0	0	0	0	0	0
13722.58cfa82fe4b0c9d6adf6b904	0	0	0	0	0	0	1	5	0	0	0	0	0	0	0	0	1	1	0	0	0	0	0	1	0	0	0	0	0	0	0	0	0	0	0	1	0	0	0	0	0	0	0	0	0	0	0	0	0
13722.58cfa831e4b0c9d6adf6cb0e	0	0	0	0	0	0	0	1	0	0	1	193	0	0	0	0	0	31	0	0	0	0	0	0	0	1	0	0	0	0	24	0	0	0	0	0	0	0	0	0	0	0	0	0	0	0	0	0	0
13722.58cfa831e4b0c9d6adf6c8c8	0	11	0	0	0	0	0	0	1	0	1417	0	73	0	0	4	64	66243	1	2	1	11	0	9	473	4174	119	30	2	4	33754	2	3	0	3	3	1	301	4	1	8	8	1	0	1	1	180	0	570
13722.58cfa831e4b0c9d6adf6c354	0	0	1	1	0	0	1	4	0	0	0	0	0	0	0	0	0	0	0	0	0	0	0	0	0	0	0	0	0	0	0	0	0	0	0	0	0	0	0	0	0	0	0	0	0	0	0	0	0
13722.58cfa831e4b0c9d6adf6c6ad	0	6	1	0	0	0	2	16	11	0	9043	5	23	0	8	14	655	256978	2	2	1	1	1	26	1884	370	512	45	2	1	225867	2	0	2	3	25	3	2337	18	2	16	9	3	1	0	3	1191	6	2274
13722.58cfa831e4b0c9d6adf6c737	0	0	1	0	0	0	2	0	0	0	1	0	0	0	0	0	0	7	0	0	0	0	0	0	5	0	0	0	0	0	17	0	0	0	0	1	0	0	0	0	0	0	0	0	0	0	1	0	0
13722.58cfa832e4b0c9d6adf6d630	0	0	0	0	0	0	0	2	0	0	0	0	0	0	0	0	1	0	0	0	0	0	0	0	0	0	0	0	0	0	49	0	0	0	0	0	0	3	0	0	0	0	0	0	0	0	0	0	0
13722.58cfa832e4b0c9d6adf6d0ee	0	0	0	0	0	0	1	0	0	0	0	0	14	0	0	0	0	0	0	0	0	0	0	0	0	0	0	0	0	0	0	0	0	1	1	1	0	0	8	0	0	0	0	0	0	0	0	0	0
13722.58cfa832e4b0c9d6adf6d1a2	0	0	0	0	0	0	0	2	0	0	0	0	0	0	0	0	1	0	0	0	0	0	0	0	0	1	0	0	0	0	0	0	0	0	0	0	0	0	0	0	0	0	0	0	0	0	0	0	0
13722.58cfa831e4b0c9d6adf6c797	0	0	1	0	0	0	0	22	0	0	2	0	0	0	0	0	2	1	0	0	0	0	0	0	2	0	0	0	0	0	0	0	0	0	1	0	0	0	0	0	0	0	0	0	0	0	0	0	0
13722.58cfa830e4b0c9d6adf6c192	0	87	0	0	0	0	2	11	0	0	33786	0	2	0	0	0	145	2936	3	10	7	144	5	2	1748	6014	1099	9	4	0	3314	0	2	3	1	15	3	564	14	0	2	2	0	1	0	6	579	10	90
13722.58cfa82fe4b0c9d6adf6b894	0	0	0	1	0	0	0	1	0	0	0	0	0	0	0	0	0	1	0	0	0	0	0	0	0	0	0	0	0	0	0	0	0	0	0	0	0	0	0	0	0	0	0	0	0	0	0	0	0
13722.58cfa832e4b0c9d6adf6ce02	0	0	0	0	0	0	0	0	0	0	0	0	0	0	0	0	0	0	0	0	0	0	0	0	0	0	0	0	0	0	1	0	0	0	0	0	0	0	0	0	0	0	0	0	0	0	0	0	0
13722.58cfa830e4b0c9d6adf6c10c	0	0	1	0	0	0	1	0	0	0	0	0	0	0	0	0	0	0	0	0	0	0	0	0	0	0	0	0	0	0	0	0	0	0	1	0	0	0	5	0	0	0	0	0	0	0	0	0	0
13722.58cfa830e4b0c9d6adf6c218	0	0	0	0	0	0	3	0	0	0	0	0	0	0	0	0	0	0	0	0	0	0	0	0	0	0	0	0	0	0	0	0	0	0	0	0	0	0	0	0	0	0	0	0	0	0	0	0	0
13722.58cfa831e4b0c9d6adf6c8a0	0	0	0	0	0	0	0	0	0	0	0	0	0	0	0	0	0	0	0	0	0	0	0	0	0	0	0	0	0	0	1	0	0	0	0	0	0	0	0	0	0	0	0	0	0	0	0	0	0
13722.58cfa831e4b0c9d6adf6c76c	0	1	0	0	0	0	0	2	0	0	17	0	1	0	0	0	7	1434	0	0	0	0	0	0	6	27	14	0	0	0	42	0	0	0	1	0	0	13	0	0	0	0	0	0	0	0	4	0	3
13722.58cfa831e4b0c9d6adf6c908	0	0	1	0	0	0	1	5	0	0	0	0	0	0	0	0	0	0	2	0	0	0	0	0	0	1	0	0	0	0	1	0	0	0	0	5	0	0	0	0	0	0	0	0	0	0	0	0	0
13722.58cfa830e4b0c9d6adf6c13c	0	0	0	0	0	0	0	0	0	0	0	0	0	0	0	0	0	1	0	0	0	0	0	0	0	0	0	0	0	0	0	0	0	0	0	0	0	0	0	0	0	0	0	0	0	0	0	0	0
13722.58cfa831e4b0c9d6adf6c579	0	0	0	0	0	0	0	0	0	0	0	0	0	0	0	0	0	0	0	0	0	0	0	0	0	0	0	0	0	0	0	1	0	0	0	0	0	0	1	0	0	0	0	0	0	0	0	0	0
13722.58cfa832e4b0c9d6adf6cfd4	0	0	0	0	0	0	0	0	0	0	0	0	0	0	0	0	0	0	0	0	0	0	0	0	1	1	0	0	0	0	0	0	0	0	0	1	0	1	7	0	0	0	0	0	0	0	0	0	0
13722.58cfa831e4b0c9d6adf6cd34	0	0	0	0	0	0	2	1	0	0	0	0	2	0	0	0	0	0	0	0	0	0	0	0	0	0	0	0	0	0	0	0	0	0	1	3	3	0	2	0	1	0	0	0	0	0	0	0	0
13722.58cfa831e4b0c9d6adf6c8a2	0	0	0	0	0	0	2	2	0	0	6466	1	5	2	4	2	2543	11561	5	4	10	33	1	3	396	162	741	5	39	25	30775	7	0	1	6	18	2	38204	17	0	7	0	2	1	0	1	4736	1	850
13722.58cfa830e4b0c9d6adf6c112	0	0	0	1	0	1	1	3	0	0	0	0	0	0	0	0	1	0	1	0	0	0	0	0	0	0	0	0	0	0	0	0	0	1	0	0	0	0	0	0	0	0	0	0	0	0	0	0	0
13722.58cfa832e4b0c9d6adf6ce06	0	2	0	1	0	1	1	1	0	0	1	0	0	0	0	0	1	2	0	0	0	1	0	0	0	1	3	0	0	0	34	0	0	0	0	1	0	1	16	0	0	0	0	0	0	0	0	0	0
13722.58cfa831e4b0c9d6adf6cba4	0	0	0	0	0	0	0	0	0	0	0	0	0	0	0	0	0	0	0	0	0	0	0	0	0	0	0	0	0	0	0	0	0	0	0	0	0	0	0	0	0	0	0	0	0	0	0	0	0
13722.58cfa830e4b0c9d6adf6be6c	0	0	1	1	0	0	2	0	0	0	0	0	0	0	0	0	0	0	0	0	0	0	0	0	0	0	0	0	0	0	0	0	0	0	0	0	0	0	0	0	0	0	0	0	0	0	0	0	0
13722.58cfa832e4b0c9d6adf6ced3	0	0	0	0	0	0	0	1	0	0	0	0	0	0	0	0	0	0	0	0	0	0	0	0	0	0	0	0	0	0	0	0	0	0	0	0	0	0	0	0	0	0	0	0	0	0	0	0	0
13722.58cfa82fe4b0c9d6adf6b8d4	0	0	0	0	0	0	0	1	0	0	0	0	0	0	0	0	0	0	0	0	0	1	0	0	0	3	0	0	0	0	0	0	0	0	0	0	0	0	0	0	0	0	0	0	0	0	0	0	0
13722.58cfa831e4b0c9d6adf6c558	0	0	1	0	0	1	1	2	0	0	2	0	0	0	0	0	10	12	0	0	0	0	0	0	113	2	5	0	0	1	8	0	0	0	0	0	0	5	0	0	0	0	0	0	0	0	4	0	0
13722.58cfa831e4b0c9d6adf6cac4	0	0	0	0	0	0	0	0	0	0	0	0	0	0	0	0	0	0	0	0	0	0	0	0	0	0	0	0	0	0	0	0	0	0	0	0	0	0	0	0	0	0	0	0	0	0	0	0	0
13722.58cfa832e4b0c9d6adf6d602	0	0	0	0	0	0	0	1	0	0	0	0	0	0	0	0	0	0	0	0	0	0	0	0	0	1	0	0	0	0	9	0	0	0	0	0	0	0	1	0	0	0	0	0	0	0	0	0	0
13722.58cfa831e4b0c9d6adf6c690	0	0	1	0	0	0	0	0	0	0	0	0	0	0	0	0	0	0	0	0	0	0	0	0	0	0	0	0	0	0	0	0	0	0	0	0	0	0	0	0	0	0	0	0	0	0	0	0	0
13722.58cfa832e4b0c9d6adf6ceb7	0	0	0	0	0	0	0	0	0	0	0	0	0	0	0	0	0	0	0	0	0	0	0	0	0	0	0	0	0	0	0	0	0	0	0	0	0	0	0	0	0	0	0	0	0	0	0	0	0
13722.58cfa831e4b0c9d6adf6cc82	0	0	2	0	0	0	1	0	0	0	0	0	0	0	0	0	0	0	0	0	0	0	0	0	0	0	0	0	0	0	0	0	0	0	1	0	8	0	2	0	0	0	0	0	0	0	0	0	0
13722.58cfa832e4b0c9d6adf6cf00	0	0	0	0	0	0	0	5	0	0	0	0	0	0	0	0	0	0	0	0	0	0	0	0	0	0	0	0	0	0	0	0	0	0	0	1	0	1	1	0	0	0	0	0	0	0	0	0	0
13722.58cfa832e4b0c9d6adf6cec2	0	0	0	0	0	0	0	1	0	0	0	0	0	0	0	0	0	0	0	0	0	0	0	0	0	0	0	0	0	0	0	0	0	0	0	0	0	0	1	0	0	0	0	0	0	0	0	0	0
13722.58cfa831e4b0c9d6adf6c90d	0	0	0	0	0	0	0	1	0	0	0	0	0	0	0	0	0	0	0	0	0	0	0	0	0	0	0	0	0	0	0	0	0	0	0	1	0	0	0	0	0	0	0	0	0	0	0	0	0
13722.58cfa831e4b0c9d6adf6c4c0	0	0	0	1	0	0	0	0	0	0	0	0	0	0	0	0	2	9	0	0	0	0	0	1	0	3	0	1	0	0	6	0	0	0	0	1	0	3	0	0	0	0	0	0	0	0	3	0	2
13722.58cfa830e4b0c9d6adf6c12e	0	0	6	0	0	0	2	7	0	0	0	0	0	0	0	0	0	0	2	0	0	0	0	0	0	0	0	0	0	0	0	0	0	0	0	0	0	2	1	0	0	0	0	0	0	0	0	0	0
13722.58cfa831e4b0c9d6adf6c910	0	0	3	1	0	0	0	0	0	0	0	0	0	0	0	0	0	0	0	0	0	0	0	0	0	1	0	0	0	0	0	0	0	0	0	0	0	1	0	0	0	0	0	0	0	0	0	0	0
13722.58cfa832e4b0c9d6adf6d12c	0	0	0	0	0	0	1	0	0	0	0	0	0	0	0	0	1	1	0	0	0	0	0	0	0	0	0	0	0	0	0	0	0	0	0	0	0	0	1	0	0	0	0	0	0	0	0	0	0
13722.58cfa832e4b0c9d6adf6d014	0	0	0	0	0	1	0	0	0	0	0	0	0	0	0	0	0	0	0	0	0	0	0	0	0	1	0	0	0	0	0	0	0	0	0	0	0	0	0	0	0	0	0	0	0	0	0	0	0
13722.58cfa831e4b0c9d6adf6cae8	0	1	0	1	0	0	0	1	0	0	0	0	0	0	0	0	2	1	0	0	0	0	0	0	1	0	1	0	0	0	17	0	0	0	0	0	0	0	0	0	0	0	0	0	0	0	0	0	0
13722.58cfa830e4b0c9d6adf6c1f0	0	0	0	0	0	0	1	1	0	0	0	0	0	0	0	0	0	0	1	0	0	0	0	0	0	0	0	0	0	0	0	0	0	1	0	2	0	0	0	0	0	0	0	0	0	0	0	0	0
13722.58cfa831e4b0c9d6adf6c596	0	0	0	0	0	0	0	0	0	0	0	0	0	0	0	0	0	0	0	0	0	0	0	0	0	0	0	0	0	0	0	0	0	0	0	0	0	0	0	0	0	0	0	0	0	0	0	0	0
13722.58cfa831e4b0c9d6adf6c8a6	0	0	0	0	0	0	0	2	0	0	0	0	0	0	0	0	0	0	0	0	0	0	0	0	0	0	0	0	0	0	1	0	0	0	0	0	0	0	0	0	0	0	0	0	0	0	0	0	0
13722.58cfa82fe4b0c9d6adf6b9ce	0	0	3	0	0	0	1	1	0	0	0	0	0	0	0	0	0	0	0	0	0	0	0	0	0	0	0	0	0	0	0	0	0	0	0	0	0	0	0	1	0	0	0	0	0	0	0	0	0
13722.58cfa831e4b0c9d6adf6c91b	0	0	1	1	0	0	0	0	0	0	0	0	0	0	0	0	1	0	0	0	0	0	0	0	0	0	0	0	0	0	0	0	0	0	0	4	0	0	0	0	0	0	0	0	0	0	0	0	0
13722.58cfa82fe4b0c9d6adf6b67a	0	0	1	1	0	0	2	1	0	0	0	0	0	0	0	0	0	0	1	0	0	0	0	0	0	1	0	0	0	0	0	0	0	0	0	2	0	1	2	0	0	0	0	0	0	0	0	0	0
13722.58cfa831e4b0c9d6adf6c889	0	3	1	0	0	0	0	0	0	0	1	0	0	0	0	0	0	10	0	0	0	0	1	0	0	3	0	0	0	0	0	0	0	0	0	0	0	0	0	0	0	0	0	0	0	0	0	0	0
13722.58cfa832e4b0c9d6adf6d175	0	0	16	1	0	1	0	5	0	0	0	0	0	0	0	0	0	1	0	0	0	0	0	0	0	1	1	0	0	0	1	0	0	0	1	2	0	1	0	0	0	0	0	0	0	0	0	0	0
13722.58cfa832e4b0c9d6adf6d1cc	0	0	0	0	0	0	1	1	0	0	0	0	0	0	0	0	0	0	0	0	0	0	0	0	0	0	0	0	0	0	1	0	0	0	2	0	1	0	2	0	0	0	0	0	0	0	0	0	0
13722.58cfa830e4b0c9d6adf6be5a	0	0	0	0	0	0	1	0	0	0	0	0	0	0	0	0	0	0	0	0	0	0	0	0	0	0	0	0	0	0	0	0	0	0	0	0	0	0	0	0	0	0	0	0	0	0	0	0	0
13722.58cfa831e4b0c9d6adf6c446	0	0	0	0	0	0	0	1	0	0	0	0	0	0	0	0	0	1	0	0	0	0	0	0	0	0	0	0	0	0	0	0	0	0	0	0	0	0	0	0	0	0	0	0	0	0	0	0	0
13722.58cfa832e4b0c9d6adf6d015	0	0	0	0	0	0	0	1	0	0	1	0	0	0	0	0	0	0	0	0	0	0	0	0	0	1	0	0	0	0	3	0	0	0	0	0	0	0	0	0	0	0	0	0	0	0	0	0	0
13722.58cfa830e4b0c9d6adf6be7a	0	0	0	0	0	0	0	18	0	0	0	0	0	0	0	0	0	4	0	0	0	0	0	0	1	0	0	0	0	0	1	0	0	0	0	0	0	2	0	1	0	0	0	0	0	0	0	0	0
13722.58cfa832e4b0c9d6adf6d4c4	0	1	0	0	0	0	0	1	0	0	0	0	0	0	0	0	0	0	0	0	0	0	0	0	0	0	0	0	0	0	0	0	0	0	0	1	0	0	0	0	0	0	0	0	0	0	0	0	0
13722.58cfa830e4b0c9d6adf6c228	0	0	0	1	0	0	0	0	0	0	0	0	0	0	0	0	0	0	0	0	0	1	0	0	0	1	0	0	0	0	0	0	0	0	0	0	0	0	1	0	0	0	0	0	0	0	0	0	0
13722.58cfa82fe4b0c9d6adf6ba08	0	0	1	2	0	0	3	17	0	0	0	0	0	0	0	0	0	1	0	0	0	0	0	0	1	0	0	0	0	0	2	0	0	0	0	0	0	1	1	0	0	0	0	0	0	0	0	0	0
13722.58cfa82fe4b0c9d6adf6b66d	0	0	5	2	0	1	2	9	0	0	1	0	0	0	0	0	0	0	0	0	0	0	0	0	1	0	0	0	0	0	0	0	0	0	0	1	0	0	0	0	0	0	0	0	0	0	0	0	0
13722.58cfa830e4b0c9d6adf6bc7a	0	0	0	0	0	0	1	1	0	0	0	0	0	0	0	0	0	0	0	0	0	0	0	0	0	0	0	0	0	0	0	0	0	0	0	0	0	0	0	0	0	0	0	0	0	0	0	0	0
13722.58cfa832e4b0c9d6adf6cea8	0	0	0	0	0	0	1	15	0	0	0	0	1	0	0	0	0	0	0	0	0	0	0	0	0	0	0	0	0	0	0	0	0	0	0	0	0	0	0	0	0	0	0	0	0	0	0	0	0
13722.58cfa831e4b0c9d6adf6c5e5	0	0	3	0	0	0	0	22	0	0	4	0	0	0	0	0	6	7	0	0	0	0	0	0	2	0	1	0	0	0	3	0	0	0	0	0	1	2	0	0	0	0	0	0	0	0	0	0	0
13722.58cfa832e4b0c9d6adf6d558	0	0	0	0	0	0	0	0	0	0	0	0	0	0	0	0	3	0	0	0	0	0	0	0	0	0	0	0	0	0	4	0	0	0	0	0	0	0	0	0	0	0	0	0	0	0	0	0	0
13722.58cfa832e4b0c9d6adf6d058	0	0	0	0	0	0	0	0	0	0	32	0	0	0	0	0	0	23	0	0	0	0	0	0	1	0	0	0	0	0	145	0	0	0	0	0	0	0	4	0	0	0	0	0	0	0	8	0	2
13722.58cfa831e4b0c9d6adf6cbba	0	0	0	0	0	0	0	3	1	0	0	0	0	0	0	0	0	0	0	0	0	0	0	0	0	0	0	0	0	0	0	0	0	0	0	1	0	0	0	0	0	0	0	0	0	0	0	0	0
13722.58cfa831e4b0c9d6adf6c6a2	0	67	0	0	0	0	1	4	0	0	19	0	0	0	1	1	254	573	0	0	0	4	0	0	87	10	52	4	1	0	3517	0	0	0	0	4	0	87	1	0	0	0	0	0	0	0	941	0	14
13722.58cfa831e4b0c9d6adf6c39e	0	0	0	0	0	0	0	2	0	0	0	0	0	0	0	0	0	0	0	0	0	0	0	0	0	0	0	0	0	0	0	0	0	0	0	0	0	0	0	0	0	0	0	0	0	0	0	0	0
13722.58cfa830e4b0c9d6adf6c10e	0	0	0	0	0	0	0	0	0	0	0	0	0	0	0	0	0	0	0	0	0	0	0	0	0	0	0	0	0	0	0	0	0	0	0	1	0	0	2	0	0	0	0	0	0	0	0	0	0
13722.58cfa831e4b0c9d6adf6ca33	0	0	0	1	0	0	2	6	0	0	0	0	1	0	0	0	0	1	0	0	0	0	0	0	0	1	0	0	0	0	0	0	0	0	0	4	0	0	0	0	0	0	0	0	0	0	0	0	0
13722.58cfa82fe4b0c9d6adf6b885	0	0	1	0	0	0	0	1	0	0	0	0	0	0	0	0	0	0	0	0	0	0	0	0	0	0	0	0	0	0	0	0	0	0	0	0	0	0	0	0	0	0	0	0	0	0	0	0	0
13722.58cfa830e4b0c9d6adf6bedb	0	0	0	0	0	0	1	1	0	0	0	0	0	0	0	0	1	0	0	0	0	0	0	0	0	0	0	0	0	0	0	0	0	0	0	5	0	0	0	0	0	0	0	0	0	0	0	0	0
13722.58cfa830e4b0c9d6adf6c02c	0	0	0	0	0	0	3	0	0	0	0	0	0	0	0	0	0	0	0	0	0	0	0	0	0	0	0	0	0	0	0	0	0	0	0	0	1	0	0	0	0	0	0	0	0	0	0	0	0
13722.58cfa832e4b0c9d6adf6cea2	0	0	0	0	0	0	1	0	0	0	0	0	0	0	0	0	0	1	0	0	0	0	0	0	0	1	0	0	0	0	0	0	0	0	1	0	0	0	4	0	0	0	0	0	0	0	0	0	0
13722.58cfa831e4b0c9d6adf6cba0	0	0	1	0	0	0	0	0	0	0	0	0	0	0	0	0	0	0	0	0	0	0	0	0	0	0	0	0	0	0	0	0	0	0	0	0	0	0	0	0	0	0	0	0	0	0	0	0	0
13722.58cfa830e4b0c9d6adf6c210	1	0	5	3	0	1	3	4	0	0	0	0	0	0	0	0	1	1	1	0	0	0	0	0	1	0	0	0	0	0	2	0	0	0	2	2	1	0	35	0	0	0	0	0	0	0	0	0	0
13722.58cfa832e4b0c9d6adf6d06c	0	0	0	0	0	0	0	1	0	0	0	0	0	0	0	0	0	1	0	0	0	0	0	0	0	0	0	0	0	0	1	0	0	0	0	1	0	0	0	0	0	0	0	0	0	0	0	0	0
13722.58cfa82fe4b0c9d6adf6b696	0	9	4	1	0	1	2	51	0	0	0	0	2	0	0	0	5	0	0	0	0	0	0	0	1	0	0	0	0	0	5	0	0	0	0	0	0	0	1	0	0	0	0	0	0	0	2	0	0
13722.58cfa832e4b0c9d6adf6d153	0	0	0	0	0	0	0	0	0	0	0	0	0	0	0	0	0	0	0	0	0	0	0	0	0	13	0	1	0	0	1	0	0	0	0	1	0	0	0	0	0	0	0	0	0	0	0	0	0
13722.58cfa831e4b0c9d6adf6c3da	0	0	0	0	0	0	0	2	0	0	0	0	0	0	0	0	0	0	0	0	0	0	0	0	0	2	0	0	0	0	0	0	0	0	0	0	0	0	0	0	0	0	0	0	0	0	0	0	0
13722.58cfa832e4b0c9d6adf6d284	0	0	0	0	0	0	0	0	0	0	0	0	0	0	0	0	1	0	0	0	0	0	0	0	0	0	1	0	0	0	0	0	0	0	0	0	0	0	0	0	0	0	0	0	0	0	0	0	0
13722.58cfa831e4b0c9d6adf6c98b	0	1	0	0	0	0	3	4	0	0	0	0	4	0	0	0	1	0	0	0	0	0	0	0	0	0	0	0	0	0	0	0	0	0	0	1	0	0	0	1	0	0	0	0	0	0	0	0	0
13722.58cfa832e4b0c9d6adf6cfd8	0	0	0	0	0	0	0	0	0	0	0	0	0	0	0	0	0	0	0	0	0	0	0	0	0	0	0	1	0	0	0	0	0	0	0	0	0	0	0	0	0	0	0	0	0	0	0	0	0
13722.58cfa831e4b0c9d6adf6c710	0	0	0	1	0	0	0	2	0	0	318	0	1	0	0	0	28	1356	0	0	0	0	0	0	10	20	1	0	0	0	21	0	0	0	0	1	0	1177	0	0	0	0	0	0	0	0	94	0	2
13722.58cfa82fe4b0c9d6adf6b8de	0	0	0	0	0	0	0	0	0	0	0	0	0	0	0	0	0	1	0	0	0	0	0	0	0	0	0	0	0	0	0	0	0	0	0	1	0	0	0	0	0	0	0	0	0	0	0	0	0
13722.58cfa831e4b0c9d6adf6c680	0	0	2	0	0	0	0	0	0	0	0	0	0	0	0	0	0	0	0	0	0	0	0	0	0	0	0	0	0	0	0	0	0	0	1	2	0	1	1	0	0	0	0	0	0	0	0	0	0
13722.58cfa832e4b0c9d6adf6cfe4	0	0	0	0	0	1	0	3	0	0	0	0	0	0	0	0	0	0	0	0	0	0	0	0	0	0	0	0	0	0	0	0	0	0	0	0	0	0	0	0	0	0	0	0	0	0	0	0	0
13722.58cfa832e4b0c9d6adf6d2ce	0	0	0	0	0	0	0	0	0	0	0	0	0	0	0	0	0	0	0	0	1	0	0	0	0	0	0	0	0	0	0	0	0	0	1	0	1	0	4	0	0	0	0	0	0	0	0	0	0
13722.58cfa82fe4b0c9d6adf6b8ec	0	1	0	0	0	0	3	2	0	0	0	0	0	0	0	0	0	2	1	0	0	0	0	0	0	0	0	0	0	0	0	0	0	0	0	1	0	0	0	0	0	0	0	0	0	0	0	0	0
13722.58cfa830e4b0c9d6adf6c120	0	0	1	1	0	0	0	1	0	0	0	1	0	0	0	0	0	0	0	0	0	0	0	0	0	0	0	0	0	0	0	0	0	0	0	0	0	0	0	0	0	0	0	0	0	0	0	0	0
13722.58cfa831e4b0c9d6adf6c45f	0	0	0	0	0	0	0	0	0	0	0	0	0	1	0	0	0	0	0	0	0	0	0	0	1	4	0	0	0	0	210	0	0	0	0	0	0	1	0	0	0	0	0	0	0	0	2	0	0
13722.58cfa831e4b0c9d6adf6c440	0	0	0	0	0	0	0	1	0	0	0	0	0	0	0	0	0	0	0	0	0	0	0	0	0	0	0	0	0	0	0	0	0	0	0	0	0	0	0	0	0	0	0	0	0	0	0	0	0
13722.58cfa831e4b0c9d6adf6c834	0	0	1	0	0	0	0	0	0	0	0	0	0	0	0	0	0	0	0	0	0	0	0	0	0	0	0	0	0	0	0	0	0	0	0	0	0	0	1	0	0	0	0	0	0	0	0	0	0
13722.58cfa831e4b0c9d6adf6c7d4	0	0	1	0	0	0	29	1	0	0	0	0	0	0	0	0	0	0	0	0	0	0	0	0	0	0	0	0	0	0	1	0	0	0	0	0	0	0	0	0	0	0	0	0	0	0	0	0	0
13722.58cfa831e4b0c9d6adf6cd7c	0	0	1	0	0	0	1	0	0	0	0	0	1	0	0	0	0	0	0	0	0	0	0	0	0	0	0	0	0	0	0	0	0	0	0	0	0	0	0	0	0	0	0	0	0	0	0	0	1
13722.58cfa830e4b0c9d6adf6be20	0	54	0	1	0	0	4	31	0	0	0	0	0	0	0	0	0	2	1	0	0	0	0	0	0	2	1	0	0	0	2	0	0	1	0	1	0	1	1	0	0	0	0	0	0	0	0	0	0
13722.58cfa832e4b0c9d6adf6cfc8	0	0	0	0	0	0	1	0	0	0	1	0	16	0	0	0	0	0	0	0	0	0	0	0	0	0	0	0	0	0	0	0	0	0	0	1	0	0	14	0	0	0	0	0	0	0	0	0	0
13722.58cfa831e4b0c9d6adf6c6ea	0	993	0	0	0	0	0	0	0	0	882	0	2	0	6	1	13	15504	1	1	0	3	0	4	755	24	16	0	0	0	24817	0	0	0	0	1	0	61	0	0	3	1	0	3	0	0	10714	1	192
13722.58cfa832e4b0c9d6adf6d3b6	0	0	0	1	0	0	0	0	0	0	0	0	0	0	0	0	0	0	0	0	0	0	0	0	0	0	0	0	0	0	0	0	0	0	0	0	0	0	0	0	0	0	0	0	0	0	0	0	0
13722.58cfa832e4b0c9d6adf6d0d2	0	0	0	0	0	0	0	0	0	0	0	0	0	0	0	1	6	281	0	0	0	0	0	0	1	1	1	0	0	0	85	0	0	0	0	0	0	0	0	0	0	0	0	0	0	0	1	0	0
13722.58cfa831e4b0c9d6adf6cd14	1	1	0	0	0	0	1	0	0	0	0	0	0	0	0	0	0	0	0	0	0	0	0	0	1	1	0	0	0	0	1	0	0	0	0	0	0	0	0	0	0	0	0	0	0	0	0	0	0
13722.58cfa830e4b0c9d6adf6c240	0	0	0	0	0	0	1	0	0	0	0	0	0	0	0	0	0	1	0	0	0	0	0	0	0	0	0	0	0	0	0	0	0	0	0	0	0	0	0	0	0	0	0	0	0	0	0	0	0
13722.58cfa832e4b0c9d6adf6d03a	0	0	0	1	0	0	0	1	0	0	0	0	1	0	0	0	1	0	0	0	0	0	0	0	0	0	0	0	0	0	13	0	0	0	0	0	0	0	0	0	0	0	0	0	0	0	0	0	0
13722.58cfa832e4b0c9d6adf6cee8	0	0	0	3	0	0	0	0	0	0	0	0	0	0	0	0	0	0	0	0	0	0	0	0	0	0	0	0	0	0	0	0	0	0	1	0	0	0	5	0	0	0	0	0	0	0	0	0	0
13722.58cfa832e4b0c9d6adf6cff0	0	0	0	0	0	0	2	0	0	0	0	0	0	0	49	0	1	1	0	0	0	0	0	0	1	18	0	3	0	0	91	0	0	0	0	1	1	2	0	0	1	0	0	0	0	0	0	0	0
13722.58cfa831e4b0c9d6adf6cb14	0	1	2	0	0	2	0	7	0	0	0	0	0	0	0	0	1	0	5	0	0	1	0	0	0	0	0	0	0	0	0	0	1	0	5	8	0	0	4	0	0	0	0	0	0	0	0	0	0
13722.58cfa832e4b0c9d6adf6d279	0	0	0	0	0	0	0	0	0	0	0	0	1	0	0	0	0	0	0	0	0	0	0	0	0	0	0	0	0	0	0	0	0	0	0	0	0	0	0	0	0	0	0	0	0	0	0	0	0
13722.58cfa831e4b0c9d6adf6c76e	0	0	11	0	0	0	0	8	0	0	2	0	0	0	0	0	2	99	0	0	0	0	1	0	3	1	1	0	0	0	211	3	0	1	0	3	0	19	1	0	0	0	0	0	0	0	0	0	0
13722.58cfa831e4b0c9d6adf6cb0c	0	0	0	0	0	0	0	0	0	0	0	0	0	0	0	0	0	0	0	0	0	0	0	0	0	0	0	0	0	0	0	0	0	0	0	0	0	0	0	0	0	0	0	0	0	0	0	0	0
13722.58cfa831e4b0c9d6adf6c342	0	0	0	0	0	0	0	2	0	0	1	0	0	0	0	0	103	2	0	0	0	0	0	0	2	2	1	0	0	0	22	0	0	0	0	0	0	2	0	0	0	0	0	0	0	0	14	0	0
13722.58cfa831e4b0c9d6adf6cc74	0	0	1	1	0	0	0	4	0	0	0	0	0	0	0	0	1	0	0	0	0	0	0	0	0	0	0	0	0	0	0	0	0	0	0	3	5	0	7	0	0	0	0	0	0	0	0	0	0
13722.58cfa830e4b0c9d6adf6bbb6	0	0	1	0	0	0	0	1	0	0	0	0	0	0	0	0	0	0	0	0	0	0	0	0	0	0	0	0	0	0	0	0	0	0	0	0	0	0	1	0	0	0	0	0	0	0	0	0	0
13722.58cfa830e4b0c9d6adf6becb	0	0	0	0	0	0	0	0	0	0	0	0	0	0	0	0	0	0	0	0	0	0	0	0	0	0	0	0	0	0	0	0	0	0	0	0	0	0	0	0	0	0	0	0	0	0	0	0	0
13722.58cfa831e4b0c9d6adf6c7dd	0	0	0	0	0	0	2	0	0	0	210	0	5	0	0	0	0	64	0	0	0	0	1	0	3	3	9	0	0	0	519	0	0	0	0	0	0	13	0	0	0	0	0	0	0	0	18	0	0
13722.58cfa832e4b0c9d6adf6d116	0	0	0	0	0	0	0	1	0	0	0	0	0	3	0	0	0	0	0	0	0	0	0	0	0	1	0	1	0	0	1	0	0	0	0	0	0	0	0	0	0	0	0	0	0	0	0	0	0
13722.58cfa832e4b0c9d6adf6cf74	0	0	0	0	0	0	0	0	0	0	0	0	0	0	0	0	0	0	0	0	0	0	0	0	0	0	0	0	0	0	0	0	0	0	0	0	0	0	0	0	0	0	0	0	0	0	0	0	0
13722.58cfa832e4b0c9d6adf6d25c	0	0	0	0	0	0	0	0	0	0	32	0	0	0	0	0	0	13	0	0	0	0	0	3	0	52	0	0	0	0	4	0	0	0	0	0	0	203	0	0	0	0	0	0	0	0	6	0	0
13722.58cfa82fe4b0c9d6adf6b9dd	0	1	1	1	0	0	3	17	0	0	0	0	0	0	0	0	1	1	0	0	0	0	0	0	0	0	0	0	0	0	3	0	0	0	0	1	0	1	0	0	0	0	0	0	0	0	0	0	0
13722.58cfa830e4b0c9d6adf6c054	0	0	1	0	0	1	3	9	0	0	0	0	0	0	0	0	2	1	0	0	0	0	0	0	0	0	0	0	0	0	1	0	0	0	0	0	0	0	0	0	0	0	0	0	0	0	0	0	0
13722.58cfa831e4b0c9d6adf6c83f	0	0	1	0	0	0	0	0	0	0	0	0	0	0	0	0	0	0	0	0	0	0	0	0	0	0	0	0	0	0	0	0	0	0	0	0	0	0	1	0	0	0	0	0	0	0	0	0	0
13722.58cfa830e4b0c9d6adf6bdcc	0	0	0	0	0	0	0	1	0	0	0	0	0	0	0	0	0	0	0	0	0	0	0	0	0	0	0	0	0	0	0	0	0	0	0	0	0	0	0	0	0	0	0	0	0	0	0	0	0
13722.58cfa831e4b0c9d6adf6ca8a	0	1	0	1	0	18	0	0	0	0	0	0	0	0	0	0	0	0	0	0	0	0	0	0	0	1	0	0	0	0	0	0	0	0	0	1	0	0	0	0	0	0	0	0	0	0	0	0	0
13722.58cfa832e4b0c9d6adf6cf34	0	0	0	0	0	4	0	0	0	0	0	0	0	0	0	0	0	0	0	0	0	0	0	0	0	0	0	0	0	0	0	0	0	0	0	0	0	0	1	0	0	0	0	0	0	0	0	0	0
13722.58cfa830e4b0c9d6adf6bdbe	0	0	0	0	0	0	1	0	0	0	0	0	0	0	0	0	0	0	0	0	0	0	0	0	0	0	0	1	0	0	1	0	0	0	0	0	0	0	0	0	0	0	0	0	0	0	0	0	0
13722.58cfa831e4b0c9d6adf6c456	0	1	2	0	0	0	1	34	0	0	2	0	0	3	0	0	6	4	0	0	0	0	0	1	0	12	3	0	0	0	6	0	0	1	1	0	0	2	8	0	0	0	0	0	0	0	2	0	0
13722.58cfa82ee4b0c9d6adf6ab4e	0	0	0	0	0	0	0	4	0	0	0	0	0	0	0	0	0	0	0	0	0	0	0	0	1	0	0	0	0	0	3	0	0	0	0	0	0	1	1	0	0	0	0	0	0	0	0	0	0
13722.58cfa82ee4b0c9d6adf6aed4	0	0	0	0	0	0	4	1	0	0	0	0	0	0	0	0	1	0	1	0	0	0	0	0	0	0	0	0	0	0	0	0	1	0	0	11	0	0	2	0	0	0	0	0	0	0	0	0	0
13722.58cfa830e4b0c9d6adf6bc0e	0	0	5	1	0	0	7	2	0	3	3	0	10	164	0	0	2	528	2	17	15	448	46	102	1	1096	0	160	2	98	322	0	0	0	0	10	1	5	12	2	1	8	25	2	1	1	12	12	8
13722.58cfa82ee4b0c9d6adf6ac75	0	0	1	2	0	0	1	12	0	0	0	0	0	0	0	0	0	0	1	0	0	0	0	0	0	1	0	0	0	0	0	0	0	0	1	4	0	0	1	0	0	0	0	0	0	0	0	0	0
13722.58cfa82ee4b0c9d6adf6ad04	0	0	0	2	0	5	5	8	0	0	0	0	0	0	0	0	0	4	0	0	0	0	0	0	0	1	0	0	0	0	2	0	0	0	0	6	0	0	0	0	0	0	0	0	0	0	2	0	0
13722.58cfa82ee4b0c9d6adf6ae79	0	0	2	5	0	4	3	15	0	0	0	0	0	0	0	0	0	0	2	0	0	0	0	0	0	0	0	0	0	0	3	0	0	0	0	29	0	0	4	0	0	0	0	0	0	1	0	0	0
13722.58cfa82ee4b0c9d6adf6ad38	0	0	2	1	1	0	1	5	0	0	0	0	0	0	2	0	0	0	1	0	0	0	0	0	0	0	0	0	0	0	1	0	0	0	2	4	1	0	1	0	0	0	0	0	0	0	0	0	0
13722.58cfa832e4b0c9d6adf6cfb4	0	0	0	1	0	4	1	29	0	0	1	0	0	0	0	0	1	1	0	0	0	0	0	0	0	1	1	0	0	0	1	0	0	0	0	9	0	1	10	0	0	0	0	0	0	0	1	0	0
13722.58cfa82ee4b0c9d6adf6af7e	0	0	2	2	0	0	2	16	0	0	0	0	0	0	0	0	0	0	0	0	0	0	0	0	0	0	0	0	0	0	0	0	0	0	1	16	0	0	4	0	0	0	0	0	0	0	0	0	0
13722.58cfa82ee4b0c9d6adf6ae98	0	0	1	1	0	0	0	3	0	0	0	0	0	0	0	0	0	2	1	0	0	0	0	0	0	1	0	0	0	0	1	0	0	2	6	4	0	1	1	0	0	0	0	0	0	0	0	0	0
13722.58cfa831e4b0c9d6adf6ccb4	0	0	9	0	0	0	1	16	0	1	0	0	0	164	0	0	0	55	0	1	2	39	2	9	1240	1421	0	65	0	23	22	0	0	2	0	25	0	2	8	0	0	1	0	0	0	1	1	0	0
13722.58cfa82ee4b0c9d6adf6ad24	0	0	0	0	0	0	1	8	0	0	1	0	0	0	0	0	0	0	11	0	0	0	0	0	1	0	0	0	0	0	0	1	4	2	5	303	2	0	9	0	0	0	0	0	0	0	0	0	0
13722.58cfa82ee4b0c9d6adf6ae91	0	0	4	13	0	2	11	61	0	0	0	0	1	0	0	0	0	2	4	0	0	0	0	0	0	0	0	0	0	0	4	0	0	1	9	76	0	0	8	0	1	0	0	0	0	0	0	0	0
13722.58cfa82ee4b0c9d6adf6ac73	0	0	0	0	0	0	2	7	0	0	0	0	0	4	0	0	1	65	0	0	0	1	1	7	0	22	0	2	0	0	2	0	0	0	0	10	0	0	1	0	0	1	0	0	0	0	0	0	0
13722.58cfa832e4b0c9d6adf6d300	0	0	1	0	0	0	0	2	0	0	0	0	0	1	0	0	0	0	1	0	0	3	0	1	0	4	0	2	0	0	2	0	0	0	0	4	0	0	4	0	0	0	0	0	0	0	0	0	0
13722.58cfa830e4b0c9d6adf6c282	0	0	0	0	0	0	0	5	0	0	0	0	0	0	0	0	0	2	0	0	0	0	0	0	1	0	0	0	0	0	0	0	0	0	0	0	0	2	1	0	0	0	0	0	0	0	0	0	0
13722.58cfa82ee4b0c9d6adf6aaec	0	2	0	0	0	0	0	52	0	0	0	0	0	0	0	0	0	0	0	0	0	1	0	0	0	0	0	0	0	0	0	0	0	0	1	1	0	1	0	0	0	0	0	0	0	0	0	0	0
13722.58cfa832e4b0c9d6adf6d100	0	1	0	0	0	1	1	77	0	0	0	0	1	0	0	0	13	9	1	0	0	0	0	0	1	0	0	0	0	0	13	0	0	0	0	3	0	2	5	0	0	0	0	0	0	1	2	0	0
13722.58cfa832e4b0c9d6adf6d20a	0	4	0	0	0	0	1	7	0	0	0	0	0	0	0	0	3	1	1	0	0	0	0	0	1	0	0	0	0	0	0	0	0	0	4	8	0	3	2	0	0	0	0	0	0	0	0	0	0
13722.58cfa832e4b0c9d6adf6d30c	0	1	0	0	0	0	0	4	0	0	0	0	0	0	0	0	0	0	1	0	0	0	0	0	0	0	0	0	1	0	2	0	0	2	0	2	0	3	0	0	0	0	0	0	0	0	0	0	0
13722.58cfa82ee4b0c9d6adf6affa	1	0	0	5	0	1	3	0	0	0	0	0	0	0	0	0	0	0	0	0	0	0	0	0	0	0	0	0	0	0	1	0	0	0	0	2	0	0	1	0	0	0	0	0	0	0	0	0	0
13722.58cfa831e4b0c9d6adf6c7e1	0	0	6	0	0	0	21	9	13	1	100414	8	324	5	1528	229	881	398932	12	4	28	131	2	45	3868	966	160923	27	79	46	189570	2	5	1	17	65	5	31008	46	3	10	229	0	2	1	8	32	9	6117
13722.58cfa82ee4b0c9d6adf6acc8	0	0	0	1	0	0	1	4	0	0	1	0	0	0	0	0	0	7	0	0	0	0	0	0	0	3	0	0	0	0	8	0	0	0	1	1	0	0	0	0	0	0	0	1	0	0	0	0	0
13722.58cfa832e4b0c9d6adf6d030	0	2	0	0	0	0	0	19	0	0	0	0	0	0	0	0	3	1	0	0	0	0	0	0	0	0	0	0	0	0	2	0	0	0	0	3	0	2	0	0	0	0	0	0	0	0	0	0	0
13722.58cfa82ee4b0c9d6adf6aed0	0	0	0	0	0	0	0	9	0	0	0	0	0	0	0	0	1	4	1	0	0	0	0	0	0	1	1	0	0	0	52	0	0	0	0	2	1	14	4	0	0	0	0	0	0	0	1	0	0
13722.58cfa831e4b0c9d6adf6c6f8	0	1	0	0	0	0	0	2	0	0	0	0	0	0	0	0	0	0	1	0	0	0	0	0	0	4	0	1	0	0	5	0	0	0	0	9	0	0	0	2	0	0	0	0	0	0	0	0	0
13722.58cfa82fe4b0c9d6adf6b89e	0	1	0	0	0	0	0	8	0	0	0	0	0	0	0	0	2	2	1	0	0	0	0	0	0	0	0	0	0	0	1	0	0	0	0	1	0	0	2	0	0	1	0	0	0	0	0	0	0
13722.58cfa82ee4b0c9d6adf6ae9a	0	0	0	1	0	2	3	28	0	0	0	0	2	0	0	0	1	4	2	0	0	1	0	0	0	0	11	0	0	0	4	0	0	0	1	45	1	2	34	0	0	0	0	0	0	0	1	0	0
13722.58cfa82ee4b0c9d6adf6adfc	0	0	1	0	0	4	2	5	0	0	0	0	0	0	0	0	0	4	0	0	0	1	0	0	0	4	0	2	0	0	1	0	0	0	4	26	0	0	3	0	0	0	0	0	0	0	0	0	0
13722.58cfa82ee4b0c9d6adf6abce	0	0	0	0	0	0	0	12	0	0	0	0	0	0	0	0	0	0	0	0	0	0	0	0	0	0	0	0	0	0	0	0	0	0	2	2	0	0	1	0	0	0	0	0	0	0	0	0	0
13722.58cfa82ee4b0c9d6adf6ad33	0	0	0	1	1	0	3	23	0	0	0	0	5	0	0	0	1	7	10	0	0	0	2	0	12	15	1	0	0	0	6	0	1	1	13	199	0	0	5	0	0	0	0	0	0	0	1	0	0
13722.58cfa832e4b0c9d6adf6d2d8	0	3	0	0	0	0	0	0	0	0	0	0	0	0	0	0	0	0	0	0	0	0	0	0	0	0	0	0	0	0	2	0	0	1	0	6	0	0	1	0	0	0	0	0	0	0	0	0	0
13722.58cfa830e4b0c9d6adf6ba74	0	0	5	2	0	0	3	27	0	13	45	1	23	252	3	1	102	6186	11	132	8	2204	38	2236	280	28224	23	3748	2	19	2199	0	0	2	3	82	8	11	26	15	7	586	368	20	17	25	665	34	76
13722.58cfa82de4b0c9d6adf6a763	0	0	0	0	0	0	0	3	0	0	0	0	0	0	0	0	0	0	1	0	0	0	0	0	0	0	0	0	0	0	0	0	0	0	0	0	0	1	0	0	0	0	0	0	0	0	0	0	0
13722.58cfa82de4b0c9d6adf6a726	0	34	0	0	0	0	0	3	0	0	5	0	0	0	0	0	0	0	0	0	0	0	0	0	2	0	0	0	0	0	2	0	0	0	0	0	0	0	0	0	0	0	0	0	0	0	0	0	0
13722.58cfa832e4b0c9d6adf6d36c	0	0	3	0	0	0	0	3	0	0	1	0	0	1	0	0	1	8	1	0	0	7	0	0	1	5	1	4	0	0	1	0	0	0	0	1	0	0	5	0	0	0	1	0	0	0	1	0	0
13722.58cfa830e4b0c9d6adf6bc50	0	0	0	0	0	0	0	2	0	0	0	0	0	0	0	0	1	0	0	0	0	0	0	0	0	0	0	0	0	0	1	0	0	3	0	2	0	0	1	0	0	0	0	0	0	0	0	0	0
13722.58cfa82ee4b0c9d6adf6ad7a	0	0	0	3	0	0	0	2	1	0	286	0	3	3	2	9	117	5174	1	2	9	22	1	11	101	90	199	1	41	19	12958	137	0	3	3	19	2	469	11	1	0	1	0	0	0	0	650	7	322
13722.58cfa82de4b0c9d6adf6a74c	0	2	0	0	0	0	0	6	0	0	0	0	0	0	0	0	0	0	0	0	0	0	0	0	0	0	0	0	0	0	1	0	0	0	0	1	0	0	0	0	0	0	0	0	0	0	0	0	0
13722.58cfa82ee4b0c9d6adf6aa8a	0	0	3	0	1	1	1	68	0	0	0	0	0	0	3	0	1	1	1	0	0	0	0	0	0	1	0	0	0	0	3	0	0	2	0	13	0	1	6	0	0	0	0	0	0	1	2	1	0
13722.58cfa82ee4b0c9d6adf6ae94	0	0	0	1	0	1	2	2	0	0	0	0	0	0	0	0	0	0	2	0	0	0	0	0	0	5	0	0	0	0	6	0	0	0	2	21	0	0	0	0	0	0	0	0	0	0	0	0	0
13722.58cfa832e4b0c9d6adf6d32a	0	7	0	1	0	0	0	4	0	0	0	0	0	0	0	0	2	0	2	0	0	1	1	0	0	6	0	1	0	0	5	0	0	6	3	19	0	0	2	0	0	0	1	0	0	0	0	0	0
13722.58cfa82ee4b0c9d6adf6ac51	0	0	0	7	0	0	3	47	0	0	26	0	0	2	0	0	0	155	3	1	0	2	0	0	5	80	1	4	0	0	239	0	1	0	6	110	2	0	1	0	0	3	0	2	0	2	14	0	15
13722.58cfa82ee4b0c9d6adf6ae8a	0	0	2	1	0	3	3	5	0	0	0	0	0	0	0	0	0	0	0	0	0	0	0	0	1	0	0	0	0	0	2	0	0	0	2	3	0	8	1	0	0	0	0	0	0	0	0	0	0
13722.58cfa831e4b0c9d6adf6c78e	0	0	0	0	0	0	0	3	0	0	0	0	0	0	0	0	1	1	1	0	0	0	0	0	0	1	0	0	0	0	0	0	0	1	0	6	1	0	11	0	0	0	0	0	0	0	0	0	0
13722.58cfa830e4b0c9d6adf6c2e2	0	0	0	0	0	0	0	1	0	0	0	0	0	0	0	0	0	0	0	0	0	0	0	0	0	0	0	0	0	0	0	0	0	0	0	0	0	0	0	0	0	0	0	0	0	0	0	0	0
13722.58cfa831e4b0c9d6adf6c6b2	0	0	5	0	0	0	0	2	0	0	0	0	0	0	0	0	0	8	0	0	0	0	0	1	5	0	5	1	0	0	105	0	0	0	0	0	0	63	9	0	0	0	0	0	0	0	1	0	0
13722.58cfa82de4b0c9d6adf6a794	0	1	0	0	0	0	2	22	0	0	1	0	0	0	0	0	0	1	1	0	0	0	0	0	0	0	0	0	0	0	1	0	1	1	1	20	0	1	2	0	0	0	0	0	0	0	0	0	0
13722.58cfa832e4b0c9d6adf6d30a	0	0	0	0	0	0	1	0	0	0	0	0	0	0	0	0	1	0	0	0	0	0	0	0	0	0	0	0	0	0	2	0	0	0	1	1	0	1	0	0	0	0	0	0	0	0	0	0	0
13722.58cfa82ee4b0c9d6adf6a8f6	0	0	0	0	0	0	0	21	0	0	0	0	0	0	0	0	0	0	0	0	0	1	0	0	0	0	0	0	0	0	2	0	0	0	0	0	0	0	0	0	0	0	0	0	0	0	2	0	0
13722.58cfa82ee4b0c9d6adf6aa01	0	2	2	1	0	4	1	10	0	0	4	0	1	1	0	0	127	240	4	0	0	3	0	1	1	14	1	0	0	0	424	0	0	1	1	9	0	19	1	0	2	0	0	0	0	0	15	0	1
13722.58cfa830e4b0c9d6adf6bc64	0	0	6	2	0	1	3	10	0	0	3	0	2	3389	1	0	23	107	5	11	5	1057	20	428	322	8249	5	1104	1	5	81	0	0	2	1	16	0	5	19	1	0	32	62	31	7	1	3	5	3
13722.58cfa82ee4b0c9d6adf6adda	0	3	0	4	0	0	1	14	0	0	0	0	0	0	0	0	1	0	12	0	0	0	0	0	1	0	1	0	1	0	4	0	6	1	24	321	0	1	3	0	1	0	0	0	0	0	0	0	0
13722.58cfa82ee4b0c9d6adf6aa1f	0	0	0	324	0	0	1	0	0	0	0	0	0	0	0	0	0	0	0	0	0	0	0	0	0	0	0	0	0	0	0	0	0	0	0	2	0	0	0	0	0	0	0	0	0	0	0	0	0
13722.58cfa832e4b0c9d6adf6d2f5	0	0	2	0	0	0	4	45	0	0	0	0	0	1	0	0	1	1	0	1	0	0	0	0	1	1	0	0	0	0	6	0	0	0	0	37	0	1	5	0	0	0	0	0	0	0	0	1	0
13722.58cfa82ee4b0c9d6adf6b084	0	0	0	1	0	0	2	6	0	0	0	0	0	0	0	0	0	0	0	0	0	0	0	0	1	0	0	0	0	0	0	0	0	1	1	2	0	0	0	0	0	0	0	0	0	0	0	0	0
13722.58cfa830e4b0c9d6adf6bc08	0	0	0	0	0	0	0	3	0	0	0	0	0	0	0	0	0	0	2	0	0	0	0	0	0	0	0	0	0	0	0	0	0	0	1	0	1	0	0	0	0	0	0	0	0	0	0	0	0
13722.58cfa830e4b0c9d6adf6c252	0	0	0	0	0	0	0	4	0	0	0	0	0	0	0	0	2	0	5	0	0	0	0	0	0	0	0	0	0	0	1	0	0	0	0	3	0	0	5	0	0	0	0	0	0	0	0	0	0
13722.58cfa832e4b0c9d6adf6d0c1	0	0	0	0	0	0	0	5	0	0	0	0	0	0	0	0	0	0	2	0	0	0	0	0	1	0	0	0	0	0	0	0	0	0	0	2	1	0	2	0	0	0	0	0	0	0	0	0	0
13722.58cfa832e4b0c9d6adf6d319	0	0	8	0	0	0	1	3	0	0	0	0	0	4	0	0	0	2	0	0	0	11	0	0	0	24	0	2	0	0	7	0	0	0	0	3	0	0	6	0	0	0	0	0	0	0	0	0	0
13722.58cfa831e4b0c9d6adf6c79a	0	396	7	0	0	0	0	5	0	0	7	0	2	0	0	0	0	2149	0	0	0	1	0	22	147	43	12	4	0	0	26734	0	0	0	0	0	0	18	7	0	0	0	0	1	0	1	0	0	4
13722.58cfa831e4b0c9d6adf6cd6e	0	0	4	0	0	0	5	41	24	23	43224	1	67	32	18	47	201	12255	22	97	142	2328	680	872	22272	90651	308	2343	205	143	12882	3	0	9	21	118	24	119	71	4	93	180	81	22	9	16	5632	17	2175
13722.58cfa82ee4b0c9d6adf6ae3b	0	0	1	1	0	0	1	6	0	0	0	0	0	0	0	0	1	6	0	0	0	0	0	0	0	0	0	0	0	0	1	0	0	0	0	10	0	0	1	0	0	0	0	0	0	0	0	0	0
13722.58cfa82ee4b0c9d6adf6ae9c	0	0	0	1	0	2	3	12	0	0	1	0	0	0	0	0	0	1	0	0	0	0	0	0	0	0	0	0	0	0	1	0	0	0	1	5	0	0	0	1	0	0	0	0	1	0	0	0	0
13722.58cfa82ee4b0c9d6adf6adf0	0	0	0	1	0	6	1	2	0	0	0	0	0	0	0	0	0	0	0	0	0	0	0	0	0	0	0	0	0	0	0	0	0	0	0	3	0	0	1	0	0	0	0	0	0	0	0	0	0
13722.58cfa82ee4b0c9d6adf6ab5e	0	0	2	3	0	0	3	1	0	0	1	0	1	0	0	0	0	1	1	0	0	3	0	0	0	0	0	0	0	0	0	0	0	0	0	0	0	1	2	0	0	0	0	9	0	0	1	0	0
13722.58cfa82ee4b0c9d6adf6aab8	0	0	1	2	0	12	2	15	2	1	177	0	1	0	0	2	52	14104	7	0	5	18	5	15	516	323	74	3	7	14	20935	0	0	11	5	76	4	23	24	2	0	1	0	0	0	0	13	0	2225
13722.58cfa82ee4b0c9d6adf6a9de	0	0	11	1	0	0	38	1	0	0	0	0	1	0	0	0	0	0	0	0	0	5	0	0	0	0	0	0	0	0	0	0	0	0	0	1	1	0	1	0	0	0	0	5	0	0	0	0	0
13722.58cfa830e4b0c9d6adf6bf51	0	0	0	0	0	0	0	6	0	0	0	0	0	0	0	0	0	0	0	0	0	0	0	0	0	0	0	0	0	0	0	0	0	0	0	1	0	0	0	0	0	0	0	0	0	0	0	0	0
13722.58cfa82fe4b0c9d6adf6b920	0	0	0	0	0	0	1	47	0	0	0	0	0	1	0	0	0	0	0	0	0	0	0	0	0	3	0	0	0	0	1	0	0	1	0	0	0	0	3	0	0	0	0	0	0	0	0	0	0
13722.58cfa82ee4b0c9d6adf6ac8f	0	0	0	2	0	0	2	7	0	0	1	0	0	0	0	0	0	0	1	0	0	0	0	0	0	2	0	0	0	0	6	0	1	0	0	12	1	1	1	0	0	0	0	0	0	0	0	0	0
13722.58cfa831e4b0c9d6adf6c608	0	2620	8	0	0	0	4	4	1	0	1020	1	44	13	69	0	433	11801	4	0	2	44	2	4	282	305	145	17	1	1	29486	4	1	0	1	19	4	18872	12	0	4	4	0	4	0	0	7098	6	68
13722.58cfa82ee4b0c9d6adf6aebf	0	0	2	4	0	3	10	5	0	0	0	0	0	0	0	0	0	0	2	0	0	0	0	0	1	1	0	1	0	0	1	0	0	0	2	6	0	1	1	0	0	0	0	0	0	0	0	0	0
13722.58cfa830e4b0c9d6adf6bbc0	0	1	3	1	0	0	2	25	0	0	14	0	24	2025	1	0	39	47142	5	72	25	4395	309	1850	28	424790	27	10195	2	122	52	0	3	4	6	31	0	5	25	8	7	468	121	3	0	3565	6	5	2
13722.58cfa832e4b0c9d6adf6cf40	0	0	0	0	0	0	0	9	0	0	0	0	0	0	0	0	0	0	2	0	0	0	0	0	0	0	0	0	0	0	1	0	0	0	0	1	0	0	4	0	0	0	0	0	0	0	0	0	0
13722.58cfa82ee4b0c9d6adf6ac9e	0	0	0	0	0	0	2	7	0	0	0	0	0	0	0	0	0	3	10	0	0	0	0	0	0	1	0	0	0	0	2	0	0	0	0	1	0	2	0	0	0	0	0	0	0	0	0	0	0
13722.58cfa82fe4b0c9d6adf6b961	0	2	5	1	0	0	0	3	0	1	3	0	1	7	0	0	5	4655	0	3	1	1008	4	86	24	14131	10	1519	0	3	1114	0	0	0	1	2	0	0	3	1	4	36	31	0	0	0	127	0	47
13722.58cfa830e4b0c9d6adf6bcfc	0	2	5	0	0	0	1	9	1	0	1	0	0	0	0	0	0	0	1	5	1	26	4	14	2	2967	1	454	0	2	14	0	0	1	0	1	1	3	3	0	0	6	8	0	17	0	6	0	1
13722.58cfa832e4b0c9d6adf6d3d3	0	0	0	0	0	0	0	4	0	0	0	0	0	3	0	0	0	1	0	0	0	2	0	1	0	2	0	2	0	0	10	0	0	0	0	1	0	1	2	0	0	0	0	0	0	0	0	0	0
13722.58cfa832e4b0c9d6adf6d324	0	0	0	0	0	1	0	0	0	0	0	0	0	0	0	0	1	1	0	0	0	0	0	0	0	0	0	0	0	0	0	0	0	0	1	8	0	0	0	0	0	0	0	0	0	0	0	0	0
13722.58cfa831e4b0c9d6adf6c6dc	0	2	0	0	0	0	1	4	0	0	0	0	0	1	0	0	0	1	0	0	0	0	0	0	0	3	0	0	0	0	0	0	0	0	0	3	0	0	0	0	0	0	0	0	0	0	0	0	0
13722.58cfa82ee4b0c9d6adf6a7c7	0	0	0	0	0	0	0	0	0	0	0	0	0	0	0	0	0	0	0	0	0	0	0	0	0	0	0	0	0	0	0	0	0	0	0	0	0	0	0	0	0	0	0	0	0	0	0	0	0
13722.58cfa82ee4b0c9d6adf6a7fa	0	0	1	0	0	1	3	7	0	0	0	0	0	0	0	0	0	0	1	0	0	7	0	0	0	0	0	0	0	0	0	0	0	0	0	2	0	0	2	0	0	0	0	12	0	0	0	0	0
13722.58cfa830e4b0c9d6adf6ba9e	0	0	1	0	0	0	0	6	0	0	0	0	0	0	0	0	0	1	1	0	0	2	0	2	0	97	0	11	0	0	3	0	0	0	0	2	0	0	1	0	0	6	0	0	0	0	0	0	0
13722.58cfa82ee4b0c9d6adf6aca8	0	0	0	1	0	0	0	4	0	0	0	0	0	0	0	0	0	0	0	0	0	0	0	0	0	0	0	0	0	0	2	0	0	0	1	2	0	0	0	0	0	0	0	0	0	0	0	0	0
13722.58cfa830e4b0c9d6adf6c180	0	0	0	0	0	0	1	0	0	0	0	0	0	0	0	0	1	1	1	0	0	1	0	0	0	0	0	0	0	0	7	0	0	0	0	1	0	2	2	0	0	0	0	0	0	0	1	0	0
13722.58cfa82ee4b0c9d6adf6a7bc	0	1	0	0	0	0	0	2	0	0	0	0	0	0	0	0	8	2	0	0	0	0	0	0	0	1	5	0	0	0	3	0	0	0	0	0	0	5	0	0	0	0	0	0	0	0	0	0	0
13722.58cfa82ee4b0c9d6adf6aa28	0	0	0	3	0	0	0	2	0	0	0	0	0	0	0	0	0	0	0	0	0	0	0	0	0	0	0	0	0	0	0	0	0	0	0	1	0	0	0	0	0	0	0	0	0	0	0	0	0
13722.58cfa82fe4b0c9d6adf6ba26	0	0	54461	2	0	0	6	19	0	0	1	0	0	0	0	0	0	1	0	0	0	0	0	0	0	0	0	0	0	0	7	0	0	0	0	4	0	2	7	0	1	0	0	0	0	1	0	0	0
13722.58cfa82ee4b0c9d6adf6ae96	0	0	1	3	0	1	0	5	0	0	0	0	0	0	0	0	0	1	0	0	0	0	0	0	0	0	0	0	0	0	6	0	0	0	1	28	0	0	0	0	0	0	0	0	0	0	1	0	0
13722.58cfa82ee4b0c9d6adf6a9ac	0	0	0	15	0	0	0	0	0	0	0	0	0	0	0	0	1	0	0	0	0	0	0	0	0	0	0	0	0	0	1	0	0	0	1	18	0	0	1	0	0	1	0	0	0	0	0	0	0
13722.58cfa82ee4b0c9d6adf6aafe	0	0	0	1	0	0	1	1	0	0	0	0	0	0	0	0	0	0	0	0	0	3	0	0	0	0	0	0	0	0	0	0	0	0	0	2	0	0	1	0	0	0	0	5	0	0	0	0	0
13722.58cfa82ee4b0c9d6adf6ad51	0	0	0	2	0	1	1	4	0	0	0	0	0	0	0	0	0	0	0	0	0	0	0	0	0	0	0	0	0	0	1	0	0	0	0	1	0	0	0	0	0	0	0	0	0	0	0	0	0
13722.58cfa831e4b0c9d6adf6c933	0	0	0	0	0	0	0	0	0	0	0	0	0	0	0	0	0	0	0	0	0	1	0	0	0	3	0	1	0	0	0	0	0	0	0	0	0	0	0	0	0	3	0	0	0	0	0	0	0
13722.58cfa830e4b0c9d6adf6c241	0	0	1	0	0	0	0	5	0	0	0	0	0	0	0	0	0	0	2	0	0	0	0	0	0	1	0	0	0	0	2	0	0	0	0	4	1	3	6	0	0	0	0	0	0	0	0	0	0
13722.58cfa832e4b0c9d6adf6d0b5	0	1	0	0	0	0	0	1	0	0	0	0	0	0	0	0	1	0	0	0	0	0	0	0	0	0	0	0	0	0	4	0	0	0	1	4	0	0	2	0	0	0	0	0	0	0	0	0	0
13722.58cfa82ee4b0c9d6adf6abc6	0	2	7	2	0	2	10	50	0	0	1	0	0	0	0	0	0	3	0	0	0	0	0	0	1	0	0	0	0	0	5	0	2	1	0	108	0	1	6	0	0	0	0	0	0	0	0	0	0
13722.58cfa830e4b0c9d6adf6c1b0	0	0	1	0	0	0	0	6	0	0	0	0	0	0	0	0	1	1	0	0	0	0	0	0	0	0	0	0	0	0	0	0	0	0	0	1	0	0	1	0	0	0	0	0	0	0	0	0	0
13722.58cfa82ee4b0c9d6adf6accf	0	0	1	2	0	0	1	10	0	0	0	0	0	0	0	0	0	0	1	0	0	0	0	0	1	0	0	0	0	0	1	0	0	0	0	4	0	0	0	0	0	0	0	0	0	0	0	0	0
13722.58cfa831e4b0c9d6adf6c78f	0	2	112636	1	0	0	7	15	0	0	2	0	0	0	0	0	1	2	0	0	0	0	0	0	0	0	0	0	0	0	2	0	0	0	0	0	0	1	3	0	0	0	0	0	0	2	0	0	0
13722.58cfa831e4b0c9d6adf6c83b	0	0	8	13	0	0	30	5	17	5	681452	21	11841	19	45	114	20410	528606	151	121	204	517	124	188	42079	70102	6035	410	231	146	204878	5	49	10	54	359	32	794	400	40	68	65	23	15	30	148	17389	283	22939
13722.58cfa830e4b0c9d6adf6bb79	0	2	6	0	0	0	0	1	0	0	2	0	0	3	0	0	1864	2079	1	35	3	318	12	22	33	24721	0	345	0	123	9	0	0	0	0	13	1	10	6	0	0	20	9	0	0	0	2	1	0
13722.58cfa830e4b0c9d6adf6c212	0	0	0	0	0	0	0	6	0	0	0	0	0	0	0	0	0	0	1	0	0	0	0	0	0	0	0	0	0	0	0	0	0	0	0	2	0	0	0	0	0	0	0	0	0	0	0	0	0
13722.58cfa82ee4b0c9d6adf6af6c	0	0	0	4	0	0	1	6	0	0	1	0	0	0	0	0	2	2	1	0	0	0	0	0	1	4	0	0	0	0	22	0	0	2	0	6	1	3	2	0	0	0	0	0	0	0	0	0	0
13722.58cfa830e4b0c9d6adf6c162	0	6	0	1	0	1	2	5	0	0	1	0	0	0	0	0	1	6	9	0	0	0	0	0	0	1	0	0	0	0	10	0	0	2	3	1	0	1	0	0	0	0	0	0	0	0	0	0	0
13722.58cfa82ee4b0c9d6adf6ac8b	0	0	0	1	0	0	1	9	0	0	0	0	0	0	0	0	1	0	0	0	0	0	0	0	0	0	1	0	0	0	0	0	0	0	0	1	0	0	0	0	0	0	0	0	0	0	0	0	0
13722.58cfa82ee4b0c9d6adf6af2a	0	0	0	0	0	0	1	2	0	0	0	0	1	0	0	1	7	1103	0	0	0	2	0	0	6	9	2	0	1	0	105	8	1	0	6	41	1	47	2	0	0	0	0	0	0	0	0	0	0
13722.58cfa82ee4b0c9d6adf6ae1a	0	2	0	3	0	0	0	360	0	0	0	0	0	0	0	0	0	0	5	0	0	0	0	0	0	1	0	0	0	0	7	0	3	1	5	79	0	1	2	0	0	0	0	0	0	0	0	0	0
13722.58cfa832e4b0c9d6adf6d1d6	0	0	0	0	0	0	0	5	0	0	0	0	0	0	0	0	0	0	1	0	0	0	0	0	0	0	0	0	0	0	0	0	0	0	0	0	0	0	1	0	0	0	0	0	0	0	0	0	0
13722.58cfa82ee4b0c9d6adf6a8b5	0	0	0	0	0	0	0	0	0	0	0	0	0	0	0	0	0	0	0	0	0	0	0	0	1	0	0	0	0	0	0	0	0	0	0	3	0	0	0	0	0	0	0	0	0	0	0	0	0
13722.58cfa832e4b0c9d6adf6cfee	0	0	0	0	0	0	0	10	0	0	0	0	0	0	0	0	0	0	0	0	0	0	0	0	0	0	0	0	0	0	0	0	0	1	0	4	0	0	1	0	0	0	0	0	0	0	0	0	0
13722.58cfa832e4b0c9d6adf6d356	0	0	5	0	0	0	1	15	0	0	1	0	0	1	0	0	1	1	0	0	0	0	0	0	0	2	0	0	0	0	8	0	0	0	0	14	0	0	10	0	0	0	0	0	0	0	0	0	0
13722.58cfa82ee4b0c9d6adf6acaa	0	0	0	1	0	0	1	19	0	0	0	0	0	0	0	0	0	0	0	0	0	0	0	0	0	0	0	0	0	0	0	0	0	0	0	0	0	1	4	0	0	0	0	0	0	0	0	0	0
13722.58cfa82ee4b0c9d6adf6ad41	0	0	0	0	0	0	0	8	0	0	0	0	0	0	0	0	0	0	6	0	0	0	0	0	0	0	0	0	0	0	0	0	2	0	2	72	0	1	2	0	0	0	0	0	0	0	0	0	0
13722.58cfa82ee4b0c9d6adf6ae81	0	0	0	0	0	1	3	4	0	0	0	0	0	0	0	0	0	0	7	0	0	0	0	0	0	0	0	0	0	0	0	0	0	0	2	27	0	0	7	0	0	0	0	0	0	0	0	0	0
13722.58cfa831e4b0c9d6adf6c6a6	0	0	0	0	0	1	0	2	0	0	0	0	0	0	0	0	1	4	1	0	0	0	0	0	0	1	0	0	0	0	41	0	0	0	1	0	0	2	1	0	0	0	0	0	0	0	2	0	0
13722.58cfa82de4b0c9d6adf6a744	0	0	1	2	0	0	5	5	0	0	4	0	0	1	0	0	0	0	11	0	0	14	0	1	0	12	0	0	0	1	0	0	0	1	3	14	1	2	27	0	0	0	0	9	0	0	3	0	0
13722.58cfa82fe4b0c9d6adf6b9e0	0	0	5	0	0	0	3	29	0	1	19	0	5	1418	0	0	159	4999	9	59	17	5744	182	2595	11	41125	31	7618	4	74	173	0	0	0	2	34	0	10	23	8	7	5849	253	1	7	2	3	4	12
13722.58cfa82ee4b0c9d6adf6ad3a	0	0	0	2	0	5	5	17	0	0	0	0	0	0	0	0	1	0	2	0	0	1	0	0	0	0	1	0	0	0	0	0	0	0	0	3	0	0	0	0	0	0	0	0	0	0	0	0	0
13722.58cfa832e4b0c9d6adf6d485	0	0	0	1	0	0	2	4	0	0	0	0	0	0	0	0	0	2	0	0	0	0	0	0	0	1	0	0	0	0	0	0	0	0	0	0	0	0	3	0	0	0	0	0	0	0	0	0	0
13722.58cfa82ee4b0c9d6adf6ad47	0	0	0	1	0	1	1	6	0	0	0	0	0	0	0	0	0	1	3	0	0	0	0	0	1	0	0	0	0	0	2	0	1	0	3	33	0	0	1	0	0	0	0	0	0	0	0	0	0
13722.58cfa832e4b0c9d6adf6d161	0	1	0	0	0	0	4	11	0	0	0	0	0	0	0	0	5	2	1	0	0	0	0	0	0	1	0	0	0	0	7	0	0	1	0	1	0	2	0	0	0	0	0	0	0	0	0	0	0
13722.58cfa82ee4b0c9d6adf6aea6	0	0	1	2	0	4	6	15	0	0	0	0	0	0	0	0	0	0	1	0	0	0	0	0	0	0	0	0	0	0	3	0	0	0	0	2	0	0	0	0	0	0	0	0	0	0	0	0	0
13722.58cfa82ee4b0c9d6adf6ad1b	0	1	0	0	0	0	0	58	0	0	0	0	0	0	0	0	0	0	0	0	0	0	0	0	0	0	0	0	0	0	4	0	0	0	1	10	0	1	1	0	0	0	0	0	0	1	0	0	0
13722.58cfa82ee4b0c9d6adf6a7f6	0	0	0	46	0	0	0	0	0	0	0	0	0	0	0	0	0	0	0	0	0	0	0	0	0	0	0	0	0	0	0	0	0	0	0	0	0	0	0	0	0	0	0	0	0	0	0	0	0
13722.58cfa82ee4b0c9d6adf6ace6	0	0	0	1	0	0	0	4	0	0	2	0	0	1	0	0	3	0	5	1	0	0	0	0	0	6	5	0	0	0	15	0	0	0	0	31	0	5	0	0	0	0	0	0	0	0	0	0	0
13722.58cfa832e4b0c9d6adf6d394	0	0	7	0	0	0	2	40	0	0	0	0	0	2	0	0	0	0	1	0	0	0	0	0	0	1	0	0	0	0	0	0	0	0	0	13	0	1	8	0	0	0	0	0	0	0	0	0	0
13722.58cfa832e4b0c9d6adf6d2a3	0	0	0	0	0	0	0	3	0	0	0	0	0	0	0	0	0	0	0	0	0	0	0	0	0	2	0	0	0	0	1	0	0	0	3	5	0	0	3	0	0	0	1	0	0	0	0	0	0
13722.58cfa82ee4b0c9d6adf6afb0	0	0	0	1	0	0	0	4	0	0	0	0	0	0	0	0	0	0	1	1	0	0	0	0	0	0	0	0	0	0	2	0	0	0	0	49	0	0	0	0	0	0	0	0	0	0	0	0	0
13722.58cfa82ee4b0c9d6adf6ae86	0	0	3	6	0	4	4	18	0	0	0	0	0	0	0	0	1	0	0	0	0	0	0	0	0	0	0	0	0	0	0	0	0	0	0	12	0	0	0	0	0	0	0	0	0	0	0	0	0
13722.58cfa830e4b0c9d6adf6c17c	0	0	0	1	0	0	0	4	0	0	0	0	0	0	0	0	2	0	0	0	0	0	0	0	0	0	0	0	0	0	0	0	0	0	0	0	0	0	0	0	0	0	0	0	0	0	0	0	0
13722.58cfa830e4b0c9d6adf6bad6	0	0	6	0	0	0	0	8	0	0	1	0	0	0	0	0	0	1153	0	0	0	5	1	12	0	5615	0	47	0	0	10	0	0	0	0	0	0	0	3	0	0	0	1	0	0	0	0	1	3
13722.58cfa82ee4b0c9d6adf6ad8a	0	1	0	0	0	1	3	72	0	0	1	0	0	0	0	0	4	7	2	0	0	1	0	0	2	3	2	0	0	0	14	0	1	0	5	28	0	5	1	0	0	1	0	0	0	0	0	0	0
13722.58cfa82fe4b0c9d6adf6b8a0	0	0	0	0	0	1	0	5	0	0	1	0	0	0	0	0	0	3	2	0	0	0	0	0	0	1	0	0	0	0	2	0	0	0	0	0	0	0	2	0	0	0	0	0	0	0	1	0	0
13722.58cfa830e4b0c9d6adf6c13e	0	0	0	0	0	0	0	8	0	0	0	0	0	0	0	0	0	1	0	0	0	0	0	0	0	6	0	1	0	0	3	0	0	0	0	1	0	0	1	0	0	0	0	0	0	0	0	0	0
13722.58cfa830e4b0c9d6adf6c046	1	4	179158	1	1	0	10	131	0	0	3	0	0	0	0	0	6	0	2	0	0	0	0	0	1	4	0	0	0	0	22	0	0	6	0	22	1	0	4	0	0	0	0	0	0	1	0	0	0
13722.58cfa831e4b0c9d6adf6c41a	0	0	10	1	0	0	8	11	0	0	0	0	0	0	0	0	2	0	0	0	0	0	0	0	1	0	0	0	0	0	0	0	0	0	0	2	1	0	5	0	0	0	0	0	0	0	0	0	0
13722.58cfa82ee4b0c9d6adf6ac4d	0	0	0	0	0	0	0	15	0	0	1	0	0	0	0	0	0	1	0	0	0	1	0	0	0	3	0	0	0	0	0	0	0	0	0	5	0	0	0	0	0	0	0	0	0	0	0	0	0
13722.58cfa82ee4b0c9d6adf6ae8b	0	1	2	1	0	0	1	22	0	0	0	0	0	0	0	0	0	1	0	0	0	0	0	0	1	0	0	0	0	0	0	0	0	0	1	34	0	0	4	0	0	0	0	0	0	0	0	0	0
13722.58cfa82ee4b0c9d6adf6af3a	0	0	1	1	0	0	1	1	0	0	0	0	0	0	0	0	0	0	0	0	0	0	0	0	0	0	0	0	0	1	2	0	0	0	0	4	0	0	1	0	0	0	0	0	0	0	0	0	0
13722.58cfa832e4b0c9d6adf6d59b	0	0	0	0	0	0	0	22	0	0	1	0	0	0	0	0	7	1	1	0	0	0	0	0	0	2	0	0	0	0	8	0	0	0	0	2	0	3	1	0	0	0	0	0	0	0	2	0	0
13722.58cfa82ee4b0c9d6adf6af04	0	0	0	0	0	0	2	20	0	0	66	1	3	1	0	1	148	2363	2	2	5	8	3	8	264	851	40	5	10	4	19973	0	1	0	3	67	0	141	1	0	2	0	0	0	0	0	608	0	200
13722.58cfa82ee4b0c9d6adf6ada0	0	0	0	5	0	0	2	20	0	0	0	0	2	0	0	0	1	0	0	0	0	1	0	0	1	3	0	0	0	0	3311	0	0	0	0	3	0	0	1	0	0	0	0	0	0	0	0	0	0
13722.58cfa82ee4b0c9d6adf6af1c	0	0	0	3	0	0	1	14	0	0	0	1	0	0	0	0	0	0	1	0	0	0	0	0	0	0	0	0	0	0	1	0	0	1	0	2	0	2	0	1	0	0	0	0	0	1	0	0	0
13722.58cfa82ee4b0c9d6adf6ad1a	0	0	1	0	0	68	7	7	0	0	0	0	0	0	0	0	0	0	0	0	0	0	0	0	0	1	0	0	0	0	1	0	0	0	0	3	0	1	0	0	0	0	0	1	0	0	0	0	0
13722.58cfa831e4b0c9d6adf6c88e	0	0	8	0	0	0	2	5	0	1	1	0	1	128	0	1	286	2769	5	176	21	1087	74	655	801	42082	5	5873	1	27	91	1	0	1	3	7	2	2	16	231	0	194	63	18	11	1	9	4	2
13722.58cfa832e4b0c9d6adf6d5a1	0	0	0	0	0	1	1	48	0	0	0	0	0	0	0	0	10	10	0	0	0	0	0	0	1	0	9	0	0	0	11	0	0	1	0	1	0	8	2	0	1	0	0	0	0	0	8	0	0
13722.58cfa82ee4b0c9d6adf6ad22	0	0	0	1	0	3	2	48	0	0	0	0	0	0	0	0	0	0	1	0	0	0	0	0	0	0	0	0	0	0	0	0	0	0	2	24	0	0	3	1	0	0	0	0	0	0	0	0	0
13722.58cfa82ee4b0c9d6adf6af4a	0	0	0	1	0	0	2	10	0	0	8	0	0	0	0	0	3	0	1	0	0	0	0	0	1	21	1	0	0	1	5	0	0	0	0	1	0	0	3	0	0	0	0	0	0	0	0	0	0
13722.58cfa830e4b0c9d6adf6c186	0	0	1	0	0	0	0	1	0	0	0	0	0	0	0	0	0	0	0	0	0	0	0	0	0	0	0	0	0	0	1	0	0	0	0	0	0	0	1	0	0	0	0	0	0	0	0	0	0
13722.58cfa82fe4b0c9d6adf6b8b1	0	0	1	0	0	0	2	6	0	0	0	0	0	0	0	0	0	5	1	0	0	0	0	0	0	0	0	0	0	0	6	0	0	0	0	1	0	2	2	0	0	0	0	0	0	0	2	0	0
13722.58cfa82ee4b0c9d6adf6ae8d	0	0	0	0	0	0	1	27	0	0	0	0	0	1	0	0	0	1	1	0	0	0	0	0	0	4	0	0	0	0	2	0	0	0	0	8	0	0	0	0	0	0	0	0	0	0	1	0	0
13722.58cfa82ee4b0c9d6adf6ad8e	0	0	0	46	0	0	0	0	0	0	0	0	0	0	0	0	0	0	0	0	0	0	0	0	0	0	0	0	0	0	0	0	0	0	0	0	0	0	0	0	0	0	0	0	0	0	0	0	0
13722.58cfa832e4b0c9d6adf6d2e4	0	0	2	0	0	0	0	2	0	0	0	0	0	3	0	0	0	1	0	0	0	1	0	0	0	11	0	0	0	0	5	0	0	1	0	2	0	3	4	0	0	0	0	0	0	0	0	0	0
13722.58cfa82ee4b0c9d6adf6ad2e	0	0	0	1	0	0	1	2	0	0	0	0	0	0	0	0	0	0	0	0	0	0	0	0	0	1	0	0	0	0	0	0	0	0	0	16	0	0	2	0	0	0	0	0	0	0	0	0	0
13722.58cfa82ee4b0c9d6adf6a812	0	0	1	12	0	3	0	2	0	0	0	0	0	0	0	0	0	1	0	0	0	0	0	0	0	1	0	0	0	0	3	0	0	0	0	1	0	0	2	0	0	0	0	0	0	0	0	0	0
13722.58cfa831e4b0c9d6adf6c807	0	0	0	1	0	0	0	2	0	0	0	0	0	0	2	0	1	0	0	0	0	2	0	0	0	16	0	0	0	0	2	0	0	0	1	3	1	2	2	0	0	2	0	0	0	0	0	0	0
13722.58cfa82ee4b0c9d6adf6aeee	0	0	0	1	0	0	1	10	0	0	0	0	0	0	0	0	0	0	0	0	0	0	0	0	1	0	0	0	0	0	1	0	1	0	2	11	0	0	2	0	0	2	0	0	0	0	0	0	0
13722.58cfa82ee4b0c9d6adf6aeea	0	0	0	1	0	3	2	6	0	0	0	0	0	0	0	0	1	0	0	0	0	0	0	0	0	0	1	0	0	0	0	0	0	0	0	3	0	0	0	0	0	0	0	0	0	0	0	0	0
13722.58cfa82ee4b0c9d6adf6af78	0	0	0	0	0	0	5	3	0	0	0	0	0	0	0	0	0	53	0	0	0	0	0	0	0	0	0	0	0	0	1	0	0	0	0	1	0	0	0	0	0	0	0	0	0	0	0	0	0
13722.58cfa82ee4b0c9d6adf6a97e	0	0	0	0	0	0	0	27	0	0	0	0	0	0	0	0	0	0	0	0	0	0	0	0	0	4	0	0	0	1	3	0	0	0	0	1	0	5	0	0	0	0	0	0	0	0	0	0	0
13722.58cfa830e4b0c9d6adf6bb82	0	3	132354	1	0	0	7	6	0	0	9	0	2	0	0	0	7	2	0	0	0	0	0	0	11	17	8	0	0	0	92	0	0	0	1	10	0	4	5	1	0	0	0	0	1	0	6	1	1
13722.58cfa82ee4b0c9d6adf6ad3e	0	0	4	3	0	0	2	11	0	0	1	0	0	0	0	1	130	237	3	1	0	4	0	0	0	5	179	2	1	0	616	0	0	0	2	8	1	71	2	0	2	0	1	1	0	0	22	1	0
13722.58cfa831e4b0c9d6adf6c992	0	0	0	0	0	0	0	3	0	0	0	0	0	0	0	0	0	2	0	0	0	0	0	0	1	0	0	0	0	0	2	0	0	0	0	0	0	2	0	0	0	0	0	0	0	0	0	0	0
13722.58cfa82ee4b0c9d6adf6af4c	0	0	1	0	0	0	3	5	0	0	0	0	0	0	0	0	0	1	0	0	0	0	0	0	0	0	0	1	0	0	5	0	0	1	0	0	0	0	1	0	0	0	0	0	0	0	0	0	0
13722.58cfa832e4b0c9d6adf6d595	0	0	0	0	0	0	0	5	0	0	0	0	0	0	0	0	2	1	0	0	0	0	0	0	0	1	0	0	0	0	1	0	0	0	0	0	0	1	0	0	0	0	0	0	0	0	0	0	0
13722.58cfa830e4b0c9d6adf6c18e	0	0	0	0	0	0	1	4	0	0	0	0	0	1	0	0	0	2	0	0	0	1	0	0	0	6	0	1	0	0	3	0	0	0	0	0	0	0	0	0	0	1	1	0	0	0	0	0	0
13722.58cfa82ee4b0c9d6adf6aea8	0	1	0	1	0	0	20	6	0	0	3	0	0	0	0	0	22	44	9	0	0	1	0	0	4	1	6	0	0	0	83	10	6	2	12	306	3	28	7	0	0	0	0	0	0	0	4	0	0
13722.58cfa82ee4b0c9d6adf6ae9e	0	0	0	1	0	0	0	1	0	0	0	0	0	0	0	0	0	0	0	0	1	0	0	0	0	0	0	0	0	0	0	0	0	0	3	16	0	0	0	0	0	0	0	0	0	0	0	0	0
13722.58cfa832e4b0c9d6adf6d2bd	0	0	1	0	0	0	0	2	0	0	0	0	0	0	0	0	0	1	0	0	0	2	0	0	0	4	0	0	0	0	2	0	0	1	0	2	0	0	2	0	0	1	0	0	0	0	0	0	0
13722.58cfa82ee4b0c9d6adf6a9d9	0	0	0	94	0	0	0	0	0	0	0	0	0	0	0	0	0	0	0	0	0	0	0	0	0	0	0	0	0	0	0	0	0	0	0	0	0	0	1	0	0	0	0	0	0	0	0	0	0
13722.58cfa82ee4b0c9d6adf6ac97	0	0	0	0	0	0	0	7	0	0	0	0	0	0	0	0	0	0	0	0	0	0	0	0	0	0	0	0	0	0	0	0	0	1	0	1	0	0	3	0	0	0	0	0	0	0	0	0	0
13722.58cfa82ee4b0c9d6adf6acb6	0	0	0	2	0	0	3	0	0	0	0	0	0	0	0	0	0	0	1	0	0	1	0	0	0	0	0	0	0	0	0	0	0	0	0	2	0	0	1	0	0	0	0	0	0	0	0	0	0
13722.58cfa831e4b0c9d6adf6c966	0	1	23	0	0	0	0	4	0	0	2	0	1	0	0	0	3	10	1	0	0	0	0	0	0	4	1	0	0	0	20	0	0	0	0	3	0	4	18	0	0	0	0	0	0	0	0	0	0
13722.58cfa830e4b0c9d6adf6bcd6	0	0	4	0	0	0	0	1	0	9	24	0	4	197	1	8	179	85745	8	10	22	90	1743	18	6910	34538	6	237	1	2	433	0	0	0	8	16	5	24	6	3	3	613	13	0	19	2	1	1	87
13722.58cfa832e4b0c9d6adf6d55c	0	0	1	0	0	0	0	3	0	0	0	0	0	0	0	0	0	0	0	0	0	0	0	0	0	0	0	0	0	0	0	0	0	0	0	2	0	0	1	0	0	0	0	0	0	0	0	0	0
13722.58cfa832e4b0c9d6adf6d144	0	1	2	0	0	0	0	2	0	0	0	0	0	7	0	0	0	1	0	0	0	24	0	1	0	19	1	3	0	0	3	0	0	1	0	1	0	2	3	0	0	0	1	0	0	0	0	0	0
13722.58cfa832e4b0c9d6adf6d2d6	0	1	0	0	0	0	1	4	0	0	0	0	0	0	0	0	1	1	0	0	0	0	0	0	0	0	1	0	0	0	2	0	0	0	1	2	0	0	0	0	0	0	0	0	0	0	0	0	0
13722.58cfa832e4b0c9d6adf6d304	0	3	0	0	0	0	0	3	0	0	0	0	0	0	0	0	3	3	2	0	0	0	0	0	0	0	0	0	0	0	8	0	0	4	1	1	0	4	0	0	0	0	0	0	0	0	0	0	0
13722.58cfa832e4b0c9d6adf6d313	0	0	0	0	0	0	0	3	0	0	0	0	0	0	0	0	4	3	0	0	0	0	0	0	0	0	1	0	0	0	1	0	0	0	0	3	0	1	0	0	0	0	0	0	0	0	0	0	0
13722.58cfa832e4b0c9d6adf6d3c2	0	0	4	0	0	0	3	17	0	0	0	0	0	0	0	0	0	0	1	0	0	0	0	0	0	2	1	0	0	0	1	0	0	1	0	22	0	1	6	0	0	0	0	0	0	0	0	0	0
13722.58cfa82ee4b0c9d6adf6ad43	0	0	0	1	0	1	3	64	0	0	0	0	0	0	0	0	0	0	8	1	0	0	1	0	0	0	0	0	1	0	2	2	11	1	24	478	3	1	11	0	0	0	0	0	0	0	0	0	0
13722.58cfa830e4b0c9d6adf6bcb5	0	0	4	0	0	0	0	3	4	4	109	0	72	333	1	0	152	1225	3	36	5	2442	127	459	2281	2377	85	107	27	16	1893	0	0	0	4	17	2	15	9	3	3	12	27	120	5	1	100	2	138
13722.58cfa82de4b0c9d6adf6a738	0	0	0	1	0	0	5	77	0	0	0	0	1	0	0	0	0	1	1	0	0	0	0	0	1	0	2	0	0	0	1	0	1	0	4	22	0	1	7	0	0	0	0	0	0	0	0	0	0
13722.58cfa830e4b0c9d6adf6c17a	0	0	0	0	0	0	52	3	0	0	0	0	0	0	0	0	0	0	1	0	0	1	0	0	1	0	0	0	0	0	0	0	0	0	0	3	0	0	2	0	0	0	0	0	0	0	0	0	0
13722.58cfa82ee4b0c9d6adf6af26	0	0	0	1	0	0	0	1	0	0	0	0	0	0	0	0	1	0	0	0	0	0	0	0	0	0	0	0	0	0	1	0	0	0	1	3	0	0	2	0	0	0	0	0	0	0	0	0	0
13722.58cfa831e4b0c9d6adf6c6ec	0	0	0	0	0	0	0	0	0	0	0	0	0	0	0	0	0	0	0	0	0	2	0	0	0	1	0	0	0	0	3	0	0	0	0	5	0	0	0	0	0	0	0	0	0	0	0	0	0
13722.58cfa832e4b0c9d6adf6d5ba	0	0	0	0	0	0	0	8	0	0	0	0	0	0	0	0	0	2	0	0	0	0	0	0	1	0	0	0	0	0	5	0	0	0	0	2	0	0	0	0	0	0	0	0	0	0	1	0	0
13722.58cfa82fe4b0c9d6adf6b8d8	0	0	5	1	0	0	1	11	0	1	10	0	0	3	0	3	10	3312	12	202	7	2342	393	919	7	248934	3	3590	1	29	16	0	0	0	1	8	3	6	21	0	1	23	15	7	0	0	4	1	117
13722.58cfa832e4b0c9d6adf6d510	0	0	0	0	0	0	0	4	0	0	0	0	0	0	0	0	0	2	0	0	0	0	0	0	0	1	0	0	0	0	1	0	0	0	0	2	0	3	3	0	0	0	0	0	0	0	0	0	0
13722.58cfa82ee4b0c9d6adf6a944	0	0	0	0	0	0	0	2	0	0	0	0	0	0	0	0	0	0	1	0	0	0	0	0	0	0	0	0	0	0	0	0	0	0	0	2	0	0	0	0	0	0	0	0	0	0	0	0	0
13722.58cfa831e4b0c9d6adf6c68e	0	0	0	0	0	0	0	0	0	0	0	0	1	0	0	0	0	0	1	0	0	0	0	0	0	0	0	0	0	0	3	0	0	6	0	2	0	0	1	0	1	0	0	0	0	0	0	0	0
13722.58cfa82ee4b0c9d6adf6a9b8	0	0	0	3	0	1	0	1	0	0	0	0	0	0	0	0	0	0	0	0	0	0	0	0	0	0	1	0	0	0	1	0	0	0	0	1	0	0	0	0	0	0	0	0	0	0	0	0	0
13722.58cfa82ee4b0c9d6adf6aea4	0	0	0	1	0	1	2	6	0	0	0	0	0	0	0	0	0	0	0	0	0	1	0	0	0	0	0	0	0	0	0	0	0	0	0	0	0	0	0	0	0	0	0	0	0	0	0	0	0
13722.58cfa832e4b0c9d6adf6d33e	0	0	5	0	0	0	0	5	0	0	0	0	0	2	0	0	1	6	0	0	1	12	0	1	0	7	0	3	0	0	4	0	0	1	0	0	0	2	4	0	0	0	0	0	0	0	0	0	0
13722.58cfa830e4b0c9d6adf6bd38	0	0	12	1	0	0	0	25	0	2	1	0	2	145	0	0	294	2394	3	49	74	342	84	476	16	79775	4	3205	2	49	21	1	0	0	2	16	0	12	11	2	3	105	43	1	0	0	47	5	567
13722.58cfa82ee4b0c9d6adf6ab20	0	0	1	0	0	0	0	45	0	0	0	0	0	0	0	0	1	2	1	0	0	0	0	0	0	0	0	0	0	0	1	0	0	0	0	5	0	1	0	0	0	0	0	0	0	0	0	0	0
13722.58cfa82ee4b0c9d6adf6acbc	0	0	1	0	0	0	0	6	0	0	0	0	0	0	0	0	0	0	1	0	0	1	0	0	0	7	0	0	0	0	0	0	0	0	0	2	0	0	0	0	0	1	0	0	0	0	0	0	0
13722.58cfa82ee4b0c9d6adf6aa82	0	0	0	0	0	0	2	3	0	0	1	0	0	0	0	0	0	0	1	0	0	2	0	0	0	0	0	0	0	0	0	0	0	0	0	0	1	0	0	0	0	0	0	4	0	0	0	0	0
13722.58cfa832e4b0c9d6adf6d594	0	0	0	0	0	0	0	8	0	0	0	0	0	0	0	0	1	3	0	0	0	0	0	0	0	0	0	0	0	0	0	0	0	0	0	1	0	0	1	0	0	0	0	0	0	0	1	0	0
13722.58cfa82ee4b0c9d6adf6aa30	0	0	0	4	0	0	0	0	0	0	0	0	0	0	0	0	0	0	1	0	0	0	0	0	0	0	0	0	0	0	0	0	0	0	0	5	0	0	0	0	0	0	0	0	0	0	0	0	0
13722.58cfa831e4b0c9d6adf6ca66	0	0	0	0	0	0	0	1	0	0	0	0	0	0	0	0	0	0	1	0	0	1	0	0	0	2	0	0	0	0	2	0	0	1	0	0	0	0	2	0	0	3	0	0	0	0	0	0	0
13722.58cfa82ee4b0c9d6adf6a8cc	0	0	2	3	0	0	2	18	0	0	2	0	0	2	1	0	1	0	6	0	0	11	0	0	0	3	0	0	0	0	0	0	0	2	2	7	1	3	2	0	0	0	0	36	0	0	4	0	0
13722.58cfa830e4b0c9d6adf6c1b4	0	0	1	0	0	2	0	1	0	0	0	0	0	0	0	0	0	0	0	0	0	1	0	0	0	0	0	0	0	0	2	0	0	1	0	1	0	0	0	0	0	0	0	0	0	0	0	0	0
13722.58cfa831e4b0c9d6adf6c8f6	0	0	0	0	0	0	0	3	0	0	0	0	0	0	0	0	0	1	0	0	0	0	0	0	0	2	0	0	0	0	0	0	0	0	0	1	0	1	1	0	0	0	0	0	0	0	0	0	0
13722.58cfa830e4b0c9d6adf6c020	0	0	0	0	0	0	0	25	0	0	0	0	0	0	0	0	0	0	0	0	0	0	0	0	1	6	0	0	0	0	3	0	1	0	0	0	0	0	0	0	0	0	0	1	0	0	0	0	0
13722.58cfa82ee4b0c9d6adf6ad63	0	0	4	2	0	0	0	19	0	0	1	0	0	0	0	0	0	0	0	0	0	0	0	0	0	0	0	0	0	0	3	0	1	0	0	8	0	0	0	0	0	0	0	0	0	0	0	0	0
13722.58cfa82ee4b0c9d6adf6aebe	0	1	0	1	0	0	0	10	0	0	1	0	0	0	0	0	0	1	2	0	0	0	0	0	1	1	0	0	0	0	0	0	0	1	0	7	0	3	1	0	0	0	0	1	0	0	0	0	0
13722.58cfa82fe4b0c9d6adf6b5fe	0	0	1	0	0	0	1	5	0	0	0	0	0	0	0	0	0	0	0	0	0	4	0	0	0	9	0	0	0	0	1	0	0	0	0	2	0	0	2	0	0	1	0	0	0	0	0	0	0
13722.58cfa831e4b0c9d6adf6c79f	0	2	0	0	0	0	0	0	0	0	0	0	0	0	0	0	0	0	1	0	0	2	0	0	0	7	0	0	0	0	0	0	0	1	0	5	0	3	26	0	0	1	0	0	1	0	0	0	0
13722.58cfa830e4b0c9d6adf6c2fb	0	0	0	0	0	0	0	3	0	0	0	0	0	0	0	0	0	0	0	0	0	0	0	0	0	0	0	0	0	0	1	0	0	0	0	3	0	1	3	0	0	0	0	0	0	0	0	0	0
13722.58cfa82fe4b0c9d6adf6b907	0	0	0	0	0	0	0	7	0	0	0	0	0	0	0	0	5	3	1	0	0	0	0	0	0	0	0	0	0	0	6	0	0	0	0	2	0	1	1	0	0	0	0	0	0	0	0	0	0
13722.58cfa82de4b0c9d6adf6a73c	0	2	0	1	0	1	1	1622	0	0	41	0	0	0	0	0	106	3	4	0	0	8	0	5	14	42	1	0	0	0	117	0	0	0	0	1	0	2	0	0	0	2	0	1	0	0	37	0	0
13722.58cfa832e4b0c9d6adf6d26a	0	0	0	0	0	0	0	18	0	0	0	0	0	0	0	0	9	4	2	0	0	0	0	0	0	0	2	0	0	0	10	0	0	0	0	2	0	3	0	0	0	0	0	0	0	0	1	0	0
13722.58cfa832e4b0c9d6adf6d472	0	0	0	0	0	0	0	2	0	0	0	0	0	0	0	0	0	1	0	0	0	0	0	0	0	0	0	0	0	0	0	0	0	0	0	1	0	0	0	0	0	0	0	0	0	0	0	0	0
13722.58cfa831e4b0c9d6adf6c917	0	0	0	0	0	0	0	0	0	0	0	0	0	0	0	0	0	1	0	0	0	0	0	0	0	2	0	0	0	0	1	0	0	1	0	2	0	1	0	0	0	0	0	0	0	0	0	0	0
13722.58cfa830e4b0c9d6adf6c1ac	0	0	1	0	0	0	1	2	0	0	0	0	0	0	0	0	0	0	0	0	0	1	0	1	0	1	0	0	0	0	1	0	0	0	0	0	0	4	1	0	0	0	0	0	0	0	0	0	0
13722.58cfa82ee4b0c9d6adf6aee2	0	0	4	1	0	1	2	60	0	0	0	0	0	0	0	0	1	4	0	0	0	0	0	0	0	0	0	0	0	0	3	0	1	1	1	9	0	2	0	0	1	0	0	0	0	0	0	0	0
13722.58cfa82ee4b0c9d6adf6ad9a	0	0	0	4	1	2	3	31	0	0	0	0	0	0	0	0	0	0	20	0	0	2	0	0	0	3	1	0	0	0	1	0	7	2	16	314	2	0	9	0	1	0	0	0	0	0	0	0	0
13722.58cfa832e4b0c9d6adf6d2e8	0	0	0	0	0	0	0	0	0	0	0	0	0	0	0	0	0	0	1	0	0	0	0	0	0	0	1	0	0	0	0	0	0	0	0	0	0	0	0	0	0	0	0	0	0	0	0	0	0
13722.58cfa832e4b0c9d6adf6d342	0	0	0	0	0	0	1	3	0	0	0	0	0	0	0	0	2	0	0	0	0	0	0	0	0	0	0	0	0	0	1	0	0	0	1	1	0	1	0	0	0	0	0	0	0	0	0	0	0
13722.58cfa82ee4b0c9d6adf6ab92	0	0	3	2	0	0	0	1	0	0	0	0	0	1	0	0	0	0	18	0	0	1	0	0	0	1	0	0	0	0	0	0	0	0	0	1	0	0	0	0	0	0	0	0	0	0	0	0	0
13722.58cfa82ee4b0c9d6adf6ac06	0	0	0	0	0	0	1	24	0	0	0	0	0	0	0	0	0	0	0	0	0	0	0	1	0	0	0	0	0	0	1	0	0	0	0	2	0	0	0	0	0	0	0	0	0	0	0	0	0
13722.58cfa82fe4b0c9d6adf6b9e4	0	0	0	0	0	20	0	13	0	0	0	0	0	0	0	0	0	1	0	0	0	1	0	0	0	0	0	0	0	0	1	0	0	0	0	0	0	2	3	0	0	0	0	0	0	0	0	0	0
13722.58cfa831e4b0c9d6adf6c7c6	0	0	8	0	0	0	0	21	0	0	0	0	0	13	0	0	0	0	1	0	0	23	0	0	0	450	0	18	1	2	0	0	0	1	0	3	0	0	8	45	0	0	0	1	0	0	0	0	0
13722.58cfa82ee4b0c9d6adf6ad2a	0	6	0	0	0	2	1	22	0	0	1	0	0	0	2	0	0	1	1	0	0	0	0	0	0	2	0	0	0	0	7	0	0	2	0	5	1	0	1	0	0	0	0	0	0	0	0	0	0
13722.58cfa82ee4b0c9d6adf6ae46	0	0	0	0	0	0	0	12	0	0	1	0	0	0	0	0	0	3	41	0	0	1	0	0	0	0	0	0	0	0	3	0	3	1	7	97	1	0	4	0	0	0	0	0	0	0	0	0	0
13722.58cfa82ee4b0c9d6adf6aa61	0	0	1	0	0	0	0	52	0	0	0	0	0	0	0	0	0	0	1	0	0	1	0	0	0	0	0	0	0	0	1	0	0	2	0	0	0	0	1	0	0	0	0	0	0	0	0	0	0
13722.58cfa82ee4b0c9d6adf6add8	0	1	2	3	0	0	1	24	0	0	3	0	3	0	0	0	1	12	2	0	0	0	1	0	2	4	5	0	0	0	802	1	0	0	0	10	0	201	2	0	0	0	0	0	0	0	6	0	1
13722.58cfa82ee4b0c9d6adf6a918	0	0	3	2	0	0	1	4	0	0	4	0	2	0	0	0	0	0	1	0	0	6	0	0	0	1	0	0	0	0	0	0	0	1	0	0	0	1	2	0	0	0	0	0	0	0	4	0	0
13722.58cfa832e4b0c9d6adf6d31d	0	0	7	0	0	0	1	29	0	0	0	0	0	2	0	0	0	0	0	0	0	0	0	0	0	0	0	0	0	0	4	0	0	0	0	22	0	2	6	0	0	0	0	0	0	0	0	0	0
13722.58cfa82ee4b0c9d6adf6af68	0	0	0	1	0	0	1	4	0	0	0	0	0	0	0	0	0	3	0	0	0	0	0	0	0	0	0	0	0	0	0	0	0	0	0	6	0	0	0	0	0	0	0	0	0	0	0	0	0
13722.58cfa831e4b0c9d6adf6c81d	0	0	7	1	0	0	1	6	0	0	146	0	1	1	0	2	479	7460	6	10	8	11	1	9	106	266	298	9	11	22	18688	0	0	1	3	26	2	86	14	1	4	3	5	1	3	3	680	2	76
13722.58cfa82ee4b0c9d6adf6ae76	0	1	0	0	0	1	0	82	0	0	0	0	0	0	0	0	0	0	0	0	0	1	0	0	1	1	0	0	0	0	3	0	0	0	0	19	0	0	2	0	1	0	1	0	0	0	1	0	0
13722.58cfa832e4b0c9d6adf6ce4a	0	2	0	2	0	0	1	0	0	0	0	0	1	0	0	0	0	2	1	0	0	0	0	0	1	1	0	0	0	0	1	0	1	1	7	18	1	3	59	0	0	0	0	0	0	0	0	0	0
13722.58cfa831e4b0c9d6adf6c97e	0	0	0	0	0	0	1	3	0	0	0	0	0	0	0	0	0	0	0	0	0	0	0	0	0	0	0	0	0	0	0	0	0	0	0	2	0	0	0	0	0	0	0	0	0	0	0	0	0
13722.58cfa830e4b0c9d6adf6c2a3	0	0	0	0	0	0	0	4	0	0	0	0	0	0	0	0	0	0	0	0	0	1	0	0	0	0	0	0	0	1	0	0	0	0	0	0	1	0	0	0	0	0	0	0	0	0	0	0	0
13722.58cfa82ee4b0c9d6adf6af61	0	0	0	0	0	0	3	15	0	0	0	0	0	0	0	0	1	0	0	0	0	1	0	0	0	2	1	0	0	0	1	0	0	0	0	13	0	0	1	0	0	0	0	0	0	0	0	0	0
13722.58cfa831e4b0c9d6adf6c682	0	0	3	0	0	0	0	1	0	0	1	0	5	0	7	0	31	9	0	0	0	0	0	0	5	6	8	0	0	0	30	0	0	0	0	0	0	154	8	0	0	0	0	0	0	0	1	0	0
13722.58cfa831e4b0c9d6adf6c430	0	4	93122	0	0	0	4	13	0	0	0	0	0	0	0	0	0	0	0	0	0	0	0	0	1	0	0	0	0	0	4	0	0	1	0	0	0	0	5	0	0	0	0	0	0	1	0	0	0
13722.58cfa830e4b0c9d6adf6c00c	0	0	0	0	0	0	0	13	0	0	8	0	0	0	0	0	18	20	0	0	0	1	0	0	0	1	1	0	0	0	23	0	0	1	0	1	0	14	0	0	0	0	0	0	0	0	0	0	0
13722.58cfa830e4b0c9d6adf6bed7	0	1	1	0	0	0	0	385	0	0	8	0	1	1	0	0	60	37	0	0	1	3	0	4	4	129	6	3	0	0	34	0	0	0	0	14	0	12	2	0	0	1	0	0	0	1	8	0	0
13722.58cfa832e4b0c9d6adf6d592	0	0	0	0	0	0	0	16	0	0	1	0	0	0	0	0	1	1	0	0	0	0	0	0	0	2	0	0	0	0	3	0	0	0	0	1	0	0	1	0	0	0	0	0	0	0	1	0	0
13722.58cfa831e4b0c9d6adf6c9ad	0	0	1	0	0	0	1	3	0	0	0	0	0	0	0	0	3	0	1	0	0	0	0	0	0	0	1	0	0	0	2	0	0	0	0	3	0	0	2	0	0	0	0	0	0	0	0	0	0
13722.58cfa831e4b0c9d6adf6c7e3	0	0	0	0	0	0	0	8	0	0	1372	0	17	0	1	0	119	420	0	0	0	4	0	2	27	12	87	0	1	1	1059	1	0	0	3	4	0	71	4	0	0	1	1	0	0	0	449	2	42
13722.58cfa82ee4b0c9d6adf6ad69	0	0	1	3	0	1	2	11	0	0	0	0	0	0	0	0	2	0	2	0	0	0	0	0	0	1	0	0	0	0	1	0	1	1	0	38	2	1	3	0	0	0	0	1	0	0	0	0	0
13722.58cfa831e4b0c9d6adf6c964	0	0	0	0	0	2	2	10	0	0	0	0	0	0	0	0	0	0	0	0	0	0	0	0	2	0	0	0	0	0	2	0	0	0	0	9	0	2	0	0	0	0	0	0	0	0	0	0	0
13722.58cfa82ee4b0c9d6adf6ab24	0	0	0	0	0	0	0	27	0	0	0	0	0	0	0	0	0	0	0	0	0	0	0	0	0	0	0	0	0	0	0	0	0	0	0	1	0	0	0	0	0	0	0	0	0	0	0	0	0
13722.58cfa83ce4b0c9d6adf72f0b	0	19	1	3	0	1	6	1220	0	0	6	0	2	0	1	0	22	32	1	0	0	2	0	0	1	5	1	2	0	0	54	0	0	3	1	28	0	12	4	0	0	0	0	0	0	0	2	0	0
13722.58cfa83ce4b0c9d6adf72eee	0	0	0	0	0	0	0	2	0	0	0	0	0	0	0	0	0	2	0	0	0	0	0	0	0	0	0	0	0	0	1	0	0	0	0	6	0	0	0	0	0	0	0	0	0	0	0	0	0
13722.58cfa83ce4b0c9d6adf730e2	0	1	6	2	0	0	2	31	0	0	1	0	0	0	0	0	4	4	1	0	0	0	0	0	0	0	0	0	0	0	5	0	0	0	3	3	0	2	4	0	0	0	0	0	0	0	0	0	0
13722.58cfa830e4b0c9d6adf6bc98	0	0	0	0	0	0	0	17	0	0	0	0	0	0	0	0	0	0	0	0	0	0	0	0	0	0	0	0	0	0	0	0	0	0	0	0	0	0	9	0	0	1	0	0	0	0	0	0	0
13722.58cfa82de4b0c9d6adf6a6ea	0	0	1	0	0	0	0	6	0	0	0	0	0	0	0	0	0	2	7	0	0	0	0	0	0	0	0	0	0	0	3	0	0	2	0	19	0	0	3	0	0	0	0	0	0	0	0	0	0
13722.58cfa830e4b0c9d6adf6c1c4	0	0	0	0	0	0	0	74	0	0	1	0	0	0	2	0	1	1	0	0	0	0	0	0	0	2	0	0	0	0	0	0	0	0	0	2	0	2	5	1	0	0	0	0	0	0	0	0	0
13722.58cfa82de4b0c9d6adf6a67a	0	0	7	1	0	0	1	25	0	0	2	0	2	1	0	0	3	2	1	0	0	5	0	0	0	6	1	1	0	0	1	0	0	0	1	4	0	1	0	1	1	1	0	0	0	0	2	0	0
13722.58cfa83ce4b0c9d6adf72f5b	0	1	0	0	0	0	0	16	2	2	0	0	1	0	0	0	3	0	4	0	0	0	0	0	18	0	0	0	0	0	3	0	0	0	0	6	0	2	28	0	0	0	0	0	0	0	0	1	0
13722.58cfa82de4b0c9d6adf6a5b0	0	3	17	0	0	0	1	70	0	0	0	0	0	0	0	0	0	8	2	0	0	0	0	0	2	1	0	0	0	0	6	0	1	0	0	8	0	1	3	0	0	0	0	0	0	0	1	0	0
13722.58cfa83ce4b0c9d6adf73182	0	1	0	0	0	0	0	26	0	0	0	0	0	0	0	0	0	1	0	0	0	0	0	0	0	0	0	0	0	0	0	0	0	1	0	1	0	0	0	0	0	0	0	0	0	0	1	0	0
13722.58cfa830e4b0c9d6adf6bc2c	0	0	1	0	0	0	1	129	0	0	0	1	0	0	2	0	0	1	0	0	0	0	0	0	0	0	0	0	0	0	2	0	0	0	0	5	0	0	0	0	0	0	0	0	0	0	0	0	0
13722.58cfa82ee4b0c9d6adf6a8d0	0	0	1	0	0	0	0	21	0	0	0	0	0	0	0	0	0	0	0	0	0	0	0	0	0	0	0	0	0	0	0	0	0	0	0	1	0	0	0	0	0	0	0	0	0	0	0	0	0
13722.58cfa82de4b0c9d6adf6a59f	0	0	1	0	0	1	5	24	0	0	0	0	0	0	0	0	0	2	1	0	0	0	0	0	0	0	0	0	0	0	0	0	0	0	0	2	0	2	2	0	0	0	0	0	0	0	1	1	0
13722.58cfa82de4b0c9d6adf6a64e	0	1	1	0	0	1	2	66	0	0	0	0	2	0	0	0	27	28	2	0	0	0	0	0	2	4	0	0	0	0	13	3	0	0	5	35	0	17	2	0	0	0	0	0	0	1	0	0	0
13722.58cfa83ce4b0c9d6adf72ef2	0	72	0	0	0	0	2	3	0	0	1	0	0	0	0	0	3	9	0	0	0	3	0	0	1	43	0	2	0	0	27	0	0	0	1	0	0	1	0	0	0	0	0	0	0	0	0	0	0
13722.58cfa82fe4b0c9d6adf6b306	0	0	0	0	0	2	1	0	0	0	0	0	0	0	0	0	0	1	0	0	0	0	0	0	0	0	0	0	0	0	0	0	0	0	0	1	0	1	0	0	0	0	0	0	0	0	0	0	0
13722.58cfa82ee4b0c9d6adf6a96c	0	0	0	0	0	57	0	1	0	0	0	0	0	0	0	0	0	0	0	0	0	0	0	0	0	0	0	0	0	0	0	0	0	0	0	1	0	0	0	0	0	0	0	0	0	0	0	0	0
13722.58cfa82de4b0c9d6adf6a68e	0	0	4	0	0	1	0	55	1	0	7	0	5	0	0	0	15	81	25	0	1	0	0	0	8	7	22	0	2	0	1565	0	0	5	49	26	0	26	5	0	0	0	0	1	0	0	8	3	2
13722.58cfa82de4b0c9d6adf6a584	0	1	0	0	0	106	2	94	0	0	1	0	0	0	0	0	1	1	10	0	0	0	0	0	1	0	0	1	0	0	12	0	0	1	72	33	0	4	3	0	0	0	0	0	0	0	0	0	0
13722.58cfa82de4b0c9d6adf6a4cc	0	1	100787	0	0	1	10	16	0	0	0	0	0	0	0	0	0	0	2	0	0	0	0	0	0	2	1	1	0	0	2	0	0	0	0	5	0	0	7	0	0	0	1	0	0	1	0	0	0
13722.58cfa82de4b0c9d6adf6a61c	0	0	0	0	0	0	0	1	0	0	0	0	0	0	0	0	0	0	0	0	0	0	0	0	0	0	0	0	0	0	1	0	0	0	0	0	0	0	16	0	0	0	0	0	0	0	0	0	1
13722.58cfa830e4b0c9d6adf6be4e	0	0	0	0	0	0	0	0	0	0	0	0	0	0	0	0	0	0	0	0	1	0	0	0	0	0	0	0	0	0	0	0	0	0	0	1	0	0	0	0	0	0	0	0	0	0	0	0	0
13722.58cfa82de4b0c9d6adf6a6fc	0	0	74442	0	0	0	6	13	0	0	0	0	1	0	0	0	1	0	2	0	0	0	0	0	0	0	0	0	0	0	0	0	0	1	0	3	0	1	9	0	0	0	0	0	0	0	0	0	0
13722.58cfa82ee4b0c9d6adf6b046	0	0	1	0	0	0	0	6	0	0	0	0	0	0	0	0	1	2	0	0	0	1	0	0	0	3	0	1	0	0	1	0	0	0	0	1	1	1	0	0	0	1	0	0	0	0	0	0	0
13722.58cfa83ce4b0c9d6adf73098	0	0	5	1	0	5	1	51	0	0	0	0	0	0	0	0	1	5	1	0	0	0	0	0	0	1	0	0	0	0	9	0	0	0	0	4	1	4	1	0	0	0	0	0	0	0	0	0	0
13722.58cfa82de4b0c9d6adf6a504	0	2	3	0	0	1	0	62	0	0	0	0	1	0	0	0	3	10	3	0	0	0	0	0	5	4	0	2	0	0	14	0	0	11	2	18	0	10	275	0	0	0	0	0	0	4	0	0	0
13722.58cfa83ce4b0c9d6adf73108	0	0	0	0	0	0	1	25	0	0	0	0	1	0	0	0	2	2	1	1	0	0	0	0	2	1	0	0	0	0	3	0	0	0	0	36	0	1	27	0	0	0	0	0	0	0	1	0	0
13722.58cfa83ce4b0c9d6adf73151	9	503	1155	19	0	3	138	377	243	48	314937	58	5574	579	291	438	127542	654162	1461	2317	1884	7147	705	1733	64473	44766	163444	2682	14166	5181	3688344	1293	96	434	1485	5691	658	404558	3103	1152	1632	505	327	226	696	1629	48301	2613	29070
13722.58cfa83ce4b0c9d6adf7305c	0	3	2	4	0	0	0	25	0	0	0	0	0	0	0	0	0	0	0	0	0	0	1	0	0	1	0	1	0	0	3	0	1	0	2	7	0	0	6	0	0	0	0	0	0	0	2	0	0
13722.58cfa82de4b0c9d6adf6a609	0	4	5	0	0	2	0	115	0	0	3	0	1	1	1	0	6	12	2	0	0	0	0	0	5	8	0	0	0	0	27	1	1	1	0	81	3	20	34	14	0	0	0	0	0	0	1	0	3
13722.58cfa83ce4b0c9d6adf72f34	0	0	8	0	0	0	0	74	0	0	1	0	0	0	0	0	2	5	0	0	0	1	0	0	0	3	2	0	0	0	9	0	4	0	0	7	0	4	6	0	0	0	0	0	1	1	7	0	0
13722.58cfa82de4b0c9d6adf6a62c	0	0	0	0	0	0	2	15	0	0	0	0	0	0	0	0	1	4	0	0	0	0	0	0	0	1	0	0	0	0	1	0	0	0	1	1	0	0	3	0	0	0	0	0	0	1	0	0	0
13722.58cfa83ce4b0c9d6adf73100	0	0	0	0	0	0	0	1	0	0	0	0	0	0	0	0	1	2	0	0	0	0	0	0	0	0	0	0	0	0	3	0	0	0	0	3	1	1	5	0	0	0	0	0	0	0	1	0	0
13722.58cfa82ee4b0c9d6adf6a8c8	0	0	0	0	0	0	0	3	0	0	0	0	0	0	0	0	0	0	1	0	0	0	0	0	0	0	0	0	0	0	0	0	0	0	0	1	0	0	0	0	0	0	0	0	0	0	0	0	0
13722.58cfa82ee4b0c9d6adf6afee	0	0	0	0	0	0	0	6	0	0	0	0	0	0	0	0	0	0	0	0	0	0	0	0	0	0	0	0	0	0	5	0	0	0	0	2	0	1	2	0	0	0	0	0	0	0	0	0	0
13722.58cfa82de4b0c9d6adf6a6db	0	3	1	2	0	1	1	62	1	0	0	0	0	0	0	0	2	11	1	0	0	0	0	0	3	2	0	0	0	0	6	0	0	1	42	6	1	1	3	0	0	0	0	0	1	0	0	0	0
13722.58cfa83ce4b0c9d6adf730f2	0	0	2	1	0	0	0	19	0	0	0	0	2	0	0	0	1	0	0	0	0	0	0	0	0	0	0	0	0	0	0	0	0	1	1	6	0	1	0	0	0	0	0	0	0	0	0	0	0
13722.58cfa83ce4b0c9d6adf7320a	0	0	0	0	0	0	0	25	0	0	0	0	0	0	0	0	2	4	1	0	0	0	0	0	0	0	2	0	0	0	0	0	0	0	0	3	0	25	0	0	0	0	0	0	0	0	0	0	0
13722.58cfa83ce4b0c9d6adf72ea5	0	0	0	1	0	0	1	38	1	0	2	0	0	1	2	0	7	26	0	1	0	0	0	0	3	4	8	0	0	0	10	0	0	0	0	1	1	13	0	0	0	0	0	0	0	0	0	0	1
13722.58cfa830e4b0c9d6adf6bfdd	0	0	0	0	0	0	0	4	0	0	0	0	0	0	0	0	0	0	0	0	0	0	0	0	0	0	0	0	0	0	0	0	0	0	0	0	0	1	8	0	0	0	0	0	0	0	0	0	0
13722.58cfa82de4b0c9d6adf6a4ec	0	0	1	0	0	0	33	85	0	0	1	0	0	0	0	0	12	22	0	0	0	2	0	0	1	2	5	0	0	0	73	0	0	0	0	2	0	2	0	0	0	0	0	0	0	0	3	0	0
13722.58cfa83ce4b0c9d6adf73164	0	0	3	0	0	0	1	45	0	0	0	0	0	0	0	0	3	1	1	0	0	12	0	0	1	19	0	14	0	0	5	0	0	1	0	2	0	2	2	0	0	0	0	0	0	0	0	0	0
13722.58cfa830e4b0c9d6adf6c158	0	0	1	0	0	0	0	12	0	0	0	0	2	0	0	0	0	0	0	0	0	0	0	0	0	0	0	0	0	0	0	0	0	0	0	3	0	1	0	0	0	0	0	0	0	0	0	0	0
13722.58cfa83ce4b0c9d6adf72f0f	0	0	0	0	0	0	6	16	0	0	2	0	2	0	13	0	2	7	0	0	0	1	1	0	0	7	1	0	0	0	23	0	0	0	0	9	0	3	4	0	0	0	0	0	0	0	1	0	0
13722.58cfa82de4b0c9d6adf6a454	0	0	0	0	0	4	2	10	0	0	0	0	0	0	0	0	4	1	1	0	0	0	0	0	0	1	0	0	0	0	3	0	0	0	0	5	0	0	16	0	0	0	0	0	0	0	1	0	0
13722.58cfa83ce4b0c9d6adf73204	0	3	5	0	0	0	36	133	10	0	2	0	0	0	2	0	5	15	6	0	0	4	0	0	31	7	10	3	1	1	35	0	1	0	0	18	0	33	0	0	0	0	0	0	0	0	2	2	0
13722.58cfa82de4b0c9d6adf6a552	0	0	81	5	0	2	1	29	0	0	0	0	0	0	0	0	4	2	0	0	0	0	2	0	0	0	0	0	0	0	1	0	0	1	0	14	0	2	2	0	1	0	0	0	0	0	0	0	0
13722.58cfa82de4b0c9d6adf6a5aa	0	0	16	0	0	0	1	45	0	0	1	0	0	0	1	0	3	4	2	0	0	1	0	0	2	4	0	0	0	0	9	0	0	1	1	10	2	3	28	1	0	0	0	0	0	1	0	0	0
13722.58cfa83ce4b0c9d6adf7311e	0	0	0	0	0	0	1	15	0	0	0	0	0	0	0	0	0	0	0	0	0	0	0	0	0	0	0	0	0	0	0	0	0	0	0	0	0	0	2	0	0	0	0	0	0	0	0	0	0
13722.58cfa82ee4b0c9d6adf6b0ac	0	0	0	0	0	0	1	10	0	0	0	0	1	0	0	0	0	0	0	0	0	0	0	0	2	1	0	0	0	0	1	0	1	0	0	1	0	0	0	0	0	0	0	0	0	0	0	0	0
13722.58cfa82ee4b0c9d6adf6a98a	0	0	0	0	0	0	0	1	0	0	0	0	0	0	0	0	0	0	0	0	0	0	0	0	0	0	0	0	0	0	0	0	0	0	0	0	0	0	0	0	0	0	0	0	0	0	0	0	0
13722.58cfa82fe4b0c9d6adf6b6ae	0	1	0	1	0	0	8	109	0	0	1	0	4	0	1	0	3	11	3	8	0	305	24	5	2	973	0	70	0	0	61	0	0	2	1	20	1	6	73	0	0	0	0	1	0	0	0	0	0
13722.58cfa82ee4b0c9d6adf6a864	0	0	0	0	0	0	0	3	0	0	0	0	0	0	0	0	0	0	0	0	0	0	0	0	0	0	0	0	0	0	0	0	0	0	0	3	0	0	1	0	0	0	0	0	0	0	0	0	0
13722.58cfa83ce4b0c9d6adf72efd	0	0	1	0	0	0	0	4	0	0	0	0	0	0	0	0	1	2	0	0	0	1	0	0	0	3	0	1	0	0	1	0	0	0	0	1	1	1	0	0	0	1	0	0	0	0	0	0	0
13722.58cfa830e4b0c9d6adf6bd0d	0	0	0	0	0	1	0	0	0	0	0	0	0	0	0	0	0	1	0	0	0	0	0	0	0	0	0	0	0	0	0	0	0	0	0	0	0	0	0	0	0	0	0	0	0	0	0	0	0
13722.58cfa83ce4b0c9d6adf7318a	0	0	2	0	0	0	0	174	0	0	2	0	1	0	0	0	8	23	0	0	0	0	0	0	1	0	5	0	0	0	454	0	0	0	0	3	0	11	0	0	1	0	0	0	0	0	1	0	1
13722.58cfa82de4b0c9d6adf6a4ca	0	1	2	0	0	1	3	17	0	0	0	0	1	0	0	0	47	34	0	0	0	0	0	0	1	5	4	0	0	0	21	0	0	2	3	5	0	25	3	0	0	0	0	1	0	0	2	0	0
13722.58cfa82fe4b0c9d6adf6b522	0	7	0	4	0	2	16	803	0	1	3	0	1	2	5	0	13	21	19	0	0	2	0	0	9	23	3	1	0	1	76	0	0	17	7	133	8	38	415	2	0	0	0	0	2	1	5	0	0
13722.58cfa82de4b0c9d6adf6a48e	0	0	2	0	0	0	1	85	0	0	1	0	0	0	1	0	6	8	0	0	0	0	0	0	5	4	1	0	0	1	22	0	1	5	1	5	1	3	0	0	0	0	0	0	0	0	0	0	0
13722.58cfa83ce4b0c9d6adf731e8	0	0	0	0	0	0	1	14	0	0	1	0	0	0	0	0	0	2	0	0	0	1	0	0	0	2	0	0	0	0	1	0	0	0	0	0	0	1	3	0	0	0	0	0	0	1	0	0	0
13722.58cfa82de4b0c9d6adf6a474	0	0	0	0	0	0	0	32	0	0	0	0	1	0	0	0	2	3	0	0	0	0	0	0	0	2	1	0	0	0	4	0	0	0	6	18	1	4	194	0	0	0	0	0	0	1	0	0	0
13722.58cfa82de4b0c9d6adf6a544	0	1	0	0	0	0	0	64	0	0	0	0	0	0	0	0	1	1	0	0	0	0	0	0	2	2	0	0	0	0	2	0	0	0	0	0	0	1	0	0	0	0	0	0	0	0	0	0	0
13722.58cfa82de4b0c9d6adf6a683	0	0	0	0	0	0	0	4	0	0	0	0	0	0	0	0	0	0	0	0	0	0	0	0	0	0	0	0	0	0	1	0	0	0	0	1	0	0	0	0	0	0	0	0	0	0	0	0	0
13722.58cfa82de4b0c9d6adf6a585	1	0	1	0	0	0	0	4	0	0	0	0	0	0	0	0	0	0	0	0	0	0	0	0	0	0	0	0	0	0	0	0	0	0	0	0	0	0	2	0	0	0	0	0	0	0	0	0	0
13722.58cfa82de4b0c9d6adf6a524	0	0	2	0	0	0	0	8	0	0	0	0	0	0	0	0	0	1	0	0	0	0	0	0	0	0	0	0	0	0	1	0	0	0	0	3	0	0	15	0	0	0	0	0	0	0	0	0	0
13722.58cfa82ee4b0c9d6adf6afda	0	1	0	0	0	0	0	6	5	0	0	0	0	0	0	0	2	1	0	0	0	0	0	0	0	0	0	0	0	0	0	0	1	0	0	1	0	1	0	0	1	0	0	0	0	0	0	0	0
13722.58cfa83ce4b0c9d6adf72f35	0	1	0	8	0	2	4	7	0	0	0	0	1	0	0	0	3	1	4	0	0	0	0	0	0	2	0	1	0	0	4	0	1	1	2	16	6	8	286	0	0	0	0	0	0	1	1	0	0
13722.58cfa82de4b0c9d6adf6a460	0	0	0	0	0	3	1	51	0	0	0	0	0	0	0	0	1	2	0	0	0	0	0	0	1	0	2	2	0	0	8	0	0	0	0	3	0	3	2	0	0	0	0	0	0	0	1	0	0
13722.58cfa82ee4b0c9d6adf6abf8	0	0	0	0	0	0	0	0	0	0	0	0	0	0	0	0	0	0	0	0	0	0	0	0	0	0	0	0	0	0	0	0	0	0	0	0	0	0	0	0	0	0	0	0	0	0	0	0	0
13722.58cfa83ce4b0c9d6adf72f3f	0	9	0	0	0	0	2	27	0	0	0	0	0	0	0	0	2	1	4	0	0	0	0	0	0	1	0	0	0	0	1	0	0	2	0	18	0	0	0	0	0	0	0	0	0	0	0	0	0
13722.58cfa82de4b0c9d6adf6a550	0	0	6	0	0	0	1	44	0	0	0	0	0	0	0	0	0	5	0	0	0	1	0	0	0	0	2	0	1	0	7	0	0	0	0	24	0	1	16	0	0	0	0	0	0	0	0	0	0
13722.58cfa82de4b0c9d6adf6a577	0	0	4	0	0	3	8	6	0	0	0	61	1	0	0	0	0	208	0	0	0	1	2	2	1329	10	8	0	0	0	285	0	2	1	0	4	0	9	4	0	0	0	0	0	0	0	0	0	2
13722.58cfa830e4b0c9d6adf6bcd4	0	0	0	0	0	1	0	3	0	0	0	0	0	0	0	0	1	0	0	0	0	0	0	0	1	0	0	0	0	0	0	0	0	0	0	1	0	0	0	0	0	0	0	0	0	0	0	0	0
13722.58cfa830e4b0c9d6adf6bc0c	0	0	0	0	0	0	0	30	0	0	0	0	0	0	0	0	1	0	0	0	0	0	0	0	0	1	0	0	0	0	0	0	0	0	1	0	0	4	3	0	0	0	0	0	0	1	0	0	0
13722.58cfa82de4b0c9d6adf6a608	0	0	0	0	0	0	0	82	0	0	2	0	3	0	0	0	0	15	1	0	0	0	0	0	3	0	2	0	0	0	12	0	0	0	0	7	0	4	0	0	0	0	0	0	0	0	1	0	0
13722.58cfa82ee4b0c9d6adf6b102	0	0	0	0	0	0	0	2	0	0	0	0	0	0	0	0	1	1	0	0	0	0	0	0	0	0	0	0	0	0	3	0	0	0	0	0	0	0	0	0	0	0	0	0	0	0	0	0	0
13722.58cfa830e4b0c9d6adf6bfd0	0	0	0	0	0	0	0	2	0	0	0	0	0	0	0	0	0	1	0	0	0	0	0	0	0	0	0	0	0	0	0	0	0	0	0	0	0	0	0	0	0	0	0	0	0	0	0	0	0
13722.58cfa83ce4b0c9d6adf72e68	0	0	0	1	0	1	7	22	1	0	0	0	0	0	0	0	0	1	2	0	0	0	0	0	2	1	0	0	0	0	5	0	0	0	1	2	1	3	42	0	0	1	0	0	0	1	0	0	0
13722.58cfa83ce4b0c9d6adf73096	0	4	27063	0	1	2	0	152	0	0	0	0	1	0	0	0	10	13	0	0	0	0	0	0	1	18	1	0	0	0	18	0	0	1	1	19	0	10	2	0	0	0	0	0	0	1	0	0	0
13722.58cfa82ee4b0c9d6adf6ab18	0	0	0	0	0	0	0	0	0	0	0	0	0	0	0	0	0	0	0	0	0	0	0	0	0	0	0	0	0	0	0	0	0	0	0	0	0	0	0	0	0	0	0	0	0	0	0	0	0
13722.58cfa82ee4b0c9d6adf6a92c	0	0	0	0	0	0	0	5	0	0	0	0	0	0	0	0	3	0	1	0	0	0	0	0	0	0	0	0	0	0	3	0	0	0	0	0	0	0	0	0	0	0	0	0	0	0	0	0	0
13722.58cfa83ce4b0c9d6adf730d0	0	2	44	1	0	0	1	8	0	0	0	0	0	0	0	0	0	0	0	0	0	0	0	0	0	0	0	0	0	0	1	0	0	0	0	0	0	0	0	0	0	0	0	0	0	1	1	0	0
13722.58cfa83ce4b0c9d6adf73126	0	0	0	0	0	0	0	87	0	0	3	0	13	0	1	0	31	137	1	1	0	1	0	0	20	43	25	0	7	0	4906	1	0	0	2	2	0	16	0	0	2	0	2	0	1	0	277	3	62
13722.58cfa82de4b0c9d6adf6a4c4	0	0	1	785	0	1	1	2	0	0	0	0	0	0	0	0	0	0	7	0	0	0	0	0	1	0	0	0	0	0	1	0	0	1	0	1	1	0	2	0	0	0	0	0	0	0	0	0	0
13722.58cfa830e4b0c9d6adf6bbae	0	0	0	0	0	0	0	9	0	0	0	0	0	0	0	0	0	2	0	0	0	0	0	0	0	0	0	0	0	0	0	0	0	0	0	0	0	0	1	0	0	0	0	0	0	1	0	0	0
13722.58cfa82de4b0c9d6adf6a5a4	0	13	8	5	0	2	19	982	0	0	3	0	2	1	1	0	1681	902	18	0	0	3	2	1	10	41	342	8	0	1	334	0	9	4755	27	245	27	1188	196	0	5	0	0	0	2	2	66	1	1
13722.58cfa83ce4b0c9d6adf72e7e	0	1	64	0	0	0	1	6	0	0	0	0	0	0	0	0	5	2	2	0	0	0	0	0	0	0	0	0	0	0	3	0	1	1	0	1	1	1	0	0	0	0	0	0	0	0	0	0	0
13722.58cfa830e4b0c9d6adf6bb9e	0	0	0	0	0	0	1	47	0	0	0	0	0	0	0	0	0	1	0	0	0	0	0	0	0	0	0	0	0	0	3	0	0	0	0	6	0	1	0	0	0	0	0	0	0	0	0	0	0
13722.58cfa83ce4b0c9d6adf730de	0	0	1	0	0	0	2	36	0	0	0	0	0	0	2	0	1	6	4	0	0	0	0	0	5	10	1	1	0	0	6	0	0	16	0	41	0	2	1	0	0	0	0	0	0	0	0	0	0
13722.58cfa82de4b0c9d6adf6a62a	0	0	2	0	0	0	1	31	0	0	0	0	3	0	0	0	1	1	0	0	0	0	0	0	0	1	0	0	0	0	2	0	0	0	0	3	0	0	0	0	0	0	0	0	0	0	0	0	0
13722.58cfa83ce4b0c9d6adf7315d	0	0	0	1	0	0	2	369	0	0	33	0	2	0	0	1	7	16	1	0	0	0	0	0	1	0	0	0	0	0	29	0	0	0	0	0	0	3	2	0	0	0	0	0	0	0	7	0	2
13722.58cfa82de4b0c9d6adf6a696	0	0	2	0	0	0	0	19	1	0	0	0	1	1	1	0	3	7	0	0	0	0	0	0	1	3	0	0	0	0	9	0	0	0	1	26	0	4	3	0	0	0	0	0	0	0	0	0	0
13722.58cfa82de4b0c9d6adf6a54a	0	0	65	0	0	0	3	11	0	0	0	0	0	0	0	0	0	3	1	0	0	0	0	0	0	0	0	0	0	0	2	1	0	0	1	5	0	1	17	0	0	0	0	0	0	0	0	0	0
13722.58cfa82fe4b0c9d6adf6b8e0	0	0	65	1	0	0	0	42	0	0	0	0	0	0	0	0	4	9	0	0	0	0	2	0	0	2	1	0	0	0	19	0	0	1	0	3	0	6	0	0	0	1	0	0	0	0	0	0	0
13722.58cfa82ee4b0c9d6adf6b1d9	0	25	0	0	0	1	0	7	0	0	0	0	0	0	0	0	0	5	0	0	0	0	0	0	0	33	0	0	0	0	15	0	0	0	0	3	0	2	0	0	0	0	0	0	0	0	0	0	0
13722.58cfa830e4b0c9d6adf6bc30	0	1	0	0	0	0	0	5	0	0	0	0	0	0	0	0	0	0	0	0	0	0	0	0	0	0	0	0	0	0	0	0	0	0	1	0	0	0	0	0	0	0	0	0	0	0	0	0	0
13722.58cfa82de4b0c9d6adf6a700	0	1	35	1	0	0	3	190	0	0	2	0	0	1	0	0	1	4	0	0	0	7	0	7	3	37	0	7	0	0	17	0	0	0	0	1	0	4	0	0	0	1	1	0	5	0	1	0	0
13722.58cfa830e4b0c9d6adf6bce1	0	0	0	0	0	0	0	2	0	0	0	0	0	0	0	0	0	1	0	0	0	0	0	0	0	0	0	0	0	0	0	0	0	0	3	0	0	0	0	0	0	0	0	0	0	0	0	0	0
13722.58cfa82ee4b0c9d6adf6b11c	0	0	1	0	0	27	4	7	0	0	0	0	3	0	0	0	1	2	5	0	0	1	0	0	1	3	0	1	0	1	5	1	0	1	0	2	0	3	1	0	0	0	0	0	0	1	0	0	1
13722.58cfa82ee4b0c9d6adf6ac29	0	0	0	1	0	0	2	2	0	0	0	0	0	0	0	0	0	0	0	0	0	0	0	0	0	0	0	0	0	0	0	0	0	0	1	1	0	0	18	0	0	0	0	0	0	0	0	0	0
13722.58cfa82fe4b0c9d6adf6b958	0	2	0	0	0	0	17	1	0	0	6	0	3	43	0	0	23	35387	5	0	2	75	8	24	1	21864	1	277	0	7	11	14	0	2	7	109	2	63	22	2	1	240	6	1	1	0	4	2	3
13722.58cfa82de4b0c9d6adf6a57a	0	0	0	1	0	0	0	131	0	0	1	0	0	0	0	0	3	7	0	0	0	0	0	0	1	5	1	0	0	0	6	0	0	0	0	5	0	4	13	0	1	0	1	0	0	0	0	0	0
13722.58cfa83ce4b0c9d6adf730f8	0	0	0	0	0	4	3	869	0	0	1	0	0	0	1	0	11	5	1	0	0	0	0	0	0	30	2	0	0	0	24	0	0	0	0	3	0	4	1	0	0	0	0	0	0	0	9	0	0
13722.58cfa82de4b0c9d6adf6a58d	0	3	2	5	0	0	1	22	0	0	1	0	2	0	0	0	4	4	0	0	0	1	0	0	7	33	0	1	0	0	6	0	0	1	3	53	0	10	3	0	3	0	0	0	0	0	0	0	0
13722.58cfa82de4b0c9d6adf6a6f0	0	1	0	0	0	0	0	11	0	0	0	0	0	0	1	0	0	1	0	0	0	1	0	0	0	0	0	0	0	0	0	0	0	0	0	3	0	0	2	0	0	0	0	0	0	0	0	0	0
13722.58cfa82de4b0c9d6adf6a630	2	2	62057	3	0	0	1	43	0	0	0	0	0	0	0	0	2	9	6	0	0	0	0	0	3	0	0	0	0	0	7	0	0	0	0	36	0	2	5	0	0	0	0	0	0	1	0	1	1
13722.58cfa83ce4b0c9d6adf7311c	0	0	0	0	0	0	1	16	0	0	0	0	0	0	0	0	0	1	0	0	0	0	0	0	2	9	0	0	0	0	5	0	0	0	0	1	0	2	2	0	0	0	0	3	0	0	0	0	1
13722.58cfa82ee4b0c9d6adf6ab96	0	0	0	0	0	0	0	0	0	0	0	0	0	0	0	0	0	0	0	0	0	0	0	0	0	0	0	0	0	0	0	0	0	0	0	0	0	0	0	0	0	0	0	0	0	0	0	0	0
13722.58cfa830e4b0c9d6adf6bd6c	0	0	0	1	0	0	3	18	0	0	0	0	0	0	0	0	0	2	0	0	0	0	0	0	0	2	0	0	0	0	1	0	0	0	0	0	0	0	8	0	0	0	0	0	0	0	0	0	0
13722.58cfa82de4b0c9d6adf6a562	0	1	0	0	0	2	0	168	0	0	0	0	0	0	0	0	1	1	0	0	0	0	0	0	1	3	0	0	0	0	1	0	0	0	0	1	0	3	1	0	0	0	0	0	0	0	0	0	0
13722.58cfa82de4b0c9d6adf6a534	0	0	14	0	0	0	6	67	11	0	1	0	1	1	2	0	3	6	0	1	0	1	0	0	20	4	0	0	0	0	9	0	0	0	1	18	0	1	0	0	0	0	0	0	1	0	0	1	0
13722.58cfa830e4b0c9d6adf6c22d	0	0	0	0	0	0	0	1	0	0	0	0	0	0	0	0	0	0	0	0	0	0	0	0	0	0	0	0	0	0	0	0	0	0	0	0	0	0	0	0	0	0	0	0	0	0	0	0	0
13722.58cfa82de4b0c9d6adf6a5fa	0	3	0	0	0	1	1	104	0	0	0	0	0	0	0	0	2	16	0	0	0	0	0	1	0	1	0	1	0	0	28	0	0	0	0	8	0	3	4	0	0	1	0	0	0	0	2	0	0
13722.58cfa83ce4b0c9d6adf73117	0	15	0	0	0	2	2	103	0	0	0	0	2	0	0	0	1128	552	1	0	0	2	0	1	7	23	119	5	0	0	254	2	0	1	0	8	1	494	1	0	0	0	0	0	0	0	62	1	1
13722.58cfa83ce4b0c9d6adf7316c	0	1	43	0	0	0	2	29	0	0	1	0	0	0	0	0	1	0	0	0	0	0	0	0	0	0	0	0	0	0	2	0	0	0	0	0	0	0	0	0	0	0	0	0	0	0	0	0	0
13722.58cfa82de4b0c9d6adf6a605	0	7	3	2	0	1	7	921	0	0	3	0	0	0	0	0	21	26	2	0	0	1	0	1	3	15	4	0	0	0	63	0	2	7	6	37	0	22	5	0	0	0	0	0	1	1	3	0	0
13722.58cfa83ce4b0c9d6adf730c2	0	0	3	0	0	0	6	96	3	0	1	0	0	2	0	0	7	5	4	0	0	3	0	0	15	8	1	1	0	0	23	0	0	1	0	25	0	6	1	0	0	3	0	0	0	0	0	0	0
13722.58cfa830e4b0c9d6adf6be19	0	0	0	0	0	0	0	0	0	0	0	0	0	0	0	0	1	0	0	0	0	0	0	0	0	0	0	0	0	0	0	0	0	0	0	0	0	0	0	0	0	0	0	0	0	0	0	0	0
13722.58cfa83ce4b0c9d6adf72f04	0	0	0	1	0	60	8	88	2	0	1	0	0	0	0	0	2	40	1	0	0	0	0	0	10	6	0	0	0	0	20	0	1	2	1	8	0	1	0	0	0	0	0	0	0	1	0	0	0
13722.58cfa830e4b0c9d6adf6bd0b	0	0	0	0	0	0	0	2	0	0	0	0	0	0	0	0	0	0	0	0	0	0	0	0	0	0	0	0	0	0	0	0	0	0	0	1	0	0	0	0	0	0	0	0	0	0	0	0	0
13722.58cfa82de4b0c9d6adf6a6a8	0	0	1	0	0	0	0	4	0	0	1	0	0	0	0	0	0	1	0	0	0	0	0	0	0	0	0	0	0	0	1	0	0	0	0	3	0	5	1	0	0	0	0	0	0	0	0	0	0
13722.58cfa83ce4b0c9d6adf73162	0	0	1	2	0	0	1	63	0	0	2	0	0	0	0	0	2	8	1	0	0	0	0	0	6	4	1	1	0	0	15	0	0	2	2	17	0	6	155	0	0	0	0	0	0	0	0	0	0
13722.58cfa830e4b0c9d6adf6c2c2	0	0	14	0	0	0	0	10	0	0	0	0	0	0	0	0	1	1	1	0	0	0	0	0	0	3	0	0	0	0	1	0	0	0	0	0	0	0	0	0	0	0	0	0	0	0	0	0	0
13722.58cfa83ce4b0c9d6adf72ed2	0	1	0	2	0	0	0	59	0	0	1	0	0	0	0	0	105	65	2	0	0	1	0	0	0	1	22	0	0	0	31	0	0	1	4	5	0	128	3	0	0	2	1	0	0	0	14	2	0
13722.58cfa83ce4b0c9d6adf7311a	0	2	1	0	0	1	0	137	0	0	0	0	0	0	0	0	2	9	0	0	0	1	0	0	0	3	1	0	0	0	20	0	0	2	1	2	0	1	0	0	0	0	0	0	0	0	0	0	0
13722.58cfa82de4b0c9d6adf6a593	0	1	1	0	0	0	3	61	2	0	0	0	0	1	0	0	7	1	0	0	0	0	0	0	5	14	0	0	0	0	13	0	0	0	0	15	0	5	23	1	0	1	0	0	0	0	0	0	0
13722.58cfa82de4b0c9d6adf6a621	0	0	1	3	0	0	1	79	0	0	0	0	1	1	0	0	3	4	2	0	1	0	0	0	0	25	0	1	0	0	6	0	0	0	0	25	1	2	21	1	0	0	1	0	0	0	0	0	0
13722.58cfa82de4b0c9d6adf6a5ae	0	3	2	0	0	4	1	211	0	0	1	0	0	0	0	0	3	7	3	0	0	0	0	0	1	3	0	0	0	0	14	0	0	2	0	11	0	4	2	0	0	0	0	0	0	0	0	0	0
13722.58cfa82de4b0c9d6adf6a686	0	3	77863	0	0	0	2	32	4	0	1	0	0	1	0	0	2	4	0	0	0	0	0	0	16	2	1	0	0	0	15	0	0	0	0	17	1	6	2	0	0	0	0	1	0	0	0	1	0
13722.58cfa82de4b0c9d6adf6a476	0	4	0	0	0	0	1	18	0	0	0	0	1	0	0	1	641	276	1	0	0	5	0	0	3	20	201	12	0	0	134	1	0	0	0	11	0	298	3	0	0	0	0	0	0	0	42	0	0
13722.58cfa83ce4b0c9d6adf730ec	0	0	4	0	0	0	5	648	0	0	3	0	1	0	0	0	10	7	0	0	0	0	1	0	0	0	1	0	0	0	40	0	0	0	0	3	0	3	0	0	1	0	0	0	0	0	6	0	0
13722.58cfa82de4b0c9d6adf6a5e2	0	0	10	1	0	0	1	27	1	0	0	0	5	0	0	0	0	1	0	0	0	0	0	0	3	0	0	0	1	0	1	0	0	0	0	5	0	1	1	0	0	0	0	0	0	0	0	0	0
13722.58cfa83ce4b0c9d6adf7306c	0	0	1	0	0	23	2	6	0	0	0	0	1	0	0	0	1	1	4	0	0	0	0	0	1	2	0	1	0	1	4	1	0	1	0	1	0	2	1	0	0	0	0	0	0	1	0	0	1
13722.58cfa83ce4b0c9d6adf72ef5	0	1	0	1	0	0	1	97	0	0	2	0	0	1	0	0	2	7	0	0	0	0	0	0	3	65	1	1	0	0	8	0	0	2	0	17	0	5	2	5	0	0	0	3	0	0	0	0	0
13722.58cfa82de4b0c9d6adf6a5f8	0	0	1	0	0	0	2	60	0	0	0	0	2	0	0	0	6	5	0	0	0	0	0	0	4	1	0	0	0	0	5	0	0	1	0	15	0	3	0	0	0	1	0	0	0	1	0	0	0
13722.58cfa83ce4b0c9d6adf72f85	0	0	3	0	0	0	3	4	0	0	0	0	0	0	0	0	0	1	1	0	0	0	0	0	0	1	0	0	0	0	3	0	0	0	0	4	0	2	6	0	0	0	0	0	0	1	0	0	0
13722.58cfa82ee4b0c9d6adf6abe5	0	0	0	0	0	0	0	2	0	0	0	0	0	0	0	0	0	0	0	0	0	0	0	0	0	0	0	0	0	0	0	0	0	0	0	0	0	0	0	0	0	0	0	0	0	0	0	0	0
13722.58cfa83ce4b0c9d6adf72e4e	0	0	1	0	0	0	1	28	0	0	1	0	1	0	0	0	3	10	0	0	0	0	0	0	6	19	1	1	0	0	10	0	1	0	0	36	0	14	12	0	0	0	0	0	0	0	0	0	0
13722.58cfa82fe4b0c9d6adf6b58d	0	0	0	0	0	0	0	5	0	0	0	0	0	0	1	0	0	0	0	0	0	0	0	0	0	0	1	0	0	0	0	0	0	0	0	0	0	0	2	0	0	0	0	0	0	0	0	0	0
13722.58cfa83ce4b0c9d6adf73133	0	0	0	0	0	0	4	14	0	0	0	0	0	0	0	0	0	0	0	0	0	0	0	0	0	0	0	0	0	0	1	0	0	0	1	1	0	1	15	0	0	0	0	0	0	0	0	0	0
13722.58cfa82fe4b0c9d6adf6b948	0	0	4	1	0	0	0	65	0	0	0	0	0	0	3	0	2	7	0	0	0	0	0	0	3	1	0	0	0	0	9	1	0	0	1	8	0	1	1	0	0	0	0	1	0	0	0	0	0
13722.58cfa82de4b0c9d6adf6a702	0	0	1	0	0	0	0	44	0	0	0	0	1	0	0	0	1	3	0	0	0	0	0	0	1	1	0	0	0	0	6	0	0	0	0	1	0	0	0	0	0	0	0	0	0	0	1	0	0
13722.58cfa83ce4b0c9d6adf72e94	0	1	0	0	0	0	0	75	0	0	2	0	0	0	0	0	2	7	0	0	0	1	0	0	1	10	3	0	0	0	10	0	0	0	2	10	2	3	3	1	1	0	0	0	0	8	1	0	0
13722.58cfa82ee4b0c9d6adf6a8a6	0	0	0	0	0	0	0	5	0	0	0	0	0	0	0	0	1	0	1	0	0	0	0	0	0	0	0	1	0	0	1	0	0	0	1	5	0	0	0	0	0	0	0	0	0	0	0	0	0
13722.58cfa82ee4b0c9d6adf6aaca	0	0	2	0	0	0	0	27	0	0	0	0	0	0	0	0	0	0	1	0	0	0	0	0	0	1	0	0	0	0	0	0	0	0	0	2	0	1	0	0	0	0	0	0	0	0	0	0	0
13722.58cfa83ce4b0c9d6adf730d2	0	0	1	10	0	1	3	28	0	0	0	0	2	0	0	0	0	1	1	0	0	0	0	0	3	0	0	0	0	0	1	0	0	0	1	6	0	5	0	0	0	0	0	0	0	1	0	0	0
13722.58cfa830e4b0c9d6adf6be00	0	0	0	0	0	1	0	1	0	0	0	0	0	0	0	0	0	0	0	0	0	0	0	0	1	0	0	0	0	0	0	0	0	0	0	0	0	0	0	0	0	0	0	0	0	0	0	0	0
13722.58cfa82de4b0c9d6adf6a443	0	0	0	0	0	6	2	12	0	0	0	0	1	0	0	0	2	0	0	0	0	0	0	0	2	0	0	0	0	0	2	0	0	0	3	2	0	0	0	0	1	0	0	0	0	0	0	0	0
13722.58cfa82de4b0c9d6adf6a558	1	0	0	1	0	0	3	903	0	0	11	0	0	0	2	0	29	26	0	0	0	0	0	1	10	0	10	0	0	0	111	0	0	0	0	0	0	16	3	0	0	0	0	0	0	0	13	0	0
13722.58cfa830e4b0c9d6adf6bdf0	0	1	1	0	0	0	1	25	0	0	0	0	0	0	2	0	3	3	0	0	0	0	0	0	0	0	0	0	0	0	1	0	0	0	1	10	0	7	2	0	0	0	0	0	0	0	0	0	0
13722.58cfa82de4b0c9d6adf6a5f5	0	0	14	0	0	0	0	33	0	0	1	0	0	0	0	0	2	2	0	0	0	0	0	0	0	0	0	0	0	0	5	0	0	0	0	6	0	1	0	0	0	0	0	0	0	0	2	0	0
13722.58cfa82ee4b0c9d6adf6b1f8	0	35	0	0	0	0	1	8	0	0	1	0	0	0	0	0	8	11	0	1	0	2	0	0	0	27	1	0	0	0	13	0	1	0	0	2	0	7	1	0	0	0	0	0	0	0	3	0	0
13722.58cfa83ce4b0c9d6adf72f16	0	0	1	1	0	4	2	41	0	0	0	0	0	0	0	0	1	0	0	0	0	1	0	0	0	0	0	0	0	0	2	0	0	2	0	1	0	1	0	0	0	0	0	0	0	0	0	0	0
13722.58cfa83ce4b0c9d6adf7316a	0	0	2	1	0	0	1	7	0	0	1	0	0	0	0	0	0	1	0	0	0	0	0	0	0	3	0	0	0	0	1	0	0	0	0	0	1	1	0	0	0	0	0	0	0	0	1	0	0
13722.58cfa82de4b0c9d6adf6a508	0	0	6	0	0	0	1	64	0	0	1	0	0	0	0	0	1	8	1	0	0	0	0	0	3	3	1	0	0	0	8	1	0	2	0	16	0	5	22	0	0	0	0	0	0	1	1	0	0
13722.58cfa82ee4b0c9d6adf6aa9c	0	0	1	0	0	0	0	4	0	0	0	0	0	0	0	0	0	0	0	0	0	0	0	0	1	0	0	0	0	0	1	0	0	0	0	0	0	0	0	0	0	0	0	0	0	0	0	0	0
13722.58cfa82de4b0c9d6adf6a4b6	0	0	1	0	0	2	2	33	0	0	4	0	0	0	0	0	6	8	0	1	0	0	0	0	3	3	0	0	0	0	10	0	0	1	0	5	1	9	2	0	0	0	0	0	0	0	1	0	0
13722.58cfa830e4b0c9d6adf6be08	0	0	0	1	0	0	0	1	0	0	0	0	0	0	0	0	0	1	0	0	0	0	0	0	0	0	0	0	0	0	0	0	0	0	0	0	1	0	0	0	0	0	0	0	0	0	0	0	0
13722.58cfa82de4b0c9d6adf6a4d8	0	33	0	0	0	0	1	6	0	0	1	0	0	0	0	0	6	7	0	0	0	1	0	0	0	26	1	0	0	0	13	0	1	0	0	2	0	4	0	0	0	0	0	0	0	0	2	0	0
13722.58cfa830e4b0c9d6adf6c1ea	0	0	0	0	0	0	0	5	0	0	0	0	0	0	1	0	0	0	0	0	0	0	0	0	0	0	0	0	0	0	0	0	0	0	0	1	0	0	0	0	0	0	0	0	0	0	0	0	0
13722.58cfa82de4b0c9d6adf6a6c6	0	2	0	0	0	0	1	136	0	0	1	0	1	0	0	0	0	7	3	0	0	1	1	1	1	2	0	0	0	0	14	0	0	1	0	35	4	2	58	0	0	0	0	0	0	0	0	0	0
13722.58cfa83ce4b0c9d6adf731c4	0	0	1	0	0	0	2	49	0	1	0	0	3	0	0	0	7	6	3	0	0	9	0	4	11	143	1	5	0	1	14	0	0	0	2	69	0	4	6	0	0	0	1	0	1	0	2	1	0
13722.58cfa83ce4b0c9d6adf7310a	0	0	12	0	0	1	1	165	0	0	2	0	0	0	0	0	2	7	5	0	1	0	0	0	5	11	3	2	0	0	8	0	0	6	0	41	0	13	23	0	0	0	0	0	0	0	1	0	0
13722.58cfa82de4b0c9d6adf6a4fe	0	0	2	2	0	0	2	17	0	0	0	0	0	0	0	0	0	0	1	0	0	0	0	0	0	0	0	0	0	0	1	0	2	0	0	4	1	0	21	0	0	0	0	0	0	0	0	0	0
13722.58cfa83ce4b0c9d6adf72eea	0	1	0	2	0	0	1	13	0	0	0	0	0	0	0	0	0	2	1	0	0	0	0	0	1	1	0	0	0	0	3	0	0	0	5	14	6	3	104	0	0	0	0	0	0	0	1	0	0
13722.58cfa830e4b0c9d6adf6c004	0	0	0	0	0	0	0	3	0	0	0	0	0	0	0	0	2	0	0	0	0	0	0	0	0	0	0	0	0	0	1	0	0	0	0	0	0	0	0	0	0	0	0	0	0	0	0	0	0
13722.58cfa83ce4b0c9d6adf72efc	0	1	1	0	0	0	2	270	0	0	6	0	1	0	0	0	6	30	2	0	0	2	0	0	1	4	3	0	0	0	46	0	0	0	4	10	0	12	0	0	0	0	0	0	0	1	3	0	0
13722.58cfa82de4b0c9d6adf6a648	1	4	12	2	0	0	4	653	0	0	3	0	0	0	0	0	3	10	2	0	0	0	0	0	6	5	0	0	0	0	8	0	0	1	5	9	1	4	20	0	0	0	0	0	0	0	0	0	0
13722.58cfa82ee4b0c9d6adf6a8e8	0	0	0	0	0	0	0	0	0	0	0	0	0	0	0	0	0	0	0	0	0	0	0	0	0	0	0	0	0	0	0	0	0	0	0	0	0	0	0	0	0	0	0	0	0	0	0	0	0
13722.58cfa82ee4b0c9d6adf6b08e	0	8	0	3	0	1	8	215	0	0	1	1	3	1	1	0	12	19	9	0	0	1	0	0	7	9	1	1	0	0	29	0	1	9	3	68	3	11	113	1	0	0	0	0	0	0	1	0	0
13722.58cfa82de4b0c9d6adf6a56d	0	8	0	42	0	66	0	27	0	0	0	0	0	0	1	0	1	6	1	0	0	0	0	1	6	4	0	0	0	0	25	0	0	0	0	7	0	2	0	0	0	0	0	0	0	1	0	0	0
13722.58cfa83ce4b0c9d6adf72f6e	1	1	0	0	0	0	6	34	0	0	0	0	0	0	0	0	0	3	1	0	0	0	0	0	0	0	1	0	0	0	5	0	0	0	4	3	0	1	1	0	0	0	0	0	0	1	1	0	0
13722.58cfa82de4b0c9d6adf6a664	1	0	2	0	0	2	8	47	0	0	0	0	3	1	0	0	5	2	12	0	0	1	0	1	1	15	2	0	1	0	15	1	0	6	11	61	6	13	973	1	0	0	0	0	0	1	0	0	0
13722.58cfa82de4b0c9d6adf6a559	0	2	0	0	0	6	1	14	0	0	0	0	0	0	0	0	4	8	1	0	0	0	0	0	0	15	0	5	0	0	3	0	0	1	0	11	0	0	1	0	0	2	0	0	0	0	0	0	0
13722.58cfa83ce4b0c9d6adf72e90	0	0	0	0	0	0	0	21	0	0	1	0	0	0	0	0	1	0	0	0	0	0	0	0	0	0	0	0	0	0	1	0	0	0	0	0	0	0	0	0	0	0	0	0	0	0	0	0	0
13722.58cfa82de4b0c9d6adf6a654	0	0	0	0	0	0	0	29	0	0	0	0	1	0	0	0	4	2	0	0	0	1	0	0	2	6	0	0	0	2	6	0	0	2	0	20	0	4	2	0	0	0	0	0	0	0	0	0	0
13722.58cfa82de4b0c9d6adf6a692	0	1	16	0	0	2	0	264	0	0	4	0	0	0	0	0	13	44	0	0	0	0	0	0	6	0	7	0	0	0	39	0	0	0	0	10	0	30	0	0	0	0	0	0	0	0	2	0	0
13722.58cfa830e4b0c9d6adf6be5c	0	0	0	0	0	0	0	3	0	0	0	0	0	0	0	0	0	0	0	0	0	0	0	0	0	0	0	0	0	0	1	0	0	0	0	0	0	0	0	0	0	0	0	0	0	0	0	0	0
13722.58cfa82de4b0c9d6adf6a5da	0	1	10	0	0	1	2	44	0	0	0	0	0	0	0	0	0	2	1	0	0	0	0	0	0	0	3	0	0	0	3	0	0	0	0	1	0	1	0	0	0	0	0	0	0	0	0	0	0
13722.58cfa830e4b0c9d6adf6bd05	0	0	0	0	0	0	0	2	0	0	0	0	0	0	0	0	0	0	0	0	0	0	0	0	0	0	0	0	0	0	0	0	0	0	0	0	0	0	0	0	0	0	0	0	0	0	0	0	0
13722.58cfa83ce4b0c9d6adf7312e	0	3	67794	2	0	0	9	238	13	0	1	0	0	0	0	0	8	19	2	0	0	0	0	0	42	7	0	0	0	0	34	0	0	3	0	36	0	12	7	0	0	0	0	0	0	0	0	0	0
13722.58cfa83ce4b0c9d6adf72e9a	0	0	4	1	0	0	1	22	2	0	0	0	0	0	0	0	1	1	0	0	0	3	0	0	11	5	1	0	0	0	7	0	0	2	0	1	0	1	1	0	0	0	0	0	2	0	0	0	0
13722.58cfa83ce4b0c9d6adf7314e	0	1	0	0	0	0	0	4	0	0	0	0	0	0	0	0	0	0	0	0	0	0	0	0	0	1	0	0	0	1	2	0	0	0	0	1	0	1	0	0	0	0	0	0	0	0	1	0	0
13722.58cfa82de4b0c9d6adf6a706	0	0	2	0	0	0	1	106	0	0	0	0	0	0	0	0	2	0	0	0	0	0	0	0	1	0	0	0	0	0	4	0	0	0	1	3	0	1	1	1	0	0	0	0	0	0	0	0	0
13722.58cfa82de4b0c9d6adf6a68d	0	0	0	0	0	1	5	30	1	0	0	0	1	0	0	0	1	1	2	0	0	0	0	1	0	6	0	0	0	0	1	0	0	2	2	9	0	2	30	0	0	0	0	0	0	2	0	0	0
13722.58cfa82ee4b0c9d6adf6b1de	0	86	0	0	0	0	2	3	0	0	1	0	0	0	0	0	4	10	0	0	0	3	0	1	1	53	0	2	0	0	33	0	0	0	1	0	0	2	0	0	0	0	0	0	0	0	0	0	0
13722.58cfa82de4b0c9d6adf6a576	0	2	0	31	4	9	98	360	2	0	1	0	2	0	0	0	16	38	0	0	0	0	0	0	21	8	0	0	0	1	44	0	1	0	0	1	0	15	17	0	0	1	0	0	0	0	1	0	0
13722.58cfa83ce4b0c9d6adf72f07	0	0	20	0	0	0	0	16	0	0	0	0	0	0	0	0	1	1	2	0	0	0	0	0	0	2	0	0	0	0	1	0	0	0	0	0	0	0	0	0	0	0	0	0	0	0	0	0	0
13722.58cfa83ce4b0c9d6adf72fca	0	1	1	0	1	1	0	251	0	0	0	0	0	0	0	0	1	3	1	0	0	0	0	0	4	0	0	0	0	0	17	0	0	0	7	4	0	8	3	0	0	0	0	0	0	0	1	0	0
13722.58cfa82de4b0c9d6adf6a4ac	0	2	0	0	0	31	2	70	0	0	3	0	0	0	0	0	0	3	1	0	0	0	0	0	1	2	0	0	0	0	8	0	0	0	1	3	0	3	1	0	0	0	0	0	0	0	0	0	2
13722.58cfa830e4b0c9d6adf6bdbc	0	0	0	0	0	0	1	9	0	0	0	0	0	0	0	0	1	0	0	0	0	0	0	0	0	0	0	0	0	0	1	0	0	0	0	2	0	0	2	0	0	0	0	0	0	0	0	0	0
13722.58cfa82de4b0c9d6adf6a595	0	1	47871	0	0	1	1	42	0	0	2	0	1	0	0	0	1	8	3	0	0	1	1	0	2	14	2	4	0	1	16	0	0	0	0	21	0	10	2	0	0	1	0	0	0	0	2	0	0
13722.58cfa830e4b0c9d6adf6bdc6	0	0	0	0	0	0	0	75	0	0	0	0	0	0	0	0	1	7	0	0	0	0	0	0	0	0	0	0	0	0	4	0	0	0	0	7	0	3	1	0	0	0	0	0	0	0	0	0	0
13722.58cfa830e4b0c9d6adf6c154	0	0	0	0	0	0	0	3	0	0	0	0	0	0	0	0	1	0	0	0	0	0	0	0	0	0	0	0	0	0	1	0	0	0	0	2	0	0	0	0	0	0	0	0	0	0	0	0	0
13722.58cfa82ee4b0c9d6adf6a940	0	17	2	1	0	0	1	0	0	0	0	0	0	0	0	0	0	0	2	0	0	0	0	0	0	0	0	0	0	0	0	0	1	82	0	32	0	0	3	0	0	0	0	0	0	0	0	0	0
13722.58cfa83ce4b0c9d6adf731b4	0	0	0	1	0	0	0	72	0	0	0	0	0	1	0	0	2	2	1	0	0	0	0	1	0	47	0	0	0	0	3	0	0	0	1	19	0	3	11	8	0	0	0	0	0	0	0	0	0
13722.58cfa82ee4b0c9d6adf6aa23	0	0	0	0	0	0	1	0	0	0	0	0	0	0	0	0	0	0	0	0	0	0	0	0	0	0	0	0	0	0	5	0	0	0	0	0	0	0	0	0	0	0	0	0	0	0	0	0	0
13722.58cfa82de4b0c9d6adf6a5d8	0	0	0	0	0	2	3	18	0	0	0	0	0	0	0	0	1	4	1	0	0	0	0	0	1	1	1	1	0	0	4	0	0	0	2	7	0	5	2	0	0	0	0	0	0	0	0	0	0
13722.58cfa830e4b0c9d6adf6c2d4	0	0	0	0	0	0	0	8	0	0	0	0	0	0	0	0	0	0	0	0	0	0	0	0	0	0	0	0	0	0	0	0	0	0	0	0	0	0	0	0	0	0	0	0	0	0	0	0	0
13722.58cfa82de4b0c9d6adf6a4da	0	0	5	1	0	0	1	135	0	0	0	0	0	0	0	0	2	2	0	0	0	0	0	0	1	0	2	0	0	0	7	0	0	0	0	3	0	0	0	0	0	0	0	0	0	0	0	0	0
13722.58cfa82fe4b0c9d6adf6b5d0	0	0	0	4	0	0	0	4	0	0	0	0	0	2	0	0	1	9	0	0	0	0	0	0	4	7	0	0	0	0	14	0	0	1	0	7	0	0	0	0	0	0	0	0	0	0	0	0	0
13722.58cfa83ce4b0c9d6adf72fc7	0	1	10	1	0	0	1	10	0	0	0	0	0	0	0	0	0	0	0	0	0	1	0	0	0	1	0	0	0	1	0	0	0	0	0	0	0	1	14	0	0	0	0	0	0	0	0	0	0
13722.58cfa82de4b0c9d6adf6a670	0	0	0	1	0	0	0	12	0	0	13	0	0	0	0	1	25	27	0	1	0	0	0	0	12	2	6	0	0	0	232	0	0	0	0	2	0	29	1	0	0	0	0	0	0	0	1	0	0
13722.58cfa83ce4b0c9d6adf731e4	0	0	4	0	0	0	1	49	0	0	1	0	1	0	0	0	3	15	5	0	0	0	0	0	5	3	1	0	0	0	14	0	0	1	1	16	1	7	8	0	0	0	0	0	0	0	0	0	0
13722.58cfa82de4b0c9d6adf6a671	0	0	0	1	0	0	1	68	0	0	5	0	1	0	0	0	4	12	0	0	0	0	0	0	0	0	0	0	0	0	18	0	0	1	0	0	0	10	1	0	0	0	0	0	0	0	3	0	0
13722.58cfa83ce4b0c9d6adf7309c	1	2	2	0	0	0	2	299	0	0	1	0	0	1	0	0	1	16	1	0	0	0	0	0	1	6	3	0	0	0	24	0	0	11	0	5	0	10	0	0	0	0	0	0	0	0	2	0	0
13722.58cfa82de4b0c9d6adf6a6b4	0	2	71300	0	0	0	6	24	0	0	0	0	0	0	0	0	1	6	0	0	0	0	0	0	0	0	0	0	0	2	5	0	0	0	0	4	0	1	0	0	0	0	0	0	0	0	0	0	0
13722.58cfa82de4b0c9d6adf6a604	0	0	0	0	0	3	0	76	0	0	0	0	0	0	0	0	3	2	0	0	0	0	0	0	0	2	0	2	0	0	3	0	1	1	2	2	0	5	7	0	0	0	0	0	1	0	0	0	0
13722.58cfa82ee4b0c9d6adf6ab36	0	1	0	0	0	0	1	1	0	0	0	0	0	0	0	0	0	0	0	0	0	0	0	0	0	0	0	0	0	0	0	0	0	0	0	3	0	0	1	0	0	0	0	0	0	0	0	0	0
13722.58cfa82de4b0c9d6adf6a662	0	0	0	0	0	1	1	15	0	0	0	0	0	0	0	0	0	0	1	0	0	0	0	0	0	0	0	0	0	0	0	1	0	0	0	2	0	1	0	0	0	0	0	0	0	0	0	0	0
13722.58cfa82de4b0c9d6adf6a5b6	0	6	0	1	0	2	3	56	0	0	19	0	5	0	0	0	5007	1004	12	1	2	2	1	0	15	24	183	2	1	0	1287	8	1	6	250	167	2	5478	17	0	0	1	0	0	0	2	22	7	0
13722.58cfa82ee4b0c9d6adf6aaa8	0	0	0	0	0	0	0	47	0	0	0	0	0	0	0	0	0	0	1	0	0	0	0	0	0	0	0	0	0	0	0	0	0	2	0	2	0	1	0	0	0	0	0	0	0	0	0	0	0
13722.58cfa83ce4b0c9d6adf73140	0	2	14	4	0	1	2	203	0	0	0	0	0	0	0	0	5	11	6	0	0	0	0	0	7	10	0	1	0	0	13	0	0	3	2	31	0	11	17	0	0	0	0	0	0	0	0	0	0
13722.58cfa83ce4b0c9d6adf731c2	0	1	1	1	0	0	1	22	0	0	2	0	2	0	2	0	4	2	1	0	0	0	0	0	2	3	0	0	0	0	4	0	0	2	0	12	0	3	0	0	0	0	0	0	0	0	0	0	0
13722.58cfa82de4b0c9d6adf6a53e	0	2	1	0	0	4	1	24	2	0	1	0	1	0	0	0	0	2	1	0	0	1	0	0	2	1	0	0	0	0	4	0	0	1	0	3	0	1	0	0	0	0	0	0	0	0	2	0	0
13722.58cfa830e4b0c9d6adf6be0c	0	0	0	0	0	0	0	0	0	0	0	0	0	0	0	0	0	0	0	0	0	0	0	0	0	0	0	0	0	0	0	0	0	0	0	0	0	0	0	0	0	0	0	0	0	0	0	0	0
13722.58cfa82fe4b0c9d6adf6b266	0	3	7	1	0	0	1	21	0	0	0	0	9	0	0	0	227	55	0	0	0	0	0	0	3	16	17	2	0	0	99	0	0	2	0	10	0	57	4	0	0	0	0	1	1	0	11	0	0
13722.58cfa82de4b0c9d6adf6a6ca	0	5	11	1	0	0	2	34	0	0	0	0	12	0	0	0	348	87	1	0	0	1	0	0	8	30	25	4	0	0	153	0	0	2	0	11	0	100	6	0	1	1	0	1	1	0	25	1	0
13722.58cfa83ce4b0c9d6adf72fe0	0	0	80	1	0	0	1	16	0	0	0	0	0	0	0	1	3	3	0	0	0	0	0	0	0	0	0	0	0	0	25	0	0	0	0	1	0	2	0	0	0	0	0	0	0	0	0	0	0
13722.58cfa83ce4b0c9d6adf73187	0	0	21333	0	0	1	1	11	0	0	0	0	0	0	0	0	2	6	0	0	0	1	0	0	1	0	0	0	0	0	7	1	0	0	0	20	0	9	19	0	0	0	0	0	0	10	1	1	0
13722.58cfa83ce4b0c9d6adf72eaf	0	0	0	1	0	1	1	261	0	0	5	0	0	0	1	0	12	17	0	0	0	2	0	1	0	4	2	0	0	0	37	0	1	0	0	4	1	5	1	0	0	0	0	0	0	0	3	0	0
13722.58cfa83ce4b0c9d6adf72ec4	0	0	0	0	0	0	0	15	0	0	0	0	0	0	0	0	1	2	0	0	0	0	0	0	0	0	0	1	0	0	1	0	0	0	0	4	0	0	0	0	0	0	0	0	0	0	0	1	0
13722.58cfa83ce4b0c9d6adf7314a	0	0	4	0	0	0	2	261	0	0	1	0	0	0	0	0	5	1	0	0	0	0	0	0	3	4	1	0	0	0	11	0	0	0	0	13	1	5	2	0	1	0	0	0	1	0	1	0	0
13722.58cfa82ee4b0c9d6adf6a8fc	0	0	0	0	0	0	4	0	0	0	0	0	0	0	0	0	0	0	0	0	0	0	0	0	0	0	0	0	0	0	0	0	0	0	0	0	0	0	1	0	0	0	0	0	0	0	0	0	0
13722.58cfa83ce4b0c9d6adf73150	0	0	0	0	0	1	0	13	0	0	0	0	0	1	1	0	2	4	0	0	0	0	0	2	1	4	0	1	0	0	1	0	0	0	0	5	0	1	11	0	0	1	0	0	0	0	0	0	0
13722.58cfa83ce4b0c9d6adf72ef9	0	2	1	0	0	0	0	40	0	0	1	1	0	0	4	0	6	1	0	0	0	0	0	0	2	0	0	0	0	0	2	0	0	0	0	4	0	0	2	0	0	0	0	0	0	0	0	0	0
13722.58cfa83ce4b0c9d6adf72edd	0	0	0	0	0	0	2	39	1	0	1	0	0	0	0	0	1	2	0	0	0	0	1	0	2	0	0	0	0	0	7	0	0	0	0	4	0	0	1	0	0	0	0	0	0	0	0	0	0
13722.58cfa830e4b0c9d6adf6bfca	0	0	0	0	0	0	0	0	0	0	0	0	0	0	0	0	2	2	0	0	0	0	0	0	0	0	1	0	0	0	1	0	0	0	1	0	0	8	0	0	0	0	0	0	0	0	1	0	0
13722.58cfa83ce4b0c9d6adf7306f	0	3	26	4	0	0	0	21	0	0	0	0	0	0	0	0	1	2	3	0	0	0	0	0	0	1	0	0	1	0	4	0	0	1	0	4	0	2	0	0	0	0	0	0	0	0	0	0	0
13722.58cfa82ee4b0c9d6adf6a970	0	0	1	0	0	0	0	6	0	0	0	0	0	0	0	0	0	0	0	0	0	0	0	0	0	0	0	0	0	0	2	0	0	0	0	1	0	1	0	0	0	0	0	0	0	0	0	0	0
13722.58cfa82de4b0c9d6adf6a4a2	0	0	0	4	0	0	0	3	0	0	0	0	0	2	0	0	1	9	0	0	0	0	0	0	4	7	0	0	0	0	14	0	0	1	0	6	0	0	0	0	0	0	0	0	0	0	0	0	0
13722.58cfa82de4b0c9d6adf6a6fe	0	25	0	0	0	1	0	8	0	0	0	0	0	0	0	0	0	5	0	0	0	0	0	0	0	33	0	0	0	0	14	0	0	0	0	2	0	2	0	0	0	0	0	0	0	0	0	0	0
13722.58cfa830e4b0c9d6adf6bc76	0	0	0	0	0	0	0	1	0	0	0	0	0	0	0	0	0	0	0	0	0	0	0	0	0	0	0	0	0	0	0	0	0	0	0	0	0	2	0	0	0	0	0	0	0	0	0	0	0
13722.58cfa82de4b0c9d6adf6a6f2	0	0	0	0	0	5	1	1	0	0	0	0	0	0	0	0	0	0	0	0	0	0	0	0	0	1	0	0	0	0	1	0	0	0	0	2	0	0	0	0	0	0	0	0	0	0	0	0	0
13722.58cfa82de4b0c9d6adf6a666	0	1	0	4	0	0	1	154	0	0	1	0	0	0	0	0	3	2	1	0	0	0	0	2	1	4	1	0	0	0	7	0	0	0	8	4	0	3	1	0	0	0	0	0	0	1	0	0	0
13722.58cfa82de4b0c9d6adf6a55c	0	0	0	0	0	0	0	5	0	0	1	0	1	0	0	0	0	0	0	0	0	0	0	0	0	0	1	1	0	0	1	0	0	1	0	3	0	0	2	0	0	0	0	0	0	0	0	0	0
13722.58cfa82de4b0c9d6adf6a4b0	0	0	0	0	0	0	0	3	0	0	0	0	0	0	0	0	0	2	0	0	0	0	0	0	0	0	0	0	0	0	2	0	0	0	0	3	1	4	53	0	0	0	0	0	0	0	0	0	0
13722.58cfa830e4b0c9d6adf6be48	0	0	0	0	0	0	0	1	0	0	0	0	0	0	0	0	0	0	0	0	0	0	0	0	0	0	0	0	0	0	0	0	0	0	0	1	0	0	0	0	0	0	0	0	0	0	0	0	0
13722.58cfa830e4b0c9d6adf6c2ab	0	0	0	0	0	0	0	1	0	0	0	0	0	0	0	0	1	1	0	0	0	0	0	0	0	0	0	0	0	0	0	0	0	0	0	0	0	0	8	0	0	0	0	0	0	0	0	0	0
13722.58cfa82de4b0c9d6adf6a5fd	0	0	0	3	0	0	3	399	0	0	0	0	1	1	0	0	0	0	1	0	0	0	0	0	0	1	1	0	0	0	3	0	0	0	1	7	0	0	126	0	0	0	0	0	0	0	0	0	0
13722.58cfa82de4b0c9d6adf6a4dc	0	0	0	0	0	0	0	132	1	0	0	0	1	0	0	0	0	0	1	0	0	0	0	0	2	1	0	0	0	0	2	0	0	0	0	1	0	1	21	0	0	0	0	0	0	0	0	0	0
13722.58cfa83ce4b0c9d6adf7304e	1	5	1	0	0	0	2	243	0	0	3	1	0	0	0	0	5	30	15	0	0	1	1	0	1	4	4	1	0	0	58	0	0	0	0	8	0	18	1	0	0	0	1	0	0	1	3	0	1
13722.58cfa830e4b0c9d6adf6bdd8	0	0	0	0	0	0	0	31	0	0	0	0	0	0	1	0	0	0	0	0	0	0	0	0	0	1	0	0	0	0	4	0	0	0	0	4	0	0	4	0	0	0	0	0	0	0	0	0	0
13722.58cfa82de4b0c9d6adf6a490	0	1	0	0	0	0	5	109	0	0	3	0	2	4	0	0	48	13	0	0	0	0	0	0	5	17	2	2	0	0	29	0	0	4	1	21	0	33	3	1	0	0	0	1	0	0	4	0	0
13722.58cfa82ee4b0c9d6adf6a866	0	0	0	0	0	0	0	1	0	0	0	0	0	0	0	0	0	1	0	0	0	0	0	0	0	0	0	0	0	0	0	0	0	0	0	3	0	0	0	0	0	0	0	0	0	0	0	0	0
13722.58cfa82de4b0c9d6adf6a5e4	0	1	4	0	0	1	5	6	0	0	1	0	0	0	0	0	0	0	0	0	0	0	0	0	1	2	0	0	0	0	1	0	0	0	0	2	0	2	0	0	0	0	0	0	0	0	0	0	0
13722.58cfa82de4b0c9d6adf6a4e0	0	0	1	0	0	1	0	12	0	0	0	0	0	0	0	0	0	2	1	0	0	0	0	1	1	0	0	0	0	0	9	0	1	0	0	5	0	2	2	0	0	0	0	0	0	0	0	0	0
13722.58cfa83ce4b0c9d6adf7319e	0	0	2	0	0	0	0	64	0	0	0	0	1	0	0	0	9	7	0	0	0	0	0	1	3	4	1	0	0	0	7	0	0	0	0	15	0	6	3	0	0	0	0	0	0	0	0	0	0
13722.58cfa82de4b0c9d6adf6a5f4	0	2	0	22	1	1	32	335	0	0	0	0	0	0	3	0	4	15	3	0	0	1	0	0	0	3	3	1	0	0	14	0	0	1	0	56	2	6	21	0	0	0	0	0	0	0	1	1	0
13722.58cfa83ce4b0c9d6adf731e0	0	1	1	0	0	0	0	24	0	0	0	0	0	0	2	0	2	5	2	0	0	0	0	0	0	2	1	0	0	0	6	0	0	6	0	4	1	1	23	0	0	0	0	0	0	1	1	0	0
13722.58cfa831e4b0c9d6adf6c874	0	0	0	0	0	0	0	0	0	0	1	0	1	0	0	0	0	4	0	0	0	0	0	0	0	0	0	0	0	0	11	0	0	0	0	0	0	2	0	0	0	0	0	0	0	0	1	0	0
13722.58cfa831e4b0c9d6adf6cd4b	0	0	0	0	0	0	2	0	0	0	4	0	3	2	2	2	927	30707	4	3	3	1	13	1	3920	133	6	8	1	1	77	6	3	0	3	22	0	35	4	0	1	43	0	0	0	0	0	1	0
13722.58cfa831e4b0c9d6adf6cd22	0	0	0	0	0	0	0	1	0	0	0	0	0	0	0	0	0	1	0	0	0	0	0	0	0	0	0	0	0	0	0	0	0	0	0	0	0	0	0	0	0	0	0	0	0	0	0	0	0
13722.58cfa830e4b0c9d6adf6be62	0	0	0	0	0	0	0	1	0	0	0	0	0	2	0	0	0	8	0	0	0	14	0	0	0	66	0	5	0	0	0	0	0	0	0	0	0	0	0	0	0	0	0	0	0	0	0	0	0
13722.58cfa831e4b0c9d6adf6c644	0	0	0	0	0	0	0	4	0	0	0	0	0	0	0	0	0	0	0	0	0	0	0	0	0	0	0	0	0	0	0	0	0	0	0	0	0	0	0	0	0	0	0	0	0	0	0	0	0
13722.58cfa82fe4b0c9d6adf6b95a	0	0	0	0	0	0	0	0	0	0	0	0	0	0	0	0	1	0	1	0	0	0	0	0	0	0	0	0	0	0	0	0	8	0	0	3	1	0	4	0	0	0	0	0	0	0	0	0	0
13722.58cfa831e4b0c9d6adf6c71a	0	0	0	0	0	0	0	1	0	0	154	0	155	1	0	2	235	4875	0	1	0	1	0	1	17	12	33	1	4	0	3726	0	0	1	1	1	0	153	0	0	0	0	0	0	0	0	111	2	3
13722.58cfa832e4b0c9d6adf6d4e4	0	0	0	0	0	0	0	0	0	0	0	0	0	0	0	0	0	0	0	0	0	0	0	0	0	0	0	0	0	0	0	0	0	0	0	0	0	0	0	0	0	0	0	0	0	0	0	0	0
13722.58cfa82fe4b0c9d6adf6b682	0	0	0	0	0	0	0	2	0	0	0	0	0	0	0	0	0	0	1	0	0	0	0	0	0	0	0	0	0	0	0	0	0	0	0	0	0	0	0	0	0	0	0	0	0	0	0	0	0
13722.58cfa82fe4b0c9d6adf6b96b	0	0	0	2	0	0	1	0	0	0	0	0	0	0	0	0	0	1	0	0	0	0	0	1	2	1	0	0	0	0	0	0	0	0	0	0	0	0	4	0	0	0	0	0	0	0	0	0	0
13722.58cfa82fe4b0c9d6adf6b7ec	0	0	1	0	0	0	0	8	0	0	0	0	0	0	0	0	0	0	1	0	0	1	0	0	0	0	0	0	0	0	1	0	0	0	0	2	0	0	2	0	0	0	0	0	0	0	0	0	0
13722.58cfa830e4b0c9d6adf6ba50	0	0	0	11	0	0	1	1	0	0	0	0	0	0	0	0	0	0	1	0	0	0	0	0	0	1	0	0	0	0	0	0	0	0	0	0	0	0	1	0	0	0	0	0	0	0	0	0	0
13722.58cfa832e4b0c9d6adf6d11a	0	0	0	0	0	1	1	0	0	0	0	0	0	0	0	0	0	0	0	0	0	0	0	0	0	0	0	0	0	0	0	0	0	0	0	1	0	0	0	0	0	0	0	0	0	0	0	0	0
13722.58cfa830e4b0c9d6adf6bc16	0	0	0	2	0	0	0	0	0	0	0	0	0	0	0	0	0	0	0	0	0	0	0	0	0	0	0	0	0	0	1	0	0	0	0	0	0	0	0	0	0	0	0	0	0	0	0	0	0
13722.58cfa82fe4b0c9d6adf6b9ee	0	0	0	0	0	0	0	2	0	0	0	0	0	0	0	0	0	0	1	0	0	0	0	0	0	1	0	0	0	0	3	0	0	0	0	1	0	0	0	0	0	0	0	0	0	0	0	0	0
13722.58cfa830e4b0c9d6adf6c280	0	0	0	1	0	0	1	2	0	0	0	0	1	0	0	0	0	0	0	0	0	0	0	0	0	0	0	0	0	0	0	0	0	0	0	0	0	0	0	0	0	0	0	0	0	0	0	0	0
13722.58cfa831e4b0c9d6adf6c42a	0	0	0	1	0	0	0	0	0	0	0	0	0	0	0	0	0	0	0	0	0	0	0	0	0	0	0	0	0	0	0	0	0	0	0	0	0	0	0	0	0	0	0	0	0	0	0	0	0
13722.58cfa82fe4b0c9d6adf6b624	0	0	0	0	0	0	0	0	0	0	0	0	0	0	0	0	0	0	0	0	0	0	0	0	0	0	0	0	0	0	0	0	0	0	0	0	0	0	0	0	0	0	0	0	0	0	0	0	0
13722.58cfa832e4b0c9d6adf6cf16	0	0	0	0	0	0	0	0	0	0	0	0	0	0	0	0	0	0	0	0	0	0	0	0	0	0	0	0	0	0	0	0	0	0	0	0	0	0	0	0	0	0	0	0	0	0	0	0	0
13722.58cfa82ee4b0c9d6adf6ae74	0	54	0	0	0	0	0	1	0	0	0	0	0	0	0	0	0	0	0	0	0	0	0	0	1	0	0	0	0	0	1	0	0	0	0	1	0	0	0	0	0	0	0	0	0	0	0	0	0
13722.58cfa830e4b0c9d6adf6ba62	1	0	0	12	0	0	2	1	0	0	0	0	0	0	0	0	2	0	0	0	0	0	0	0	0	1	0	0	0	0	0	0	0	0	0	3	0	0	0	0	0	0	0	0	0	0	0	0	1
13722.58cfa830e4b0c9d6adf6bc68	0	0	0	4	0	0	0	13	0	0	0	0	0	0	0	0	0	0	0	0	0	0	0	0	0	3	0	0	0	0	0	0	0	0	0	2	0	0	0	0	0	0	0	0	0	0	0	0	0
13722.58cfa831e4b0c9d6adf6cc33	0	0	0	0	0	0	1	0	0	0	0	0	0	0	0	0	0	0	0	0	0	0	0	0	0	0	0	0	0	0	0	0	0	0	0	0	0	0	0	0	0	0	0	0	0	0	0	0	0
13722.58cfa82ee4b0c9d6adf6ae62	0	0	2	0	0	0	0	1	0	0	0	0	0	0	0	0	0	0	0	0	0	0	0	0	0	0	0	0	0	0	0	0	0	0	0	0	0	0	0	0	0	0	0	0	0	0	0	0	0
13722.58cfa830e4b0c9d6adf6bbf2	0	0	0	0	0	0	1	0	0	0	0	0	0	0	0	0	1	0	0	0	0	0	0	0	0	0	0	0	0	0	4	0	0	0	0	0	0	0	0	0	0	0	0	0	0	0	0	0	0
13722.58cfa82fe4b0c9d6adf6b7da	0	0	0	2	0	0	19	1	0	0	0	0	0	0	0	0	0	4	1	0	0	0	0	0	2	6	0	0	0	0	6	0	0	0	0	121	0	0	0	0	0	0	0	0	0	0	1	0	0
13722.58cfa830e4b0c9d6adf6ba52	0	0	0	9	0	0	1	6	0	0	0	0	0	0	0	0	0	0	0	0	0	0	0	0	0	0	0	0	0	0	1	0	0	0	0	1	0	0	2	0	0	0	0	0	0	0	0	0	0
13722.58cfa830e4b0c9d6adf6bffe	0	0	1	0	0	0	0	0	0	0	0	0	0	0	0	0	0	0	0	0	0	0	0	0	0	0	0	0	0	0	0	0	0	0	0	2	0	0	0	0	0	0	0	0	0	0	0	0	0
13722.58cfa830e4b0c9d6adf6bcae	0	0	0	0	0	0	0	0	0	0	0	0	0	9	0	0	0	13	0	0	0	0	0	1	0	175	0	1	0	0	1	0	0	0	0	0	0	0	0	0	0	0	0	0	0	0	0	0	0
13722.58cfa830e4b0c9d6adf6bbf8	0	0	0	0	0	0	0	1	0	0	0	0	0	0	0	0	0	1	0	0	0	0	0	0	0	0	0	0	0	0	0	0	0	0	0	0	0	0	1	0	0	0	0	0	0	0	0	0	0
13722.58cfa82fe4b0c9d6adf6ba0e	0	0	0	1	0	0	0	2	0	0	0	0	0	0	0	0	0	1	0	0	0	0	0	0	0	0	0	0	0	0	1	0	0	0	0	2	0	1	0	0	0	0	0	0	0	0	0	0	0
13722.58cfa830e4b0c9d6adf6bfee	0	0	0	0	0	0	0	3	0	0	0	0	0	0	0	0	0	0	0	0	0	0	0	0	0	2	1	0	0	0	0	0	0	0	0	1	0	0	0	0	0	0	0	0	0	0	0	0	0
13722.58cfa832e4b0c9d6adf6d3d7	0	0	0	0	0	0	0	1	0	0	0	0	0	0	0	0	0	0	0	0	0	0	0	0	0	0	0	0	0	0	0	0	0	0	0	0	0	0	0	0	0	0	0	0	0	0	0	0	0
13722.58cfa830e4b0c9d6adf6bc03	0	0	0	1	0	0	0	4	0	0	0	0	0	0	0	0	0	1	0	0	0	0	0	0	0	0	0	0	0	0	0	0	0	0	0	0	0	0	0	0	0	0	0	0	0	0	0	0	0
13722.58cfa832e4b0c9d6adf6d61a	0	0	0	0	0	0	0	1	0	0	0	0	36	0	0	0	0	0	0	0	0	0	0	0	0	1	1	0	0	0	10	0	0	0	0	0	0	4	0	0	0	0	0	0	0	0	0	0	0
13722.58cfa830e4b0c9d6adf6bde2	0	0	0	3	0	0	0	6	0	0	0	0	0	0	0	0	0	0	0	1	0	1	3	3	0	544	1	68	0	0	0	0	0	0	0	0	0	0	0	0	0	43	0	0	0	0	0	0	0
13722.58cfa830e4b0c9d6adf6c147	0	0	0	0	0	0	0	1	0	0	1	0	0	0	7	2	197	24	0	0	0	1	0	0	4	2	1	0	0	0	2486	0	0	0	0	0	0	0	0	0	1	1	1	1	0	0	200	0	1
13722.58cfa830e4b0c9d6adf6bed1	0	0	0	0	0	0	0	0	0	0	0	0	0	0	0	0	0	0	0	0	0	0	0	0	0	0	0	0	0	0	0	0	0	0	0	0	0	1	1	0	0	0	0	0	0	0	0	0	0
13722.58cfa831e4b0c9d6adf6c42c	0	0	0	0	0	0	0	0	0	0	0	0	0	0	0	0	0	0	0	0	0	0	0	0	0	0	0	0	0	0	0	0	0	0	0	0	0	0	0	0	0	0	0	0	0	0	0	0	0
13722.58cfa831e4b0c9d6adf6c6d8	0	0	0	0	0	0	0	0	0	0	78	0	0	0	0	0	1630	704	0	0	0	1	0	1	2	7	4	1	0	0	617	0	0	0	1	0	0	0	0	0	0	0	0	0	0	1	80	0	70
13722.58cfa830e4b0c9d6adf6bc6e	0	0	0	0	0	0	1	0	0	0	1	0	0	170	0	0	0	4	1	2	1	218	1	106	2	1246	0	188	0	0	1	0	0	0	0	0	0	0	1	0	0	2	8	2	0	0	0	0	0
13722.58cfa82fe4b0c9d6adf6b617	0	0	0	3	0	2	0	0	0	0	0	0	0	0	0	0	0	0	0	0	0	0	0	0	0	0	0	0	0	0	0	0	0	0	0	2	0	0	1	0	0	0	0	0	0	0	0	0	0
13722.58cfa830e4b0c9d6adf6ba83	0	0	0	0	0	0	0	2	0	1	2	0	0	0	0	0	3	29	2	6	1	237	9	54	18	2718	0	646	0	1	3	0	0	5	0	4	0	2	0	0	0	9	7	0	0	0	0	0	0
13722.58cfa82fe4b0c9d6adf6b940	0	1	0	2	0	0	0	2	0	0	0	0	0	1	1	0	1	23	2	11	2	615	2	397	5	1544	2	47	0	6	8	0	0	0	1	5	0	2	0	2	0	16	23	1	176	0	0	2	0
13722.58cfa831e4b0c9d6adf6c970	0	0	0	0	0	1	0	0	0	0	0	0	0	0	0	0	0	0	0	0	0	0	0	0	0	0	0	0	0	0	0	0	0	0	0	0	0	0	1	0	0	0	0	0	0	0	0	0	0
13722.58cfa830e4b0c9d6adf6bcda	0	0	0	0	0	0	3	7	0	0	0	0	0	3	0	0	0	0	0	0	0	55	0	4	47	293	0	33	0	0	3	0	0	0	0	2	0	1	0	0	0	0	1	0	0	0	0	0	2
13722.58cfa82fe4b0c9d6adf6ba20	1	0	0	0	0	0	2	5	0	1	7	0	0	20	0	0	10	1374	1	2	0	103	35	103	307	3634	1	218	0	1	231	0	0	0	0	3	0	1	3	0	0	34	30	0	76	0	373	0	75
13722.58cfa831e4b0c9d6adf6c3c8	0	0	0	0	0	0	0	1	0	0	0	0	0	0	0	0	0	0	0	0	0	0	0	0	0	0	0	0	0	0	0	0	0	0	0	1	0	0	0	0	0	0	0	0	0	0	0	0	0
13722.58cfa830e4b0c9d6adf6bdde	0	0	0	4	0	0	2	9	0	0	0	0	0	0	0	0	0	0	1	0	0	0	0	0	0	0	0	1	0	0	0	0	0	0	0	5	0	0	2	0	0	0	0	0	0	0	0	0	0
13722.58cfa82ee4b0c9d6adf6aeb4	0	0	0	1	0	0	0	1	0	0	0	0	2	0	0	0	0	1	0	0	0	0	0	0	0	0	0	0	0	0	1	0	0	0	0	0	0	0	0	0	0	0	0	0	0	0	0	0	0
13722.58cfa832e4b0c9d6adf6ce15	0	0	1	0	0	0	1	0	0	0	0	0	0	0	0	0	0	0	1	0	0	0	0	0	0	0	0	0	0	0	0	0	0	0	0	0	0	0	5	0	0	0	0	0	0	0	0	0	0
13722.58cfa831e4b0c9d6adf6c3ae	0	0	0	0	0	0	1	1	0	0	0	0	0	0	0	0	0	0	1	0	0	0	0	0	0	0	0	0	0	0	0	0	0	0	0	0	0	0	0	0	0	0	0	0	0	0	0	0	0
13722.58cfa830e4b0c9d6adf6bd5d	0	0	0	0	0	0	0	0	0	0	0	0	0	2	0	0	0	0	0	1	0	137	12	7	2	7272	0	185	0	2	12	0	0	0	1	0	0	1	1	0	0	16	17	0	0	1	81	6	0
13722.58cfa82fe4b0c9d6adf6b98e	0	0	0	0	0	0	1	0	0	0	0	0	0	0	0	0	0	0	0	0	0	0	0	0	0	0	0	0	0	0	1	0	0	0	0	0	0	0	0	0	0	0	0	0	0	0	0	0	0
13722.58cfa82fe4b0c9d6adf6b8d5	0	1	0	6	0	0	1	47	0	0	0	0	0	0	0	0	0	3	0	0	0	0	0	0	1	0	0	0	0	0	0	0	0	0	0	0	0	0	1	0	0	0	0	0	0	0	0	0	0
13722.58cfa831e4b0c9d6adf6ccae	0	0	0	0	0	0	0	0	0	0	0	0	0	0	0	0	0	1	0	0	0	0	0	0	0	0	0	0	0	0	0	0	0	0	0	0	0	0	0	0	0	0	0	0	0	0	0	0	0
13722.58cfa830e4b0c9d6adf6bb0a	0	0	0	0	0	0	0	1	0	0	0	0	0	0	0	0	0	0	0	0	0	0	0	0	0	0	0	0	0	0	0	0	0	0	0	0	0	0	0	0	0	0	0	0	0	0	0	0	0
13722.58cfa830e4b0c9d6adf6bd00	0	0	0	0	0	0	2	1	0	0	0	0	0	1	0	0	1	412	1	16	10	1069	136	14	24	4673	3	259	0	157	23	0	0	0	2	2	0	1	1	0	1	71	12	241	1	0	2	8	5
13722.58cfa82fe4b0c9d6adf6b67d	0	0	0	4	0	0	1	8	0	0	0	0	0	0	0	0	0	0	0	0	0	0	0	0	0	0	0	0	0	0	2	0	0	0	0	0	0	0	0	0	0	0	0	0	0	0	0	0	0
13722.58cfa830e4b0c9d6adf6bbfe	0	0	0	4	0	0	0	5	0	1	0	0	1	2	0	0	6	3	1	39	3	234	17	265	0	14026	1	292	0	6	10	0	0	1	0	0	1	0	0	0	0	74	34	0	282	0	2	0	0
13722.58cfa831e4b0c9d6adf6c86c	0	0	0	0	0	0	1	0	0	0	6	0	0	0	0	0	1	404	0	0	0	0	0	0	3	24	5	0	1	0	649	0	0	0	0	0	0	36	0	0	0	1	0	0	0	0	3	0	8
13722.58cfa82fe4b0c9d6adf6ba0c	0	0	0	0	0	0	0	0	0	0	0	0	0	6	0	0	0	2	0	3	0	247	5	0	1	2173	0	17	0	9	1	0	0	0	0	0	0	0	0	0	0	38	9	0	49	0	0	1	0
13722.58cfa830e4b0c9d6adf6bbee	0	0	0	0	0	0	0	0	0	0	0	0	0	42	0	0	3	42	0	0	0	52	1	2	4	138	0	27	0	0	50	0	0	0	0	0	0	0	0	0	0	2	3	0	0	0	6	0	3
13722.58cfa830e4b0c9d6adf6bea6	0	0	0	0	0	0	2	2	0	0	0	0	0	0	0	0	0	0	1	0	0	0	0	0	0	0	0	0	0	0	0	0	0	0	0	0	0	0	0	0	0	0	0	0	0	0	0	0	0
13722.58cfa832e4b0c9d6adf6d47f	0	0	0	0	0	0	0	0	0	0	0	0	0	0	0	0	0	0	0	0	0	0	0	0	0	0	0	0	0	0	0	0	0	0	0	0	0	0	0	0	0	0	0	0	0	0	0	0	0
13722.58cfa832e4b0c9d6adf6d583	0	0	0	0	0	0	0	0	0	0	0	0	0	0	0	0	0	0	0	0	0	0	0	0	0	0	0	0	0	0	0	0	0	0	1	0	0	0	0	0	0	0	0	0	0	0	1	0	0
13722.58cfa832e4b0c9d6adf6d6a6	0	0	0	0	0	0	0	0	0	0	0	0	0	0	0	0	0	0	0	0	0	0	0	0	0	0	0	0	0	0	0	0	0	0	0	0	0	0	0	0	0	0	0	0	0	0	0	0	0
13722.58cfa830e4b0c9d6adf6be18	0	0	0	0	0	0	0	1	0	0	0	0	0	0	0	0	0	0	0	0	0	0	0	0	0	2	0	0	0	0	0	0	0	0	0	0	0	0	0	0	0	0	0	0	0	0	0	0	0
13722.58cfa82fe4b0c9d6adf6b9c2	0	0	0	0	0	0	0	3	0	0	0	0	0	0	0	0	0	0	0	0	0	0	0	0	0	0	0	0	0	0	0	0	0	0	0	0	0	1	0	0	0	0	0	0	0	0	0	0	0
13722.58cfa830e4b0c9d6adf6c018	0	0	0	0	0	0	0	1	0	0	0	0	0	0	0	0	0	0	0	0	0	0	0	0	0	0	0	0	0	0	0	0	0	0	0	0	0	0	0	0	0	0	0	0	0	1	0	0	0
13722.58cfa82fe4b0c9d6adf6ba39	0	0	0	0	0	0	0	1	0	0	0	0	0	0	0	0	0	0	0	0	0	0	0	0	0	0	0	0	0	0	1	0	0	0	0	0	0	0	0	0	0	0	0	0	0	0	0	0	0
13722.58cfa832e4b0c9d6adf6d4f6	0	0	0	0	0	0	0	0	0	0	0	0	0	0	0	0	1	121	0	0	0	0	0	0	1	0	0	0	0	0	16	0	0	0	0	0	0	3	0	0	0	0	0	0	0	0	2	0	0
13722.58cfa831e4b0c9d6adf6cda9	0	0	0	0	0	0	0	0	0	0	0	0	0	0	0	0	0	0	0	0	0	0	0	0	0	0	0	0	0	0	0	0	0	0	0	0	0	0	0	0	0	0	0	0	0	0	0	0	0
13722.58cfa832e4b0c9d6adf6ce19	0	1676	0	1	0	0	0	0	0	0	13	0	2	0	2	0	0	0	0	0	0	0	0	0	0	0	0	0	0	0	1	0	0	0	0	1	1	0	1	0	0	2	0	0	0	0	0	0	0
13722.58cfa82ee4b0c9d6adf6ae68	0	0	0	0	0	0	0	2	0	0	0	0	0	0	0	0	0	0	1	0	0	0	0	0	0	0	0	0	0	0	0	0	0	0	0	0	0	0	1	0	0	0	0	0	0	0	0	0	0
13722.58cfa82fe4b0c9d6adf6b914	0	0	0	0	0	0	1	1	0	0	0	0	0	0	0	0	0	0	0	0	0	0	0	0	0	0	0	0	0	0	0	0	0	0	0	0	0	0	1	0	0	0	0	0	0	0	0	0	0
13722.58cfa831e4b0c9d6adf6cb2a	0	0	0	0	0	0	0	0	0	0	0	0	0	0	0	0	0	0	0	0	0	0	0	0	0	0	0	0	0	0	0	0	0	0	0	0	0	0	0	0	0	0	0	0	0	0	0	0	0
13722.58cfa830e4b0c9d6adf6bc06	0	0	0	1	0	0	1	2	0	0	0	0	0	0	0	0	0	0	0	0	0	0	0	0	0	0	0	0	0	0	1	0	0	0	0	0	0	0	0	0	0	0	0	0	0	0	0	0	0
13722.58cfa830e4b0c9d6adf6bcf5	0	0	0	1	0	0	1	1	0	0	0	0	0	0	0	0	0	0	0	0	0	0	0	0	0	0	0	0	0	0	0	0	0	0	0	1	0	0	0	0	0	0	0	0	0	0	0	0	0
13722.58cfa82fe4b0c9d6adf6b974	0	0	0	0	0	0	0	0	1	0	0	0	0	4	0	0	3	2000	1	3	0	61	15	41	1	2843	0	38	1	1	38	1	0	0	1	3	0	6	1	2	0	0	2	5	0	0	1	10	3
13722.58cfa82fe4b0c9d6adf6b72e	0	0	0	0	0	0	0	2	0	0	0	0	0	0	0	0	0	0	0	0	0	2	0	0	0	14	0	0	0	0	0	0	0	0	0	0	0	0	0	0	0	2	0	0	0	0	0	0	0
13722.58cfa82ee4b0c9d6adf6b146	0	0	0	0	0	0	0	0	0	0	0	0	0	0	0	0	0	0	0	0	0	0	0	0	0	0	0	0	0	0	0	0	0	0	0	0	0	0	0	0	0	0	0	0	0	0	0	0	0
13722.58cfa830e4b0c9d6adf6ba68	0	0	0	9	0	0	2	6	0	0	0	0	1	0	0	0	0	0	0	0	0	0	0	0	0	1	0	0	0	0	0	0	0	0	0	1	0	0	2	0	0	0	0	0	0	0	0	0	0
13722.58cfa832e4b0c9d6adf6d3b4	0	0	0	0	0	0	0	1	0	0	0	0	0	0	0	0	0	0	0	0	0	0	0	0	0	0	0	0	0	0	0	0	0	0	0	0	0	0	0	0	0	0	0	0	0	0	0	0	0
13722.58cfa830e4b0c9d6adf6c1f3	0	0	3	0	0	0	1	2	0	0	0	0	0	0	0	0	0	0	0	0	0	0	0	0	0	0	0	0	0	0	0	0	0	0	0	2	0	0	0	0	0	0	0	0	0	0	0	0	0
13722.58cfa832e4b0c9d6adf6d4d7	0	0	0	0	0	0	0	0	0	0	0	0	0	0	0	0	0	0	0	0	0	0	0	0	0	0	0	0	0	0	0	0	0	0	0	0	0	0	0	0	0	0	0	0	0	0	0	0	0
13722.58cfa82fe4b0c9d6adf6b797	0	0	0	2	0	0	1	0	0	0	0	0	0	0	0	0	0	0	0	0	0	0	0	0	0	0	0	0	0	0	0	0	0	0	0	1	0	0	0	0	0	0	0	0	0	0	0	0	0
13722.58cfa830e4b0c9d6adf6c172	0	0	0	0	0	0	0	0	0	0	0	0	0	0	0	0	0	0	0	0	0	0	0	0	0	0	0	0	0	0	0	0	0	0	0	0	0	0	0	0	0	0	0	0	0	0	0	0	0
13722.58cfa830e4b0c9d6adf6c1a1	0	287	0	0	0	0	0	2	0	0	6	0	4	0	0	0	1	112	0	0	0	4	0	1	22	12	7	0	0	0	3176	0	0	0	0	0	0	0	0	0	2	1	0	0	0	0	48	0	15
13722.58cfa830e4b0c9d6adf6bc1e	0	0	0	0	0	0	0	2	0	0	0	0	0	1	0	0	0	0	0	0	0	4	0	0	0	145	0	2	0	0	0	0	0	0	1	0	0	0	0	0	0	1	1	0	1	0	0	0	0
13722.58cfa830e4b0c9d6adf6ba56	0	0	0	0	0	0	0	2	0	0	1	0	0	17	0	0	226	5572	1	5	1	94	9	25	1	13118	0	158	0	15	1	0	0	0	0	3	1	1	1	6	2	30	19	0	103	1	1	0	0
13722.58cfa831e4b0c9d6adf6c5ab	0	0	0	0	0	0	0	0	0	0	0	0	0	0	0	0	0	6	0	0	0	0	0	0	0	0	0	0	0	0	12	0	0	0	0	0	0	2	0	0	0	0	0	0	0	0	1	0	0
13722.58cfa831e4b0c9d6adf6c722	0	0	0	0	0	0	0	1	0	0	0	0	0	0	0	0	20	532	0	1	0	1	2	0	114	27	4	0	1	2	639	0	0	0	0	1	0	140	0	0	1	0	0	0	0	0	0	0	0
13722.58cfa830e4b0c9d6adf6bcb0	0	0	0	0	0	0	1	0	0	0	0	0	0	0	0	0	0	0	0	0	0	0	0	0	0	0	0	0	0	0	0	0	0	0	0	0	0	0	0	0	0	0	0	0	0	0	0	0	0
13722.58cfa82fe4b0c9d6adf6b889	0	10	1	1	0	0	0	1	0	0	0	0	0	0	0	0	2	0	0	1	0	0	0	0	0	0	0	0	0	0	1	0	0	0	0	0	0	0	0	0	0	0	0	0	0	0	0	0	0
13722.58cfa830e4b0c9d6adf6bb48	0	0	0	3	0	0	0	0	0	0	0	0	0	0	0	0	0	0	0	3	1	103	6	1	0	1559	1	474	2	2	3	0	0	0	0	0	0	0	1	0	0	0	7	0	0	0	0	0	1
13722.58cfa830e4b0c9d6adf6bdf5	0	0	0	4	0	0	0	2	0	0	10	0	0	32	0	0	8	517	0	0	0	5	0	10	15	1001	1	32	0	1	2648	0	0	0	0	0	0	0	0	0	0	0	0	0	10	0	12	0	68
13722.58cfa832e4b0c9d6adf6d588	0	0	0	0	0	0	0	1	0	0	0	0	0	0	0	0	0	0	0	0	0	0	0	0	0	0	0	0	0	0	0	0	0	0	0	0	0	0	0	0	0	0	0	0	0	0	0	0	0
13722.58cfa830e4b0c9d6adf6c1fe	0	5	0	0	0	0	2	15	0	0	0	0	0	0	0	0	13	4	0	0	0	0	0	0	0	4	0	0	0	0	4	0	0	0	1	5	0	18	3	0	1	1	0	0	0	0	0	0	0
13722.58cfa82ee4b0c9d6adf6ae71	0	0	0	1	0	0	0	2	0	0	0	0	0	0	0	0	0	0	0	0	0	0	0	0	0	0	0	0	0	0	0	0	0	0	0	0	0	0	0	0	0	0	0	0	0	0	0	0	0
13722.58cfa82fe4b0c9d6adf6b898	0	0	1	0	0	0	1	0	0	0	0	0	0	635	0	0	3	492	1	6	2	374	44	1024	1	15186	0	425	0	9	3	0	0	0	0	7	0	1	2	0	1	33	5	25	59	1	14	0	1
13722.58cfa832e4b0c9d6adf6d582	0	0	0	0	0	0	0	0	0	0	0	0	0	0	0	0	0	0	0	0	0	0	0	0	0	0	0	0	0	0	0	0	0	0	0	0	0	0	0	0	0	0	0	0	0	0	0	0	0
13722.58cfa830e4b0c9d6adf6bb40	0	0	0	0	0	0	1	3	0	0	1	0	0	1	0	0	3	51	0	0	1	3819	104	221	158	5401	1	1627	0	2	34	0	0	0	0	0	0	0	1	0	0	46	4	0	0	0	5	0	1
13722.58cfa832e4b0c9d6adf6d4f4	0	0	0	0	0	0	0	0	0	0	0	0	0	0	0	0	0	0	0	0	0	0	0	0	0	0	0	0	0	0	0	0	0	0	0	0	0	0	0	0	0	0	0	0	0	0	0	0	0
13722.58cfa830e4b0c9d6adf6bbf6	0	0	0	11	0	0	2	8	0	0	0	0	1	0	0	0	0	0	0	0	0	0	0	0	1	1	0	0	0	0	0	0	0	0	0	0	0	0	4	0	0	0	0	0	0	0	1	0	0
13722.58cfa832e4b0c9d6adf6d39e	0	0	0	0	0	0	0	0	0	0	0	0	0	0	0	0	0	0	0	0	0	0	0	0	0	0	0	0	0	0	0	0	0	0	0	0	0	0	0	0	0	0	0	0	0	0	0	0	0
13722.58cfa830e4b0c9d6adf6c170	0	0	0	0	0	0	0	0	0	0	0	0	0	0	0	0	0	0	0	0	0	0	0	0	0	0	0	0	0	0	0	0	0	0	0	0	0	0	0	0	0	0	0	0	0	0	0	0	0
13722.58cfa830e4b0c9d6adf6bbac	0	0	0	0	0	0	1	3	0	0	1	0	1	0	0	0	0	12	0	0	1	0	0	0	1	55	0	3	0	0	2	0	0	3	0	4	0	1	0	0	0	0	0	0	0	0	0	0	0
13722.58cfa832e4b0c9d6adf6d28b	0	0	0	0	0	0	0	0	0	0	0	0	0	0	0	0	0	0	0	0	0	0	0	0	0	0	0	0	0	0	0	0	0	0	0	0	0	0	0	0	0	0	0	0	0	0	0	0	0
13722.58cfa82fe4b0c9d6adf6b9a3	0	0	0	0	0	0	0	4	0	0	0	0	0	0	0	0	0	0	0	0	0	0	0	0	0	0	0	0	0	0	1	0	0	0	1	1	0	1	1	0	0	0	0	0	0	0	0	0	0
13722.58cfa82fe4b0c9d6adf6b960	0	0	0	1	0	0	0	0	0	0	0	0	0	1	0	0	0	174	0	0	0	1	0	1	3	85	0	13	0	0	4	0	0	0	0	0	0	0	0	0	0	0	2	0	0	0	0	0	0
13722.58cfa82fe4b0c9d6adf6ba1e	0	0	1	1	0	0	0	0	0	2	8	0	1	19	0	0	9	812	0	1	0	102	30	95	316	3746	3	199	2	2	247	1	0	0	0	1	0	2	0	0	0	20	37	0	53	1	400	1	89
13722.58cfa82ee4b0c9d6adf6af57	0	0	0	0	0	0	1	1	0	0	1	0	0	0	0	0	0	1	0	0	0	0	0	0	0	0	0	0	0	0	2	0	0	2	0	4	0	0	0	0	0	0	0	0	0	0	0	0	0
13722.58cfa832e4b0c9d6adf6d57c	0	0	0	0	0	0	0	0	0	0	0	0	0	0	0	0	0	0	0	0	0	0	0	0	0	0	0	0	0	0	0	0	0	0	0	0	0	0	0	0	0	0	0	0	0	0	0	0	0
13722.58cfa832e4b0c9d6adf6d58a	0	0	0	0	0	0	0	0	0	0	0	0	0	0	0	0	0	0	0	0	0	0	0	0	0	0	0	0	0	0	0	0	0	0	0	0	0	0	0	0	0	0	0	0	0	0	0	0	0
13722.58cfa82fe4b0c9d6adf6b9ca	0	0	0	1	0	0	0	4	0	0	0	0	0	0	0	0	0	56	1	4	0	9	57	91	1	5525	1	33	0	5	2	0	0	0	0	0	1	1	0	0	0	7	2	2	0	0	1	0	0
13722.58cfa830e4b0c9d6adf6bc54	0	0	0	0	0	0	0	29	0	0	0	0	0	0	0	0	0	0	0	0	0	0	0	0	0	0	0	0	0	0	0	0	1	0	1	3	0	0	0	0	0	0	0	0	0	0	0	0	0
13722.58cfa832e4b0c9d6adf6d401	0	0	0	0	0	0	0	0	0	0	0	0	0	0	0	0	0	0	0	0	0	0	0	0	0	0	0	0	0	0	0	0	0	0	0	0	0	0	0	0	0	0	0	0	0	0	0	0	0
13722.58cfa830e4b0c9d6adf6bc00	0	0	0	1	0	0	3	1	0	0	0	0	1	3	0	0	0	4	0	1	0	2	0	0	55	9040	0	46	0	0	1	0	0	1	1	3	0	0	1	0	0	34	4	137	0	0	3	0	0
13722.58cfa830e4b0c9d6adf6bc26	0	1	0	0	0	0	1	2	0	0	13	0	1	552	0	0	27	123	1	6	2	439	49	1708	18	5913	10	3889	0	1	3092	0	1	1	0	1	1	2	2	10	0	68	15	0	0	0	24	2	46
13722.58cfa831e4b0c9d6adf6c51e	0	1	0	3	0	0	0	1	0	0	0	0	0	0	0	0	0	0	0	0	0	0	0	0	0	0	0	0	0	0	0	0	0	0	1	1	0	0	0	0	0	0	0	0	0	1	0	0	0
13722.58cfa82fe4b0c9d6adf6ba04	0	0	0	0	0	0	1	1	0	0	1	0	0	7	0	0	1	79	0	4	0	118	15	37	1	1317	1	456	0	0	10	0	0	0	0	0	0	1	0	0	0	2	15	3	0	0	0	1	0
13722.58cfa830e4b0c9d6adf6ba6e	0	0	0	2	0	0	0	1	0	0	0	0	1	4582	0	0	2	0	0	0	1	17	1	8	0	3834	0	14	0	1	4	0	0	2	0	0	0	0	0	0	0	1	0	0	0	0	0	0	0
13722.58cfa832e4b0c9d6adf6d44c	0	0	0	0	0	0	0	0	0	0	0	0	0	0	0	0	0	0	0	0	0	0	0	0	0	0	0	0	0	0	0	0	0	0	0	0	0	0	0	0	0	0	0	0	0	0	0	0	0
13722.58cfa82ee4b0c9d6adf6afb2	0	1	0	0	0	1	0	1	0	0	0	0	0	0	0	0	0	0	0	0	0	0	0	0	0	0	0	0	0	0	0	0	0	0	0	0	0	0	0	0	0	0	0	0	0	0	0	0	0
13722.58cfa832e4b0c9d6adf6d400	0	0	0	0	0	0	0	1	0	0	0	0	0	0	0	0	0	0	0	0	0	0	0	0	0	0	0	0	0	0	0	0	0	0	0	0	0	0	0	0	0	0	0	0	0	0	0	0	0
13722.58cfa82fe4b0c9d6adf6b7b0	0	0	1	5	0	0	1	9	0	0	0	0	0	0	0	0	2	0	0	0	0	0	0	0	0	0	0	0	0	0	2	0	0	0	0	2	0	1	0	0	0	0	0	0	0	0	0	0	0
13722.58cfa830e4b0c9d6adf6bc3c	0	0	0	3	0	0	0	6	0	0	0	0	0	1	0	0	0	0	0	0	0	9	0	0	0	487	0	23	0	2	0	0	0	1	0	3	0	0	0	0	0	5	1	0	12	0	0	0	0
13722.58cfa830e4b0c9d6adf6c270	0	0	0	0	0	0	1	0	0	0	1	0	0	1	0	0	340	3913	0	0	0	15	0	10	0	3802	0	23	0	1	521	0	0	0	0	0	0	0	1	0	0	15	0	0	0	0	0	0	22
13722.58cfa830e4b0c9d6adf6bc38	0	0	0	2	0	0	0	3	0	0	1	0	0	1	0	0	13	169	1	21	1	883	138	639	4	4195	2	2170	1	8	12	0	0	1	1	2	0	2	2	1	0	97	8	0	0	0	2	1	3
13722.58cfa830e4b0c9d6adf6bd11	0	0	0	0	0	0	0	1	0	0	0	0	0	10	0	0	0	108	0	0	0	0	1	4	0	846	0	5	0	0	3	0	0	0	0	0	0	0	0	0	0	0	0	0	0	0	0	0	0
13722.58cfa82fe4b0c9d6adf6b91e	0	0	0	1	0	0	0	3	0	1	3	0	1	37	0	0	0	104	0	1	0	73	11	39	340	3470	0	31	0	1	819	0	0	0	0	0	0	0	0	0	0	5	1	2	0	0	112	0	25
13722.58cfa830e4b0c9d6adf6bff0	0	0	0	0	0	0	1	2	0	1	2	0	0	170	0	0	0	0	0	1	0	39	1	19	5	97	0	15	0	0	3	0	0	0	0	0	0	0	1	0	0	1	1	0	0	0	0	0	1
13722.58cfa830e4b0c9d6adf6c011	0	0	0	0	0	0	2	1	0	0	0	0	0	1	1	0	1	14	0	0	0	1	0	0	0	57	0	3	0	0	2	0	0	0	1	0	0	0	0	0	0	0	0	0	0	0	0	0	0
13722.58cfa830e4b0c9d6adf6bb52	0	0	0	0	0	0	0	3	0	0	0	0	0	0	0	0	0	0	0	0	0	0	0	0	0	0	0	0	0	0	0	0	0	0	0	2	0	0	2	0	0	0	0	0	0	0	0	0	0
13722.58cfa830e4b0c9d6adf6baf6	0	0	0	0	0	0	0	0	0	0	0	0	0	0	1	0	0	0	0	0	0	0	0	0	0	0	0	0	0	0	0	0	0	0	0	0	0	0	0	0	0	0	0	0	0	0	0	0	0
13722.58cfa82fe4b0c9d6adf6b7d4	0	0	1	1	0	0	0	1	0	0	0	0	0	0	0	0	0	0	1	0	0	0	0	0	0	0	0	0	0	0	0	0	0	1	0	1	0	0	1	0	0	0	0	0	0	0	0	0	0
13722.58cfa82fe4b0c9d6adf6b967	0	0	0	0	0	0	1	0	0	1	2	0	2	4	0	4	4	17	0	16	4	5787	28	8870	6	109040	3	151	0	12	15	0	0	0	2	1	2	1	3	0	1	105	33	2	1	0	11	1	7
13722.58cfa830e4b0c9d6adf6bea4	0	0	0	0	0	0	0	0	0	0	0	0	0	9	0	0	0	20	0	0	0	2	1	4	0	34	0	13	0	0	0	0	0	0	0	0	0	0	0	0	0	0	0	0	0	0	0	0	0
13722.58cfa831e4b0c9d6adf6cd65	0	0	0	0	0	0	1	4	0	0	0	0	0	0	0	0	0	0	0	0	0	0	0	0	0	0	0	0	0	0	0	0	0	0	0	0	0	0	0	0	0	0	0	0	0	0	0	0	0
13722.58cfa830e4b0c9d6adf6bc1a	0	0	0	8	0	0	0	2	0	0	3	0	1	33	0	0	1	9	0	0	0	19	2	9	4	216	0	39	0	21	268	0	0	0	0	1	0	0	1	0	0	1	0	0	6	0	4	0	5
13722.58cfa82ee4b0c9d6adf6afe6	0	0	0	0	0	0	0	0	0	0	0	0	0	0	0	0	0	0	1	0	0	0	0	0	0	0	0	0	0	0	0	0	0	0	0	0	0	0	0	0	0	0	0	0	0	0	0	0	0
13722.58cfa82fe4b0c9d6adf6b9ec	0	0	0	0	0	0	0	1	0	0	0	0	0	0	0	0	0	0	0	0	0	0	0	0	0	0	0	0	0	0	0	0	0	0	0	0	0	0	0	0	0	0	0	0	0	0	0	0	0
13722.58cfa832e4b0c9d6adf6d5a7	0	0	0	0	0	0	0	0	0	0	0	0	0	0	0	0	0	0	1	0	0	0	0	0	0	0	0	0	0	0	0	0	0	0	1	0	0	0	0	0	0	0	0	0	0	0	0	0	0
13722.58cfa830e4b0c9d6adf6bb6e	0	0	0	10	0	0	1	1	0	0	0	0	0	2	0	0	1	30	1	8	6	149	10	61	14	1666	4	187	5	11	66	0	0	0	0	2	0	1	3	0	0	3	2	32	3	0	1	0	0
13722.58cfa832e4b0c9d6adf6d58c	0	0	0	0	0	0	0	1	0	0	0	0	0	0	0	0	0	0	0	0	0	0	0	0	0	0	0	0	0	0	0	0	0	0	0	0	0	0	0	0	0	0	0	0	0	0	0	0	0
13722.58cfa831e4b0c9d6adf6cadd	0	0	0	0	0	0	0	0	0	0	0	0	0	0	0	0	0	0	0	0	0	0	0	0	0	0	0	0	0	0	0	0	0	0	0	0	0	0	0	0	0	0	0	0	0	0	0	0	0
13722.58cfa832e4b0c9d6adf6d590	0	0	0	0	0	0	0	0	0	0	0	0	0	0	0	0	0	0	0	0	0	0	0	0	0	0	0	0	0	0	0	0	0	0	0	0	0	0	1	0	0	0	0	0	0	0	0	0	0
13722.58cfa830e4b0c9d6adf6bbea	0	1	20	9	0	2	7	58	5	0	6	0	0	0	1	0	22	8	5	0	0	3	0	1	111	8	4	0	0	0	32	0	8	0	1	11	1	9	5	0	2	0	1	0	0	0	1	0	1
13722.58cfa830e4b0c9d6adf6c05a	0	0	0	0	0	0	0	0	0	0	0	0	0	0	0	0	0	0	0	0	0	0	0	0	0	0	0	0	0	0	0	0	0	0	0	0	0	1	1	0	0	0	0	0	0	0	0	0	0
13722.58cfa82fe4b0c9d6adf6b9dc	0	0	0	0	0	0	1	3	0	0	0	0	0	0	0	0	0	0	0	0	0	0	0	0	0	0	0	0	0	0	0	0	0	0	0	0	0	0	0	0	0	0	0	0	0	0	0	0	0
13722.58cfa832e4b0c9d6adf6d598	0	0	0	0	0	0	0	0	0	0	0	0	0	0	0	0	0	0	0	0	0	0	0	0	0	0	0	0	0	0	0	0	0	0	0	1	0	0	0	0	0	0	0	0	0	0	0	0	0
13722.58cfa82fe4b0c9d6adf6b70c	2	0	0	1	0	0	0	0	0	0	0	0	0	0	0	0	0	0	0	0	0	0	0	0	0	0	0	0	0	0	0	0	0	0	0	4	0	0	0	0	0	0	0	0	0	0	0	0	0
13722.58cfa830e4b0c9d6adf6bb5c	0	0	0	1	0	0	3	2	0	0	0	0	0	4	1	0	3	1009	0	2	5	78	20	34	0	3617	2	48	1	1	43	2	0	0	2	4	1	7	1	2	0	1	5	16	0	0	4	22	2
13722.58cfa832e4b0c9d6adf6d234	0	0	0	0	0	0	0	0	0	0	0	0	0	0	0	0	0	0	0	0	0	0	0	0	0	0	0	0	0	0	0	0	0	0	0	0	0	0	1	0	0	0	0	0	0	0	0	0	0
13722.58cfa830e4b0c9d6adf6bba5	0	0	0	2	0	0	0	1	0	0	0	0	0	50	0	0	0	0	0	5	0	84	2	30	1	180	0	1	0	0	2	0	0	0	1	1	0	0	0	0	0	7	3	0	0	0	1	0	2
13722.58cfa82fe4b0c9d6adf6b9d8	0	0	1	0	0	0	2	3	0	4	4	0	0	6806	0	0	9	5927	4	78	8	6870	189	905	3472	24412	10	7001	1	8	248	0	0	0	1	12	0	8	2	3	1	48	61	2	0	0	814	7	10
13722.58cfa832e4b0c9d6adf6d57e	0	0	0	0	0	0	0	0	0	0	0	0	0	0	0	0	0	0	0	0	0	0	0	0	0	0	0	0	0	0	0	0	0	0	0	0	0	0	0	0	0	0	0	0	0	0	0	0	0
13722.58cfa830e4b0c9d6adf6c28a	0	0	0	0	0	0	0	0	0	0	0	0	0	220	0	0	0	13	0	0	1	81	2	37	12	547	0	71	0	0	6	0	0	0	0	1	0	1	0	0	0	4	1	2	0	0	0	1	0
13722.58cfa830e4b0c9d6adf6c292	0	0	0	0	0	0	1	0	0	0	0	0	0	0	0	0	1	258	0	0	0	1	0	0	0	58	0	1	0	0	1	0	0	0	0	0	0	0	0	0	0	4	0	0	0	0	0	0	0
13722.58cfa82fe4b0c9d6adf6ba35	0	0	1	1	0	0	0	1	0	0	16	0	0	391	0	0	76	468	1	3	4	306	31	1441	3	5550	6	3382	0	0	2628	0	0	0	0	2	1	2	2	5	0	130	7	2	1	0	9	0	85
13722.58cfa830e4b0c9d6adf6bbf0	0	0	0	0	0	0	0	1	0	1	5	0	1	83	0	0	3	42	0	3	2	42	4	3	35	124750	1	566	0	0	3	0	0	0	0	1	0	0	1	1	2	403	23	1254	0	5	0	2	2
13722.58cfa832e4b0c9d6adf6d586	0	0	0	0	0	0	0	1	0	0	0	0	0	0	0	0	0	0	0	0	0	0	0	0	0	0	0	0	0	0	0	0	0	0	0	0	0	0	0	0	0	0	0	0	0	0	0	0	0
13722.58cfa830e4b0c9d6adf6bbda	0	1	0	0	0	0	0	2	0	0	0	0	0	0	0	0	0	0	0	0	0	0	0	0	0	0	0	0	0	0	0	0	0	0	0	0	0	1	0	0	0	0	0	0	0	0	0	0	0
13722.58cfa82fe4b0c9d6adf6b5e4	0	0	0	0	0	0	0	1	0	0	0	0	0	0	0	0	0	1	0	0	0	0	0	0	0	1	0	0	0	0	0	0	0	0	0	0	0	0	0	0	0	0	0	0	0	0	0	0	0
13722.58cfa830e4b0c9d6adf6c27e	0	0	0	0	0	0	0	18	0	0	14	1	4	0	2	0	5	24	1	0	0	0	0	0	1	1	1	0	0	0	11	0	0	0	1	0	0	0	3	0	4	0	1	0	0	0	0	0	0
13722.58cfa82fe4b0c9d6adf6b77c	0	1	0	1	0	0	0	1	0	0	0	0	0	1	0	0	1	0	0	0	0	0	0	0	0	0	0	0	0	0	0	0	0	0	0	1	0	0	1	0	0	0	0	0	0	0	0	0	0
13722.58cfa82fe4b0c9d6adf6b928	0	0	0	1	0	0	2	0	0	0	0	0	0	0	0	0	0	3	0	0	0	0	0	0	0	0	0	0	0	0	0	0	0	0	0	0	0	0	0	0	0	0	0	0	0	0	0	0	0
13722.58cfa831e4b0c9d6adf6c46c	0	0	0	2	0	0	0	2	0	0	0	0	0	0	0	0	0	0	0	0	0	0	0	0	0	0	0	0	0	0	0	0	0	0	0	0	0	0	1	0	0	0	0	0	0	0	0	0	0
13722.58cfa830e4b0c9d6adf6bb78	0	0	0	6	0	0	0	8	0	0	0	0	0	0	0	0	0	0	0	0	0	0	0	0	0	0	0	0	0	0	1	0	0	0	0	2	0	0	0	0	0	0	0	0	0	0	0	0	0
13722.58cfa830e4b0c9d6adf6bbec	0	0	1	0	0	0	0	3	0	0	0	0	0	0	0	0	0	0	0	0	0	0	0	0	0	0	1	0	0	0	1	0	0	0	1	5	0	0	1	0	0	0	0	0	0	0	0	0	0
13722.58cfa82fe4b0c9d6adf6b9fe	0	1	0	0	0	0	3	0	0	0	0	0	0	13	0	0	7	23	0	0	0	14	3	8	0	141	0	9	0	1	6	0	0	0	0	2	0	1	0	0	0	1	2	0	0	0	0	0	0
13722.58cfa830e4b0c9d6adf6beb1	0	0	0	0	0	0	1	0	0	0	0	0	0	0	0	0	0	0	0	0	0	0	0	0	0	0	0	0	0	0	0	0	0	0	0	1	0	0	0	0	0	0	0	0	0	0	0	0	0
13722.58cfa830e4b0c9d6adf6bffa	0	0	0	1	0	0	0	4	0	0	0	0	0	0	0	0	6	3	0	0	0	0	0	0	0	0	0	0	0	0	7	0	0	0	0	2	0	20	0	0	0	0	0	0	0	0	0	0	0
13722.58cfa82fe4b0c9d6adf6b842	0	0	0	3	0	0	0	1	0	0	0	0	0	0	0	0	0	4	0	0	0	0	0	0	0	0	0	0	0	0	13	0	0	1	0	0	0	0	0	0	0	0	0	0	0	0	2	0	1
13722.58cfa830e4b0c9d6adf6ba70	0	0	0	4	0	0	0	1	0	0	0	0	0	0	0	0	0	0	0	0	0	0	0	0	0	0	0	0	0	0	1	0	0	1	0	1	0	0	2	0	0	0	0	0	0	0	0	0	0
13722.58cfa831e4b0c9d6adf6cd42	0	0	0	0	0	0	0	0	0	0	0	0	0	0	0	0	0	0	0	0	0	0	0	0	0	0	0	0	0	0	0	0	0	0	0	1	0	0	0	0	0	0	0	0	0	0	0	0	0
13722.58cfa831e4b0c9d6adf6c64a	0	0	1	0	0	0	0	1	0	0	0	0	0	0	0	0	0	1	0	0	0	0	0	0	0	0	0	0	0	0	1	0	0	0	0	0	0	0	0	0	0	0	0	0	0	0	0	0	0
13722.58cfa830e4b0c9d6adf6bac2	0	0	0	5	0	0	0	3	0	0	0	0	0	0	0	0	0	0	0	0	0	0	0	0	0	0	0	0	0	0	0	0	0	0	0	0	0	0	0	0	0	0	0	0	0	0	0	0	0
13722.58cfa830e4b0c9d6adf6bbc6	0	1	14	0	0	0	1	7	0	0	0	0	0	1	1	0	1	207	0	0	0	9	0	6	1	1097	0	28	0	0	0	0	0	1	0	8	0	2	3	0	0	1	0	0	0	12	0	0	0
13722.58cfa831e4b0c9d6adf6c92d	0	0	0	0	0	0	0	0	0	0	0	0	0	0	0	0	0	0	0	0	0	0	0	0	0	0	0	0	0	0	0	0	0	0	0	0	0	0	0	0	0	0	0	0	0	0	0	0	0
13722.58cfa82fe4b0c9d6adf6b8f8	0	0	0	0	0	0	1	0	0	0	0	0	0	0	0	0	0	0	0	0	0	0	0	0	0	0	0	0	0	0	0	0	0	1	0	0	0	0	0	0	0	0	0	0	0	0	0	0	0
13722.58cfa831e4b0c9d6adf6c6cc	0	0	0	0	0	0	0	0	0	0	0	0	0	0	0	0	0	0	0	0	0	0	0	0	0	0	0	0	0	0	0	0	0	0	0	0	0	0	0	0	0	0	0	0	0	0	0	0	0
13722.58cfa831e4b0c9d6adf6c93b	0	0	1	0	0	0	0	0	0	0	0	0	0	0	0	0	0	1	0	0	0	0	0	0	0	0	0	0	0	0	0	0	0	0	0	0	0	0	0	0	0	1	0	0	0	0	0	0	0
13722.58cfa832e4b0c9d6adf6d206	0	0	0	0	0	0	1	0	0	0	0	0	0	0	0	0	0	0	0	0	0	0	0	0	0	0	0	0	0	0	0	0	0	0	0	0	0	0	0	0	0	0	0	0	0	0	0	0	0
13722.58cfa830e4b0c9d6adf6bca6	0	0	0	0	0	1	0	1	0	0	1	0	1	0	0	0	4	4	0	0	0	0	0	0	1	6	0	1	0	0	0	0	0	0	0	0	0	0	0	0	0	0	0	0	0	0	0	0	1
13722.58cfa830e4b0c9d6adf6bc7e	0	0	0	2	0	0	0	5	0	0	0	0	0	0	0	0	0	0	2	0	0	0	0	0	0	9	0	2	0	0	0	0	0	3	0	5	0	0	0	0	0	0	0	0	0	0	0	0	0
13722.58cfa830e4b0c9d6adf6bf46	0	0	0	0	0	0	0	0	0	0	0	0	0	0	0	0	1	1	2	0	0	0	0	0	0	0	0	0	0	0	24	0	0	0	0	17	0	1	0	0	0	0	0	0	0	0	0	0	0
13722.58cfa82fe4b0c9d6adf6b978	0	0	0	0	0	0	1	12	0	0	0	0	0	0	0	0	1	1	0	0	0	0	0	0	0	0	0	0	0	0	2	0	0	0	0	0	0	0	0	0	0	0	0	0	0	0	0	0	0
13722.58cfa830e4b0c9d6adf6bc20	0	0	0	0	0	0	0	0	0	0	0	0	0	71	0	0	17	829	0	1	0	65	1	16	6	676	1	12	0	0	7	0	0	1	0	0	0	0	0	0	0	1	3	1	0	0	0	0	3
13722.58cfa830e4b0c9d6adf6bc42	0	0	0	2	0	0	1	3	0	0	0	0	0	0	0	0	0	0	0	0	0	0	0	0	0	0	0	0	0	0	0	0	0	0	0	1	0	0	0	0	0	0	0	0	0	0	0	0	0
13722.58cfa82ee4b0c9d6adf6b030	1	0	0	0	0	0	0	1	0	0	0	0	0	0	0	0	0	1	0	0	0	0	0	0	0	0	0	0	0	0	0	0	0	0	0	0	0	0	0	0	0	0	0	0	0	0	0	0	0
13722.58cfa82fe4b0c9d6adf6b96c	0	1	0	0	0	0	2	8	0	0	0	0	0	0	0	0	0	0	0	0	0	0	0	0	0	0	0	0	0	0	1	0	0	0	0	0	0	0	1	0	0	0	0	0	0	0	0	0	0
13722.58cfa830e4b0c9d6adf6bf36	0	0	0	0	0	0	0	0	0	0	0	0	0	0	0	0	0	0	0	0	0	0	0	0	0	0	0	0	0	0	0	0	0	0	0	0	0	0	0	0	1	0	0	0	0	0	0	0	0
13722.58cfa82fe4b0c9d6adf6b840	0	0	0	3	0	0	0	0	0	0	0	0	0	6	0	0	0	4	0	0	0	3	1	3	0	484	0	13	0	0	2	0	0	0	0	0	0	1	0	0	0	0	0	0	0	0	0	0	0
13722.58cfa831e4b0c9d6adf6c524	0	0	0	4	0	0	1	0	0	0	1	0	0	3	0	1	1	502	0	6	8	48	13	11	1	17437	3	9866	0	7	36	0	0	0	0	0	0	1	2	1	0	23	39	0	21	2	0	1	1
13722.58cfa832e4b0c9d6adf6ce2a	0	0	0	0	0	0	0	1	0	0	0	0	0	0	0	0	0	0	0	0	0	0	0	0	0	0	0	0	0	0	0	0	0	0	0	0	0	0	0	0	0	0	0	0	0	0	0	0	0
13722.58cfa82fe4b0c9d6adf6b83f	0	0	0	0	1	0	1	0	0	0	0	0	0	0	0	0	0	0	0	0	0	0	0	0	0	0	0	0	0	0	1	0	0	0	0	0	0	0	0	0	0	0	0	0	0	0	0	0	0
13722.58cfa830e4b0c9d6adf6bf97	0	0	0	0	0	0	1	2	0	0	0	0	0	0	0	0	0	0	0	0	0	0	0	0	0	0	0	0	0	0	2	0	0	0	0	0	0	0	0	0	0	0	0	0	0	0	0	0	0
13722.58cfa831e4b0c9d6adf6c64c	0	0	0	0	0	0	0	0	0	0	0	0	0	0	0	0	12	0	0	0	0	0	0	0	0	0	0	0	0	0	1	0	0	1	0	0	0	0	0	0	0	0	0	0	0	0	0	0	0
13722.58cfa830e4b0c9d6adf6bb5a	0	0	0	3	0	0	0	2	0	0	0	0	0	0	0	0	0	3	0	0	0	168	10	22	2	383	0	27	0	24	1	0	0	0	0	0	0	2	0	0	0	0	6	0	5	0	0	0	6
13722.58cfa832e4b0c9d6adf6d200	0	0	0	0	0	0	1	0	0	0	0	0	0	0	0	0	0	0	0	0	0	0	0	0	0	0	0	0	0	0	0	0	0	0	0	0	0	0	0	0	0	0	0	0	0	0	0	0	0
13722.58cfa831e4b0c9d6adf6c538	0	0	2	0	0	0	0	0	0	0	0	0	0	0	0	0	0	0	0	0	0	0	0	0	0	0	0	0	0	0	0	0	0	0	0	0	0	0	0	0	0	0	0	0	0	0	0	0	0
13722.58cfa830e4b0c9d6adf6bede	0	0	0	5	0	0	2	1	0	0	0	0	0	0	0	0	0	101	2	2	1	300	17	20	4	1012	0	89	0	1	467	0	0	0	0	1	0	0	0	3	0	3	1	0	0	0	7	0	20
13722.58cfa830e4b0c9d6adf6c204	0	0	1	0	0	0	0	1	0	0	1	0	0	0	0	0	0	0	0	0	0	0	0	0	0	0	0	0	0	0	0	0	0	0	0	0	0	0	0	0	0	0	0	0	0	0	0	0	0
13722.58cfa830e4b0c9d6adf6c070	0	0	0	0	0	0	1	0	0	0	0	0	0	1	0	0	5	1076	0	2	1	28	2	6	10	675	0	74	0	5	77	0	0	0	0	0	0	0	0	0	0	132	12	0	0	0	27	0	4
13722.58cfa831e4b0c9d6adf6c512	0	0	0	0	0	0	0	1	0	0	0	0	0	0	0	0	0	0	0	0	0	0	0	0	0	0	0	0	0	0	0	0	0	0	0	0	0	0	0	0	0	0	0	0	0	0	0	0	0
13722.58cfa82fe4b0c9d6adf6b8e8	0	0	0	1	0	0	1	0	0	0	580	0	3	4	1	5	14491	98610	0	5	2	23	8	42	2	110206	0	238	0	2	2818	0	0	0	0	3	0	0	2	0	0	11	0	0	0	1	1219	0	315
13722.58cfa82fe4b0c9d6adf6b5da	0	0	0	0	0	0	0	1	0	0	0	0	0	0	0	0	0	0	1	0	0	0	0	0	0	0	0	0	0	0	0	0	0	0	0	0	0	0	0	0	0	0	0	0	0	0	0	0	0
13722.58cfa831e4b0c9d6adf6c788	0	0	1	0	0	0	0	0	0	0	0	0	0	0	0	0	0	0	0	0	0	0	0	0	0	0	0	0	0	0	1	0	0	0	0	0	0	0	0	0	0	0	0	0	0	0	0	0	0
13722.58cfa830e4b0c9d6adf6c124	0	0	0	0	0	5	0	0	0	0	0	0	0	0	0	0	0	0	0	0	0	0	0	0	0	0	0	0	0	0	0	0	0	0	0	0	0	0	0	0	0	0	0	0	0	0	0	0	0
13722.58cfa82fe4b0c9d6adf6b89a	0	3	0	2	0	0	0	1	0	1	1	0	0	7	0	0	0	2	1	89	7	237	16	18	8	10837	1	253	0	5	6	0	0	0	0	4	0	3	2	0	0	425	77	0	894	0	1	3	55
13722.58cfa831e4b0c9d6adf6c5c2	0	0	0	0	0	0	0	0	0	0	0	0	0	0	0	0	0	6	0	0	0	0	0	0	0	0	0	0	0	0	12	0	0	0	0	0	0	2	0	0	0	0	0	0	0	0	1	0	0
13722.58cfa831e4b0c9d6adf6c5ae	0	0	0	0	0	0	0	0	0	0	0	0	0	0	0	0	12	0	0	0	0	0	0	0	0	0	0	0	0	0	1	0	0	1	0	0	0	0	0	0	0	0	0	0	0	0	0	0	0
13722.58cfa830e4b0c9d6adf6ba7c	0	0	0	1	0	0	0	0	0	0	0	0	0	0	0	0	0	12	0	0	0	17	1	2	3	190	0	36	0	0	1	0	0	0	0	0	0	0	0	0	0	0	0	0	0	0	1	0	0
13722.58cfa82fe4b0c9d6adf6b8b8	0	0	0	5	0	0	0	1	0	0	0	0	0	0	0	0	0	1	0	0	0	0	0	0	0	1	0	0	0	0	2	0	0	0	0	0	0	0	0	0	0	0	0	0	0	0	0	0	0
13722.58cfa82fe4b0c9d6adf6b71c	0	0	0	0	0	0	1	0	0	0	0	0	0	0	0	0	0	0	0	0	0	0	0	0	0	0	0	0	0	0	0	0	0	0	0	0	0	0	0	0	0	0	0	0	0	0	0	0	0
13722.58cfa830e4b0c9d6adf6c02a	0	0	0	0	0	0	0	2	0	0	0	0	0	0	0	0	0	0	0	0	0	0	0	0	0	0	0	0	0	0	0	0	0	0	0	0	0	0	0	0	0	0	0	0	0	0	0	0	0
13722.58cfa831e4b0c9d6adf6ccac	0	0	1	0	0	0	0	0	0	0	0	0	0	0	0	0	0	0	0	0	0	0	0	0	0	0	0	0	0	0	0	0	0	0	0	0	0	0	0	0	0	0	0	0	0	0	0	0	0
13722.58cfa830e4b0c9d6adf6c1bc	0	0	0	3	0	0	1	2	0	0	0	0	0	6	0	0	0	9	0	0	0	15	0	3	2	177	0	9	0	0	0	0	0	0	0	0	0	0	0	1	0	0	0	0	0	0	0	0	0
13722.58cfa830e4b0c9d6adf6bc02	0	0	1	0	0	0	0	0	6	0	913	1	1	11	2	3	836	34900	0	5	3	178	8	269	727	31804	11	521	1	28	3280	3	0	2	0	6	2	13	4	0	0	162	16	1	14	0	1732	2	231
13722.58cfa831e4b0c9d6adf6cd20	0	0	0	0	0	0	0	0	0	0	0	0	0	0	0	0	0	0	0	0	0	0	0	0	0	0	0	0	0	0	0	0	0	0	0	0	0	0	0	0	0	0	0	0	0	0	0	0	0
13722.58cfa831e4b0c9d6adf6cb08	0	0	0	0	0	0	0	0	0	0	0	0	0	0	0	0	0	0	0	0	0	0	0	0	0	0	0	0	0	0	0	0	0	0	0	0	0	0	0	0	0	0	0	0	0	0	0	0	0
13722.58cfa830e4b0c9d6adf6bc3a	0	0	0	1	0	1	0	1	0	0	0	0	0	0	0	0	0	1	0	0	0	0	0	0	0	0	0	0	0	0	0	0	0	0	1	2	0	0	0	0	0	0	0	0	0	0	0	0	0
13722.58cfa831e4b0c9d6adf6c4a6	0	0	0	0	0	0	2	2	0	0	0	0	0	0	0	0	0	0	0	0	0	0	0	0	0	0	0	0	0	0	0	0	0	0	0	0	0	0	1	0	0	0	0	0	0	0	0	0	0
13722.58cfa830e4b0c9d6adf6bff2	0	1	0	1	0	0	0	0	0	0	144	0	1	22	0	0	0	10054	0	0	0	37	22	15	8	332	0	36	0	2	162	3	0	0	0	9	0	12	0	0	1	2	2	0	0	0	32	0	1
13722.58cfa830e4b0c9d6adf6bb70	0	1	0	0	0	0	2	2	0	0	0	0	0	0	0	0	0	0	0	0	0	0	0	0	0	0	0	0	0	0	0	0	0	0	0	0	0	0	0	0	0	0	0	0	0	0	0	0	0
13722.58cfa82fe4b0c9d6adf6b694	0	0	0	5	0	0	0	1	0	0	0	0	0	0	0	0	0	0	1	0	0	0	0	0	0	0	0	0	0	0	0	0	0	0	0	1	0	0	0	0	0	1	0	0	0	0	0	0	0
13722.58cfa832e4b0c9d6adf6d0b4	0	0	0	0	0	0	0	0	0	0	0	0	0	0	0	0	0	0	0	0	0	0	0	0	0	0	0	0	0	0	0	0	0	0	0	0	0	0	1	0	0	0	0	0	0	0	0	0	0
13722.58cfa830e4b0c9d6adf6bde4	1	1	7	0	0	0	0	9	0	0	0	0	0	0	0	0	1	1	0	0	0	2	0	0	0	1	0	0	0	0	1	0	0	0	0	6	0	0	0	0	1	0	0	0	0	0	0	0	0
13722.58cfa830e4b0c9d6adf6bf42	0	0	0	0	0	0	0	0	0	0	0	0	0	0	0	0	0	0	0	0	0	0	0	0	0	0	0	0	0	0	0	0	0	0	0	0	0	0	0	0	0	0	0	0	0	0	0	0	0
13722.58cfa831e4b0c9d6adf6cc6c	0	0	0	0	0	0	0	0	0	0	0	0	0	0	0	0	0	0	0	0	0	0	0	0	0	0	0	0	0	0	0	0	0	0	0	0	0	0	0	0	0	0	0	0	0	0	0	0	0
13722.58cfa832e4b0c9d6adf6ceae	0	0	0	0	0	0	0	0	0	0	0	0	0	0	0	0	0	0	0	0	0	0	0	0	0	0	0	0	0	0	0	0	0	0	0	0	0	0	0	0	0	0	0	0	0	0	0	0	0
13722.58cfa830e4b0c9d6adf6bc22	0	0	0	0	0	0	1	4	1	0	0	0	0	267	0	0	7	280	2	3	1	248	0	18	18	1249	1	29	0	1	22	0	0	0	0	8	0	0	0	0	0	1	3	0	0	0	1	1	5
13722.58cfa831e4b0c9d6adf6c46a	0	0	0	0	0	0	0	3	0	0	0	0	0	0	0	0	0	0	0	0	0	0	0	0	0	29	0	0	0	0	0	0	0	0	0	0	0	1	0	0	0	1	0	0	0	0	0	0	0
13722.58cfa830e4b0c9d6adf6bcc8	0	0	0	1	0	0	2	6	0	0	0	0	0	233	0	0	56	213	1	0	1	104	10	50	79	7618	0	40	0	7	14	0	1	0	2	29	1	1	2	0	0	9	12	12	0	0	52	5	0
13722.58cfa832e4b0c9d6adf6d3f0	0	0	0	0	0	0	0	0	0	0	0	0	0	0	0	0	0	0	0	0	0	0	0	0	0	0	0	0	0	0	0	0	0	0	0	0	0	0	0	0	0	0	0	0	0	0	0	0	0
13722.58cfa830e4b0c9d6adf6bc2a	0	0	0	0	0	0	0	0	0	0	0	0	0	0	0	0	1	490	0	0	2	39	30	6	0	6209	0	1506	0	25	1	0	0	0	0	4	0	2	0	0	0	32	29	0	1	0	1	0	1
13722.58cfa830e4b0c9d6adf6bcc4	0	0	0	1	0	0	0	2	0	0	0	0	0	0	0	0	12	333	0	0	0	1	0	0	0	3	0	0	0	0	0	0	0	0	0	0	0	0	0	0	0	1	0	0	0	0	0	0	0
13722.58cfa830e4b0c9d6adf6beac	0	0	0	1	0	0	0	0	0	0	0	0	0	0	0	0	0	0	0	0	0	0	0	0	0	0	0	0	0	0	0	0	0	0	0	0	0	0	0	0	0	0	0	0	0	0	0	0	0
13722.58cfa830e4b0c9d6adf6ba7a	0	1	0	2	0	0	1	1	0	0	0	0	0	0	0	0	0	1	0	0	0	0	0	0	0	0	0	0	0	0	0	0	0	0	0	0	0	0	0	0	0	0	0	0	0	0	0	0	0
13722.58cfa82fe4b0c9d6adf6b726	0	0	0	0	0	0	1	0	0	0	0	0	0	0	0	0	0	0	0	0	0	0	0	0	0	0	0	0	0	0	0	0	0	0	0	0	0	0	0	0	0	0	0	0	0	0	0	0	0
13722.58cfa830e4b0c9d6adf6be8e	0	0	0	2	0	0	0	3	0	0	0	0	0	0	0	0	0	0	0	0	0	0	0	0	0	0	0	0	0	0	1	0	0	0	0	1	0	1	0	0	0	0	0	0	0	0	0	0	0
13722.58cfa832e4b0c9d6adf6d2a8	0	0	1	0	0	0	0	0	0	0	0	0	0	0	0	0	0	0	0	0	0	0	0	0	0	0	0	0	0	0	0	0	0	0	0	0	0	0	0	0	0	0	0	0	0	0	0	0	0
13722.58cfa82ee4b0c9d6adf6afc4	0	1	0	0	0	0	0	3	0	0	0	0	0	0	0	0	0	0	0	0	0	0	0	0	0	0	0	0	0	0	0	0	0	0	0	0	0	0	0	0	0	0	0	0	0	0	0	0	0
13722.58cfa830e4b0c9d6adf6c11a	3	0	0	0	0	0	0	0	0	0	0	0	0	0	7	0	0	2	1	0	0	0	0	0	0	0	0	0	0	0	0	0	0	0	0	0	0	0	0	0	0	0	0	0	0	0	0	0	0
13722.58cfa82fe4b0c9d6adf6ba3e	0	0	0	0	0	0	0	1	0	0	0	0	0	0	0	0	1	0	0	0	0	0	0	0	0	0	0	0	0	0	0	0	0	1	0	0	0	0	0	0	0	0	0	0	0	0	0	0	0
13722.58cfa82fe4b0c9d6adf6b88c	0	0	0	4	0	0	0	5	0	0	0	0	0	0	0	0	0	1	0	0	0	0	0	0	0	0	0	0	0	0	0	0	0	0	0	1	0	0	1	0	0	0	0	0	0	0	0	0	0
13722.58cfa830e4b0c9d6adf6bb88	0	0	0	1	0	1	1	2	0	0	0	0	0	0	0	0	0	1	1	10	3	482	9	760	3	16525	2	1016	1	2	2	0	0	0	0	1	0	0	1	0	0	52	3	0	0	0	0	0	5
13722.58cfa82ee4b0c9d6adf6acf3	0	0	0	2	0	0	1	0	0	0	0	0	0	0	0	0	0	0	0	0	0	0	0	0	0	2	0	0	0	0	0	0	0	0	1	2	0	0	0	0	0	0	0	0	0	0	0	0	0
13722.58cfa82ee4b0c9d6adf6aec6	0	0	1	1	0	0	1	14	0	0	0	0	0	0	0	0	0	0	0	0	0	0	0	0	0	0	0	0	0	0	0	0	0	0	0	5	0	1	0	0	0	0	0	0	0	0	0	0	0
13722.58cfa82ee4b0c9d6adf6ad9c	0	2	0	1	0	0	0	15	0	0	0	0	0	0	0	0	1	1	5	0	0	0	0	0	0	0	0	0	0	0	0	0	1	0	4	79	2	0	0	0	0	0	0	0	0	0	0	0	0
13722.58cfa82ee4b0c9d6adf6a90c	0	0	0	0	0	0	0	3	0	0	0	0	0	0	0	0	1	0	2	0	0	0	0	0	0	0	0	0	0	0	0	0	1	0	2	2	0	0	2	0	0	0	0	0	0	0	0	0	0
13722.58cfa82ee4b0c9d6adf6abc4	0	0	0	1	0	0	0	9	0	0	0	0	0	0	0	0	0	0	1	0	0	0	0	0	2	1	0	0	0	0	1	0	0	0	0	2	0	0	0	0	0	0	0	0	0	0	0	0	0
13722.58cfa82ee4b0c9d6adf6aed8	0	0	0	0	0	0	0	1	0	0	0	0	0	0	0	0	0	0	0	0	0	0	0	0	0	0	0	0	0	0	0	0	0	0	0	1	0	0	0	0	0	0	0	0	0	0	0	0	0
13722.58cfa830e4b0c9d6adf6baa2	0	0	3	0	0	0	2	11	0	0	0	0	0	0	0	0	1	6	0	0	0	90	8	5	1	1344	1	164	0	3	14	1	0	0	0	2	0	1	4	0	0	54	8	0	12	0	1	0	9
13722.58cfa82ee4b0c9d6adf6aef4	0	0	0	1	1	4	2	0	0	0	0	0	0	0	0	0	0	0	0	0	0	0	0	0	0	0	0	0	0	0	0	0	0	0	0	3	0	0	0	0	0	0	0	0	0	0	0	0	0
13722.58cfa82fe4b0c9d6adf6b7a8	0	26	0	0	0	0	0	5	0	0	0	0	0	2	0	0	4	2	0	0	0	1	0	0	0	2	1	0	0	0	1	0	0	0	4	20	0	9	0	0	0	0	0	0	0	0	0	0	0
13722.58cfa82ee4b0c9d6adf6a9e0	0	0	4	2	0	0	0	0	0	0	4	0	3	0	0	0	0	0	0	0	0	2	0	0	0	1	0	0	0	0	0	0	0	0	0	3	0	1	0	0	0	0	0	0	0	0	4	0	0
13722.58cfa82fe4b0c9d6adf6b9fa	0	0	3	0	0	0	0	35	0	0	0	0	0	0	0	0	1	0	2	0	0	3	0	0	0	5	0	0	0	0	2	0	0	0	2	3	0	1	6	0	0	0	0	0	0	0	0	0	0
13722.58cfa82ee4b0c9d6adf6aa3a	0	0	0	0	0	0	1	10	0	0	0	0	0	0	0	0	0	0	4	0	0	1	0	0	1	2	0	0	0	0	0	0	0	2	5	13	3	3	17	0	0	0	0	0	0	0	0	0	0
13722.58cfa82ee4b0c9d6adf6ad36	0	0	0	2	0	0	0	6	0	0	0	0	0	0	0	0	0	0	2	0	0	0	0	0	0	0	0	0	0	0	0	0	0	0	0	33	0	0	1	0	0	0	0	0	0	0	0	0	0
13722.58cfa830e4b0c9d6adf6bc84	0	0	4	0	0	0	2	10	0	0	0	0	1	77	0	0	0	0	2	9	1	31	10	19	3	2695	2	452	0	9	16	0	0	0	1	4	1	0	5	0	1	2	1	4	0	0	2	1	7
13722.58cfa82ee4b0c9d6adf6ac36	0	1	0	0	0	0	0	5	0	0	0	0	0	0	0	0	0	0	0	0	0	0	0	0	0	1	0	0	0	0	1	0	0	0	0	2	0	0	0	0	0	0	0	0	0	0	0	0	0
13722.58cfa82de4b0c9d6adf6a774	0	0	0	0	0	0	0	4	0	0	9	0	0	0	0	0	0	0	0	0	0	0	0	0	0	0	0	0	0	0	2	0	0	0	0	3	0	2	1	0	0	0	0	0	0	0	0	0	0
13722.58cfa82ee4b0c9d6adf6adce	0	0	0	1	0	0	3	4	0	0	0	0	1	0	0	0	0	3	1	0	0	0	0	0	1	1	0	0	0	1	2	0	0	0	1	3	0	0	12	0	0	0	0	1	0	5	0	0	0
13722.58cfa830e4b0c9d6adf6bc96	0	0	2	1	0	0	2	10	0	0	0	0	0	0	0	0	2	1	0	0	0	0	0	0	1	0	1	1	0	0	4	0	0	1	0	11	1	0	3	0	0	0	0	1	0	0	0	0	0
13722.58cfa82ee4b0c9d6adf6aa44	0	0	1	1	1	7	24	17	0	0	0	0	0	0	0	1	293	452	1	0	0	7	0	0	8	14	6	7	0	0	4707	0	0	0	0	2	0	13	0	0	1	0	0	0	0	0	6	5	5
13722.58cfa82ee4b0c9d6adf6adee	0	0	0	1	0	0	4	1	0	0	1	0	0	0	0	0	2	9	0	0	0	0	0	0	0	2	2	0	0	0	21	0	0	0	0	1	0	3	0	0	0	0	0	0	0	0	1	0	0
13722.58cfa82ee4b0c9d6adf6af2e	0	0	0	1	0	0	1	13	0	0	0	0	0	0	0	0	1	0	2	0	0	0	0	0	0	0	0	0	0	0	2	0	0	0	1	11	0	0	1	0	0	0	0	0	0	0	0	0	0
13722.58cfa82fe4b0c9d6adf6ba14	0	1	6	0	0	0	0	11	0	0	4	0	0	2	1	0	29	18	0	11	13	2025	13	290	44	4695	15	5312	3	3	137	0	0	0	3	3	1	19	5	0	0	4	8	1	0	0	8	1	2
13722.58cfa82ee4b0c9d6adf6ae4c	0	0	0	1	0	0	1	3	0	0	0	0	0	1	0	0	0	0	1	0	0	0	0	0	0	0	0	0	0	0	0	0	2	1	8	126	2	1	1	0	0	0	0	0	0	0	0	0	0
13722.58cfa82ee4b0c9d6adf6ac1e	0	0	0	0	0	1	3	5	0	0	0	0	0	0	0	0	0	0	2	0	0	0	0	0	0	0	0	0	0	0	1	0	0	0	0	0	0	0	0	0	0	0	0	0	0	0	0	0	0
13722.58cfa82ee4b0c9d6adf6ae0e	1	0	0	0	0	0	0	0	0	0	0	0	0	1	0	0	0	0	1	0	0	0	0	0	0	2	0	0	0	0	2	0	0	0	0	0	0	0	1	0	0	0	0	0	0	0	0	0	0
13722.58cfa82ee4b0c9d6adf6a8b8	0	0	0	0	0	0	0	1	0	0	0	0	0	0	0	0	0	0	0	0	0	0	0	0	0	0	0	0	0	0	0	0	0	0	0	1	0	0	0	0	0	0	0	0	0	0	0	0	0
13722.58cfa82ee4b0c9d6adf6ae11	0	1	0	0	0	0	0	10	0	0	0	0	0	0	0	0	0	2	0	0	0	0	0	0	0	0	1	0	0	0	0	0	0	0	0	0	0	3	0	0	0	0	0	0	0	0	0	0	0
13722.58cfa82ee4b0c9d6adf6ad3c	0	0	0	4	0	0	5	3	0	0	0	0	0	0	1	0	0	20	1	0	0	0	0	0	0	0	0	1	0	0	1	0	1	0	3	9	0	0	1	0	0	0	0	0	0	0	0	0	0
13722.58cfa82ee4b0c9d6adf6af6a	0	0	0	0	0	0	0	2	0	0	0	0	0	0	0	0	0	2	0	0	0	0	0	0	0	0	0	0	0	0	3	0	0	0	0	2	0	0	0	0	0	0	0	0	0	0	0	0	0
13722.58cfa82ee4b0c9d6adf6ab78	0	1	1	2	0	1	1	8	0	0	0	0	2	0	0	0	0	0	1	1	0	1	0	0	0	2	0	0	0	0	8	0	0	0	1	4	0	1	1	0	0	0	0	0	0	0	0	0	0
13722.58cfa82fe4b0c9d6adf6b83d	0	0	0	0	0	1	0	4	0	0	0	0	0	0	0	0	0	0	0	0	0	0	0	0	0	2	0	0	0	0	0	0	0	0	1	1	0	0	1	0	0	0	0	0	0	0	0	0	0
13722.58cfa82ee4b0c9d6adf6aefa	0	0	5	2	0	3	1	15	0	0	0	0	1	0	1	0	0	1	1	0	0	0	0	0	1	1	0	0	0	0	3	0	0	0	0	13	0	0	3	0	0	0	0	0	0	0	0	0	0
13722.58cfa82ee4b0c9d6adf6a910	0	0	0	0	0	0	0	0	0	0	0	0	0	0	0	0	0	0	0	0	0	0	0	0	0	0	0	0	0	0	0	0	0	0	0	0	0	1	0	0	0	0	0	0	0	0	0	0	0
13722.58cfa82de4b0c9d6adf6a75e	0	0	0	0	0	1	0	1	0	0	0	0	0	0	0	0	0	0	3	0	0	0	0	0	0	0	0	0	0	0	0	0	0	0	0	2	0	0	0	0	0	0	0	0	0	0	0	0	0
13722.58cfa82ee4b0c9d6adf6abac	0	0	0	0	0	0	0	3	0	1	0	0	0	0	0	0	0	0	0	0	0	0	0	0	0	0	2	0	0	0	2	0	0	0	0	0	0	0	0	0	0	0	0	0	0	0	0	0	0
13722.58cfa82de4b0c9d6adf6a49e	0	0	0	0	0	0	2	55	0	0	0	0	0	0	1	1	2	5	0	0	0	0	0	0	0	1	2	0	0	0	6	0	0	0	0	6	0	2	17	0	0	0	0	0	0	0	0	0	0
13722.58cfa82ee4b0c9d6adf6a922	0	1	8	1	0	1	1	2	0	0	0	0	0	0	0	0	0	0	4	0	0	0	0	0	0	0	0	0	0	0	0	0	0	1	0	2	1	0	3	0	0	0	0	0	0	1	0	0	0
13722.58cfa82ee4b0c9d6adf6ad4d	0	1	0	2	0	0	0	3	0	0	1	0	3	0	0	0	48	378	0	0	0	0	0	0	0	2	2	0	0	0	660	0	0	0	0	7	0	41	1	0	0	0	0	0	0	0	6	0	1
13722.58cfa82ee4b0c9d6adf6af44	0	0	0	1	0	0	0	2	0	0	0	0	0	0	0	0	0	0	0	0	0	0	0	0	0	0	0	0	0	0	0	0	0	0	0	2	0	0	0	0	0	0	0	0	0	0	0	0	0
13722.58cfa82ee4b0c9d6adf6aa72	0	0	3	0	0	0	0	3	0	0	0	0	0	0	0	0	0	0	0	0	0	0	0	0	0	0	0	0	0	0	0	0	0	0	0	1	0	0	1	0	0	0	0	0	0	0	0	0	0
13722.58cfa82fe4b0c9d6adf6b3c0	0	0	0	0	0	0	2	1	0	0	0	0	0	0	0	0	1	0	0	0	0	0	0	0	0	0	0	0	0	0	1	0	0	0	0	6	0	0	1	0	0	0	0	0	0	0	0	0	0
13722.58cfa82ee4b0c9d6adf6ad14	0	0	0	0	0	0	2	13	1	0	0	0	0	0	0	0	1	0	0	0	0	0	0	0	5	1	0	0	0	0	4	0	1	0	0	3	0	0	7	0	0	0	0	0	0	0	0	0	0
13722.58cfa82ee4b0c9d6adf6a8a2	0	5	0	0	0	0	2	26	0	0	0	0	0	0	0	0	0	1	0	0	0	0	0	0	0	0	0	0	0	0	0	0	0	0	1	2	0	0	6	0	0	0	0	1	0	0	0	0	0
13722.58cfa82ee4b0c9d6adf6aa06	0	0	0	0	0	0	0	0	0	0	19	0	2	0	0	0	234	7937	0	0	0	0	0	0	4	3	1	0	0	0	469	1	0	0	0	2	0	1	0	0	0	0	0	0	0	0	0	0	0
13722.58cfa82ee4b0c9d6adf6ac68	0	2	0	0	0	0	0	4	0	0	0	0	0	0	0	0	0	0	1	0	0	0	0	1	0	1	0	0	0	0	2	0	0	0	0	1	1	0	0	0	0	0	0	0	0	0	0	0	0
13722.58cfa832e4b0c9d6adf6d1ae	0	0	0	0	0	0	0	18	0	0	0	0	0	0	5	0	4	3	0	0	0	0	0	0	0	3	0	0	0	0	5	0	0	0	0	1	0	1	1	0	0	0	0	0	0	0	1	0	0
13722.58cfa82de4b0c9d6adf6a486	0	1	21	2	0	1	8	5493	0	0	5	0	3	0	3	0	59	42	7	0	0	1	0	0	4	5	5	1	0	0	174	0	0	0	1	5	0	33	7	0	0	0	1	0	0	0	11	1	1
13722.58cfa82de4b0c9d6adf6a776	0	0	0	0	0	0	1	11	0	0	1	0	0	0	0	0	0	0	3	0	0	8	0	0	1	9	1	0	0	0	0	0	0	0	0	1	0	0	4	0	0	0	0	3	0	0	0	0	0
13722.58cfa82de4b0c9d6adf6a718	0	0	0	0	0	0	0	5	0	0	6	0	0	0	0	0	1	0	0	0	0	0	0	0	0	0	0	0	0	0	0	0	0	0	0	0	0	0	0	0	0	0	0	0	0	0	0	0	0
13722.58cfa82ee4b0c9d6adf6a90a	0	7274	0	2	0	1	0	2	1	0	41	0	12	0	18	0	4	7	0	0	0	1	0	1	0	4	0	0	0	0	1	0	0	0	1	5	2	0	7	0	8	1	0	0	0	1	0	5	0
13722.58cfa82ee4b0c9d6adf6aef6	0	0	0	1	0	2	2	3	0	0	0	0	2	0	0	0	0	0	2	0	0	0	0	0	1	1	0	0	0	0	1	0	3	0	1	24	0	2	1	0	0	0	0	0	0	0	0	0	0
13722.58cfa82ee4b0c9d6adf6a858	0	0	0	0	0	0	0	22	0	0	0	0	0	0	0	0	0	0	1	0	0	0	0	0	0	1	0	0	0	0	1	0	1	0	1	18	0	1	0	0	0	0	0	0	0	0	0	0	0
13722.58cfa82ee4b0c9d6adf6adc1	0	0	0	1	0	2	0	1	0	0	1	0	1	0	0	0	1	0	3	0	0	0	0	0	0	0	0	0	0	0	2	0	0	2	3	99	0	0	2	0	0	0	0	0	0	0	0	0	0
13722.58cfa82ee4b0c9d6adf6ad7c	0	0	0	0	0	0	0	2	0	0	0	0	0	0	0	0	0	0	0	0	0	0	0	0	0	0	0	0	0	0	0	0	0	0	1	0	0	0	0	0	0	0	0	0	0	0	0	0	0
13722.58cfa82ee4b0c9d6adf6aa7c	0	0	0	0	0	0	2	6	0	0	0	0	0	0	0	0	0	0	0	0	0	0	0	0	0	0	0	0	0	0	0	0	0	0	0	0	0	0	4	0	0	0	0	0	0	0	0	0	0
13722.58cfa82ee4b0c9d6adf6af16	0	0	0	0	0	0	0	7	0	0	0	0	0	0	0	0	0	0	1	0	0	0	0	0	0	0	0	0	0	0	0	0	0	0	0	1	0	0	15	0	0	0	0	0	0	0	0	0	0
13722.58cfa82de4b0c9d6adf6a72e	0	383	0	0	0	0	8	40	0	0	0	0	0	0	0	0	2	0	2	0	0	0	0	0	0	0	0	0	0	0	2	0	0	0	0	1	0	0	2	0	0	0	0	0	0	0	0	0	0
13722.58cfa832e4b0c9d6adf6ce80	0	0	1	0	0	0	0	16	0	0	0	0	0	0	0	0	32	16	0	0	0	0	0	0	0	0	2	0	0	0	7	0	0	0	0	0	0	12	0	0	0	0	0	0	0	0	4	0	0
13722.58cfa82ee4b0c9d6adf6a95e	0	0	0	0	0	0	0	12	0	0	1	0	0	0	0	0	1	0	0	0	0	0	0	0	0	0	0	0	0	0	0	0	0	0	0	1	0	0	2	0	0	0	0	0	0	0	0	0	0
13722.58cfa82ee4b0c9d6adf6ac9a	0	0	1	1	0	0	0	2	0	0	0	0	0	0	0	0	0	0	0	0	0	1	0	0	0	0	0	0	0	0	0	0	0	0	0	0	0	0	0	0	0	0	0	0	0	0	0	0	0
13722.58cfa82ee4b0c9d6adf6b0c8	0	0	0	0	0	0	0	2	0	0	0	0	0	0	0	0	0	0	2	0	0	1	0	0	0	1	0	0	0	0	0	0	0	0	0	4	0	1	0	0	0	0	0	0	0	0	0	0	0
13722.58cfa82ee4b0c9d6adf6aef0	0	0	1	0	0	0	0	0	0	0	0	0	0	0	0	0	0	0	0	0	0	0	0	0	0	0	0	0	0	0	0	0	1	0	0	2	0	0	21	0	0	0	0	0	0	0	0	0	0
13722.58cfa82fe4b0c9d6adf6b810	0	0	0	0	0	0	1	3	0	0	0	0	0	0	0	0	3	1	0	0	0	0	0	0	0	0	0	0	0	0	0	0	0	0	0	0	0	0	1	0	0	0	0	0	0	0	0	0	0
13722.58cfa82ee4b0c9d6adf6aa78	0	0	0	0	0	0	0	3	0	0	0	0	0	0	0	0	0	0	0	0	0	0	0	0	0	0	0	0	0	0	0	0	0	0	0	0	0	0	0	0	0	0	0	0	0	0	0	0	0
13722.58cfa82ee4b0c9d6adf6a7f2	0	0	3	1	0	0	4	2	0	0	0	0	0	0	0	0	0	0	0	0	0	5	0	0	0	0	0	0	0	0	2	0	1	4	1	1	2	1	14	0	0	0	0	6	1	0	0	0	0
13722.58cfa82de4b0c9d6adf6a76a	0	0	0	5	0	0	78	26	0	0	0	0	0	0	0	0	1	8	0	0	0	0	0	1	1	1	0	0	0	0	2	0	0	0	0	0	0	6	1	0	0	0	0	1	0	0	0	0	0
13722.58cfa82ee4b0c9d6adf6ac54	0	0	1	0	0	0	0	2	0	0	0	0	0	0	0	0	0	0	0	0	0	0	0	0	0	0	0	0	0	0	1	0	0	0	0	1	0	0	12	0	0	0	0	1	0	0	0	1	0
13722.58cfa82de4b0c9d6adf6a778	0	0	0	0	0	0	5	0	0	0	9	0	0	1	0	0	0	0	3	0	0	8	0	0	0	27	0	0	0	0	0	0	1	0	2	4	1	0	4	0	0	0	0	3	0	0	3	0	0
13722.58cfa82ee4b0c9d6adf6af76	0	0	0	0	0	1	0	4	0	0	0	0	0	0	0	0	0	0	0	0	0	0	0	0	0	0	0	0	0	0	1	0	0	0	0	0	0	0	1	0	0	0	0	0	0	0	0	0	0
13722.58cfa82ee4b0c9d6adf6aac9	0	0	3	2	0	0	10	2	0	0	1	0	0	0	0	0	0	0	0	0	0	5	0	0	0	0	0	0	0	0	0	0	0	1	0	1	0	2	1	0	0	0	0	22	0	1	1	0	0
13722.58cfa82ee4b0c9d6adf6ad2c	0	0	3	1	0	3	2	10	0	0	0	0	0	0	0	0	0	0	0	0	0	0	0	0	0	0	0	0	0	0	0	0	0	0	0	2	0	0	0	0	0	0	0	0	0	0	0	0	0
13722.58cfa82ee4b0c9d6adf6aa4a	0	0	0	0	0	0	0	0	0	0	0	0	0	0	0	0	0	0	0	0	0	0	0	0	0	0	0	0	0	0	0	0	0	0	0	0	1	0	0	0	0	0	0	0	0	0	0	0	0
13722.58cfa830e4b0c9d6adf6bca4	0	0	2	0	0	0	0	14	0	0	0	0	0	0	0	0	0	1	0	0	0	0	0	0	0	0	0	0	0	0	1	0	0	0	0	2	0	0	2	0	0	0	0	0	0	0	0	0	0
13722.58cfa82ee4b0c9d6adf6ab8a	0	0	3	1	0	0	0	4	0	0	0	0	0	0	0	0	0	0	0	0	0	1	0	0	1	2	0	0	0	0	1	0	0	0	3	2	0	3	1	0	0	0	1	0	0	0	0	0	0
13722.58cfa82ee4b0c9d6adf6aa2e	0	38	10	1	0	0	3	13	0	0	0	0	0	0	0	0	3	1	0	0	0	0	0	0	0	0	1	6	0	0	2	1	0	0	0	3	0	0	2	0	0	0	0	0	0	0	1	0	0
13722.58cfa82ee4b0c9d6adf6aeb8	0	0	1	6	0	34	3	8	0	0	0	0	0	0	0	0	2	0	2	0	0	0	0	0	0	0	0	0	0	0	8	0	3	0	3	49	0	0	3	0	0	0	0	0	0	0	0	0	0
13722.58cfa82fe4b0c9d6adf6b8e6	0	0	4	0	0	0	0	2	0	0	0	0	0	0	0	0	1	1	0	1	0	0	0	0	0	15	1	0	0	0	3	0	0	0	0	2	1	0	4	0	0	0	0	0	0	0	0	0	0
13722.58cfa82fe4b0c9d6adf6b2fc	0	1	0	0	0	0	0	0	0	0	0	0	0	0	0	0	0	0	0	0	0	0	0	0	0	0	0	0	0	0	0	0	0	0	0	3	0	0	0	0	0	0	0	0	0	0	0	0	0
13722.58cfa82ee4b0c9d6adf6adfe	0	3	0	0	0	1	1	15	0	0	0	0	0	1	0	0	3	1	2	0	0	0	0	0	0	7	1	1	0	0	3	0	0	0	0	4	0	1	0	0	0	0	0	0	0	0	0	0	0
13722.58cfa82de4b0c9d6adf6a76c	0	0	0	1	0	0	8	1	0	0	1	0	1	1	0	0	0	1	6	0	0	8	0	0	1	6	2	0	0	1	0	0	2	1	2	11	0	2	20	0	0	0	0	19	2	1	2	1	0
13722.58cfa82ee4b0c9d6adf6a7c8	0	0	0	0	0	0	0	0	0	0	0	0	0	0	0	0	0	0	0	0	0	0	0	0	0	0	0	0	0	0	0	0	0	0	0	0	0	0	0	0	0	0	0	0	0	0	0	0	0
13722.58cfa830e4b0c9d6adf6be58	0	0	1	0	0	0	1	12	0	1	1	0	0	1305	0	0	2	3	6	2	7	1234	20	636	34	8182	6	1310	0	6	18	0	0	0	0	6	0	0	2	0	0	15	37	15	5	0	3	1	1
13722.58cfa82fe4b0c9d6adf6b2e0	0	1	0	0	0	0	0	5	0	0	0	0	0	0	0	0	1	2	1	0	0	0	0	0	0	1	0	0	0	0	3	0	0	0	1	1	0	0	0	0	0	1	0	0	0	0	0	0	0
13722.58cfa82de4b0c9d6adf6a759	0	0	0	0	0	0	0	0	0	0	0	0	0	0	0	0	0	0	2	0	0	0	0	0	0	1	0	0	0	0	1	0	0	0	0	2	0	1	0	0	0	0	0	0	0	0	0	0	0
13722.58cfa82ee4b0c9d6adf6ad10	0	0	0	0	0	0	2	6	0	0	0	0	0	0	0	0	1	0	1	0	0	0	0	0	1	0	0	0	0	0	1	0	1	0	0	26	1	0	9	0	0	0	0	0	0	0	0	0	0
13722.58cfa82ee4b0c9d6adf6a7d8	0	0	4	1	0	0	1	18	1	0	0	0	0	0	0	0	0	0	0	0	0	2	0	0	0	1	0	0	0	0	1	0	0	0	4	8	0	0	7	0	0	0	0	10	0	0	2	0	0
13722.58cfa832e4b0c9d6adf6d10a	0	2	0	0	0	0	0	3	0	0	0	0	0	0	0	0	0	0	1	0	0	0	0	0	0	0	0	0	0	0	0	0	0	0	0	4	0	0	1	0	0	0	0	0	0	0	0	0	0
13722.58cfa830e4b0c9d6adf6bb4c	0	0	4	0	0	0	0	19	0	2	6	0	5	9919	0	0	19	5321	10	22	13	584	10	178	381	31359	61	452	49	29	2466	0	0	0	1	14	0	10	4	4	3	10	49	1	0	0	8	4	1243
13722.58cfa82ee4b0c9d6adf6aa32	0	0	14	0	0	0	2	2	0	0	6	0	1354	0	0	3	120	54093	2	3	2	25	1	2	1603	437	27	43	7	7	299007	0	1	0	1	7	1	11	4	1	7	1	3	0	1	0	1914	1	0
13722.58cfa82ee4b0c9d6adf6aec0	0	2	0	0	0	2	1	5	0	0	0	0	0	0	0	0	1	0	4	0	0	0	0	0	0	0	0	0	0	0	1	0	0	0	1	34	0	0	9	0	0	0	0	0	0	0	0	0	0
13722.58cfa82ee4b0c9d6adf6a820	0	9	0	1	1	0	1	12	0	0	10	0	0	1	0	0	1	2	0	0	0	0	0	0	21	0	2	0	0	0	8	0	0	2	0	12	1	7	0	0	0	0	0	0	0	0	0	0	0
13722.58cfa82ee4b0c9d6adf6ac20	0	0	0	0	0	0	0	20	0	0	0	0	0	0	0	0	0	1	0	0	0	0	0	0	0	0	0	0	0	0	0	0	0	2	0	2	0	2	0	0	0	0	0	0	0	0	0	0	0
13722.58cfa82de4b0c9d6adf6a77a	0	88	0	0	0	0	0	2	0	0	5	0	0	0	0	0	1	2	0	0	0	0	0	0	1	0	0	0	0	0	5	0	0	0	0	0	0	0	1	0	0	0	0	0	0	0	0	0	0
13722.58cfa82ee4b0c9d6adf6b00c	0	0	0	1	0	0	0	5	0	0	0	0	0	0	0	0	0	0	0	0	0	0	0	0	0	0	0	0	0	0	4	0	0	0	0	1	0	0	0	0	0	0	0	0	0	0	0	0	0
13722.58cfa82ee4b0c9d6adf6ac5c	0	0	0	0	0	0	0	6	0	0	0	0	0	0	0	0	6	0	0	0	0	0	0	0	0	0	0	0	0	0	3	0	0	2	1	3	0	2	1	0	0	0	0	0	0	0	0	0	0
13722.58cfa82ee4b0c9d6adf6ab99	0	0	0	0	0	0	0	0	0	0	0	0	0	0	0	0	0	0	0	0	0	0	0	0	0	0	0	0	0	0	0	0	0	0	0	0	0	0	0	0	0	0	0	0	0	0	0	0	0
13722.58cfa82ee4b0c9d6adf6acdb	0	1	0	0	0	0	0	11	0	0	0	0	0	0	0	0	2	0	1	0	0	0	0	0	0	0	0	0	0	0	7	0	0	0	0	2	0	0	1	0	0	0	0	0	0	0	1	0	0
13722.58cfa82fe4b0c9d6adf6b35e	0	0	0	0	0	0	0	3	0	0	0	0	0	0	0	0	1	0	0	0	0	0	0	0	0	0	0	0	0	0	0	0	0	0	0	0	0	0	0	0	0	0	0	0	0	0	0	0	0
13722.58cfa82ee4b0c9d6adf6abfe	0	0	0	0	0	0	0	0	0	0	0	0	0	0	0	0	0	0	0	0	0	1	0	0	0	0	0	0	0	0	0	0	0	0	0	3	0	1	1	0	0	0	0	0	0	0	0	0	0
13722.58cfa82ee4b0c9d6adf6ab16	0	0	0	0	0	0	1	1	0	0	0	0	0	0	0	0	0	0	0	0	0	1	0	0	0	0	0	0	0	0	1	0	0	0	0	0	0	0	1	0	0	0	0	5	0	0	0	0	0
13722.58cfa82ee4b0c9d6adf6aa3c	0	0	0	4	0	0	1	0	0	0	9	2	629	2	0	17	104	38409	7	21	20	38	1	13	845	476	59	45	34	29	147325	0	0	0	8	11	5	31	12	0	6	0	4	0	1	1	776	0	1
13722.58cfa82ee4b0c9d6adf6aa69	0	0	1	1	0	0	0	5	0	0	0	0	1	0	0	0	0	0	0	0	0	1	0	0	0	0	0	0	0	0	0	0	0	0	0	5	0	0	0	0	0	0	0	7	0	0	2	0	0
13722.58cfa82ee4b0c9d6adf6ada2	0	0	1	3	0	1	14	28	0	0	0	0	0	0	0	0	0	0	3	0	0	0	0	0	0	1	0	0	0	0	0	0	1	0	9	68	0	0	1	0	0	0	0	0	0	0	0	0	0
13722.58cfa82ee4b0c9d6adf6ad0e	0	2	0	0	0	0	0	34	0	0	0	0	0	0	0	0	0	0	0	0	0	0	0	0	0	0	0	0	0	0	0	0	0	0	0	2	0	0	0	0	0	0	0	0	0	0	0	0	0
13722.58cfa82ee4b0c9d6adf6b08a	0	0	0	1	0	0	8	31	0	0	1	0	0	0	0	0	0	0	1	0	0	0	0	0	0	0	0	0	0	0	2	0	0	0	0	8	1	0	6	0	0	0	0	0	0	0	0	0	0
13722.58cfa82ee4b0c9d6adf6a911	0	0	0	1	0	0	2	21	0	0	1	0	0	0	0	0	1	2	3	0	0	0	0	0	0	0	0	0	0	0	3	0	0	0	2	26	0	0	2	0	0	0	0	0	0	0	0	0	0
13722.58cfa82de4b0c9d6adf6a772	0	0	0	0	0	0	14	2	0	0	3	0	0	4	0	0	0	1	3	0	0	24	0	0	1	28	1	0	0	0	1	0	0	0	1	12	0	0	10	0	0	0	0	57	0	0	1	0	0
13722.58cfa82ee4b0c9d6adf6af66	0	0	0	0	0	0	0	8	0	0	0	0	0	0	0	0	0	1	0	0	0	0	0	0	1	0	0	0	0	0	0	0	0	0	0	1	0	0	0	0	0	0	0	0	0	0	0	0	0
13722.58cfa82fe4b0c9d6adf6ba34	0	98	2	6	0	0	14	12	2	28	204	0	29	137	3	0	36	2533	422	6333	403	14646	913	1185	241	535031	248	21103	20	709	614	1	11	6	80	412	45	98	264	45	18	14071	2887	44	56154	12	109	95	6619
13722.58cfa831e4b0c9d6adf6c775	0	0	2	0	0	0	0	2	0	0	0	0	0	0	0	0	0	0	0	0	0	0	0	0	0	1	0	0	0	0	0	0	0	0	0	0	0	1	2	0	0	0	0	0	0	0	0	0	0
13722.58cfa82ee4b0c9d6adf6a9c8	0	0	0	0	0	0	0	2	0	0	0	0	0	0	0	0	0	0	2	0	0	0	0	0	0	2	0	0	0	0	1	0	0	0	2	7	0	0	4	0	0	0	0	0	0	0	0	0	0
13722.58cfa82ee4b0c9d6adf6ad9e	0	1	1	0	0	1	3	10	2	0	910	0	6	3	0	1	32	10524	3	9	17	62	8	48	411	2112	140	30	72	40	70442	0	3	8	4	67	9	119	107	0	3	6	0	1	4	2	1212	1	2558
13722.58cfa82de4b0c9d6adf6a77c	0	0	0	0	0	0	12	5	0	0	2	0	0	1	0	0	0	0	4	0	0	15	0	0	0	3	0	0	0	0	0	0	0	0	0	6	0	0	7	0	0	0	0	28	0	0	1	0	0
13722.58cfa82ee4b0c9d6adf6a8da	0	0	3	2	0	0	2	4	0	0	0	0	0	0	0	0	0	1	0	0	0	5	0	0	0	0	0	0	0	0	3	0	0	0	1	5	0	0	5	0	0	0	0	13	0	0	0	0	0
13722.58cfa82ee4b0c9d6adf6a7cf	1	0	1	0	0	2	4	20	0	0	8	0	4	0	5	0	1878	13047	2	5	6	18	0	1	100	56	1371	9	9	2	5693	7	0	1	3	19	1	3588	6	0	4	0	1	1	0	3	441	6	2
13722.58cfa82ee4b0c9d6adf6af5f	0	0	0	0	0	0	1	3	0	0	0	0	0	0	0	0	0	0	0	0	0	0	0	0	0	0	0	0	0	0	0	0	0	1	0	4	0	1	4	0	0	0	0	0	0	0	0	0	0
13722.58cfa82ee4b0c9d6adf6ae30	0	0	0	0	0	0	1	4	0	0	0	0	0	0	0	0	0	0	0	0	0	0	0	0	0	11	0	0	0	0	0	0	0	0	0	4	0	0	1	0	0	0	0	0	0	0	0	0	0
13722.58cfa832e4b0c9d6adf6d505	0	0	2	0	0	0	1	6	0	0	0	0	0	0	0	0	0	0	0	0	0	0	0	0	0	2	1	0	0	0	1	0	0	0	0	1	0	2	1	0	0	0	0	0	0	0	0	0	0
13722.58cfa831e4b0c9d6adf6cb7e	0	8	230059	1	0	0	9	58	0	0	0	0	0	0	0	0	2	3	0	0	0	0	0	0	0	0	0	0	0	0	2	0	0	0	0	12	0	1	0	0	0	0	0	0	0	0	0	0	0
13722.58cfa82ee4b0c9d6adf6aa50	0	0	0	0	0	0	0	6	0	0	0	0	0	0	0	0	0	3	0	0	0	0	0	0	0	0	1	0	0	0	0	0	0	0	0	3	0	0	0	0	0	0	0	0	0	0	0	0	0
13722.58cfa82ee4b0c9d6adf6add0	0	0	0	0	0	0	2	59	0	0	0	0	0	0	0	0	3	0	3	0	0	0	0	0	1	0	0	0	0	0	2	0	0	0	1	4	0	0	1	0	0	0	0	0	0	0	1	1	0
13722.58cfa82ee4b0c9d6adf6aa7e	0	0	0	0	0	0	0	1	0	0	0	0	0	0	0	0	0	0	1	0	0	0	0	0	0	1	0	0	0	0	0	0	0	0	0	1	0	0	1	0	0	0	0	0	0	0	0	0	0
13722.58cfa832e4b0c9d6adf6d4ec	0	0	0	0	0	0	0	5	0	0	0	0	0	0	0	0	0	0	1	0	0	0	0	0	0	0	0	0	0	0	0	0	0	1	0	0	0	0	0	0	0	0	0	0	0	0	0	0	0
13722.58cfa82ee4b0c9d6adf6af1e	0	0	0	0	0	0	1	10	0	0	0	0	0	0	0	0	0	38	0	0	0	11	1	1	0	2054	0	5	0	0	2	0	0	1	0	3	0	0	3	0	0	1	0	0	0	0	5	0	0
13722.58cfa82ee4b0c9d6adf6ab88	0	0	0	0	0	0	0	8	0	0	0	0	0	0	0	0	0	0	0	0	0	0	0	0	0	0	0	0	0	0	1	0	0	0	0	0	0	0	1	0	0	0	0	0	0	0	0	0	0
13722.58cfa82ee4b0c9d6adf6abb0	0	0	5	0	0	0	1	0	0	0	0	0	0	0	0	0	0	0	0	1	0	0	0	0	0	1	0	0	0	0	0	0	1	0	1	2	0	1	2	0	0	0	0	0	0	0	0	0	0
13722.58cfa82ee4b0c9d6adf6ac04	0	1	0	1	0	0	0	2	0	0	0	0	0	0	0	0	0	0	0	0	0	0	0	0	0	0	1	0	0	0	1	0	0	0	1	3	0	0	31	0	0	0	0	0	0	0	0	0	0
13722.58cfa82ee4b0c9d6adf6ab9c	0	0	1	3	0	0	4	1	0	0	0	0	2	0	0	0	0	0	0	0	0	4	0	0	0	0	1	0	0	0	0	0	0	0	0	3	0	0	1	0	0	0	0	4	0	0	2	0	0
13722.58cfa82de4b0c9d6adf6a5ee	0	6	136070	0	0	0	4	123	6	0	0	0	0	0	0	0	6	8	1	0	0	1	0	0	40	2	1	0	0	0	20	0	0	5	1	35	0	3	2	1	0	0	0	0	0	5	0	1	0
13722.58cfa82ee4b0c9d6adf6ab48	0	0	3	0	0	0	1	4	0	0	0	0	0	0	0	0	0	0	1	0	0	0	0	0	0	1	0	0	0	0	1	0	0	0	0	2	0	0	3	0	0	0	0	0	0	0	1	0	0
13722.58cfa830e4b0c9d6adf6ba89	0	0	6	0	0	0	0	2	0	0	0	0	0	0	0	0	2	1	0	0	0	0	0	0	1	2	0	0	0	0	3	0	0	1	0	3	0	2	8	0	0	0	0	0	0	0	0	0	0
13722.58cfa82ee4b0c9d6adf6a7d6	0	0	1	0	0	0	0	2	0	0	1	0	0	0	0	0	4	3	0	0	0	0	0	0	0	1	0	0	0	0	158	0	0	0	0	1	0	2	2	0	0	0	0	0	0	0	0	0	0
13722.58cfa82ee4b0c9d6adf6aa13	0	0	1	0	1	0	10	2	0	0	2	0	4	2	0	0	0	0	3	0	0	17	0	0	1	1	1	0	0	0	2	0	0	1	3	10	1	3	8	0	0	0	0	54	0	0	3	1	0
13722.58cfa82ee4b0c9d6adf6afb6	0	1	0	0	0	0	0	8	0	0	0	0	0	0	0	0	0	0	1	0	0	0	0	0	1	2	1	0	0	0	0	0	0	0	1	6	0	0	1	0	0	0	0	0	0	0	0	0	0
13722.58cfa82fe4b0c9d6adf6b40a	0	0	0	0	0	1	0	2	0	0	0	0	0	0	0	0	0	0	0	0	0	0	0	0	0	0	0	0	0	0	1	0	0	0	0	7	0	0	0	0	0	0	0	0	0	0	0	0	0
13722.58cfa82fe4b0c9d6adf6ba18	0	0	0	0	0	0	2	9	0	0	3	0	0	0	0	0	2	2	4	0	0	1	0	0	0	1	0	0	1	0	3	0	0	1	1	10	1	2	11	0	0	0	0	0	0	0	0	0	0
13722.58cfa830e4b0c9d6adf6baf0	0	0	0	0	0	0	0	2	0	0	0	0	0	0	0	0	0	0	0	0	0	0	0	0	0	1	0	0	0	0	3	0	0	0	0	6	1	0	6	0	0	0	0	0	0	0	0	0	0
13722.58cfa82de4b0c9d6adf6a68b	0	5	1	1	0	6	11	3317	0	0	23	4	3	3	0	1	148	238	1	1	0	5	1	1	71	29	34	3	1	3	620	1	0	12	3	20	0	130	9	0	0	0	0	2	0	0	34	0	2
13722.58cfa82ee4b0c9d6adf6ac7c	0	0	0	0	0	0	0	3	0	0	0	0	0	0	0	0	0	1	0	0	0	0	0	0	0	2	0	0	0	0	3	0	0	0	1	4	0	0	0	0	0	0	0	0	0	0	1	0	0
13722.58cfa831e4b0c9d6adf6c433	0	1	0	0	0	0	1	39	0	0	4	0	0	0	0	0	1	1	0	0	0	1	0	0	0	0	1	0	0	0	11	0	0	0	0	0	0	1	1	0	0	0	0	0	0	0	0	0	0
13722.58cfa832e4b0c9d6adf6d344	0	0	2	0	0	0	0	0	0	0	0	0	0	0	0	0	0	0	0	0	0	0	0	0	0	7	0	0	0	0	1	0	0	0	0	0	0	0	3	0	0	0	0	0	0	0	0	0	0
13722.58cfa82fe4b0c9d6adf6b2ca	0	3	0	0	0	0	2	3	0	0	0	0	0	0	0	0	1	1	1	0	0	1	0	0	0	0	0	0	0	0	1	0	0	0	0	18	0	1	2	0	0	0	0	0	0	0	0	0	0
13722.58cfa82ee4b0c9d6adf6a7be	0	1	0	2	0	0	2	15	37	0	89	0	881	1	68	7	5	2894	1	0	2	14	0	5	67	97	1538	5	9	13	1607	0	0	1	2	8	0	4	6	0	2	4	0	0	0	3	2	16	151
13722.58cfa82ee4b0c9d6adf6ad6d	0	1	0	0	0	0	0	11	0	0	0	0	0	0	0	0	0	0	3	0	0	0	0	0	1	0	0	0	0	0	2	0	0	1	0	6	0	3	0	0	0	0	0	0	0	0	0	0	0
13722.58cfa82ee4b0c9d6adf6ade6	0	0	0	1	0	0	2	6	0	0	0	0	1	1	0	0	0	3	3	0	0	0	0	0	0	3	0	0	0	0	0	0	3	1	15	156	1	1	6	0	0	0	0	0	0	0	0	0	0
13722.58cfa82de4b0c9d6adf6a74a	0	0	0	0	0	0	1	1	0	0	0	1	0	0	0	0	0	0	0	0	0	0	0	0	0	0	0	0	0	0	0	0	0	1	0	0	0	0	0	0	0	0	0	0	0	0	0	0	0
13722.58cfa82ee4b0c9d6adf6a7f0	0	0	1	1	0	0	0	2	0	0	0	0	0	0	0	0	0	0	1	0	0	0	0	0	0	0	0	0	0	0	1	0	0	0	2	0	0	0	0	0	0	0	0	0	0	0	0	0	0
13722.58cfa82ee4b0c9d6adf6aad0	0	0	1	0	0	0	0	6	0	0	0	0	0	0	0	0	0	0	0	0	0	0	0	0	0	0	2	1	0	0	0	0	0	0	0	0	0	0	0	0	0	0	0	0	0	0	0	0	0
13722.58cfa830e4b0c9d6adf6bb72	0	0	1	0	0	0	0	2	0	0	0	0	0	1	0	0	2	495	0	0	0	0	0	0	0	236	0	1	0	0	1	0	0	0	0	2	0	0	2	0	0	0	0	0	0	0	0	0	0
13722.58cfa82ee4b0c9d6adf6adf4	0	0	0	0	0	0	1	0	0	0	0	0	0	0	0	0	0	0	0	0	0	0	0	0	0	2	0	0	0	0	0	0	0	1	0	3	1	0	22	0	0	0	0	0	0	0	0	0	0
13722.58cfa82ee4b0c9d6adf6ace2	0	0	0	2	0	0	0	11	0	0	0	0	0	0	0	0	1	0	0	0	0	0	0	0	0	0	0	0	0	0	0	0	0	0	0	3	0	0	0	0	0	0	0	0	0	0	0	0	0
13722.58cfa82fe4b0c9d6adf6b8c8	0	0	3	2	0	0	3	20	1	4	24	0	5	840	15	0	53	17565	34	106	117	8493	1186	1974	31	120276	34	10433	12	569	278	2	0	4	10	81	6	37	57	9	6	6154	341	11	1848	3	18	17	6
13722.58cfa82ee4b0c9d6adf6ae7b	0	0	0	0	0	0	0	4	0	0	0	0	0	0	0	0	0	0	0	0	0	0	0	0	0	0	0	0	0	0	1	0	0	0	0	1	0	0	0	0	0	0	0	0	0	0	0	0	0
13722.58cfa82ee4b0c9d6adf6aa26	0	2	3	0	0	0	3	3	0	0	0	0	0	0	0	0	2	6	1	0	0	0	0	0	1	5	6	0	0	0	75	0	0	0	0	3	0	1	0	0	0	0	0	0	0	0	3	0	0
13722.58cfa82ee4b0c9d6adf6aafa	0	2	0	0	0	0	1	25	0	0	0	0	1	0	0	0	0	1	6	0	1	1	0	0	0	2	0	0	0	0	12	0	0	0	0	42	1	1	3	0	0	0	0	0	0	0	0	0	0
13722.58cfa82ee4b0c9d6adf6aa2c	0	1	2	0	0	0	0	2	0	0	0	0	0	0	0	0	0	0	4	0	0	0	0	0	0	1	0	0	0	0	0	0	0	0	2	40	0	1	4	0	0	0	0	0	0	0	0	0	0
13722.58cfa830e4b0c9d6adf6be46	0	0	10	0	0	0	0	31	0	0	0	0	0	0	0	0	0	0	0	1	0	1	0	1	2	5	1	1	0	0	0	0	0	0	0	11	0	2	6	0	0	1	0	0	0	0	1	0	0
13722.58cfa82ee4b0c9d6adf6a89a	0	0	0	0	0	0	0	1	0	0	0	0	0	0	0	0	0	0	0	0	0	0	0	0	0	0	0	0	0	0	0	0	0	0	0	0	0	0	0	0	0	0	0	0	0	0	0	0	0
13722.58cfa82ee4b0c9d6adf6aa04	0	0	0	0	0	1	0	3	0	0	16	0	0	0	0	0	0	135	0	1	0	1	0	0	81	0	1	0	0	0	148	1	0	1	0	6	0	2	0	0	0	0	0	0	0	0	0	0	6
13722.58cfa830e4b0c9d6adf6bbdd	0	1	4	0	0	0	0	9	0	0	0	0	0	1	0	0	3	5	2	22	1	378	45	533	1	4228	3	278	0	4	11	0	0	0	0	1	0	4	3	1	0	114	8	1	0	0	2	1	0
13722.58cfa82ee4b0c9d6adf6a81c	0	0	1	1	0	0	2	7	0	0	0	0	0	0	0	0	0	0	0	0	0	0	0	0	0	1	0	0	0	0	3	0	0	0	0	4	0	0	0	0	0	0	0	0	0	0	0	0	0
13722.58cfa82de4b0c9d6adf6a506	0	0	0	1	0	0	0	169	0	0	4	0	1	1	1	0	15	27	3	0	0	1	0	0	11	1	2	1	0	0	442	0	0	0	1	0	0	17	1	0	0	0	0	0	0	0	3	1	0
13722.58cfa82ee4b0c9d6adf6ac6a	0	0	1	1	0	0	0	11	0	0	1	0	0	0	0	0	1	2	1	0	0	0	0	0	3	0	3	0	0	0	5	0	0	0	0	1	0	1	0	0	0	0	0	0	0	0	0	0	0
13722.58cfa82fe4b0c9d6adf6b848	0	0	0	0	0	0	2	7	0	0	0	0	0	0	0	0	2	0	2	0	0	0	0	0	0	0	0	0	0	0	2	0	0	0	0	2	0	0	0	0	0	0	0	0	0	0	0	0	0
13722.58cfa82ee4b0c9d6adf6af88	0	0	0	0	0	0	0	3	0	0	0	0	0	0	2	0	0	0	0	0	0	0	0	0	0	0	0	1	0	0	1	1	0	0	0	2	0	2	1	0	0	0	0	0	0	0	0	0	0
13722.58cfa82ee4b0c9d6adf6a9ae	0	0	0	0	0	0	0	23	0	0	1	0	0	0	0	0	0	1	0	0	0	0	0	0	0	4	0	0	0	0	1	0	1	0	2	21	1	0	0	0	1	0	0	0	0	0	0	1	0
13722.58cfa82ee4b0c9d6adf6a8fd	0	0	2	0	0	0	0	1	0	0	0	0	0	0	0	0	0	0	0	0	0	0	0	0	0	0	0	0	0	0	0	0	0	0	0	1	0	0	0	0	0	0	0	0	0	0	0	0	0
13722.58cfa82ee4b0c9d6adf6acd5	0	0	0	0	0	0	0	0	0	0	0	0	0	0	0	0	0	0	0	0	0	0	0	0	0	0	0	0	0	0	0	0	0	0	0	0	0	0	0	0	0	0	0	0	0	0	0	0	0
13722.58cfa82ee4b0c9d6adf6accb	0	0	1	0	0	0	0	4	0	0	0	0	0	0	0	0	0	12	0	0	0	0	0	0	0	2	0	0	0	0	39	0	0	0	0	0	0	1	0	0	0	0	0	0	0	0	0	0	0
13722.58cfa82ee4b0c9d6adf6a995	0	0	2	1	0	0	4	22	0	0	0	0	1	1	0	0	0	0	21	0	0	3	0	0	3	4	0	0	0	0	1	0	1	1	9	38	3	3	34	0	1	0	0	0	0	1	2	0	0
13722.58cfa82ee4b0c9d6adf6a8dc	0	0	3	1	0	0	2	8	0	0	0	0	0	0	0	0	0	0	2	1	0	1	0	0	0	1	0	0	0	0	0	0	0	0	0	7	0	0	5	0	0	0	0	0	0	0	0	0	0
13722.58cfa82de4b0c9d6adf6a72a	0	0	0	0	0	0	0	8	0	0	0	0	0	0	0	0	0	0	0	0	0	0	0	0	0	0	0	0	0	0	0	0	0	0	0	1	0	0	0	0	0	0	0	0	0	0	0	0	0
13722.58cfa830e4b0c9d6adf6ba4a	0	0	9	2	0	0	0	46	0	2	5	0	2	85	0	0	2	11	2	1	0	28	0	5	702	65871	1	556	0	1	16	0	0	0	1	16	0	2	12	0	5	229	16	646	1	0	5	1	1
13722.58cfa82ee4b0c9d6adf6adc4	1	0	0	1	0	0	1	7	0	0	0	0	0	0	0	0	1	2	11	0	0	0	0	0	0	0	0	0	0	0	1	0	0	0	0	3	0	1	0	0	0	0	0	0	0	0	1	0	0
13722.58cfa82ee4b0c9d6adf6a81a	0	863	1	1	0	0	1	11	0	0	8	0	0	0	0	0	0	51	0	0	0	1	0	0	2	5	5	0	0	0	679	0	0	0	0	5	0	3	3	0	0	0	0	1	0	0	3	0	0
13722.58cfa82ee4b0c9d6adf6a8e2	0	0	0	0	0	0	0	1	0	0	0	0	0	0	0	0	0	0	0	0	0	0	0	0	0	0	1	0	0	0	0	0	0	0	0	1	0	0	0	0	0	0	0	0	0	0	0	0	0
13722.58cfa82ee4b0c9d6adf6a876	0	0	2	1	0	0	1	19	0	0	0	0	0	0	0	0	0	0	1	0	0	0	0	0	0	0	0	0	0	0	0	0	0	1	6	9	0	3	0	0	0	0	0	2	0	0	0	0	0
13722.58cfa82ee4b0c9d6adf6aa4c	0	0	0	0	0	0	0	2	0	0	0	0	0	0	0	0	0	0	0	0	0	0	0	0	0	0	0	0	0	0	0	0	0	0	0	0	0	0	0	0	0	0	0	0	0	0	0	0	0
13722.58cfa82ee4b0c9d6adf6b0c4	0	0	0	0	0	0	0	2	0	0	0	0	0	0	0	0	2	0	0	0	0	0	0	0	0	0	0	0	0	0	0	0	0	0	0	0	0	2	0	0	0	0	0	0	0	0	0	0	0
13722.58cfa82fe4b0c9d6adf6b9e6	0	0	5	0	0	0	0	45	0	0	0	0	0	0	0	0	1	0	0	0	0	0	0	0	0	4	0	0	0	0	1	0	0	0	0	0	0	0	7	0	0	0	0	0	0	0	0	0	0
13722.58cfa82ee4b0c9d6adf6ada8	0	0	0	1	0	0	0	5	0	0	0	0	0	0	0	0	2	1	1	0	0	0	0	0	0	1	0	0	0	0	2	0	0	0	0	3	0	0	0	0	0	0	0	1	0	0	0	0	0
13722.58cfa82fe4b0c9d6adf6b4c4	0	0	0	0	0	0	0	1	0	0	0	0	0	0	0	0	0	0	0	0	0	0	0	0	0	0	0	0	0	0	0	0	0	0	0	1	0	0	0	0	0	0	0	0	0	0	0	0	0
13722.58cfa82ee4b0c9d6adf6a8c5	0	0	0	0	0	0	0	1	0	0	0	0	0	0	0	0	0	0	0	0	0	0	0	0	0	0	0	0	0	0	0	0	0	0	0	2	0	0	3	0	0	0	0	0	0	0	0	0	0
13722.58cfa82de4b0c9d6adf6a742	0	0	1	0	0	0	0	2	0	0	1	0	0	0	0	0	0	0	0	0	0	0	0	0	0	1	0	0	0	0	0	0	0	0	0	2	0	0	0	0	0	0	0	0	0	0	0	0	0
13722.58cfa82ee4b0c9d6adf6ac1c	0	0	0	0	0	0	0	6	0	0	0	0	0	0	0	0	0	0	0	0	0	0	0	0	0	0	0	0	0	0	0	0	0	0	0	0	0	0	0	0	0	0	0	0	0	0	1	0	0
13722.58cfa82ee4b0c9d6adf6b1f2	0	0	0	0	0	0	1	3	0	0	0	0	0	0	0	0	0	1	2	0	0	0	0	0	0	0	0	0	0	0	0	0	0	0	0	2	0	0	0	0	0	0	0	0	0	0	0	0	0
13722.58cfa82ee4b0c9d6adf6ac38	0	0	0	0	0	0	1	0	0	0	2	0	0	0	0	0	0	76	1	0	0	4	0	0	2	20	0	1	4	0	672	0	0	0	2	10	1	0	0	0	0	0	0	1	0	0	5	0	10
13722.58cfa82fe4b0c9d6adf6ba06	0	2	3	0	0	0	1	11	0	1	3	0	1	6	0	0	6	14	0	52	7	3223	98	4471	12	110272	32	6913	1	19	38	0	0	0	2	15	2	1	19	1	1	671	29	7	3	0	1	9	37
13722.58cfa82ee4b0c9d6adf6af5a	0	0	0	0	0	0	0	10	0	0	0	0	0	0	1	0	1	0	0	0	0	1	0	0	0	0	0	0	0	0	0	0	0	0	0	0	0	0	0	0	0	0	0	0	0	0	0	0	0
13722.58cfa82ee4b0c9d6adf6ab02	0	0	1	0	0	0	1	10	0	0	6	0	21	1	0	0	0	4	1	0	0	3	0	0	0	0	0	0	0	0	12	0	0	0	0	4	0	3	6	0	0	0	0	0	0	0	4	0	0
13722.58cfa830e4b0c9d6adf6bc11	0	0	5	1	0	0	12	2	1	1	3	0	1	913	0	0	209	5248	3	29	7	738	27	174	125	9808	6	218	0	2	328	0	0	0	2	8	1	9	12	0	0	11	19	0	0	0	3	1	41
13722.58cfa82ee4b0c9d6adf6ae47	0	0	0	1	0	0	0	16	0	0	0	0	1	0	0	0	0	3	11	1	0	0	0	0	0	2	0	0	0	0	1	0	3	1	12	213	1	0	13	0	0	0	0	0	0	0	0	0	0
13722.58cfa82ee4b0c9d6adf6af51	0	0	0	2	1	0	2	3	0	0	0	0	0	0	0	0	10	53	2	0	0	0	0	0	0	1	1	0	0	0	115	0	0	0	1	1	0	5	0	0	0	0	0	0	0	0	1	0	0
13722.58cfa82ee4b0c9d6adf6aea1	0	0	3	1	0	1	5	2	0	0	0	0	0	0	0	0	0	1	0	0	0	0	0	0	0	0	0	0	0	0	0	0	0	0	0	2	0	0	0	0	0	0	0	0	0	0	0	0	0
13722.58cfa82ee4b0c9d6adf6a9e7	0	0	0	0	0	0	0	4	0	0	0	0	0	0	0	0	0	0	0	0	0	0	0	0	0	0	0	0	0	0	0	0	0	0	0	0	0	0	1	0	0	0	0	0	0	0	0	0	0
13722.58cfa831e4b0c9d6adf6ccb8	0	0	4	0	0	0	1	9	0	0	0	0	0	0	0	0	1	0	0	0	0	0	0	0	0	0	0	0	0	0	2	0	0	0	0	10	0	1	9	0	0	0	0	0	0	0	0	0	0
13722.58cfa82ee4b0c9d6adf6ab64	0	0	0	1	0	1	1	91	0	0	0	0	0	0	0	0	0	0	5	0	0	0	0	0	0	1	0	0	0	0	0	0	0	4	0	29	0	0	2	0	0	0	0	0	0	0	0	0	0
13722.58cfa82ee4b0c9d6adf6aa46	0	0	0	1	0	1	1	91	0	0	0	0	0	0	0	0	0	0	5	0	0	0	0	0	0	1	0	0	0	0	0	0	0	4	0	29	0	0	2	0	0	0	0	0	0	0	0	0	0
13722.58cfa82de4b0c9d6adf6a4d6	0	0	7	1	0	0	1	18	0	0	2	0	0	0	1	0	2	2	205	0	0	0	0	0	0	2	0	0	0	0	6	0	1	0	1	3	2	5	2	0	0	0	0	0	0	0	0	0	0
13722.58cfa82ee4b0c9d6adf6ad66	0	0	0	0	0	0	0	82	0	0	0	0	0	0	0	0	1	1	0	0	0	0	0	0	0	0	0	0	0	0	6	0	0	0	1	0	0	2	0	0	0	0	0	0	0	0	4	0	0
13722.58cfa82ee4b0c9d6adf6af92	0	1	0	0	0	0	0	2	0	0	0	0	0	0	0	0	0	1	1	0	0	0	0	0	0	0	0	0	0	0	1	0	0	0	0	2	0	3	0	0	0	0	0	0	0	0	0	0	0
13722.58cfa82ee4b0c9d6adf6af17	0	0	0	0	0	0	2	4	0	6	0	0	2	103	1	0	2	3	0	3	1	59	1	1	0	118	0	28	0	0	2	0	0	0	0	1	0	0	1	0	1	12	151	0	0	0	1	0	0
13722.58cfa82ee4b0c9d6adf6a9d5	0	0	5	0	0	0	3	8	0	0	1	0	4	0	0	0	0	0	0	0	0	10	0	0	0	1	0	0	0	0	2	0	0	0	0	2	0	1	1	0	0	0	0	13	0	0	2	0	0
13722.58cfa82ee4b0c9d6adf6acac	0	0	0	0	0	0	0	28	0	0	0	0	0	0	0	0	0	1	0	0	0	0	0	0	0	0	0	0	0	0	0	0	0	0	0	1	0	0	0	0	0	0	0	0	0	0	0	0	0
13722.58cfa83ce4b0c9d6adf730b4	0	0	27	0	0	0	0	11	0	0	0	0	0	0	2	0	0	3	5	0	0	0	0	0	0	0	0	0	0	0	4	0	0	0	1	12	0	4	1	0	0	0	0	1	0	0	0	0	0
13722.58cfa82ee4b0c9d6adf6afe3	0	0	0	0	0	0	1	2	0	0	0	0	0	0	0	0	0	0	0	0	0	0	0	0	0	0	0	0	0	0	0	0	0	0	1	1	0	0	0	0	0	0	0	0	0	0	0	0	0
13722.58cfa82ee4b0c9d6adf6ab52	0	0	1	0	0	0	0	2	0	0	0	0	0	0	0	0	0	0	0	0	0	0	0	0	0	0	0	0	0	0	0	0	0	0	0	0	0	0	0	0	0	0	0	0	0	0	0	0	0
13722.58cfa830e4b0c9d6adf6bd0f	0	1	2	1	0	0	0	14	0	0	0	0	0	1	0	0	0	0	1	0	0	0	0	0	0	4	0	1	0	0	4	0	0	0	1	4	0	0	2	0	0	0	0	0	0	0	0	0	0
13722.58cfa82fe4b0c9d6adf6b3ee	0	1	0	0	0	0	0	0	0	0	0	0	0	0	0	0	0	0	0	0	0	0	0	0	0	1	0	0	0	0	1	0	0	0	0	0	0	0	1	0	0	0	0	0	0	0	1	0	0
13722.58cfa82ee4b0c9d6adf6af42	0	1	0	3	0	0	0	10	0	0	0	0	0	0	0	0	0	0	0	0	0	0	0	0	0	0	0	0	0	0	0	0	0	1	0	12	2	0	35	0	0	0	0	0	0	0	0	0	0
13722.58cfa82de4b0c9d6adf6a74e	0	0	0	0	0	0	0	8	0	0	0	0	0	0	0	0	1	0	1	0	0	1	0	0	0	0	0	0	0	0	2	0	0	0	0	2	0	0	1	0	0	0	0	0	0	0	0	0	0
13722.58cfa82ee4b0c9d6adf6aa5c	0	0	0	1	0	0	2	4	0	0	1	0	2	0	0	0	0	0	5	0	0	1	0	0	0	2	0	1	0	0	1	0	0	0	1	10	1	5	13	0	0	0	0	0	0	0	2	0	0
13722.58cfa83ce4b0c9d6adf730f6	0	17	2	0	0	0	21	220	0	0	9	0	4	0	2	0	98	76	7	0	0	10	0	7	9	102	11	7	0	0	79	0	0	25	1	69	3	120	35	6	0	0	2	0	4	2	14	0	1
13722.58cfa83ce4b0c9d6adf73104	0	0	0	0	0	0	1	285	0	0	3	0	0	1	16	0	8	14	0	0	0	0	0	0	0	0	0	0	0	0	21	0	0	0	46	13	0	5	2	0	0	0	0	0	6	0	1	0	0
13722.58cfa82ee4b0c9d6adf6ac27	0	0	0	0	0	0	1	6	0	0	0	0	0	0	0	0	0	0	0	0	0	0	0	0	0	1	0	0	0	0	1	0	0	0	1	0	0	0	0	0	0	0	0	0	0	0	1	0	0
13722.58cfa82de4b0c9d6adf6a790	0	0	0	1	0	0	0	23	0	0	0	0	0	0	0	0	0	0	1	0	0	1	0	0	0	0	1	0	0	0	1	0	2	0	2	47	1	0	2	0	0	0	0	0	0	0	0	0	0
13722.58cfa82ee4b0c9d6adf6ac13	0	1	0	0	0	0	0	2	0	0	0	0	0	0	0	0	0	2	0	0	0	0	0	0	0	0	0	0	0	0	0	0	0	0	1	4	0	0	0	0	0	0	0	0	0	0	0	0	0
13722.58cfa82ee4b0c9d6adf6a89c	0	0	2	0	0	0	0	7	0	0	0	0	0	0	0	0	1	2	0	0	0	5	0	1	0	3	0	0	0	0	0	0	0	0	0	2	1	0	1	0	0	0	0	11	0	0	0	0	0
13722.58cfa82ee4b0c9d6adf6acf6	0	0	0	2	0	2	0	0	0	0	0	0	0	0	0	0	0	0	1	0	0	0	0	0	0	0	0	0	0	0	0	0	0	0	0	19	0	0	0	0	0	0	0	0	0	0	0	0	0
13722.58cfa82ee4b0c9d6adf6a958	0	0	1	0	0	0	0	6	0	0	0	0	0	0	0	0	1	0	1	0	0	0	0	0	0	0	0	0	0	0	0	0	0	0	1	4	1	0	0	0	0	0	0	0	0	0	0	0	0
13722.58cfa82ee4b0c9d6adf6a8ee	0	0	1	0	0	0	0	6	0	0	0	0	0	0	0	0	1	0	2	0	0	0	0	0	0	0	0	0	0	0	1	0	0	2	4	19	0	0	0	0	0	0	0	0	0	0	1	0	0
13722.58cfa82ee4b0c9d6adf6ac88	0	0	0	0	0	0	0	2	0	0	0	0	0	0	0	0	0	1	0	0	0	0	0	0	0	0	0	0	0	0	2	0	0	0	1	2	0	0	1	0	0	0	0	0	0	0	0	0	0
13722.58cfa82ee4b0c9d6adf6ae90	0	0	0	0	0	5	17	51	1	0	0	0	0	0	0	0	1	3	0	0	0	0	0	0	0	0	0	0	0	0	4	0	0	1	4	21	0	1	1	0	0	0	0	0	0	0	0	0	0
13722.58cfa82de4b0c9d6adf6a6fa	0	0	0	0	0	0	0	31	0	0	2	0	0	0	1	0	4	5	0	0	0	0	0	0	0	1	2	1	0	0	13	0	0	0	0	3	0	3	0	0	0	0	0	0	0	0	0	0	0
13722.58cfa82ee4b0c9d6adf6ae87	0	0	0	3	0	2	1	4	0	0	0	0	0	0	0	0	0	0	1	0	0	0	0	0	0	1	0	0	0	0	1	0	0	0	0	1	0	0	1	0	0	0	0	0	0	0	0	0	0
13722.58cfa82fe4b0c9d6adf6b8a5	0	17	1	1	0	0	6	4	2	10	26	0	3	36	3	0	5	22	49	669	51	1683	158	155	31	73579	36	2426	1	78	86	0	0	2	13	45	11	21	43	7	2	4196	506	11	5021	6	20	13	384
13722.58cfa82ee4b0c9d6adf6aa7a	0	0	1	0	0	0	0	1	0	0	0	0	0	0	0	0	0	0	0	0	0	0	0	0	0	0	0	0	0	0	0	0	0	0	0	1	0	0	0	0	0	0	0	0	0	0	0	0	0
13722.58cfa82ee4b0c9d6adf6ac4f	0	0	0	0	0	0	0	19	0	0	0	0	0	0	0	0	0	0	1	0	0	0	0	0	0	0	0	0	0	0	1	0	0	0	0	6	0	1	0	0	0	0	0	0	0	0	0	0	0
13722.58cfa82fe4b0c9d6adf6b454	0	0	0	0	0	0	1	3	0	0	0	0	0	0	0	0	1	0	1	0	0	1	0	0	0	0	0	0	0	0	2	0	0	0	1	2	0	0	0	0	0	0	0	0	0	0	0	0	0
13722.58cfa82ee4b0c9d6adf6aebc	0	0	0	1	0	0	0	1	0	0	0	0	0	0	0	0	0	0	0	0	0	0	0	0	1	0	0	0	0	0	0	0	0	0	1	6	0	0	2	0	0	0	0	0	0	0	0	0	0
13722.58cfa82ee4b0c9d6adf6ade8	0	0	0	0	0	1	0	5	0	0	0	0	0	0	0	0	0	0	0	0	0	0	0	1	0	1	0	0	0	0	5	0	0	0	0	0	0	0	0	0	0	1	0	0	0	0	0	0	0
13722.58cfa832e4b0c9d6adf6d482	0	0	0	0	0	0	0	5	0	0	0	0	0	0	0	0	0	1	0	0	0	0	0	0	0	0	0	0	0	0	0	0	0	0	0	2	0	0	1	0	0	0	0	0	0	0	0	0	0
13722.58cfa82ee4b0c9d6adf6a9c4	0	0	0	0	0	0	0	0	140	0	60	0	106	0	11	2	0	164	2	0	0	2	0	0	2	104	20	1	1	1	342	0	0	0	1	1	0	1	3	0	0	0	0	0	0	0	3	1	20
13722.58cfa82ee4b0c9d6adf6acd3	0	1358	0	1	0	0	0	2	2	0	0	0	1	0	0	0	405	18	0	0	0	1	0	0	3	68	11	0	0	0	3812	0	0	0	0	1	0	10	1	1	0	1	0	0	0	0	6	0	2
13722.58cfa82de4b0c9d6adf6a754	0	0	0	0	0	0	0	1	0	0	0	0	0	0	0	0	0	1	0	0	0	0	0	0	0	5	0	0	0	0	0	0	0	0	0	0	0	0	0	0	0	0	0	0	0	0	0	0	0
13722.58cfa82ee4b0c9d6adf6a960	0	0	0	0	0	0	1	1	0	0	0	0	0	0	0	0	0	0	0	0	0	0	0	0	0	0	0	0	0	0	3	0	0	0	0	0	0	0	0	0	0	0	0	0	0	0	0	0	0
13722.58cfa82ee4b0c9d6adf6a7df	0	0	4	0	0	0	3	4	0	0	0	0	0	1	0	0	0	1	3	0	0	8	0	0	0	0	0	0	0	0	1	0	0	0	1	3	1	1	0	0	0	0	0	25	0	0	1	0	0
13722.58cfa82ee4b0c9d6adf6af0e	0	0	0	3	0	1	0	9	0	0	0	0	0	0	0	0	0	0	0	0	0	0	0	0	0	1	0	0	0	0	2	0	0	0	1	3	2	1	24	0	0	0	0	0	0	0	0	0	0
13722.58cfa82ee4b0c9d6adf6aeb2	0	0	0	0	0	0	5	121	0	0	2	0	0	0	0	0	1	10	0	0	0	0	0	0	0	0	0	0	0	0	35	0	0	0	0	2	0	14	3	0	0	0	0	0	0	0	0	0	0
13722.58cfa832e4b0c9d6adf6d1fe	0	1	0	0	0	0	0	18	0	0	1	0	0	0	0	0	55	40	0	0	0	0	0	0	0	3	2	0	0	0	38	0	0	0	1	8	0	16	3	0	0	0	0	0	0	0	3	0	0
13722.58cfa82ee4b0c9d6adf6aaea	0	0	2	0	0	0	0	0	0	0	0	0	0	0	0	0	0	0	0	0	0	0	0	0	0	0	0	0	0	0	0	0	0	0	0	0	1	0	0	0	0	0	0	0	0	0	0	0	0
13722.58cfa82ee4b0c9d6adf6ac44	0	0	0	1	0	0	0	3	0	0	0	0	0	0	0	0	0	0	0	0	0	0	0	0	0	0	0	0	0	0	3	0	0	0	0	1	0	0	2	0	0	0	0	0	0	0	0	0	0
13722.58cfa82ee4b0c9d6adf6a98c	0	0	21	8	0	0	41	12	0	0	3	0	8	4	0	0	2	1	5	0	1	63	0	0	0	7	4	5	1	0	8	0	0	2	5	41	0	13	13	0	0	0	0	136	0	0	13	0	0
13722.58cfa82ee4b0c9d6adf6ab71	0	0	1	2	0	1	33	1	0	0	1	0	2	6	0	0	0	0	20	0	2	63	0	0	1	11	4	0	0	0	3	0	0	4	7	29	3	3	35	0	0	0	0	117	0	0	6	0	0
13722.58cfa82de4b0c9d6adf6a6a2	0	0	0	0	0	0	0	134	0	0	1	0	0	0	0	0	9	11	0	0	0	1	0	0	10	2	3	0	0	0	104	1	2	0	0	1	0	4	3	0	0	0	0	0	0	11	3	0	1
13722.58cfa82ee4b0c9d6adf6af0a	0	0	0	1	0	0	0	1	0	0	0	0	0	0	0	0	0	0	0	0	0	0	0	0	0	0	0	0	0	0	0	0	0	1	0	3	1	0	6	0	1	0	0	0	0	0	0	0	0
13722.58cfa82ee4b0c9d6adf6aa4d	0	0	3	1	0	0	3	8	0	0	0	0	0	0	0	0	0	0	0	0	0	0	0	0	0	0	0	0	0	0	0	0	0	0	8	3	0	0	4	0	0	0	0	0	0	0	0	0	0
13722.58cfa82ee4b0c9d6adf6aeae	0	2	1	1	0	0	743	9	0	0	0	0	0	0	0	0	0	0	0	0	0	1	0	0	0	1	0	0	0	0	0	0	0	1	0	2	0	0	4	0	0	0	0	0	0	1	0	0	0
13722.58cfa82ee4b0c9d6adf6ac95	0	0	0	0	0	0	1	2	0	0	27	0	0	0	0	0	0	9	0	0	0	0	0	0	0	55	0	1	0	0	3	0	0	0	0	0	0	0	0	0	0	0	0	0	0	0	8	0	0
13722.58cfa82ee4b0c9d6adf6a9a6	0	0	1	0	0	0	0	0	0	0	0	0	0	0	0	0	0	0	0	0	0	0	0	0	0	1	1	0	0	0	0	0	0	0	0	0	0	0	0	0	0	0	0	3	0	0	0	0	0
13722.58cfa831e4b0c9d6adf6c651	0	0	0	0	0	0	0	0	0	0	0	0	0	0	0	0	0	1	0	0	0	0	0	0	0	1	0	0	0	0	1	0	0	0	0	0	0	3	0	0	0	0	0	0	0	0	0	0	0
13722.58cfa830e4b0c9d6adf6c102	0	0	0	0	0	0	0	1	0	0	0	0	0	0	0	0	0	0	0	0	0	0	0	0	0	0	0	0	0	0	0	0	0	0	0	0	0	0	0	0	0	0	0	0	0	0	0	0	0
13722.58cfa831e4b0c9d6adf6cc98	0	0	0	0	0	0	0	2	0	0	0	0	0	0	0	0	0	0	0	0	0	0	0	0	0	0	0	0	0	0	0	0	0	0	0	0	0	0	0	0	0	0	0	0	0	0	0	0	0
13722.58cfa830e4b0c9d6adf6bd8c	0	0	0	2	0	0	3	0	0	0	0	0	0	0	0	0	0	0	0	0	0	0	0	0	0	0	0	0	0	0	0	0	0	0	0	0	0	0	0	0	0	0	0	0	0	0	0	0	0
13722.58cfa831e4b0c9d6adf6c83a	0	0	0	0	0	0	0	0	0	0	0	0	0	0	0	0	0	0	0	0	0	0	0	0	0	0	0	0	0	0	0	0	0	0	0	0	0	0	0	0	0	0	0	0	0	0	0	0	0
13722.58cfa832e4b0c9d6adf6cf2e	0	0	0	0	0	0	0	0	0	0	0	0	0	0	0	0	0	1	0	0	0	0	0	0	0	0	0	0	0	0	0	0	0	0	0	2	0	0	0	0	0	0	0	0	0	0	0	0	0
13722.58cfa82ee4b0c9d6adf6af8c	0	0	0	0	0	0	1	5	0	0	0	0	0	0	0	0	0	0	0	0	0	0	0	0	1	0	0	0	0	0	1	0	0	0	0	2	0	1	0	0	0	0	0	0	0	0	0	0	0
13722.58cfa830e4b0c9d6adf6c1b8	0	0	0	0	0	0	0	0	0	0	0	0	0	0	0	0	0	1	0	1	0	0	0	0	103	0	0	0	0	0	2	0	0	0	0	0	0	0	0	0	0	0	0	0	0	0	0	1	0
13722.58cfa832e4b0c9d6adf6d11f	0	0	0	0	0	0	0	0	0	0	0	3	0	0	0	0	0	0	0	0	0	2	0	0	0	4	0	0	0	0	0	0	0	0	0	0	0	0	0	0	0	0	0	0	0	0	0	0	0
13722.58cfa832e4b0c9d6adf6cfaf	0	0	0	0	0	0	1	0	0	0	0	0	0	0	0	0	1	0	1	0	0	0	0	0	0	0	0	0	0	0	1	0	0	0	0	2	0	0	1	0	0	1	0	0	0	0	0	0	0
13722.58cfa831e4b0c9d6adf6caca	0	0	0	0	0	0	0	0	0	0	0	0	0	0	0	0	0	0	0	0	0	0	0	0	0	0	0	0	0	0	0	0	0	0	0	0	0	0	0	0	0	0	0	0	0	0	0	0	0
13722.58cfa831e4b0c9d6adf6ccfc	0	0	0	0	0	0	2	0	0	0	0	0	0	0	0	0	0	0	0	0	0	0	0	0	0	0	0	0	0	0	0	0	0	0	0	0	0	0	6	0	0	0	0	0	0	0	0	0	0
13722.58cfa830e4b0c9d6adf6bd9b	0	0	0	0	0	0	0	0	0	0	0	0	0	0	0	0	0	0	0	0	0	0	0	0	0	0	0	0	0	0	0	0	0	0	0	0	0	0	0	0	0	0	0	0	0	0	0	0	0
13722.58cfa832e4b0c9d6adf6ce3d	0	0	0	0	0	0	0	1	0	0	0	0	0	0	0	0	0	0	0	0	0	0	0	0	0	0	0	0	0	0	0	0	0	0	0	0	0	0	0	0	0	0	0	0	0	0	0	0	0
13722.58cfa830e4b0c9d6adf6bec9	0	0	0	0	0	0	0	0	0	0	2	0	0	0	0	0	0	0	0	0	0	0	0	0	0	1	0	0	0	0	7	0	0	0	0	1	0	2	0	0	0	0	0	0	0	0	0	0	0
13722.58cfa832e4b0c9d6adf6cf57	0	0	0	0	0	0	1	0	0	0	0	0	0	0	0	0	0	0	0	0	0	0	0	0	0	0	0	0	0	0	0	0	0	0	0	0	0	0	0	0	0	0	0	0	0	0	0	0	0
13722.58cfa831e4b0c9d6adf6c8ba	0	0	0	1	0	0	1	0	0	0	0	0	0	0	0	0	0	0	0	0	0	0	0	0	0	0	0	0	0	0	0	0	0	0	0	0	0	0	0	0	0	0	0	0	0	0	0	0	0
13722.58cfa831e4b0c9d6adf6c76a	0	0	0	0	0	0	1	0	0	0	0	0	0	0	0	0	0	1	0	0	0	0	0	0	0	0	0	0	0	0	0	0	0	0	0	0	0	0	0	0	0	0	0	0	0	0	0	0	0
13722.58cfa831e4b0c9d6adf6c999	0	0	0	0	0	0	0	0	0	0	0	0	0	0	0	0	0	0	0	0	0	0	0	0	0	1	0	0	0	0	0	0	0	0	0	0	0	0	0	0	0	0	0	0	0	0	0	0	0
13722.58cfa831e4b0c9d6adf6cd04	0	0	0	0	0	0	0	1	0	0	0	0	1	0	0	0	0	0	0	0	0	0	0	0	0	0	0	0	0	0	0	0	0	0	0	0	0	0	0	0	0	0	0	0	0	0	0	0	0
13722.58cfa831e4b0c9d6adf6ca67	0	1	1	0	0	0	0	1	0	0	0	0	0	0	0	0	0	0	0	0	0	0	0	0	0	0	0	0	0	0	0	0	0	0	0	0	1	0	4	0	0	0	0	0	0	0	0	0	0
13722.58cfa831e4b0c9d6adf6ca2e	0	0	0	0	0	0	0	2	0	0	0	0	0	0	0	0	0	0	0	0	0	0	0	0	0	0	0	0	0	0	0	0	0	0	0	0	0	0	0	0	0	0	0	0	0	0	0	0	0
13722.58cfa831e4b0c9d6adf6c514	0	0	0	0	0	0	0	1	0	0	130	0	0	0	0	1	48	189	0	0	0	0	0	2	8	4	1	0	2	0	493	0	0	0	0	0	0	1	2	0	0	0	0	0	0	0	12	0	20
13722.58cfa832e4b0c9d6adf6cef2	0	0	1	0	0	0	0	1	0	0	0	0	0	0	0	0	0	0	0	0	0	0	0	0	0	0	0	0	0	0	0	0	0	0	0	0	0	0	2	0	0	0	0	0	0	0	0	0	0
13722.58cfa830e4b0c9d6adf6c2da	0	0	0	0	0	0	0	0	0	0	0	0	0	0	0	0	0	0	0	0	0	0	0	0	0	1	0	0	0	0	7	0	0	0	0	0	0	0	0	0	0	0	0	0	0	0	0	0	0
13722.58cfa82fe4b0c9d6adf6b7c6	0	0	0	1	0	0	1	3	0	0	0	0	1	0	0	0	0	0	1	0	0	0	0	0	0	1	0	0	0	0	1	0	0	0	0	2	1	0	1	0	0	0	0	0	0	0	0	0	0
13722.58cfa82fe4b0c9d6adf6b88d	0	1	0	1	0	0	1	0	0	0	0	0	0	0	0	0	0	0	0	0	0	0	0	0	0	0	0	0	0	0	0	0	0	0	0	3	0	0	0	0	0	0	0	0	0	0	0	0	0
13722.58cfa831e4b0c9d6adf6cc1f	0	0	0	0	0	0	0	0	0	0	0	0	0	0	0	0	0	0	0	0	0	0	0	0	0	0	0	0	0	0	0	0	0	0	0	1	0	0	0	0	0	0	0	0	0	0	0	0	0
13722.58cfa830e4b0c9d6adf6bbd8	0	0	0	10	0	0	0	9	0	0	0	0	0	0	0	0	0	2	0	0	0	0	0	0	0	1	0	0	0	0	1	0	0	0	0	4	0	3	0	0	0	0	0	0	0	0	0	0	0
13722.58cfa82fe4b0c9d6adf6b666	0	0	0	0	0	0	0	5	0	0	0	0	0	0	0	0	1	0	1	0	0	0	0	0	0	0	0	0	0	0	3	0	0	0	0	0	0	0	0	0	0	0	0	0	0	0	1	0	0
13722.58cfa830e4b0c9d6adf6bead	0	1	0	0	0	1	2	1	0	0	0	0	0	0	0	0	0	0	0	0	0	0	0	0	0	0	0	0	0	0	0	0	0	0	0	1	0	0	2	0	0	0	0	0	0	0	1	0	0
13722.58cfa830e4b0c9d6adf6be84	0	0	1	0	0	0	0	6	0	0	0	0	0	0	0	0	1	2	0	0	0	0	0	0	0	0	0	0	0	0	0	0	0	0	0	0	0	1	1	0	0	0	0	0	0	0	0	0	0
13722.58cfa831e4b0c9d6adf6ca08	0	1	1	0	0	0	1	2	0	0	0	0	0	0	0	0	2	0	1	0	0	0	0	0	0	0	0	0	0	0	0	0	0	0	0	0	0	1	0	0	0	0	0	0	0	0	0	0	0
13722.58cfa831e4b0c9d6adf6cc15	0	0	0	0	0	0	0	0	0	0	0	0	0	0	0	0	0	0	0	0	0	0	0	0	0	0	0	0	0	0	0	0	0	0	0	0	0	0	0	0	0	0	0	0	0	0	0	0	0
13722.58cfa830e4b0c9d6adf6c2ec	0	0	0	0	0	0	0	0	0	0	1	0	0	0	0	0	0	0	0	0	0	0	0	0	0	0	0	0	0	0	0	0	0	0	0	1	0	2	0	0	0	0	0	0	0	0	0	0	0
13722.58cfa830e4b0c9d6adf6bea2	0	0	0	1	0	0	7	4	0	0	0	0	0	0	0	0	0	0	0	0	0	0	0	0	0	0	0	0	0	0	0	0	0	0	0	0	0	0	0	0	0	0	0	0	0	0	0	0	0
13722.58cfa830e4b0c9d6adf6bf85	0	0	0	0	0	0	0	1	0	0	0	0	0	0	0	0	1	0	0	0	0	0	0	0	0	0	0	0	0	0	1	0	0	0	0	0	0	2	0	0	0	0	0	0	0	0	0	0	0
13722.58cfa832e4b0c9d6adf6d56c	0	0	0	0	0	0	0	0	0	0	0	0	0	0	0	0	0	0	0	0	0	0	0	0	0	0	0	0	0	0	0	0	0	0	0	0	0	0	0	0	0	0	0	0	0	0	0	0	0
13722.58cfa832e4b0c9d6adf6d4be	0	0	0	0	0	0	0	0	0	0	0	0	0	0	0	0	0	0	0	0	0	0	0	0	0	0	0	0	0	0	0	0	0	0	0	0	0	0	0	0	0	0	0	0	0	0	0	0	0
13722.58cfa832e4b0c9d6adf6d14c	0	0	0	0	0	0	0	0	0	0	0	0	0	0	0	0	0	0	0	0	0	0	0	0	0	0	0	0	0	0	3	0	0	0	0	0	0	1	0	0	0	0	0	0	0	0	0	0	0
13722.58cfa832e4b0c9d6adf6d638	0	0	0	0	0	0	0	0	0	0	0	0	0	0	0	0	0	0	0	0	0	0	0	0	0	0	0	0	0	0	0	0	0	0	0	0	0	0	0	0	0	0	0	0	0	0	0	0	0
13722.58cfa831e4b0c9d6adf6c528	0	0	0	5	0	0	0	1	0	0	0	0	0	0	0	0	0	0	3	0	0	0	0	0	0	0	0	0	0	0	1	0	0	0	0	2	0	0	3	0	0	0	0	0	0	0	0	0	0
13722.58cfa82fe4b0c9d6adf6b64b	0	0	8	4	0	0	1	12	0	0	0	0	0	0	0	0	1	2	0	0	0	66	0	1	6	49	0	6	1	4	667	0	0	0	0	2	0	2	1	0	1	1	0	0	0	0	0	0	0
13722.58cfa830e4b0c9d6adf6ba91	0	2	0	3	0	0	2	1	2	2	35	1	11	10	4	5	647	32090	7	42	13	458	47	1098	46	69649	13	5956	8	188	102612	0	0	1	5	19	4	10	11	6	6	1183	79	9	13	2	293	1	2551
13722.58cfa831e4b0c9d6adf6c872	0	0	0	0	0	0	0	0	0	0	0	0	0	0	0	0	0	0	0	0	0	0	0	0	0	0	0	0	0	0	0	0	0	0	0	0	0	0	0	0	0	0	0	0	0	0	0	0	0
13722.58cfa831e4b0c9d6adf6c9dc	0	0	0	1	0	0	0	1	0	0	0	0	0	0	0	0	0	8	0	0	0	0	0	0	0	0	2	0	0	0	13	0	0	0	0	0	0	5	1	0	0	0	0	0	0	0	0	0	0
13722.58cfa831e4b0c9d6adf6c770	0	0	0	0	0	0	0	0	0	0	0	0	0	0	0	0	0	0	0	0	0	0	0	0	0	0	0	0	0	0	0	0	0	0	1	1	0	0	2	0	0	0	0	0	0	0	0	0	0
13722.58cfa82fe4b0c9d6adf6b903	0	0	0	0	0	0	0	3	0	0	2	0	0	0	0	0	0	0	0	0	0	0	0	0	0	0	1	0	0	0	1	0	0	0	0	3	0	1	0	0	1	0	0	0	0	0	0	0	0
13722.58cfa830e4b0c9d6adf6c066	0	0	1	0	0	0	3	3	0	0	0	0	1	0	0	0	48	1009	0	0	0	2	1	1	0	42	0	2	0	1	0	0	0	0	0	0	0	0	2	0	0	0	2	0	0	0	0	0	0
13722.58cfa832e4b0c9d6adf6cfce	0	0	0	0	0	0	1	0	0	0	0	0	0	0	0	0	0	0	0	0	0	0	0	0	0	0	0	0	0	0	0	0	1	0	0	2	0	0	0	0	0	0	0	0	0	0	0	0	0
13722.58cfa830e4b0c9d6adf6c050	0	0	2	0	0	0	1	4	0	0	0	0	0	0	0	0	0	0	0	0	0	0	0	0	0	0	0	0	0	0	1	0	0	0	0	0	0	0	0	0	0	0	0	0	0	0	0	0	0
13722.58cfa831e4b0c9d6adf6caa2	0	0	0	0	0	0	0	0	0	0	0	0	0	0	0	0	0	0	2	0	0	0	0	0	0	0	0	0	0	0	0	0	0	0	0	0	0	1	0	0	0	0	0	0	0	0	0	0	0
13722.58cfa831e4b0c9d6adf6cc31	0	0	0	2	0	49	0	0	0	0	0	0	0	0	0	0	0	0	0	0	0	0	0	0	0	0	0	0	0	0	0	0	0	0	0	0	0	0	0	0	0	0	0	0	0	0	0	0	0
13722.58cfa82fe4b0c9d6adf6b7d8	0	0	0	0	0	0	1	1	0	0	0	0	0	0	0	0	0	0	0	0	0	0	0	0	0	0	0	0	0	0	0	0	0	0	0	2	0	0	1	0	0	0	0	0	0	0	0	0	0
13722.58cfa831e4b0c9d6adf6ca39	0	0	0	0	0	0	0	2	0	0	0	0	0	0	0	0	0	0	0	0	0	0	0	0	0	0	0	0	0	0	0	0	0	0	0	0	0	0	2	0	0	0	0	0	0	0	0	0	0
13722.58cfa831e4b0c9d6adf6cd3c	0	0	0	0	0	0	0	0	0	0	0	0	0	0	0	0	0	0	0	0	0	0	0	0	0	0	0	0	0	0	0	0	0	0	0	0	0	0	0	0	0	0	0	0	0	0	0	0	0
13722.58cfa831e4b0c9d6adf6cc70	0	0	0	0	0	0	0	1	0	0	0	0	0	0	0	0	0	0	0	0	0	0	0	0	0	0	0	0	0	0	0	0	0	0	0	0	0	0	0	0	0	0	0	0	0	0	0	0	0
13722.58cfa830e4b0c9d6adf6c044	0	0	0	0	0	0	2	2	0	0	0	0	2	23	0	1	0	1	0	6	0	152	6	0	0	1577	1	88	0	3	20	0	0	0	1	1	0	0	1	8	0	3	11	0	47	0	0	0	0
13722.58cfa831e4b0c9d6adf6cb38	0	0	0	0	0	0	0	1	0	0	0	0	0	0	0	0	0	2	0	0	0	0	0	0	0	0	0	0	0	0	0	0	0	0	0	0	0	0	0	0	0	0	0	0	0	0	0	0	0
13722.58cfa82fe4b0c9d6adf6b653	0	0	0	0	0	0	0	5	0	0	0	0	0	0	0	0	0	0	0	0	0	0	0	0	0	0	0	0	0	0	0	0	0	0	0	0	0	1	0	0	0	0	0	0	0	0	0	0	0
13722.58cfa831e4b0c9d6adf6c7d2	0	0	0	0	0	0	1	1	0	0	0	0	0	0	0	0	15	1222	0	0	1	0	0	0	30	4	2	0	0	0	2838	0	0	0	0	1	0	117	0	0	0	0	0	1	0	0	41	3	2
13722.58cfa82fe4b0c9d6adf6b912	0	0	0	0	0	0	0	2	0	0	0	0	0	0	0	0	0	0	0	0	0	0	0	0	0	1	0	0	0	0	0	0	0	0	0	1	0	0	0	0	0	0	0	0	0	0	1	0	0
13722.58cfa82fe4b0c9d6adf6b6aa	3	1	0	1	0	1	3	0	0	0	1	0	5	0	0	0	1	2	2	0	0	0	0	0	0	1	0	0	0	0	0	0	1	1	0	2	0	0	3	1	0	0	0	0	0	0	0	0	0
13722.58cfa832e4b0c9d6adf6cf9c	0	0	0	0	0	0	0	0	0	0	0	0	0	0	0	0	2	0	0	0	0	0	0	0	0	0	0	0	0	0	1	0	0	0	0	0	0	0	0	0	0	0	0	0	0	0	0	0	0
13722.58cfa830e4b0c9d6adf6c23c	0	0	1	0	0	0	0	2	0	0	0	0	0	0	0	0	0	0	0	0	0	0	0	0	0	0	0	0	0	0	1	0	0	0	0	0	0	0	0	0	0	0	0	0	0	0	0	0	0
13722.58cfa832e4b0c9d6adf6d55a	0	0	0	0	0	0	0	1	0	0	0	0	0	0	0	0	1	0	0	0	0	0	0	0	0	0	0	0	0	0	1	0	0	0	0	1	0	0	0	0	0	0	0	0	0	0	0	0	0
13722.58cfa831e4b0c9d6adf6c77e	0	0	0	0	0	0	0	0	0	0	0	0	0	0	0	0	0	0	0	0	0	0	0	0	0	0	0	0	0	0	0	0	0	0	0	0	0	0	0	0	0	0	0	0	0	0	0	0	0
13722.58cfa831e4b0c9d6adf6c696	0	0	0	0	0	0	0	0	0	0	0	0	0	0	0	0	0	0	0	0	0	0	0	0	0	0	0	0	0	0	0	0	0	0	0	0	0	0	0	0	0	0	0	0	0	0	0	0	0
13722.58cfa831e4b0c9d6adf6c96a	0	0	0	0	0	0	1	2	0	0	0	0	1	0	0	0	0	0	0	0	0	0	0	0	0	0	0	0	0	0	0	0	0	0	0	0	0	0	0	0	0	0	0	0	0	0	0	0	0
13722.58cfa832e4b0c9d6adf6d4a7	0	0	0	0	0	0	0	0	0	0	0	0	0	0	0	0	0	0	0	0	0	0	0	0	0	0	0	0	0	0	0	0	0	0	0	0	0	0	0	0	0	0	0	0	0	0	0	0	0
13722.58cfa832e4b0c9d6adf6cfc0	0	0	0	0	0	0	0	8	0	0	0	0	0	0	0	0	0	0	0	0	0	0	0	0	0	0	0	0	0	0	0	0	0	0	0	0	0	0	0	0	0	0	0	0	0	0	0	0	0
13722.58cfa830e4b0c9d6adf6bcac	0	0	0	1	0	0	1	0	0	0	0	0	0	0	0	0	0	0	0	0	0	0	0	0	0	0	0	0	0	0	1	0	0	0	0	2	0	0	2	0	0	0	0	0	0	0	0	0	0
13722.58cfa830e4b0c9d6adf6c2cc	0	0	0	0	0	0	0	0	0	0	0	0	0	0	0	0	0	0	1	0	0	0	0	0	0	0	0	0	0	0	1	0	0	0	0	0	0	0	0	0	0	0	0	0	0	0	0	0	0
13722.58cfa82ee4b0c9d6adf6ae66	0	0	1	1	0	0	0	1	0	0	0	0	0	0	0	0	0	0	0	0	0	0	0	0	0	0	0	0	0	0	2	0	0	0	0	0	0	0	0	0	0	0	0	0	0	0	0	0	0
13722.58cfa832e4b0c9d6adf6d190	0	0	0	0	0	0	0	1	0	0	0	0	0	0	0	0	0	0	0	0	0	0	0	0	0	0	1	0	0	0	0	0	0	0	0	1	0	0	0	0	0	0	0	0	0	0	0	0	0
13722.58cfa830e4b0c9d6adf6c041	0	0	0	1	0	0	1	1	0	0	0	0	2	0	0	0	0	1	0	0	0	0	0	0	0	0	0	0	0	0	0	0	0	0	2	3	0	0	1	0	0	0	0	0	0	0	0	0	0
13722.58cfa832e4b0c9d6adf6cf8e	0	0	0	0	0	0	0	0	0	0	0	0	0	0	0	0	0	0	0	0	0	0	0	0	0	0	0	0	0	0	0	0	0	0	0	1	0	0	0	0	0	0	0	0	0	0	0	0	0
13722.58cfa832e4b0c9d6adf6d19c	0	0	0	0	0	0	0	0	13	0	240	0	17	0	0	0	0	2954	0	0	0	3	0	0	541	427	185	1	0	0	111	0	0	0	0	1	1	1	1	0	0	1	0	0	0	0	0	0	9
13722.58cfa831e4b0c9d6adf6ca7c	0	0	0	0	0	0	0	3	0	0	0	0	0	0	0	0	0	0	0	0	0	0	0	0	0	0	0	0	0	0	0	0	0	0	0	0	0	0	0	0	0	0	0	0	0	0	0	0	0
13722.58cfa831e4b0c9d6adf6c830	0	0	0	0	0	0	0	2	0	0	0	0	0	0	0	0	0	0	0	0	0	0	0	0	0	0	0	0	0	0	1	0	0	0	0	0	0	0	2	0	0	0	0	0	0	0	0	0	0
13722.58cfa831e4b0c9d6adf6c810	0	0	0	0	0	0	1	2	0	0	0	0	0	0	0	0	1	0	0	0	0	0	0	0	0	0	0	0	0	0	0	0	0	0	0	0	0	0	0	0	0	0	0	0	0	0	0	0	0
13722.58cfa82fe4b0c9d6adf6b7c4	0	0	38	2	0	1	3	22	0	0	0	0	0	0	0	0	1	1	1	0	0	0	0	0	1	2	0	0	0	0	2	0	0	1	0	4	0	0	0	0	0	0	0	0	0	0	1	0	0
13722.58cfa831e4b0c9d6adf6cd68	0	0	0	0	0	0	2	5	0	0	0	0	0	0	0	0	0	0	0	0	0	0	0	0	0	0	0	0	0	0	1	0	0	0	0	0	0	0	0	0	0	0	0	0	0	0	0	0	0
13722.58cfa830e4b0c9d6adf6bc90	0	0	1	2	0	0	1	0	0	0	2	0	0	123	1	0	1	4103	2	20	5	569	11	219	19	10832	0	242	0	10	19	0	0	0	1	2	0	0	1	1	1	481	21	0	257	1	0	3	1
13722.58cfa82fe4b0c9d6adf6b5f4	0	0	1	0	0	0	0	1	0	0	0	0	0	0	0	0	0	0	0	0	0	0	0	0	0	0	0	1	0	0	0	0	0	0	0	1	0	0	0	0	0	0	0	0	0	0	0	0	0
13722.58cfa831e4b0c9d6adf6cc9c	0	0	1	1	0	0	0	0	0	0	1	0	0	0	0	0	0	0	1	0	0	0	0	0	0	0	0	0	0	0	0	0	0	0	0	1	0	0	0	0	0	0	0	0	0	0	0	0	0
13722.58cfa830e4b0c9d6adf6bf91	0	0	1	0	0	0	1	0	0	0	0	0	0	0	0	0	0	0	0	0	0	0	0	0	0	0	0	0	0	0	0	0	0	1	0	1	0	0	2	0	0	0	0	0	0	0	0	0	0
13722.58cfa82fe4b0c9d6adf6b5f9	0	0	4	3	0	0	1	3	0	0	0	0	2	1	0	0	0	0	0	0	0	0	0	0	0	0	0	0	0	0	0	0	0	1	0	1	0	0	0	0	0	0	0	0	0	0	0	0	0
13722.58cfa830e4b0c9d6adf6be7e	0	0	0	0	0	0	0	2	0	0	0	0	0	0	0	0	0	0	0	0	0	0	0	0	0	0	0	1	0	0	0	0	0	0	0	0	0	0	0	0	0	0	0	0	0	0	0	0	0
13722.58cfa832e4b0c9d6adf6cf61	0	0	1	0	0	0	0	0	0	0	0	0	0	0	0	0	0	0	0	0	0	0	0	0	0	0	0	0	0	0	0	0	0	0	0	0	0	0	1	0	0	0	0	0	0	0	0	0	0
13722.58cfa831e4b0c9d6adf6cc63	0	0	0	0	0	0	0	0	0	0	0	0	0	0	0	0	0	0	0	0	0	0	0	0	0	0	0	0	0	0	0	0	0	0	0	0	0	0	0	0	0	0	0	0	0	0	0	0	0
13722.58cfa82fe4b0c9d6adf6b98a	0	0	1	0	0	0	0	5	0	0	0	0	0	0	0	0	0	0	0	0	0	0	0	1	0	1	0	0	0	0	4	0	0	0	0	2	0	0	1	0	0	0	0	0	0	0	0	1	0
13722.58cfa830e4b0c9d6adf6c2b2	0	0	0	0	0	0	1	1	0	0	0	0	0	0	0	0	0	0	0	0	0	0	0	0	0	0	0	0	0	0	0	0	0	0	0	0	0	0	0	0	0	0	0	0	0	0	0	0	0
13722.58cfa832e4b0c9d6adf6d136	0	0	0	1	0	0	1	0	0	0	0	0	0	0	0	0	0	0	0	0	0	0	0	0	0	0	0	0	0	0	0	0	0	0	0	0	0	0	0	0	0	0	0	0	0	0	0	0	0
13722.58cfa831e4b0c9d6adf6ca37	0	0	0	0	0	0	0	0	0	0	0	0	0	1	0	0	0	0	0	0	0	1	1	0	0	29	0	1	0	0	0	0	0	0	0	1	0	0	0	0	0	0	0	1	0	0	0	0	0
13722.58cfa82fe4b0c9d6adf6b6ba	0	0	1	1	0	0	0	0	0	0	0	0	0	1	0	0	0	0	0	0	0	0	0	0	0	0	0	0	0	0	1	0	0	0	0	0	0	0	0	0	0	0	0	0	0	0	0	0	0
13722.58cfa832e4b0c9d6adf6d3ec	0	0	0	0	0	0	0	0	0	0	0	0	0	0	0	0	0	0	0	0	0	0	0	0	0	0	0	0	0	0	0	0	0	0	0	0	0	0	0	0	0	0	0	0	0	0	0	0	0
13722.58cfa830e4b0c9d6adf6bfe8	0	0	0	0	0	0	0	1	0	0	1	0	0	0	0	0	1	3	2	0	0	0	0	0	0	4	1	0	0	0	1	0	0	0	0	0	0	1	0	0	0	0	0	0	0	0	0	0	0
13722.58cfa832e4b0c9d6adf6ceec	0	0	0	0	0	0	0	1	0	0	0	0	0	0	0	0	0	1	0	0	0	0	0	0	0	0	0	0	0	0	0	0	0	0	0	0	0	0	6	0	0	0	0	0	0	0	0	0	0
13722.58cfa830e4b0c9d6adf6bc88	0	0	0	0	0	0	3	0	0	0	0	0	0	0	0	0	2	977	0	1	3	9	0	6	72	3395	0	179	0	1	2	0	0	0	0	0	1	0	0	0	0	51	2	0	4	0	81	0	16
13722.58cfa831e4b0c9d6adf6ccf4	0	0	0	0	0	0	2	0	0	0	0	0	0	0	0	0	0	0	0	0	0	0	0	0	0	0	0	0	0	0	0	0	0	0	0	0	0	0	0	0	0	0	0	0	0	0	0	0	0
13722.58cfa831e4b0c9d6adf6c9da	0	0	0	0	0	0	0	0	0	0	0	0	0	0	0	0	0	0	0	0	0	0	0	0	0	0	0	0	0	0	1	0	0	0	0	1	0	0	0	0	0	0	0	0	0	0	0	0	0
13722.58cfa832e4b0c9d6adf6cf10	0	0	0	0	0	0	1	0	0	0	0	0	0	0	0	0	0	0	0	0	0	0	0	0	0	0	0	0	0	0	0	0	0	0	0	0	0	0	0	0	0	0	0	0	0	0	0	0	0
13722.58cfa832e4b0c9d6adf6d4dc	0	0	0	0	0	0	0	0	0	0	0	0	0	0	0	0	0	0	0	0	0	0	0	0	0	0	0	0	0	0	1	0	0	0	0	0	0	0	0	0	0	0	0	0	0	0	0	0	0
13722.58cfa832e4b0c9d6adf6cfb6	0	0	0	0	0	0	0	2	0	0	0	0	0	0	0	0	1	0	0	0	0	0	0	0	0	0	0	0	0	0	0	0	0	0	0	1	0	0	0	0	0	0	0	0	0	0	0	0	0
13722.58cfa831e4b0c9d6adf6caf8	0	0	0	0	0	0	0	6	0	0	0	0	0	0	0	0	0	0	0	0	0	0	0	0	0	0	0	0	0	0	0	0	0	0	0	0	0	0	0	0	0	0	0	0	0	0	0	0	0
13722.58cfa831e4b0c9d6adf6cad6	0	0	0	0	0	0	0	1	0	0	0	0	0	0	0	0	0	0	0	0	0	0	0	0	0	0	0	0	0	0	0	0	0	0	0	0	0	0	0	0	0	0	0	0	0	0	0	0	0
13722.58cfa830e4b0c9d6adf6bda8	0	0	0	0	0	0	0	0	0	0	0	0	0	0	0	0	0	0	0	0	0	0	0	0	0	0	0	0	0	0	0	0	0	0	0	0	0	0	0	0	0	0	0	0	0	0	0	0	0
13722.58cfa82fe4b0c9d6adf6ba10	0	0	0	2	0	0	1	2	0	1	2	0	0	0	0	0	0	4	1	17	0	19	4	158	1	3274	0	375	0	3	0	0	0	0	1	5	0	0	1	2	0	6	4	0	63	0	0	0	49
13722.58cfa82fe4b0c9d6adf6b635	0	1	0	3	0	0	0	7	0	0	0	0	1	0	0	0	0	1	0	0	0	0	0	0	0	0	0	0	0	0	0	0	0	0	0	0	0	0	0	0	0	0	0	0	0	0	0	0	0
13722.58cfa831e4b0c9d6adf6c8ce	0	0	0	0	0	0	0	0	0	0	0	0	0	0	0	0	0	0	0	0	0	0	0	0	0	0	0	0	0	0	0	0	0	0	0	0	0	3	0	0	0	0	0	0	0	0	0	0	0
13722.58cfa831e4b0c9d6adf6c750	0	0	1	0	0	0	0	0	0	0	0	0	0	0	0	0	0	0	0	0	0	0	0	0	0	0	0	0	0	0	0	0	0	0	0	0	0	0	0	0	0	0	0	0	0	0	0	0	0
13722.58cfa831e4b0c9d6adf6cbed	0	0	0	0	0	0	1	2	0	0	0	0	0	0	0	0	0	0	0	0	0	0	0	0	0	0	0	0	0	0	0	0	0	0	0	0	0	0	0	0	0	0	0	0	0	0	0	0	0
13722.58cfa830e4b0c9d6adf6be74	0	0	0	0	0	0	1	17	0	0	0	0	0	0	0	0	0	0	0	0	0	0	0	0	0	0	0	0	0	0	1	0	0	0	0	0	0	0	1	0	0	0	0	0	0	0	0	0	0
13722.58cfa82fe4b0c9d6adf6b8fe	0	0	0	0	0	0	3	2	0	0	0	0	0	0	0	0	0	2	2	0	0	0	0	0	0	0	0	0	0	0	1	0	0	0	0	2	0	0	0	0	0	0	0	0	0	0	0	0	0
13722.58cfa831e4b0c9d6adf6c962	0	0	1	0	0	0	1	0	0	0	0	0	0	0	0	0	0	0	0	0	0	0	0	0	0	0	0	0	0	0	0	0	0	0	0	0	1	0	0	0	0	0	0	0	0	0	0	0	0
13722.58cfa82fe4b0c9d6adf6b7b6	0	1	0	0	0	0	3	13	0	0	0	0	0	0	0	0	0	1	1	0	0	0	0	0	0	1	0	0	0	0	0	0	0	0	1	1	0	0	0	0	0	0	0	0	0	0	0	0	0
13722.58cfa832e4b0c9d6adf6cf52	0	0	0	0	0	0	0	0	0	0	0	0	0	0	0	0	0	0	0	0	0	0	0	0	0	0	0	0	0	0	0	0	0	0	0	0	0	0	0	0	0	0	0	0	0	0	0	0	0
13722.58cfa832e4b0c9d6adf6cf90	0	0	0	0	0	0	0	1	0	0	0	0	0	0	0	0	0	0	0	0	0	0	0	0	0	0	0	0	0	0	0	0	0	0	0	0	0	0	0	0	0	0	0	0	0	0	0	0	0
13722.58cfa830e4b0c9d6adf6bd64	0	1	0	5	0	0	2	8	0	0	0	0	0	0	0	0	246	2919	0	0	0	15	6	11	1	8635	1	358	0	1	1	0	0	0	0	0	0	0	2	0	0	27	0	0	0	0	131	0	62
13722.58cfa832e4b0c9d6adf6d488	0	0	0	0	0	0	0	0	0	0	0	0	0	0	0	0	0	0	0	0	0	0	0	0	0	0	0	0	0	0	0	0	0	0	0	0	0	0	0	0	0	0	0	0	0	0	0	0	0
13722.58cfa830e4b0c9d6adf6bf1f	0	0	0	0	0	0	1	2	0	0	1	0	0	0	0	0	0	186	0	0	0	0	0	0	2	2	0	0	0	0	314	0	0	0	0	0	0	17	0	0	0	0	0	0	0	0	2	0	1
13722.58cfa831e4b0c9d6adf6c4ce	0	0	0	0	0	0	1	0	0	0	0	0	0	0	0	0	0	1	0	0	0	0	0	0	0	0	0	0	0	0	21	0	0	0	0	0	0	0	0	0	0	0	0	0	0	0	0	0	0
13722.58cfa830e4b0c9d6adf6bc9e	0	0	0	2	0	0	2	0	0	0	1	0	1	0	0	0	0	1	0	0	0	1	0	0	0	0	0	0	0	0	0	0	0	1	1	1	0	1	2	1	0	0	0	0	0	0	0	1	0
13722.58cfa831e4b0c9d6adf6cbe8	0	0	0	0	0	0	0	2	0	0	0	0	0	0	0	0	0	0	0	0	0	0	0	0	0	0	0	0	0	0	0	0	0	0	0	0	0	0	0	0	0	0	0	0	0	0	0	0	0
13722.58cfa830e4b0c9d6adf6c222	0	0	0	0	0	0	0	1	0	0	1	0	0	0	0	0	0	1	0	0	0	0	0	0	0	0	0	0	0	0	0	0	0	0	0	0	0	2	0	0	0	0	0	0	0	0	0	0	0
13722.58cfa831e4b0c9d6adf6ca54	0	0	0	0	0	0	0	1	0	0	0	0	1	0	0	0	0	0	0	0	0	0	0	0	0	0	0	0	0	0	0	0	0	0	0	0	0	0	0	0	0	0	0	0	0	0	0	0	0
13722.58cfa82fe4b0c9d6adf6b64a	0	0	0	0	0	0	0	0	0	0	0	0	0	0	0	0	0	0	0	0	0	0	0	0	0	0	0	0	0	0	0	0	0	0	0	0	0	0	0	0	0	0	0	0	0	0	0	0	0
13722.58cfa82fe4b0c9d6adf6b659	0	0	0	0	0	0	0	0	0	0	0	0	0	0	0	0	0	0	0	0	0	0	0	0	0	0	0	0	0	0	0	0	0	0	0	0	0	0	0	0	0	0	0	0	0	0	0	0	0
13722.58cfa832e4b0c9d6adf6ce30	0	0	0	0	0	0	0	0	0	0	0	0	0	0	0	0	0	0	0	0	0	0	0	0	0	0	0	0	0	0	1	0	0	0	0	1	0	0	0	0	0	0	0	0	0	0	0	0	0
13722.58cfa830e4b0c9d6adf6c29e	0	0	0	0	0	0	0	0	0	0	1	0	0	0	0	0	0	0	0	0	0	0	0	0	0	0	0	0	0	0	10	0	0	0	0	0	0	0	0	0	0	0	0	0	0	0	0	0	1
13722.58cfa831e4b0c9d6adf6c929	0	0	0	0	0	0	0	0	0	0	0	0	0	0	0	0	0	0	0	0	0	0	0	0	1	0	0	0	0	0	0	0	0	0	0	0	0	0	0	0	0	0	0	0	0	0	0	0	0
13722.58cfa830e4b0c9d6adf6bc52	0	0	0	4	0	0	1	3	0	0	0	0	0	3	0	0	9	7160	0	0	0	5	0	2	666	1178	0	16	0	0	2	0	0	0	0	1	0	0	0	1	1	0	0	0	1	0	0	0	23
13722.58cfa82fe4b0c9d6adf6b704	0	10	0	0	0	0	0	6	0	0	0	0	0	0	0	0	0	0	1	0	0	0	0	0	0	8	0	0	0	0	5	0	0	1	0	0	0	1	1	0	0	0	0	0	0	0	0	0	0
13722.58cfa832e4b0c9d6adf6d20e	0	0	0	0	0	0	0	1	0	0	0	0	0	0	0	0	0	0	0	0	0	0	0	0	0	0	0	0	0	0	0	0	0	0	0	0	0	1	0	0	0	0	0	0	0	0	0	0	0
13722.58cfa831e4b0c9d6adf6ca0f	0	0	1	0	0	0	0	0	0	0	0	0	0	0	0	0	0	0	0	0	0	0	0	0	0	0	0	0	0	0	0	0	0	0	0	0	0	0	0	0	0	0	0	0	0	0	0	0	0
13722.58cfa82fe4b0c9d6adf6b8b3	0	0	1	0	0	0	2	2	0	0	0	0	0	0	0	0	0	0	0	0	0	0	0	0	0	0	0	0	0	0	0	0	0	0	0	0	0	0	0	0	0	0	0	0	0	0	0	0	0
13722.58cfa82ee4b0c9d6adf6ae50	0	0	20	1	0	0	1	20	0	0	1	0	0	0	2	0	0	0	0	0	0	0	0	0	0	0	0	0	0	0	0	0	0	1	0	7	0	1	0	0	0	0	0	0	0	0	1	0	0
13722.58cfa82ee4b0c9d6adf6ae52	0	1	5	3	0	0	1	16	0	0	0	0	0	0	0	0	1	0	0	0	0	0	0	0	0	0	0	0	0	0	3	0	0	0	2	4	0	1	0	0	0	0	0	0	0	0	0	0	0
13722.58cfa832e4b0c9d6adf6d498	0	0	0	0	0	0	0	0	0	0	0	0	0	0	0	0	0	0	0	0	0	0	0	0	0	0	0	0	0	0	0	0	0	0	0	0	0	0	0	0	0	0	0	0	0	0	0	0	0
13722.58cfa831e4b0c9d6adf6c73e	0	0	0	0	0	0	0	1	0	0	0	0	0	0	0	0	0	3	0	0	0	0	0	0	0	0	0	0	0	0	0	0	0	0	0	0	0	1	1	0	0	0	0	0	0	0	0	0	0
13722.58cfa831e4b0c9d6adf6ccd8	0	0	0	0	0	0	0	4	0	0	0	0	0	0	0	0	0	0	0	0	0	0	0	0	0	0	0	0	0	0	1	0	0	0	0	0	0	1	0	0	0	0	0	0	0	0	0	0	0
13722.58cfa830e4b0c9d6adf6bc62	0	0	0	6	0	0	0	5	0	0	1	0	0	2	1	0	1	41	0	5	0	103	1	48	22	2804	0	390	0	2	12	0	0	0	0	2	0	0	0	0	0	1	1	0	0	0	0	0	1
13722.58cfa830e4b0c9d6adf6bc8c	0	0	0	0	0	0	3	0	0	0	1	0	0	0	0	0	1	266	0	0	0	0	0	3	216	1189	2	22	0	1	2	0	0	0	0	5	0	4	1	0	0	1	1	8	0	0	1	0	1
13722.58cfa830e4b0c9d6adf6c1a7	0	0	0	0	0	1	0	1	0	0	0	0	0	0	0	0	0	0	0	0	0	1	0	0	0	0	0	0	0	0	0	0	0	0	0	0	0	0	0	0	0	0	0	0	0	0	0	0	0
13722.58cfa832e4b0c9d6adf6d4a2	0	0	0	0	0	0	0	0	0	0	0	0	0	0	0	0	0	0	0	0	0	0	0	0	0	0	0	0	0	0	0	0	0	0	0	0	0	0	0	0	0	0	0	0	0	0	0	0	0
13722.58cfa832e4b0c9d6adf6d322	0	8	0	0	0	0	0	4	0	0	1	0	0	0	0	0	1	1	0	0	0	0	0	0	1	0	0	0	0	0	4	0	0	0	0	1	0	0	0	0	0	0	0	0	0	0	0	0	0
13722.58cfa832e4b0c9d6adf6d358	0	0	0	0	0	0	0	1	0	0	0	0	0	0	0	0	1	0	0	0	0	0	0	0	0	0	0	0	0	0	0	0	0	0	0	0	0	0	0	0	0	0	0	0	0	0	0	0	0
13722.58cfa831e4b0c9d6adf6c753	0	0	1	0	0	0	0	1	0	0	0	0	1	0	0	0	0	0	0	0	0	0	0	0	0	0	0	0	0	0	0	0	0	0	0	0	0	0	1	0	0	0	0	0	0	0	0	0	0
13722.58cfa831e4b0c9d6adf6caa6	0	0	0	0	0	0	0	0	0	0	0	0	0	0	0	0	0	0	0	0	0	0	0	0	0	0	0	0	0	0	0	0	0	0	0	0	0	0	0	0	0	0	0	0	0	0	0	0	0
13722.58cfa831e4b0c9d6adf6cc7c	0	0	0	0	0	0	0	0	0	0	0	0	0	0	0	0	0	0	0	0	0	0	0	0	0	0	0	0	0	0	0	0	0	0	0	0	0	0	0	0	0	0	0	0	0	0	0	0	0
13722.58cfa82fe4b0c9d6adf6b716	0	0	0	0	0	0	0	2	0	0	0	0	0	0	0	0	0	0	0	0	0	0	0	0	0	0	0	0	0	0	0	0	0	0	0	0	0	0	0	1	0	0	0	0	0	0	0	0	0
13722.58cfa832e4b0c9d6adf6d216	0	1	0	0	0	0	0	0	0	0	0	0	0	0	0	0	0	0	0	0	0	0	0	0	0	0	0	0	0	0	0	0	0	0	0	0	0	0	1	0	0	0	0	0	0	0	1	0	0
13722.58cfa832e4b0c9d6adf6cf18	0	0	0	1	0	0	0	0	0	0	0	0	0	0	0	0	0	0	0	0	0	0	0	0	0	0	0	0	0	0	0	0	0	0	1	1	0	0	0	0	0	0	0	0	0	0	0	0	0
13722.58cfa831e4b0c9d6adf6ca04	0	0	0	0	0	0	0	0	0	0	0	0	0	0	0	0	0	0	0	0	0	0	0	0	0	0	0	0	0	0	0	0	0	0	0	0	0	0	0	0	0	0	0	0	0	0	0	0	0
13722.58cfa831e4b0c9d6adf6cb1b	0	0	0	0	0	0	0	0	0	0	0	0	0	0	0	0	0	0	0	0	0	0	0	0	0	0	0	0	0	0	0	0	0	0	0	2	0	0	0	0	0	0	0	0	0	0	0	0	0
13722.58cfa82fe4b0c9d6adf6b955	0	0	1	0	0	0	1	2	0	0	0	0	0	0	0	0	0	0	0	0	0	0	0	0	0	0	0	0	0	0	0	0	0	0	0	1	0	0	0	0	0	0	0	0	0	0	0	0	0
13722.58cfa831e4b0c9d6adf6ca1d	0	0	0	0	0	0	0	1	0	0	0	0	0	0	0	0	0	0	0	0	0	0	0	0	0	0	0	0	0	0	0	0	0	0	0	0	0	11	0	0	0	0	0	0	0	0	0	0	0
13722.58cfa831e4b0c9d6adf6cb10	0	0	0	0	0	0	0	0	0	0	0	0	0	0	0	0	0	0	0	0	0	0	0	0	0	0	0	0	0	0	0	0	0	0	0	2	1	0	3	0	0	0	0	0	0	0	0	0	0
13722.58cfa831e4b0c9d6adf6caaa	0	0	1	0	0	0	0	0	0	0	0	0	0	0	0	0	1	0	0	0	0	0	0	0	0	0	0	0	0	0	0	0	0	0	0	0	0	1	1	0	0	0	0	0	0	0	0	0	0
13722.58cfa830e4b0c9d6adf6bf21	0	0	0	1	0	0	1	0	0	0	0	0	0	0	0	0	16	5	0	0	0	0	0	0	1	1	0	0	0	0	39	0	0	0	1	0	0	0	0	0	0	0	0	0	0	0	0	0	3
13722.58cfa830e4b0c9d6adf6ba84	0	0	0	3	0	0	3	0	0	0	0	0	1	1	1	0	1	54	1	2	0	41	12	13	2	1031	0	299	0	1	216	0	0	0	0	0	0	1	0	0	0	3	5	0	0	0	1	0	61
13722.58cfa830e4b0c9d6adf6bdc2	0	0	0	0	0	0	0	2	0	0	0	0	0	0	0	0	1	0	0	0	0	0	0	0	0	0	0	0	0	0	0	0	0	0	0	0	0	0	0	0	0	0	0	0	0	0	0	0	0
13722.58cfa830e4b0c9d6adf6c15c	0	0	1	0	0	0	1	5	0	0	0	0	0	0	0	0	2	1	0	0	0	0	0	0	0	0	0	0	0	0	3	0	0	0	0	0	0	0	8	0	0	0	0	0	0	0	0	0	0
13722.58cfa830e4b0c9d6adf6be6a	0	0	1	0	0	0	1	1	0	0	0	0	0	0	0	0	0	0	0	0	0	0	0	0	0	0	0	0	0	0	0	0	0	0	0	0	0	1	0	0	0	0	0	0	0	0	0	0	0
13722.58cfa832e4b0c9d6adf6d1b0	0	0	0	0	0	0	0	0	0	0	0	0	0	0	0	0	0	0	1	0	0	0	0	0	0	0	0	0	0	0	0	0	0	0	0	1	0	0	0	0	0	0	0	0	0	0	0	0	0
13722.58cfa830e4b0c9d6adf6c260	0	0	0	0	0	0	3	0	0	0	0	0	0	0	0	0	0	0	0	0	0	0	0	0	0	0	0	0	0	0	0	0	0	0	0	0	0	0	0	0	0	0	0	0	0	0	0	0	0
13722.58cfa830e4b0c9d6adf6c01e	0	0	0	0	0	0	0	1	0	0	0	0	0	0	0	0	0	0	0	0	0	0	0	0	0	0	0	0	0	0	0	0	0	0	0	0	0	0	0	0	0	0	0	0	0	0	0	0	0
13722.58cfa832e4b0c9d6adf6d18e	0	0	1	0	0	0	0	1	0	0	0	0	0	0	0	0	0	1	0	0	0	0	0	0	1	0	0	0	0	0	0	0	0	0	0	0	0	3	0	0	0	0	0	0	0	0	0	0	0
13722.58cfa830e4b0c9d6adf6be7c	0	0	0	1	0	0	1	1	0	0	0	0	0	0	0	0	0	2	0	0	0	0	0	0	0	0	0	0	0	0	0	0	0	0	0	0	0	0	0	0	0	0	0	0	0	0	0	0	0
13722.58cfa831e4b0c9d6adf6c63a	0	0	0	0	0	0	0	0	0	0	0	0	0	0	0	0	0	0	0	0	0	0	0	0	0	2	0	0	0	0	0	0	0	0	0	0	0	0	0	0	0	0	0	0	0	0	0	0	0
13722.58cfa831e4b0c9d6adf6cc3e	0	0	0	0	0	0	1	0	0	0	0	0	0	0	0	0	0	1	0	0	0	0	0	0	0	0	0	0	0	0	0	0	0	0	0	1	0	0	1	0	0	0	0	0	1	0	0	0	0
13722.58cfa830e4b0c9d6adf6c01c	0	0	0	0	0	0	0	1	0	0	0	0	0	0	0	0	0	0	0	0	0	0	0	0	0	0	0	0	0	0	0	0	0	0	0	0	0	0	0	0	0	0	0	0	0	0	0	0	0
13722.58cfa830e4b0c9d6adf6bded	0	0	0	0	0	0	1	0	0	0	0	0	0	0	0	0	0	0	0	0	0	0	0	0	0	0	0	0	0	0	0	0	0	0	0	0	0	0	0	0	0	0	0	0	0	0	0	0	0
13722.58cfa832e4b0c9d6adf6cfea	0	0	0	0	0	0	0	2	0	0	0	0	0	0	0	0	0	0	0	0	0	0	0	0	0	0	0	0	0	0	0	0	0	0	0	0	0	0	0	0	0	0	0	0	0	0	0	0	0
13722.58cfa832e4b0c9d6adf6cfb2	0	0	0	0	0	0	1	0	0	0	0	0	0	0	0	0	0	0	0	0	0	0	0	0	0	0	0	0	0	0	0	0	0	0	0	0	0	0	1	0	0	0	0	0	0	0	0	0	0
13722.58cfa830e4b0c9d6adf6c272	0	0	1	1	0	0	1	2	0	0	0	0	0	0	0	0	0	0	0	0	0	0	0	0	0	0	0	0	0	0	0	0	0	0	0	0	0	0	0	0	0	0	0	0	0	0	0	0	0
13722.58cfa82fe4b0c9d6adf6b631	0	0	0	0	0	0	0	1	0	0	0	0	0	0	0	0	0	0	0	0	0	0	0	0	0	0	0	0	0	0	0	0	0	0	0	0	0	0	0	0	0	0	0	0	0	0	0	0	0
13722.58cfa831e4b0c9d6adf6cab6	0	0	0	0	0	0	0	0	0	0	0	0	0	0	0	0	0	0	0	0	0	0	0	0	0	0	0	0	0	0	0	0	0	0	0	1	0	0	0	0	0	0	0	0	0	0	0	0	0
13722.58cfa830e4b0c9d6adf6c1fc	0	0	0	0	0	0	1	1	0	0	0	0	0	0	0	0	0	0	0	0	0	0	0	0	0	0	0	0	0	0	0	0	0	0	0	0	0	0	0	0	0	0	0	0	0	0	0	0	0
13722.58cfa831e4b0c9d6adf6c424	0	0	0	0	0	0	2	8	0	1	163744	5	106	3	31	65	19360	259317	42	27	38	84	4	24	2127	783	760	31	89	30	15282	84	5	4	40	238	4	1110144	119	4	14	11	5	2	10	12	22823	16	2016
13722.58cfa831e4b0c9d6adf6c8d6	0	1	0	0	0	0	0	1	0	0	0	0	0	0	0	0	0	0	0	0	0	0	0	0	0	0	0	0	0	0	0	0	0	0	0	1	0	0	0	0	0	0	0	0	0	0	0	0	0
13722.58cfa831e4b0c9d6adf6c4e4	0	0	0	0	0	0	0	0	0	0	0	0	0	0	1	0	0	0	0	0	0	0	0	0	1	0	0	0	0	0	0	0	0	0	0	0	0	0	0	0	0	0	0	0	0	0	0	0	0
13722.58cfa831e4b0c9d6adf6c5fe	0	0	0	0	0	0	1	0	0	0	0	0	0	0	0	0	0	0	0	0	0	0	0	0	0	0	0	0	0	0	0	0	0	0	0	0	0	0	0	0	0	0	0	0	0	1	0	0	0
13722.58cfa832e4b0c9d6adf6d414	0	0	0	0	0	0	0	0	0	0	0	0	0	0	0	0	0	0	0	0	0	0	0	0	0	0	0	0	0	0	0	0	0	0	0	0	0	0	0	0	0	0	0	0	0	0	0	0	0
13722.58cfa82ee4b0c9d6adf6ae6a	0	0	3	2	0	0	2	3	0	0	0	0	0	0	0	0	0	0	1	0	0	0	0	0	1	0	0	0	0	0	1	0	0	0	0	1	0	0	0	0	0	0	0	0	0	0	1	0	0
13722.58cfa832e4b0c9d6adf6ce8e	0	0	0	0	0	0	0	0	0	0	0	0	0	0	0	0	0	0	0	0	0	0	0	0	0	0	0	0	0	0	0	0	0	0	0	1	0	0	3	0	0	0	0	0	0	0	0	0	0
13722.58cfa82fe4b0c9d6adf6b66c	0	1	0	0	0	0	1	2	0	0	0	0	0	0	0	0	0	0	0	0	0	0	0	0	0	0	0	0	0	0	0	0	0	0	0	2	0	0	0	0	0	0	0	0	0	0	0	0	0
13722.58cfa831e4b0c9d6adf6cc1e	0	0	0	0	0	0	0	0	0	0	0	0	0	0	0	0	0	0	0	0	0	0	0	0	0	0	0	0	0	0	0	0	0	0	0	0	0	0	0	0	0	0	0	0	0	0	0	0	0
13722.58cfa832e4b0c9d6adf6d1f4	0	0	0	0	0	0	0	1	0	0	8	0	0	0	0	0	40	10	0	0	0	0	0	0	0	0	0	0	0	0	13	0	0	0	0	2	0	0	0	0	0	0	0	0	0	0	9	0	0
13722.58cfa832e4b0c9d6adf6d3ea	0	0	0	0	0	0	0	1	0	0	0	0	0	0	0	0	0	0	0	0	0	0	0	0	0	0	0	0	0	0	0	0	0	0	0	0	0	0	0	0	0	0	0	0	0	0	0	0	0
13722.58cfa832e4b0c9d6adf6d52a	0	0	0	0	0	0	0	0	0	0	0	0	0	0	0	0	0	9	0	0	0	0	0	0	0	0	0	0	0	0	31	0	0	0	0	0	0	0	1	0	0	0	0	0	0	0	0	0	0
13722.58cfa830e4b0c9d6adf6befc	0	0	1	0	0	0	2	5	0	0	0	0	0	0	0	0	0	0	0	0	0	0	0	0	16	0	0	0	0	0	3	0	0	0	0	0	0	0	0	0	0	0	0	0	0	0	0	0	0
13722.58cfa831e4b0c9d6adf6c4a4	0	0	0	0	0	0	0	1	0	0	0	0	0	0	0	0	0	0	0	0	0	0	0	0	0	0	0	0	0	0	0	0	0	0	0	0	0	1	0	0	0	0	0	0	0	0	0	0	0
13722.58cfa832e4b0c9d6adf6ced9	0	0	0	0	0	0	1	1	0	0	0	0	0	0	0	0	0	0	0	0	0	0	0	0	0	0	0	0	0	0	0	0	1	0	0	1	0	0	2	0	0	0	0	0	0	0	0	0	0
13722.58cfa831e4b0c9d6adf6c57e	0	1	1	0	0	0	1	5	1	0	2460	0	11	0	3	2	984	44597	0	5	8	12	0	2	224	75	99	2	3	5	1889	0	2	1	1	2	0	493	4	3	14	2	2	0	0	1	892	0	322
13722.58cfa831e4b0c9d6adf6c68f	0	0	0	0	0	0	0	2	0	0	0	0	0	0	0	0	0	0	0	0	0	0	0	0	0	0	0	0	0	0	0	0	0	0	0	0	0	0	0	0	0	0	0	0	0	0	0	0	0
13722.58cfa832e4b0c9d6adf6cf3d	0	0	0	0	0	0	0	3	0	0	0	0	0	0	0	0	0	0	0	0	0	0	0	0	0	0	0	0	0	0	0	0	0	0	0	0	0	0	3	0	0	0	0	0	0	0	0	0	0
13722.58cfa831e4b0c9d6adf6c5ea	0	0	0	0	0	0	0	2	0	0	0	0	0	0	0	0	11	0	0	0	0	0	0	0	0	0	3	0	0	0	0	0	0	0	0	0	0	6	0	0	0	0	0	0	0	0	0	0	0
13722.58cfa831e4b0c9d6adf6cd72	0	0	0	0	0	0	0	0	0	0	0	0	0	0	0	0	0	0	0	0	0	0	0	0	0	0	0	0	0	0	0	0	0	0	0	0	0	0	0	0	0	0	0	0	0	0	0	0	0
13722.58cfa832e4b0c9d6adf6cf5b	0	0	0	1	0	0	1	1	0	0	0	0	0	0	0	0	0	0	0	0	0	0	0	0	0	0	0	0	0	0	0	0	0	0	0	0	0	0	1	0	0	0	0	0	0	0	0	0	0
13722.58cfa832e4b0c9d6adf6cec9	0	0	0	1	0	0	1	0	0	0	0	0	0	0	0	0	0	0	0	0	0	0	0	0	0	0	0	0	0	0	0	0	0	0	0	0	0	0	7	0	0	0	0	0	0	0	0	0	0
13722.58cfa832e4b0c9d6adf6cea0	0	0	0	0	0	1	0	0	0	0	0	0	0	0	0	0	0	1	0	0	0	1	0	0	196	1	0	0	0	0	3	0	0	0	0	1	0	0	0	0	0	1	0	0	0	0	0	0	0
13722.58cfa831e4b0c9d6adf6c741	0	57	0	1	0	0	0	9	0	0	2	0	0	0	0	0	0	2358	1	0	0	0	0	0	2	5	3	0	0	0	1991	2	0	0	0	0	0	3040	1	0	0	1	0	0	0	0	1720	1	0
13722.58cfa832e4b0c9d6adf6d1de	0	0	0	1	0	0	0	1	0	0	0	0	0	0	0	0	0	0	0	0	0	0	0	0	0	0	0	0	0	0	0	0	0	0	0	0	0	0	0	0	0	0	0	0	0	0	0	0	0
13722.58cfa832e4b0c9d6adf6d222	0	0	0	0	0	0	0	0	0	0	0	0	0	0	0	0	0	0	0	0	0	0	0	0	0	0	0	0	0	0	0	0	0	0	0	0	0	0	0	0	0	0	0	0	0	0	0	0	0
13722.58cfa830e4b0c9d6adf6c1e0	0	0	0	1	0	0	1	4	0	0	0	0	0	0	0	0	0	0	0	0	0	0	0	0	0	0	0	0	0	0	1	0	0	0	0	1	0	0	0	0	0	0	0	0	0	0	0	0	0
13722.58cfa831e4b0c9d6adf6caf0	0	0	0	0	0	0	0	0	0	0	0	0	0	0	0	0	0	0	0	0	0	0	0	0	0	0	0	0	0	0	1	0	0	0	0	0	0	0	0	0	0	0	0	0	0	0	0	0	0
13722.58cfa832e4b0c9d6adf6ce2c	0	0	0	1	0	0	1	0	0	0	0	0	0	0	0	0	0	0	0	0	0	0	0	0	0	0	0	0	0	0	0	0	0	0	0	0	4	0	3	0	0	0	0	0	0	0	0	0	0
13722.58cfa832e4b0c9d6adf6cf8a	0	0	0	0	0	0	0	0	0	0	0	0	0	0	0	0	0	0	0	0	0	0	0	0	0	0	0	0	0	0	0	0	0	0	0	0	0	0	1	0	0	0	0	0	0	0	0	0	0
13722.58cfa82fe4b0c9d6adf6b9f8	0	0	0	0	0	0	1	0	0	0	0	0	0	0	0	0	0	0	0	0	0	0	0	0	0	0	0	0	0	0	0	0	0	0	0	0	0	0	0	0	0	0	0	0	0	0	0	0	0
13722.58cfa82fe4b0c9d6adf6b738	0	0	3	0	0	2	0	20	0	0	0	0	0	0	0	0	0	0	1	0	0	0	0	0	0	3	0	0	0	0	0	0	0	0	0	4	0	0	0	0	0	0	0	0	0	0	0	0	0
13722.58cfa832e4b0c9d6adf6d264	0	0	0	0	0	0	0	0	0	0	0	0	0	0	0	0	0	0	0	0	0	0	0	0	0	0	0	0	0	0	0	0	0	0	0	0	0	0	0	0	0	0	0	0	0	0	0	0	0
13722.58cfa831e4b0c9d6adf6cb28	0	0	0	1	0	0	1	1	0	0	0	0	0	0	0	0	0	0	0	0	0	0	0	0	0	0	0	0	0	0	1	0	0	0	0	1	0	1	0	0	0	0	0	0	0	0	0	0	0
13722.58cfa831e4b0c9d6adf6cb69	0	1	0	0	0	0	2	2	0	0	0	0	0	0	0	0	1	0	0	0	0	0	0	0	0	0	1	0	0	0	0	0	0	0	0	0	0	1	1	0	0	0	1	0	0	0	0	0	0
13722.58cfa831e4b0c9d6adf6c879	0	0	0	0	0	0	0	0	0	0	0	0	0	0	0	0	0	0	0	0	0	0	0	0	0	0	0	0	0	0	0	0	0	0	1	1	0	0	10	0	0	0	0	0	0	0	0	0	0
13722.58cfa831e4b0c9d6adf6c384	0	0	0	0	0	0	0	2	0	0	0	0	0	0	0	0	0	0	0	0	0	0	0	0	0	0	0	0	0	0	0	0	0	0	0	0	0	0	0	0	0	0	0	0	0	0	0	0	0
13722.58cfa831e4b0c9d6adf6cb34	0	0	0	0	0	0	1	1	0	0	0	0	0	0	0	0	0	0	0	0	0	0	0	0	0	0	0	0	0	0	0	0	0	0	0	0	0	1	0	0	0	0	0	0	0	0	0	0	0
13722.58cfa82fe4b0c9d6adf6b790	0	0	0	0	0	0	0	0	0	0	0	0	0	0	0	0	2	2	0	0	0	2	0	0	0	0	0	0	0	0	0	0	0	0	0	0	0	0	1	0	0	0	0	0	0	0	0	0	0
13722.58cfa832e4b0c9d6adf6d19a	0	0	0	0	0	0	0	0	0	0	0	0	0	0	0	0	0	0	0	0	0	0	0	0	0	0	0	0	0	0	0	0	0	0	0	0	0	0	0	0	0	0	0	0	0	0	0	0	0
13722.58cfa831e4b0c9d6adf6ccd2	0	0	0	0	0	0	0	0	0	0	0	0	0	0	0	0	0	0	0	0	0	0	0	0	0	0	0	0	0	0	0	0	0	0	2	0	0	0	0	0	0	0	0	0	1	0	0	0	0
13722.58cfa831e4b0c9d6adf6c5b2	0	0	0	0	0	0	0	1	0	0	0	0	0	0	0	0	0	0	0	0	0	0	0	0	0	0	0	0	0	0	0	0	0	0	0	1	0	0	0	0	0	0	0	0	0	0	0	0	0
13722.58cfa832e4b0c9d6adf6d103	0	0	0	0	0	0	1	0	0	0	0	0	0	0	0	0	0	0	0	0	0	0	0	0	0	0	0	0	0	0	0	0	0	0	0	0	0	0	0	0	0	0	0	0	0	0	0	0	0
13722.58cfa832e4b0c9d6adf6d281	0	0	1	1	0	0	1	1	0	0	0	0	0	0	0	0	0	0	0	0	0	0	0	0	0	0	0	0	0	0	1	0	0	0	2	8	1	0	34	0	0	0	0	0	0	1	0	0	0
13722.58cfa831e4b0c9d6adf6c498	0	833	0	0	1	0	2	1	0	0	2	0	1	0	1	1	0	5	0	0	0	4	0	0	4	19	0	2	0	0	134	0	0	0	0	1	0	1	0	0	4	0	1	0	0	0	0	0	1
13722.58cfa831e4b0c9d6adf6ccd0	0	0	0	0	0	0	1	0	0	0	0	0	0	0	0	0	0	0	0	0	0	0	0	0	0	0	0	0	0	0	0	0	0	0	0	0	0	0	0	0	0	0	0	0	0	0	0	0	0
13722.58cfa832e4b0c9d6adf6d42a	0	0	0	0	0	0	0	0	0	0	0	0	0	0	0	0	0	0	0	0	0	0	0	0	0	0	0	0	0	0	0	0	0	0	0	0	0	0	0	0	0	0	0	0	0	0	0	0	0
13722.58cfa831e4b0c9d6adf6caac	0	0	0	0	0	0	0	1	0	0	0	0	0	0	0	0	0	0	1	0	0	0	0	0	0	0	0	0	0	0	0	0	0	0	0	0	0	0	1	0	0	0	0	0	0	0	0	0	0
13722.58cfa832e4b0c9d6adf6ce90	0	0	0	0	0	0	0	0	0	0	0	0	0	0	0	0	0	0	0	0	0	0	0	0	0	0	0	0	0	0	0	0	0	0	0	1	0	0	1	0	0	0	0	0	0	0	0	0	0
13722.58cfa831e4b0c9d6adf6cd02	0	0	0	0	0	0	0	0	0	0	0	0	0	0	0	0	0	1	0	0	0	0	0	0	0	0	0	0	0	0	0	0	0	0	0	0	0	0	0	0	0	0	0	0	0	0	0	0	0
13722.58cfa82ee4b0c9d6adf6b02c	0	0	11	6	0	0	3	10	0	0	0	0	0	0	0	0	0	0	0	0	0	0	0	0	1	0	0	0	0	0	0	0	0	0	0	3	0	0	1	0	0	0	0	0	0	0	0	0	0
13722.58cfa831e4b0c9d6adf6cc9f	0	0	0	0	0	0	0	0	0	0	0	0	0	0	0	0	0	0	0	0	0	0	0	0	0	0	0	0	0	0	0	0	0	0	0	0	0	0	0	0	0	0	0	0	0	0	0	0	0
13722.58cfa832e4b0c9d6adf6d4af	0	0	0	0	0	0	0	0	0	0	0	0	0	0	0	0	0	0	1	0	0	0	0	0	0	0	0	0	0	0	0	0	0	0	0	0	0	0	0	0	0	0	0	0	0	0	0	0	0
13722.58cfa831e4b0c9d6adf6c9e6	0	0	0	0	0	0	1	0	0	0	0	0	0	0	0	0	0	0	0	0	0	0	0	0	0	0	0	0	0	0	0	0	0	0	0	1	0	0	0	0	0	0	0	0	0	0	0	0	0
13722.58cfa830e4b0c9d6adf6c026	0	0	0	1	0	0	1	1	0	0	0	0	0	0	0	0	0	0	0	0	0	0	0	0	0	0	0	0	0	0	0	0	0	0	0	1	0	0	0	0	0	0	0	0	0	0	0	0	0
13722.58cfa82fe4b0c9d6adf6b868	0	0	0	0	0	0	0	0	0	0	0	0	0	0	0	0	0	0	0	0	0	0	0	0	0	0	0	0	0	0	0	0	0	0	0	0	0	0	0	0	0	0	0	0	0	0	0	0	0
13722.58cfa830e4b0c9d6adf6bf9f	0	0	0	1	0	0	0	1	0	0	2	0	0	0	0	0	3	7	0	0	0	0	0	0	1	6	0	0	0	0	41	0	0	0	0	0	0	0	0	0	0	0	0	0	0	0	2	0	3
13722.58cfa830e4b0c9d6adf6bf77	0	0	1	0	0	0	0	3	0	0	0	0	0	0	0	0	25	10	0	0	0	0	0	0	0	0	0	0	0	0	6	0	0	0	0	0	0	0	0	0	0	0	0	0	0	0	1	0	0
13722.58cfa831e4b0c9d6adf6cc86	0	0	1	0	0	0	0	0	0	0	0	0	0	0	0	0	1	0	0	0	0	0	0	0	0	0	0	0	0	0	0	0	0	0	0	0	0	1	1	0	0	0	0	0	0	0	0	0	0
13722.58cfa82fe4b0c9d6adf6b6de	0	0	0	1	0	0	0	0	0	0	0	0	0	0	0	0	0	1	0	0	0	3	2	0	0	56	0	0	0	0	0	0	0	0	0	0	0	0	0	0	0	6	0	0	2	0	0	0	0
13722.58cfa831e4b0c9d6adf6cdc0	0	0	0	0	0	0	0	0	0	0	0	0	0	0	0	0	0	0	0	0	0	0	0	0	0	0	0	0	0	0	0	0	0	0	0	0	0	2	1	0	0	0	0	0	0	0	0	0	0
13722.58cfa832e4b0c9d6adf6d37a	0	23	0	0	0	0	0	0	0	0	0	0	468	0	0	0	1	0	1	0	0	0	0	0	1	3634	0	4	0	0	41	0	0	0	0	0	0	43	0	0	0	0	0	0	0	0	12	0	0
13722.58cfa832e4b0c9d6adf6d1fa	0	0	0	0	0	0	1	1	0	0	0	0	0	0	0	0	0	0	0	0	0	0	0	0	0	0	0	0	0	0	0	0	0	0	0	0	0	0	0	0	0	0	0	0	0	0	0	0	0
13722.58cfa832e4b0c9d6adf6d15a	0	0	0	0	0	0	0	0	0	0	0	0	0	0	0	0	0	0	0	0	0	0	0	0	0	0	0	0	0	0	0	0	0	0	0	0	0	0	0	0	0	0	0	0	0	0	0	0	0
13722.58cfa830e4b0c9d6adf6c248	0	0	0	0	0	0	0	4	0	0	0	0	0	0	0	0	0	0	0	0	0	0	0	0	0	0	0	0	0	0	2	0	0	0	0	0	0	0	0	0	0	0	0	0	0	0	0	0	0
13722.58cfa831e4b0c9d6adf6c854	0	0	0	0	0	0	0	0	0	0	0	0	0	0	0	0	0	0	0	0	0	0	0	0	0	0	0	0	0	0	0	0	0	0	0	1	0	0	0	0	0	0	0	0	0	0	0	0	0
13722.58cfa82fe4b0c9d6adf6b90e	0	0	1	1	0	0	0	2	0	0	0	0	0	0	0	0	0	0	0	0	0	0	0	0	1	0	0	0	0	0	0	0	0	0	0	1	0	1	0	0	0	0	0	0	0	0	0	0	0
13722.58cfa831e4b0c9d6adf6cdab	0	0	0	1	0	0	0	0	0	0	0	0	0	0	0	0	0	0	0	0	0	0	0	0	0	0	0	0	0	0	0	0	0	0	0	0	0	0	0	0	0	0	0	0	0	0	0	0	0
13722.58cfa831e4b0c9d6adf6c34e	0	0	1	0	0	0	0	3	0	0	0	0	0	0	0	0	0	0	0	0	0	0	0	0	0	0	0	0	0	0	0	0	0	0	0	0	0	0	0	0	0	0	0	0	0	0	0	0	0
13722.58cfa832e4b0c9d6adf6cfe5	0	0	0	0	0	0	0	0	0	0	0	0	0	0	0	0	0	0	0	0	0	0	0	0	0	0	0	0	0	0	0	0	0	0	0	0	0	0	0	0	0	0	0	0	0	0	0	0	0
13722.58cfa832e4b0c9d6adf6d54e	0	0	0	0	0	0	0	0	0	0	1	0	2	0	0	0	9	136	0	3	1	2	1	2	46	67	30	2	0	0	30546	0	0	1	0	4	2	685	2	0	0	3	0	0	0	2	768	3	0
13722.58cfa831e4b0c9d6adf6cc9e	0	0	0	0	0	0	0	2	0	0	0	0	0	0	0	0	0	0	0	0	0	0	0	0	1	0	0	0	0	0	1	0	0	0	0	0	0	0	0	0	0	0	0	0	0	0	0	1	0
13722.58cfa831e4b0c9d6adf6c8da	0	0	0	0	0	0	0	1	0	0	0	0	1	0	0	0	0	0	0	0	0	0	0	0	0	0	0	0	0	0	1	0	0	0	0	0	0	0	0	0	0	0	0	0	0	0	0	0	0
13722.58cfa832e4b0c9d6adf6d388	0	0	0	0	0	0	0	0	0	0	0	0	0	0	0	0	0	0	0	0	0	0	0	0	0	0	0	0	0	0	0	0	0	0	0	0	0	0	0	0	0	0	0	0	0	0	0	0	0
13722.58cfa832e4b0c9d6adf6cfc9	0	0	0	0	0	0	0	0	0	0	0	0	0	0	0	0	0	0	0	0	0	0	0	0	0	0	0	0	0	0	0	0	0	0	0	1	0	0	0	0	0	0	0	0	0	0	0	0	0
13722.58cfa831e4b0c9d6adf6c896	0	0	0	0	0	0	0	2	0	0	0	0	0	0	0	0	0	0	0	0	0	0	0	0	0	1	0	0	0	0	0	0	0	0	0	0	0	0	1	0	0	0	0	0	0	0	0	0	0
13722.58cfa831e4b0c9d6adf6c876	0	0	0	0	0	0	0	1	0	0	0	0	1	0	0	0	5	16	0	0	0	1	0	1	1	11	15	0	0	0	32	0	0	0	0	0	0	131	0	0	0	0	0	0	0	0	0	0	0
13722.58cfa82fe4b0c9d6adf6ba44	0	0	1	2	0	0	2	4	0	4	17	0	8	23	1	0	211	18260	6	282	47	90998	3076	14453	48	131624	45	45178	5	126	1882	0	0	1	7	35	7	14	31	10	3	134	234	2	4	4	85	8	255
13722.58cfa831e4b0c9d6adf6cc83	0	0	0	0	0	0	1	0	0	0	1	0	0	0	0	0	0	0	1	0	0	0	0	0	0	0	0	0	0	0	0	0	0	1	0	0	0	0	2	0	0	0	0	0	0	0	0	0	0
13722.58cfa832e4b0c9d6adf6d416	0	0	0	0	0	0	0	0	0	0	0	0	0	0	0	0	0	0	0	0	0	0	0	0	0	0	0	0	0	0	0	0	0	0	0	0	0	0	0	0	0	0	0	0	0	0	0	0	0
13722.58cfa830e4b0c9d6adf6c1c6	0	0	1	3	0	0	0	1	0	0	0	0	0	0	0	0	0	0	1	0	0	0	0	0	0	0	0	0	0	0	1	0	0	0	0	0	0	0	1	0	0	0	0	0	0	0	0	0	0
13722.58cfa830e4b0c9d6adf6c164	0	1836	1	0	0	0	0	1	0	0	54	0	11573	0	0	0	5	23936	5	2	2	3	3	9	189	261	62	24	8	11	53732	11	0	1	0	3	4	20497	3	0	0	2	0	0	0	1	1754	0	50
13722.58cfa82fe4b0c9d6adf6b9d4	0	1	0	16	1	0	1	20	0	0	0	0	0	0	1	0	1	0	3	0	0	0	0	0	0	0	1	0	0	0	1	0	0	5	0	14	1	0	2	0	0	0	0	0	0	0	0	0	0
13722.58cfa830e4b0c9d6adf6be3a	0	0	0	0	0	0	0	0	0	0	0	0	0	0	0	0	0	0	0	0	0	0	0	0	0	0	0	0	0	0	0	0	0	0	0	0	0	0	0	0	0	0	0	0	0	0	0	0	0
13722.58cfa831e4b0c9d6adf6cc18	0	0	0	0	0	102	8	0	0	0	0	0	0	0	0	0	0	0	2	0	0	0	0	0	0	0	0	0	0	0	0	0	0	1	0	1	0	0	0	0	0	0	0	0	0	0	0	0	0
13722.58cfa832e4b0c9d6adf6ce34	0	0	0	0	0	0	0	1	0	0	0	0	0	0	0	0	0	0	0	0	0	0	0	0	0	0	0	0	0	0	0	0	0	0	0	0	0	0	0	0	0	0	0	0	0	0	0	0	0
13722.58cfa832e4b0c9d6adf6d00d	0	0	0	1	0	0	1	0	0	0	0	0	0	0	0	0	0	1	0	0	0	0	0	0	0	0	0	0	0	0	0	0	0	0	0	0	0	0	2	0	0	0	0	0	0	0	0	0	0
13722.58cfa830e4b0c9d6adf6bdc0	0	0	0	1	0	0	0	0	0	0	0	0	0	0	0	0	0	0	0	0	0	0	0	0	0	0	0	0	0	0	0	0	0	0	1	1	0	0	0	0	0	0	0	0	0	0	0	0	0
13722.58cfa830e4b0c9d6adf6bfb4	0	1	2	0	0	0	0	3	0	0	0	0	0	0	0	0	0	0	0	0	0	0	0	0	0	0	0	0	0	0	2	0	0	2	0	1	0	0	0	0	0	0	0	0	0	0	0	0	0
13722.58cfa831e4b0c9d6adf6c6c3	0	0	0	0	0	0	0	0	0	0	0	0	0	0	0	0	0	0	0	0	0	0	0	0	0	0	1	0	0	0	1	0	0	0	0	0	0	0	0	0	0	0	0	0	0	0	0	0	0
13722.58cfa830e4b0c9d6adf6c2ca	0	0	0	0	0	0	0	1	0	0	0	0	0	0	0	0	0	0	0	0	0	0	0	0	0	0	0	0	0	0	0	0	0	0	0	1	0	0	0	0	0	0	0	0	0	0	0	0	0
13722.58cfa831e4b0c9d6adf6cc48	0	0	0	0	0	0	0	0	0	0	0	0	0	0	0	0	0	0	0	0	0	0	0	0	0	0	0	0	0	0	0	0	0	0	0	0	0	0	0	0	0	0	0	0	0	0	0	0	0
13722.58cfa832e4b0c9d6adf6cf06	0	0	0	0	0	0	0	0	0	0	0	0	0	0	0	0	0	0	0	0	0	0	0	0	0	0	0	0	0	0	0	0	0	0	0	0	0	0	0	0	0	0	0	0	0	0	0	0	0
13722.58cfa832e4b0c9d6adf6d4f8	0	0	0	0	0	0	0	0	0	0	33	0	0	0	0	0	9	6245	0	0	0	0	0	0	1	0	0	0	0	1	673	0	0	0	0	0	0	106	0	0	24	0	0	0	0	0	1	0	13
13722.58cfa831e4b0c9d6adf6ccdc	0	0	0	0	0	0	1	4	0	0	0	0	0	0	0	0	0	0	0	0	0	0	0	0	0	0	0	0	0	0	1	0	0	0	0	0	0	0	0	0	0	0	0	0	0	0	0	0	0
13722.58cfa830e4b0c9d6adf6bfa4	0	0	0	0	0	0	0	1	0	0	0	0	0	0	0	0	0	1	0	0	0	0	0	0	0	0	1	0	0	0	1	0	0	0	0	0	0	0	0	0	0	0	0	0	0	0	0	0	0
13722.58cfa831e4b0c9d6adf6c9b0	0	0	0	1	0	0	0	9	0	0	0	0	0	0	0	0	0	0	0	0	0	0	0	0	0	0	0	0	0	0	0	0	0	0	0	0	0	0	2	0	0	0	0	0	0	0	0	0	0
13722.58cfa82fe4b0c9d6adf6b657	0	0	0	0	0	0	0	0	0	0	1	0	0	0	0	0	0	0	0	0	0	0	0	0	0	0	0	0	0	0	0	0	0	0	0	0	0	0	0	0	0	0	0	0	0	0	0	0	0
13722.58cfa830e4b0c9d6adf6c03c	0	0	0	0	0	0	3	0	0	0	0	0	0	28	0	0	1	307	0	2	0	60	1	15	98	981	1	47	0	10	5	0	0	0	0	1	0	1	2	0	0	2	1	2	0	0	0	0	12
13722.58cfa831e4b0c9d6adf6caa8	0	0	0	0	0	0	0	1	0	0	0	0	0	0	0	0	0	0	0	0	0	0	0	0	0	0	0	0	0	0	0	0	0	0	0	0	0	0	0	0	0	0	0	0	0	0	0	0	0
13722.58cfa832e4b0c9d6adf6ce24	0	0	1	0	0	0	0	0	0	0	0	0	0	0	0	0	1	0	0	0	0	0	0	0	0	0	0	0	0	0	0	0	0	0	0	0	0	1	1	0	0	0	0	0	0	0	0	0	0
13722.58cfa830e4b0c9d6adf6c038	0	0	0	0	0	0	2	3	0	0	0	0	0	0	0	0	0	0	0	0	0	0	0	0	0	0	0	0	0	0	0	0	0	0	0	1	0	0	1	0	0	0	0	0	2	0	0	0	0
13722.58cfa831e4b0c9d6adf6c9ce	0	0	1	0	0	0	0	0	0	0	0	0	0	0	0	0	0	0	0	0	0	0	0	0	0	0	0	0	0	0	0	0	0	0	0	0	0	0	0	0	0	0	0	0	0	0	0	0	0
13722.58cfa832e4b0c9d6adf6d4e0	0	0	0	0	0	0	0	0	0	0	0	0	0	0	0	0	0	0	0	0	0	0	0	0	0	0	0	0	0	0	0	0	0	1	0	0	0	0	0	0	0	0	0	0	0	0	0	0	0
13722.58cfa830e4b0c9d6adf6c12f	0	0	0	0	0	0	1	0	0	0	0	0	0	0	0	0	0	0	0	0	0	0	0	0	0	0	0	0	0	0	1	0	0	0	0	0	0	0	0	0	0	0	0	0	0	0	0	0	0
13722.58cfa830e4b0c9d6adf6bbb8	0	0	0	0	0	0	0	1	0	0	0	0	0	1504	0	0	0	48	0	1	0	42	4	54	1	680	0	13	0	0	13	0	0	0	0	1	0	0	0	0	0	0	3	0	0	0	0	0	7
13722.58cfa831e4b0c9d6adf6c704	0	0	0	1	0	0	0	0	0	0	0	0	0	0	0	0	0	0	0	0	0	0	0	0	0	0	0	0	0	0	0	0	0	0	0	0	0	0	0	0	0	0	0	0	0	0	0	0	0
13722.58cfa832e4b0c9d6adf6d182	0	0	0	0	0	0	0	0	0	0	0	0	0	0	0	0	1	0	0	0	0	0	0	0	0	0	0	0	0	0	0	0	0	0	0	0	0	5	3	0	0	0	0	0	0	0	0	0	0
13722.58cfa830e4b0c9d6adf6bc71	0	0	0	0	0	0	0	0	0	0	0	0	0	0	0	0	0	0	0	0	0	0	0	0	0	0	0	0	0	0	0	0	0	0	0	0	0	0	0	0	0	0	0	0	0	0	0	0	0
13722.58cfa831e4b0c9d6adf6cde0	0	0	0	0	0	0	0	0	0	0	0	0	0	0	0	0	0	131	0	0	0	0	0	0	0	1	0	0	0	0	1	0	0	0	0	0	0	2	0	0	0	0	0	0	0	0	0	0	0
13722.58cfa832e4b0c9d6adf6d4c8	0	0	0	0	0	0	0	0	0	0	0	0	0	0	0	0	0	0	1	0	0	0	0	0	0	0	0	0	0	0	0	0	0	0	0	0	0	0	0	0	0	0	0	0	0	0	0	0	0
13722.58cfa831e4b0c9d6adf6c993	0	0	0	0	0	0	0	0	0	0	0	0	0	0	1	0	0	0	0	0	0	0	0	0	0	0	0	0	0	0	0	0	0	0	0	0	0	0	1	0	0	0	0	0	0	0	0	0	0
13722.58cfa82fe4b0c9d6adf6ba02	0	0	0	2	0	0	4	7	0	0	0	0	0	0	0	0	0	1	0	2	0	14	5	2	0	101	0	46	1	0	14	0	0	0	1	3	0	0	0	0	0	0	0	0	0	0	0	0	1
13722.58cfa831e4b0c9d6adf6cb58	0	0	0	1	0	0	1	0	0	0	0	0	2	0	0	0	0	0	0	0	0	0	0	0	0	2	0	0	0	0	0	0	0	0	0	1	0	0	0	0	0	0	0	0	0	0	0	0	0
13722.58cfa830e4b0c9d6adf6be60	0	0	1	0	0	0	0	1	0	0	0	0	1	0	0	0	0	0	0	0	0	0	0	0	0	0	0	0	0	0	0	0	0	0	0	0	0	0	0	0	0	0	0	0	0	1	0	0	0
13722.58cfa830e4b0c9d6adf6babe	0	0	0	2	0	0	0	5	0	0	1	0	4	43	0	2	811	16566	1	1	1	134	3	37	420	44466	1	304	1	1	37	0	0	0	0	1	0	1	3	0	2	14	2	0	0	0	1	0	3
13722.58cfa832e4b0c9d6adf6cf04	0	0	0	1	0	0	1	0	0	0	0	0	0	0	0	0	0	0	0	0	0	0	0	0	0	0	0	0	0	0	0	0	0	1	0	1	0	0	1	0	0	0	0	0	0	0	0	0	0
13722.58cfa830e4b0c9d6adf6bc80	0	0	7	1	0	1	2	25	0	0	0	0	0	1	0	0	4	3	0	0	0	0	0	0	4	4	2	0	0	0	4	0	0	0	0	2	0	1	1	0	0	0	0	0	0	0	0	0	0
13722.58cfa82fe4b0c9d6adf6b6b7	0	0	0	0	0	0	1	3	0	0	0	0	0	0	0	0	0	1	0	0	0	0	0	0	0	0	0	0	0	0	2	0	0	0	0	1	0	0	0	0	0	0	0	0	0	0	0	0	0
13722.58cfa831e4b0c9d6adf6cb9c	0	0	0	0	0	0	1	2	0	0	0	0	0	0	0	0	0	1	0	0	0	0	0	0	0	0	0	0	0	0	0	0	0	0	0	0	0	0	0	0	0	0	0	0	0	0	0	0	0
13722.58cfa831e4b0c9d6adf6c624	0	120	1	0	0	0	0	0	0	0	1480	0	2	0	0	0	1	784	0	0	1	0	0	0	10	11	0	0	0	0	1059	0	0	0	0	0	1	895	0	0	0	0	0	0	0	0	108	0	23
13722.58cfa830e4b0c9d6adf6bb83	0	0	1	17	0	0	2	31	0	0	0	0	0	0	0	0	1	4	0	0	0	0	0	0	0	9	0	0	0	0	14	0	0	0	0	2	0	0	0	0	0	0	0	0	0	0	1	0	0
13722.58cfa832e4b0c9d6adf6d14e	0	0	0	0	0	0	1	0	0	0	0	0	0	0	0	0	0	0	0	0	0	0	0	0	0	1	0	0	0	0	0	0	0	0	0	0	1	0	9	0	0	0	0	0	0	0	0	0	0
13722.58cfa831e4b0c9d6adf6ca9e	0	0	0	0	0	0	1	1	0	0	0	0	1	0	0	0	0	0	0	0	0	0	0	0	0	0	0	0	0	0	0	0	0	0	0	2	0	0	1	0	0	0	0	0	0	0	0	0	0
13722.58cfa831e4b0c9d6adf6cc05	0	0	0	0	0	0	1	0	0	0	0	0	0	0	0	0	0	0	0	0	0	0	0	0	0	0	0	0	0	0	0	0	0	0	0	0	1	0	0	0	0	0	0	0	0	0	0	0	0
13722.58cfa831e4b0c9d6adf6c6da	0	0	0	0	0	0	0	0	0	0	0	0	0	0	0	0	0	0	0	0	0	0	0	0	0	0	0	0	0	0	0	0	0	0	0	1	0	0	0	0	0	0	0	0	0	0	0	0	0
13722.58cfa832e4b0c9d6adf6cf88	0	0	0	0	0	0	0	3	0	0	0	0	0	0	0	0	0	0	0	0	0	0	0	0	0	0	0	0	0	0	0	0	0	0	0	0	0	0	0	0	0	0	0	0	0	0	0	0	0
13722.58cfa832e4b0c9d6adf6ce54	0	0	0	0	0	0	0	4	0	0	0	0	0	0	0	0	0	0	0	0	0	0	0	0	0	0	0	1	0	0	0	0	0	0	0	0	0	0	0	0	0	0	0	0	0	0	0	0	0
13722.58cfa831e4b0c9d6adf6cb30	0	0	0	0	0	0	2	0	0	0	0	0	0	0	0	0	0	0	0	0	0	1	0	0	0	0	0	0	0	0	0	0	0	0	0	0	0	0	0	0	0	0	0	0	0	0	0	0	0
13722.58cfa82ee4b0c9d6adf6af63	0	0	5	0	0	0	2	14	0	0	0	0	0	0	0	0	0	1	0	0	0	0	0	0	0	0	0	0	0	0	1	0	0	0	0	0	0	0	1	0	0	0	0	0	0	0	0	0	0
13722.58cfa831e4b0c9d6adf6c4b4	0	0	0	0	0	0	0	1	0	0	0	0	0	0	0	0	0	0	0	0	0	0	0	0	0	0	0	0	0	0	0	0	0	0	0	0	0	0	0	0	0	0	0	0	0	0	0	0	0
13722.58cfa830e4b0c9d6adf6be8d	0	0	0	1	0	0	1	0	0	0	0	0	0	0	0	0	0	0	0	0	0	0	0	0	16	0	0	0	0	0	8	0	0	0	0	0	0	0	1	0	0	0	0	0	0	0	0	0	0
13722.58cfa82fe4b0c9d6adf6b994	0	0	0	1	0	1	0	4	0	0	0	0	0	0	0	0	0	0	1	0	0	0	0	0	0	0	0	0	0	0	1	0	0	0	0	0	0	0	0	0	0	0	0	0	0	0	0	0	0
13722.58cfa82fe4b0c9d6adf6b6a8	0	0	0	0	0	0	0	0	0	0	0	0	0	0	0	0	0	0	0	0	0	0	0	0	0	0	0	0	0	0	0	0	0	0	0	0	0	0	0	0	0	0	0	0	0	0	0	0	0
13722.58cfa830e4b0c9d6adf6be10	0	0	0	0	0	0	0	1	0	0	0	0	0	0	0	0	0	0	0	0	0	0	0	0	0	0	0	0	0	0	0	0	0	0	0	0	0	0	0	0	0	0	0	0	0	0	0	0	0
13722.58cfa830e4b0c9d6adf6be80	0	0	0	0	0	0	0	0	0	0	0	0	0	0	0	0	0	0	0	0	0	0	0	0	0	0	0	0	0	0	0	0	0	0	0	1	0	0	0	0	0	0	0	0	0	0	0	0	0
13722.58cfa831e4b0c9d6adf6cb42	0	0	1	1	1	0	0	0	0	0	0	0	0	0	0	0	0	0	0	0	0	0	0	0	0	0	0	0	0	0	0	0	0	0	0	0	0	0	0	0	0	0	0	0	0	0	0	0	0
13722.58cfa832e4b0c9d6adf6cfe8	0	0	0	0	0	0	0	0	0	0	0	0	0	0	0	0	0	0	0	0	0	0	0	0	0	0	0	0	0	0	0	0	0	0	0	0	0	0	0	0	0	0	0	0	0	0	0	0	0
13722.58cfa831e4b0c9d6adf6c662	0	0	0	1	0	0	3	0	0	0	2	0	2	0	1	3	24	56336	1	3	1	20	5	14	0	6570	0	35	0	3	3	0	0	0	1	2	0	2	5	0	0	8	0	0	0	0	0	0	5
13722.58cfa830e4b0c9d6adf6bf74	0	0	0	0	0	0	1	1	0	0	0	0	0	0	0	0	0	1	0	0	0	0	0	0	0	0	0	0	0	0	0	0	0	0	0	0	0	0	2	0	0	0	0	0	0	0	0	0	0
13722.58cfa830e4b0c9d6adf6bf83	0	0	0	0	0	0	0	1	1	0	28	0	1	1	1	1	13	196	1	0	0	0	0	0	9	3	30	0	0	0	911	0	0	0	0	0	0	3	1	0	0	0	0	0	0	0	13	0	3
13722.58cfa831e4b0c9d6adf6c62c	0	6	0	0	0	0	0	1	0	0	0	0	0	0	0	0	0	7	0	0	0	0	0	0	0	0	0	0	0	0	0	0	0	0	0	0	0	0	0	0	0	0	0	0	0	0	0	0	0
13722.58cfa830e4b0c9d6adf6bd9e	0	0	0	0	0	0	0	0	0	0	0	0	0	0	0	0	0	0	0	0	0	0	0	0	0	0	0	0	0	0	0	0	0	0	0	1	0	0	2	0	0	0	0	0	0	0	0	0	0
13722.58cfa830e4b0c9d6adf6bc0f	0	0	1	8	0	0	0	18	0	0	1	0	0	0	0	0	1	11	0	0	0	0	0	0	0	9	0	0	0	0	17	0	0	0	0	2	0	1	0	0	0	0	0	0	0	0	2	0	0
13722.58cfa830e4b0c9d6adf6bbc2	0	0	0	0	0	0	1	0	0	0	0	0	0	35	0	0	0	212	0	0	1	67	5	31	0	194	0	20	0	6	20	0	0	0	0	6	0	0	2	0	0	1	4	0	0	0	2	1	2
13722.58cfa831e4b0c9d6adf6c919	0	0	0	0	0	0	2	1	0	0	0	0	0	0	0	0	0	0	0	0	0	0	0	0	0	0	0	0	0	0	0	0	0	0	0	0	0	0	0	0	0	0	0	0	0	0	0	0	0
13722.58cfa832e4b0c9d6adf6d17a	0	0	0	0	0	0	1	0	0	0	0	0	0	0	0	0	0	0	0	0	0	0	0	0	0	0	0	0	0	0	0	0	0	0	0	0	0	0	2	0	0	0	0	0	0	0	0	0	0
13722.58cfa832e4b0c9d6adf6d02e	0	0	0	0	0	12	1	1	0	0	0	0	0	0	0	0	0	0	0	0	0	0	0	0	0	0	0	0	0	0	0	0	0	0	0	0	0	0	0	0	0	0	0	0	0	0	0	0	0
13722.58cfa832e4b0c9d6adf6d65c	0	0	0	0	0	0	0	0	0	0	0	0	0	0	0	0	0	0	0	0	0	0	0	0	0	0	0	0	0	0	0	0	0	0	0	0	0	0	0	0	0	0	0	0	0	0	0	0	0
13722.58cfa831e4b0c9d6adf6cc7e	0	0	0	1	0	0	1	0	0	0	0	0	0	0	0	0	0	0	0	0	0	0	0	0	0	0	0	0	0	0	0	0	0	0	0	0	0	0	0	0	0	0	0	0	0	0	0	0	0
13722.58cfa831e4b0c9d6adf6c3d4	0	0	0	0	0	0	0	0	0	0	0	0	0	0	1	0	0	0	0	0	0	0	0	0	0	2	0	0	0	0	1	0	0	0	0	0	0	0	0	0	0	0	0	0	0	0	0	0	0
13722.58cfa832e4b0c9d6adf6d3fd	0	0	0	0	0	0	0	0	0	0	0	0	0	0	0	0	0	0	0	0	0	0	0	0	0	0	0	0	0	0	0	0	0	0	0	0	0	0	1	0	0	0	0	0	0	0	0	0	0
13722.58cfa830e4b0c9d6adf6bf0e	0	1	0	0	0	0	0	1	0	0	0	0	0	0	0	0	1	3	0	0	0	0	0	0	0	0	0	0	0	0	5	0	0	0	0	0	0	0	1	0	0	0	0	0	0	0	1	0	1
13722.58cfa831e4b0c9d6adf6ca5e	0	0	1	0	0	0	1	0	0	0	0	0	0	0	0	0	0	0	0	0	0	0	0	0	0	1	0	0	0	0	1	0	0	0	0	0	0	0	0	0	0	0	0	0	0	0	0	0	0
13722.58cfa82fe4b0c9d6adf6b866	0	0	1	3	0	0	0	3	0	0	8	0	682	1	0	0	2704	3866	3	1	3	29	2	16	74	21495	39	1273	5	3	4949	1	0	1	0	11	0	1	1	1	3	28	1	0	0	0	2396	0	124
13722.58cfa832e4b0c9d6adf6d51e	0	0	0	0	0	0	0	0	0	0	1	0	0	0	0	0	2	64	0	0	0	0	0	0	5	8	3	0	0	1	3681	1	0	0	0	1	0	101	1	0	0	0	0	0	0	0	1224	0	0
13722.58cfa832e4b0c9d6adf6d386	0	1148	0	0	0	0	5	0	0	1	2	5	16522	6	0	0	74	19	5	0	0	1	0	1	15	10	17	0	0	0	1660	0	0	0	9	1	0	1896	1	0	1	16	0	0	0	0	658	16	0
13722.58cfa831e4b0c9d6adf6cb52	0	0	0	0	0	0	1	0	0	0	0	0	0	0	0	0	0	0	0	0	0	0	0	0	0	0	0	0	0	0	0	0	0	0	0	0	0	0	0	0	0	0	0	0	0	0	0	0	0
13722.58cfa832e4b0c9d6adf6cf9d	0	0	0	0	0	0	0	0	0	0	0	0	0	0	0	0	0	0	0	0	0	0	0	0	0	0	0	0	0	0	0	0	0	0	0	0	0	0	0	0	0	0	0	0	0	0	0	0	0
13722.58cfa832e4b0c9d6adf6cf6c	0	0	0	0	0	1	0	0	0	0	0	0	0	1	0	0	0	0	0	0	0	0	0	0	0	0	0	0	0	0	0	0	0	0	0	0	0	0	0	0	0	0	0	0	0	0	0	0	0
13722.58cfa830e4b0c9d6adf6bcd2	0	0	0	2	1	0	0	3	0	0	0	0	0	0	0	0	0	1	0	0	0	0	0	0	0	0	0	0	0	0	0	0	0	0	0	0	0	0	1	0	0	0	0	0	0	0	0	0	0
13722.58cfa831e4b0c9d6adf6cdf8	0	0	0	0	0	0	0	0	0	0	0	0	0	0	0	0	0	0	0	0	0	0	0	0	0	0	0	0	0	0	0	0	0	0	0	1	0	0	1	0	0	0	0	0	0	0	0	0	0
13722.58cfa832e4b0c9d6adf6d126	0	0	1	0	0	0	0	0	0	0	0	0	0	0	0	0	0	0	0	0	0	0	0	0	1	0	0	0	0	0	0	0	0	0	0	0	0	0	0	0	0	0	0	0	0	0	0	0	0
13722.58cfa832e4b0c9d6adf6d1ec	0	0	0	0	0	0	0	0	0	0	0	0	0	1	0	0	0	0	0	0	0	0	0	0	0	0	0	0	0	0	0	0	0	0	0	1	0	0	12	0	0	0	0	0	0	0	0	0	0
13722.58cfa831e4b0c9d6adf6c4c6	0	0	0	0	0	0	0	3	0	0	0	0	0	0	0	0	0	0	0	0	0	0	0	0	0	1	0	0	0	0	1	0	0	0	0	0	0	1	4	0	0	0	0	0	0	0	0	0	0
13722.58cfa832e4b0c9d6adf6d266	0	0	0	0	0	0	0	0	0	0	0	0	0	0	0	0	0	0	0	0	0	0	0	0	0	0	0	0	0	0	0	0	0	0	0	0	0	0	4	0	0	0	0	0	0	0	0	0	0
13722.58cfa831e4b0c9d6adf6cc4e	0	0	0	0	0	0	0	0	0	0	0	0	0	0	0	0	0	0	0	0	0	0	0	0	0	0	0	0	0	0	1	0	0	0	0	0	0	0	0	0	0	0	0	0	0	0	0	0	0
13722.58cfa831e4b0c9d6adf6ccf6	0	0	0	1	0	0	0	0	0	0	0	0	0	0	0	0	0	0	0	0	0	0	0	0	0	0	0	0	0	0	0	0	0	0	0	0	0	0	0	0	0	0	0	0	0	0	0	0	0
13722.58cfa82fe4b0c9d6adf6b730	0	0	0	1	0	0	4	36	0	0	0	0	0	1	0	0	0	0	0	0	0	11	0	4	10	9	0	4	0	1	8	0	0	0	0	1	0	0	0	0	0	1	0	0	7	0	1	0	0
13722.58cfa831e4b0c9d6adf6ca7e	0	0	0	1	0	4	0	0	0	0	0	0	0	0	0	0	0	0	0	0	0	0	0	0	0	0	0	0	0	0	0	0	0	0	0	0	0	0	0	0	0	0	0	0	0	0	0	0	0
13722.58cfa832e4b0c9d6adf6d4a6	0	0	0	0	0	0	0	0	0	0	0	0	0	0	0	0	0	0	0	0	0	0	0	0	0	0	0	0	0	0	0	0	0	0	0	0	0	0	0	0	0	0	0	0	0	0	0	0	0
13722.58cfa831e4b0c9d6adf6c36d	0	0	0	0	0	0	0	0	0	0	0	0	0	0	0	0	2	0	0	0	0	0	0	0	0	1	0	0	0	0	2	0	0	0	0	1	0	0	0	0	0	0	0	0	0	0	0	0	0
13722.58cfa831e4b0c9d6adf6c8a4	0	0	0	0	0	0	1	0	0	0	0	0	0	0	0	0	0	0	0	0	0	0	0	0	0	0	0	0	0	0	0	0	0	0	0	0	0	0	0	0	0	0	0	0	0	0	0	0	0
13722.58cfa832e4b0c9d6adf6d220	0	0	1	0	0	0	0	2	0	0	0	0	0	0	0	0	0	0	0	0	0	0	0	0	0	0	0	0	0	0	0	0	0	0	0	0	0	0	0	0	0	0	0	0	0	0	0	0	0
13722.58cfa831e4b0c9d6adf6cb62	0	0	0	0	0	0	0	0	0	0	0	0	0	0	0	0	0	0	0	0	0	0	0	0	0	0	0	0	0	0	2	0	0	0	0	1	0	0	0	0	1	0	0	0	0	0	0	0	0
13722.58cfa832e4b0c9d6adf6d0c9	0	0	0	0	0	0	0	0	0	0	0	0	0	0	0	0	0	2	0	0	0	0	0	0	0	0	0	0	0	0	1	0	0	0	0	0	0	0	0	0	0	0	0	0	0	0	0	0	0
13722.58cfa832e4b0c9d6adf6cf3c	0	0	0	0	0	0	0	1	0	0	0	0	0	0	0	0	0	9	0	0	0	0	0	0	0	2	0	0	0	0	3	0	0	0	0	0	0	10	0	0	0	0	0	0	0	0	0	0	0
13722.58cfa831e4b0c9d6adf6c5e4	0	0	0	0	0	0	0	0	0	0	0	0	0	0	0	0	0	0	0	0	0	0	0	0	0	0	0	0	0	0	0	0	0	0	0	0	0	1	0	0	0	0	0	0	0	0	1	0	0
13722.58cfa830e4b0c9d6adf6bee6	0	0	2	0	0	0	0	0	0	0	0	0	0	0	0	0	0	0	0	0	0	0	0	0	0	0	0	0	0	0	0	0	0	0	0	0	0	0	2	0	0	0	0	0	0	0	0	0	0
13722.58cfa830e4b0c9d6adf6be3e	0	0	1	0	0	0	0	53	0	0	0	0	0	0	0	0	0	2	0	0	0	0	0	0	0	0	1	0	0	0	3	0	0	0	0	1	0	2	2	0	0	0	0	0	0	0	0	0	0
13722.58cfa831e4b0c9d6adf6cc4a	0	0	2	0	0	0	0	0	0	0	0	0	0	0	0	0	0	0	0	0	0	0	0	0	0	0	0	0	0	0	1	0	0	0	0	0	0	0	0	0	0	0	0	0	0	0	0	0	0
13722.58cfa832e4b0c9d6adf6ce11	0	0	0	0	0	0	1	2	0	0	0	0	0	0	0	0	0	0	0	0	0	0	0	0	0	0	0	0	0	0	0	0	0	0	0	0	0	0	0	0	0	0	0	0	0	0	0	0	0
13722.58cfa831e4b0c9d6adf6cdb4	0	0	0	0	0	0	2	3	0	0	0	0	0	0	0	0	0	0	0	0	0	0	0	0	0	0	0	0	0	0	0	0	0	0	0	0	0	0	0	0	0	0	0	0	0	0	0	0	0
13722.58cfa830e4b0c9d6adf6be3c	0	0	0	0	0	0	0	0	0	0	0	0	0	0	0	0	0	0	0	0	0	0	0	0	0	0	0	0	0	0	0	0	0	0	0	0	0	0	0	0	0	0	0	0	0	0	0	0	0
13722.58cfa831e4b0c9d6adf6c678	0	0	0	0	0	0	0	0	0	0	0	0	1	0	0	0	18	4229	0	1	0	0	0	0	1	0	1	1	0	0	1051	0	0	0	0	0	2	30	1	0	0	0	0	0	0	0	6	0	0
13722.58cfa831e4b0c9d6adf6c949	0	0	0	0	0	0	1	4	0	0	0	0	0	0	0	0	0	1	0	0	0	0	0	0	0	0	0	0	0	0	1	0	0	0	0	0	0	0	0	0	0	0	0	0	0	0	0	0	0
13722.58cfa832e4b0c9d6adf6d0e2	0	0	0	0	0	0	0	0	0	0	0	0	0	0	0	0	0	0	0	0	0	0	0	0	0	0	0	0	0	0	0	0	0	0	0	0	0	0	0	0	0	0	0	0	0	0	0	0	0
13722.58cfa831e4b0c9d6adf6cc66	0	0	0	0	0	0	1	0	0	0	0	0	0	0	0	0	0	1	0	0	0	0	0	0	0	0	0	0	0	0	0	0	0	0	0	0	0	0	0	0	0	0	0	0	0	0	0	0	0
13722.58cfa832e4b0c9d6adf6d48e	0	0	0	0	0	0	0	0	0	0	0	0	0	0	0	0	0	0	0	0	0	0	0	0	0	0	0	0	0	0	0	0	0	0	0	0	0	0	1	0	0	0	0	0	0	0	0	0	0
13722.58cfa831e4b0c9d6adf6c560	0	0	0	0	0	0	0	1	0	0	0	0	0	0	0	0	0	0	0	0	0	0	0	0	0	0	0	0	0	0	1	0	0	0	0	0	0	0	0	0	0	0	0	0	0	0	0	0	0
13722.58cfa831e4b0c9d6adf6cadc	0	0	0	0	0	2	0	0	0	0	0	0	0	0	0	0	0	0	0	0	0	0	0	0	0	0	0	0	0	0	9	0	0	0	0	0	0	0	0	0	0	0	0	0	0	0	0	0	0
13722.58cfa832e4b0c9d6adf6cf59	0	0	0	0	0	0	0	0	0	0	0	0	0	0	0	0	0	0	0	0	0	0	0	0	0	0	0	0	0	0	0	0	0	0	0	0	0	0	0	0	0	0	0	0	0	0	0	0	0
13722.58cfa830e4b0c9d6adf6c1cc	0	0	1	1	0	0	0	0	0	0	0	0	0	0	0	0	0	0	0	0	0	0	0	0	0	0	0	0	0	0	0	0	0	0	0	0	0	0	0	0	0	0	0	0	0	0	0	0	0
13722.58cfa831e4b0c9d6adf6c730	0	0	0	0	0	0	1	0	0	0	0	0	0	0	0	0	0	0	0	0	0	0	0	0	0	0	0	0	0	0	0	0	0	0	0	1	0	0	0	0	0	0	0	0	0	0	0	0	0
13722.58cfa830e4b0c9d6adf6bd3c	0	0	0	0	0	0	0	0	0	0	2	0	3	2	0	0	1	133	2	9	2	97	5	68	1	17340	5	294	0	90	31	0	0	0	1	5	0	2	1	1	2	543	71	1	0	0	0	0	1
13722.58cfa831e4b0c9d6adf6cb6e	0	0	0	0	0	0	0	0	0	0	0	0	1	0	0	0	0	0	0	0	0	0	0	0	0	0	0	0	0	0	0	0	0	0	0	0	0	0	1	0	0	0	0	0	0	0	0	0	0
13722.58cfa831e4b0c9d6adf6c4e9	0	0	0	4	0	0	2	6	0	8	0	0	0	7	0	0	1	0	0	0	1	34	9	18	1	798	0	215	0	0	1	0	0	0	0	0	0	1	0	0	0	16	46	0	1	0	0	0	0
13722.58cfa832e4b0c9d6adf6d418	0	0	0	0	0	0	0	0	0	0	0	0	0	0	0	0	0	0	0	0	0	0	0	0	0	0	0	0	0	0	0	0	0	0	0	0	0	0	0	0	0	0	0	0	0	0	0	0	0
13722.58cfa832e4b0c9d6adf6cf24	0	0	0	0	0	0	0	0	0	0	1	0	0	0	0	0	0	0	0	0	0	0	0	0	0	0	0	0	0	0	1	0	0	0	0	0	0	0	0	0	0	0	0	0	0	0	0	0	0
13722.58cfa831e4b0c9d6adf6cdc4	0	0	0	0	0	0	0	0	0	0	0	0	0	0	0	0	0	0	0	0	0	0	0	0	0	0	0	0	0	0	0	0	0	0	0	0	0	0	0	0	0	0	0	0	0	0	0	0	0
13722.58cfa82fe4b0c9d6adf6b664	0	0	0	0	0	0	0	1	0	0	0	0	0	0	0	0	0	0	2	0	0	0	0	0	0	9	0	1	0	0	0	0	0	0	0	1	0	0	1	0	0	0	0	0	0	0	0	0	0
13722.58cfa831e4b0c9d6adf6c504	0	0	0	1	0	0	0	2	0	0	0	0	0	0	0	0	0	0	0	0	0	0	0	0	0	0	0	0	0	0	0	0	0	0	0	1	0	0	1	0	0	0	0	0	0	0	0	0	0
13722.58cfa832e4b0c9d6adf6cee6	0	0	1	0	0	0	1	1	0	0	0	0	0	0	0	0	0	0	0	0	0	0	0	0	0	0	0	0	0	0	0	0	0	0	0	0	0	2	0	0	0	0	0	0	0	0	0	0	0
13722.58cfa830e4b0c9d6adf6c21a	0	3	0	0	0	0	0	2	0	0	0	0	0	0	0	0	167	149	0	1	0	0	0	1	25	4	24	0	1	0	1252	0	0	0	0	0	0	29	1	0	0	1	0	0	0	0	73	0	0
13722.58cfa82fe4b0c9d6adf6b852	0	0	1	0	0	0	1	2	0	0	0	0	0	0	0	0	0	0	1	0	0	0	0	0	0	0	0	0	0	0	0	0	0	0	0	2	0	0	4	0	0	0	0	0	0	0	0	0	0
13722.58cfa831e4b0c9d6adf6ca25	0	0	0	0	0	0	0	0	0	0	0	0	0	0	0	0	0	1	0	0	0	0	0	0	0	0	0	0	0	0	0	0	0	0	1	50	0	0	0	0	0	0	0	0	0	0	0	0	0
13722.58cfa832e4b0c9d6adf6d4d0	0	0	0	0	0	0	0	0	0	0	0	0	0	0	0	0	0	0	0	0	0	0	0	0	0	0	0	0	0	0	0	0	0	0	0	0	0	0	0	0	0	0	0	0	0	0	0	0	0
13722.58cfa82fe4b0c9d6adf6b874	0	0	0	1	0	0	0	0	0	0	0	0	0	0	0	0	0	0	0	0	0	0	0	0	0	0	0	0	0	0	0	0	0	0	0	0	0	0	0	0	0	0	0	0	0	0	0	0	0
13722.58cfa831e4b0c9d6adf6cba7	0	0	0	0	0	0	0	0	0	0	0	0	0	0	0	0	0	0	0	0	0	0	0	0	0	0	0	0	0	0	0	0	0	0	0	0	0	0	0	0	0	0	0	0	0	0	0	0	0
13722.58cfa832e4b0c9d6adf6d384	0	0	0	0	0	0	0	3	0	0	0	0	0	0	0	0	0	0	0	0	0	0	0	0	0	0	0	0	0	0	0	0	0	0	0	1	0	0	3	0	0	0	0	0	0	0	0	0	0
13722.58cfa831e4b0c9d6adf6c346	0	0	0	0	0	0	0	1	0	0	0	0	0	0	0	0	0	0	0	0	0	0	0	0	0	0	0	0	0	0	0	0	0	0	0	0	0	0	0	0	0	0	0	0	0	0	0	0	0
13722.58cfa832e4b0c9d6adf6ce40	0	0	0	0	0	0	0	0	0	0	0	0	0	0	0	0	0	0	0	0	0	0	0	0	0	0	0	0	0	0	0	0	0	0	0	0	0	1	4	0	0	0	0	0	0	0	0	0	0
13722.58cfa831e4b0c9d6adf6c6c0	0	0	0	0	0	0	0	0	0	0	0	0	0	0	0	0	0	0	0	0	0	0	0	0	0	0	0	0	0	0	0	0	0	0	0	0	0	0	0	0	0	0	0	0	0	0	0	0	0
13722.58cfa82fe4b0c9d6adf6b721	0	1	0	0	0	0	1	2	0	0	0	0	0	0	0	0	0	0	1	0	0	0	0	0	0	0	0	0	0	0	0	0	0	1	0	2	0	0	0	0	0	0	0	0	0	0	0	0	0
13722.58cfa832e4b0c9d6adf6d5a8	0	19	0	0	0	0	0	0	0	0	1	0	0	0	0	0	9	0	0	0	0	0	0	0	0	0	0	0	0	0	19	0	0	0	0	0	0	0	0	0	0	0	0	0	0	0	0	0	0
13722.58cfa830e4b0c9d6adf6be96	0	1	0	14	0	0	2	5	0	0	0	0	0	0	0	0	0	7	0	0	2	5	1	16	0	96	0	17	0	0	0	0	0	0	0	1	0	2	1	0	0	2	2	0	3	28	0	0	0
13722.58cfa82fe4b0c9d6adf6b806	0	0	0	0	0	0	0	0	0	0	0	0	0	0	0	0	0	0	0	0	0	1	0	0	0	0	0	0	0	0	0	0	0	0	0	0	0	0	0	0	0	0	0	0	0	0	0	0	0
13722.58cfa832e4b0c9d6adf6d440	0	0	0	0	0	0	0	0	0	0	0	0	0	0	0	0	0	0	0	0	0	0	0	0	0	0	0	0	0	0	0	0	0	0	0	0	0	0	0	0	0	0	0	0	0	0	0	0	0
13722.58cfa830e4b0c9d6adf6beaa	0	0	0	0	0	0	2	3	0	0	3	0	0	0	0	0	0	1	0	0	0	0	0	0	0	0	0	0	0	0	0	0	0	0	0	1	0	0	0	0	0	0	0	0	0	0	0	0	0
13722.58cfa832e4b0c9d6adf6d1e4	0	0	0	0	0	0	0	0	0	0	0	0	0	0	0	0	0	0	1	0	0	0	0	0	0	0	0	0	0	0	0	0	1	0	2	3	0	0	0	0	0	0	0	0	0	0	0	0	0
13722.58cfa831e4b0c9d6adf6cb86	0	0	0	0	0	1	0	0	0	0	0	0	0	0	0	0	0	0	2	0	0	0	0	0	0	0	0	0	0	0	0	0	0	0	1	3	0	0	0	0	0	0	0	0	0	0	0	0	0
13722.58cfa832e4b0c9d6adf6cecf	0	0	0	0	0	0	0	1	0	0	1	0	0	0	0	0	0	0	0	0	0	0	0	0	0	0	0	0	0	0	0	0	0	0	0	0	0	0	0	0	0	0	0	0	0	0	0	0	0
13722.58cfa831e4b0c9d6adf6c604	0	0	0	0	0	0	0	0	0	0	3	0	0	0	0	0	6	109	0	0	0	0	0	0	0	0	2	0	0	0	81	0	0	0	0	1	0	70	0	0	0	0	0	0	0	0	2	0	0
13722.58cfa831e4b0c9d6adf6c7bc	0	0	0	0	0	0	0	2	0	1	0	0	0	0	1	0	44	54	0	0	0	0	0	0	0	1	42	0	0	0	27	0	0	0	0	0	0	13	0	0	0	0	0	0	0	0	4	0	1
13722.58cfa831e4b0c9d6adf6c360	0	0	0	0	0	0	0	0	0	0	0	0	0	0	0	0	0	0	0	0	0	0	0	0	0	0	0	0	0	0	0	0	0	0	0	0	0	0	0	0	0	0	0	0	0	0	0	0	0
13722.58cfa832e4b0c9d6adf6d196	0	0	0	0	0	0	0	0	0	0	0	0	0	0	0	0	0	0	0	0	0	0	0	0	0	0	0	0	0	0	0	0	0	0	0	0	0	0	0	0	0	0	0	0	0	0	0	0	0
13722.58cfa831e4b0c9d6adf6cd9e	0	0	0	0	0	0	0	0	0	0	0	0	0	0	0	0	0	0	0	0	0	0	0	0	0	0	0	0	0	0	0	0	0	0	0	0	0	0	0	0	0	0	0	0	0	0	0	0	0
13722.58cfa832e4b0c9d6adf6d4aa	0	0	0	0	0	0	0	0	0	0	0	0	0	0	0	0	0	0	0	0	0	0	0	0	0	0	0	0	0	0	0	0	0	0	0	0	0	0	0	0	0	0	0	0	0	0	0	0	0
13722.58cfa831e4b0c9d6adf6c75b	0	1	1	0	0	0	0	1	0	0	0	0	0	0	0	0	1	0	0	0	0	0	0	0	0	0	0	0	0	0	0	0	0	0	0	1	0	2	2	0	0	0	0	0	0	0	0	0	0
13722.58cfa832e4b0c9d6adf6cffa	0	0	0	0	0	0	0	0	0	0	0	0	0	0	0	0	0	0	0	0	0	0	0	0	0	0	0	0	0	0	0	0	0	0	0	0	0	1	0	0	0	0	0	0	0	0	0	0	0
13722.58cfa831e4b0c9d6adf6cb5e	0	0	0	0	0	0	0	0	0	0	0	0	0	0	0	0	0	0	0	0	0	0	0	0	0	0	0	0	0	0	0	0	0	0	0	1	0	0	0	0	0	0	0	0	0	0	0	0	0
13722.58cfa831e4b0c9d6adf6c394	0	0	0	0	0	0	0	2	0	0	0	0	0	0	0	0	1	1	0	0	0	0	0	0	0	0	0	0	0	0	0	0	0	0	0	0	0	0	0	0	0	0	0	0	0	0	0	0	0
13722.58cfa831e4b0c9d6adf6cae6	0	0	0	0	0	1	20	0	0	0	0	0	0	0	0	0	0	0	0	0	0	0	0	0	0	0	0	0	0	0	0	0	0	0	0	0	0	0	0	0	0	0	0	0	0	0	0	0	0
13722.58cfa82fe4b0c9d6adf6b86e	1	0	0	4	0	0	3	9	0	2	0	0	0	67	0	0	1	17	0	3	2	78	1	2	0	5626	0	71	0	7	3	0	0	2	0	0	0	1	2	0	0	523	2	0	60	0	0	0	0
13722.58cfa831e4b0c9d6adf6c958	0	0	0	0	0	0	0	0	0	0	0	0	0	0	0	0	0	0	0	0	0	0	0	0	0	1	0	0	0	0	0	0	0	0	0	0	0	0	0	0	0	0	0	0	0	0	0	0	0
13722.58cfa831e4b0c9d6adf6c804	0	0	0	0	0	0	1	0	0	0	0	0	0	0	0	0	0	0	0	0	0	0	0	0	0	0	0	0	0	0	0	0	0	0	0	0	0	1	0	0	0	0	0	0	0	0	0	0	0
13722.58cfa831e4b0c9d6adf6c8cc	0	0	2	0	0	0	0	0	0	0	0	0	0	0	1	0	11	38	0	0	0	0	0	0	0	2	22	0	0	0	86	0	0	0	0	0	0	8	0	0	0	0	0	0	0	0	3	1	0
13722.58cfa830e4b0c9d6adf6bbc4	0	1	20	0	0	2	2	21	0	0	1	0	1	262	0	0	7	23063	2	37	7	7657	270	2560	81	68163	39	5363	5	21	3964	0	3	0	2	11	1	13	8	1	1	10	18	1	0	1	1	2	308
13722.58cfa831e4b0c9d6adf6c7ac	0	0	0	0	0	0	0	0	0	0	6	0	0	0	0	0	27	96	0	0	0	2	0	0	4	8	27	0	0	0	101	0	0	0	0	0	0	194	0	0	0	0	0	0	0	0	6	0	0
13722.58cfa832e4b0c9d6adf6d492	0	0	0	0	0	0	0	0	0	0	0	0	0	0	0	0	0	0	0	0	0	0	0	0	0	0	0	0	0	0	1	0	0	0	0	0	0	0	0	0	0	0	0	0	0	0	0	0	0
13722.58cfa832e4b0c9d6adf6cfda	0	0	0	1	0	0	0	0	0	0	0	0	0	0	0	0	0	0	0	0	0	0	0	0	0	0	0	0	0	0	0	0	0	0	0	0	0	0	0	0	0	0	0	0	0	0	0	0	0
13722.58cfa832e4b0c9d6adf6d4ca	0	0	0	0	0	0	0	0	0	0	0	0	0	0	0	0	0	0	0	0	0	0	0	0	0	0	0	0	0	0	0	0	0	0	0	0	0	0	0	0	0	0	0	0	0	0	0	0	0
13722.58cfa830e4b0c9d6adf6bd72	0	0	0	7	0	0	3	12	0	0	0	0	0	0	0	0	0	0	2	0	0	0	0	0	0	0	0	0	0	0	1	0	0	2	0	2	0	1	0	0	0	0	0	0	0	0	0	0	0
13722.58cfa832e4b0c9d6adf6d362	0	0	0	0	0	0	0	0	0	0	0	0	0	0	0	0	0	0	0	0	0	0	0	0	0	0	0	0	0	0	0	0	0	0	0	0	0	0	0	0	0	0	0	0	0	0	0	0	0
13722.58cfa832e4b0c9d6adf6cf66	0	0	0	0	0	0	0	1	0	0	0	0	0	0	0	0	0	0	0	0	0	0	0	0	0	0	0	0	0	0	0	0	0	0	0	0	0	0	0	0	0	0	0	0	0	0	0	0	0
13722.58cfa832e4b0c9d6adf6d474	0	0	0	0	0	0	0	1	0	0	0	0	0	0	0	0	0	0	0	0	0	0	0	0	0	0	0	0	0	0	0	0	0	0	0	0	0	0	0	0	0	0	0	0	0	0	0	0	0
13722.58cfa82ee4b0c9d6adf6ae58	0	0	6	0	0	0	1	2	0	0	0	0	0	0	0	0	0	0	0	0	0	0	0	0	0	0	0	0	0	0	0	0	0	0	0	1	0	0	0	0	0	0	0	0	0	0	0	0	0
13722.58cfa832e4b0c9d6adf6d4c6	0	0	0	0	0	0	0	0	0	0	0	0	0	0	0	0	0	0	0	0	0	0	0	0	0	0	0	0	0	0	0	0	0	0	0	0	0	0	0	0	0	0	0	0	0	0	0	0	0
13722.58cfa82fe4b0c9d6adf6b700	0	0	0	0	0	0	1	3	0	0	0	0	0	0	0	0	0	0	3	0	0	0	0	0	0	0	0	0	0	0	0	0	0	0	0	0	0	0	0	0	0	0	0	0	0	0	0	0	0
13722.58cfa830e4b0c9d6adf6bda0	0	0	1	0	0	0	0	3	0	0	0	0	0	0	0	0	0	0	0	0	0	0	0	0	0	0	0	0	0	0	0	0	0	0	1	0	0	0	0	0	0	0	0	0	0	0	1	0	0
13722.58cfa832e4b0c9d6adf6d139	0	0	0	0	0	0	1	0	0	0	0	0	0	0	0	0	0	0	0	0	0	0	0	0	0	0	0	0	0	0	0	0	0	0	0	0	0	0	1	0	0	0	0	0	0	0	0	0	0
13722.58cfa82fe4b0c9d6adf6b9f6	0	0	0	1	0	0	1	1	0	0	0	0	0	0	0	0	0	0	0	0	0	0	0	0	0	0	0	0	0	0	1	0	0	1	0	1	0	0	16	0	0	0	0	0	0	0	0	0	0
13722.58cfa831e4b0c9d6adf6c99c	0	0	0	0	0	0	0	1	0	0	0	0	0	0	0	0	0	0	0	0	0	0	0	0	0	2	0	0	0	0	14	0	0	0	0	0	0	1	1	0	0	0	0	0	0	0	0	0	0
13722.58cfa830e4b0c9d6adf6bff6	0	0	0	0	0	0	0	7	1	0	0	0	1	0	0	0	0	2	0	0	0	0	0	0	0	5	0	0	0	1	1	0	0	0	0	6	0	2	0	0	0	0	0	0	0	0	0	0	0
13722.58cfa830e4b0c9d6adf6c022	0	0	0	0	0	0	2	0	0	0	0	0	0	0	0	0	0	0	0	0	0	0	0	0	0	0	0	0	0	0	0	0	0	0	0	0	0	0	0	0	0	0	0	0	0	0	0	0	0
13722.58cfa832e4b0c9d6adf6d5f8	0	1	0	0	0	0	0	1	0	0	0	0	100	0	0	0	1	19	0	0	0	0	0	0	2	2	7	1	0	0	678	0	0	0	0	3	0	9	0	0	0	0	0	0	0	0	0	0	0
13722.58cfa82fe4b0c9d6adf6b808	0	0	0	1	0	0	1	1	0	0	0	0	0	0	0	0	0	0	0	0	0	0	0	0	0	0	0	0	0	0	1	0	0	0	0	0	0	0	0	0	0	0	0	0	0	0	0	0	0
13722.58cfa831e4b0c9d6adf6c982	0	0	8	0	0	0	0	4	0	0	0	0	0	0	0	0	0	1	0	0	0	0	0	0	0	0	1	0	0	0	3	0	0	0	0	0	0	2	0	0	0	0	0	0	0	0	0	0	0
13722.58cfa831e4b0c9d6adf6c36c	0	0	0	0	0	0	1	0	0	0	0	0	0	0	0	0	1	0	0	0	0	0	0	0	0	0	0	0	0	0	23	0	0	0	0	0	0	1	0	0	0	0	0	0	0	0	0	0	0
13722.58cfa830e4b0c9d6adf6bf30	0	1	3	1	0	0	0	1	1	0	13	0	1	0	0	0	2	5999	1	0	0	16	0	0	9	24	12	8	2	2	3171	0	0	0	0	5	1	175	6	0	0	0	0	1	0	0	14	3	0
13722.58cfa832e4b0c9d6adf6cfc1	0	0	0	0	0	0	1	0	0	0	0	0	0	0	0	0	0	0	0	0	0	0	0	0	0	0	0	0	0	0	0	0	0	0	0	0	0	0	0	0	0	0	0	0	0	0	0	0	0
13722.58cfa832e4b0c9d6adf6d138	0	0	0	1	0	0	0	0	0	0	0	0	0	0	0	0	0	0	0	0	0	0	0	0	0	0	0	0	0	0	0	0	0	0	0	0	0	0	0	0	0	0	0	0	0	0	0	0	0
13722.58cfa830e4b0c9d6adf6bff8	0	0	0	0	0	0	2	0	0	0	0	0	1	10	0	2	33	11332	0	3	3	120	249	151	1	3315	3	93	1	14	1810	0	0	0	0	4	0	0	1	0	1	8	13	1	0	0	0	0	203
13722.58cfa82fe4b0c9d6adf6b85e	0	0	0	4	0	0	2	2	0	2	5	0	1	3355	0	0	27	1899	5	75	1	6292	20	721	5	13882	3	316	1	41	32	0	0	0	1	3	0	2	3	1	0	37	33	1	1445	1	2	2	2
13722.58cfa830e4b0c9d6adf6bffc	0	0	0	0	0	0	1	1	0	0	1	0	0	0	0	0	3	185	0	0	0	19	10	29	0	366	1	62	0	1	13	0	0	0	1	1	0	1	0	1	0	0	4	0	0	0	0	0	0
13722.58cfa831e4b0c9d6adf6c7ce	0	62	9	1	0	0	0	0	0	0	0	0	0	0	0	0	1	24	0	0	0	0	0	0	1	0	0	0	0	0	10	0	0	0	0	0	0	0	0	0	0	0	0	0	0	0	0	0	0
13722.58cfa830e4b0c9d6adf6bdf4	0	0	0	6	0	0	0	0	0	0	0	0	0	0	0	0	0	1	0	0	0	0	0	0	0	0	0	0	0	0	0	0	0	0	0	1	0	0	0	0	0	0	0	0	0	0	1	0	0
13722.58cfa832e4b0c9d6adf6d844	0	0	0	0	0	0	0	1	0	0	0	0	0	0	1	0	0	0	0	0	0	0	0	0	0	0	0	0	0	0	0	0	0	0	0	0	0	0	0	0	0	0	0	0	0	0	0	0	0
13722.58cfa832e4b0c9d6adf6d1a8	0	0	0	0	0	0	0	0	0	0	0	0	0	0	0	0	0	0	0	0	0	0	0	0	0	0	0	0	0	0	0	0	0	0	0	0	0	0	0	0	0	0	0	0	0	0	0	0	0
13722.58cfa832e4b0c9d6adf6d623	0	0	0	0	0	0	0	0	0	0	0	0	0	0	0	0	0	0	0	0	0	0	0	0	0	0	0	0	0	0	0	0	0	0	0	0	0	0	1	0	0	0	0	0	0	0	0	0	0
13722.58cfa830e4b0c9d6adf6c073	0	0	0	0	0	0	0	0	0	0	0	0	0	0	0	0	0	0	0	0	0	0	0	0	0	0	0	0	0	0	0	0	0	0	0	0	0	0	0	0	0	0	0	0	0	0	0	0	0
13722.58cfa831e4b0c9d6adf6c820	0	0	0	0	0	0	1	0	0	0	0	0	0	0	0	0	1	0	0	0	0	0	0	0	0	0	0	0	0	0	0	0	0	0	0	0	0	2	1	0	0	0	0	0	0	0	0	0	0
13722.58cfa832e4b0c9d6adf6d0ae	0	0	0	0	0	0	1	0	0	0	0	0	0	0	0	0	0	3	0	0	0	0	0	0	0	0	0	0	0	0	4	0	0	0	0	0	0	0	2	0	0	0	0	0	0	0	0	0	0
13722.58cfa830e4b0c9d6adf6bf2e	0	0	0	0	0	0	0	2	0	0	0	0	0	0	0	0	0	0	0	0	0	0	0	0	0	1	0	0	0	0	44	0	0	0	0	1	0	0	0	0	0	0	0	0	0	0	0	0	2
13722.58cfa830e4b0c9d6adf6baaa	0	0	2	2	0	0	1	7	0	0	0	0	0	0	0	0	0	0	0	0	0	0	0	0	0	0	0	0	0	0	1	0	0	0	0	1	0	0	0	0	0	0	0	0	0	0	0	0	0
13722.58cfa82fe4b0c9d6adf6b850	0	0	0	5	0	0	1	2	0	0	0	0	0	0	0	0	0	0	0	0	0	0	0	0	0	3	0	0	0	0	0	0	0	0	1	1	0	0	4	0	0	0	0	0	0	0	0	0	0
13722.58cfa832e4b0c9d6adf6ced7	0	0	0	0	0	0	0	2	0	0	0	0	0	0	0	0	0	0	0	0	0	0	0	0	0	0	0	0	0	0	0	0	0	0	0	0	0	0	0	0	0	0	0	0	0	0	1	0	0
13722.58cfa832e4b0c9d6adf6d360	0	0	0	0	0	0	1	0	0	0	0	0	0	0	0	0	0	0	0	0	0	0	0	0	0	0	0	0	0	0	0	0	0	0	0	0	0	0	0	0	0	0	0	0	0	0	0	0	0
13722.58cfa831e4b0c9d6adf6cdb1	0	0	0	0	0	0	0	0	0	0	0	0	0	0	0	0	0	0	0	0	0	0	0	0	0	0	0	0	0	0	0	0	0	0	0	0	0	0	0	0	0	0	0	0	0	0	0	0	0
13722.58cfa831e4b0c9d6adf6c6d4	0	0	0	0	0	0	0	1	0	0	0	0	0	0	0	0	2	2	0	0	0	0	0	0	0	0	0	0	0	0	0	0	0	0	0	0	0	0	0	0	0	0	0	0	0	0	0	0	0
13722.58cfa831e4b0c9d6adf6c5b6	0	0	0	1	0	0	0	1	0	0	0	0	0	0	0	0	0	0	0	0	0	0	0	0	0	0	0	0	0	0	0	0	0	0	0	0	0	0	0	0	0	0	0	0	0	0	0	0	0
13722.58cfa831e4b0c9d6adf6c4d2	0	0	0	0	0	2	0	0	0	0	0	0	0	0	0	0	0	0	0	0	0	0	0	0	0	0	0	0	0	0	0	0	0	0	0	0	0	0	0	0	0	0	0	0	0	1	0	0	0
13722.58cfa831e4b0c9d6adf6c866	0	0	0	0	0	0	0	0	1	0	93592	0	157	0	0	8	185	21343	21	13	11	134	21	13	1865	347	1309	43	12	3	15630	8	0	9	3	42	26	130	33	1	0	0	0	0	1	0	110	1	505
13722.58cfa832e4b0c9d6adf6d5df	0	0	0	0	0	0	1	0	0	0	0	0	0	0	0	0	0	0	0	0	0	0	0	0	0	0	0	0	0	0	0	0	0	0	0	0	0	0	1	0	0	0	0	0	0	0	0	0	0
13722.58cfa830e4b0c9d6adf6bfc0	0	0	0	1	0	0	0	6	0	0	0	0	1	0	0	0	0	1	0	0	0	0	0	0	0	0	0	0	0	0	0	0	0	0	0	0	0	0	0	0	0	0	0	0	0	0	0	0	0
13722.58cfa832e4b0c9d6adf6d60c	0	0	0	0	0	0	0	0	0	0	0	0	0	0	0	0	0	0	0	0	0	0	0	0	0	0	0	0	0	0	0	0	0	0	0	0	0	0	0	0	0	0	0	0	0	0	0	0	0
13722.58cfa82fe4b0c9d6adf6b938	0	0	0	1	0	0	0	3	0	0	0	0	0	0	0	0	0	0	0	0	0	0	0	0	0	0	0	0	0	0	0	0	0	0	0	0	0	0	1	0	0	0	0	0	0	0	0	0	0
13722.58cfa832e4b0c9d6adf6d352	0	0	0	0	0	0	0	0	0	0	0	0	0	0	0	0	0	2	0	0	0	0	0	0	0	0	0	0	0	0	4	0	0	0	0	0	0	0	0	0	0	0	0	0	0	0	0	0	0
13722.58cfa82fe4b0c9d6adf6b70e	0	0	0	0	0	0	1	9	0	0	0	0	0	0	0	0	1	0	0	0	0	0	0	0	1	3	7	0	0	0	2	0	0	0	0	1	0	0	0	0	0	0	0	0	0	0	2	0	0
13722.58cfa831e4b0c9d6adf6c990	0	0	0	0	0	0	0	0	0	0	0	0	0	0	0	0	0	0	0	0	0	0	0	0	0	0	0	0	0	0	0	0	0	0	0	0	0	0	0	0	0	0	0	0	0	0	0	0	0
13722.58cfa832e4b0c9d6adf6d528	0	0	0	0	0	0	0	0	0	0	0	0	0	0	0	0	0	0	0	0	0	0	0	0	0	0	0	0	0	0	1	0	0	0	0	0	0	2	0	0	0	0	0	0	0	0	0	0	0
13722.58cfa830e4b0c9d6adf6bd7c	0	0	0	0	0	0	0	0	0	0	0	0	1	0	0	0	0	0	0	0	0	0	0	0	0	0	0	0	0	0	0	0	0	0	0	0	0	0	0	0	0	0	0	0	0	0	0	0	0
13722.58cfa831e4b0c9d6adf6cb48	1	0	0	1	0	0	1	1	0	0	0	0	0	0	0	0	0	0	0	0	0	0	0	0	0	0	0	0	0	0	0	0	0	0	0	0	0	0	0	0	0	0	0	0	0	0	0	0	0
13722.58cfa832e4b0c9d6adf6d4e2	0	0	0	0	0	0	0	1	0	0	0	0	0	0	0	0	0	0	0	0	0	0	0	0	0	0	0	0	0	0	0	0	0	1	0	0	0	0	0	0	0	0	0	0	0	0	0	0	0
13722.58cfa830e4b0c9d6adf6be98	0	0	0	0	0	0	1	1	0	0	0	0	0	0	0	0	0	1	0	0	0	0	0	0	0	0	0	0	0	0	1	0	0	0	0	1	0	0	1	0	0	0	0	0	0	0	0	0	0
13722.58cfa831e4b0c9d6adf6c5d0	0	0	0	0	0	0	0	0	0	0	0	0	0	0	0	0	0	0	0	0	0	0	0	0	0	0	0	0	0	0	0	0	0	0	1	0	0	0	4	0	0	0	0	0	0	0	0	0	0
13722.58cfa831e4b0c9d6adf6c794	0	0	0	0	0	0	0	1	0	0	0	0	0	0	0	0	10	37	0	0	0	0	0	0	0	0	1	0	0	0	21	0	0	0	0	0	0	2	0	0	0	0	0	0	0	0	0	0	0
13722.58cfa832e4b0c9d6adf6d0c8	0	0	0	0	0	0	0	0	0	0	0	0	0	0	1	0	2	3	0	0	0	0	0	0	7	0	0	0	0	0	0	0	0	0	0	0	0	0	0	0	0	0	0	0	1	1	0	0	0
13722.58cfa832e4b0c9d6adf6cf4e	0	0	0	0	0	22	0	0	0	0	0	0	0	0	0	0	0	1	0	0	0	0	0	0	0	0	0	0	0	0	0	0	0	0	0	0	0	0	0	0	0	0	0	0	0	0	0	0	0
13722.58cfa832e4b0c9d6adf6d2a6	0	0	0	0	0	0	0	0	0	0	0	0	0	0	0	0	0	0	0	0	0	0	0	0	0	0	0	0	0	0	0	0	0	0	0	0	0	0	0	0	0	0	0	0	0	0	0	0	0
13722.58cfa82fe4b0c9d6adf6b953	0	0	0	2	0	0	0	0	0	0	2	0	0	0	0	0	0	2	0	0	2	487	3	109	6	1601	2	1579	0	1	32	0	0	0	0	1	0	0	0	0	1	2	2	0	0	0	0	0	2
13722.58cfa832e4b0c9d6adf6d4b7	0	0	0	0	0	0	0	0	0	0	0	0	0	0	0	0	0	0	1	0	0	0	0	0	0	0	0	0	0	0	0	0	0	0	0	1	0	0	0	0	0	0	0	0	0	0	0	0	0
13722.58cfa82fe4b0c9d6adf6b8c4	0	0	0	1	0	1	0	5	0	0	0	0	0	0	0	0	0	0	0	0	0	0	0	0	0	0	0	0	0	0	0	0	0	2	0	0	0	1	0	0	0	0	0	0	0	0	0	0	0
13722.58cfa830e4b0c9d6adf6bc92	0	0	0	0	0	0	0	0	0	0	0	0	0	0	0	0	0	8	0	0	0	10	0	2	0	26	0	4	0	0	0	0	0	0	0	0	0	0	0	0	0	0	0	0	0	0	0	0	0
13722.58cfa831e4b0c9d6adf6cb78	0	847	0	0	0	13	0	0	0	0	0	0	0	0	0	0	0	0	0	0	0	0	0	0	0	0	0	0	0	0	0	0	0	0	1	0	0	0	0	0	0	0	0	0	0	0	0	0	0
13722.58cfa831e4b0c9d6adf6c9e7	0	0	0	0	0	0	1	1	0	0	0	0	0	0	0	0	0	0	0	0	0	0	0	0	0	0	0	0	0	0	0	0	0	0	0	0	0	0	0	0	0	0	0	0	0	0	0	0	0
13722.58cfa832e4b0c9d6adf6d426	0	0	0	0	0	0	0	0	0	0	0	0	0	0	0	0	0	0	0	0	0	0	0	0	0	0	0	0	0	0	0	0	0	0	0	0	0	0	0	0	0	0	0	0	0	0	0	0	0
13722.58cfa832e4b0c9d6adf6d4fa	0	0	0	0	0	0	0	1	0	0	0	0	0	0	0	0	1	20	0	0	0	0	0	0	0	0	4	0	0	0	8	0	0	0	0	0	0	10	0	0	0	0	0	0	0	0	0	0	0
13722.58cfa830e4b0c9d6adf6bec0	0	0	0	0	0	0	0	0	0	0	0	0	0	0	0	0	0	0	0	0	0	0	0	0	0	0	0	0	0	0	0	0	0	0	0	0	0	0	0	0	0	0	0	0	0	0	0	0	0
13722.58cfa831e4b0c9d6adf6ca05	0	0	0	0	0	0	0	1	0	0	0	0	0	0	0	0	0	0	0	0	0	0	0	0	0	2	0	0	0	0	1	0	0	0	0	2	0	0	0	0	0	0	0	0	0	0	0	0	0
13722.58cfa830e4b0c9d6adf6bfa9	0	0	0	0	0	0	0	1	0	0	2	0	0	0	0	0	1	8	0	0	0	0	0	0	0	2	1	0	0	0	8	0	0	0	0	0	0	0	0	0	0	0	0	0	0	0	0	0	1
13722.58cfa82fe4b0c9d6adf6b7e4	0	0	0	0	0	0	0	0	0	0	0	0	0	0	0	0	3	0	0	0	0	0	0	0	0	0	1	0	0	0	0	0	0	0	0	2	1	0	0	0	0	0	0	0	0	0	0	0	0
13722.58cfa832e4b0c9d6adf6d41c	0	0	0	0	0	0	0	0	0	0	0	0	0	0	0	0	0	0	0	0	0	0	0	0	0	0	0	0	0	0	0	0	0	0	0	0	0	0	0	0	0	0	0	0	0	0	0	0	0
13722.58cfa82ee4b0c9d6adf6aeda	0	0	3	1	0	0	0	13	0	0	0	0	0	0	0	0	0	0	0	0	0	0	0	0	0	0	0	0	0	0	1	0	0	0	0	1	0	1	0	0	0	0	0	0	0	0	0	0	0
13722.58cfa831e4b0c9d6adf6c485	0	0	0	1	0	0	4	0	0	0	1	0	3	118	0	0	0	73	0	1	0	64	3	14	5	301	0	20	0	1	1	0	0	0	0	1	0	0	0	0	0	2	3	6	0	0	3	0	0
13722.58cfa831e4b0c9d6adf6c8e0	0	0	0	0	0	0	0	1	0	0	0	0	0	0	0	0	0	0	0	0	0	0	0	0	1	0	0	0	0	0	0	0	0	0	0	0	0	0	0	0	0	0	0	0	0	0	0	0	0
13722.58cfa831e4b0c9d6adf6c68a	3	0	0	1	0	0	0	0	0	0	19	2	64	0	6	0	75	152	0	0	1	0	1	0	0	3	0	0	0	0	2	1	0	0	2	22	10	5	10	9	25	6	0	0	0	1	0	0	0
13722.58cfa832e4b0c9d6adf6d5db	0	1	0	0	0	1	0	0	0	0	0	0	0	0	0	0	0	0	0	0	0	0	0	0	0	0	0	0	0	0	0	0	0	0	0	0	0	0	0	0	0	0	0	0	0	0	0	0	0
13722.58cfa831e4b0c9d6adf6ca60	0	0	0	0	0	0	0	0	0	0	20	0	0	0	0	0	2	104	0	0	0	0	0	0	4	3	61	0	0	0	193	0	0	0	0	0	1	76	0	0	0	0	0	0	0	0	29	0	0
13722.58cfa832e4b0c9d6adf6ce0e	0	0	0	1	0	0	0	1	0	0	0	0	0	0	0	0	0	0	0	0	0	0	0	0	0	0	0	0	0	0	0	0	0	0	0	0	0	0	0	0	0	0	0	0	0	0	0	0	0
[truncated: 5,828 more rows]
[truncated: 245 more columns]
