# Supplementary material for: Robustness of cancer microbiome signals over a broad range of methodological variation
Source: Oncogene. 2024 Feb 23;43(15):1127–48. doi: 10.1038/s41388-024-02974-w (PMC10997506; doi:10.1038/s41388-024-02974-w)
Supplement: Supplementary file 2 — Supplementary Tables [file 41388_2024_2974_MOESM2_ESM.zip › Tables copy/TableS9_metadata_KrakenUniq_BIO_Fullset.csv]

sampleid	kuIDs	sample_name	run_prefix	experimental_strategy	cgc_base_name	filename	analyte_amount	analyte_A260A280Ratio	aliquot_concentration	cgc_id	cgc_filename	vital_status	gender	race	ethnicity	disease_type	data_subtype	tcga_sample_id	cgc_case_uuid	sample_type	cgc_platform	gdc_file_uuid	primary_site	age_at_diagnosis	cgc_sample_uuid	cgc_aliquot_uuid	tcga_aliquot_id	reference_genome	tcga_case_id	investigation	days_to_death	knightlabID	data_submitting_center_label	tissue_source_site_label	country_of_sample_procurement	portion_is_ffpe	pathologic_t_label	pathologic_n_label	histological_diagnosis_label	pathologic_stage_label	bam_total_reads	bam_mapped_reads	bam_unmapped_reads	bam_ratio_unmapped
13722.58cfa82ee4b0c9d6adf6ac02	G39019.TCGA-DA-A1HW-06A-11D-A19A-08.2	58cfa82ee4b0c9d6adf6ac02	G39019.TCGA-DA-A1HW-06A-11D-A19A-08.2.filtered.	WGS	G39019.TCGA-DA-A1HW-06A-11D-A19A-08.2	G39019.TCGA-DA-A1HW-06A-11D-A19A-08.2.bam	44.61	NA	0.08	58cfa82ee4b0c9d6adf6ac02	G39019.TCGA-DA-A1HW-06A-11D-A19A-08.2.bam	Alive	FEMALE	WHITE	NOT HISPANIC OR LATINO	Skin Cutaneous Melanoma	Aligned reads	TCGA-DA-A1HW-06A	800D3A17-269F-4D97-94FF-8585F20038D8	Metastatic	Illumina HiSeq	2ebf409b-961e-4948-ba57-3e2cbf64f8e5	Skin	37	0CB9BC8F-475B-4FED-9CC0-D1B29E9F178B	FC249113-83D4-4ABE-8C80-A4F7305DCD91	TCGA-DA-A1HW-06A-11D-A19A-08	HG19_Broad_variant	TCGA-DA-A1HW	TCGA-SKCM	NA	s7484	Broad Institute of MIT and Harvard	Yale	United States	NO	T1a	N1b	Not available	Stage IIIB	1967177498	1875384647	91792851	0.046662211
13722.58cfa831e4b0c9d6adf6cd92	TCGA-FF-8046-10A-01D-2210-10_wgs_Illumina	58cfa831e4b0c9d6adf6cd92	TCGA-FF-8046-10A-01D-2210-10_wgs_Illumina.filtered.	WGS	TCGA-FF-8046-10A-01D-2210-10_wgs_Illumina	TCGA-FF-8046-10A-01D-2210-10_wgs_Illumina.bam	597	NA	0.05	58cfa831e4b0c9d6adf6cd92	TCGA-FF-8046-10A-01D-2210-10_wgs_Illumina.bam	Alive	MALE	ASIAN	NOT HISPANIC OR LATINO	Lymphoid Neoplasm Diffuse Large B-cell Lymphoma	Aligned reads	TCGA-FF-8046-10A	67325322-483F-443F-9FFA-2A20D108A2FB	Blood Derived Normal	Illumina HiSeq	17765332-d068-46ac-b6da-e1ab8b25bd73	Lymph Nodes	51	97997154-8089-4619-B290-9CEE16160D45	35736B32-0A2A-45C0-AEF9-5E7F3D2733AA	TCGA-FF-8046-10A-01D-2210-10	GRCh37-lite	TCGA-FF-8046	TCGA-DLBC	NA	s1106	Baylor College of Medicine	SingHealth	Singapore	NO	Not available	Not available	Diffuse large B-cell lymphoma (DLBCL) NOS (any anatomic site nodal or extranodal)	Not available	1302170122	1236516083	65654039	0.050418941
13722.58cfa832e4b0c9d6adf6ce76	TCGA-FV-A496-10A-01D-A25V-10_wgs_Illumina	58cfa832e4b0c9d6adf6ce76	TCGA-FV-A496-10A-01D-A25V-10_wgs_Illumina.filtered.	WGS	TCGA-FV-A496-10A-01D-A25V-10_wgs_Illumina	TCGA-FV-A496-10A-01D-A25V-10_wgs_Illumina.bam	104.34	NA	0.07	58cfa832e4b0c9d6adf6ce76	TCGA-FV-A496-10A-01D-A25V-10_wgs_Illumina.bam	Alive	FEMALE	WHITE	NOT HISPANIC OR LATINO	Liver Hepatocellular Carcinoma	Aligned reads	TCGA-FV-A496-10A	8AFA3140-DCBD-44C0-AB13-4ADA6A0444D4	Blood Derived Normal	Illumina HiSeq	36411133-c902-48e9-bad1-9a5c7f215769	Liver	84	F47202C2-A5BB-44E3-B209-24AAF42457BB	B736880F-AB1F-41FA-8776-38421620F821	TCGA-FV-A496-10A-01D-A25V-10	GRCh37-lite	TCGA-FV-A496	TCGA-LIHC	NA	s16860	Baylor College of Medicine	International Genomics Consortium	United States	NO	T1	NX	Hepatocellular Carcinoma	Stage I	1038486984	982916693	55570291	0.053510821
13722.58cfa830e4b0c9d6adf6bc5c	TCGA-AL-3468-10A-01D-A31Z-10_wgs_Illumina	58cfa830e4b0c9d6adf6bc5c	TCGA-AL-3468-10A-01D-A31Z-10_wgs_Illumina.filtered.	WGS	TCGA-AL-3468-10A-01D-A31Z-10_wgs_Illumina	TCGA-AL-3468-10A-01D-A31Z-10_wgs_Illumina.bam	118.3	1.9	0.09	58cfa830e4b0c9d6adf6bc5c	TCGA-AL-3468-10A-01D-A31Z-10_wgs_Illumina.bam	Alive	MALE	WHITE	NOT HISPANIC OR LATINO	Kidney Renal Papillary Cell Carcinoma	Aligned reads	TCGA-AL-3468-10A	2272C592-B9B6-4483-9F7F-6E185699B900	Blood Derived Normal	Illumina HiSeq	e65a51e6-42d3-4d65-9aa5-6df410345b6c	Kidney	74	4B8C2FA0-B8A4-4762-9873-BF29C15272F0	51E58F22-5B5B-4BB8-A879-1D7E3F51CCD0	TCGA-AL-3468-10A-01D-A31Z-10	GRCh37-lite	TCGA-AL-3468	TCGA-KIRP	NA	s11641	Baylor College of Medicine	Fox Chase	United States	NO	T2	NX	Kidney Papillary Renal Cell Carcinoma	Stage II	1194299742	1129030527	65269215	0.054650615
13722.58cfa831e4b0c9d6adf6cdbe	TCGA-FF-8061-10A-01D-2210-10_wgs_Illumina	58cfa831e4b0c9d6adf6cdbe	TCGA-FF-8061-10A-01D-2210-10_wgs_Illumina.filtered.	WGS	TCGA-FF-8061-10A-01D-2210-10_wgs_Illumina	TCGA-FF-8061-10A-01D-2210-10_wgs_Illumina.bam	70	NA	0.05	58cfa831e4b0c9d6adf6cdbe	TCGA-FF-8061-10A-01D-2210-10_wgs_Illumina.bam	Alive	MALE	ASIAN	NOT HISPANIC OR LATINO	Lymphoid Neoplasm Diffuse Large B-cell Lymphoma	Aligned reads	TCGA-FF-8061-10A	C8CDE9EA-89E9-4EE8-8A46-417A48F6D3AB	Blood Derived Normal	Illumina HiSeq	f6b205c0-0cbf-47f8-9e84-d7d5b4028025	Lymph Nodes	42	B866F081-9610-417B-B2C1-0E18BA93D158	08470796-8FF6-4E18-98D5-F9EE0D079517	TCGA-FF-8061-10A-01D-2210-10	GRCh37-lite	TCGA-FF-8061	TCGA-DLBC	NA	s1099	Baylor College of Medicine	SingHealth	Singapore	NO	Not available	Not available	Diffuse large B-cell lymphoma (DLBCL) NOS (any anatomic site nodal or extranodal)	Not available	1200643182	1138012247	62630935	0.052164486
13722.58cfa830e4b0c9d6adf6be4c	TCGA-AG-3890-01A-01D-1989-10_wgs_Illumina	58cfa830e4b0c9d6adf6be4c	TCGA-AG-3890-01A-01D-1989-10_wgs_Illumina.filtered.	WGS	TCGA-AG-3890-01A-01D-1989-10_wgs_Illumina	TCGA-AG-3890-01A-01D-1989-10_wgs_Illumina.bam	614.89	1.9	0.15	58cfa830e4b0c9d6adf6be4c	TCGA-AG-3890-01A-01D-1989-10_wgs_Illumina.bam	Alive	MALE	Not available	Not available	Rectum Adenocarcinoma	Aligned reads	TCGA-AG-3890-01A	E2D395F8-BF13-4FE4-8031-683B0EEDD875	Primary Tumor	Illumina HiSeq	8df564e5-cdec-4714-b522-5f7356be8d5d	Colorectal	62	DB70A6DD-DE09-4ED7-916C-708B21734500	03CFF38D-7E29-4409-A508-749BDDB1B3DF	TCGA-AG-3890-01A-01D-1989-10	GRCh37-lite	TCGA-AG-3890	TCGA-READ	NA	s1975	Baylor College of Medicine	Indivumed	Germany	NO	T2	N0	Rectal Adenocarcinoma	Stage I	1650354518	1561370007	88984511	0.053918422
13722.58cfa832e4b0c9d6adf6d052	TCGA-FV-A3R2-11A-11D-A22F-10_wgs_Illumina	58cfa832e4b0c9d6adf6d052	TCGA-FV-A3R2-11A-11D-A22F-10_wgs_Illumina.filtered.	WGS	TCGA-FV-A3R2-11A-11D-A22F-10_wgs_Illumina	TCGA-FV-A3R2-11A-11D-A22F-10_wgs_Illumina.bam	47.49	NA	0.08	58cfa832e4b0c9d6adf6d052	TCGA-FV-A3R2-11A-11D-A22F-10_wgs_Illumina.bam	Dead	MALE	WHITE	NOT HISPANIC OR LATINO	Liver Hepatocellular Carcinoma	Aligned reads	TCGA-FV-A3R2-11A	17833039-0D7E-47F0-90E6-8CABAE94C124	Solid Tissue Normal	Illumina HiSeq	a8c77a4c-d263-4383-99d2-ef693740ad3f	Liver	75	50D807B1-A8CB-4299-A597-0D3F8DD98692	3600DB40-C4E6-463B-89F9-A95454C88E2B	TCGA-FV-A3R2-11A-11D-A22F-10	GRCh37-lite	TCGA-FV-A3R2	TCGA-LIHC	194	s16862	Baylor College of Medicine	International Genomics Consortium	United States	NO	T1	NX	Hepatocellular Carcinoma	Stage I	1195351354	1136141536	59209818	0.049533401
13722.58cfa82ee4b0c9d6adf6adb4	G47088.TCGA-92-8064-01A-11D-2244-08.2	58cfa82ee4b0c9d6adf6adb4	G47088.TCGA-92-8064-01A-11D-2244-08.2.filtered.	WGS	G47088.TCGA-92-8064-01A-11D-2244-08.2	G47088.TCGA-92-8064-01A-11D-2244-08.2.bam	406.33	NA	0.05	58cfa82ee4b0c9d6adf6adb4	G47088.TCGA-92-8064-01A-11D-2244-08.2.bam	Alive	MALE	WHITE	NOT HISPANIC OR LATINO	Lung Squamous Cell Carcinoma	Aligned reads	TCGA-92-8064-01A	DC6CEECE-EFAA-4B9D-9E12-D35863D7A902	Primary Tumor	Illumina HiSeq	8a33c586-703c-4354-9bde-caab929fcc59	Lung	58	014AD75E-86D2-423F-B9D3-84657D459A28	0E6654C9-CD5E-4F94-A6D4-54F2BB16DE1F	TCGA-92-8064-01A-11D-2244-08	HG19_Broad_variant	TCGA-92-8064	TCGA-LUSC	NA	s10077	Broad Institute of MIT and Harvard	Washington University - St. Louis	United States	NO	T2b	N0	Lung Squamous Cell Carcinoma- Not Otherwise Specified (NOS)	Stage IB	1863144314	1770966988	92177326	0.049474067
13722.58cfa82ee4b0c9d6adf6ad4a	G49837.TCGA-66-2744-11A-01D-A320-08.3	58cfa82ee4b0c9d6adf6ad4a	G49837.TCGA-66-2744-11A-01D-A320-08.3.filtered.	WGS	G49837.TCGA-66-2744-11A-01D-A320-08.3	G49837.TCGA-66-2744-11A-01D-A320-08.3.bam	30.94	1.9	0.08	58cfa82ee4b0c9d6adf6ad4a	G49837.TCGA-66-2744-11A-01D-A320-08.3.bam	Alive	MALE	Not available	Not available	Lung Squamous Cell Carcinoma	Aligned reads	TCGA-66-2744-11A	1EE543D5-B8C0-4F79-8373-6BB6319F2EE2	Solid Tissue Normal	Illumina HiSeq	d1c8a770-5306-41d7-be76-d4c7ec68fca4	Lung	71	B6BDE1F3-AE17-4E83-8E74-D4269E5AF31E	F3E59C9D-A856-42E3-B45E-3D291FB66402	TCGA-66-2744-11A-01D-A320-08	HG19_Broad_variant	TCGA-66-2744	TCGA-LUSC	NA	s10081	Broad Institute of MIT and Harvard	Indivumed	Germany	NO	T2	N1	Lung Squamous Cell Carcinoma- Not Otherwise Specified (NOS)	Stage IIB	1724647390	1624211427	100435963	0.058235651
13722.58cfa82de4b0c9d6adf6a73e	G14851.TCGA-05-4422-01A-01D-1931-08.2	58cfa82de4b0c9d6adf6a73e	G14851.TCGA-05-4422-01A-01D-1931-08.2.filtered.	WGS	G14851.TCGA-05-4422-01A-01D-1931-08.2	G14851.TCGA-05-4422-01A-01D-1931-08.2.bam	631.63	1.9	0.15	58cfa82de4b0c9d6adf6a73e	G14851.TCGA-05-4422-01A-01D-1931-08.2.bam	Alive	MALE	Not available	Not available	Lung Adenocarcinoma	Aligned reads	TCGA-05-4422-01A	44DEC838-B653-42A7-A58B-A1FD232CD68C	Primary Tumor	Illumina HiSeq	b70e3630-efee-4b99-b77b-c3000baf9819	Lung	68	DACBC55D-25C6-4E86-BD1B-38345B4DF7A7	6D2B0633-5BE4-4026-920C-427D3AA7C763	TCGA-05-4422-01A-01D-1931-08	HG19_Broad_variant	TCGA-05-4422	TCGA-LUAD	NA	s11104	Broad Institute of MIT and Harvard	Indivumed	Germany	NO	T2	N0	Lung Adenocarcinoma Mixed Subtype	Stage IB	1723497602	1593881576	129616026	0.075205226
13722.58cfa82ee4b0c9d6adf6a9be	G2186.TCGA-24-0982-01A-01D.5	58cfa82ee4b0c9d6adf6a9be	G2186.TCGA-24-0982-01A-01D.5.filtered.	WGS	G2186.TCGA-24-0982-01A-01D.5	G2186.TCGA-24-0982-01A-01D.5.bam	418.87	1.9	0.16	58cfa82ee4b0c9d6adf6a9be	G2186.TCGA-24-0982-01A-01D.5.bam	Dead	FEMALE	WHITE	Not available	Ovarian Serous Cystadenocarcinoma	Aligned reads	TCGA-24-0982-01A	206CE0ED-36A4-47AB-AC8E-F6FCA6AC5C18	Primary Tumor	Illumina GA	742e3313-2df4-4757-af69-eb1b20503155	Ovary	77	7FEC33CD-6F46-44C7-8204-E0F42B543ABE	1BE8FA2C-8FEA-4E8C-90DB-C04D9FCDBF49	TCGA-24-0982-01A-01D-0516-08	HG19_Broad_variant	TCGA-24-0982	TCGA-OV	679	s17706	Broad Institute of MIT and Harvard	Washington University	None	NO	Not available	Not available	Serous Cystadenocarcinoma	Not available	1797371302	1509991293	287380009	0.159889061
13722.58cfa832e4b0c9d6adf6ce7a	TCGA-G3-A25Y-10A-01D-A16V-10_wgs_Illumina	58cfa832e4b0c9d6adf6ce7a	TCGA-G3-A25Y-10A-01D-A16V-10_wgs_Illumina.filtered.	WGS	TCGA-G3-A25Y-10A-01D-A16V-10_wgs_Illumina	TCGA-G3-A25Y-10A-01D-A16V-10_wgs_Illumina.bam	166.26	1.85	0.09	58cfa832e4b0c9d6adf6ce7a	TCGA-G3-A25Y-10A-01D-A16V-10_wgs_Illumina.bam	Dead	FEMALE	ASIAN	NOT HISPANIC OR LATINO	Liver Hepatocellular Carcinoma	Aligned reads	TCGA-G3-A25Y-10A	239B4298-B090-480A-A19F-9758A827AA30	Blood Derived Normal	Illumina HiSeq	8dbbb564-d7b7-489d-a37f-e9db39f15430	Liver	52	0FC499E8-F6A5-44C0-9C99-AFE097B15BEF	9CFC4ADF-3FD0-4F1F-B9E1-5F7A6E1469DF	TCGA-G3-A25Y-10A-01D-A16V-10	GRCh37-lite	TCGA-G3-A25Y	TCGA-LIHC	452	s17063	Baylor College of Medicine	Alberta Health Services	Canada	NO	T1	N0	Hepatocellular Carcinoma	Stage I	1195777748	1140280313	55497435	0.046411162
13722.58cfa832e4b0c9d6adf6d328	TCGA-KN-8432-11A-01D-2311-10_wgs_Illumina	58cfa832e4b0c9d6adf6d328	TCGA-KN-8432-11A-01D-2311-10_wgs_Illumina.filtered.	WGS	TCGA-KN-8432-11A-01D-2311-10_wgs_Illumina	TCGA-KN-8432-11A-01D-2311-10_wgs_Illumina.bam	211.3	NA	0.05	58cfa832e4b0c9d6adf6d328	TCGA-KN-8432-11A-01D-2311-10_wgs_Illumina.bam	Alive	FEMALE	WHITE	NOT HISPANIC OR LATINO	Kidney Chromophobe	Aligned reads	TCGA-KN-8432-11A	AF1111AF-9384-4E37-9B16-227D38007EBD	Solid Tissue Normal	Illumina HiSeq	0044f889-53c7-47d9-815d-84ea35acee63	Kidney	86	6A5BAAC8-C270-45F7-8911-592D987E3FBE	7D556F90-8997-4E2F-9F30-23814AA3C222	TCGA-KN-8432-11A-01D-2311-10	GRCh37-lite	TCGA-KN-8432	TCGA-KICH	NA	s16407	Baylor College of Medicine	Harvard	United States	NO	T2b	NX	Kidney Chromophobe	Stage II	1139291844	1088749770	50542074	0.04436271
13722.58cfa82ee4b0c9d6adf6a93a	G35154.TCGA-DU-6407-02B-11D-A36O-08.2	58cfa82ee4b0c9d6adf6a93a	G35154.TCGA-DU-6407-02B-11D-A36O-08.2.filtered.	WGS	G35154.TCGA-DU-6407-02B-11D-A36O-08.2	G35154.TCGA-DU-6407-02B-11D-A36O-08.2.bam	8.48	NA	0.08	58cfa82ee4b0c9d6adf6a93a	G35154.TCGA-DU-6407-02B-11D-A36O-08.2.bam	Dead	FEMALE	WHITE	NOT HISPANIC OR LATINO	Brain Lower Grade Glioma	Aligned reads	TCGA-DU-6407-02B	70939245-41E0-4845-A473-5FEF719B9828	Recurrent Tumor	Illumina HiSeq	841fb551-ccd2-4f66-87f1-32acf8af2e33	Brain	35	2CD2F7DC-6D09-4593-AFF6-89C3A8500EC9	41DA1753-DCFF-4E99-8F41-8FCDE82EFA53	TCGA-DU-6407-02B-11D-A36O-08	HG19_Broad_variant	TCGA-DU-6407	TCGA-LGG	2875	s8542	Broad Institute of MIT and Harvard	Henry Ford Hospital	United States	NO	Not available	Not available	Oligodendroglioma	Not available	1687212208	1586419061	100793147	0.05973946
13722.58cfa832e4b0c9d6adf6ce48	TCGA-G3-A25T-10A-01D-A16V-10_wgs_Illumina	58cfa832e4b0c9d6adf6ce48	TCGA-G3-A25T-10A-01D-A16V-10_wgs_Illumina.filtered.	WGS	TCGA-G3-A25T-10A-01D-A16V-10_wgs_Illumina	TCGA-G3-A25T-10A-01D-A16V-10_wgs_Illumina.bam	105.79	1.89	0.09	58cfa832e4b0c9d6adf6ce48	TCGA-G3-A25T-10A-01D-A16V-10_wgs_Illumina.bam	Alive	FEMALE	WHITE	NOT HISPANIC OR LATINO	Liver Hepatocellular Carcinoma	Aligned reads	TCGA-G3-A25T-10A	F6E5979D-D6A9-4408-BD1B-1B37D1064E83	Blood Derived Normal	Illumina HiSeq	5e7f1da0-0f2c-4b98-9926-ca4241c8025e	Liver	45	21CE6A9C-3E26-4A6F-B7D6-C63796C1A761	AD831284-A522-4712-B7B4-134B92BE8125	TCGA-G3-A25T-10A-01D-A16V-10	GRCh37-lite	TCGA-G3-A25T	TCGA-LIHC	NA	s16863	Baylor College of Medicine	Alberta Health Services	Canada	NO	T3	N0	Hepatocellular Carcinoma	Stage IIIA	1061742542	1000847535	60895007	0.057353835
13722.58cfa82ee4b0c9d6adf6aeb0	G39020.TCGA-BR-6456-10A-01D-1800-08.3	58cfa82ee4b0c9d6adf6aeb0	G39020.TCGA-BR-6456-10A-01D-1800-08.3.filtered.	WGS	G39020.TCGA-BR-6456-10A-01D-1800-08.3	G39020.TCGA-BR-6456-10A-01D-1800-08.3.bam	66	1.9	0.05	58cfa82ee4b0c9d6adf6aeb0	G39020.TCGA-BR-6456-10A-01D-1800-08.3.bam	Alive	FEMALE	WHITE	NOT HISPANIC OR LATINO	Stomach Adenocarcinoma	Aligned reads	TCGA-BR-6456-10A	1CA3C5E0-32B0-4467-8EC0-CA212E35D2B3	Blood Derived Normal	Illumina HiSeq	5d2012c9-0bd2-4779-81a0-8dc85e2cb6b2	Stomach	74	3A8917B9-B3FC-4221-AB95-84927E1DEC28	0ADF6445-5470-4B30-923F-5028BDD471B3	TCGA-BR-6456-10A-01D-1800-08	HG19_Broad_variant	TCGA-BR-6456	TCGA-STAD	NA	s15039	Broad Institute of MIT and Harvard	Asterand	Russia	NO	T3	N1	Stomach Adenocarcinoma Not Otherwise Specified (NOS)	Stage IIB	1723283994	1618807820	104476174	0.060626208
13722.58cfa832e4b0c9d6adf6d2f4	TCGA-KN-8427-11A-01D-2311-10_wgs_Illumina	58cfa832e4b0c9d6adf6d2f4	TCGA-KN-8427-11A-01D-2311-10_wgs_Illumina.filtered.	WGS	TCGA-KN-8427-11A-01D-2311-10_wgs_Illumina	TCGA-KN-8427-11A-01D-2311-10_wgs_Illumina.bam	225.3	NA	0.05	58cfa832e4b0c9d6adf6d2f4	TCGA-KN-8427-11A-01D-2311-10_wgs_Illumina.bam	Alive	MALE	WHITE	Not available	Kidney Chromophobe	Aligned reads	TCGA-KN-8427-11A	955D428C-8FE8-456B-B86D-65EA6C2A1B18	Solid Tissue Normal	Illumina HiSeq	3139eae4-abc0-479d-a53a-ca1675a6a77c	Kidney	54	4D704013-A663-4756-8A1F-C6043097A68B	8C9E2CE1-0C90-49E7-A0EA-0AC0EFCB7F6B	TCGA-KN-8427-11A-01D-2311-10	GRCh37-lite	TCGA-KN-8427	TCGA-KICH	NA	s16441	Baylor College of Medicine	Harvard	United States	NO	T4	N1	Kidney Chromophobe	Stage IV	1222522922	1165007679	57515243	0.047046351
13722.58cfa830e4b0c9d6adf6bd76	TCGA-AL-A5DJ-10A-01D-A26P-10_wgs_Illumina	58cfa830e4b0c9d6adf6bd76	TCGA-AL-A5DJ-10A-01D-A26P-10_wgs_Illumina.filtered.	WGS	TCGA-AL-A5DJ-10A-01D-A26P-10_wgs_Illumina	TCGA-AL-A5DJ-10A-01D-A26P-10_wgs_Illumina.bam	36.37	NA	0.08	58cfa830e4b0c9d6adf6bd76	TCGA-AL-A5DJ-10A-01D-A26P-10_wgs_Illumina.bam	Alive	FEMALE	WHITE	NOT HISPANIC OR LATINO	Kidney Renal Papillary Cell Carcinoma	Aligned reads	TCGA-AL-A5DJ-10A	B06CDF61-61C9-4035-A55D-1EF21DC21069	Blood Derived Normal	Illumina HiSeq	5040e957-e2a5-450d-9823-a492b4466715	Kidney	54	550329F8-7EEA-4C5B-BA79-10D616A50609	7C64233C-871D-4DF4-8C4D-D60713A4AC1E	TCGA-AL-A5DJ-10A-01D-A26P-10	GRCh37-lite	TCGA-AL-A5DJ	TCGA-KIRP	NA	s11767	Baylor College of Medicine	Fox Chase	United States	NO	T3a	NX	Kidney Papillary Renal Cell Carcinoma	Stage III	1223000296	1152909957	70090339	0.057310157
13722.58cfa831e4b0c9d6adf6cabe	TCGA-DD-A1EJ-10A-01D-A152-10_wgs_Illumina	58cfa831e4b0c9d6adf6cabe	TCGA-DD-A1EJ-10A-01D-A152-10_wgs_Illumina.filtered.	WGS	TCGA-DD-A1EJ-10A-01D-A152-10_wgs_Illumina	TCGA-DD-A1EJ-10A-01D-A152-10_wgs_Illumina.bam	19.89	1.85	0.09	58cfa831e4b0c9d6adf6cabe	TCGA-DD-A1EJ-10A-01D-A152-10_wgs_Illumina.bam	Alive	FEMALE	WHITE	NOT HISPANIC OR LATINO	Liver Hepatocellular Carcinoma	Aligned reads	TCGA-DD-A1EJ-10A	52292FFC-0902-4D97-B461-20723987A177	Blood Derived Normal	Illumina HiSeq	843cbcea-c1a4-46c4-8c45-27a565867027	Liver	71	FBC4E1F2-60F3-4B3D-90F5-FCAD79CFF7FF	FF037E6B-C763-416F-91EF-BF0EC01A4225	TCGA-DD-A1EJ-10A-01D-A152-10	GRCh37-lite	TCGA-DD-A1EJ	TCGA-LIHC	NA	s16677	Baylor College of Medicine	Mayo Clinic - Rochester	United States	NO	T1	N1	Hepatocellular Carcinoma	Stage IIIC	1040519000	982848897	57670103	0.055424363
13722.58cfa82ee4b0c9d6adf6acbe	G37566.TCGA-HI-7169-01A-11D-2114-08.2	58cfa82ee4b0c9d6adf6acbe	G37566.TCGA-HI-7169-01A-11D-2114-08.2.filtered.	WGS	G37566.TCGA-HI-7169-01A-11D-2114-08.2	G37566.TCGA-HI-7169-01A-11D-2114-08.2.bam	54.6	NA	0.05	58cfa82ee4b0c9d6adf6acbe	G37566.TCGA-HI-7169-01A-11D-2114-08.2.bam	Alive	MALE	WHITE	NOT HISPANIC OR LATINO	Prostate Adenocarcinoma	Aligned reads	TCGA-HI-7169-01A	11FB5853-8EEB-4AD8-825D-3EAAF3FA08D6	Primary Tumor	Illumina HiSeq	4ec05d23-3f9f-473a-b292-63ddb0e7d37f	Prostate	55	AEEF0836-305C-465C-A9CA-6C1825353AE7	E1FC4226-40CE-43B7-B92E-AA7CECD0CF4D	TCGA-HI-7169-01A-11D-2114-08	HG19_Broad_variant	TCGA-HI-7169	TCGA-PRAD	NA	s3586	Broad Institute of MIT and Harvard	Fox Chase	United States	NO	T3a	N0	Prostate Adenocarcinoma Acinar Type	Not available	1894564936	1795843877	98721059	0.052107509
13722.58cfa832e4b0c9d6adf6d2c0	TCGA-KL-8337-11A-01D-2310-10_wgs_Illumina	58cfa832e4b0c9d6adf6d2c0	TCGA-KL-8337-11A-01D-2310-10_wgs_Illumina.filtered.	WGS	TCGA-KL-8337-11A-01D-2310-10_wgs_Illumina	TCGA-KL-8337-11A-01D-2310-10_wgs_Illumina.bam	252.3	NA	0.05	58cfa832e4b0c9d6adf6d2c0	TCGA-KL-8337-11A-01D-2310-10_wgs_Illumina.bam	Alive	MALE	BLACK OR AFRICAN AMERICAN	Not available	Kidney Chromophobe	Aligned reads	TCGA-KL-8337-11A	5F633C79-FCF8-47DA-B349-ADA3FB794819	Solid Tissue Normal	Illumina HiSeq	699f5906-fec2-45de-804c-219cfc25c729	Kidney	26	73DCEEAF-C362-438F-B267-9A1497664BAD	48A0412D-0D33-43A8-9079-CCD5B28BEF22	TCGA-KL-8337-11A-01D-2310-10	GRCh37-lite	TCGA-KL-8337	TCGA-KICH	NA	s16523	Baylor College of Medicine	MSKCC	United States	NO	T2	N0	Kidney Chromophobe	Stage II	1227454582	1163465072	63989510	0.052131876
13722.58cfa831e4b0c9d6adf6c712	TCGA-CW-5585-11A-01D-2103-10_wgs_Illumina	58cfa831e4b0c9d6adf6c712	TCGA-CW-5585-11A-01D-2103-10_wgs_Illumina.filtered.	WGS	TCGA-CW-5585-11A-01D-2103-10_wgs_Illumina	TCGA-CW-5585-11A-01D-2103-10_wgs_Illumina.bam	39.4	1.9	0.14	58cfa831e4b0c9d6adf6c712	TCGA-CW-5585-11A-01D-2103-10_wgs_Illumina.bam	Alive	MALE	WHITE	NOT HISPANIC OR LATINO	Kidney Renal Clear Cell Carcinoma	Aligned reads	TCGA-CW-5585-11A	0487FC41-386C-4D76-9084-DAF959BF5E98	Solid Tissue Normal	Illumina HiSeq	a7895f58-d78c-4e4b-8499-be0b7238081e	Kidney	51	3EBDB6A2-509D-421B-A186-989ABA538664	ADE59498-FBB4-4680-8CCD-B8D739E5AB50	TCGA-CW-5585-11A-01D-2103-10	GRCh37-lite	TCGA-CW-5585	TCGA-KIRC	NA	s9451	Baylor College of Medicine	Mayo Clinic - Rochester	United States	NO	T3b	N0	Kidney Clear Cell Renal Carcinoma	Stage IV	1202110770	1144823993	57286777	0.047655157
13722.58cfa832e4b0c9d6adf6d2d2	TCGA-KL-8346-11A-01D-2310-10_wgs_Illumina	58cfa832e4b0c9d6adf6d2d2	TCGA-KL-8346-11A-01D-2310-10_wgs_Illumina.filtered.	WGS	TCGA-KL-8346-11A-01D-2310-10_wgs_Illumina	TCGA-KL-8346-11A-01D-2310-10_wgs_Illumina.bam	187.8	NA	0.05	58cfa832e4b0c9d6adf6d2d2	TCGA-KL-8346-11A-01D-2310-10_wgs_Illumina.bam	Alive	MALE	WHITE	Not available	Kidney Chromophobe	Aligned reads	TCGA-KL-8346-11A	A122D361-835E-4CF2-850F-AF7864AA112C	Solid Tissue Normal	Illumina HiSeq	7912daa1-e634-487d-ad82-43698738c0b0	Kidney	62	9D387257-A798-4CAB-9EAB-1FA285D618A8	684B307D-9053-47DC-B223-A5B491327703	TCGA-KL-8346-11A-01D-2310-10	GRCh37-lite	TCGA-KL-8346	TCGA-KICH	NA	s16482	Baylor College of Medicine	MSKCC	United States	NO	T2b	N0	Kidney Chromophobe	Stage II	1213515508	1147539957	65975551	0.054367291
13722.58cfa82ee4b0c9d6adf6ac4b	G39019.TCGA-EE-A185-06A-11D-A196-08.1	58cfa82ee4b0c9d6adf6ac4b	G39019.TCGA-EE-A185-06A-11D-A196-08.1.filtered.	WGS	G39019.TCGA-EE-A185-06A-11D-A196-08.1	G39019.TCGA-EE-A185-06A-11D-A196-08.1.bam	41.59	NA	0.08	58cfa82ee4b0c9d6adf6ac4b	G39019.TCGA-EE-A185-06A-11D-A196-08.1.bam	Dead	FEMALE	WHITE	NOT HISPANIC OR LATINO	Skin Cutaneous Melanoma	Aligned reads	TCGA-EE-A185-06A	A01A350D-64BE-4AF3-91C3-7D681C3DB11D	Metastatic	Illumina HiSeq	7ecc3f01-9ffe-470a-9a7b-16ce2f95c98d	Skin	55	B46942E1-2879-4B83-93CD-A12186FE07C9	D056645F-4DD3-49F3-B0A4-2293E2B4D82C	TCGA-EE-A185-06A-11D-A196-08	HG19_Broad_variant	TCGA-EE-A185	TCGA-SKCM	151	s7664	Broad Institute of MIT and Harvard	University of Sydney	Australia	NO	T4b	N3	Not available	Stage IIIC	2096059456	1990772701	105286755	0.050230806
13722.58cfa831e4b0c9d6adf6cc44	TCGA-EP-A2KB-10A-01D-A183-10_wgs_Illumina	58cfa831e4b0c9d6adf6cc44	TCGA-EP-A2KB-10A-01D-A183-10_wgs_Illumina.filtered.	WGS	TCGA-EP-A2KB-10A-01D-A183-10_wgs_Illumina	TCGA-EP-A2KB-10A-01D-A183-10_wgs_Illumina.bam	25.96	NA	0.08	58cfa831e4b0c9d6adf6cc44	TCGA-EP-A2KB-10A-01D-A183-10_wgs_Illumina.bam	Alive	FEMALE	WHITE	NOT HISPANIC OR LATINO	Liver Hepatocellular Carcinoma	Aligned reads	TCGA-EP-A2KB-10A	18C08546-BED3-4ED9-B223-479AFE633C8E	Blood Derived Normal	Illumina HiSeq	2b9add62-e72e-4122-b972-cad65de0d4ab	Liver	46	75C47A43-A189-4000-868A-8AED3A41E3EF	87DF7481-7DA6-412B-9452-D7CE62844EF4	TCGA-EP-A2KB-10A-01D-A183-10	GRCh37-lite	TCGA-EP-A2KB	TCGA-LIHC	NA	s16782	Baylor College of Medicine	Christiana Healthcare	United States	NO	T1	NX	Hepatocellular Carcinoma	Stage I	1163353536	1107056615	56296921	0.048391928
13722.58cfa830e4b0c9d6adf6bcb7	TCGA-B0-5695-11A-01D-2103-10_wgs_Illumina	58cfa830e4b0c9d6adf6bcb7	TCGA-B0-5695-11A-01D-2103-10_wgs_Illumina.filtered.	WGS	TCGA-B0-5695-11A-01D-2103-10_wgs_Illumina	TCGA-B0-5695-11A-01D-2103-10_wgs_Illumina.bam	217.39	1.9	0.14	58cfa830e4b0c9d6adf6bcb7	TCGA-B0-5695-11A-01D-2103-10_wgs_Illumina.bam	Alive	FEMALE	WHITE	NOT HISPANIC OR LATINO	Kidney Renal Clear Cell Carcinoma	Aligned reads	TCGA-B0-5695-11A	FB9BAFA5-7133-4955-8156-4EB6763DC8E1	Solid Tissue Normal	Illumina HiSeq	ea381ad1-7777-4408-9233-b13d6862e07e	Kidney	61	1CC1276D-0275-4B9A-8723-695CADE1B8E7	142F5162-1481-4C43-8CE4-52528EEDC283	TCGA-B0-5695-11A-01D-2103-10	GRCh37-lite	TCGA-B0-5695	TCGA-KIRC	NA	s9446	Baylor College of Medicine	University of Pittsburgh	None	NO	T1b	N0	Kidney Clear Cell Renal Carcinoma	Stage I	1110592920	1051973288	58619632	0.052782285
13722.58cfa830e4b0c9d6adf6be92	TCGA-AG-4007-01A-01D-1989-10_wgs_Illumina	58cfa830e4b0c9d6adf6be92	TCGA-AG-4007-01A-01D-1989-10_wgs_Illumina.filtered.	WGS	TCGA-AG-4007-01A-01D-1989-10_wgs_Illumina	TCGA-AG-4007-01A-01D-1989-10_wgs_Illumina.bam	915.89	1.9	0.16	58cfa830e4b0c9d6adf6be92	TCGA-AG-4007-01A-01D-1989-10_wgs_Illumina.bam	Alive	MALE	Not available	Not available	Rectum Adenocarcinoma	Aligned reads	TCGA-AG-4007-01A	8E00E7E7-FFAF-44F0-91A7-172671F18E08	Primary Tumor	Illumina HiSeq	16ef1919-094b-44db-a49b-966c6bf84f33	Colorectal	87	E6FC3F28-1DE1-4587-9E0E-0861323E6772	8DA641E4-9B12-4163-BD1E-9D5AF91E5186	TCGA-AG-4007-01A-01D-1989-10	GRCh37-lite	TCGA-AG-4007	TCGA-READ	NA	s1981	Baylor College of Medicine	Indivumed	Germany	NO	T4	N2	Rectal Adenocarcinoma	Stage IV	1650509402	1563222502	87286900	0.052884824
13722.58cfa82de4b0c9d6adf6a750	G14082.TCGA-21-1076-01A-02D-1521-08.2	58cfa82de4b0c9d6adf6a750	G14082.TCGA-21-1076-01A-02D-1521-08.2.filtered.	WGS	G14082.TCGA-21-1076-01A-02D-1521-08.2	G14082.TCGA-21-1076-01A-02D-1521-08.2.bam	423.7	1.9	0.05	58cfa82de4b0c9d6adf6a750	G14082.TCGA-21-1076-01A-02D-1521-08.2.bam	Alive	FEMALE	WHITE	NOT HISPANIC OR LATINO	Lung Squamous Cell Carcinoma	Aligned reads	TCGA-21-1076-01A	220BE009-8F1E-4A77-AB04-3220B5F87EA6	Primary Tumor	Illumina HiSeq	f960f40f-32d5-4ab1-a88c-0e199b9d1969	Lung	54	22BE9844-4D9E-4372-A46A-B5C64480E5AA	504D4CB0-D2DD-420D-82E6-9EC14434A0FC	TCGA-21-1076-01A-02D-1521-08	HG19_Broad_variant	TCGA-21-1076	TCGA-LUSC	NA	s10358	Broad Institute of MIT and Harvard	Fox Chase Cancer Center	United States	NO	T2	N0	Lung Squamous Cell Carcinoma- Not Otherwise Specified (NOS)	Stage IB	1875868248	1753857051	122011197	0.065042519
13722.58cfa831e4b0c9d6adf6cd46	TCGA-EP-A3RK-10A-01D-A22F-10_wgs_Illumina	58cfa831e4b0c9d6adf6cd46	TCGA-EP-A3RK-10A-01D-A22F-10_wgs_Illumina.filtered.	WGS	TCGA-EP-A3RK-10A-01D-A22F-10_wgs_Illumina	TCGA-EP-A3RK-10A-01D-A22F-10_wgs_Illumina.bam	79.75	NA	0.08	58cfa831e4b0c9d6adf6cd46	TCGA-EP-A3RK-10A-01D-A22F-10_wgs_Illumina.bam	Alive	MALE	WHITE	NOT HISPANIC OR LATINO	Liver Hepatocellular Carcinoma	Aligned reads	TCGA-EP-A3RK-10A	F15279DD-5D12-460B-9BD1-B4F95681CA65	Blood Derived Normal	Illumina HiSeq	8d2f2b76-0b7a-4963-8bc2-dd72bed43ab9	Liver	73	A6FFC817-F4BE-49C1-AA99-3546778CB91F	F4EBCDB4-5FCB-4FBC-BB8C-D961EF98312B	TCGA-EP-A3RK-10A-01D-A22F-10	GRCh37-lite	TCGA-EP-A3RK	TCGA-LIHC	NA	s16858	Baylor College of Medicine	Christiana Healthcare	United States	NO	T3a	NX	Hepatocellular Carcinoma	Stage IIIA	1141958464	1082795986	59162478	0.051807907
13722.58cfa831e4b0c9d6adf6cd86	TCGA-FF-8047-10A-01D-2210-10_wgs_Illumina	58cfa831e4b0c9d6adf6cd86	TCGA-FF-8047-10A-01D-2210-10_wgs_Illumina.filtered.	WGS	TCGA-FF-8047-10A-01D-2210-10_wgs_Illumina	TCGA-FF-8047-10A-01D-2210-10_wgs_Illumina.bam	350	NA	0.05	58cfa831e4b0c9d6adf6cd86	TCGA-FF-8047-10A-01D-2210-10_wgs_Illumina.bam	Alive	FEMALE	ASIAN	NOT HISPANIC OR LATINO	Lymphoid Neoplasm Diffuse Large B-cell Lymphoma	Aligned reads	TCGA-FF-8047-10A	F978CB0F-D319-4C01-B4C5-23AE1403A106	Blood Derived Normal	Illumina HiSeq	6d520454-1d05-4c76-9211-4afd506f63a6	Lymph Nodes	38	17861270-0DF8-4EE2-BAA8-F61801A4C87F	07C3103C-94ED-4FEE-968D-318721AA84A9	TCGA-FF-8047-10A-01D-2210-10	GRCh37-lite	TCGA-FF-8047	TCGA-DLBC	NA	s1102	Baylor College of Medicine	SingHealth	Singapore	NO	Not available	Not available	Diffuse large B-cell lymphoma (DLBCL) NOS (any anatomic site nodal or extranodal)	Not available	1295554794	1236105786	59449008	0.045886911
13722.58cfa82ee4b0c9d6adf6a99a	G35154.TCGA-TQ-A7RK-02A-11D-A36O-08.3	58cfa82ee4b0c9d6adf6a99a	G35154.TCGA-TQ-A7RK-02A-11D-A36O-08.3.filtered.	WGS	G35154.TCGA-TQ-A7RK-02A-11D-A36O-08.3	G35154.TCGA-TQ-A7RK-02A-11D-A36O-08.3.bam	18.74	NA	0.07	58cfa82ee4b0c9d6adf6a99a	G35154.TCGA-TQ-A7RK-02A-11D-A36O-08.3.bam	Alive	MALE	WHITE	HISPANIC OR LATINO	Brain Lower Grade Glioma	Aligned reads	TCGA-TQ-A7RK-02A	2F8C789E-BBD8-4753-A48B-6894C21162F8	Recurrent Tumor	Illumina HiSeq	a68e5cb4-4fb0-4196-971a-3078fcf7bbc3	Brain	29	5F9FEEE1-F472-4660-B40B-4BFDC5C59678	1C7F2092-DCAE-460D-A4F6-CE80CFC07567	TCGA-TQ-A7RK-02A-11D-A36O-08	HG19_Broad_variant	TCGA-TQ-A7RK	TCGA-LGG	NA	s8122	Broad Institute of MIT and Harvard	University of Sao Paulo	Brazil	NO	Not available	Not available	Oligoastrocytoma	Not available	1559630271	1547294386	12335885	0.007909493
13722.58cfa82ee4b0c9d6adf6ac30	G37566.TCGA-HC-7233-01A-11D-2114-08.2	58cfa82ee4b0c9d6adf6ac30	G37566.TCGA-HC-7233-01A-11D-2114-08.2.filtered.	WGS	G37566.TCGA-HC-7233-01A-11D-2114-08.2	G37566.TCGA-HC-7233-01A-11D-2114-08.2.bam	207.3	NA	0.05	58cfa82ee4b0c9d6adf6ac30	G37566.TCGA-HC-7233-01A-11D-2114-08.2.bam	Alive	MALE	WHITE	Not available	Prostate Adenocarcinoma	Aligned reads	TCGA-HC-7233-01A	E2B33861-2247-413F-B2E5-9BE3B604666C	Primary Tumor	Illumina HiSeq	4e0a9ee2-a019-4269-90e4-b6c02d5b0091	Prostate	73	848C2C7B-918E-4A09-BAD9-3B3D59BBC101	0C9A5DBC-F7F3-43E7-83D1-77B9FB4B8B54	TCGA-HC-7233-01A-11D-2114-08	HG19_Broad_variant	TCGA-HC-7233	TCGA-PRAD	NA	s3765	Broad Institute of MIT and Harvard	International Genomics Consortium	Yemen	NO	T2a	N0	Prostate Adenocarcinoma Acinar Type	Not available	1935757034	1842947326	92809708	0.047944916
13722.58cfa831e4b0c9d6adf6ca6e	TCGA-DD-A1E9-11A-11D-A152-10_wgs_Illumina	58cfa831e4b0c9d6adf6ca6e	TCGA-DD-A1E9-11A-11D-A152-10_wgs_Illumina.filtered.	WGS	TCGA-DD-A1E9-11A-11D-A152-10_wgs_Illumina	TCGA-DD-A1E9-11A-11D-A152-10_wgs_Illumina.bam	36.54	1.8	0.09	58cfa831e4b0c9d6adf6ca6e	TCGA-DD-A1E9-11A-11D-A152-10_wgs_Illumina.bam	Dead	MALE	WHITE	NOT HISPANIC OR LATINO	Liver Hepatocellular Carcinoma	Aligned reads	TCGA-DD-A1E9-11A	8153A862-0790-4A33-80DB-ED47FEDCD4EF	Solid Tissue Normal	Illumina HiSeq	5c1d19a1-5035-41ff-b0fa-ada7e4a59dee	Liver	70	786C9B43-92D7-4D5E-8C86-E96F5759FD34	F37FE995-4AF3-489F-988E-CA04430E4E57	TCGA-DD-A1E9-11A-11D-A152-10	GRCh37-lite	TCGA-DD-A1E9	TCGA-LIHC	2759	s16775	Baylor College of Medicine	Mayo Clinic - Rochester	United States	NO	T1	N0	Hepatocellular Carcinoma	Stage I	1056898350	998142215	58756135	0.055592986
13722.58cfa832e4b0c9d6adf6d30f	TCGA-KN-8426-11A-01D-2311-10_wgs_Illumina	58cfa832e4b0c9d6adf6d30f	TCGA-KN-8426-11A-01D-2311-10_wgs_Illumina.filtered.	WGS	TCGA-KN-8426-11A-01D-2311-10_wgs_Illumina	TCGA-KN-8426-11A-01D-2311-10_wgs_Illumina.bam	247.3	NA	0.05	58cfa832e4b0c9d6adf6d30f	TCGA-KN-8426-11A-01D-2311-10_wgs_Illumina.bam	Alive	MALE	WHITE	Not available	Kidney Chromophobe	Aligned reads	TCGA-KN-8426-11A	B08DFBA8-6AFB-4217-9259-72BE6F1F3363	Solid Tissue Normal	Illumina HiSeq	5463c070-5310-4b18-bd1e-1a75d1dfc029	Kidney	50	14FDD7A2-B544-491A-8689-F321DBC929E6	FB5C34CE-5B82-4BD7-A195-5F0C2DAB07D4	TCGA-KN-8426-11A-01D-2311-10	GRCh37-lite	TCGA-KN-8426	TCGA-KICH	NA	s16405	Baylor College of Medicine	Harvard	United States	NO	T3a	NX	Kidney Chromophobe	Stage IV	1246525042	1190615829	55909213	0.044852058
13722.58cfa82ee4b0c9d6adf6a7e8	G25773.TCGA-75-5147-01A-01D-1625-08.2	58cfa82ee4b0c9d6adf6a7e8	G25773.TCGA-75-5147-01A-01D-1625-08.2.filtered.	WGS	G25773.TCGA-75-5147-01A-01D-1625-08.2	G25773.TCGA-75-5147-01A-01D-1625-08.2.bam	817.7	1.9	0.05	58cfa82ee4b0c9d6adf6a7e8	G25773.TCGA-75-5147-01A-01D-1625-08.2.bam	Alive	FEMALE	Not available	Not available	Lung Adenocarcinoma	Aligned reads	TCGA-75-5147-01A	D2824E6D-3784-45C2-9B0F-52B17356B5DA	Primary Tumor	Illumina HiSeq	6ec725e2-6d00-4866-8473-fd1b02309066	Lung	NA	F9F9C1DD-8462-4560-82B8-AEA4309854C9	52910A60-BB15-4BA5-9D09-50D8EE6A445B	TCGA-75-5147-01A-01D-1625-08	HG19_Broad_variant	TCGA-75-5147	TCGA-LUAD	NA	s10974	Broad Institute of MIT and Harvard	Ontario Institute for Cancer Research (OICR)	Canada	NO	T2	N0	Lung Adenocarcinoma- Not Otherwise Specified (NOS)	Stage IB	1711092296	1621719339	89372957	0.052231523
13722.58cfa82fe4b0c9d6adf6b952	TCGA-AA-3534-01A-01D-1525-10_hg19_wgs_Illumina	58cfa82fe4b0c9d6adf6b952	TCGA-AA-3534-01A-01D-1525-10_hg19_wgs_Illumina.filtered.	WGS	TCGA-AA-3534-01A-01D-1525-10_hg19_wgs_Illumina	TCGA-AA-3534-01A-01D-1525-10_hg19_wgs_Illumina.bam	84.63	1.9	0.05	58cfa82fe4b0c9d6adf6b952	TCGA-AA-3534-01A-01D-1525-10_hg19_wgs_Illumina.bam	Alive	FEMALE	Not available	Not available	Colon Adenocarcinoma	Aligned reads	TCGA-AA-3534-01A	DF228C56-89AC-4122-93B3-6C0740C4EC09	Primary Tumor	Illumina HiSeq	6e533853-5822-49cf-95a8-d75c517521cc	Colorectal	78	ECADE2C1-9DE2-4B05-B30C-4C8B81C65AE1	66701395-5A53-41BB-866B-3BBF08BC33AB	TCGA-AA-3534-01A-01D-1525-10	GRCh37-lite	TCGA-AA-3534	TCGA-COAD	NA	s12861	Baylor College of Medicine	Indivumed	Germany	NO	T3	N0	Colon Adenocarcinoma	Stage IIA	1272121200	1199369161	72752039	0.05718955
13722.58cfa82ee4b0c9d6adf6ac22	G37566.TCGA-HC-7075-01A-11D-1961-08.2	58cfa82ee4b0c9d6adf6ac22	G37566.TCGA-HC-7075-01A-11D-1961-08.2.filtered.	WGS	G37566.TCGA-HC-7075-01A-11D-1961-08.2	G37566.TCGA-HC-7075-01A-11D-1961-08.2.bam	242.7	NA	0.05	58cfa82ee4b0c9d6adf6ac22	G37566.TCGA-HC-7075-01A-11D-1961-08.2.bam	Alive	MALE	WHITE	NOT HISPANIC OR LATINO	Prostate Adenocarcinoma	Aligned reads	TCGA-HC-7075-01A	5DD69C3E-9A3D-450C-9F10-10B4D6DAEEBA	Primary Tumor	Illumina HiSeq	8f4cf0ab-38b1-49e1-8c15-82f9d02b5f9f	Prostate	63	1FA3E5C2-E415-42FA-AEA3-F6C84959522A	DDC422E4-87E2-4FC0-B56B-DDC2D6A92F58	TCGA-HC-7075-01A-11D-1961-08	HG19_Broad_variant	TCGA-HC-7075	TCGA-PRAD	NA	s3406	Broad Institute of MIT and Harvard	International Genomics Consortium	United States	NO	T2a	Not available	Prostate Adenocarcinoma Acinar Type	Not available	2050099532	1926404992	123694540	0.060335871
13722.58cfa831e4b0c9d6adf6c490	TCGA-CJ-6033-01A-11D-2104-10_Illumina	58cfa831e4b0c9d6adf6c490	TCGA-CJ-6033-01A-11D-2104-10_Illumina.filtered.	WGS	TCGA-CJ-6033-01A-11D-2104-10_Illumina	TCGA-CJ-6033-01A-11D-2104-10_Illumina.bam	13.66	1.9	0.17	58cfa831e4b0c9d6adf6c490	TCGA-CJ-6033-01A-11D-2104-10_Illumina.bam	Dead	FEMALE	WHITE	NOT HISPANIC OR LATINO	Kidney Renal Clear Cell Carcinoma	Aligned reads	TCGA-CJ-6033-01A	4EDFF57F-4B0E-4770-BEAC-590DA7D7232C	Primary Tumor	Illumina HiSeq	42a6262a-a044-4cac-b1dd-a97139e7859b	Kidney	54	840633A2-9565-4096-AA67-584952FBD6AB	10D15B7A-16D1-4953-AAEF-F193FFA97F42	TCGA-CJ-6033-01A-11D-2104-10	GRCh37-lite	TCGA-CJ-6033	TCGA-KIRC	224	s9169	Baylor College of Medicine	MD Anderson Cancer Center	United States	NO	T3a	N0	Kidney Clear Cell Renal Carcinoma	Stage IV	2012412864	1927384913	85027951	0.042251743
13722.58cfa82ee4b0c9d6adf6a8b3	G35154.TCGA-FG-A4MT-01A-11D-A461-08.3	58cfa82ee4b0c9d6adf6a8b3	G35154.TCGA-FG-A4MT-01A-11D-A461-08.3.filtered.	WGS	G35154.TCGA-FG-A4MT-01A-11D-A461-08.3	G35154.TCGA-FG-A4MT-01A-11D-A461-08.3.bam	24.05	NA	0.08	58cfa82ee4b0c9d6adf6a8b3	G35154.TCGA-FG-A4MT-01A-11D-A461-08.3.bam	Alive	FEMALE	WHITE	NOT HISPANIC OR LATINO	Brain Lower Grade Glioma	Aligned reads	TCGA-FG-A4MT-01A	E30F1994-3622-43D0-BEC2-6D7E2D9881D2	Primary Tumor	Illumina HiSeq	19c19563-8424-46b9-b88c-72e6dcc4ec23	Brain	27	18C49A42-5EB4-4A3F-9233-C2557EA684BF	1120B01A-0819-4C90-A1B4-C2B85108E786	TCGA-FG-A4MT-01A-11D-A461-08	HG19_Broad_variant	TCGA-FG-A4MT	TCGA-LGG	NA	s8740	Broad Institute of MIT and Harvard	Case Western	United States	NO	Not available	Not available	Oligodendroglioma	Not available	1682423466	1668343570	14079896	0.008368818
13722.58cfa82ee4b0c9d6adf6aba8	G35154.TCGA-TQ-A7RK-01A-11D-A33T-08.3	58cfa82ee4b0c9d6adf6aba8	G35154.TCGA-TQ-A7RK-01A-11D-A33T-08.3.filtered.	WGS	G35154.TCGA-TQ-A7RK-01A-11D-A33T-08.3	G35154.TCGA-TQ-A7RK-01A-11D-A33T-08.3.bam	15.56	NA	0.08	58cfa82ee4b0c9d6adf6aba8	G35154.TCGA-TQ-A7RK-01A-11D-A33T-08.3.bam	Alive	MALE	WHITE	HISPANIC OR LATINO	Brain Lower Grade Glioma	Aligned reads	TCGA-TQ-A7RK-01A	2F8C789E-BBD8-4753-A48B-6894C21162F8	Primary Tumor	Illumina HiSeq	4b48a880-f86b-4e8b-9d21-65c14ba90284	Brain	29	5793003F-E131-4259-91CB-BE9B65B0E523	EE20C616-5CA0-4B81-81A0-FE1551E6F760	TCGA-TQ-A7RK-01A-11D-A33T-08	HG19_Broad_variant	TCGA-TQ-A7RK	TCGA-LGG	NA	s8745	Broad Institute of MIT and Harvard	University of Sao Paulo	Brazil	NO	Not available	Not available	Oligoastrocytoma	Not available	1542132713	1525918615	16214098	0.010514074
13722.58cfa82ee4b0c9d6adf6ac8a	G47088.TCGA-85-8277-10A-01D-2293-08.1	58cfa82ee4b0c9d6adf6ac8a	G47088.TCGA-85-8277-10A-01D-2293-08.1.filtered.	WGS	G47088.TCGA-85-8277-10A-01D-2293-08.1	G47088.TCGA-85-8277-10A-01D-2293-08.1.bam	325.6	NA	0.05	58cfa82ee4b0c9d6adf6ac8a	G47088.TCGA-85-8277-10A-01D-2293-08.1.bam	Alive	MALE	WHITE	NOT HISPANIC OR LATINO	Lung Squamous Cell Carcinoma	Aligned reads	TCGA-85-8277-10A	8E6020A1-68DF-4D57-AD4E-33ACC0861FB3	Blood Derived Normal	Illumina HiSeq	e9c73962-7720-4aad-86d7-519b0f9a3850	Lung	70	0A7903BC-2D51-4A5C-8D31-E9242025B1E3	D4EDCDDF-414F-42AC-AA5E-6D4EF4B4C3C6	TCGA-85-8277-10A-01D-2293-08	HG19_Broad_variant	TCGA-85-8277	TCGA-LUSC	NA	s10254	Broad Institute of MIT and Harvard	Asterand	Russia	NO	T3	N1	Lung Squamous Cell Carcinoma- Not Otherwise Specified (NOS)	Stage IIIA	2112445264	2008803765	103641499	0.049062336
13722.58cfa82de4b0c9d6adf6a760	G13230.TCGA-60-2713-11A-01D-1522-08.7	58cfa82de4b0c9d6adf6a760	G13230.TCGA-60-2713-11A-01D-1522-08.7.filtered.	WGS	G13230.TCGA-60-2713-11A-01D-1522-08.7	G13230.TCGA-60-2713-11A-01D-1522-08.7.bam	322.6	1.9	0.05	58cfa82de4b0c9d6adf6a760	G13230.TCGA-60-2713-11A-01D-1522-08.7.bam	Alive	MALE	WHITE	NOT HISPANIC OR LATINO	Lung Squamous Cell Carcinoma	Aligned reads	TCGA-60-2713-11A	E58E8850-154F-4695-BEE0-005C76410327	Solid Tissue Normal	Illumina HiSeq	f8b163d5-ad95-4ca8-9797-e97cf9b83283	Lung	64	45558BE4-91E0-42A9-AA05-8234B08CCF6C	9EBA89E5-0EB9-413A-AE43-30A1D30A7EEB	TCGA-60-2713-11A-01D-1522-08	HG19_Broad_variant	TCGA-60-2713	TCGA-LUSC	NA	s10359	Broad Institute of MIT and Harvard	Roswell Park	United States	NO	T2	N0	Lung Squamous Cell Carcinoma- Not Otherwise Specified (NOS)	Stage IB	1961950670	1814265497	147685173	0.075274662
13722.58cfa82ee4b0c9d6adf6ac91	G47088.TCGA-22-5477-01A-01D-1632-08.1	58cfa82ee4b0c9d6adf6ac91	G47088.TCGA-22-5477-01A-01D-1632-08.1.filtered.	WGS	G47088.TCGA-22-5477-01A-01D-1632-08.1	G47088.TCGA-22-5477-01A-01D-1632-08.1.bam	859.7	1.9	0.05	58cfa82ee4b0c9d6adf6ac91	G47088.TCGA-22-5477-01A-01D-1632-08.1.bam	Dead	MALE	WHITE	Not available	Lung Squamous Cell Carcinoma	Aligned reads	TCGA-22-5477-01A	BD15F523-45C4-4D7C-A3CC-4FB56ABB0E54	Primary Tumor	Illumina HiSeq	198a167a-3034-46af-a58f-46712ddf3eb0	Lung	65	F9D568B1-6951-4EAF-8867-4C86BDAEAA04	E7EBC6FB-0926-4C8A-A67B-0C6B9C1FFABA	TCGA-22-5477-01A-01D-1632-08	HG19_Broad_variant	TCGA-22-5477	TCGA-LUSC	1346	s10500	Broad Institute of MIT and Harvard	Mayo Clinic - Rochester	United States	NO	T1	N0	Lung Squamous Cell Carcinoma- Not Otherwise Specified (NOS)	Stage IA	1825817538	1755309207	70508331	0.038617403
13722.58cfa82ee4b0c9d6adf6a912	G32532.TCGA-EL-A3H1-11A-11D-A21A-08.2	58cfa82ee4b0c9d6adf6a912	G32532.TCGA-EL-A3H1-11A-11D-A21A-08.2.filtered.	WGS	G32532.TCGA-EL-A3H1-11A-11D-A21A-08.2	G32532.TCGA-EL-A3H1-11A-11D-A21A-08.2.bam	31.37	NA	0.08	58cfa82ee4b0c9d6adf6a912	G32532.TCGA-EL-A3H1-11A-11D-A21A-08.2.bam	Dead	FEMALE	BLACK OR AFRICAN AMERICAN	NOT HISPANIC OR LATINO	Thyroid Carcinoma	Aligned reads	TCGA-EL-A3H1-11A	8D54A2ED-03F1-4A23-BDD2-F3395F5D3716	Solid Tissue Normal	Illumina HiSeq	ce053b0b-5bdf-41c1-a9b0-f2ee2b194af6	Thyroid	66	8A84F2A6-D968-433B-AB28-C7892A869D38	0569A3FC-932D-4ACC-8C2D-3BF9999C3138	TCGA-EL-A3H1-11A-11D-A21A-08	HG19_Broad_variant	TCGA-EL-A3H1	TCGA-THCA	1500	s12493	Broad Institute of MIT and Harvard	MD Anderson	United States	NO	T1	N0	Thyroid Papillary Carcinoma - Classical/usual	Stage I	1925743110	1832640715	93102395	0.048346217
13722.58cfa82ee4b0c9d6adf6ab1d	G35154.TCGA-TQ-A8XE-02A-11D-A36O-08.4	58cfa82ee4b0c9d6adf6ab1d	G35154.TCGA-TQ-A8XE-02A-11D-A36O-08.4.filtered.	WGS	G35154.TCGA-TQ-A8XE-02A-11D-A36O-08.4	G35154.TCGA-TQ-A8XE-02A-11D-A36O-08.4.bam	35.06	NA	0.08	58cfa82ee4b0c9d6adf6ab1d	G35154.TCGA-TQ-A8XE-02A-11D-A36O-08.4.bam	Dead	FEMALE	WHITE	HISPANIC OR LATINO	Brain Lower Grade Glioma	Aligned reads	TCGA-TQ-A8XE-02A	135A149A-D153-465E-AA58-06D47BB18E00	Recurrent Tumor	Illumina HiSeq	8a20d221-bfb2-4832-afd6-dcab1e100a82	Brain	42	4B1C1AE5-7723-4A3A-A551-72E1ED5836AA	A82AA836-CACE-4FE9-B49E-09B19A245B03	TCGA-TQ-A8XE-02A-11D-A36O-08	HG19_Broad_variant	TCGA-TQ-A8XE	TCGA-LGG	954	s8746	Broad Institute of MIT and Harvard	University of Sao Paulo	Brazil	NO	Not available	Not available	Oligodendroglioma	Not available	1511105620	1494677269	16428351	0.010871742
13722.58cfa82ee4b0c9d6adf6ad61	G8892.TCGA-66-2757-01A-01D-1180-08.1	58cfa82ee4b0c9d6adf6ad61	G8892.TCGA-66-2757-01A-01D-1180-08.1.filtered.	WGS	G8892.TCGA-66-2757-01A-01D-1180-08.1	G8892.TCGA-66-2757-01A-01D-1180-08.1.bam	161.3	1.9	0.15	58cfa82ee4b0c9d6adf6ad61	G8892.TCGA-66-2757-01A-01D-1180-08.1.bam	Alive	FEMALE	Not available	Not available	Lung Squamous Cell Carcinoma	Aligned reads	TCGA-66-2757-01A	A02932F3-5606-42A5-AEE4-E5B9F5AA1AAA	Primary Tumor	Illumina HiSeq	994d5f87-3d5a-4efb-badb-127ee3dd9480	Lung	65	7C727433-A8A8-44EB-AC11-DCB5EBD9250C	0E2DD8AA-7B45-4E26-BA3C-1A202FCB6BE3	TCGA-66-2757-01A-01D-1180-08	HG19_Broad_variant	TCGA-66-2757	TCGA-LUSC	NA	s10087	Broad Institute of MIT and Harvard	Indivumed	Germany	NO	T1	N0	Lung Squamous Cell Carcinoma- Not Otherwise Specified (NOS)	Stage IA	1812517892	1503707697	308810195	0.170376357
13722.58cfa82ee4b0c9d6adf6abd0	G35154.TCGA-TQ-A7RV-01A-21D-A34A-08.3	58cfa82ee4b0c9d6adf6abd0	G35154.TCGA-TQ-A7RV-01A-21D-A34A-08.3.filtered.	WGS	G35154.TCGA-TQ-A7RV-01A-21D-A34A-08.3	G35154.TCGA-TQ-A7RV-01A-21D-A34A-08.3.bam	8.31	NA	0.08	58cfa82ee4b0c9d6adf6abd0	G35154.TCGA-TQ-A7RV-01A-21D-A34A-08.3.bam	Alive	MALE	WHITE	HISPANIC OR LATINO	Brain Lower Grade Glioma	Aligned reads	TCGA-TQ-A7RV-01A	5A3EDEB6-133E-4116-9F80-2485BD70754D	Primary Tumor	Illumina HiSeq	90057127-5744-4f65-853a-66561166dcbc	Brain	27	06D89076-34D4-496D-A412-F8C3B46A3A4B	33B54500-B50B-4368-8406-71015C43B929	TCGA-TQ-A7RV-01A-21D-A34A-08	HG19_Broad_variant	TCGA-TQ-A7RV	TCGA-LGG	NA	s8124	Broad Institute of MIT and Harvard	University of Sao Paulo	Brazil	NO	Not available	Not available	Astrocytoma	Not available	1473718662	1453774569	19944093	0.013533175
13722.58cfa82ee4b0c9d6adf6a963	G35154.TCGA-DU-6404-02B-11D-A36O-08.3	58cfa82ee4b0c9d6adf6a963	G35154.TCGA-DU-6404-02B-11D-A36O-08.3.filtered.	WGS	G35154.TCGA-DU-6404-02B-11D-A36O-08.3	G35154.TCGA-DU-6404-02B-11D-A36O-08.3.bam	38.82	NA	0.07	58cfa82ee4b0c9d6adf6a963	G35154.TCGA-DU-6404-02B-11D-A36O-08.3.bam	Dead	FEMALE	WHITE	NOT HISPANIC OR LATINO	Brain Lower Grade Glioma	Aligned reads	TCGA-DU-6404-02B	C0D47E0F-4918-4E06-9DB6-201671B1259C	Recurrent Tumor	Illumina HiSeq	444d6791-2bcb-4356-9ce9-5e8bd11c186f	Brain	24	30466DE1-8963-4208-B4B6-3F635992B970	AB87D134-4F50-4591-8693-FBB929E2F332	TCGA-DU-6404-02B-11D-A36O-08	HG19_Broad_variant	TCGA-DU-6404	TCGA-LGG	4068	s8108	Broad Institute of MIT and Harvard	Henry Ford Hospital	United States	NO	Not available	Not available	Oligodendroglioma	Not available	1553987281	1536468134	17519147	0.011273675
13722.58cfa82ee4b0c9d6adf6abb6	G35154.TCGA-TQ-A7RK-02B-11D-A401-08.3	58cfa82ee4b0c9d6adf6abb6	G35154.TCGA-TQ-A7RK-02B-11D-A401-08.3.filtered.	WGS	G35154.TCGA-TQ-A7RK-02B-11D-A401-08.3	G35154.TCGA-TQ-A7RK-02B-11D-A401-08.3.bam	30.57	NA	0.08	58cfa82ee4b0c9d6adf6abb6	G35154.TCGA-TQ-A7RK-02B-11D-A401-08.3.bam	Alive	MALE	WHITE	HISPANIC OR LATINO	Brain Lower Grade Glioma	Aligned reads	TCGA-TQ-A7RK-02B	2F8C789E-BBD8-4753-A48B-6894C21162F8	Recurrent Tumor	Illumina HiSeq	18937bf6-6756-4b8b-8728-e1cabbc746c3	Brain	29	63C9B565-4509-4B86-95C6-AC3ADCB40F3C	50F03B20-B605-4A6E-A55A-558B38BFF7F0	TCGA-TQ-A7RK-02B-11D-A401-08	HG19_Broad_variant	TCGA-TQ-A7RK	TCGA-LGG	NA	s8118	Broad Institute of MIT and Harvard	University of Sao Paulo	Brazil	NO	Not available	Not available	Oligoastrocytoma	Not available	1564473373	1557292066	7181307	0.004590239
13722.58cfa831e4b0c9d6adf6c6ee	TCGA-CR-6467-01A-11D-2266-10_Illumina	58cfa831e4b0c9d6adf6c6ee	TCGA-CR-6467-01A-11D-2266-10_Illumina.filtered.	WGS	TCGA-CR-6467-01A-11D-2266-10_Illumina	TCGA-CR-6467-01A-11D-2266-10_Illumina.bam	319.7	1.9	0.05	58cfa831e4b0c9d6adf6c6ee	TCGA-CR-6467-01A-11D-2266-10_Illumina.bam	Alive	MALE	WHITE	NOT HISPANIC OR LATINO	Head and Neck Squamous Cell Carcinoma	Aligned reads	TCGA-CR-6467-01A	89F91E36-FED8-4DA3-8A35-C761D6F65285	Primary Tumor	Illumina HiSeq	27f00d9e-af52-4af4-b29b-a75a506754a8	Head and Neck	59	5EF4D047-5A84-4E03-ACF5-02029D8A4CF2	EE963667-56B1-49BD-8896-E07B536D3014	TCGA-CR-6467-01A-11D-2266-10	GRCh37-lite	TCGA-CR-6467	TCGA-HNSC	NA	s15769	Baylor College of Medicine	Vanderbilt University	United States	NO	T2	N1	Head and Neck Squamous Cell Carcinoma	Stage III	2066314980	1976080468	90234512	0.043669292
13722.58cfa82ee4b0c9d6adf6af94	G49537.TCGA-EM-A2CP-10A-01D-A17V-08.1	58cfa82ee4b0c9d6adf6af94	G49537.TCGA-EM-A2CP-10A-01D-A17V-08.1.filtered.	WGS	G49537.TCGA-EM-A2CP-10A-01D-A17V-08.1	G49537.TCGA-EM-A2CP-10A-01D-A17V-08.1.bam	97.81	NA	0.08	58cfa82ee4b0c9d6adf6af94	G49537.TCGA-EM-A2CP-10A-01D-A17V-08.1.bam	Alive	FEMALE	Not available	Not available	Thyroid Carcinoma	Aligned reads	TCGA-EM-A2CP-10A	2F59F12D-CA0C-4AC6-9718-98A6D455AF46	Blood Derived Normal	Illumina HiSeq	7b5aeed0-bf1e-4832-93c3-4f30a37d1eb4	Thyroid	26	16933321-36C6-43B3-A0C9-511646391466	E6101D92-5616-476E-8B38-8B6847AE3D48	TCGA-EM-A2CP-10A-01D-A17V-08	HG19_Broad_variant	TCGA-EM-A2CP	TCGA-THCA	NA	s12093	Broad Institute of MIT and Harvard	University Health Network	Canada	NO	T2	N0	Thyroid Papillary Carcinoma - Follicular (>= 99% follicular patterned)	Stage I	1705586410	1605460567	100125843	0.058704644
13722.58cfa831e4b0c9d6adf6ca5c	TCGA-DD-A4NB-11A-11D-A25V-10_wgs_Illumina	58cfa831e4b0c9d6adf6ca5c	TCGA-DD-A4NB-11A-11D-A25V-10_wgs_Illumina.filtered.	WGS	TCGA-DD-A4NB-11A-11D-A25V-10_wgs_Illumina	TCGA-DD-A4NB-11A-11D-A25V-10_wgs_Illumina.bam	28.44	NA	0.08	58cfa831e4b0c9d6adf6ca5c	TCGA-DD-A4NB-11A-11D-A25V-10_wgs_Illumina.bam	Alive	MALE	WHITE	NOT HISPANIC OR LATINO	Liver Hepatocellular Carcinoma	Aligned reads	TCGA-DD-A4NB-11A	1983FADE-44F1-41E0-8983-F2CE8D649655	Solid Tissue Normal	Illumina HiSeq	9737f868-16f5-48a2-86db-b0e3b7b46d7b	Liver	25	A0092F01-6E42-4BC7-AB3E-E953D5A50038	861EA9B6-F62F-4D03-9672-DC9F8CE2695B	TCGA-DD-A4NB-11A-11D-A25V-10	GRCh37-lite	TCGA-DD-A4NB	TCGA-LIHC	NA	s16779	Baylor College of Medicine	Mayo Clinic - Rochester	United States	NO	T1	N0	Fibrolamellar Carcinoma	Stage I	1134432048	1070302827	64129221	0.056529804
13722.58cfa830e4b0c9d6adf6bef4	TCGA-B1-A47M-10A-01D-A25F-10_wgs_Illumina	58cfa830e4b0c9d6adf6bef4	TCGA-B1-A47M-10A-01D-A25F-10_wgs_Illumina.filtered.	WGS	TCGA-B1-A47M-10A-01D-A25F-10_wgs_Illumina	TCGA-B1-A47M-10A-01D-A25F-10_wgs_Illumina.bam	37.23	NA	0.08	58cfa830e4b0c9d6adf6bef4	TCGA-B1-A47M-10A-01D-A25F-10_wgs_Illumina.bam	Alive	MALE	BLACK OR AFRICAN AMERICAN	NOT HISPANIC OR LATINO	Kidney Renal Papillary Cell Carcinoma	Aligned reads	TCGA-B1-A47M-10A	072507CF-1249-4B28-86D4-3AB97822A74C	Blood Derived Normal	Illumina HiSeq	1a50190e-4988-4b82-b421-8b828bb37d26	Kidney	79	9626CDB5-155B-468F-A487-6304193F3F48	68D9E30C-356A-4FD1-A9E9-6E535A0A963D	TCGA-B1-A47M-10A-01D-A25F-10	GRCh37-lite	TCGA-B1-A47M	TCGA-KIRP	NA	s11644	Baylor College of Medicine	University of Pittsburgh	United States	NO	T3a	NX	Kidney Papillary Renal Cell Carcinoma	Stage III	1191756314	1108069908	83686406	0.070221072
13722.58cfa830e4b0c9d6adf6ba60	TCGA-A3-3372-01A-01D-2094-10_Illumina	58cfa830e4b0c9d6adf6ba60	TCGA-A3-3372-01A-01D-2094-10_Illumina.filtered.	WGS	TCGA-A3-3372-01A-01D-2094-10_Illumina	TCGA-A3-3372-01A-01D-2094-10_Illumina.bam	595.87	1.9	0.15	58cfa830e4b0c9d6adf6ba60	TCGA-A3-3372-01A-01D-2094-10_Illumina.bam	Alive	MALE	WHITE	Not available	Kidney Renal Clear Cell Carcinoma	Aligned reads	TCGA-A3-3372-01A	11AB53C8-6366-4BC9-B60D-23E6ED2D1CAE	Primary Tumor	Illumina HiSeq	0dc73f18-4553-49e0-b22e-8bc863c7b907	Kidney	64	D3280297-5674-4AE6-AB57-8D820543901E	F64E9609-D75D-400C-A92D-D77FD54D6C29	TCGA-A3-3372-01A-01D-2094-10	GRCh37-lite	TCGA-A3-3372	TCGA-KIRC	NA	s9155	Baylor College of Medicine	International Genomics Consortium	United States	NO	T3	NX	Kidney Clear Cell Renal Carcinoma	Stage III	2039148840	1942915206	96233634	0.047193041
13722.58cfa830e4b0c9d6adf6bd5c	TCGA-AA-3516-01A-02D-1554-10_wgs_Illumina	58cfa830e4b0c9d6adf6bd5c	TCGA-AA-3516-01A-02D-1554-10_wgs_Illumina.filtered.	WGS	TCGA-AA-3516-01A-02D-1554-10_wgs_Illumina	TCGA-AA-3516-01A-02D-1554-10_wgs_Illumina.bam	47.29	1.9	0.05	58cfa830e4b0c9d6adf6bd5c	TCGA-AA-3516-01A-02D-1554-10_wgs_Illumina.bam	Alive	FEMALE	Not available	Not available	Colon Adenocarcinoma	Aligned reads	TCGA-AA-3516-01A	D9D7F0D4-FA64-48F2-8037-52CBF0B34AD8	Primary Tumor	Illumina HiSeq	f25d539d-8289-4400-8da7-ddce46918578	Colorectal	74	4E4F7BEC-56AF-4888-B40B-A33218B010E8	EE25E9EF-5200-40F8-A16D-559D98BFC5EA	TCGA-AA-3516-01A-02D-1554-10	GRCh37-lite	TCGA-AA-3516	TCGA-COAD	NA	s13185	Baylor College of Medicine	Indivumed	Germany	NO	T3	N2	Colon Mucinous Adenocarcinoma	Stage III	1730237724	1641329818	88907906	0.051384792
13722.58cfa82ee4b0c9d6adf6ac40	G39020.TCGA-BR-4255-01A-01D-A290-08.4	58cfa82ee4b0c9d6adf6ac40	G39020.TCGA-BR-4255-01A-01D-A290-08.4.filtered.	WGS	G39020.TCGA-BR-4255-01A-01D-A290-08.4	G39020.TCGA-BR-4255-01A-01D-A290-08.4.bam	0	1.9	0.07	58cfa82ee4b0c9d6adf6ac40	G39020.TCGA-BR-4255-01A-01D-A290-08.4.bam	Alive	FEMALE	WHITE	NOT HISPANIC OR LATINO	Stomach Adenocarcinoma	Aligned reads	TCGA-BR-4255-01A	956017BA-5E4B-42C7-B93D-42316874BA93	Primary Tumor	Illumina HiSeq	5085f26e-d490-4a13-a172-4cac0f68a682	Stomach	76	A64A7CB8-BA30-45A3-B1DC-2A62D6B1919F	0CD60B96-EB2D-4687-9709-D1455EC45DE7	TCGA-BR-4255-01A-01D-A290-08	HG19_Broad_variant	TCGA-BR-4255	TCGA-STAD	NA	s15172	Broad Institute of MIT and Harvard	Asterand	Russia	NO	T3	N1	Stomach Adenocarcinoma Not Otherwise Specified (NOS)	Stage IIIA	2030326212	1935013616	95312596	0.046944474
13722.58cfa830e4b0c9d6adf6c15a	TCGA-B9-A44B-10A-01D-A25F-10_wgs_Illumina	58cfa830e4b0c9d6adf6c15a	TCGA-B9-A44B-10A-01D-A25F-10_wgs_Illumina.filtered.	WGS	TCGA-B9-A44B-10A-01D-A25F-10_wgs_Illumina	TCGA-B9-A44B-10A-01D-A25F-10_wgs_Illumina.bam	11.07	NA	0.08	58cfa830e4b0c9d6adf6c15a	TCGA-B9-A44B-10A-01D-A25F-10_wgs_Illumina.bam	Alive	MALE	BLACK OR AFRICAN AMERICAN	NOT HISPANIC OR LATINO	Kidney Renal Papillary Cell Carcinoma	Aligned reads	TCGA-B9-A44B-10A	B809C2F2-185C-496A-A1D4-589294443A1D	Blood Derived Normal	Illumina HiSeq	a960f893-9b73-4c6d-94ac-b3353c7a73ca	Kidney	70	28A04267-2F50-458C-A3D2-5F18A025C8B6	5D028C99-A58C-419A-B566-610DCBA9CD5C	TCGA-B9-A44B-10A-01D-A25F-10	GRCh37-lite	TCGA-B9-A44B	TCGA-KIRP	NA	s11856	Baylor College of Medicine	UNC	United States	NO	T3b	NX	Kidney Papillary Renal Cell Carcinoma	Stage III	1160580254	1075891802	84688452	0.072970785
13722.58cfa831e4b0c9d6adf6cb24	TCGA-ED-A4XI-10A-01D-A25V-10_wgs_Illumina	58cfa831e4b0c9d6adf6cb24	TCGA-ED-A4XI-10A-01D-A25V-10_wgs_Illumina.filtered.	WGS	TCGA-ED-A4XI-10A-01D-A25V-10_wgs_Illumina	TCGA-ED-A4XI-10A-01D-A25V-10_wgs_Illumina.bam	114.45	NA	0.07	58cfa831e4b0c9d6adf6cb24	TCGA-ED-A4XI-10A-01D-A25V-10_wgs_Illumina.bam	Alive	MALE	ASIAN	NOT HISPANIC OR LATINO	Liver Hepatocellular Carcinoma	Aligned reads	TCGA-ED-A4XI-10A	C52ABAC9-07DA-4B3D-BF8A-2161CACF9682	Blood Derived Normal	Illumina HiSeq	ab48e1e5-a430-43b9-b55a-01fd7d27cfa7	Liver	58	03B9FCC8-4CF6-4A81-B1D7-382CB1570AB4	72F5179F-1C32-4E78-8F77-027A5400E7FD	TCGA-ED-A4XI-10A-01D-A25V-10	GRCh37-lite	TCGA-ED-A4XI	TCGA-LIHC	NA	s16681	Baylor College of Medicine	Asterand	Vietnam	NO	T2	N0	Hepatocellular Carcinoma	Stage II	1042372328	982808402	59563926	0.057142659
13722.58cfa82ee4b0c9d6adf6af08	G39020.TCGA-D7-A4YX-01A-11D-A25D-08.2	58cfa82ee4b0c9d6adf6af08	G39020.TCGA-D7-A4YX-01A-11D-A25D-08.2.filtered.	WGS	G39020.TCGA-D7-A4YX-01A-11D-A25D-08.2	G39020.TCGA-D7-A4YX-01A-11D-A25D-08.2.bam	42.47	NA	0.08	58cfa82ee4b0c9d6adf6af08	G39020.TCGA-D7-A4YX-01A-11D-A25D-08.2.bam	Alive	MALE	WHITE	NOT HISPANIC OR LATINO	Stomach Adenocarcinoma	Aligned reads	TCGA-D7-A4YX-01A	2B4F014F-74E9-4DDA-A1AD-ABCBD124FC44	Primary Tumor	Illumina HiSeq	004a24e0-0e6d-4811-aac1-344ce1d54320	Stomach	63	DCFF683D-629E-4E67-9E9F-CE5752A2B276	A4C838DF-6AC4-455A-8096-8EC680064374	TCGA-D7-A4YX-01A-11D-A25D-08	HG19_Broad_variant	TCGA-D7-A4YX	TCGA-STAD	NA	s14462	Broad Institute of MIT and Harvard	Greater Poland Cancer Center	Poland	NO	T3	N1	Stomach Adenocarcinoma Not Otherwise Specified (NOS)	Stage IIB	2102936840	1989684890	113251950	0.053854185
13722.58cfa832e4b0c9d6adf6d2ec	TCGA-KN-8430-11A-01D-2311-10_wgs_Illumina	58cfa832e4b0c9d6adf6d2ec	TCGA-KN-8430-11A-01D-2311-10_wgs_Illumina.filtered.	WGS	TCGA-KN-8430-11A-01D-2311-10_wgs_Illumina	TCGA-KN-8430-11A-01D-2311-10_wgs_Illumina.bam	179.3	NA	0.05	58cfa832e4b0c9d6adf6d2ec	TCGA-KN-8430-11A-01D-2311-10_wgs_Illumina.bam	Dead	MALE	WHITE	NOT HISPANIC OR LATINO	Kidney Chromophobe	Aligned reads	TCGA-KN-8430-11A	9F8AA332-E625-46F7-B77B-1FCB3CA99EE2	Solid Tissue Normal	Illumina HiSeq	4e787aeb-1a2f-493f-98ed-4ef7410d3420	Kidney	75	09752CAC-5A29-4C5B-822F-0F66C784ACAE	0E26AD23-4697-4346-BB99-8CDDD8D612C7	TCGA-KN-8430-11A-01D-2311-10	GRCh37-lite	TCGA-KN-8430	TCGA-KICH	NA	s16444	Baylor College of Medicine	Harvard	United States	NO	T1b	N0	Kidney Chromophobe	Stage I	1237101556	1165555982	71545574	0.057833226
13722.58cfa82ee4b0c9d6adf6ad5b	G8892.TCGA-66-2757-11A-01D-1180-08.1	58cfa82ee4b0c9d6adf6ad5b	G8892.TCGA-66-2757-11A-01D-1180-08.1.filtered.	WGS	G8892.TCGA-66-2757-11A-01D-1180-08.1	G8892.TCGA-66-2757-11A-01D-1180-08.1.bam	31.6	1.9	0.15	58cfa82ee4b0c9d6adf6ad5b	G8892.TCGA-66-2757-11A-01D-1180-08.1.bam	Alive	FEMALE	Not available	Not available	Lung Squamous Cell Carcinoma	Aligned reads	TCGA-66-2757-11A	A02932F3-5606-42A5-AEE4-E5B9F5AA1AAA	Solid Tissue Normal	Illumina HiSeq	bc24ba97-ddc3-473e-b44e-eeeb9e01b489	Lung	65	E483F506-F9D3-43E3-87B6-9DE36CCC68D6	E597CDB1-F99E-4FC8-B349-B0D296DEA086	TCGA-66-2757-11A-01D-1180-08	HG19_Broad_variant	TCGA-66-2757	TCGA-LUSC	NA	s10166	Broad Institute of MIT and Harvard	Indivumed	Germany	NO	T1	N0	Lung Squamous Cell Carcinoma- Not Otherwise Specified (NOS)	Stage IA	2018454952	1769687069	248767883	0.123246686
13722.58cfa82ee4b0c9d6adf6a82c	G35154.TCGA-FG-7643-01A-11D-A461-08.2	58cfa82ee4b0c9d6adf6a82c	G35154.TCGA-FG-7643-01A-11D-A461-08.2.filtered.	WGS	G35154.TCGA-FG-7643-01A-11D-A461-08.2	G35154.TCGA-FG-7643-01A-11D-A461-08.2.bam	9.7	NA	0.09	58cfa82ee4b0c9d6adf6a82c	G35154.TCGA-FG-7643-01A-11D-A461-08.2.bam	Alive	FEMALE	WHITE	NOT HISPANIC OR LATINO	Brain Lower Grade Glioma	Aligned reads	TCGA-FG-7643-01A	B6F13250-31B3-46AD-B514-5A684F1094A9	Primary Tumor	Illumina HiSeq	ad52b277-d592-4ece-a72f-4d48f9394453	Brain	49	71F68BC7-2612-4D84-8948-5A06D30AF488	025B53E6-9687-4085-B5CC-3585CE87625D	TCGA-FG-7643-01A-11D-A461-08	HG19_Broad_variant	TCGA-FG-7643	TCGA-LGG	NA	s8327	Broad Institute of MIT and Harvard	Case Western	United States	NO	Not available	Not available	Oligoastrocytoma	Not available	1584903076	1570790785	14112291	0.008904198
13722.58cfa830e4b0c9d6adf6bc58	TCGA-AL-3467-10A-01D-A31Z-10_wgs_Illumina	58cfa830e4b0c9d6adf6bc58	TCGA-AL-3467-10A-01D-A31Z-10_wgs_Illumina.filtered.	WGS	TCGA-AL-3467-10A-01D-A31Z-10_wgs_Illumina	TCGA-AL-3467-10A-01D-A31Z-10_wgs_Illumina.bam	136.3	1.9	0.08	58cfa830e4b0c9d6adf6bc58	TCGA-AL-3467-10A-01D-A31Z-10_wgs_Illumina.bam	Alive	FEMALE	WHITE	NOT HISPANIC OR LATINO	Kidney Renal Papillary Cell Carcinoma	Aligned reads	TCGA-AL-3467-10A	4D02010E-9E69-40D3-9BF0-3D4510AA0614	Blood Derived Normal	Illumina HiSeq	9f354f07-626b-41a6-9940-8d4866f396ea	Kidney	54	CD38F640-1B37-4E81-BDAC-5500E5CD7CDF	360C4921-8397-4CFB-8327-F400E9F02E57	TCGA-AL-3467-10A-01D-A31Z-10	GRCh37-lite	TCGA-AL-3467	TCGA-KIRP	NA	s11640	Baylor College of Medicine	Fox Chase	None	NO	T1b	NX	Kidney Papillary Renal Cell Carcinoma	Not available	1144432518	1078164654	66267864	0.057904562
13722.58cfa82ee4b0c9d6adf6a8ca	G35154.TCGA-DH-A669-01A-12D-A31L-08.3	58cfa82ee4b0c9d6adf6a8ca	G35154.TCGA-DH-A669-01A-12D-A31L-08.3.filtered.	WGS	G35154.TCGA-DH-A669-01A-12D-A31L-08.3	G35154.TCGA-DH-A669-01A-12D-A31L-08.3.bam	53.17	NA	0.07	58cfa82ee4b0c9d6adf6a8ca	G35154.TCGA-DH-A669-01A-12D-A31L-08.3.bam	Dead	MALE	WHITE	NOT HISPANIC OR LATINO	Brain Lower Grade Glioma	Aligned reads	TCGA-DH-A669-01A	76E54EF6-1799-4FD9-BEC3-0EA960E8461E	Primary Tumor	Illumina HiSeq	5ce3eb80-b2f7-4ebe-bcda-690bfbf4a5ba	Brain	70	78A57936-140F-4593-9BF4-30B850247FAB	425BF16E-AEB2-453A-932B-B3F59016B041	TCGA-DH-A669-01A-12D-A31L-08	HG19_Broad_variant	TCGA-DH-A669	TCGA-LGG	919	s8099	Broad Institute of MIT and Harvard	University of Florida	United States	NO	Not available	Not available	Oligodendroglioma	Not available	1660223883	1649077087	11146796	0.006714032
13722.58cfa830e4b0c9d6adf6bbca	TCGA-AG-4007-10A-01D-1989-10_wgs_Illumina	58cfa830e4b0c9d6adf6bbca	TCGA-AG-4007-10A-01D-1989-10_wgs_Illumina.filtered.	WGS	TCGA-AG-4007-10A-01D-1989-10_wgs_Illumina	TCGA-AG-4007-10A-01D-1989-10_wgs_Illumina.bam	3.59	1.9	0.16	58cfa830e4b0c9d6adf6bbca	TCGA-AG-4007-10A-01D-1989-10_wgs_Illumina.bam	Alive	MALE	Not available	Not available	Rectum Adenocarcinoma	Aligned reads	TCGA-AG-4007-10A	8E00E7E7-FFAF-44F0-91A7-172671F18E08	Blood Derived Normal	Illumina HiSeq	bf5bf305-cd19-4e22-8e98-6671a1196153	Colorectal	87	EB3A1A59-B2C5-4436-A971-FCFE5C643820	3003C9F9-5637-4BD3-9377-1EB25C1D9AA5	TCGA-AG-4007-10A-01D-1989-10	GRCh37-lite	TCGA-AG-4007	TCGA-READ	NA	s2154	Baylor College of Medicine	Indivumed	Germany	NO	T4	N2	Rectal Adenocarcinoma	Stage IV	1002361894	948467302	53894592	0.053767599
13722.58cfa82ee4b0c9d6adf6aff4	G49537.TCGA-BJ-A0ZB-10A-01D-A10S-08.1	58cfa82ee4b0c9d6adf6aff4	G49537.TCGA-BJ-A0ZB-10A-01D-A10S-08.1.filtered.	WGS	G49537.TCGA-BJ-A0ZB-10A-01D-A10S-08.1	G49537.TCGA-BJ-A0ZB-10A-01D-A10S-08.1.bam	16.66	2.02	0.09	58cfa82ee4b0c9d6adf6aff4	G49537.TCGA-BJ-A0ZB-10A-01D-A10S-08.1.bam	Alive	MALE	WHITE	NOT HISPANIC OR LATINO	Thyroid Carcinoma	Aligned reads	TCGA-BJ-A0ZB-10A	DC4D8468-6F34-40CB-A826-8D582CD86FDE	Blood Derived Normal	Illumina HiSeq	dd4ff5be-4086-4852-b20e-16803d80f8ba	Thyroid	66	C2F1F7A8-2633-4166-95AB-501FB192AF39	D078CBF9-7E5F-47CB-9F33-725A33F31C1B	TCGA-BJ-A0ZB-10A-01D-A10S-08	HG19_Broad_variant	TCGA-BJ-A0ZB	TCGA-THCA	NA	s11977	Broad Institute of MIT and Harvard	University of Pittsburgh	United States	NO	T3	N1b	Thyroid Papillary Carcinoma - Classical/usual	Stage IVA	1690397134	1513931031	176466103	0.104393281
13722.58cfa82ee4b0c9d6adf6ac62	G39019.TCGA-DA-A1I8-06A-11D-A197-08.3	58cfa82ee4b0c9d6adf6ac62	G39019.TCGA-DA-A1I8-06A-11D-A197-08.3.filtered.	WGS	G39019.TCGA-DA-A1I8-06A-11D-A197-08.3	G39019.TCGA-DA-A1I8-06A-11D-A197-08.3.bam	29.72	NA	0.08	58cfa82ee4b0c9d6adf6ac62	G39019.TCGA-DA-A1I8-06A-11D-A197-08.3.bam	Alive	FEMALE	WHITE	NOT HISPANIC OR LATINO	Skin Cutaneous Melanoma	Aligned reads	TCGA-DA-A1I8-06A	7B92FCD4-F9BE-4B97-94A2-B2E8348AEABA	Metastatic	Illumina HiSeq	5c90604b-8e38-45e3-99f2-7153d275217b	Skin	63	53F3FC7C-3B45-4516-9749-776E039318AA	64DD81E1-35FA-4579-8A4C-F7486ADBB949	TCGA-DA-A1I8-06A-11D-A197-08	HG19_Broad_variant	TCGA-DA-A1I8	TCGA-SKCM	NA	s7818	Broad Institute of MIT and Harvard	Yale	United States	NO	T4b	N0	Not available	Stage IIC	1995532764	1893234767	102297997	0.051263502
13722.58cfa82ee4b0c9d6adf6a9f1	G2147.TCGA-06-0648-01A-01D.7	58cfa82ee4b0c9d6adf6a9f1	G2147.TCGA-06-0648-01A-01D.7.filtered.	WGS	G2147.TCGA-06-0648-01A-01D.7	G2147.TCGA-06-0648-01A-01D.7.bam	39.37	1.9	0.17	58cfa82ee4b0c9d6adf6a9f1	G2147.TCGA-06-0648-01A-01D.7.bam	Dead	MALE	WHITE	NOT HISPANIC OR LATINO	Glioblastoma Multiforme	Aligned reads	TCGA-06-0648-01A	EF6F6553-2575-457E-BC07-401215E54759	Primary Tumor	Illumina GA	66b4cdf4-5d74-4514-8c3f-cae0a74357c0	Brain	77	A622A4B1-4A42-4CF9-A9FE-86FEE854C93D	7678C0F3-0971-4D88-B3EF-841E1C10D671	TCGA-06-0648-01A-01D-0507-08	HG19_Broad_variant	TCGA-06-0648	TCGA-GBM	298	s13978	Broad Institute of MIT and Harvard	Henry Ford Hospital	None	NO	Not available	Not available	Untreated primary (de novo) GBM	Not available	1962474634	1627170945	335303689	0.170857591
13722.58cfa82ee4b0c9d6adf6ad2f	G49837.TCGA-52-7812-10A-01D-A320-08.3	58cfa82ee4b0c9d6adf6ad2f	G49837.TCGA-52-7812-10A-01D-A320-08.3.filtered.	WGS	G49837.TCGA-52-7812-10A-01D-A320-08.3	G49837.TCGA-52-7812-10A-01D-A320-08.3.bam	742.3	NA	0.07	58cfa82ee4b0c9d6adf6ad2f	G49837.TCGA-52-7812-10A-01D-A320-08.3.bam	Dead	MALE	WHITE	HISPANIC OR LATINO	Lung Squamous Cell Carcinoma	Aligned reads	TCGA-52-7812-10A	81B7CBC1-C037-426F-95B0-D729A30697DA	Blood Derived Normal	Illumina HiSeq	e045dce8-14ac-43d5-9b40-ce7d20c0a4d7	Lung	68	DCB8DEB8-E798-45B7-9F69-C56577CDA4CA	295AFD6A-AD31-494F-A8BC-4FD64CD4B0BD	TCGA-52-7812-10A-01D-A320-08	HG19_Broad_variant	TCGA-52-7812	TCGA-LUSC	835	s10503	Broad Institute of MIT and Harvard	University of Miami	United States	NO	T2	N2	Lung Squamous Cell Carcinoma- Not Otherwise Specified (NOS)	Stage IIA	1689034292	1587581743	101452549	0.060065417
13722.58cfa82ee4b0c9d6adf6acfe	G49537.TCGA-EL-A4K6-11A-11D-A25A-08.2	58cfa82ee4b0c9d6adf6acfe	G49537.TCGA-EL-A4K6-11A-11D-A25A-08.2.filtered.	WGS	G49537.TCGA-EL-A4K6-11A-11D-A25A-08.2	G49537.TCGA-EL-A4K6-11A-11D-A25A-08.2.bam	19.35	NA	0.08	58cfa82ee4b0c9d6adf6acfe	G49537.TCGA-EL-A4K6-11A-11D-A25A-08.2.bam	Alive	MALE	WHITE	NOT HISPANIC OR LATINO	Thyroid Carcinoma	Aligned reads	TCGA-EL-A4K6-11A	4FC8E011-4433-4537-B03F-457A3A70240F	Solid Tissue Normal	Illumina HiSeq	5042b61b-3252-4a2d-8d92-e89d9b59db07	Thyroid	75	01FD30BD-38CD-4796-9976-C60A85C374F1	1C4C0193-231E-4559-B362-94C10BBD7F67	TCGA-EL-A4K6-11A-11D-A25A-08	HG19_Broad_variant	TCGA-EL-A4K6	TCGA-THCA	NA	s12094	Broad Institute of MIT and Harvard	MD Anderson	United States	NO	T4	N1	Thyroid Papillary Carcinoma - Classical/usual	Stage IV	1738650548	1611355814	127294734	0.073214675
13722.58cfa82ee4b0c9d6adf6ad08	G39019.TCGA-D3-A1Q1-06A-21D-A196-08.2	58cfa82ee4b0c9d6adf6ad08	G39019.TCGA-D3-A1Q1-06A-21D-A196-08.2.filtered.	WGS	G39019.TCGA-D3-A1Q1-06A-21D-A196-08.2	G39019.TCGA-D3-A1Q1-06A-21D-A196-08.2.bam	45.8	NA	0.09	58cfa82ee4b0c9d6adf6ad08	G39019.TCGA-D3-A1Q1-06A-21D-A196-08.2.bam	Dead	FEMALE	WHITE	NOT HISPANIC OR LATINO	Skin Cutaneous Melanoma	Aligned reads	TCGA-D3-A1Q1-06A	8C54FCFD-999F-43C5-B31F-26D006F5FFF3	Metastatic	Illumina HiSeq	6ea97d1a-9ee3-4afb-9ce1-ba48e4f7599b	Skin	79	80E29A9A-98C5-4058-914B-1CD86640527A	A0583407-712D-46F3-8C4E-4EEAA0149087	TCGA-D3-A1Q1-06A-21D-A196-08	HG19_Broad_variant	TCGA-D3-A1Q1	TCGA-SKCM	504	s7815	Broad Institute of MIT and Harvard	MD Anderson	United States	NO	T1b	N3	Not available	Stage IIIC	1854671808	1773162746	81509062	0.043947971
13722.58cfa831e4b0c9d6adf6c9a3	TCGA-DD-A1EI-11A-11D-A12Z-10_wgs_Illumina	58cfa831e4b0c9d6adf6c9a3	TCGA-DD-A1EI-11A-11D-A12Z-10_wgs_Illumina.filtered.	WGS	TCGA-DD-A1EI-11A-11D-A12Z-10_wgs_Illumina	TCGA-DD-A1EI-11A-11D-A12Z-10_wgs_Illumina.bam	31.11	1.93	0.08	58cfa831e4b0c9d6adf6c9a3	TCGA-DD-A1EI-11A-11D-A12Z-10_wgs_Illumina.bam	Alive	MALE	ASIAN	NOT HISPANIC OR LATINO	Liver Hepatocellular Carcinoma	Aligned reads	TCGA-DD-A1EI-11A	3ACF7438-FD65-442C-8A30-68B6714537F3	Solid Tissue Normal	Illumina HiSeq	7fc26219-b7be-4009-9daa-f8dc2c2883bc	Liver	46	48F02D39-0821-4A45-87A1-11349283E105	F48E484A-7373-4FFB-BBD7-41C3D2F91D5F	TCGA-DD-A1EI-11A-11D-A12Z-10	GRCh37-lite	TCGA-DD-A1EI	TCGA-LIHC	NA	s16774	Baylor College of Medicine	Mayo Clinic - Rochester	United States	NO	T1	N0	Hepatocellular Carcinoma	Stage I	1190567262	1113429056	77138206	0.064791137
13722.58cfa832e4b0c9d6adf6d2f7	TCGA-KN-8428-11A-01D-2311-10_wgs_Illumina	58cfa832e4b0c9d6adf6d2f7	TCGA-KN-8428-11A-01D-2311-10_wgs_Illumina.filtered.	WGS	TCGA-KN-8428-11A-01D-2311-10_wgs_Illumina	TCGA-KN-8428-11A-01D-2311-10_wgs_Illumina.bam	230.3	NA	0.05	58cfa832e4b0c9d6adf6d2f7	TCGA-KN-8428-11A-01D-2311-10_wgs_Illumina.bam	Dead	MALE	WHITE	NOT HISPANIC OR LATINO	Kidney Chromophobe	Aligned reads	TCGA-KN-8428-11A	455FD7D4-5FF4-423F-83CE-4630AEF89BB7	Solid Tissue Normal	Illumina HiSeq	b8f344b6-d91d-4212-bc9e-7839cb29aca0	Kidney	71	63BEB494-E581-44E7-800B-5F0FC1EDD6AF	7A9405F5-81BF-4879-ABFE-2688B8F3CA93	TCGA-KN-8428-11A-01D-2311-10	GRCh37-lite	TCGA-KN-8428	TCGA-KICH	1590	s16491	Baylor College of Medicine	Harvard	United States	NO	T2	N0	Kidney Chromophobe	Stage II	1231667278	1167067304	64599974	0.052449209
13722.58cfa82ee4b0c9d6adf6ad16	G39019.TCGA-D3-A3MO-06A-11D-A21A-08.2	58cfa82ee4b0c9d6adf6ad16	G39019.TCGA-D3-A3MO-06A-11D-A21A-08.2.filtered.	WGS	G39019.TCGA-D3-A3MO-06A-11D-A21A-08.2	G39019.TCGA-D3-A3MO-06A-11D-A21A-08.2.bam	37.51	NA	0.08	58cfa82ee4b0c9d6adf6ad16	G39019.TCGA-D3-A3MO-06A-11D-A21A-08.2.bam	Dead	MALE	WHITE	NOT HISPANIC OR LATINO	Skin Cutaneous Melanoma	Aligned reads	TCGA-D3-A3MO-06A	85400BF1-23E0-4E0F-8DF7-F0D108641AEE	Metastatic	Illumina HiSeq	19fedecf-c071-4e64-99b6-78f3aa9f182a	Skin	47	AEEB9878-C590-45A6-9D8E-38C1FEA54EFA	AFFA4EF4-02EC-40F1-B6A2-739F8BF2AFA9	TCGA-D3-A3MO-06A-11D-A21A-08	HG19_Broad_variant	TCGA-D3-A3MO	TCGA-SKCM	284	s7483	Broad Institute of MIT and Harvard	MD Anderson	United States	NO	TX	N2c	Not available	Stage III	2041190986	1946370333	94820653	0.046453592
13722.58cfa831e4b0c9d6adf6c43e	TCGA-CC-5260-10B-01D-A12Z-10_wgs_Illumina	58cfa831e4b0c9d6adf6c43e	TCGA-CC-5260-10B-01D-A12Z-10_wgs_Illumina.filtered.	WGS	TCGA-CC-5260-10B-01D-A12Z-10_wgs_Illumina	TCGA-CC-5260-10B-01D-A12Z-10_wgs_Illumina.bam	64.79	1.95	0.07	58cfa831e4b0c9d6adf6c43e	TCGA-CC-5260-10B-01D-A12Z-10_wgs_Illumina.bam	Alive	FEMALE	ASIAN	NOT HISPANIC OR LATINO	Liver Hepatocellular Carcinoma	Aligned reads	TCGA-CC-5260-10B	CA8AFB2C-BE3D-41E8-8DBC-19FE7AB6154B	Blood Derived Normal	Illumina HiSeq	b6fb9887-45fe-43c2-a3ca-183d6ee57eb1	Liver	61	1CE4828E-5EEE-4793-80F8-097671D0DB7B	BF471C04-91B1-4CCC-9CD2-101B7F008EDC	TCGA-CC-5260-10B-01D-A12Z-10	GRCh37-lite	TCGA-CC-5260	TCGA-LIHC	NA	s16849	Baylor College of Medicine	ILSbio	None	NO	T4	N0	Hepatocellular Carcinoma	Stage IIIC	1064539832	1001110179	63429653	0.059584105
13722.58cfa82ee4b0c9d6adf6abd2	G37566.TCGA-CH-5763-01A-11D-1576-08.1	58cfa82ee4b0c9d6adf6abd2	G37566.TCGA-CH-5763-01A-11D-1576-08.1.filtered.	WGS	G37566.TCGA-CH-5763-01A-11D-1576-08.1	G37566.TCGA-CH-5763-01A-11D-1576-08.1.bam	172.7	1.9	0.05	58cfa82ee4b0c9d6adf6abd2	G37566.TCGA-CH-5763-01A-11D-1576-08.1.bam	Alive	MALE	WHITE	NOT HISPANIC OR LATINO	Prostate Adenocarcinoma	Aligned reads	TCGA-CH-5763-01A	18E79A01-07A2-4CD5-B700-71D41724E041	Primary Tumor	Illumina HiSeq	ba68ecb8-6421-467d-b680-850c82a0b95d	Prostate	66	F4192448-E5B3-4A9F-8354-9FE28503017A	581BE6CF-9778-49C3-9C77-1316EAA78929	TCGA-CH-5763-01A-11D-1576-08	HG19_Broad_variant	TCGA-CH-5763	TCGA-PRAD	NA	s3405	Broad Institute of MIT and Harvard	Indivumed	Germany	NO	T3a	N0	Prostate Adenocarcinoma Acinar Type	Not available	1899337332	1808643337	90693995	0.047750336
13722.58cfa830e4b0c9d6adf6c008	TCGA-B1-A47N-10A-01D-A25F-10_wgs_Illumina	58cfa830e4b0c9d6adf6c008	TCGA-B1-A47N-10A-01D-A25F-10_wgs_Illumina.filtered.	WGS	TCGA-B1-A47N-10A-01D-A25F-10_wgs_Illumina	TCGA-B1-A47N-10A-01D-A25F-10_wgs_Illumina.bam	11.32	NA	0.08	58cfa830e4b0c9d6adf6c008	TCGA-B1-A47N-10A-01D-A25F-10_wgs_Illumina.bam	Alive	MALE	WHITE	NOT HISPANIC OR LATINO	Kidney Renal Papillary Cell Carcinoma	Aligned reads	TCGA-B1-A47N-10A	F1EC5A7B-0973-4C38-9908-862196DF9541	Blood Derived Normal	Illumina HiSeq	16422775-cd61-4861-a238-c15d08b99e1e	Kidney	62	3F3227F3-1345-4568-BEC5-2D287EA84A75	2041C373-06A2-4BA8-B9F8-3C11C313E0DB	TCGA-B1-A47N-10A-01D-A25F-10	GRCh37-lite	TCGA-B1-A47N	TCGA-KIRP	NA	s11584	Baylor College of Medicine	University of Pittsburgh	United States	NO	T1a	NX	Kidney Papillary Renal Cell Carcinoma	Stage I	1173481432	1091418992	82062440	0.069930753
13722.58cfa831e4b0c9d6adf6c904	TCGA-DD-A4NA-11A-11D-A25V-10_wgs_Illumina	58cfa831e4b0c9d6adf6c904	TCGA-DD-A4NA-11A-11D-A25V-10_wgs_Illumina.filtered.	WGS	TCGA-DD-A4NA-11A-11D-A25V-10_wgs_Illumina	TCGA-DD-A4NA-11A-11D-A25V-10_wgs_Illumina.bam	23.9	NA	0.08	58cfa831e4b0c9d6adf6c904	TCGA-DD-A4NA-11A-11D-A25V-10_wgs_Illumina.bam	Alive	FEMALE	WHITE	NOT HISPANIC OR LATINO	Liver Hepatocellular Carcinoma	Aligned reads	TCGA-DD-A4NA-11A	BEE9D6C8-948F-4B76-97CA-B985064249EF	Solid Tissue Normal	Illumina HiSeq	1d28c87c-de75-4b26-9f67-14d1cf638d90	Liver	67	58D8F5F1-4AA7-412C-83FC-744183FE5421	85FA6EFB-2977-466F-B260-4E95585F2E37	TCGA-DD-A4NA-11A-11D-A25V-10	GRCh37-lite	TCGA-DD-A4NA	TCGA-LIHC	NA	s16680	Baylor College of Medicine	Mayo Clinic - Rochester	United States	NO	T2	N1	Hepatocellular Carcinoma	Stage IIIC	1093107854	1030757316	62350538	0.057039694
13722.58cfa832e4b0c9d6adf6d302	TCGA-KM-8438-10A-01D-2311-10_wgs_Illumina	58cfa832e4b0c9d6adf6d302	TCGA-KM-8438-10A-01D-2311-10_wgs_Illumina.filtered.	WGS	TCGA-KM-8438-10A-01D-2311-10_wgs_Illumina	TCGA-KM-8438-10A-01D-2311-10_wgs_Illumina.bam	180.6	NA	0.05	58cfa832e4b0c9d6adf6d302	TCGA-KM-8438-10A-01D-2311-10_wgs_Illumina.bam	Alive	FEMALE	WHITE	NOT HISPANIC OR LATINO	Kidney Chromophobe	Aligned reads	TCGA-KM-8438-10A	23656226-2D99-4548-959F-5C2EED803E33	Blood Derived Normal	Illumina HiSeq	35a30f37-afc9-4879-9f70-c5bf6d29e882	Kidney	45	9626717B-D569-48F3-93DB-772355A4B5CD	503F8648-A261-4FAD-9062-769D85F140DF	TCGA-KM-8438-10A-01D-2311-10	GRCh37-lite	TCGA-KM-8438	TCGA-KICH	NA	s16530	Baylor College of Medicine	NCI Urologic Oncology Branch	United States	NO	T2	N0	Kidney Chromophobe	Stage II	1108212750	1054760236	53452514	0.04823308
13722.58cfa82ee4b0c9d6adf6acae	G37568.TCGA-DK-A1AA-01A-11D-A13W-08.3	58cfa82ee4b0c9d6adf6acae	G37568.TCGA-DK-A1AA-01A-11D-A13W-08.3.filtered.	WGS	G37568.TCGA-DK-A1AA-01A-11D-A13W-08.3	G37568.TCGA-DK-A1AA-01A-11D-A13W-08.3.bam	72.54	1.95	0.08	58cfa82ee4b0c9d6adf6acae	G37568.TCGA-DK-A1AA-01A-11D-A13W-08.3.bam	Alive	MALE	WHITE	NOT HISPANIC OR LATINO	Bladder Urothelial Carcinoma	Aligned reads	TCGA-DK-A1AA-01A	56D8A1B8-1268-4362-A7F1-77B76FBF1B59	Primary Tumor	Illumina HiSeq	0ff07006-7458-42f5-b1fd-d84db4c2f25d	Bladder	57	577700D1-C366-41EF-8A0D-E50DEEFB5E3C	804FFA2E-158B-447D-945C-707684134C87	TCGA-DK-A1AA-01A-11D-A13W-08	HG19_Broad_variant	TCGA-DK-A1AA	TCGA-BLCA	NA	s3079	Broad Institute of MIT and Harvard	Memorial Sloan Kettering	United States	NO	T3	N0	Muscle invasive urothelial carcinoma (pT2 or above)	Stage III	2019163734	1912589888	106573846	0.052781181
13722.58cfa82de4b0c9d6adf6a75c	G14083.TCGA-21-1082-01A-01D-1521-08.3	58cfa82de4b0c9d6adf6a75c	G14083.TCGA-21-1082-01A-01D-1521-08.3.filtered.	WGS	G14083.TCGA-21-1082-01A-01D-1521-08.3	G14083.TCGA-21-1082-01A-01D-1521-08.3.bam	233.7	1.9	0.05	58cfa82de4b0c9d6adf6a75c	G14083.TCGA-21-1082-01A-01D-1521-08.3.bam	Alive	MALE	WHITE	NOT HISPANIC OR LATINO	Lung Squamous Cell Carcinoma	Aligned reads	TCGA-21-1082-01A	0E2EE54A-51C9-4868-842D-A2A1C1CFB016	Primary Tumor	Illumina HiSeq	94c61492-d5ca-462e-84cf-6d6d690fe431	Lung	61	F091C76E-5D01-4F4B-8F6F-463C9F302930	1C3DF485-8E75-4378-87F6-C6463A520624	TCGA-21-1082-01A-01D-1521-08	HG19_Broad_variant	TCGA-21-1082	TCGA-LUSC	NA	s10247	Broad Institute of MIT and Harvard	Fox Chase Cancer Center	United States	NO	T2	N0	Lung Squamous Cell Carcinoma- Not Otherwise Specified (NOS)	Stage IB	1983823694	1855529201	128294493	0.06467031
13722.58cfa82ee4b0c9d6adf6a9fd	G32534.TCGA-DJ-A3US-01A-11D-A22D-08.3	58cfa82ee4b0c9d6adf6a9fd	G32534.TCGA-DJ-A3US-01A-11D-A22D-08.3.filtered.	WGS	G32534.TCGA-DJ-A3US-01A-11D-A22D-08.3	G32534.TCGA-DJ-A3US-01A-11D-A22D-08.3.bam	47.65	NA	0.08	58cfa82ee4b0c9d6adf6a9fd	G32534.TCGA-DJ-A3US-01A-11D-A22D-08.3.bam	Alive	FEMALE	WHITE	NOT HISPANIC OR LATINO	Thyroid Carcinoma	Aligned reads	TCGA-DJ-A3US-01A	6EE95DC8-2BAC-4691-AFA2-8222E07506AD	Primary Tumor	Illumina HiSeq	dbbfcd8f-5283-4bf9-98f1-9211808bfed9	Thyroid	37	9F63C13D-6008-416E-9E6B-D4ED4210E569	AD874249-9964-4E48-AA3F-7E828EA28F3F	TCGA-DJ-A3US-01A-11D-A22D-08	HG19_Broad_variant	TCGA-DJ-A3US	TCGA-THCA	NA	s12730	Broad Institute of MIT and Harvard	Memorial Sloan Kettering	United States	NO	T1b	N0	Thyroid Papillary Carcinoma - Classical/usual	Stage I	2245420000	2126164910	119255090	0.053110371
13722.58cfa82ee4b0c9d6adf6af5b	G48125.TCGA-09-2050-01A-01D-A312-08.1	58cfa82ee4b0c9d6adf6af5b	G48125.TCGA-09-2050-01A-01D-A312-08.1.filtered.	WGS	G48125.TCGA-09-2050-01A-01D-A312-08.1	G48125.TCGA-09-2050-01A-01D-A312-08.1.bam	724.97	1.9	0.08	58cfa82ee4b0c9d6adf6af5b	G48125.TCGA-09-2050-01A-01D-A312-08.1.bam	Alive	FEMALE	WHITE	NOT HISPANIC OR LATINO	Ovarian Serous Cystadenocarcinoma	Aligned reads	TCGA-09-2050-01A	3C037ACF-F453-4513-A6DD-129163DDDE2A	Primary Tumor	Illumina HiSeq	221bef91-5df9-4516-81ee-79e1ffc01030	Ovary	65	239E7813-BA65-4F3C-B7DE-77E166707C75	7A921087-8E62-4A93-A757-FD8CDBE1EB8F	TCGA-09-2050-01A-01D-A312-08	HG19_Broad_variant	TCGA-09-2050	TCGA-OV	NA	s17351	Broad Institute of MIT and Harvard	UCSF	None	NO	Not available	Not available	Serous Cystadenocarcinoma	Not available	2215110000	2063175135	151934865	0.068590212
13722.58cfa82ee4b0c9d6adf6ab5f	G37566.TCGA-CH-5771-01A-21D-1576-08.1	58cfa82ee4b0c9d6adf6ab5f	G37566.TCGA-CH-5771-01A-21D-1576-08.1.filtered.	WGS	G37566.TCGA-CH-5771-01A-21D-1576-08.1	G37566.TCGA-CH-5771-01A-21D-1576-08.1.bam	30.7	1.9	0.05	58cfa82ee4b0c9d6adf6ab5f	G37566.TCGA-CH-5771-01A-21D-1576-08.1.bam	Alive	MALE	WHITE	NOT HISPANIC OR LATINO	Prostate Adenocarcinoma	Aligned reads	TCGA-CH-5771-01A	3ACD8328-76F7-4F43-9660-394B95748C3D	Primary Tumor	Illumina HiSeq	e5382b76-d2ee-4eab-b245-b0d58fda770e	Prostate	63	19C87DE2-7936-4277-8AA8-3942D36E7579	87E1FFEE-A8CD-4D75-937E-ED415CF43546	TCGA-CH-5771-01A-21D-1576-08	HG19_Broad_variant	TCGA-CH-5771	TCGA-PRAD	NA	s3759	Broad Institute of MIT and Harvard	Indivumed	Germany	NO	T2c	N0	Prostate Adenocarcinoma Acinar Type	Not available	2096912124	1975348907	121563217	0.05797249
13722.58cfa832e4b0c9d6adf6d306	TCGA-KM-8476-10A-01D-2311-10_wgs_Illumina	58cfa832e4b0c9d6adf6d306	TCGA-KM-8476-10A-01D-2311-10_wgs_Illumina.filtered.	WGS	TCGA-KM-8476-10A-01D-2311-10_wgs_Illumina	TCGA-KM-8476-10A-01D-2311-10_wgs_Illumina.bam	238.6	NA	0.05	58cfa832e4b0c9d6adf6d306	TCGA-KM-8476-10A-01D-2311-10_wgs_Illumina.bam	Alive	MALE	WHITE	NOT HISPANIC OR LATINO	Kidney Chromophobe	Aligned reads	TCGA-KM-8476-10A	4E4FAF51-2CBF-4910-A093-186660E4A19B	Blood Derived Normal	Illumina HiSeq	5e9b7934-aad1-4b4b-8b2d-d06d15b533a6	Kidney	47	6C4DC1C0-8974-4B32-A8B8-011CD683F468	69F24CD1-4EC4-4EF0-876F-4EDA31A72245	TCGA-KM-8476-10A-01D-2311-10	GRCh37-lite	TCGA-KM-8476	TCGA-KICH	NA	s16432	Baylor College of Medicine	NCI Urologic Oncology Branch	United States	NO	T1	NX	Kidney Chromophobe	Stage I	1195932354	1127596594	68335760	0.057140155
13722.58cfa831e4b0c9d6adf6c436	TCGA-CJ-4870-11A-01D-2098-10_wgs_Illumina	58cfa831e4b0c9d6adf6c436	TCGA-CJ-4870-11A-01D-2098-10_wgs_Illumina.filtered.	WGS	TCGA-CJ-4870-11A-01D-2098-10_wgs_Illumina	TCGA-CJ-4870-11A-01D-2098-10_wgs_Illumina.bam	79.07	1.9	0.15	58cfa831e4b0c9d6adf6c436	TCGA-CJ-4870-11A-01D-2098-10_wgs_Illumina.bam	Alive	FEMALE	BLACK OR AFRICAN AMERICAN	NOT HISPANIC OR LATINO	Kidney Renal Clear Cell Carcinoma	Aligned reads	TCGA-CJ-4870-11A	78048432-2DE1-498C-9CF1-9C5BD43DAA39	Solid Tissue Normal	Illumina HiSeq	e9961b9b-48ad-43c1-9e27-a9438ed497f3	Kidney	58	14B6F5F6-87E6-4DA5-BBC9-13E97299EAB8	745368F9-27B8-4E11-ADA9-7DDF99ACD180	TCGA-CJ-4870-11A-01D-2098-10	GRCh37-lite	TCGA-CJ-4870	TCGA-KIRC	NA	s9167	Baylor College of Medicine	MD Anderson Cancer Center	None	NO	T3a	NX	Kidney Clear Cell Renal Carcinoma	Stage III	1101703124	1042310372	59392752	0.053909942
13722.58cfa82ee4b0c9d6adf6a9ea	G25772.TCGA-38-4630-01A-01D-2364-08.3	58cfa82ee4b0c9d6adf6a9ea	G25772.TCGA-38-4630-01A-01D-2364-08.3.filtered.	WGS	G25772.TCGA-38-4630-01A-01D-2364-08.3	G25772.TCGA-38-4630-01A-01D-2364-08.3.bam	339.9	1.9	0.05	58cfa82ee4b0c9d6adf6a9ea	G25772.TCGA-38-4630-01A-01D-2364-08.3.bam	Dead	FEMALE	WHITE	NOT HISPANIC OR LATINO	Lung Adenocarcinoma	Aligned reads	TCGA-38-4630-01A	F1985735-A188-4567-A88A-530F9B80291B	Primary Tumor	Illumina HiSeq	1ece9db5-148a-413e-9dc4-bf65d88ecc5f	Lung	75	83D01FF9-D0A9-4606-80ED-9A417A980EF7	2282CF06-9C70-47F0-958C-C9E5697AC2C8	TCGA-38-4630-01A-01D-2364-08	HG19_Broad_variant	TCGA-38-4630	TCGA-LUAD	1073	s10975	Broad Institute of MIT and Harvard	UNC	United States	NO	T2	N0	Lung Papillary Adenocarcinoma	Stage IB	1776547758	1663109355	113438403	0.063853281
13722.58cfa832e4b0c9d6adf6d1e0	TCGA-KL-8323-01A-21D-2310-10_wgs_Illumina	58cfa832e4b0c9d6adf6d1e0	TCGA-KL-8323-01A-21D-2310-10_wgs_Illumina.filtered.	WGS	TCGA-KL-8323-01A-21D-2310-10_wgs_Illumina	TCGA-KL-8323-01A-21D-2310-10_wgs_Illumina.bam	4.8	NA	0.05	58cfa832e4b0c9d6adf6d1e0	TCGA-KL-8323-01A-21D-2310-10_wgs_Illumina.bam	Dead	FEMALE	WHITE	Not available	Kidney Chromophobe	Aligned reads	TCGA-KL-8323-01A	83B3060C-2449-4581-88EF-817D126E4525	Primary Tumor	Illumina HiSeq	8854b195-7eb9-4554-8702-96ed5dd9029f	Kidney	57	8AA1A5F6-3548-494A-857B-E08124AEB9A9	FAE88D21-171C-4DF4-B258-3C5948A1034B	TCGA-KL-8323-01A-21D-2310-10	GRCh37-lite	TCGA-KL-8323	TCGA-KICH	1158	s16471	Baylor College of Medicine	MSKCC	United States	NO	T3b	NX	Kidney Chromophobe	Stage III	2005283428	1899240809	106042619	0.052881611
13722.58cfa830e4b0c9d6adf6bc66	TCGA-AL-3466-10A-01D-A31Z-10_wgs_Illumina	58cfa830e4b0c9d6adf6bc66	TCGA-AL-3466-10A-01D-A31Z-10_wgs_Illumina.filtered.	WGS	TCGA-AL-3466-10A-01D-A31Z-10_wgs_Illumina	TCGA-AL-3466-10A-01D-A31Z-10_wgs_Illumina.bam	86.3	2.1	0.08	58cfa830e4b0c9d6adf6bc66	TCGA-AL-3466-10A-01D-A31Z-10_wgs_Illumina.bam	Dead	MALE	WHITE	NOT HISPANIC OR LATINO	Kidney Renal Papillary Cell Carcinoma	Aligned reads	TCGA-AL-3466-10A	9FC40B03-0B56-4B1F-93ED-DBC455AE3FD9	Blood Derived Normal	Illumina HiSeq	eef3935d-14c2-4c4d-b283-57e2bee37b1b	Kidney	41	B2B7B6A5-883D-4353-8608-981B669584F8	D0CBD054-7FAD-4226-A829-C53F34531FDF	TCGA-AL-3466-10A-01D-A31Z-10	GRCh37-lite	TCGA-AL-3466	TCGA-KIRP	293	s11577	Baylor College of Medicine	Fox Chase	None	NO	T3b	N1	Kidney Papillary Renal Cell Carcinoma	Stage IV	1042673142	988952331	53720811	0.051522197
13722.58cfa82ee4b0c9d6adf6a906	G35154.TCGA-CS-6665-01A-11D-1893-08.2	58cfa82ee4b0c9d6adf6a906	G35154.TCGA-CS-6665-01A-11D-1893-08.2.filtered.	WGS	G35154.TCGA-CS-6665-01A-11D-1893-08.2	G35154.TCGA-CS-6665-01A-11D-1893-08.2.bam	98.7	1.9	0.05	58cfa82ee4b0c9d6adf6a906	G35154.TCGA-CS-6665-01A-11D-1893-08.2.bam	Alive	FEMALE	WHITE	NOT HISPANIC OR LATINO	Brain Lower Grade Glioma	Aligned reads	TCGA-CS-6665-01A	C16D9F69-26F9-4EC7-B2D5-FF9F7DACFE0F	Primary Tumor	Illumina HiSeq	9d827820-042a-412f-ae10-1f97190c446d	Brain	51	ABDDB338-559A-4386-872B-D1A57C460113	682D5B5E-3569-403C-B31C-887BD0AA26A5	TCGA-CS-6665-01A-11D-1893-08	HG19_Broad_variant	TCGA-CS-6665	TCGA-LGG	NA	s8317	Broad Institute of MIT and Harvard	Thomas Jefferson University	United States	NO	Not available	Not available	Astrocytoma	Not available	1506066008	1491910643	14155365	0.009398901
13722.58cfa830e4b0c9d6adf6ba72	TCGA-AA-3514-10A-01D-1953-10_wgs_Illumina	58cfa830e4b0c9d6adf6ba72	TCGA-AA-3514-10A-01D-1953-10_wgs_Illumina.filtered.	WGS	TCGA-AA-3514-10A-01D-1953-10_wgs_Illumina	TCGA-AA-3514-10A-01D-1953-10_wgs_Illumina.bam	20	1.9	0.14	58cfa830e4b0c9d6adf6ba72	TCGA-AA-3514-10A-01D-1953-10_wgs_Illumina.bam	Alive	FEMALE	Not available	Not available	Colon Adenocarcinoma	Aligned reads	TCGA-AA-3514-10A	DDF69ED9-4C53-48B8-9F01-495BD60C3425	Blood Derived Normal	Illumina HiSeq	878b531a-852c-4466-8dcd-2f1ec7299ef6	Colorectal	81	8ED957C3-4D09-4D1C-AD6D-D7E7B7FCC517	49F65CE5-0AF1-43B9-A942-64607A230D7B	TCGA-AA-3514-10A-01D-1953-10	GRCh37-lite	TCGA-AA-3514	TCGA-COAD	NA	s13664	Baylor College of Medicine	Indivumed	Germany	NO	T2	N0	Colon Adenocarcinoma	Stage I	1168947506	1116737709	52209797	0.044663936
13722.58cfa830e4b0c9d6adf6bee0	TCGA-BP-4326-11A-01D-2097-10_wgs_Illumina	58cfa830e4b0c9d6adf6bee0	TCGA-BP-4326-11A-01D-2097-10_wgs_Illumina.filtered.	WGS	TCGA-BP-4326-11A-01D-2097-10_wgs_Illumina	TCGA-BP-4326-11A-01D-2097-10_wgs_Illumina.bam	102	1.9	0.15	58cfa830e4b0c9d6adf6bee0	TCGA-BP-4326-11A-01D-2097-10_wgs_Illumina.bam	Alive	FEMALE	WHITE	Not available	Kidney Renal Clear Cell Carcinoma	Aligned reads	TCGA-BP-4326-11A	7664C241-B369-4D76-9CD1-7F2BDC1D267F	Solid Tissue Normal	Illumina HiSeq	09e413fb-1e33-4076-9f66-ebc969fcc6a2	Kidney	53	B2DEA58E-527E-46E2-BA14-3070115C9A28	1AD7677C-68E0-490E-B1F9-B061155807EA	TCGA-BP-4326-11A-01D-2097-10	GRCh37-lite	TCGA-BP-4326	TCGA-KIRC	NA	s9449	Baylor College of Medicine	MSKCC	None	NO	T1b	N0	Kidney Clear Cell Renal Carcinoma	Stage I	1149950342	1087948084	62002258	0.053917335
13722.58cfa82ee4b0c9d6adf6b168	G49537.TCGA-DJ-A4UT-10A-01D-A25A-08.1	58cfa82ee4b0c9d6adf6b168	G49537.TCGA-DJ-A4UT-10A-01D-A25A-08.1.filtered.	WGS	G49537.TCGA-DJ-A4UT-10A-01D-A25A-08.1	G49537.TCGA-DJ-A4UT-10A-01D-A25A-08.1.bam	32.48	NA	0.08	58cfa82ee4b0c9d6adf6b168	G49537.TCGA-DJ-A4UT-10A-01D-A25A-08.1.bam	Alive	FEMALE	WHITE	NOT HISPANIC OR LATINO	Thyroid Carcinoma	Aligned reads	TCGA-DJ-A4UT-10A	ACB80B76-2394-4250-8687-60E40E16E83B	Blood Derived Normal	Illumina HiSeq	eb065ce4-7b78-4de2-80ff-12ff3a22b63b	Thyroid	32	DCBC8E4A-3E82-45F3-BCB7-B55F12C0183D	9D555B5F-01C2-4422-B5C0-76B0146BBFF8	TCGA-DJ-A4UT-10A-01D-A25A-08	HG19_Broad_variant	TCGA-DJ-A4UT	TCGA-THCA	NA	s12624	Broad Institute of MIT and Harvard	Memorial Sloan Kettering	United States	NO	T1a	N0	Thyroid Papillary Carcinoma - Classical/usual	Stage I	1672956360	1558920770	114035590	0.068164115
13722.58cfa82ee4b0c9d6adf6ab9f	G35154.TCGA-TM-A7CF-02A-11D-A32B-08.4	58cfa82ee4b0c9d6adf6ab9f	G35154.TCGA-TM-A7CF-02A-11D-A32B-08.4.filtered.	WGS	G35154.TCGA-TM-A7CF-02A-11D-A32B-08.4	G35154.TCGA-TM-A7CF-02A-11D-A32B-08.4.bam	7.09	NA	0.07	58cfa82ee4b0c9d6adf6ab9f	G35154.TCGA-TM-A7CF-02A-11D-A32B-08.4.bam	Alive	FEMALE	WHITE	NOT HISPANIC OR LATINO	Brain Lower Grade Glioma	Aligned reads	TCGA-TM-A7CF-02A	033C1F48-9225-4159-B23B-7042272877DA	Recurrent Tumor	Illumina HiSeq	1ab4fe08-6067-42db-94b9-7cf6729b1dba	Brain	41	204F56B8-2A07-461B-B4FB-51399AA93BEC	21BF981D-32C6-4973-9C13-124087076E74	TCGA-TM-A7CF-02A-11D-A32B-08	HG19_Broad_variant	TCGA-TM-A7CF	TCGA-LGG	NA	s8549	Broad Institute of MIT and Harvard	The University of New South Wales	Australia	NO	Not available	Not available	Astrocytoma	Not available	1586801409	1571052023	15749386	0.009925241
13722.58cfa831e4b0c9d6adf6c3ba	TCGA-CC-5261-10A-01D-A12Z-10_wgs_Illumina	58cfa831e4b0c9d6adf6c3ba	TCGA-CC-5261-10A-01D-A12Z-10_wgs_Illumina.filtered.	WGS	TCGA-CC-5261-10A-01D-A12Z-10_wgs_Illumina	TCGA-CC-5261-10A-01D-A12Z-10_wgs_Illumina.bam	77.6	1.95	0.08	58cfa831e4b0c9d6adf6c3ba	TCGA-CC-5261-10A-01D-A12Z-10_wgs_Illumina.bam	Alive	MALE	ASIAN	NOT HISPANIC OR LATINO	Liver Hepatocellular Carcinoma	Aligned reads	TCGA-CC-5261-10A	1AD7F17E-B3B8-40E9-AAB8-5A17E0AEC408	Blood Derived Normal	Illumina HiSeq	59883362-cc79-4771-8824-7cc42fa91622	Liver	44	6FA15D13-FA7E-4974-843A-982C934047A9	5AD24CF2-DB35-428A-A10F-50B2DECBE482	TCGA-CC-5261-10A-01D-A12Z-10	GRCh37-lite	TCGA-CC-5261	TCGA-LIHC	NA	s16583	Baylor College of Medicine	ILSbio	None	NO	T2	N0	Hepatocellular Carcinoma	Stage II	1128018670	1066646920	61371750	0.054406679
13722.58cfa832e4b0c9d6adf6d2f0	TCGA-KN-8431-11A-01D-2311-10_wgs_Illumina	58cfa832e4b0c9d6adf6d2f0	TCGA-KN-8431-11A-01D-2311-10_wgs_Illumina.filtered.	WGS	TCGA-KN-8431-11A-01D-2311-10_wgs_Illumina	TCGA-KN-8431-11A-01D-2311-10_wgs_Illumina.bam	219.3	NA	0.05	58cfa832e4b0c9d6adf6d2f0	TCGA-KN-8431-11A-01D-2311-10_wgs_Illumina.bam	Alive	FEMALE	Not available	Not available	Kidney Chromophobe	Aligned reads	TCGA-KN-8431-11A	04E9A63A-D742-488C-8564-BF9D79AA2091	Solid Tissue Normal	Illumina HiSeq	8dc5c8bc-edb1-4b71-b884-8ea7778c21b4	Kidney	35	3DE64FB3-0C57-44C5-AC95-EDE3B706830B	3E1C3B30-DC01-472E-B1C3-B81A850659D3	TCGA-KN-8431-11A-01D-2311-10	GRCh37-lite	TCGA-KN-8431	TCGA-KICH	NA	s16404	Baylor College of Medicine	Harvard	United States	NO	T2	NX	Kidney Chromophobe	Stage II	1159287900	1101173425	58114475	0.050129459
13722.58cfa832e4b0c9d6adf6ce2e	TCGA-ES-A2HT-11A-11D-A183-10_wgs_Illumina	58cfa832e4b0c9d6adf6ce2e	TCGA-ES-A2HT-11A-11D-A183-10_wgs_Illumina.filtered.	WGS	TCGA-ES-A2HT-11A-11D-A183-10_wgs_Illumina	TCGA-ES-A2HT-11A-11D-A183-10_wgs_Illumina.bam	26.57	NA	0.08	58cfa832e4b0c9d6adf6ce2e	TCGA-ES-A2HT-11A-11D-A183-10_wgs_Illumina.bam	Dead	MALE	BLACK OR AFRICAN AMERICAN	NOT HISPANIC OR LATINO	Liver Hepatocellular Carcinoma	Aligned reads	TCGA-ES-A2HT-11A	7DD3BDA9-3A0A-46FA-B052-A6D24B847804	Solid Tissue Normal	Illumina HiSeq	931609b6-b02c-447c-9dae-d1c3456508ee	Liver	54	723A470F-6855-409A-AAD4-D6B933313239	1A9DD052-17C3-4A9D-A566-AD9F88B85428	TCGA-ES-A2HT-11A-11D-A183-10	GRCh37-lite	TCGA-ES-A2HT	TCGA-LIHC	438	s16985	Baylor College of Medicine	University of Florida	United States	NO	T1	NX	Hepatocellular Carcinoma	Stage I	1172416270	1106501310	65914960	0.056221465
13722.58cfa832e4b0c9d6adf6cf77	TCGA-FV-A23B-11A-11D-A16V-10_wgs_Illumina	58cfa832e4b0c9d6adf6cf77	TCGA-FV-A23B-11A-11D-A16V-10_wgs_Illumina.filtered.	WGS	TCGA-FV-A23B-11A-11D-A16V-10_wgs_Illumina	TCGA-FV-A23B-11A-11D-A16V-10_wgs_Illumina.bam	59.54	1.84	0.08	58cfa832e4b0c9d6adf6cf77	TCGA-FV-A23B-11A-11D-A16V-10_wgs_Illumina.bam	Alive	FEMALE	WHITE	NOT HISPANIC OR LATINO	Liver Hepatocellular Carcinoma	Aligned reads	TCGA-FV-A23B-11A	C95ED407-BCC2-44AA-BC59-BF7549F2D665	Solid Tissue Normal	Illumina HiSeq	21726edb-b580-4d98-92c8-f4311975c3c8	Liver	70	CF3E04FE-9FC4-4293-A7C0-B46510F590E9	6C3072B0-3EB6-4A43-8A18-74E5A5869D4C	TCGA-FV-A23B-11A-11D-A16V-10	GRCh37-lite	TCGA-FV-A23B	TCGA-LIHC	NA	s17062	Baylor College of Medicine	International Genomics Consortium	United States	NO	T2	N0	Hepatocellular Carcinoma	Stage II	1099905396	1043085028	56820368	0.051659323
13722.58cfa82ee4b0c9d6adf6ad5d	G8891.TCGA-66-2756-11A-01D-1180-08.1	58cfa82ee4b0c9d6adf6ad5d	G8891.TCGA-66-2756-11A-01D-1180-08.1.filtered.	WGS	G8891.TCGA-66-2756-11A-01D-1180-08.1	G8891.TCGA-66-2756-11A-01D-1180-08.1.bam	386.6	1.9	0.14	58cfa82ee4b0c9d6adf6ad5d	G8891.TCGA-66-2756-11A-01D-1180-08.1.bam	Alive	MALE	Not available	Not available	Lung Squamous Cell Carcinoma	Aligned reads	TCGA-66-2756-11A	43ABE847-4BA7-466E-8283-5D7B80B999A7	Solid Tissue Normal	Illumina HiSeq	ed3fa380-2bbd-47e8-a9a5-8cbf0d4e91ab	Lung	68	2C9885EA-EA3F-499C-8EFC-557ECB083AAA	9C52F252-FC91-4D59-A85F-804DBA93C9C4	TCGA-66-2756-11A-01D-1180-08	HG19_Broad_variant	TCGA-66-2756	TCGA-LUSC	NA	s9983	Broad Institute of MIT and Harvard	Indivumed	Germany	NO	T4	N0	Lung Squamous Cell Carcinoma- Not Otherwise Specified (NOS)	Stage IIIB	1882640132	1663064131	219576001	0.116631956
13722.58cfa82ee4b0c9d6adf6ace0	G39020.TCGA-CG-5723-01A-11D-1600-08.1	58cfa82ee4b0c9d6adf6ace0	G39020.TCGA-CG-5723-01A-11D-1600-08.1.filtered.	WGS	G39020.TCGA-CG-5723-01A-11D-1600-08.1	G39020.TCGA-CG-5723-01A-11D-1600-08.1.bam	224	1.9	0.05	58cfa82ee4b0c9d6adf6ace0	G39020.TCGA-CG-5723-01A-11D-1600-08.1.bam	Alive	MALE	Not available	Not available	Stomach Adenocarcinoma	Aligned reads	TCGA-CG-5723-01A	0F00AD32-E4BE-49D4-A02A-D233BFC913C5	Primary Tumor	Illumina HiSeq	2a8e56af-ea0b-4304-805e-db8a07ae73dc	Stomach	83	4CCD9CCB-BF50-44EB-AA55-133D8824C433	FFB4F42B-58E9-40C3-8963-11804F041375	TCGA-CG-5723-01A-11D-1600-08	HG19_Broad_variant	TCGA-CG-5723	TCGA-STAD	NA	s14810	Broad Institute of MIT and Harvard	Indivumed	Germany	NO	T2	N1	Stomach Adenocarcinoma Not Otherwise Specified (NOS)	Stage II	1874751070	1756317661	118433409	0.063172872
13722.58cfa831e4b0c9d6adf6ca82	TCGA-DD-A1EH-11A-11D-A12Z-10_wgs_Illumina	58cfa831e4b0c9d6adf6ca82	TCGA-DD-A1EH-11A-11D-A12Z-10_wgs_Illumina.filtered.	WGS	TCGA-DD-A1EH-11A-11D-A12Z-10_wgs_Illumina	TCGA-DD-A1EH-11A-11D-A12Z-10_wgs_Illumina.bam	34.95	1.92	0.08	58cfa831e4b0c9d6adf6ca82	TCGA-DD-A1EH-11A-11D-A12Z-10_wgs_Illumina.bam	Alive	MALE	WHITE	NOT HISPANIC OR LATINO	Liver Hepatocellular Carcinoma	Aligned reads	TCGA-DD-A1EH-11A	CAB5B264-ABAB-4BDB-816E-9D2C0AC30629	Solid Tissue Normal	Illumina HiSeq	bbef94ab-fc58-467f-8597-4226604d2853	Liver	23	DB3D6662-EEBB-4396-93E3-B5F1022C90D2	81482A77-5ED0-469A-8FF4-04B5ABF752E1	TCGA-DD-A1EH-11A-11D-A12Z-10	GRCh37-lite	TCGA-DD-A1EH	TCGA-LIHC	NA	s16777	Baylor College of Medicine	Mayo Clinic - Rochester	United States	NO	T3	N0	Hepatocellular Carcinoma	Stage III	1095255402	1032008517	63246885	0.057746243
13722.58cfa82ee4b0c9d6adf6a9b2	G2146.TCGA-06-0185-01A-01D.9	58cfa82ee4b0c9d6adf6a9b2	G2146.TCGA-06-0185-01A-01D.9.filtered.	WGS	G2146.TCGA-06-0185-01A-01D.9	G2146.TCGA-06-0185-01A-01D.9.bam	194.47	1.89	0.17	58cfa82ee4b0c9d6adf6a9b2	G2146.TCGA-06-0185-01A-01D.9.bam	Alive	MALE	WHITE	NOT HISPANIC OR LATINO	Glioblastoma Multiforme	Aligned reads	TCGA-06-0185-01A	8F3ACBBD-B2CA-4E66-8FE5-DBB49277F35B	Primary Tumor	Illumina GA	225007db-7839-42fb-9cdc-bf50718b3079	Brain	54	08737D76-27B8-4472-86F4-C25F99D98439	B6CDB961-42B2-489F-A59E-8C8B892CCA04	TCGA-06-0185-01A-01D-0507-08	HG19_Broad_variant	TCGA-06-0185	TCGA-GBM	NA	s14342	Broad Institute of MIT and Harvard	Henry Ford Hospital	None	NO	Not available	Not available	Untreated primary (de novo) GBM	Not available	1677820283	1394607943	283212340	0.168797781
13722.58cfa832e4b0c9d6adf6d32c	TCGA-KN-8429-11A-01D-2311-10_wgs_Illumina	58cfa832e4b0c9d6adf6d32c	TCGA-KN-8429-11A-01D-2311-10_wgs_Illumina.filtered.	WGS	TCGA-KN-8429-11A-01D-2311-10_wgs_Illumina	TCGA-KN-8429-11A-01D-2311-10_wgs_Illumina.bam	298.3	NA	0.05	58cfa832e4b0c9d6adf6d32c	TCGA-KN-8429-11A-01D-2311-10_wgs_Illumina.bam	Alive	FEMALE	WHITE	Not available	Kidney Chromophobe	Aligned reads	TCGA-KN-8429-11A	366219B9-FDE3-4D2D-82D3-15FE6245AA98	Solid Tissue Normal	Illumina HiSeq	8009019c-2ba8-483b-9a77-38c124a731d5	Kidney	38	F69DE2AF-C874-4667-B028-D1ED4FF5A11B	8A9AADE0-01C0-49A8-9A47-1498341EDFF7	TCGA-KN-8429-11A-01D-2311-10	GRCh37-lite	TCGA-KN-8429	TCGA-KICH	NA	s16443	Baylor College of Medicine	Harvard	United States	NO	T3a	N0	Kidney Chromophobe	Stage III	967931402	908309626	59621776	0.061597109
13722.58cfa831e4b0c9d6adf6cdbc	TCGA-FF-8062-10A-01D-2210-10_wgs_Illumina	58cfa831e4b0c9d6adf6cdbc	TCGA-FF-8062-10A-01D-2210-10_wgs_Illumina.filtered.	WGS	TCGA-FF-8062-10A-01D-2210-10_wgs_Illumina	TCGA-FF-8062-10A-01D-2210-10_wgs_Illumina.bam	223	NA	0.05	58cfa831e4b0c9d6adf6cdbc	TCGA-FF-8062-10A-01D-2210-10_wgs_Illumina.bam	Alive	FEMALE	ASIAN	NOT HISPANIC OR LATINO	Lymphoid Neoplasm Diffuse Large B-cell Lymphoma	Aligned reads	TCGA-FF-8062-10A	0E9FCCCC-0630-408D-A121-2C6413824CB7	Blood Derived Normal	Illumina HiSeq	7bcd5576-94f6-428d-b0c6-30226e96c547	Lymph Nodes	60	303B29CB-6CE3-4FD8-891C-6AA8D8B5F1A2	1EDEE53E-5B0F-44C1-93E4-AD0778E1E147	TCGA-FF-8062-10A-01D-2210-10	GRCh37-lite	TCGA-FF-8062	TCGA-DLBC	NA	s1111	Baylor College of Medicine	SingHealth	Singapore	NO	Not available	Not available	Diffuse large B-cell lymphoma (DLBCL) NOS (any anatomic site nodal or extranodal)	Not available	1211841028	1149771922	62069106	0.051218852
13722.58cfa82de4b0c9d6adf6a758	G13231.TCGA-60-2724-11A-01D-1522-08.2	58cfa82de4b0c9d6adf6a758	G13231.TCGA-60-2724-11A-01D-1522-08.2.filtered.	WGS	G13231.TCGA-60-2724-11A-01D-1522-08.2	G13231.TCGA-60-2724-11A-01D-1522-08.2.bam	391.6	1.9	0.05	58cfa82de4b0c9d6adf6a758	G13231.TCGA-60-2724-11A-01D-1522-08.2.bam	Alive	MALE	WHITE	NOT HISPANIC OR LATINO	Lung Squamous Cell Carcinoma	Aligned reads	TCGA-60-2724-11A	A3E1AC67-A1F2-44FB-8343-A7E8239FC24A	Solid Tissue Normal	Illumina HiSeq	935ba288-e46d-42be-90ed-e92cd542f105	Lung	47	10F7D78C-3D61-40CA-89C3-80F0E0664343	E54D3ECF-0E9E-4718-9038-3C5B78B0FD8C	TCGA-60-2724-11A-01D-1522-08	HG19_Broad_variant	TCGA-60-2724	TCGA-LUSC	NA	s10156	Broad Institute of MIT and Harvard	Roswell Park	United States	NO	T3	N1	Lung Squamous Cell Carcinoma- Not Otherwise Specified (NOS)	Stage IIIA	1794905240	1678454763	116450477	0.064878343
13722.58cfa830e4b0c9d6adf6c04a	TCGA-B1-A47M-11A-11D-A25F-10_wgs_Illumina	58cfa830e4b0c9d6adf6c04a	TCGA-B1-A47M-11A-11D-A25F-10_wgs_Illumina.filtered.	WGS	TCGA-B1-A47M-11A-11D-A25F-10_wgs_Illumina	TCGA-B1-A47M-11A-11D-A25F-10_wgs_Illumina.bam	21.69	NA	0.08	58cfa830e4b0c9d6adf6c04a	TCGA-B1-A47M-11A-11D-A25F-10_wgs_Illumina.bam	Alive	MALE	BLACK OR AFRICAN AMERICAN	NOT HISPANIC OR LATINO	Kidney Renal Papillary Cell Carcinoma	Aligned reads	TCGA-B1-A47M-11A	072507CF-1249-4B28-86D4-3AB97822A74C	Solid Tissue Normal	Illumina HiSeq	08b6c4cd-121d-4026-8c69-aaf9266d4f94	Kidney	79	FFC06C44-09CF-4888-9B8B-B78E2CCCC4A9	A154CE02-1879-432F-8B26-2EAE5672904E	TCGA-B1-A47M-11A-11D-A25F-10	GRCh37-lite	TCGA-B1-A47M	TCGA-KIRP	NA	s11854	Baylor College of Medicine	University of Pittsburgh	United States	NO	T3a	NX	Kidney Papillary Renal Cell Carcinoma	Stage III	1166284636	1090318137	75966499	0.065135471
13722.58cfa832e4b0c9d6adf6ced4	TCGA-FV-A495-10A-01D-A25V-10_wgs_Illumina	58cfa832e4b0c9d6adf6ced4	TCGA-FV-A495-10A-01D-A25V-10_wgs_Illumina.filtered.	WGS	TCGA-FV-A495-10A-01D-A25V-10_wgs_Illumina	TCGA-FV-A495-10A-01D-A25V-10_wgs_Illumina.bam	69.44	NA	0.08	58cfa832e4b0c9d6adf6ced4	TCGA-FV-A495-10A-01D-A25V-10_wgs_Illumina.bam	Alive	FEMALE	WHITE	NOT HISPANIC OR LATINO	Liver Hepatocellular Carcinoma	Aligned reads	TCGA-FV-A495-10A	BD48FA5E-0152-46F0-A4FA-8CF723FF2DCD	Blood Derived Normal	Illumina HiSeq	5fcb27fa-0faa-4474-9df8-33b05001f145	Liver	51	A6F9CD7E-5906-47C7-A344-7CCD199F28C9	88A0F90D-E075-45DA-B4BF-8DFC9FD6B6A8	TCGA-FV-A495-10A-01D-A25V-10	GRCh37-lite	TCGA-FV-A495	TCGA-LIHC	NA	s16987	Baylor College of Medicine	International Genomics Consortium	United States	NO	T2	NX	Hepatocellular Carcinoma	Stage II	1061791928	1005649875	56142053	0.052874816
13722.58cfa82ee4b0c9d6adf6a99c	G35154.TCGA-IK-7675-01A-11D-2086-08.6	58cfa82ee4b0c9d6adf6a99c	G35154.TCGA-IK-7675-01A-11D-2086-08.6.filtered.	WGS	G35154.TCGA-IK-7675-01A-11D-2086-08.6	G35154.TCGA-IK-7675-01A-11D-2086-08.6.bam	224	NA	0.05	58cfa82ee4b0c9d6adf6a99c	G35154.TCGA-IK-7675-01A-11D-2086-08.6.bam	Dead	MALE	WHITE	HISPANIC OR LATINO	Brain Lower Grade Glioma	Aligned reads	TCGA-IK-7675-01A	A5F851C5-6130-4EA1-9F86-BE59331A92F7	Primary Tumor	Illumina HiSeq	19191a31-9d4e-43a8-a88e-aff919fd0f95	Brain	43	661F567E-3E63-4692-8EF8-B80A83E6C8DE	A78544D7-65C6-4778-AF62-CEEC24C14056	TCGA-IK-7675-01A-11D-2086-08	HG19_Broad_variant	TCGA-IK-7675	TCGA-LGG	578	s8552	Broad Institute of MIT and Harvard	Christiana Healthcare	United States	NO	Not available	Not available	Oligodendroglioma	Not available	2303410000	2197060000	106350000	0.046170677
13722.58cfa830e4b0c9d6adf6c040	TCGA-B1-A47O-10A-01D-A25F-10_wgs_Illumina	58cfa830e4b0c9d6adf6c040	TCGA-B1-A47O-10A-01D-A25F-10_wgs_Illumina.filtered.	WGS	TCGA-B1-A47O-10A-01D-A25F-10_wgs_Illumina	TCGA-B1-A47O-10A-01D-A25F-10_wgs_Illumina.bam	7.61	NA	0.08	58cfa830e4b0c9d6adf6c040	TCGA-B1-A47O-10A-01D-A25F-10_wgs_Illumina.bam	Alive	FEMALE	WHITE	NOT HISPANIC OR LATINO	Kidney Renal Papillary Cell Carcinoma	Aligned reads	TCGA-B1-A47O-10A	6A6C1569-1045-4ED3-ACDB-5C45E47614CA	Blood Derived Normal	Illumina HiSeq	4ccdd976-871c-4252-a834-d59f524b87d3	Kidney	54	CB7D8EC2-ABD0-44BE-8567-E23FAF81C089	C023A62C-E498-4E1E-BE91-99CF6D7B0708	TCGA-B1-A47O-10A-01D-A25F-10	GRCh37-lite	TCGA-B1-A47O	TCGA-KIRP	NA	s11769	Baylor College of Medicine	University of Pittsburgh	United States	NO	T1b	N0	Kidney Papillary Renal Cell Carcinoma	Stage I	1142232808	1072384984	69847824	0.061150252
13722.58cfa82ee4b0c9d6adf6add4	G39020.TCGA-CG-5724-01A-11D-1600-08.3	58cfa82ee4b0c9d6adf6add4	G39020.TCGA-CG-5724-01A-11D-1600-08.3.filtered.	WGS	G39020.TCGA-CG-5724-01A-11D-1600-08.3	G39020.TCGA-CG-5724-01A-11D-1600-08.3.bam	362	1.9	0.05	58cfa82ee4b0c9d6adf6add4	G39020.TCGA-CG-5724-01A-11D-1600-08.3.bam	Dead	MALE	Not available	Not available	Stomach Adenocarcinoma	Aligned reads	TCGA-CG-5724-01A	0B4E8D73-459D-4930-9D1A-ABB8D53E1844	Primary Tumor	Illumina HiSeq	f2f2a0e8-364c-4603-8030-6f0f803fe21c	Stomach	59	4D624B21-5AEE-42B8-B192-8AFECB51434D	6DAC8CA0-F776-4EA2-85C4-AEFBA4966BE7	TCGA-CG-5724-01A-11D-1600-08	HG19_Broad_variant	TCGA-CG-5724	TCGA-STAD	366	s15174	Broad Institute of MIT and Harvard	Indivumed	Germany	NO	T3	N3	Stomach Adenocarcinoma Diffuse Type	Stage IV	1973912508	1886832804	87079704	0.044115281
13722.58cfa82ee4b0c9d6adf6ae36	G49837.TCGA-90-7767-01A-11D-A320-08.3	58cfa82ee4b0c9d6adf6ae36	G49837.TCGA-90-7767-01A-11D-A320-08.3.filtered.	WGS	G49837.TCGA-90-7767-01A-11D-A320-08.3	G49837.TCGA-90-7767-01A-11D-A320-08.3.bam	263	NA	0.08	58cfa82ee4b0c9d6adf6ae36	G49837.TCGA-90-7767-01A-11D-A320-08.3.bam	Alive	MALE	WHITE	NOT HISPANIC OR LATINO	Lung Squamous Cell Carcinoma	Aligned reads	TCGA-90-7767-01A	9DFF11CD-0784-4A60-9C77-43F8957D3DFA	Primary Tumor	Illumina HiSeq	667b4d6b-e888-4912-a5fd-74910e9b2f8e	Lung	56	609D3070-4B64-42EE-B071-42BE33DF7600	48F68F73-3AC0-44AC-BA12-B8889FCB7F38	TCGA-90-7767-01A-11D-A320-08	HG19_Broad_variant	TCGA-90-7767	TCGA-LUSC	NA	s9981	Broad Institute of MIT and Harvard	ABS - IUPUI	United States	NO	T2b	N1	Lung Squamous Cell Carcinoma- Not Otherwise Specified (NOS)	Stage IIB	1943708368	1826454177	117254191	0.060324992
13722.58cfa82ee4b0c9d6adf6a826	G35154.TCGA-DU-5872-01A-11D-A465-08.1	58cfa82ee4b0c9d6adf6a826	G35154.TCGA-DU-5872-01A-11D-A465-08.1.filtered.	WGS	G35154.TCGA-DU-5872-01A-11D-A465-08.1	G35154.TCGA-DU-5872-01A-11D-A465-08.1.bam	31.7	1.8	0.09	58cfa82ee4b0c9d6adf6a826	G35154.TCGA-DU-5872-01A-11D-A465-08.1.bam	Alive	FEMALE	BLACK OR AFRICAN AMERICAN	NOT HISPANIC OR LATINO	Brain Lower Grade Glioma	Aligned reads	TCGA-DU-5872-01A	48607130-C09A-491D-882F-7D2591D13182	Primary Tumor	Illumina HiSeq	359efa91-062f-491e-805a-0130efb943eb	Brain	43	048550EE-189D-483D-B07F-B77F10278420	0BCE913F-C4A0-4CC6-9A8B-A223F00CBA11	TCGA-DU-5872-01A-11D-A465-08	HG19_Broad_variant	TCGA-DU-5872	TCGA-LGG	NA	s8528	Broad Institute of MIT and Harvard	Henry Ford Hospital	United States	NO	Not available	Not available	Oligoastrocytoma	Not available	1714002089	1702800495	11201594	0.006535344
13722.58cfa82ee4b0c9d6adf6afd8	G48125.TCGA-10-0938-01A-02D-A312-08.2	58cfa82ee4b0c9d6adf6afd8	G48125.TCGA-10-0938-01A-02D-A312-08.2.filtered.	WGS	G48125.TCGA-10-0938-01A-02D-A312-08.2	G48125.TCGA-10-0938-01A-02D-A312-08.2.bam	115.67	1.9	0.07	58cfa82ee4b0c9d6adf6afd8	G48125.TCGA-10-0938-01A-02D-A312-08.2.bam	Dead	FEMALE	WHITE	Not available	Ovarian Serous Cystadenocarcinoma	Aligned reads	TCGA-10-0938-01A	7CA97692-0BF5-4BBD-81CE-10A051D04BD5	Primary Tumor	Illumina HiSeq	6df8b7aa-5a5e-4a7c-bd82-de0c3fff4dda	Ovary	80	C11664E8-8883-4A0F-87C3-6FDC903860D5	8093649A-74D6-4832-9154-8CC0182FA381	TCGA-10-0938-01A-02D-A312-08	HG19_Broad_variant	TCGA-10-0938	TCGA-OV	636	s17481	Broad Institute of MIT and Harvard	MD Anderson Cancer Center	None	NO	Not available	Not available	Serous Cystadenocarcinoma	Not available	1902867586	1823519592	79347994	0.041699167
13722.58cfa831e4b0c9d6adf6cc3a	TCGA-EP-A2KA-10A-01D-A183-10_wgs_Illumina	58cfa831e4b0c9d6adf6cc3a	TCGA-EP-A2KA-10A-01D-A183-10_wgs_Illumina.filtered.	WGS	TCGA-EP-A2KA-10A-01D-A183-10_wgs_Illumina	TCGA-EP-A2KA-10A-01D-A183-10_wgs_Illumina.bam	28.51	NA	0.08	58cfa831e4b0c9d6adf6cc3a	TCGA-EP-A2KA-10A-01D-A183-10_wgs_Illumina.bam	Alive	FEMALE	WHITE	NOT HISPANIC OR LATINO	Liver Hepatocellular Carcinoma	Aligned reads	TCGA-EP-A2KA-10A	440375D7-CDCD-418A-8992-0A8CA42D290D	Blood Derived Normal	Illumina HiSeq	67a513da-3e37-4a1f-9f61-4cc8962897da	Liver	52	96080E33-92A4-4B10-8957-8E2D27501470	A9D75099-91A1-40AA-A8F1-E6035ACD821D	TCGA-EP-A2KA-10A-01D-A183-10	GRCh37-lite	TCGA-EP-A2KA	TCGA-LIHC	NA	s16590	Baylor College of Medicine	Christiana Healthcare	United States	NO	T3a	NX	Hepatocellular Carcinoma	Stage IIIA	1071942202	1020737554	51204648	0.047768105
13722.58cfa830e4b0c9d6adf6bc8e	TCGA-AG-3901-01A-01D-1989-10_wgs_Illumina	58cfa830e4b0c9d6adf6bc8e	TCGA-AG-3901-01A-01D-1989-10_wgs_Illumina.filtered.	WGS	TCGA-AG-3901-01A-01D-1989-10_wgs_Illumina	TCGA-AG-3901-01A-01D-1989-10_wgs_Illumina.bam	510.89	1.9	0.15	58cfa830e4b0c9d6adf6bc8e	TCGA-AG-3901-01A-01D-1989-10_wgs_Illumina.bam	Alive	FEMALE	Not available	Not available	Rectum Adenocarcinoma	Aligned reads	TCGA-AG-3901-01A	1586CB0A-081A-4364-9470-46F9D0F0167D	Primary Tumor	Illumina HiSeq	51acbe73-78d9-48e4-b937-42a159dfb5a5	Colorectal	67	93B755E6-5D6E-4542-8BAE-2121F44F590C	7D59205A-65EC-4341-9748-28639D82ED29	TCGA-AG-3901-01A-01D-1989-10	GRCh37-lite	TCGA-AG-3901	TCGA-READ	NA	s2160	Baylor College of Medicine	Indivumed	Germany	NO	T3	N1	Rectal Mucinous Adenocarcinoma	Stage IIIB	1705835054	1615989691	89845363	0.052669432
13722.58cfa832e4b0c9d6adf6ce82	TCGA-FV-A3R3-10A-01D-A22F-10_wgs_Illumina	58cfa832e4b0c9d6adf6ce82	TCGA-FV-A3R3-10A-01D-A22F-10_wgs_Illumina.filtered.	WGS	TCGA-FV-A3R3-10A-01D-A22F-10_wgs_Illumina	TCGA-FV-A3R3-10A-01D-A22F-10_wgs_Illumina.bam	31.27	NA	0.08	58cfa832e4b0c9d6adf6ce82	TCGA-FV-A3R3-10A-01D-A22F-10_wgs_Illumina.bam	Alive	FEMALE	WHITE	NOT HISPANIC OR LATINO	Liver Hepatocellular Carcinoma	Aligned reads	TCGA-FV-A3R3-10A	3DD7C93D-8194-44EE-8014-10DD81EF6441	Blood Derived Normal	Illumina HiSeq	faf36a41-75ac-4cb2-8766-8a6f549a3d28	Liver	38	ACFD9A5E-4AC4-47F0-BD62-AED70AD2BF9F	64EDDDFD-F366-4D51-A8B4-A357B2C68E6C	TCGA-FV-A3R3-10A-01D-A22F-10	GRCh37-lite	TCGA-FV-A3R3	TCGA-LIHC	NA	s16684	Baylor College of Medicine	International Genomics Consortium	United States	NO	T1	NX	Hepatocellular Carcinoma	Stage I	1223850922	1162671250	61179672	0.049989481
13722.58cfa831e4b0c9d6adf6caea	TCGA-DD-A1ED-10A-01D-A152-10_wgs_Illumina	58cfa831e4b0c9d6adf6caea	TCGA-DD-A1ED-10A-01D-A152-10_wgs_Illumina.filtered.	WGS	TCGA-DD-A1ED-10A-01D-A152-10_wgs_Illumina	TCGA-DD-A1ED-10A-01D-A152-10_wgs_Illumina.bam	22.56	1.86	0.08	58cfa831e4b0c9d6adf6caea	TCGA-DD-A1ED-10A-01D-A152-10_wgs_Illumina.bam	Alive	MALE	WHITE	NOT HISPANIC OR LATINO	Liver Hepatocellular Carcinoma	Aligned reads	TCGA-DD-A1ED-10A	0FF6364A-E6F4-47CA-A7E7-14705BF0A8DF	Blood Derived Normal	Illumina HiSeq	80ff36bd-f432-4a8a-9d54-1ee37d61e9b7	Liver	68	115A96B3-2DE6-4D41-8FE9-78DE18C49EF4	09455F77-1BC1-4F4B-9B75-DD79FD3237C3	TCGA-DD-A1ED-10A-01D-A152-10	GRCh37-lite	TCGA-DD-A1ED	TCGA-LIHC	NA	s16974	Baylor College of Medicine	Mayo Clinic - Rochester	United States	NO	T1	N0	Hepatocellular Carcinoma	Stage I	1099429404	1033067788	66361616	0.060360052
13722.58cfa82ee4b0c9d6adf6adf9	G49837.TCGA-77-7139-10A-01D-A320-08.3	58cfa82ee4b0c9d6adf6adf9	G49837.TCGA-77-7139-10A-01D-A320-08.3.filtered.	WGS	G49837.TCGA-77-7139-10A-01D-A320-08.3	G49837.TCGA-77-7139-10A-01D-A320-08.3.bam	88.3	NA	0.08	58cfa82ee4b0c9d6adf6adf9	G49837.TCGA-77-7139-10A-01D-A320-08.3.bam	Alive	MALE	WHITE	Not available	Lung Squamous Cell Carcinoma	Aligned reads	TCGA-77-7139-10A	EE850103-6314-41A3-9734-8B520DE95B40	Blood Derived Normal	Illumina HiSeq	a87795cf-51a0-468f-bc46-142e6bf5d1c1	Lung	56	13CE75EA-0190-4FC3-8276-FB1DA412C1FA	C765A6F5-18F4-4D57-BAB3-719BBC3DA28A	TCGA-77-7139-10A-01D-A320-08	HG19_Broad_variant	TCGA-77-7139	TCGA-LUSC	NA	s10507	Broad Institute of MIT and Harvard	Prince Charles Hospital	Australia	NO	T2	N1	Lung Squamous Cell Carcinoma- Not Otherwise Specified (NOS)	Stage IIB	1720833100	1591785509	129047591	0.074991346
13722.58cfa82ee4b0c9d6adf6acf2	G49537.TCGA-DJ-A13L-10A-01D-A21Z-08.1	58cfa82ee4b0c9d6adf6acf2	G49537.TCGA-DJ-A13L-10A-01D-A21Z-08.1.filtered.	WGS	G49537.TCGA-DJ-A13L-10A-01D-A21Z-08.1	G49537.TCGA-DJ-A13L-10A-01D-A21Z-08.1.bam	20.69	NA	0.08	58cfa82ee4b0c9d6adf6acf2	G49537.TCGA-DJ-A13L-10A-01D-A21Z-08.1.bam	Alive	MALE	WHITE	NOT HISPANIC OR LATINO	Thyroid Carcinoma	Aligned reads	TCGA-DJ-A13L-10A	C7A2F394-3E3F-4C90-9F1E-F2BE3E5B0D6B	Blood Derived Normal	Illumina HiSeq	77b317e4-8f61-4e49-8b6a-a07af3f7cf98	Thyroid	85	1985D930-DCB1-45FA-A706-559F7B77009E	D2657B4B-D086-43DD-A2F5-0BD9C7D4E4BA	TCGA-DJ-A13L-10A-01D-A21Z-08	HG19_Broad_variant	TCGA-DJ-A13L	TCGA-THCA	NA	s12741	Broad Institute of MIT and Harvard	Memorial Sloan Kettering	United States	NO	T1b	N0	Thyroid Papillary Carcinoma - Tall Cell (>= 50% tall cell features)	Stage I	1688050404	1558661173	129389231	0.076650099
13722.58cfa831e4b0c9d6adf6c78c	TCGA-CZ-5453-11A-01D-2102-10_wgs_Illumina	58cfa831e4b0c9d6adf6c78c	TCGA-CZ-5453-11A-01D-2102-10_wgs_Illumina.filtered.	WGS	TCGA-CZ-5453-11A-01D-2102-10_wgs_Illumina	TCGA-CZ-5453-11A-01D-2102-10_wgs_Illumina.bam	87.4	1.9	0.14	58cfa831e4b0c9d6adf6c78c	TCGA-CZ-5453-11A-01D-2102-10_wgs_Illumina.bam	Alive	MALE	WHITE	Not available	Kidney Renal Clear Cell Carcinoma	Aligned reads	TCGA-CZ-5453-11A	577847B9-F9B6-4954-868F-3D5AB2B4F694	Solid Tissue Normal	Illumina HiSeq	cabd58e7-62b7-4dee-aeb2-88576b747d22	Kidney	67	55ECC463-2410-491D-B052-C1CDE828E3FC	1187935B-396F-4E6E-8ABE-A95031D059AA	TCGA-CZ-5453-11A-01D-2102-10	GRCh37-lite	TCGA-CZ-5453	TCGA-KIRC	NA	s8841	Baylor College of Medicine	Harvard	None	NO	T2	NX	Kidney Clear Cell Renal Carcinoma	Stage II	1191396520	1124427826	66968694	0.056210248
13722.58cfa82ee4b0c9d6adf6af96	G49538.TCGA-06-0221-02A-11D-2280-08.1	58cfa82ee4b0c9d6adf6af96	G49538.TCGA-06-0221-02A-11D-2280-08.1.filtered.	WGS	G49538.TCGA-06-0221-02A-11D-2280-08.1	G49538.TCGA-06-0221-02A-11D-2280-08.1.bam	135.06	1.9	0.05	58cfa82ee4b0c9d6adf6af96	G49538.TCGA-06-0221-02A-11D-2280-08.1.bam	Dead	MALE	WHITE	NOT HISPANIC OR LATINO	Glioblastoma Multiforme	Aligned reads	TCGA-06-0221-02A	054F472F-98CB-4559-B2E2-B5F800FC8EEF	Recurrent Tumor	Illumina HiSeq	6619b98a-9891-4fe3-976c-63cc7ce714e9	Brain	31	A1A8520B-8AAD-4CFC-A1AC-9BA874BA348A	B2D17671-D2E1-4C97-8B01-A976D5ABE1D6	TCGA-06-0221-02A-11D-2280-08	HG19_Broad_variant	TCGA-06-0221	TCGA-GBM	603	s14310	Broad Institute of MIT and Harvard	Henry Ford Hospital	None	NO	Not available	Not available	Untreated primary (de novo) GBM	Not available	2093538194	1984207133	109331061	0.052223103
13722.58cfa832e4b0c9d6adf6d2ea	TCGA-KM-8477-10A-01D-2311-10_wgs_Illumina	58cfa832e4b0c9d6adf6d2ea	TCGA-KM-8477-10A-01D-2311-10_wgs_Illumina.filtered.	WGS	TCGA-KM-8477-10A-01D-2311-10_wgs_Illumina	TCGA-KM-8477-10A-01D-2311-10_wgs_Illumina.bam	191.6	NA	0.05	58cfa832e4b0c9d6adf6d2ea	TCGA-KM-8477-10A-01D-2311-10_wgs_Illumina.bam	Alive	MALE	WHITE	NOT HISPANIC OR LATINO	Kidney Chromophobe	Aligned reads	TCGA-KM-8477-10A	9680B5FF-1882-434F-9981-E8AC33764B93	Blood Derived Normal	Illumina HiSeq	9798e143-15e6-4599-b88c-301b60ff7802	Kidney	56	F298DA5D-1657-4E77-AFE5-17452BC7425A	685B8712-1FE3-49FC-8F73-A1D25A089282	TCGA-KM-8477-10A-01D-2311-10	GRCh37-lite	TCGA-KM-8477	TCGA-KICH	NA	s16430	Baylor College of Medicine	NCI Urologic Oncology Branch	United States	NO	T1a	NX	Kidney Chromophobe	Stage I	1144878874	1071147567	73731307	0.064400967
13722.58cfa82fe4b0c9d6adf6ba12	TCGA-AA-3977-10A-01D-1024-10_wgs_Illumina	58cfa82fe4b0c9d6adf6ba12	TCGA-AA-3977-10A-01D-1024-10_wgs_Illumina.filtered.	WGS	TCGA-AA-3977-10A-01D-1024-10_wgs_Illumina	TCGA-AA-3977-10A-01D-1024-10_wgs_Illumina.bam	17.86	1.8	0.15	58cfa82fe4b0c9d6adf6ba12	TCGA-AA-3977-10A-01D-1024-10_wgs_Illumina.bam	Alive	MALE	Not available	Not available	Colon Adenocarcinoma	Aligned reads	TCGA-AA-3977-10A	33E989B9-FAC4-47D8-B429-269044AC772A	Blood Derived Normal	Illumina HiSeq	f511ad35-378f-4391-a60b-6df71d8d62ab	Colorectal	65	9553ED85-E80F-4AA3-9064-0AF8B04F7CFA	71807B57-89D9-40AB-BBBB-D63E2C86040C	TCGA-AA-3977-10A-01D-1024-10	GRCh37-lite	TCGA-AA-3977	TCGA-COAD	NA	s13367	Baylor College of Medicine	Indivumed	Germany	NO	T2	N0	Colon Adenocarcinoma	Not available	1104066086	1044538994	59527092	0.05391624
13722.58cfa82ee4b0c9d6adf6aecd	G37566.TCGA-HC-7744-01A-11D-2114-08.1	58cfa82ee4b0c9d6adf6aecd	G37566.TCGA-HC-7744-01A-11D-2114-08.1.filtered.	WGS	G37566.TCGA-HC-7744-01A-11D-2114-08.1	G37566.TCGA-HC-7744-01A-11D-2114-08.1.bam	170.3	NA	0.05	58cfa82ee4b0c9d6adf6aecd	G37566.TCGA-HC-7744-01A-11D-2114-08.1.bam	Alive	MALE	WHITE	NOT HISPANIC OR LATINO	Prostate Adenocarcinoma	Aligned reads	TCGA-HC-7744-01A	F6381367-142C-45D0-92B3-C1727D1813CE	Primary Tumor	Illumina HiSeq	8589d977-d1ca-42ea-975f-c3e664d57eba	Prostate	46	41E0D8F7-E104-43C4-B3BB-FD0B5CB3C7B2	0192D529-7340-45D8-A5F0-249CBB11CA19	TCGA-HC-7744-01A-11D-2114-08	HG19_Broad_variant	TCGA-HC-7744	TCGA-PRAD	NA	s3925	Broad Institute of MIT and Harvard	International Genomics Consortium	None	NO	T3b	N0	Prostate Adenocarcinoma Acinar Type	Not available	1898519702	1803655923	94863779	0.049967234
13722.58cfa82ee4b0c9d6adf6a9a0	G35154.TCGA-TM-A7CF-01A-11D-A32B-08.4	58cfa82ee4b0c9d6adf6a9a0	G35154.TCGA-TM-A7CF-01A-11D-A32B-08.4.filtered.	WGS	G35154.TCGA-TM-A7CF-01A-11D-A32B-08.4	G35154.TCGA-TM-A7CF-01A-11D-A32B-08.4.bam	11.46	NA	0.08	58cfa82ee4b0c9d6adf6a9a0	G35154.TCGA-TM-A7CF-01A-11D-A32B-08.4.bam	Alive	FEMALE	WHITE	NOT HISPANIC OR LATINO	Brain Lower Grade Glioma	Aligned reads	TCGA-TM-A7CF-01A	033C1F48-9225-4159-B23B-7042272877DA	Primary Tumor	Illumina HiSeq	41c3ad23-569a-452e-8577-85a783c2a020	Brain	41	ABE68BC0-FE69-409E-851E-3CCF10C8AC94	979F7FD8-AB07-40A0-869A-D08FB8E598FF	TCGA-TM-A7CF-01A-11D-A32B-08	HG19_Broad_variant	TCGA-TM-A7CF	TCGA-LGG	NA	s8116	Broad Institute of MIT and Harvard	The University of New South Wales	Australia	NO	Not available	Not available	Astrocytoma	Not available	1681922845	1663542931	18379914	0.010927917
13722.58cfa832e4b0c9d6adf6cf31	TCGA-FV-A3I1-10A-01D-A22F-10_wgs_Illumina	58cfa832e4b0c9d6adf6cf31	TCGA-FV-A3I1-10A-01D-A22F-10_wgs_Illumina.filtered.	WGS	TCGA-FV-A3I1-10A-01D-A22F-10_wgs_Illumina	TCGA-FV-A3I1-10A-01D-A22F-10_wgs_Illumina.bam	34.94	NA	0.07	58cfa832e4b0c9d6adf6cf31	TCGA-FV-A3I1-10A-01D-A22F-10_wgs_Illumina.bam	Alive	FEMALE	WHITE	NOT HISPANIC OR LATINO	Liver Hepatocellular Carcinoma	Aligned reads	TCGA-FV-A3I1-10A	BFD20D71-18A5-4F01-8D56-84378AD92359	Blood Derived Normal	Illumina HiSeq	0b0c6501-1aab-4520-ba60-4922a1241d6a	Liver	81	5F93B853-A6FB-4339-B1E7-0A5CFB51FF8C	5CCE4752-30C6-4BC7-8C28-90617E8DCD3B	TCGA-FV-A3I1-10A-01D-A22F-10	GRCh37-lite	TCGA-FV-A3I1	TCGA-LIHC	NA	s16687	Baylor College of Medicine	International Genomics Consortium	United States	NO	T2	N0	Hepatocellular Carcinoma	Stage II	1135174788	1078783914	56390874	0.049675939
13722.58cfa832e4b0c9d6adf6d2ba	TCGA-KL-8333-11A-01D-2310-10_wgs_Illumina	58cfa832e4b0c9d6adf6d2ba	TCGA-KL-8333-11A-01D-2310-10_wgs_Illumina.filtered.	WGS	TCGA-KL-8333-11A-01D-2310-10_wgs_Illumina	TCGA-KL-8333-11A-01D-2310-10_wgs_Illumina.bam	115.3	NA	0.05	58cfa832e4b0c9d6adf6d2ba	TCGA-KL-8333-11A-01D-2310-10_wgs_Illumina.bam	Alive	MALE	WHITE	Not available	Kidney Chromophobe	Aligned reads	TCGA-KL-8333-11A	02EC7A3A-2812-4A65-93CD-07BF655CC91B	Solid Tissue Normal	Illumina HiSeq	fb409ada-99b5-4fcd-84cb-ab8b46e02999	Kidney	69	DC041EC8-D19C-4066-AA97-719683AA5F83	422375BA-7C98-42A5-B8CC-F88084A938F6	TCGA-KL-8333-11A-01D-2310-10	GRCh37-lite	TCGA-KL-8333	TCGA-KICH	NA	s16569	Baylor College of Medicine	MSKCC	United States	NO	T2	N0	Kidney Chromophobe	Stage II	1120919730	1062758993	58160737	0.051886621
13722.58cfa82ee4b0c9d6adf6a8d6	G23072.TCGA_BB_4225_01A_01D_2268_08.1	58cfa82ee4b0c9d6adf6a8d6	G23072.TCGA_BB_4225_01A_01D_2268_08.1.filtered.	WGS	G23072.TCGA_BB_4225_01A_01D_2268_08.1	G23072.TCGA_BB_4225_01A_01D_2268_08.1.bam	56.7	1.9	0.15	58cfa82ee4b0c9d6adf6a8d6	G23072.TCGA_BB_4225_01A_01D_2268_08.1.bam	Alive	MALE	WHITE	NOT HISPANIC OR LATINO	Head and Neck Squamous Cell Carcinoma	Aligned reads	TCGA-BB-4225-01A	C1F50A22-38DF-41CC-A1F4-F7985504A7AC	Primary Tumor	Illumina HiSeq	e43130ec-f2f3-4984-8ba9-8f0e641acce9	Head and Neck	73	AC42070B-F4D6-47BE-96AA-A713D66A0072	81598359-24D5-4A8B-A6E6-7A6F94289119	TCGA-BB-4225-01A-01D-2268-08	HG19_Broad_variant	TCGA-BB-4225	TCGA-HNSC	NA	s16163	Broad Institute of MIT and Harvard	Johns Hopkins	United States	NO	TX	NX	Head and Neck Squamous Cell Carcinoma	Not available	1850590450	1741686745	108903705	0.058848085
13722.58cfa830e4b0c9d6adf6c1cf	TCGA-BC-A216-11A-11D-A152-10_wgs_Illumina	58cfa830e4b0c9d6adf6c1cf	TCGA-BC-A216-11A-11D-A152-10_wgs_Illumina.filtered.	WGS	TCGA-BC-A216-11A-11D-A152-10_wgs_Illumina	TCGA-BC-A216-11A-11D-A152-10_wgs_Illumina.bam	43.85	1.91	0.08	58cfa830e4b0c9d6adf6c1cf	TCGA-BC-A216-11A-11D-A152-10_wgs_Illumina.bam	Alive	FEMALE	WHITE	Not available	Liver Hepatocellular Carcinoma	Aligned reads	TCGA-BC-A216-11A	4BBDBE77-F3CB-4B64-9826-72DEBB734784	Solid Tissue Normal	Illumina HiSeq	2e5d5ce6-619a-41ad-a2c7-9f136bb8614e	Liver	62	B3DDEE9B-04D5-4FA3-94C1-754BCC2A0F5D	BAF0C971-0005-4E18-BFDF-A2D71A3AFF12	TCGA-BC-A216-11A-11D-A152-10	GRCh37-lite	TCGA-BC-A216	TCGA-LIHC	NA	s17056	Baylor College of Medicine	UNC	United States	NO	T3	NX	Hepatocellular Carcinoma	Stage IIIA	1117382750	1055692474	61690276	0.055209619
13722.58cfa82ee4b0c9d6adf6ab54	G37566.TCGA-CH-5788-01A-11D-1576-08.4	58cfa82ee4b0c9d6adf6ab54	G37566.TCGA-CH-5788-01A-11D-1576-08.4.filtered.	WGS	G37566.TCGA-CH-5788-01A-11D-1576-08.4	G37566.TCGA-CH-5788-01A-11D-1576-08.4.bam	257.7	1.9	0.05	58cfa82ee4b0c9d6adf6ab54	G37566.TCGA-CH-5788-01A-11D-1576-08.4.bam	Alive	MALE	WHITE	NOT HISPANIC OR LATINO	Prostate Adenocarcinoma	Aligned reads	TCGA-CH-5788-01A	C039014F-821C-43D6-9D3C-914F9C8D98FA	Primary Tumor	Illumina HiSeq	fc337685-dcbd-4e7f-9b5b-369121193a7a	Prostate	69	144E0265-C04E-4538-A721-94DEF2570486	9E272BEA-9193-4C10-A802-F7E18B2937A3	TCGA-CH-5788-01A-11D-1576-08	HG19_Broad_variant	TCGA-CH-5788	TCGA-PRAD	NA	s3579	Broad Institute of MIT and Harvard	Indivumed	Germany	NO	T3b	N1	Prostate Adenocarcinoma Acinar Type	Not available	2331860000	2228490000	103370000	0.044329419
13722.58cfa831e4b0c9d6adf6c6a8	TCGA-CV-5432-10A-01D-A32X-10_wgs_Illumina	58cfa831e4b0c9d6adf6c6a8	TCGA-CV-5432-10A-01D-A32X-10_wgs_Illumina.filtered.	WGS	TCGA-CV-5432-10A-01D-A32X-10_wgs_Illumina	TCGA-CV-5432-10A-01D-A32X-10_wgs_Illumina.bam	46	1.8	0.07	58cfa831e4b0c9d6adf6c6a8	TCGA-CV-5432-10A-01D-A32X-10_wgs_Illumina.bam	Alive	MALE	WHITE	NOT HISPANIC OR LATINO	Head and Neck Squamous Cell Carcinoma	Aligned reads	TCGA-CV-5432-10A	D89B1FD6-BEF4-4803-8ED3-3B442BE600B6	Blood Derived Normal	Illumina HiSeq	39f4a08d-69ba-4e67-b8a9-4983f17e14f6	Head and Neck	68	3A13692E-CB77-464A-8ACE-CBA47F99247F	3205A312-3259-4E13-8B12-3E612E7A2400	TCGA-CV-5432-10A-01D-A32X-10	GRCh37-lite	TCGA-CV-5432	TCGA-HNSC	NA	s16043	Baylor College of Medicine	MD Anderson Cancer Center	None	NO	T3	N0	Head and Neck Squamous Cell Carcinoma	Stage III	1048642382	998680521	49961861	0.047644327
13722.58cfa832e4b0c9d6adf6d326	TCGA-KO-8407-01A-11D-2310-10_wgs_Illumina	58cfa832e4b0c9d6adf6d326	TCGA-KO-8407-01A-11D-2310-10_wgs_Illumina.filtered.	WGS	TCGA-KO-8407-01A-11D-2310-10_wgs_Illumina	TCGA-KO-8407-01A-11D-2310-10_wgs_Illumina.bam	150.2	NA	0.05	58cfa832e4b0c9d6adf6d326	TCGA-KO-8407-01A-11D-2310-10_wgs_Illumina.bam	Alive	MALE	WHITE	NOT HISPANIC OR LATINO	Kidney Chromophobe	Aligned reads	TCGA-KO-8407-01A	151F07F5-1529-4FCD-912C-E55B2FF8ABEF	Primary Tumor	Illumina HiSeq	33c518fb-d4b6-4ec8-8125-6fd6c0032563	Kidney	42	24992BE3-78D6-4193-ACF3-F0A5AC959BB6	64F696A6-58B2-40A8-B848-FD775CD52529	TCGA-KO-8407-01A-11D-2310-10	GRCh37-lite	TCGA-KO-8407	TCGA-KICH	NA	s16438	Baylor College of Medicine	MD Anderson Cancer Center	United States	NO	T2	N0	Kidney Chromophobe	Stage II	1966608730	1861991691	104617039	0.053196672
13722.58cfa82fe4b0c9d6adf6b94c	TCGA-AA-3518-10A-01D-1525-10_hg19_wgs_Illumina	58cfa82fe4b0c9d6adf6b94c	TCGA-AA-3518-10A-01D-1525-10_hg19_wgs_Illumina.filtered.	WGS	TCGA-AA-3518-10A-01D-1525-10_hg19_wgs_Illumina	TCGA-AA-3518-10A-01D-1525-10_hg19_wgs_Illumina.bam	117.86	1.9	0.05	58cfa82fe4b0c9d6adf6b94c	TCGA-AA-3518-10A-01D-1525-10_hg19_wgs_Illumina.bam	Alive	FEMALE	Not available	Not available	Colon Adenocarcinoma	Aligned reads	TCGA-AA-3518-10A	C5C4A0A5-900D-483D-9282-475654D63265	Blood Derived Normal	Illumina HiSeq	de1036e1-ef2b-4b1e-a47f-556789ce4266	Colorectal	81	DA5D09FA-0582-45EC-BC71-B8461A0FB13D	A8761858-4C07-4277-A857-5A1861A99C52	TCGA-AA-3518-10A-01D-1525-10	GRCh37-lite	TCGA-AA-3518	TCGA-COAD	NA	s13662	Baylor College of Medicine	Indivumed	Germany	NO	T3	N0	Colon Adenocarcinoma	Stage IIA	1064641984	1026295673	38346311	0.036018034
13722.58cfa82ee4b0c9d6adf6acc2	G48125.TCGA-23-1124-01A-01D-A312-08.2	58cfa82ee4b0c9d6adf6acc2	G48125.TCGA-23-1124-01A-01D-A312-08.2.filtered.	WGS	G48125.TCGA-23-1124-01A-01D-A312-08.2	G48125.TCGA-23-1124-01A-01D-A312-08.2.bam	307.67	1.9	0.08	58cfa82ee4b0c9d6adf6acc2	G48125.TCGA-23-1124-01A-01D-A312-08.2.bam	Dead	FEMALE	WHITE	Not available	Ovarian Serous Cystadenocarcinoma	Aligned reads	TCGA-23-1124-01A	8A6D2CE3-CC57-451B-9B07-8263782AA23F	Primary Tumor	Illumina HiSeq	65f9302b-3490-40e3-926a-d77a313fe760	Ovary	62	D8246FDA-3072-4470-8A7C-DE05BAC409C2	9A5BB831-8CB8-4DE0-B94B-088CB38DEF1A	TCGA-23-1124-01A-01D-A312-08	HG19_Broad_variant	TCGA-23-1124	TCGA-OV	1768	s17409	Broad Institute of MIT and Harvard	Cedars Sinai	None	NO	Not available	Not available	Serous Cystadenocarcinoma	Not available	2073523614	1991266959	82256655	0.039669987
13722.58cfa82fe4b0c9d6adf6b832	TCGA-A4-A4ZT-10A-01D-A26P-10_wgs_Illumina	58cfa82fe4b0c9d6adf6b832	TCGA-A4-A4ZT-10A-01D-A26P-10_wgs_Illumina.filtered.	WGS	TCGA-A4-A4ZT-10A-01D-A26P-10_wgs_Illumina	TCGA-A4-A4ZT-10A-01D-A26P-10_wgs_Illumina.bam	11.48	NA	0.08	58cfa82fe4b0c9d6adf6b832	TCGA-A4-A4ZT-10A-01D-A26P-10_wgs_Illumina.bam	Alive	FEMALE	WHITE	NOT HISPANIC OR LATINO	Kidney Renal Papillary Cell Carcinoma	Aligned reads	TCGA-A4-A4ZT-10A	8B3C068D-5090-4030-8E7E-39DA005DEE79	Blood Derived Normal	Illumina HiSeq	a334d198-62ac-4caa-a10f-e769d5012355	Kidney	71	402DC221-B949-4C8F-8A8C-36F40E5CEF0B	3C59A740-98EB-4A0D-8694-AC30AB89B553	TCGA-A4-A4ZT-10A-01D-A26P-10	GRCh37-lite	TCGA-A4-A4ZT	TCGA-KIRP	NA	s11851	Baylor College of Medicine	International Genomics Consortium	United States	NO	T1b	NX	Kidney Papillary Renal Cell Carcinoma	Stage I	1206737714	1140866253	65871461	0.054586395
13722.58cfa832e4b0c9d6adf6d31b	TCGA-KO-8405-11A-01D-2311-10_wgs_Illumina	58cfa832e4b0c9d6adf6d31b	TCGA-KO-8405-11A-01D-2311-10_wgs_Illumina.filtered.	WGS	TCGA-KO-8405-11A-01D-2311-10_wgs_Illumina	TCGA-KO-8405-11A-01D-2311-10_wgs_Illumina.bam	225.2	NA	0.05	58cfa832e4b0c9d6adf6d31b	TCGA-KO-8405-11A-01D-2311-10_wgs_Illumina.bam	Alive	MALE	WHITE	HISPANIC OR LATINO	Kidney Chromophobe	Aligned reads	TCGA-KO-8405-11A	D52C3CB6-921E-4F26-B49C-E6E4F11F9C06	Solid Tissue Normal	Illumina HiSeq	a4dcdf3c-fd95-4407-bcf4-66b5efe5b534	Kidney	29	1B80091E-DB96-4684-A864-4126A54CBD00	43634C4D-E2ED-4B39-BAC2-474388AF50E5	TCGA-KO-8405-11A-01D-2311-10	GRCh37-lite	TCGA-KO-8405	TCGA-KICH	NA	s16537	Baylor College of Medicine	MD Anderson Cancer Center	United States	NO	T3a	N0	Kidney Chromophobe	Stage III	1200905172	1143000868	57904304	0.048217216
13722.58cfa82ee4b0c9d6adf6a8a4	G35154.TCGA-CS-6669-01A-11D-1893-08.5	58cfa82ee4b0c9d6adf6a8a4	G35154.TCGA-CS-6669-01A-11D-1893-08.5.filtered.	WGS	G35154.TCGA-CS-6669-01A-11D-1893-08.5	G35154.TCGA-CS-6669-01A-11D-1893-08.5.bam	11.7	1.9	0.05	58cfa82ee4b0c9d6adf6a8a4	G35154.TCGA-CS-6669-01A-11D-1893-08.5.bam	Alive	FEMALE	WHITE	Not available	Brain Lower Grade Glioma	Aligned reads	TCGA-CS-6669-01A	DC5BDD21-B23F-400E-BBE2-4C98A517FC9E	Primary Tumor	Illumina HiSeq	7069c071-1fef-4c6f-b741-c67ee56619bb	Brain	26	57FAE3BD-B822-4855-A4A1-AFDCC20F6071	218A9531-9264-43BC-8535-858D4CB0919E	TCGA-CS-6669-01A-11D-1893-08	HG19_Broad_variant	TCGA-CS-6669	TCGA-LGG	NA	s8523	Broad Institute of MIT and Harvard	Thomas Jefferson University	United States	NO	Not available	Not available	Oligodendroglioma	Not available	2171270000	2029135567	142134433	0.065461427
13722.58cfa82ee4b0c9d6adf6ad57	G8893.TCGA-66-2766-01A-01D-1180-08.4	58cfa82ee4b0c9d6adf6ad57	G8893.TCGA-66-2766-01A-01D-1180-08.4.filtered.	WGS	G8893.TCGA-66-2766-01A-01D-1180-08.4	G8893.TCGA-66-2766-01A-01D-1180-08.4.bam	564.3	1.9	0.14	58cfa82ee4b0c9d6adf6ad57	G8893.TCGA-66-2766-01A-01D-1180-08.4.bam	Alive	MALE	Not available	Not available	Lung Squamous Cell Carcinoma	Aligned reads	TCGA-66-2766-01A	B913D254-8307-4B8A-8313-D978E32BB38F	Primary Tumor	Illumina HiSeq	cba17a86-671f-4744-a52b-a93f56b8ee16	Lung	54	09215E83-EDAC-472D-B849-9225C532358C	45E16B70-C3EC-493E-86D1-505FFDF5056C	TCGA-66-2766-01A-01D-1180-08	HG19_Broad_variant	TCGA-66-2766	TCGA-LUSC	NA	s10262	Broad Institute of MIT and Harvard	Indivumed	Germany	NO	T2	N2	Lung Squamous Cell Carcinoma- Not Otherwise Specified (NOS)	Stage IIIA	1759683918	1661264804	98419114	0.055929996
13722.58cfa82ee4b0c9d6adf6a85a	G35154.TCGA-HT-7602-01A-21D-2086-08.4	58cfa82ee4b0c9d6adf6a85a	G35154.TCGA-HT-7602-01A-21D-2086-08.4.filtered.	WGS	G35154.TCGA-HT-7602-01A-21D-2086-08.4	G35154.TCGA-HT-7602-01A-21D-2086-08.4.bam	15.13	NA	0.05	58cfa82ee4b0c9d6adf6a85a	G35154.TCGA-HT-7602-01A-21D-2086-08.4.bam	Alive	MALE	WHITE	NOT HISPANIC OR LATINO	Brain Lower Grade Glioma	Aligned reads	TCGA-HT-7602-01A	799E9106-E62E-4681-8861-137F474EE8B8	Primary Tumor	Illumina HiSeq	fdc7bab5-c807-4791-be95-6a588e86a4b8	Brain	21	0997BB1A-F0A4-4CB8-9714-5BAF9C391CE8	88395C0E-4AFE-434D-8B20-5A3EEF8B7F00	TCGA-HT-7602-01A-21D-2086-08	HG19_Broad_variant	TCGA-HT-7602	TCGA-LGG	NA	s8531	Broad Institute of MIT and Harvard	Case Western - St Joes	United States	NO	Not available	Not available	Oligodendroglioma	Not available	2069809550	1973387039	96422511	0.046585209
13722.58cfa82ee4b0c9d6adf6ac92	G47088.TCGA-92-8064-10A-01D-2244-08.2	58cfa82ee4b0c9d6adf6ac92	G47088.TCGA-92-8064-10A-01D-2244-08.2.filtered.	WGS	G47088.TCGA-92-8064-10A-01D-2244-08.2	G47088.TCGA-92-8064-10A-01D-2244-08.2.bam	245.63	NA	0.05	58cfa82ee4b0c9d6adf6ac92	G47088.TCGA-92-8064-10A-01D-2244-08.2.bam	Alive	MALE	WHITE	NOT HISPANIC OR LATINO	Lung Squamous Cell Carcinoma	Aligned reads	TCGA-92-8064-10A	DC6CEECE-EFAA-4B9D-9E12-D35863D7A902	Blood Derived Normal	Illumina HiSeq	143f231d-b564-4812-95c2-872fd49155c7	Lung	58	B380D9B9-5562-400E-9A14-E7817D7C5AE4	3F377ED6-ADF8-4874-8DC1-0A52DF72F6D0	TCGA-92-8064-10A-01D-2244-08	HG19_Broad_variant	TCGA-92-8064	TCGA-LUSC	NA	s10159	Broad Institute of MIT and Harvard	Washington University - St. Louis	United States	NO	T2b	N0	Lung Squamous Cell Carcinoma- Not Otherwise Specified (NOS)	Stage IB	2159380000	2062505487	96874513	0.044862189
13722.58cfa82ee4b0c9d6adf6ab6e	G37566.TCGA-EJ-7791-01A-11D-2114-08.2	58cfa82ee4b0c9d6adf6ab6e	G37566.TCGA-EJ-7791-01A-11D-2114-08.2.filtered.	WGS	G37566.TCGA-EJ-7791-01A-11D-2114-08.2	G37566.TCGA-EJ-7791-01A-11D-2114-08.2.bam	97.3	NA	0.05	58cfa82ee4b0c9d6adf6ab6e	G37566.TCGA-EJ-7791-01A-11D-2114-08.2.bam	Alive	MALE	WHITE	NOT HISPANIC OR LATINO	Prostate Adenocarcinoma	Aligned reads	TCGA-EJ-7791-01A	4FE004E5-49F9-4336-A690-6EBAD512C813	Primary Tumor	Illumina HiSeq	60424977-6a58-4b53-9607-4cf61abb2c55	Prostate	67	57ED8A64-46F9-4E1F-8550-CEF121A6BBC6	D32F41FB-0744-4A62-81F6-0260C4920049	TCGA-EJ-7791-01A-11D-2114-08	HG19_Broad_variant	TCGA-EJ-7791	TCGA-PRAD	NA	s3927	Broad Institute of MIT and Harvard	University of Pittsburgh	United States	NO	T2c	N0	Prostate Adenocarcinoma Acinar Type	Not available	1938730364	1844960676	93769688	0.048366544
13722.58cfa832e4b0c9d6adf6d432	TCGA-MR-A520-10A-01D-A25V-10_wgs_Illumina	58cfa832e4b0c9d6adf6d432	TCGA-MR-A520-10A-01D-A25V-10_wgs_Illumina.filtered.	WGS	TCGA-MR-A520-10A-01D-A25V-10_wgs_Illumina	TCGA-MR-A520-10A-01D-A25V-10_wgs_Illumina.bam	9.27	NA	0.07	58cfa832e4b0c9d6adf6d432	TCGA-MR-A520-10A-01D-A25V-10_wgs_Illumina.bam	Alive	MALE	WHITE	NOT HISPANIC OR LATINO	Liver Hepatocellular Carcinoma	Aligned reads	TCGA-MR-A520-10A	25E893AD-A0FD-45AE-9AA9-9BCD7C2EC8E5	Blood Derived Normal	Illumina HiSeq	4f1cee03-dc73-4448-8b65-caac81bfcdd1	Liver	58	36FD208D-27BD-4B79-9595-970317DAE647	64B28729-B106-4B33-994D-F1710478466C	TCGA-MR-A520-10A-01D-A25V-10	GRCh37-lite	TCGA-MR-A520	TCGA-LIHC	NA	s17065	Baylor College of Medicine	University of Minnesota	United States	NO	T1	NX	Hepatocellular Carcinoma	Stage I	1042843420	987643855	55199565	0.052931786
13722.58cfa831e4b0c9d6adf6cde2	TCGA-ES-A2HS-11A-11D-A183-10_wgs_Illumina	58cfa831e4b0c9d6adf6cde2	TCGA-ES-A2HS-11A-11D-A183-10_wgs_Illumina.filtered.	WGS	TCGA-ES-A2HS-11A-11D-A183-10_wgs_Illumina	TCGA-ES-A2HS-11A-11D-A183-10_wgs_Illumina.bam	28.34	NA	0.08	58cfa831e4b0c9d6adf6cde2	TCGA-ES-A2HS-11A-11D-A183-10_wgs_Illumina.bam	Dead	MALE	WHITE	NOT HISPANIC OR LATINO	Liver Hepatocellular Carcinoma	Aligned reads	TCGA-ES-A2HS-11A	728AEDB3-551A-4C16-9BE3-7733A9539E9E	Solid Tissue Normal	Illumina HiSeq	13461eac-7c4c-45f7-9511-c0041b7934d4	Liver	80	D263D674-CCE4-4A57-B379-671FA9E5416E	A9C45810-B691-4963-B215-977E8F93D1C2	TCGA-ES-A2HS-11A-11D-A183-10	GRCh37-lite	TCGA-ES-A2HS	TCGA-LIHC	695	s16859	Baylor College of Medicine	University of Florida	United States	NO	T1	NX	Hepatocellular Carcinoma	Stage I	1187097122	1129686606	57410516	0.048362105
13722.58cfa830e4b0c9d6adf6bcb9	TCGA-AZ-6601-11A-01D-1771-10_wgs_Illumina	58cfa830e4b0c9d6adf6bcb9	TCGA-AZ-6601-11A-01D-1771-10_wgs_Illumina.filtered.	WGS	TCGA-AZ-6601-11A-01D-1771-10_wgs_Illumina	TCGA-AZ-6601-11A-01D-1771-10_wgs_Illumina.bam	81.4	1.9	0.05	58cfa830e4b0c9d6adf6bcb9	TCGA-AZ-6601-11A-01D-1771-10_wgs_Illumina.bam	Dead	MALE	WHITE	NOT HISPANIC OR LATINO	Colon Adenocarcinoma	Aligned reads	TCGA-AZ-6601-11A	7AD0617E-BC4A-4869-8419-744F04D9B7A3	Solid Tissue Normal	Illumina HiSeq	4db18c79-d142-4670-82f6-5d52be5fb5c9	Colorectal	68	3D8A2EC0-3D65-46E1-8B87-FA7E318D249E	0A0F49D2-35BF-4150-AE2D-FC77E91C5143	TCGA-AZ-6601-11A-01D-1771-10	GRCh37-lite	TCGA-AZ-6601	TCGA-COAD	3042	s13687	Baylor College of Medicine	University of Pittsburgh	United States	NO	T3	N0	Colon Adenocarcinoma	Stage II	1177545214	1100399762	77145452	0.065513792
13722.58cfa831e4b0c9d6adf6cda2	TCGA-FF-8042-10A-01D-2210-10_wgs_Illumina	58cfa831e4b0c9d6adf6cda2	TCGA-FF-8042-10A-01D-2210-10_wgs_Illumina.filtered.	WGS	TCGA-FF-8042-10A-01D-2210-10_wgs_Illumina	TCGA-FF-8042-10A-01D-2210-10_wgs_Illumina.bam	219	NA	0.05	58cfa831e4b0c9d6adf6cda2	TCGA-FF-8042-10A-01D-2210-10_wgs_Illumina.bam	Alive	FEMALE	ASIAN	NOT HISPANIC OR LATINO	Lymphoid Neoplasm Diffuse Large B-cell Lymphoma	Aligned reads	TCGA-FF-8042-10A	F0A326D2-1F3E-4A5D-BCA8-32AACCC52338	Blood Derived Normal	Illumina HiSeq	9c403866-10bb-4832-8285-5a615541053b	Lymph Nodes	57	ED98350E-E546-4EFD-805D-225F52EB29BF	92BD05D0-5CB1-4E14-9C66-C3B020B1D9C2	TCGA-FF-8042-10A-01D-2210-10	GRCh37-lite	TCGA-FF-8042	TCGA-DLBC	NA	s1107	Baylor College of Medicine	SingHealth	Singapore	NO	Not available	Not available	Diffuse large B-cell lymphoma (DLBCL) NOS (any anatomic site nodal or extranodal)	Not available	1255266486	1193274110	61992376	0.049385829
13722.58cfa82ee4b0c9d6adf6a988	G35154.TCGA-DU-6407-02A-12D-A36O-08.2	58cfa82ee4b0c9d6adf6a988	G35154.TCGA-DU-6407-02A-12D-A36O-08.2.filtered.	WGS	G35154.TCGA-DU-6407-02A-12D-A36O-08.2	G35154.TCGA-DU-6407-02A-12D-A36O-08.2.bam	8.83	NA	0.09	58cfa82ee4b0c9d6adf6a988	G35154.TCGA-DU-6407-02A-12D-A36O-08.2.bam	Dead	FEMALE	WHITE	NOT HISPANIC OR LATINO	Brain Lower Grade Glioma	Aligned reads	TCGA-DU-6407-02A	70939245-41E0-4845-A473-5FEF719B9828	Recurrent Tumor	Illumina HiSeq	5c3c83f3-c65b-4c23-99d4-64183122fe2c	Brain	35	C6DF9292-94A9-4804-B1D7-A471AFA1DADE	1C4E4BCA-3C01-4651-9F8B-509196553AEB	TCGA-DU-6407-02A-12D-A36O-08	HG19_Broad_variant	TCGA-DU-6407	TCGA-LGG	2875	s8540	Broad Institute of MIT and Harvard	Henry Ford Hospital	United States	NO	Not available	Not available	Oligodendroglioma	Not available	1603108721	1588788474	14320247	0.008932798
13722.58cfa82ee4b0c9d6adf6aa54	G2186.TCGA-24-0982-10C-01D.4	58cfa82ee4b0c9d6adf6aa54	G2186.TCGA-24-0982-10C-01D.4.filtered.	WGS	G2186.TCGA-24-0982-10C-01D.4	G2186.TCGA-24-0982-10C-01D.4.bam	209.54	1.9	0.17	58cfa82ee4b0c9d6adf6aa54	G2186.TCGA-24-0982-10C-01D.4.bam	Dead	FEMALE	WHITE	Not available	Ovarian Serous Cystadenocarcinoma	Aligned reads	TCGA-24-0982-10C	206CE0ED-36A4-47AB-AC8E-F6FCA6AC5C18	Blood Derived Normal	Illumina GA	87fdbcaf-d814-492c-be5e-e35cb03f12f9	Ovary	77	51142764-B0DB-474B-B243-F10AF94E7E37	3118A429-7C6D-4F3F-92DB-8062BE3042AB	TCGA-24-0982-10C-01D-0516-08	HG19_Broad_variant	TCGA-24-0982	TCGA-OV	679	s17547	Broad Institute of MIT and Harvard	Washington University	None	NO	Not available	Not available	Serous Cystadenocarcinoma	Not available	2025028804	1689853747	335175057	0.165516192
13722.58cfa831e4b0c9d6adf6c9ee	TCGA-DD-A3A8-11A-11D-A22F-10_wgs_Illumina	58cfa831e4b0c9d6adf6c9ee	TCGA-DD-A3A8-11A-11D-A22F-10_wgs_Illumina.filtered.	WGS	TCGA-DD-A3A8-11A-11D-A22F-10_wgs_Illumina	TCGA-DD-A3A8-11A-11D-A22F-10_wgs_Illumina.bam	29.6	NA	0.08	58cfa831e4b0c9d6adf6c9ee	TCGA-DD-A3A8-11A-11D-A22F-10_wgs_Illumina.bam	Dead	MALE	WHITE	NOT HISPANIC OR LATINO	Liver Hepatocellular Carcinoma	Aligned reads	TCGA-DD-A3A8-11A	69D6881B-9E9A-407B-8B02-BAD5FC2455BF	Solid Tissue Normal	Illumina HiSeq	45ebbc1e-08d7-483c-b473-676199924458	Liver	75	F070E7DB-1215-4864-9293-C778F161AE68	20E24E02-0CAA-4E55-812B-B081B3BB03D8	TCGA-DD-A3A8-11A-11D-A22F-10	GRCh37-lite	TCGA-DD-A3A8	TCGA-LIHC	11	s17058	Baylor College of Medicine	Mayo Clinic - Rochester	United States	NO	T2	N0	Hepatocellular Carcinoma	Stage II	1180743482	1119671041	61072441	0.051723716
13722.58cfa82ee4b0c9d6adf6acb4	G47088.TCGA-77-6843-01A-11D-1945-08.1	58cfa82ee4b0c9d6adf6acb4	G47088.TCGA-77-6843-01A-11D-1945-08.1.filtered.	WGS	G47088.TCGA-77-6843-01A-11D-1945-08.1	G47088.TCGA-77-6843-01A-11D-1945-08.1.bam	285.7	1.9	0.05	58cfa82ee4b0c9d6adf6acb4	G47088.TCGA-77-6843-01A-11D-1945-08.1.bam	Dead	MALE	WHITE	Not available	Lung Squamous Cell Carcinoma	Aligned reads	TCGA-77-6843-01A	C2598334-F866-4CC3-93EC-2D2E8B85D319	Primary Tumor	Illumina HiSeq	8cc492fe-df3d-4eb2-a46e-ef531153cf54	Lung	74	8712518A-FE08-43FD-B497-620ECC0AA0AC	FAB3D6F4-DE1C-4D6C-BDEA-AC39A7884657	TCGA-77-6843-01A-11D-1945-08	HG19_Broad_variant	TCGA-77-6843	TCGA-LUSC	2224	s10363	Broad Institute of MIT and Harvard	Prince Charles Hospital	Australia	NO	T1	N1	Lung Squamous Cell Carcinoma- Not Otherwise Specified (NOS)	Stage IIA	1807353936	1734733684	72620252	0.040180427
13722.58cfa82ee4b0c9d6adf6aa56	G2145.TCGA-06-0152-10A-01D.13	58cfa82ee4b0c9d6adf6aa56	G2145.TCGA-06-0152-10A-01D.13.filtered.	WGS	G2145.TCGA-06-0152-10A-01D.13	G2145.TCGA-06-0152-10A-01D.13.bam	32.87	1.9	0.18	58cfa82ee4b0c9d6adf6aa56	G2145.TCGA-06-0152-10A-01D.13.bam	Dead	MALE	WHITE	NOT HISPANIC OR LATINO	Glioblastoma Multiforme	Aligned reads	TCGA-06-0152-10A	F5BC5D97-E054-4E53-992D-71B896BD97D5	Blood Derived Normal	Illumina GA	779d993e-79ff-4d76-8f90-ea4f76aa1be3	Brain	68	0861E08B-9AA1-41B6-8EB7-30FCEC264249	A7DB8F47-1BCD-4041-9219-862D92B8A58E	TCGA-06-0152-10A-01D-0507-08	HG19_Broad_variant	TCGA-06-0152	TCGA-GBM	375	s14167	Broad Institute of MIT and Harvard	Henry Ford Hospital	None	NO	Not available	Not available	Untreated primary (de novo) GBM	Not available	1792738932	1503317828	289421104	0.161440742
13722.58cfa82ee4b0c9d6adf6af46	G48125.TCGA-10-0934-01A-02D-A312-08.3	58cfa82ee4b0c9d6adf6af46	G48125.TCGA-10-0934-01A-02D-A312-08.3.filtered.	WGS	G48125.TCGA-10-0934-01A-02D-A312-08.3	G48125.TCGA-10-0934-01A-02D-A312-08.3.bam	91.67	1.8	0.07	58cfa82ee4b0c9d6adf6af46	G48125.TCGA-10-0934-01A-02D-A312-08.3.bam	Dead	FEMALE	WHITE	NOT HISPANIC OR LATINO	Ovarian Serous Cystadenocarcinoma	Aligned reads	TCGA-10-0934-01A	65DDCCD2-70A7-48B3-88E1-9D6FD1DCD11B	Primary Tumor	Illumina HiSeq	91697160-9785-41b6-a697-589c82cd7017	Ovary	50	27A33C2D-6704-4164-AA5B-894665DEA55F	0664753B-7566-41E0-8006-7009C6735406	TCGA-10-0934-01A-02D-A312-08	HG19_Broad_variant	TCGA-10-0934	TCGA-OV	204	s17165	Broad Institute of MIT and Harvard	MD Anderson Cancer Center	None	NO	Not available	Not available	Serous Cystadenocarcinoma	Not available	2131189170	2039023031	92166139	0.043246344
13722.58cfa82ee4b0c9d6adf6af5d	G41960.TCGA-50-6591-11A-01D-1753-08.3	58cfa82ee4b0c9d6adf6af5d	G41960.TCGA-50-6591-11A-01D-1753-08.3.filtered.	WGS	G41960.TCGA-50-6591-11A-01D-1753-08.3	G41960.TCGA-50-6591-11A-01D-1753-08.3.bam	59.4	1.9	0.05	58cfa82ee4b0c9d6adf6af5d	G41960.TCGA-50-6591-11A-01D-1753-08.3.bam	Dead	FEMALE	WHITE	NOT HISPANIC OR LATINO	Lung Adenocarcinoma	Aligned reads	TCGA-50-6591-11A	9B132E4F-7E35-4CC5-8711-43AD62B906D0	Solid Tissue Normal	Illumina HiSeq	3cf01f5f-1d8b-46a3-85da-9d9a16ff694d	Lung	63	76A1F269-62CE-4AE1-A08B-8AF43F853E5A	CD2253B4-6C44-45FC-8300-61FB5D23A3BD	TCGA-50-6591-11A-01D-1753-08	HG19_Broad_variant	TCGA-50-6591	TCGA-LUAD	119	s10896	Broad Institute of MIT and Harvard	University of Pittsburgh	United States	NO	T2	N0	Lung Adenocarcinoma- Not Otherwise Specified (NOS)	Stage IV	1754556154	1623303129	131253025	0.074806967
13722.58cfa82ee4b0c9d6adf6acfc	G49537.TCGA-EM-A22O-10A-01D-A17V-08.1	58cfa82ee4b0c9d6adf6acfc	G49537.TCGA-EM-A22O-10A-01D-A17V-08.1.filtered.	WGS	G49537.TCGA-EM-A22O-10A-01D-A17V-08.1	G49537.TCGA-EM-A22O-10A-01D-A17V-08.1.bam	18.09	NA	0.08	58cfa82ee4b0c9d6adf6acfc	G49537.TCGA-EM-A22O-10A-01D-A17V-08.1.bam	Alive	MALE	ASIAN	NOT HISPANIC OR LATINO	Thyroid Carcinoma	Aligned reads	TCGA-EM-A22O-10A	6ABC861A-376D-446B-ACEE-FB0F03A82C09	Blood Derived Normal	Illumina HiSeq	c18338b5-a4c5-444b-8e99-fa6cf1c953b8	Thyroid	75	5A8265D8-F0CC-4198-885C-464C671D9C9E	EA378B05-B95E-468D-B026-5A3B783795DC	TCGA-EM-A22O-10A-01D-A17V-08	HG19_Broad_variant	TCGA-EM-A22O	TCGA-THCA	NA	s11982	Broad Institute of MIT and Harvard	University Health Network	Canada	NO	T4a	N1a	Thyroid Papillary Carcinoma - Classical/usual	Stage IVA	1980130292	1751459945	228670347	0.115482475
13722.58cfa832e4b0c9d6adf6cea4	TCGA-FV-A4ZQ-10A-01D-A25V-10_wgs_Illumina	58cfa832e4b0c9d6adf6cea4	TCGA-FV-A4ZQ-10A-01D-A25V-10_wgs_Illumina.filtered.	WGS	TCGA-FV-A4ZQ-10A-01D-A25V-10_wgs_Illumina	TCGA-FV-A4ZQ-10A-01D-A25V-10_wgs_Illumina.bam	88.04	NA	0.08	58cfa832e4b0c9d6adf6cea4	TCGA-FV-A4ZQ-10A-01D-A25V-10_wgs_Illumina.bam	Alive	MALE	WHITE	NOT HISPANIC OR LATINO	Liver Hepatocellular Carcinoma	Aligned reads	TCGA-FV-A4ZQ-10A	65E430E1-0C9A-4045-83A9-653B7CFF811D	Blood Derived Normal	Illumina HiSeq	9b3ce96b-b3d7-43ed-babc-eee3cabcec50	Liver	52	1E0D5F40-A9C4-44D6-9FF0-1F2A17AFE174	813EF938-CBE3-456A-BA15-01BCA99C2880	TCGA-FV-A4ZQ-10A-01D-A25V-10	GRCh37-lite	TCGA-FV-A4ZQ	TCGA-LIHC	NA	s16683	Baylor College of Medicine	International Genomics Consortium	United States	NO	T1	NX	Hepatocellular Carcinoma	Stage I	1089927962	1031658156	58269806	0.053462071
13722.58cfa832e4b0c9d6adf6d166	TCGA-KL-8327-11A-01D-2310-10_wgs_Illumina	58cfa832e4b0c9d6adf6d166	TCGA-KL-8327-11A-01D-2310-10_wgs_Illumina.filtered.	WGS	TCGA-KL-8327-11A-01D-2310-10_wgs_Illumina	TCGA-KL-8327-11A-01D-2310-10_wgs_Illumina.bam	159.3	NA	0.05	58cfa832e4b0c9d6adf6d166	TCGA-KL-8327-11A-01D-2310-10_wgs_Illumina.bam	Alive	FEMALE	WHITE	Not available	Kidney Chromophobe	Aligned reads	TCGA-KL-8327-11A	02979422-5149-4750-AD5F-483E0BEC6AC5	Solid Tissue Normal	Illumina HiSeq	d8f616fa-a1fb-472f-88be-268ed7ea12b3	Kidney	46	D2F008F2-2A30-4B37-ABC7-9597E2080D85	15D4FBCE-AE77-4500-AB53-A29AB6C75019	TCGA-KL-8327-11A-01D-2310-10	GRCh37-lite	TCGA-KL-8327	TCGA-KICH	NA	s16472	Baylor College of Medicine	MSKCC	United States	NO	T1b	N0	Kidney Chromophobe	Stage I	1254513806	1187770833	66742973	0.053202263
13722.58cfa82de4b0c9d6adf6a768	G14083.TCGA-21-1082-10B-01D-1521-08.4	58cfa82de4b0c9d6adf6a768	G14083.TCGA-21-1082-10B-01D-1521-08.4.filtered.	WGS	G14083.TCGA-21-1082-10B-01D-1521-08.4	G14083.TCGA-21-1082-10B-01D-1521-08.4.bam	43	1.7	0.05	58cfa82de4b0c9d6adf6a768	G14083.TCGA-21-1082-10B-01D-1521-08.4.bam	Alive	MALE	WHITE	NOT HISPANIC OR LATINO	Lung Squamous Cell Carcinoma	Aligned reads	TCGA-21-1082-10B	0E2EE54A-51C9-4868-842D-A2A1C1CFB016	Blood Derived Normal	Illumina HiSeq	f2658746-4c87-46e2-94a3-858678ea496e	Lung	61	34E0475D-75C4-43C1-9715-027C19FA25F8	654AE6B0-65DA-4B11-B2FE-E7DD9C44E260	TCGA-21-1082-10B-01D-1521-08	HG19_Broad_variant	TCGA-21-1082	TCGA-LUSC	NA	s10251	Broad Institute of MIT and Harvard	Fox Chase Cancer Center	United States	NO	T2	N0	Lung Squamous Cell Carcinoma- Not Otherwise Specified (NOS)	Stage IB	1747237310	1601324079	145913231	0.083510826
13722.58cfa832e4b0c9d6adf6d2ca	TCGA-KL-8332-11A-01D-2310-10_wgs_Illumina	58cfa832e4b0c9d6adf6d2ca	TCGA-KL-8332-11A-01D-2310-10_wgs_Illumina.filtered.	WGS	TCGA-KL-8332-11A-01D-2310-10_wgs_Illumina	TCGA-KL-8332-11A-01D-2310-10_wgs_Illumina.bam	220.3	NA	0.05	58cfa832e4b0c9d6adf6d2ca	TCGA-KL-8332-11A-01D-2310-10_wgs_Illumina.bam	Alive	MALE	WHITE	Not available	Kidney Chromophobe	Aligned reads	TCGA-KL-8332-11A	3EC3BCB3-492C-4942-BE02-76A67F57E38F	Solid Tissue Normal	Illumina HiSeq	b9597b47-d425-461c-8123-ce46cef3fe8d	Kidney	55	60BBC00F-DF46-4DDF-9D01-4F66F5B2B26A	1F3AF48C-BA6B-4DB5-BA11-75B7F50FAE1E	TCGA-KL-8332-11A-01D-2310-10	GRCh37-lite	TCGA-KL-8332	TCGA-KICH	NA	s16433	Baylor College of Medicine	MSKCC	United States	NO	T1b	N0	Kidney Chromophobe	Stage I	1136062676	1078556882	57505794	0.050618505
13722.58cfa82fe4b0c9d6adf6b8fa	TCGA-AA-3518-01A-02D-1525-10_hg19_wgs_Illumina	58cfa82fe4b0c9d6adf6b8fa	TCGA-AA-3518-01A-02D-1525-10_hg19_wgs_Illumina.filtered.	WGS	TCGA-AA-3518-01A-02D-1525-10_hg19_wgs_Illumina	TCGA-AA-3518-01A-02D-1525-10_hg19_wgs_Illumina.bam	3.86	1.9	0.05	58cfa82fe4b0c9d6adf6b8fa	TCGA-AA-3518-01A-02D-1525-10_hg19_wgs_Illumina.bam	Alive	FEMALE	Not available	Not available	Colon Adenocarcinoma	Aligned reads	TCGA-AA-3518-01A	C5C4A0A5-900D-483D-9282-475654D63265	Primary Tumor	Illumina HiSeq	e3929c47-b19b-4c57-9990-6448eb979647	Colorectal	81	BC08B757-ED0A-44C0-88CD-85496BB72A75	F4B9D98F-7B76-4EAA-9595-10B0973D5FF7	TCGA-AA-3518-01A-02D-1525-10	GRCh37-lite	TCGA-AA-3518	TCGA-COAD	NA	s13663	Baylor College of Medicine	Indivumed	Germany	NO	T3	N0	Colon Adenocarcinoma	Stage IIA	1162469344	1103649944	58819400	0.050598668
13722.58cfa832e4b0c9d6adf6d3b8	TCGA-KO-8409-11A-01D-2311-10_wgs_Illumina	58cfa832e4b0c9d6adf6d3b8	TCGA-KO-8409-11A-01D-2311-10_wgs_Illumina.filtered.	WGS	TCGA-KO-8409-11A-01D-2311-10_wgs_Illumina	TCGA-KO-8409-11A-01D-2311-10_wgs_Illumina.bam	192.2	NA	0.05	58cfa832e4b0c9d6adf6d3b8	TCGA-KO-8409-11A-01D-2311-10_wgs_Illumina.bam	Alive	MALE	WHITE	NOT HISPANIC OR LATINO	Kidney Chromophobe	Aligned reads	TCGA-KO-8409-11A	08A96DEC-E658-493A-9308-83F7ACE3B3B6	Solid Tissue Normal	Illumina HiSeq	2832fcef-af94-4b00-a9bc-1c317b512393	Kidney	69	E7BE5810-DA66-45CA-BF89-4D84D6F980C2	AB217C1C-6141-4391-85A8-CACD3C7B1989	TCGA-KO-8409-11A-01D-2311-10	GRCh37-lite	TCGA-KO-8409	TCGA-KICH	NA	s16575	Baylor College of Medicine	MD Anderson Cancer Center	United States	NO	T2b	N0	Kidney Chromophobe	Stage II	1157241642	1082131389	75110253	0.064904554
13722.58cfa830e4b0c9d6adf6bbfc	TCGA-AG-3593-10A-01D-1525-10_hg19_wgs_Illumina	58cfa830e4b0c9d6adf6bbfc	TCGA-AG-3593-10A-01D-1525-10_hg19_wgs_Illumina.filtered.	WGS	TCGA-AG-3593-10A-01D-1525-10_hg19_wgs_Illumina	TCGA-AG-3593-10A-01D-1525-10_hg19_wgs_Illumina.bam	23.15	1.8	0.05	58cfa830e4b0c9d6adf6bbfc	TCGA-AG-3593-10A-01D-1525-10_hg19_wgs_Illumina.bam	Alive	FEMALE	Not available	Not available	Rectum Adenocarcinoma	Aligned reads	TCGA-AG-3593-10A	10290E91-9784-4F94-8DAA-B5D9A8B0EFB9	Blood Derived Normal	Illumina HiSeq	97d50708-f0d6-4eb9-9915-c8d0d9018521	Colorectal	72	6AE385A6-F73C-4A62-A9A1-3207E9C4F802	C3AA670C-8595-46E9-9FB3-129CCAE433ED	TCGA-AG-3593-10A-01D-1525-10	GRCh37-lite	TCGA-AG-3593	TCGA-READ	NA	s1954	Baylor College of Medicine	Indivumed	Germany	NO	T3	N0	Rectal Adenocarcinoma	Stage IIA	1140776876	1084287796	56489080	0.049518079
13722.58cfa82ee4b0c9d6adf6a956	G35154.TCGA-DU-6401-01A-11D-1705-08.2	58cfa82ee4b0c9d6adf6a956	G35154.TCGA-DU-6401-01A-11D-1705-08.2.filtered.	WGS	G35154.TCGA-DU-6401-01A-11D-1705-08.2	G35154.TCGA-DU-6401-01A-11D-1705-08.2.bam	124.3	1.9	0.05	58cfa82ee4b0c9d6adf6a956	G35154.TCGA-DU-6401-01A-11D-1705-08.2.bam	Dead	FEMALE	WHITE	NOT HISPANIC OR LATINO	Brain Lower Grade Glioma	Aligned reads	TCGA-DU-6401-01A	97CB8701-7D63-4142-B404-006FBB3ECB0B	Primary Tumor	Illumina HiSeq	f0537710-8458-4890-8a52-3f4457eb308f	Brain	31	680DBC4E-5CEC-4E76-848F-72BC0A2407C6	3A81F733-B3A3-4578-B925-A663612BC92C	TCGA-DU-6401-01A-11D-1705-08	HG19_Broad_variant	TCGA-DU-6401	TCGA-LGG	2660	s8536	Broad Institute of MIT and Harvard	Henry Ford Hospital	United States	NO	Not available	Not available	Oligodendroglioma	Not available	2008978786	1905385580	103593206	0.051565107
13722.58cfa82ee4b0c9d6adf6adca	G39020.TCGA-BR-A4J4-01A-12D-A25D-08.3	58cfa82ee4b0c9d6adf6adca	G39020.TCGA-BR-A4J4-01A-12D-A25D-08.3.filtered.	WGS	G39020.TCGA-BR-A4J4-01A-12D-A25D-08.3	G39020.TCGA-BR-A4J4-01A-12D-A25D-08.3.bam	25.07	NA	0.08	58cfa82ee4b0c9d6adf6adca	G39020.TCGA-BR-A4J4-01A-12D-A25D-08.3.bam	Alive	MALE	ASIAN	NOT HISPANIC OR LATINO	Stomach Adenocarcinoma	Aligned reads	TCGA-BR-A4J4-01A	8A24F1A3-4BAB-4591-9676-7BEE01D096C1	Primary Tumor	Illumina HiSeq	2cdabae0-c924-481e-ad7e-bbe3f72f5c79	Stomach	39	5A5C4538-D75D-4DA5-8E8C-DD92766FEE50	2C316B7E-6A82-4BA1-9F34-D8BFCF82D41E	TCGA-BR-A4J4-01A-12D-A25D-08	HG19_Broad_variant	TCGA-BR-A4J4	TCGA-STAD	NA	s14459	Broad Institute of MIT and Harvard	Asterand	Vietnam	NO	T4a	N2	Stomach Adenocarcinoma Not Otherwise Specified (NOS)	Stage IIIB	1957865710	1854781052	103084658	0.052651547
13722.58cfa831e4b0c9d6adf6c9fb	TCGA-DD-A3A9-11A-11D-A25V-10_wgs_Illumina	58cfa831e4b0c9d6adf6c9fb	TCGA-DD-A3A9-11A-11D-A25V-10_wgs_Illumina.filtered.	WGS	TCGA-DD-A3A9-11A-11D-A25V-10_wgs_Illumina	TCGA-DD-A3A9-11A-11D-A25V-10_wgs_Illumina.bam	36.3	NA	0.08	58cfa831e4b0c9d6adf6c9fb	TCGA-DD-A3A9-11A-11D-A25V-10_wgs_Illumina.bam	Dead	FEMALE	WHITE	NOT HISPANIC OR LATINO	Liver Hepatocellular Carcinoma	Aligned reads	TCGA-DD-A3A9-11A	457CCA7C-A8B4-414E-A3C0-7FCCF0EE2034	Solid Tissue Normal	Illumina HiSeq	de8a5902-d3a4-44f1-9f62-bdb08237698b	Liver	64	F0BC5984-F3DA-41FC-8D4E-162562423F01	790941E2-4315-4425-9EEB-9B3AE2377BCB	TCGA-DD-A3A9-11A-11D-A25V-10	GRCh37-lite	TCGA-DD-A3A9	TCGA-LIHC	931	s16780	Baylor College of Medicine	Mayo Clinic - Rochester	United States	NO	T4	N0	Hepatocellular Carcinoma	Stage IVB	1100768492	1037424444	63344048	0.057545295
13722.58cfa832e4b0c9d6adf6d33c	TCGA-KO-8411-11A-01D-2311-10_wgs_Illumina	58cfa832e4b0c9d6adf6d33c	TCGA-KO-8411-11A-01D-2311-10_wgs_Illumina.filtered.	WGS	TCGA-KO-8411-11A-01D-2311-10_wgs_Illumina	TCGA-KO-8411-11A-01D-2311-10_wgs_Illumina.bam	242.2	NA	0.05	58cfa832e4b0c9d6adf6d33c	TCGA-KO-8411-11A-01D-2311-10_wgs_Illumina.bam	Alive	MALE	WHITE	NOT HISPANIC OR LATINO	Kidney Chromophobe	Aligned reads	TCGA-KO-8411-11A	EE8C1919-17A9-4DF1-8AA5-79546621B23C	Solid Tissue Normal	Illumina HiSeq	53f01757-4138-44fb-aca6-9b42beca71ed	Kidney	58	EA285591-3257-4231-9ACD-4EBB95D5B4D4	7F8F088D-0CAB-4301-8A5D-9E780D18439B	TCGA-KO-8411-11A-01D-2311-10	GRCh37-lite	TCGA-KO-8411	TCGA-KICH	NA	s16536	Baylor College of Medicine	MD Anderson Cancer Center	United States	NO	T1b	NX	Kidney Chromophobe	Stage I	1010136410	959905048	50231362	0.049727306
13722.58cfa82ee4b0c9d6adf6af74	G8890.TCGA-60-2722-11A-01D-1180-08.1	58cfa82ee4b0c9d6adf6af74	G8890.TCGA-60-2722-11A-01D-1180-08.1.filtered.	WGS	G8890.TCGA-60-2722-11A-01D-1180-08.1	G8890.TCGA-60-2722-11A-01D-1180-08.1.bam	247.3	1.9	0.15	58cfa82ee4b0c9d6adf6af74	G8890.TCGA-60-2722-11A-01D-1180-08.1.bam	Alive	MALE	WHITE	NOT HISPANIC OR LATINO	Lung Squamous Cell Carcinoma	Aligned reads	TCGA-60-2722-11A	6FD72426-F6C8-47CA-A500-D5D3600B9B15	Solid Tissue Normal	Illumina HiSeq	20f0135c-5de7-4648-8704-b13964e911c5	Lung	66	5A2365B6-F9A1-480D-937D-06D2F254F8DC	4279E604-CC93-4B2E-A5AD-CA95C738A272	TCGA-60-2722-11A-01D-1180-08	HG19_Broad_variant	TCGA-60-2722	TCGA-LUSC	NA	s10167	Broad Institute of MIT and Harvard	Roswell Park	United States	NO	T2	N1	Lung Squamous Cell Carcinoma- Not Otherwise Specified (NOS)	Stage IIB	2119884068	1821948338	297935730	0.140543407
13722.58cfa831e4b0c9d6adf6c474	TCGA-CA-6717-10A-01D-1835-10_wgs_Illumina	58cfa831e4b0c9d6adf6c474	TCGA-CA-6717-10A-01D-1835-10_wgs_Illumina.filtered.	WGS	TCGA-CA-6717-10A-01D-1835-10_wgs_Illumina	TCGA-CA-6717-10A-01D-1835-10_wgs_Illumina.bam	420.3	1.9	0.05	58cfa831e4b0c9d6adf6c474	TCGA-CA-6717-10A-01D-1835-10_wgs_Illumina.bam	Alive	MALE	ASIAN	NOT HISPANIC OR LATINO	Colon Adenocarcinoma	Aligned reads	TCGA-CA-6717-10A	268C01B3-D2CE-44C0-A2FE-EA846A1253CC	Blood Derived Normal	Illumina HiSeq	6896d05c-37ef-4347-bb21-6d3651e63b21	Colorectal	57	B424F6A7-2D2A-4DAB-832D-3288FEEFF3C7	73FA41A5-CD47-4C3E-B57F-3C40E57ECFA3	TCGA-CA-6717-10A-01D-1835-10	GRCh37-lite	TCGA-CA-6717	TCGA-COAD	NA	s13039	Baylor College of Medicine	ILSbio	Vietnam	NO	T3	N0	Colon Mucinous Adenocarcinoma	Stage IIA	1194145414	1124069126	70076288	0.058683212
13722.58cfa831e4b0c9d6adf6cd6a	TCGA-FF-8043-10A-01D-2210-10_wgs_Illumina	58cfa831e4b0c9d6adf6cd6a	TCGA-FF-8043-10A-01D-2210-10_wgs_Illumina.filtered.	WGS	TCGA-FF-8043-10A-01D-2210-10_wgs_Illumina	TCGA-FF-8043-10A-01D-2210-10_wgs_Illumina.bam	281	NA	0.05	58cfa831e4b0c9d6adf6cd6a	TCGA-FF-8043-10A-01D-2210-10_wgs_Illumina.bam	Alive	FEMALE	ASIAN	NOT HISPANIC OR LATINO	Lymphoid Neoplasm Diffuse Large B-cell Lymphoma	Aligned reads	TCGA-FF-8043-10A	A8E2DF1E-4042-42AF-9231-3A00E83489F0	Blood Derived Normal	Illumina HiSeq	26415948-39c0-4fae-8a41-d024d7b1888a	Lymph Nodes	70	27BE14BB-D286-4663-ACD3-28B78459DF7E	DFA74511-2A52-4BD5-88F2-DAD8C7450BE4	TCGA-FF-8043-10A-01D-2210-10	GRCh37-lite	TCGA-FF-8043	TCGA-DLBC	NA	s1104	Baylor College of Medicine	SingHealth	Singapore	NO	Not available	Not available	Diffuse large B-cell lymphoma (DLBCL) NOS (any anatomic site nodal or extranodal)	Not available	1239990712	1181127685	58863027	0.047470539
13722.58cfa830e4b0c9d6adf6bbfa	TCGA-AG-3593-01A-01D-1525-10_hg19_wgs_Illumina	58cfa830e4b0c9d6adf6bbfa	TCGA-AG-3593-01A-01D-1525-10_hg19_wgs_Illumina.filtered.	WGS	TCGA-AG-3593-01A-01D-1525-10_hg19_wgs_Illumina	TCGA-AG-3593-01A-01D-1525-10_hg19_wgs_Illumina.bam	495.85	1.9	0.05	58cfa830e4b0c9d6adf6bbfa	TCGA-AG-3593-01A-01D-1525-10_hg19_wgs_Illumina.bam	Alive	FEMALE	Not available	Not available	Rectum Adenocarcinoma	Aligned reads	TCGA-AG-3593-01A	10290E91-9784-4F94-8DAA-B5D9A8B0EFB9	Primary Tumor	Illumina HiSeq	9275573a-23ac-40aa-b792-cff9ee5bca8c	Colorectal	72	EFFCA0F1-E81D-47CD-8287-392A2B6AB786	FAFF4626-615B-416A-B7A6-9D177DCC94A9	TCGA-AG-3593-01A-01D-1525-10	GRCh37-lite	TCGA-AG-3593	TCGA-READ	NA	s1953	Baylor College of Medicine	Indivumed	Germany	NO	T3	N0	Rectal Adenocarcinoma	Stage IIA	1255755066	1193005208	62749858	0.049969823
13722.58cfa831e4b0c9d6adf6c845	TCGA-CV-5442-01A-01D-2266-10_Illumina	58cfa831e4b0c9d6adf6c845	TCGA-CV-5442-01A-01D-2266-10_Illumina.filtered.	WGS	TCGA-CV-5442-01A-01D-2266-10_Illumina	TCGA-CV-5442-01A-01D-2266-10_Illumina.bam	323.7	1.9	0.05	58cfa831e4b0c9d6adf6c845	TCGA-CV-5442-01A-01D-2266-10_Illumina.bam	Alive	FEMALE	WHITE	NOT HISPANIC OR LATINO	Head and Neck Squamous Cell Carcinoma	Aligned reads	TCGA-CV-5442-01A	3C975B68-4A6E-4C97-A8D1-B9A427D4957C	Primary Tumor	Illumina HiSeq	53f0ce53-95fe-4d6c-930d-f8427c0c46ec	Head and Neck	76	698208BB-7272-4AD5-9CC0-909CB669BDAF	46D35B82-E1B7-4D35-BE5E-3A70FD47E421	TCGA-CV-5442-01A-01D-2266-10	GRCh37-lite	TCGA-CV-5442	TCGA-HNSC	NA	s16336	Baylor College of Medicine	MD Anderson Cancer Center	None	NO	T4a	N2b	Head and Neck Squamous Cell Carcinoma	Stage IVA	2162440000	2074981103	87458897	0.040444543
13722.58cfa832e4b0c9d6adf6d2dc	TCGA-KL-8342-01A-11D-2310-10_wgs_Illumina	58cfa832e4b0c9d6adf6d2dc	TCGA-KL-8342-01A-11D-2310-10_wgs_Illumina.filtered.	WGS	TCGA-KL-8342-01A-11D-2310-10_wgs_Illumina	TCGA-KL-8342-01A-11D-2310-10_wgs_Illumina.bam	71.3	NA	0.05	58cfa832e4b0c9d6adf6d2dc	TCGA-KL-8342-01A-11D-2310-10_wgs_Illumina.bam	Alive	FEMALE	WHITE	Not available	Kidney Chromophobe	Aligned reads	TCGA-KL-8342-01A	C689AE1D-4A6B-45DB-B4D1-6B34C5C61522	Primary Tumor	Illumina HiSeq	1f1d17e4-280b-4955-97a5-75180878dc8e	Kidney	45	BC04E860-2CB8-4D90-BC17-F3A4D6A09881	F38FC6AC-2AF8-4D89-A514-4E2C5FDF08DE	TCGA-KL-8342-01A-11D-2310-10	GRCh37-lite	TCGA-KL-8342	TCGA-KICH	NA	s16483	Baylor College of Medicine	MSKCC	United States	NO	T2b	N0	Kidney Chromophobe	Stage II	1940272570	1833633225	106639345	0.054961013
13722.58cfa830e4b0c9d6adf6bb7b	TCGA-A3-3363-11A-01D-2094-10_wgs_Illumina	58cfa830e4b0c9d6adf6bb7b	TCGA-A3-3363-11A-01D-2094-10_wgs_Illumina.filtered.	WGS	TCGA-A3-3363-11A-01D-2094-10_wgs_Illumina	TCGA-A3-3363-11A-01D-2094-10_wgs_Illumina.bam	199.57	1.9	0.14	58cfa830e4b0c9d6adf6bb7b	TCGA-A3-3363-11A-01D-2094-10_wgs_Illumina.bam	Alive	MALE	ASIAN	Not available	Kidney Renal Clear Cell Carcinoma	Aligned reads	TCGA-A3-3363-11A	659294B9-DED9-498A-BC00-C1D4D456AA4A	Solid Tissue Normal	Illumina HiSeq	87eed682-cf5d-4795-886d-a2a65871ddf5	Kidney	50	8BC4AAC8-1E5A-41FE-8142-95CD1768D629	0E62DD52-07DE-44D9-8992-85F636691B3E	TCGA-A3-3363-11A-01D-2094-10	GRCh37-lite	TCGA-A3-3363	TCGA-KIRC	NA	s8832	Baylor College of Medicine	International Genomics Consortium	None	NO	T2	N0	Kidney Clear Cell Renal Carcinoma	Stage II	1125192630	1065987295	59205335	0.052617955
13722.58cfa830e4b0c9d6adf6bf0c	TCGA-BP-4756-11A-01D-2097-10_wgs_Illumina	58cfa830e4b0c9d6adf6bf0c	TCGA-BP-4756-11A-01D-2097-10_wgs_Illumina.filtered.	WGS	TCGA-BP-4756-11A-01D-2097-10_wgs_Illumina	TCGA-BP-4756-11A-01D-2097-10_wgs_Illumina.bam	67.7	1.9	0.15	58cfa830e4b0c9d6adf6bf0c	TCGA-BP-4756-11A-01D-2097-10_wgs_Illumina.bam	Alive	FEMALE	ASIAN	Not available	Kidney Renal Clear Cell Carcinoma	Aligned reads	TCGA-BP-4756-11A	9ECDDE9C-2179-4830-BD10-C4FA40F26066	Solid Tissue Normal	Illumina HiSeq	abac5878-19cf-4559-9c9d-e5772414637a	Kidney	62	514EB21F-86C3-49DF-AF96-1A793F0F5AB5	2442681A-1489-43A1-BAED-B853DFA6CA2A	TCGA-BP-4756-11A-01D-2097-10	GRCh37-lite	TCGA-BP-4756	TCGA-KIRC	NA	s9735	Baylor College of Medicine	MSKCC	None	NO	T1b	N0	Kidney Clear Cell Renal Carcinoma	Stage I	1135940016	1072386522	63553494	0.055947931
13722.58cfa82ee4b0c9d6adf6ac64	G39019.TCGA-DA-A1HY-06A-11D-A19A-08.2	58cfa82ee4b0c9d6adf6ac64	G39019.TCGA-DA-A1HY-06A-11D-A19A-08.2.filtered.	WGS	G39019.TCGA-DA-A1HY-06A-11D-A19A-08.2	G39019.TCGA-DA-A1HY-06A-11D-A19A-08.2.bam	38.32	NA	0.09	58cfa82ee4b0c9d6adf6ac64	G39019.TCGA-DA-A1HY-06A-11D-A19A-08.2.bam	Alive	MALE	WHITE	NOT HISPANIC OR LATINO	Skin Cutaneous Melanoma	Aligned reads	TCGA-DA-A1HY-06A	40E17BF8-6C19-4E5E-B60D-AD54F504A970	Metastatic	Illumina HiSeq	4067ff38-29aa-4cbb-98e3-14283e4a270b	Skin	42	12590302-AB64-4652-88DD-CBBF5091E1C1	88F2C496-3EB4-4C03-B3A5-8D5A55803AAF	TCGA-DA-A1HY-06A-11D-A19A-08	HG19_Broad_variant	TCGA-DA-A1HY	TCGA-SKCM	NA	s7485	Broad Institute of MIT and Harvard	Yale	United States	NO	T2b	N1	Not available	Stage III	1958828976	1872859706	85969270	0.043888094
13722.58cfa832e4b0c9d6adf6d39a	TCGA-KN-8437-11A-01D-2311-10_wgs_Illumina	58cfa832e4b0c9d6adf6d39a	TCGA-KN-8437-11A-01D-2311-10_wgs_Illumina.filtered.	WGS	TCGA-KN-8437-11A-01D-2311-10_wgs_Illumina	TCGA-KN-8437-11A-01D-2311-10_wgs_Illumina.bam	200.3	NA	0.05	58cfa832e4b0c9d6adf6d39a	TCGA-KN-8437-11A-01D-2311-10_wgs_Illumina.bam	Alive	FEMALE	WHITE	NOT HISPANIC OR LATINO	Kidney Chromophobe	Aligned reads	TCGA-KN-8437-11A	F1C1502E-1BD6-425A-B651-454363809668	Solid Tissue Normal	Illumina HiSeq	bb8a689c-6268-4ac9-ae71-f2b6ea0a522b	Kidney	42	C2FC0883-9F0B-4F89-B93A-4CBA2684742C	A1283C7D-6305-46D3-B518-47CB8B37BA18	TCGA-KN-8437-11A-01D-2311-10	GRCh37-lite	TCGA-KN-8437	TCGA-KICH	NA	s16440	Baylor College of Medicine	Harvard	United States	NO	T1a	NX	Kidney Chromophobe	Stage I	1208860846	1147951522	60909324	0.05038572
13722.58cfa82ee4b0c9d6adf6adaa	G25784.TCGA-91-6840-10A-01D-1946-08.3	58cfa82ee4b0c9d6adf6adaa	G25784.TCGA-91-6840-10A-01D-1946-08.3.filtered.	WGS	G25784.TCGA-91-6840-10A-01D-1946-08.3	G25784.TCGA-91-6840-10A-01D-1946-08.3.bam	277	NA	0.05	58cfa82ee4b0c9d6adf6adaa	G25784.TCGA-91-6840-10A-01D-1946-08.3.bam	Alive	FEMALE	WHITE	NOT HISPANIC OR LATINO	Lung Adenocarcinoma	Aligned reads	TCGA-91-6840-10A	D5326429-9805-47F9-97B0-FBDA658E3F01	Blood Derived Normal	Illumina HiSeq	ecb2ce47-ebd7-406d-9b76-31a08bc2531c	Lung	59	939E41BA-B671-4B7A-8B40-8EC680F5327C	087D5121-0E86-4BE5-9E53-11EFD5184752	TCGA-91-6840-10A-01D-1946-08	HG19_Broad_variant	TCGA-91-6840	TCGA-LUAD	NA	s10760	Broad Institute of MIT and Harvard	ABS - IUPUI	United States	NO	T1b	N0	Lung Adenocarcinoma- Not Otherwise Specified (NOS)	Stage IA	1973820530	1832717440	141103090	0.071487295
13722.58cfa830e4b0c9d6adf6c149	TCGA-BA-4076-01A-01D-2266-10_Illumina	58cfa830e4b0c9d6adf6c149	TCGA-BA-4076-01A-01D-2266-10_Illumina.filtered.	WGS	TCGA-BA-4076-01A-01D-2266-10_Illumina	TCGA-BA-4076-01A-01D-2266-10_Illumina.bam	333.33	1.9	0.05	58cfa830e4b0c9d6adf6c149	TCGA-BA-4076-01A-01D-2266-10_Illumina.bam	Dead	MALE	WHITE	NOT HISPANIC OR LATINO	Head and Neck Squamous Cell Carcinoma	Aligned reads	TCGA-BA-4076-01A	7DE19081-D5FD-468C-AD0D-F6E3E8B2AD70	Primary Tumor	Illumina HiSeq	62857418-5247-4ae1-8064-d900ef856428	Head and Neck	39	FD99FD83-4040-4738-8A5A-E42D36ECFE0E	E2B5C926-491D-430D-8D9C-5C73D7752D1B	TCGA-BA-4076-01A-01D-2266-10	GRCh37-lite	TCGA-BA-4076	TCGA-HNSC	415	s16171	Baylor College of Medicine	UNC	None	NO	TX	NX	Head and Neck Squamous Cell Carcinoma	Not available	1872148032	1791409873	80738159	0.043125948
13722.58cfa830e4b0c9d6adf6c0f4	TCGA-B9-4113-11A-01D-1253-10_wgs_Illumina	58cfa830e4b0c9d6adf6c0f4	TCGA-B9-4113-11A-01D-1253-10_wgs_Illumina.filtered.	WGS	TCGA-B9-4113-11A-01D-1253-10_wgs_Illumina	TCGA-B9-4113-11A-01D-1253-10_wgs_Illumina.bam	493	1.9	0.15	58cfa830e4b0c9d6adf6c0f4	TCGA-B9-4113-11A-01D-1253-10_wgs_Illumina.bam	Dead	MALE	BLACK OR AFRICAN AMERICAN	NOT HISPANIC OR LATINO	Kidney Renal Papillary Cell Carcinoma	Aligned reads	TCGA-B9-4113-11A	5C9A6C40-982E-45C7-98D3-AEB6CAD16986	Solid Tissue Normal	Illumina HiSeq	2d22c4bf-127e-4416-ae63-3dbb16346203	Kidney	64	4AFB859D-76D4-4333-8157-800CC9D7F3ED	2F25EBB7-1015-45C2-9351-D343559FD613	TCGA-B9-4113-11A-01D-1253-10	GRCh37-lite	TCGA-B9-4113	TCGA-KIRP	1536	s11775	Baylor College of Medicine	UNC	None	NO	T1	NX	Kidney Papillary Renal Cell Carcinoma	Stage I	1074278962	1020225330	54053632	0.050316197
13722.58cfa82ee4b0c9d6adf6ac0c	G39019.TCGA-EE-A2A0-06A-11D-A196-08.3	58cfa82ee4b0c9d6adf6ac0c	G39019.TCGA-EE-A2A0-06A-11D-A196-08.3.filtered.	WGS	G39019.TCGA-EE-A2A0-06A-11D-A196-08.3	G39019.TCGA-EE-A2A0-06A-11D-A196-08.3.bam	28.14	NA	0.08	58cfa82ee4b0c9d6adf6ac0c	G39019.TCGA-EE-A2A0-06A-11D-A196-08.3.bam	Dead	FEMALE	WHITE	NOT HISPANIC OR LATINO	Skin Cutaneous Melanoma	Aligned reads	TCGA-EE-A2A0-06A	81CEDB9E-EE43-476B-9ED9-8D0FDB346065	Metastatic	Illumina HiSeq	05a87fb7-c560-47a1-a7c2-5e477231453f	Skin	77	FDE25BEE-ED13-4128-A67C-23463D25A7C1	3F2ECBCD-5C9E-4D57-8AA5-962E2E86A83C	TCGA-EE-A2A0-06A-11D-A196-08	HG19_Broad_variant	TCGA-EE-A2A0	TCGA-SKCM	1424	s7823	Broad Institute of MIT and Harvard	University of Sydney	Australia	NO	T3a	N0	Not available	Stage IIA	1867964066	1788290712	79673354	0.042652509
13722.58cfa82de4b0c9d6adf6a746	G14848.TCGA-05-4398-01A-01D-1931-08.3	58cfa82de4b0c9d6adf6a746	G14848.TCGA-05-4398-01A-01D-1931-08.3.filtered.	WGS	G14848.TCGA-05-4398-01A-01D-1931-08.3	G14848.TCGA-05-4398-01A-01D-1931-08.3.bam	403.53	1.9	0.15	58cfa82de4b0c9d6adf6a746	G14848.TCGA-05-4398-01A-01D-1931-08.3.bam	Alive	FEMALE	Not available	Not available	Lung Adenocarcinoma	Aligned reads	TCGA-05-4398-01A	31C96E35-5E2F-429C-B12A-7BC5A497A300	Primary Tumor	Illumina HiSeq	fc9ee166-a6ea-4c5a-9978-b63277aec83e	Lung	47	DA010683-C537-478F-8F95-E606B05DBC5C	23D77176-DFED-4BEE-AC96-9934377D8D81	TCGA-05-4398-01A-01D-1931-08	HG19_Broad_variant	TCGA-05-4398	TCGA-LUAD	NA	s10625	Broad Institute of MIT and Harvard	Indivumed	Germany	NO	T4	N3	Lung Adenocarcinoma Mixed Subtype	Stage IIIB	1684437490	1555377198	129060292	0.076619223
13722.58cfa82ee4b0c9d6adf6ac5e	G39019.TCGA-DA-A1I2-06A-21D-A19A-08.1	58cfa82ee4b0c9d6adf6ac5e	G39019.TCGA-DA-A1I2-06A-21D-A19A-08.1.filtered.	WGS	G39019.TCGA-DA-A1I2-06A-21D-A19A-08.1	G39019.TCGA-DA-A1I2-06A-21D-A19A-08.1.bam	65.65	NA	0.09	58cfa82ee4b0c9d6adf6ac5e	G39019.TCGA-DA-A1I2-06A-21D-A19A-08.1.bam	Dead	MALE	WHITE	NOT HISPANIC OR LATINO	Skin Cutaneous Melanoma	Aligned reads	TCGA-DA-A1I2-06A	01AD975D-C2ED-4E4D-BD3B-C9512FC9073C	Metastatic	Illumina HiSeq	def664f3-25fc-4633-96bd-8ebf1a179021	Skin	45	1E373C9C-DDB0-4C77-87AF-468EE586F998	D432E99A-67FB-4609-B90F-99438EEE7CAE	TCGA-DA-A1I2-06A-21D-A19A-08	HG19_Broad_variant	TCGA-DA-A1I2	TCGA-SKCM	NA	s7814	Broad Institute of MIT and Harvard	Yale	United States	NO	T4b	N2b	Not available	Stage III	1956243390	1865909554	90333836	0.046177197
13722.58cfa832e4b0c9d6adf6ce52	TCGA-FV-A2QQ-10B-01D-A22F-10_wgs_Illumina	58cfa832e4b0c9d6adf6ce52	TCGA-FV-A2QQ-10B-01D-A22F-10_wgs_Illumina.filtered.	WGS	TCGA-FV-A2QQ-10B-01D-A22F-10_wgs_Illumina	TCGA-FV-A2QQ-10B-01D-A22F-10_wgs_Illumina.bam	10.86	NA	0.07	58cfa832e4b0c9d6adf6ce52	TCGA-FV-A2QQ-10B-01D-A22F-10_wgs_Illumina.bam	Alive	MALE	WHITE	NOT HISPANIC OR LATINO	Liver Hepatocellular Carcinoma	Aligned reads	TCGA-FV-A2QQ-10B	D680DF09-368E-42B5-B540-45C41ED31042	Blood Derived Normal	Illumina HiSeq	39ba7aa8-e6e5-4bf2-8c75-54d836634c3a	Liver	80	C4265FC1-0DE8-4BFF-976E-4E1E91D28303	E31C3B51-9A28-4191-B67F-21AC68E47C1E	TCGA-FV-A2QQ-10B-01D-A22F-10	GRCh37-lite	TCGA-FV-A2QQ	TCGA-LIHC	NA	s17061	Baylor College of Medicine	International Genomics Consortium	United States	NO	T1	N1	Hepatocellular Carcinoma	Stage IVA	1239402592	1178747146	60655446	0.04893926
13722.58cfa82ee4b0c9d6adf6a96a	G35154.TCGA-DU-6404-02A-21D-A36O-08.3	58cfa82ee4b0c9d6adf6a96a	G35154.TCGA-DU-6404-02A-21D-A36O-08.3.filtered.	WGS	G35154.TCGA-DU-6404-02A-21D-A36O-08.3	G35154.TCGA-DU-6404-02A-21D-A36O-08.3.bam	20.03	NA	0.08	58cfa82ee4b0c9d6adf6a96a	G35154.TCGA-DU-6404-02A-21D-A36O-08.3.bam	Dead	FEMALE	WHITE	NOT HISPANIC OR LATINO	Brain Lower Grade Glioma	Aligned reads	TCGA-DU-6404-02A	C0D47E0F-4918-4E06-9DB6-201671B1259C	Recurrent Tumor	Illumina HiSeq	065e1f84-f913-4932-b59f-0700a5d0a239	Brain	24	27E52320-BC07-4714-AA09-98FB2C851522	1E938B4C-FCB0-429E-88E9-CED190DCF6D1	TCGA-DU-6404-02A-21D-A36O-08	HG19_Broad_variant	TCGA-DU-6404	TCGA-LGG	4068	s8739	Broad Institute of MIT and Harvard	Henry Ford Hospital	United States	NO	Not available	Not available	Oligodendroglioma	Not available	1539959030	1528922674	11036356	0.007166656
13722.58cfa82ee4b0c9d6adf6ad30	G49837.TCGA-43-5670-01A-21D-A320-08.1	58cfa82ee4b0c9d6adf6ad30	G49837.TCGA-43-5670-01A-21D-A320-08.1.filtered.	WGS	G49837.TCGA-43-5670-01A-21D-A320-08.1	G49837.TCGA-43-5670-01A-21D-A320-08.1.bam	559	NA	0.07	58cfa82ee4b0c9d6adf6ad30	G49837.TCGA-43-5670-01A-21D-A320-08.1.bam	Alive	MALE	WHITE	NOT HISPANIC OR LATINO	Lung Squamous Cell Carcinoma	Aligned reads	TCGA-43-5670-01A	7D905F8F-3967-4EA8-96C8-17B1B03FBEC3	Primary Tumor	Illumina HiSeq	118f7a8c-af7e-4f0d-a235-99c5487eee74	Lung	70	6B829F48-BA74-40D7-B92F-41A2A2B7D136	369C06F2-8904-49CB-99D1-DD297ED0CD0C	TCGA-43-5670-01A-21D-A320-08	HG19_Broad_variant	TCGA-43-5670	TCGA-LUSC	NA	s10369	Broad Institute of MIT and Harvard	Christiana Healthcare	United States	NO	T2b	N0	Lung Squamous Cell Carcinoma- Not Otherwise Specified (NOS)	Stage IIA	1855383082	1763286499	92096583	0.049637503
13722.58cfa82ee4b0c9d6adf6ad6b	G7169.TCGA-67-3772-10A-01D-0969-08.12	58cfa82ee4b0c9d6adf6ad6b	G7169.TCGA-67-3772-10A-01D-0969-08.12.filtered.	WGS	G7169.TCGA-67-3772-10A-01D-0969-08.12	G7169.TCGA-67-3772-10A-01D-0969-08.12.bam	143.6	1.9	0.14	58cfa82ee4b0c9d6adf6ad6b	G7169.TCGA-67-3772-10A-01D-0969-08.12.bam	Alive	FEMALE	WHITE	NOT HISPANIC OR LATINO	Lung Adenocarcinoma	Aligned reads	TCGA-67-3772-10A	673493F6-975C-49E8-934C-001E9A0FFF90	Blood Derived Normal	Illumina GA	45ff8274-fe76-4b92-9398-f2f9434295e7	Lung	82	8F6B7EC8-1E40-4851-A570-97CFBDC0B990	6843DB6E-8F8C-459F-9BA7-BB4575C68198	TCGA-67-3772-10A-01D-0969-08	HG19_Broad_variant	TCGA-67-3772	TCGA-LUAD	NA	s10979	Broad Institute of MIT and Harvard	St Joseph's Medical Center (MD)	United States	NO	T2	N0	Lung Adenocarcinoma- Not Otherwise Specified (NOS)	Stage IB	1792872781	1583066705	209806076	0.117022289
13722.58cfa82ee4b0c9d6adf6a8ce	G35154.TCGA-FG-A4MT-02A-11D-A29Q-08.3	58cfa82ee4b0c9d6adf6a8ce	G35154.TCGA-FG-A4MT-02A-11D-A29Q-08.3.filtered.	WGS	G35154.TCGA-FG-A4MT-02A-11D-A29Q-08.3	G35154.TCGA-FG-A4MT-02A-11D-A29Q-08.3.bam	16.2	NA	0.09	58cfa82ee4b0c9d6adf6a8ce	G35154.TCGA-FG-A4MT-02A-11D-A29Q-08.3.bam	Alive	FEMALE	WHITE	NOT HISPANIC OR LATINO	Brain Lower Grade Glioma	Aligned reads	TCGA-FG-A4MT-02A	E30F1994-3622-43D0-BEC2-6D7E2D9881D2	Recurrent Tumor	Illumina HiSeq	c0b259dd-e27a-46af-a639-f80a0e1e7fff	Brain	27	C83C991F-442C-471B-9019-318F6DA5D97F	185A3A5D-AF6B-4001-8B41-708E61B46CDA	TCGA-FG-A4MT-02A-11D-A29Q-08	HG19_Broad_variant	TCGA-FG-A4MT	TCGA-LGG	NA	s8543	Broad Institute of MIT and Harvard	Case Western	United States	NO	Not available	Not available	Oligodendroglioma	Not available	1701519389	1679604405	21914984	0.012879656
13722.58cfa82ee4b0c9d6adf6af86	G41960.TCGA-55-8299-01A-11D-2284-08.1	58cfa82ee4b0c9d6adf6af86	G41960.TCGA-55-8299-01A-11D-2284-08.1.filtered.	WGS	G41960.TCGA-55-8299-01A-11D-2284-08.1	G41960.TCGA-55-8299-01A-11D-2284-08.1.bam	255.7	NA	0.05	58cfa82ee4b0c9d6adf6af86	G41960.TCGA-55-8299-01A-11D-2284-08.1.bam	Alive	FEMALE	WHITE	NOT HISPANIC OR LATINO	Lung Adenocarcinoma	Aligned reads	TCGA-55-8299-01A	2CD8EA73-CB3F-4B17-9B97-FA12EB03B85B	Primary Tumor	Illumina HiSeq	0900edf4-dd21-4cc0-a6cb-6de863318729	Lung	61	5D0ED8D1-6E84-4F6C-8E0E-0317AA8B0E3F	15E097E3-E468-466C-8E57-B59FBA90BBF2	TCGA-55-8299-01A-11D-2284-08	HG19_Broad_variant	TCGA-55-8299	TCGA-LUAD	NA	s10765	Broad Institute of MIT and Harvard	International Genomics Consortium	United States	NO	T1b	N0	Lung Adenocarcinoma- Not Otherwise Specified (NOS)	Stage IA	1968104014	1846376049	121727965	0.061850372
13722.58cfa82ee4b0c9d6adf6aba0	G37566.TCGA-EJ-5503-01A-01D-1576-08.2	58cfa82ee4b0c9d6adf6aba0	G37566.TCGA-EJ-5503-01A-01D-1576-08.2.filtered.	WGS	G37566.TCGA-EJ-5503-01A-01D-1576-08.2	G37566.TCGA-EJ-5503-01A-01D-1576-08.2.bam	172.7	1.9	0.05	58cfa82ee4b0c9d6adf6aba0	G37566.TCGA-EJ-5503-01A-01D-1576-08.2.bam	Alive	MALE	WHITE	NOT HISPANIC OR LATINO	Prostate Adenocarcinoma	Aligned reads	TCGA-EJ-5503-01A	AA252F78-EBF3-42F9-86AF-BB6E57345706	Primary Tumor	Illumina HiSeq	b6f47487-689c-45fe-9716-1aa948f2b2c4	Prostate	50	627B9FF8-2557-4470-824A-B76A8BCD1E9F	25C002F7-E972-421A-B32D-7DD675D81931	TCGA-EJ-5503-01A-01D-1576-08	HG19_Broad_variant	TCGA-EJ-5503	TCGA-PRAD	NA	s3581	Broad Institute of MIT and Harvard	University of Pittsburgh	United States	NO	T3a	N0	Prostate Adenocarcinoma Acinar Type	Not available	2104120766	1987977233	116143533	0.055198131
13722.58cfa82ee4b0c9d6adf6ac17	G39019.TCGA-ER-A19J-06A-11D-A196-08.3	58cfa82ee4b0c9d6adf6ac17	G39019.TCGA-ER-A19J-06A-11D-A196-08.3.filtered.	WGS	G39019.TCGA-ER-A19J-06A-11D-A196-08.3	G39019.TCGA-ER-A19J-06A-11D-A196-08.3.bam	43.66	NA	0.08	58cfa82ee4b0c9d6adf6ac17	G39019.TCGA-ER-A19J-06A-11D-A196-08.3.bam	Dead	MALE	WHITE	NOT HISPANIC OR LATINO	Skin Cutaneous Melanoma	Aligned reads	TCGA-ER-A19J-06A	CE28F65D-4AE8-4E63-815F-5B8D4389E092	Metastatic	Illumina HiSeq	0f4f6522-3560-49e7-afd0-9907e3a80559	Skin	54	13E26CCD-BEDD-468B-94AD-EB1C56AD5FFE	D053F88F-09E6-472E-A691-BB293C461399	TCGA-ER-A19J-06A-11D-A196-08	HG19_Broad_variant	TCGA-ER-A19J	TCGA-SKCM	196	s7996	Broad Institute of MIT and Harvard	University of Pittsburgh	United States	NO	TX	N3	Not available	Stage IV	2136856440	2033953057	102903383	0.048156433
13722.58cfa832e4b0c9d6adf6d436	TCGA-QG-A5YX-10A-01D-A28G-10_wgs_Illumina	58cfa832e4b0c9d6adf6d436	TCGA-QG-A5YX-10A-01D-A28G-10_wgs_Illumina.filtered.	WGS	TCGA-QG-A5YX-10A-01D-A28G-10_wgs_Illumina	TCGA-QG-A5YX-10A-01D-A28G-10_wgs_Illumina.bam	8.02	NA	0.07	58cfa832e4b0c9d6adf6d436	TCGA-QG-A5YX-10A-01D-A28G-10_wgs_Illumina.bam	Alive	FEMALE	BLACK OR AFRICAN AMERICAN	NOT HISPANIC OR LATINO	Colon Adenocarcinoma	Aligned reads	TCGA-QG-A5YX-10A	300FFF5A-0F61-402D-B845-3938BA7B1294	Blood Derived Normal	Illumina HiSeq	1c42d042-124a-40c6-842a-08d4cdca842a	Colorectal	61	3875579A-7BFB-48A5-8829-233D2C69CDBA	95134C87-66C1-4C65-BFD5-883E2004E20A	TCGA-QG-A5YX-10A-01D-A28G-10	GRCh37-lite	TCGA-QG-A5YX	TCGA-COAD	NA	s13546	Baylor College of Medicine	BLN - Baylor	United States	NO	T3	N0	Colon Adenocarcinoma	Stage IIA	965475618	908029494	57446124	0.059500336
13722.58cfa82ee4b0c9d6adf6a8e4	G35154.TCGA-DH-A669-02A-11D-A31L-08.3	58cfa82ee4b0c9d6adf6a8e4	G35154.TCGA-DH-A669-02A-11D-A31L-08.3.filtered.	WGS	G35154.TCGA-DH-A669-02A-11D-A31L-08.3	G35154.TCGA-DH-A669-02A-11D-A31L-08.3.bam	35.84	NA	0.08	58cfa82ee4b0c9d6adf6a8e4	G35154.TCGA-DH-A669-02A-11D-A31L-08.3.bam	Dead	MALE	WHITE	NOT HISPANIC OR LATINO	Brain Lower Grade Glioma	Aligned reads	TCGA-DH-A669-02A	76E54EF6-1799-4FD9-BEC3-0EA960E8461E	Recurrent Tumor	Illumina HiSeq	bc4e3b89-3a13-471f-8769-7d711cfbad8e	Brain	70	DFC7F355-5480-4F67-A6B5-1F2945D15A36	B020B62A-8ACF-40D2-97AB-AA870AC61E96	TCGA-DH-A669-02A-11D-A31L-08	HG19_Broad_variant	TCGA-DH-A669	TCGA-LGG	919	s8527	Broad Institute of MIT and Harvard	University of Florida	United States	NO	Not available	Not available	Oligodendroglioma	Not available	1695072847	1683060932	12011915	0.007086371
13722.58cfa830e4b0c9d6adf6ba5d	TCGA-AA-A00R-01A-01D-A126-10_hg19_wgs_Illumina	58cfa830e4b0c9d6adf6ba5d	TCGA-AA-A00R-01A-01D-A126-10_hg19_wgs_Illumina.filtered.	WGS	TCGA-AA-A00R-01A-01D-A126-10_hg19_wgs_Illumina	TCGA-AA-A00R-01A-01D-A126-10_hg19_wgs_Illumina.bam	205.35	1.73	0.08	58cfa830e4b0c9d6adf6ba5d	TCGA-AA-A00R-01A-01D-A126-10_hg19_wgs_Illumina.bam	Alive	FEMALE	Not available	Not available	Colon Adenocarcinoma	Aligned reads	TCGA-AA-A00R-01A	CA22EDD4-EB7C-4677-84AA-6F0354459A19	Primary Tumor	Illumina HiSeq	6182870d-a572-4538-aaa5-06b4adad7bbe	Colorectal	64	F72EEAE9-F7F5-4576-A072-5021119117D6	05780D48-80E7-4D70-B00C-081F8A9519F2	TCGA-AA-A00R-01A-01D-A126-10	GRCh37-lite	TCGA-AA-A00R	TCGA-COAD	NA	s13677	Baylor College of Medicine	Indivumed	Germany	NO	T2	N0	Colon Adenocarcinoma	Stage I	1181483000	1109521398	71961602	0.060907861
13722.58cfa82ee4b0c9d6adf6ab0e	G35154.TCGA-HW-7486-01A-11D-2024-08.6	58cfa82ee4b0c9d6adf6ab0e	G35154.TCGA-HW-7486-01A-11D-2024-08.6.filtered.	WGS	G35154.TCGA-HW-7486-01A-11D-2024-08.6	G35154.TCGA-HW-7486-01A-11D-2024-08.6.bam	21	NA	0.05	58cfa82ee4b0c9d6adf6ab0e	G35154.TCGA-HW-7486-01A-11D-2024-08.6.bam	Alive	MALE	WHITE	NOT HISPANIC OR LATINO	Brain Lower Grade Glioma	Aligned reads	TCGA-HW-7486-01A	55A67639-ED05-4143-AF96-A377BC5489EE	Primary Tumor	Illumina HiSeq	77a6b9b7-4a25-4784-95e5-98346720dcef	Brain	37	F0C5DF7C-53AA-4D90-8189-44A2BB55A696	67F88CD9-AB77-4227-A8D7-5512246F9772	TCGA-HW-7486-01A-11D-2024-08	HG19_Broad_variant	TCGA-HW-7486	TCGA-LGG	NA	s8551	Broad Institute of MIT and Harvard	MSKCC	United States	NO	Not available	Not available	Oligodendroglioma	Not available	2018704370	1911798878	106905492	0.052957478
13722.58cfa832e4b0c9d6adf6d2de	TCGA-KL-8340-11A-01D-2310-10_wgs_Illumina	58cfa832e4b0c9d6adf6d2de	TCGA-KL-8340-11A-01D-2310-10_wgs_Illumina.filtered.	WGS	TCGA-KL-8340-11A-01D-2310-10_wgs_Illumina	TCGA-KL-8340-11A-01D-2310-10_wgs_Illumina.bam	209.3	NA	0.05	58cfa832e4b0c9d6adf6d2de	TCGA-KL-8340-11A-01D-2310-10_wgs_Illumina.bam	Alive	MALE	WHITE	Not available	Kidney Chromophobe	Aligned reads	TCGA-KL-8340-11A	3129E869-BB2F-423A-BD20-D0DAAE33B11A	Solid Tissue Normal	Illumina HiSeq	2ea28763-5451-41c6-831e-6e763250abe6	Kidney	34	502BEE65-1050-4753-9304-F677AB2EB00D	44123123-63E3-46BD-85EE-C66A37C942A3	TCGA-KL-8340-11A-01D-2310-10	GRCh37-lite	TCGA-KL-8340	TCGA-KICH	NA	s16398	Baylor College of Medicine	MSKCC	United States	NO	T2	N0	Kidney Chromophobe	Stage II	1241816242	1170900583	70915659	0.057106403
13722.58cfa832e4b0c9d6adf6d307	TCGA-KN-8422-11A-01D-2310-10_wgs_Illumina	58cfa832e4b0c9d6adf6d307	TCGA-KN-8422-11A-01D-2310-10_wgs_Illumina.filtered.	WGS	TCGA-KN-8422-11A-01D-2310-10_wgs_Illumina	TCGA-KN-8422-11A-01D-2310-10_wgs_Illumina.bam	262.3	NA	0.05	58cfa832e4b0c9d6adf6d307	TCGA-KN-8422-11A-01D-2310-10_wgs_Illumina.bam	Alive	FEMALE	WHITE	Not available	Kidney Chromophobe	Aligned reads	TCGA-KN-8422-11A	4A88BC85-4C6E-4FAC-8DBB-D3FC5F36B35E	Solid Tissue Normal	Illumina HiSeq	74f6d255-bbc0-4931-8cce-c48d9a3b13f9	Kidney	28	BBE0EF99-A144-4EA4-9A06-5C58326B1F62	E13915DF-0BA2-4242-B4F7-27733B6A01C1	TCGA-KN-8422-11A-01D-2310-10	GRCh37-lite	TCGA-KN-8422	TCGA-KICH	NA	s16395	Baylor College of Medicine	Harvard	United States	NO	T1a	N0	Kidney Chromophobe	Stage I	1152385142	1080510336	71874806	0.062370473
13722.58cfa82ee4b0c9d6adf6acee	G39020.TCGA-CG-4474-01A-02D-A290-08.2	58cfa82ee4b0c9d6adf6acee	G39020.TCGA-CG-4474-01A-02D-A290-08.2.filtered.	WGS	G39020.TCGA-CG-4474-01A-02D-A290-08.2	G39020.TCGA-CG-4474-01A-02D-A290-08.2.bam	112.2	1.9	0.07	58cfa82ee4b0c9d6adf6acee	G39020.TCGA-CG-4474-01A-02D-A290-08.2.bam	Alive	FEMALE	Not available	Not available	Stomach Adenocarcinoma	Aligned reads	TCGA-CG-4474-01A	39DD61A8-CD17-4DF3-AE17-61E239EB00BD	Primary Tumor	Illumina HiSeq	fce67618-325e-4007-bf20-bd524f4bd049	Stomach	67	68D21E75-16AC-48D0-B7CA-ABFDE13DED29	5C4B369C-51A3-4CA7-8B9D-2A8E49C0DDE7	TCGA-CG-4474-01A-02D-A290-08	HG19_Broad_variant	TCGA-CG-4474	TCGA-STAD	NA	s14525	Broad Institute of MIT and Harvard	Indivumed	Germany	NO	T4a	N2	Stomach Adenocarcinoma Diffuse Type	Stage IV	1987787590	1885106767	102680823	0.051655833
13722.58cfa832e4b0c9d6adf6d2b0	TCGA-KL-8331-11A-01D-2310-10_wgs_Illumina	58cfa832e4b0c9d6adf6d2b0	TCGA-KL-8331-11A-01D-2310-10_wgs_Illumina.filtered.	WGS	TCGA-KL-8331-11A-01D-2310-10_wgs_Illumina	TCGA-KL-8331-11A-01D-2310-10_wgs_Illumina.bam	358.3	NA	0.05	58cfa832e4b0c9d6adf6d2b0	TCGA-KL-8331-11A-01D-2310-10_wgs_Illumina.bam	Alive	FEMALE	WHITE	Not available	Kidney Chromophobe	Aligned reads	TCGA-KL-8331-11A	8AC7F218-BD7B-4DDA-8879-2CEC49748E42	Solid Tissue Normal	Illumina HiSeq	261432cc-0caa-4d25-9058-e57fdc77a6b4	Kidney	48	A1F2C760-BCD5-41DB-886D-2D9BFCBD0DB3	2CA67854-9FEF-4B3E-A4E0-0432DF5A5800	TCGA-KL-8331-11A-01D-2310-10	GRCh37-lite	TCGA-KL-8331	TCGA-KICH	NA	s16424	Baylor College of Medicine	MSKCC	United States	NO	T2	N0	Kidney Chromophobe	Stage II	1163571882	1104757712	58814170	0.050546228
13722.58cfa82fe4b0c9d6adf6b8b6	TCGA-A6-6781-10A-01D-1924-10_wgs_Illumina	58cfa82fe4b0c9d6adf6b8b6	TCGA-A6-6781-10A-01D-1924-10_wgs_Illumina.filtered.	WGS	TCGA-A6-6781-10A-01D-1924-10_wgs_Illumina	TCGA-A6-6781-10A-01D-1924-10_wgs_Illumina.bam	319.3	1.9	0.05	58cfa82fe4b0c9d6adf6b8b6	TCGA-A6-6781-10A-01D-1924-10_wgs_Illumina.bam	Alive	MALE	WHITE	NOT HISPANIC OR LATINO	Colon Adenocarcinoma	Aligned reads	TCGA-A6-6781-10A	B54865B6-824E-4163-B759-21A6EACC98CE	Blood Derived Normal	Illumina HiSeq	a27b491f-dfce-4f7b-a18c-8ada5309959c	Colorectal	43	A1FCB039-9FD7-4582-B99A-E4D302CBC6F6	95872778-01C0-48C8-8986-605CB8BC5B40	TCGA-A6-6781-10A-01D-1924-10	GRCh37-lite	TCGA-A6-6781	TCGA-COAD	NA	s12858	Baylor College of Medicine	Christiana Healthcare	United States	NO	T4b	N1b	Colon Mucinous Adenocarcinoma	Stage IIIC	1133829572	1072151837	61677735	0.054397712
13722.58cfa831e4b0c9d6adf6c960	TCGA-DD-A1EL-10A-01D-A152-10_wgs_Illumina	58cfa831e4b0c9d6adf6c960	TCGA-DD-A1EL-10A-01D-A152-10_wgs_Illumina.filtered.	WGS	TCGA-DD-A1EL-10A-01D-A152-10_wgs_Illumina	TCGA-DD-A1EL-10A-01D-A152-10_wgs_Illumina.bam	18.76	2.02	0.08	58cfa831e4b0c9d6adf6c960	TCGA-DD-A1EL-10A-01D-A152-10_wgs_Illumina.bam	Dead	MALE	BLACK OR AFRICAN AMERICAN	NOT HISPANIC OR LATINO	Liver Hepatocellular Carcinoma	Aligned reads	TCGA-DD-A1EL-10A	2854FFE8-1F77-497A-BF49-11E0189FEE35	Blood Derived Normal	Illumina HiSeq	85213cae-e904-49b3-a724-a209aeff99d2	Liver	23	EDF1C491-2B4B-47B3-BCC4-1A4A8458E7D7	B43D641D-F1B1-474E-9475-A1F2E81835B8	TCGA-DD-A1EL-10A-01D-A152-10	GRCh37-lite	TCGA-DD-A1EL	TCGA-LIHC	415	s16853	Baylor College of Medicine	Mayo Clinic - Rochester	United States	NO	T2	N0	Hepatocellular Carcinoma	Stage II	1123446506	1059430966	64015540	0.056981387
13722.58cfa831e4b0c9d6adf6cd94	TCGA-EP-A26S-10A-01D-A16V-10_wgs_Illumina	58cfa831e4b0c9d6adf6cd94	TCGA-EP-A26S-10A-01D-A16V-10_wgs_Illumina.filtered.	WGS	TCGA-EP-A26S-10A-01D-A16V-10_wgs_Illumina	TCGA-EP-A26S-10A-01D-A16V-10_wgs_Illumina.bam	123.99	NA	0.07	58cfa831e4b0c9d6adf6cd94	TCGA-EP-A26S-10A-01D-A16V-10_wgs_Illumina.bam	Alive	MALE	WHITE	NOT HISPANIC OR LATINO	Liver Hepatocellular Carcinoma	Aligned reads	TCGA-EP-A26S-10A	B7D6621C-8BCE-4A01-8588-9D7761D9372B	Blood Derived Normal	Illumina HiSeq	52cdfc8a-6b31-4b2f-b3a0-6a636562ff5a	Liver	70	4E405FCB-872E-4845-9D90-BC5837E301A1	B2075602-828F-4788-9C30-978A3CA744BD	TCGA-EP-A26S-10A-01D-A16V-10	GRCh37-lite	TCGA-EP-A26S	TCGA-LIHC	NA	s17060	Baylor College of Medicine	Christiana Healthcare	United States	NO	T1	N0	Hepatocellular Carcinoma	Stage I	1078302676	1015515162	62787514	0.058228098
13722.58cfa831e4b0c9d6adf6cb2e	TCGA-ED-A459-10A-01D-A25V-10_wgs_Illumina	58cfa831e4b0c9d6adf6cb2e	TCGA-ED-A459-10A-01D-A25V-10_wgs_Illumina.filtered.	WGS	TCGA-ED-A459-10A-01D-A25V-10_wgs_Illumina	TCGA-ED-A459-10A-01D-A25V-10_wgs_Illumina.bam	50.92	NA	0.08	58cfa831e4b0c9d6adf6cb2e	TCGA-ED-A459-10A-01D-A25V-10_wgs_Illumina.bam	Alive	MALE	ASIAN	NOT HISPANIC OR LATINO	Liver Hepatocellular Carcinoma	Aligned reads	TCGA-ED-A459-10A	56403463-1727-4C23-A709-DE5F168C4073	Blood Derived Normal	Illumina HiSeq	dab487ab-05da-4fae-9a5a-4db134619e68	Liver	47	18D38F43-E55F-4DA7-919A-DF1D329E457E	BA12FEC9-E575-4FFF-9119-8989B3CF1D18	TCGA-ED-A459-10A-01D-A25V-10	GRCh37-lite	TCGA-ED-A459	TCGA-LIHC	NA	s16981	Baylor College of Medicine	Asterand	Vietnam	NO	T2	N0	Hepatocellular Carcinoma	Stage II	1102990116	1045280015	57710101	0.052321503
13722.58cfa830e4b0c9d6adf6bf04	TCGA-BP-4807-11A-01D-2098-10_wgs_Illumina	58cfa830e4b0c9d6adf6bf04	TCGA-BP-4807-11A-01D-2098-10_wgs_Illumina.filtered.	WGS	TCGA-BP-4807-11A-01D-2098-10_wgs_Illumina	TCGA-BP-4807-11A-01D-2098-10_wgs_Illumina.bam	198.7	1.9	0.15	58cfa830e4b0c9d6adf6bf04	TCGA-BP-4807-11A-01D-2098-10_wgs_Illumina.bam	Alive	MALE	WHITE	Not available	Kidney Renal Clear Cell Carcinoma	Aligned reads	TCGA-BP-4807-11A	33CF0893-0411-4758-AA90-602BFEDF0850	Solid Tissue Normal	Illumina HiSeq	b1310112-22ca-40b1-9754-d93cec283294	Kidney	42	6A8AD307-FADA-432D-A223-8D9780C4ECCC	EE755D38-9449-422A-9036-51EC0EAB50FB	TCGA-BP-4807-11A-01D-2098-10	GRCh37-lite	TCGA-BP-4807	TCGA-KIRC	NA	s9161	Baylor College of Medicine	MSKCC	None	NO	T1a	NX	Kidney Clear Cell Renal Carcinoma	Stage I	1032472018	974347582	58124436	0.056296379
13722.58cfa830e4b0c9d6adf6bb7c	TCGA-AA-A01R-01A-21D-A17O-10_wgs_Illumina	58cfa830e4b0c9d6adf6bb7c	TCGA-AA-A01R-01A-21D-A17O-10_wgs_Illumina.filtered.	WGS	TCGA-AA-A01R-01A-21D-A17O-10_wgs_Illumina	TCGA-AA-A01R-01A-21D-A17O-10_wgs_Illumina.bam	75.21	1.8	0.07	58cfa830e4b0c9d6adf6bb7c	TCGA-AA-A01R-01A-21D-A17O-10_wgs_Illumina.bam	Alive	MALE	Not available	Not available	Colon Adenocarcinoma	Aligned reads	TCGA-AA-A01R-01A	97F6C8D3-09A0-4128-8F10-41E736648A5F	Primary Tumor	Illumina HiSeq	5b6c9797-7cfe-4bd0-a656-74dd069d72d9	Colorectal	47	73EE34E8-422D-4AB1-B0F0-DA8A5A2DD9AB	303ABBE5-4155-4A0D-BC3B-F8995261CA52	TCGA-AA-A01R-01A-21D-A17O-10	GRCh37-lite	TCGA-AA-A01R	TCGA-COAD	NA	s13194	Baylor College of Medicine	Indivumed	Germany	NO	T3	N2	Colon Mucinous Adenocarcinoma	Stage III	1727707620	1634288942	93418678	0.054070884
13722.58cfa82ee4b0c9d6adf6af82	G39020.TCGA-D7-6822-01A-11D-1882-08.3	58cfa82ee4b0c9d6adf6af82	G39020.TCGA-D7-6822-01A-11D-1882-08.3.filtered.	WGS	G39020.TCGA-D7-6822-01A-11D-1882-08.3	G39020.TCGA-D7-6822-01A-11D-1882-08.3.bam	442.7	1.9	0.05	58cfa82ee4b0c9d6adf6af82	G39020.TCGA-D7-6822-01A-11D-1882-08.3.bam	Alive	MALE	WHITE	NOT HISPANIC OR LATINO	Stomach Adenocarcinoma	Aligned reads	TCGA-D7-6822-01A	E2AAABD9-F4BA-4763-A28A-C14D46A4BC5D	Primary Tumor	Illumina HiSeq	6bbb2709-a3ca-451a-82c8-996e619878b9	Stomach	77	C30AFDA8-FC63-4228-A9A9-42BCDB562ACE	1021B60D-F7B2-43B0-B2CC-F282D619D533	TCGA-D7-6822-01A-11D-1882-08	HG19_Broad_variant	TCGA-D7-6822	TCGA-STAD	NA	s15097	Broad Institute of MIT and Harvard	Greater Poland Cancer Center	Poland	NO	T2	N0	Stomach Intestinal Adenocarcinoma Tubular Type	Stage IB	2013054296	1919872208	93182088	0.046288909
13722.58cfa82de4b0c9d6adf6a70e	G12518.TCGA-34-2596-01A-01D-0963-08.1	58cfa82de4b0c9d6adf6a70e	G12518.TCGA-34-2596-01A-01D-0963-08.1.filtered.	WGS	G12518.TCGA-34-2596-01A-01D-0963-08.1	G12518.TCGA-34-2596-01A-01D-0963-08.1.bam	77.3	1.9	0.14	58cfa82de4b0c9d6adf6a70e	G12518.TCGA-34-2596-01A-01D-0963-08.1.bam	Dead	MALE	WHITE	NOT HISPANIC OR LATINO	Lung Squamous Cell Carcinoma	Aligned reads	TCGA-34-2596-01A	7D3E77CC-9603-4722-8E39-1912B678871B	Primary Tumor	Illumina HiSeq	1fb42274-b17f-4050-9559-5d39557227d6	Lung	70	C07C8C94-150B-40A2-8830-5BE34DD99554	692DFA4F-45E5-4183-B5DA-6650A1FBCABD	TCGA-34-2596-01A-01D-0963-08	HG19_Broad_variant	TCGA-34-2596	TCGA-LUSC	80	s10356	Broad Institute of MIT and Harvard	University of Pittsburgh	United States	NO	T2	N1	Lung Squamous Cell Carcinoma- Not Otherwise Specified (NOS)	Stage IIB	1834890136	1721961587	112928549	0.061545128
13722.58cfa82ee4b0c9d6adf6adaf	G7165.TCGA-44-2666-10A-01D-0969-08.14	58cfa82ee4b0c9d6adf6adaf	G7165.TCGA-44-2666-10A-01D-0969-08.14.filtered.	WGS	G7165.TCGA-44-2666-10A-01D-0969-08.14	G7165.TCGA-44-2666-10A-01D-0969-08.14.bam	498.6	1.9	0.15	58cfa82ee4b0c9d6adf6adaf	G7165.TCGA-44-2666-10A-01D-0969-08.14.bam	Dead	MALE	WHITE	HISPANIC OR LATINO	Lung Adenocarcinoma	Aligned reads	TCGA-44-2666-10A	E16CA88F-488B-40F0-9169-E5A62482A2FF	Blood Derived Normal	Illumina GA	a877dc4f-3962-4731-bed4-cae4fdfd7fde	Lung	43	EB394344-96B4-4F36-B639-0B4B4728EAA9	E8291A63-47BE-48A8-8C42-D41F3E4DD6A4	TCGA-44-2666-10A-01D-0969-08	HG19_Broad_variant	TCGA-44-2666	TCGA-LUAD	97	s10898	Broad Institute of MIT and Harvard	Christiana Healthcare	United States	NO	T2	N0	Lung Adenocarcinoma- Not Otherwise Specified (NOS)	Stage IB	2110698046	1765218373	345479673	0.163680292
13722.58cfa82ee4b0c9d6adf6addf	G49538.TCGA-06-0211-10A-01D-1491-08.1	58cfa82ee4b0c9d6adf6addf	G49538.TCGA-06-0211-10A-01D-1491-08.1.filtered.	WGS	G49538.TCGA-06-0211-10A-01D-1491-08.1	G49538.TCGA-06-0211-10A-01D-1491-08.1.bam	12.7	1.84	0.05	58cfa82ee4b0c9d6adf6addf	G49538.TCGA-06-0211-10A-01D-1491-08.1.bam	Dead	MALE	WHITE	NOT HISPANIC OR LATINO	Glioblastoma Multiforme	Aligned reads	TCGA-06-0211-10A	5C984433-33CF-42FC-B3BA-511EFCDCAB19	Blood Derived Normal	Illumina HiSeq	f3799eb9-aa31-4892-b2e6-b278c1e3f2e8	Brain	47	5C4BA77D-D7F4-4D66-B9A9-875167A063AE	EBF97220-6D4D-4016-BAE3-EC279144C19D	TCGA-06-0211-10A-01D-1491-08	HG19_Broad_variant	TCGA-06-0211	TCGA-GBM	360	s13985	Broad Institute of MIT and Harvard	Henry Ford Hospital	None	NO	Not available	Not available	Untreated primary (de novo) GBM	Not available	1749613430	1635041929	114571501	0.065483894
13722.58cfa82ee4b0c9d6adf6b079	TCGA-06-0152-01A-02D-0507-08_IlluminaGA-DNASeq_whole	58cfa82ee4b0c9d6adf6b079	TCGA-06-0152-01A-02D-0507-08_IlluminaGA-DNASeq_whole.filtered.	WGS	TCGA-06-0152-01A-02D-0507-08_IlluminaGA-DNASeq_whole	TCGA-06-0152-01A-02D-0507-08_IlluminaGA-DNASeq_whole.bam	446.47	1.9	0.17	58cfa82ee4b0c9d6adf6b079	TCGA-06-0152-01A-02D-0507-08_IlluminaGA-DNASeq_whole.bam	Dead	MALE	WHITE	NOT HISPANIC OR LATINO	Glioblastoma Multiforme	Aligned reads	TCGA-06-0152-01A	F5BC5D97-E054-4E53-992D-71B896BD97D5	Primary Tumor	Illumina GA	4308cab4-6625-42a7-9ef1-e16956b76d9f	Brain	68	1B8EFA87-5057-48D9-BE73-CFB1955A16BB	A99749A3-18E0-4869-842D-B225F39CFD07	TCGA-06-0152-01A-02D-0507-08	HG18_Broad_variant	TCGA-06-0152	TCGA-GBM	375	s14143	Broad Institute of MIT and Harvard	Henry Ford Hospital	None	NO	Not available	Not available	Untreated primary (de novo) GBM	Not available	1970438110	1324248074	646190036	0.327942315
13722.58cfa831e4b0c9d6adf6c3bc	TCGA-CC-A1HT-10A-01D-A12Z-10_wgs_Illumina	58cfa831e4b0c9d6adf6c3bc	TCGA-CC-A1HT-10A-01D-A12Z-10_wgs_Illumina.filtered.	WGS	TCGA-CC-A1HT-10A-01D-A12Z-10_wgs_Illumina	TCGA-CC-A1HT-10A-01D-A12Z-10_wgs_Illumina.bam	67.88	1.93	0.08	58cfa831e4b0c9d6adf6c3bc	TCGA-CC-A1HT-10A-01D-A12Z-10_wgs_Illumina.bam	Alive	MALE	ASIAN	NOT HISPANIC OR LATINO	Liver Hepatocellular Carcinoma	Aligned reads	TCGA-CC-A1HT-10A	670C1CBC-4494-45F1-BB8B-18DB82D4F7E0	Blood Derived Normal	Illumina HiSeq	70827008-a0e9-4677-9a4d-ace22fc78191	Liver	50	1E5FF690-F65D-4D2F-9F81-07E87562F515	0255F601-3BE9-4059-9D36-7F666977EFF0	TCGA-CC-A1HT-10A-01D-A12Z-10	GRCh37-lite	TCGA-CC-A1HT	TCGA-LIHC	NA	s16973	Baylor College of Medicine	ILSbio	Vietnam	NO	T3	N0	Hepatocellular Carcinoma	Stage IIIA	1086616062	1019146696	67469366	0.062091265
13722.58cfa832e4b0c9d6adf6d2ee	TCGA-KM-8639-10A-01D-2397-10_wgs_Illumina	58cfa832e4b0c9d6adf6d2ee	TCGA-KM-8639-10A-01D-2397-10_wgs_Illumina.filtered.	WGS	TCGA-KM-8639-10A-01D-2397-10_wgs_Illumina	TCGA-KM-8639-10A-01D-2397-10_wgs_Illumina.bam	231	NA	0.05	58cfa832e4b0c9d6adf6d2ee	TCGA-KM-8639-10A-01D-2397-10_wgs_Illumina.bam	Alive	MALE	WHITE	NOT HISPANIC OR LATINO	Kidney Chromophobe	Aligned reads	TCGA-KM-8639-10A	2EA84E23-6A0A-4C5D-9C70-D5355A85DF35	Blood Derived Normal	Illumina HiSeq	bb4da06c-6a47-4afa-8979-7d84d37b1cfb	Kidney	67	D3830F71-78A0-4CE5-954C-A22D13E2680B	04E0D4A3-5826-41D0-9E72-19C5D4CE08FF	TCGA-KM-8639-10A-01D-2397-10	GRCh37-lite	TCGA-KM-8639	TCGA-KICH	NA	s16571	Baylor College of Medicine	NCI Urologic Oncology Branch	United States	NO	T1a	NX	Kidney Chromophobe	Stage I	1239120688	1172176369	66944319	0.054025665
13722.58cfa831e4b0c9d6adf6ca27	TCGA-DD-A3A7-11A-11D-A22F-10_wgs_Illumina	58cfa831e4b0c9d6adf6ca27	TCGA-DD-A3A7-11A-11D-A22F-10_wgs_Illumina.filtered.	WGS	TCGA-DD-A3A7-11A-11D-A22F-10_wgs_Illumina	TCGA-DD-A3A7-11A-11D-A22F-10_wgs_Illumina.bam	24.42	NA	0.07	58cfa831e4b0c9d6adf6ca27	TCGA-DD-A3A7-11A-11D-A22F-10_wgs_Illumina.bam	Dead	MALE	Not available	Not available	Liver Hepatocellular Carcinoma	Aligned reads	TCGA-DD-A3A7-11A	614C0ECF-6A84-4C86-8706-79BE5BB00991	Solid Tissue Normal	Illumina HiSeq	d01b6805-cae5-4fc3-92ad-8c80ce192bff	Liver	67	2D7D198B-5689-4373-8ECF-107553B6E32E	134E6BF3-534E-4A0E-94E0-37C93F47F72B	TCGA-DD-A3A7-11A-11D-A22F-10	GRCh37-lite	TCGA-DD-A3A7	TCGA-LIHC	419	s16673	Baylor College of Medicine	Mayo Clinic - Rochester	United States	NO	T3b	N0	Hepatocellular Carcinoma	Stage IIIB	1062526038	1019160254	43365784	0.040813855
13722.58cfa830e4b0c9d6adf6be9f	TCGA-AG-3896-01A-01D-1989-10_wgs_Illumina	58cfa830e4b0c9d6adf6be9f	TCGA-AG-3896-01A-01D-1989-10_wgs_Illumina.filtered.	WGS	TCGA-AG-3896-01A-01D-1989-10_wgs_Illumina	TCGA-AG-3896-01A-01D-1989-10_wgs_Illumina.bam	913.89	1.9	0.15	58cfa830e4b0c9d6adf6be9f	TCGA-AG-3896-01A-01D-1989-10_wgs_Illumina.bam	Alive	FEMALE	Not available	Not available	Rectum Adenocarcinoma	Aligned reads	TCGA-AG-3896-01A	9AF35239-FFB9-4D4F-889E-F743DA271EEF	Primary Tumor	Illumina HiSeq	a9406c81-5dd3-4c50-8984-c81a85f67723	Colorectal	85	03B40342-3CCE-4A45-B2EC-8855AEB85100	14334AEA-2DAE-428C-9D4A-1A37878DFC3F	TCGA-AG-3896-01A-01D-1989-10	GRCh37-lite	TCGA-AG-3896	TCGA-READ	NA	s1992	Baylor College of Medicine	Indivumed	Germany	NO	T2	N0	Rectal Adenocarcinoma	Stage I	1681079836	1587980998	93098838	0.055380379
13722.58cfa82ee4b0c9d6adf6aea9	G49537.TCGA-E8-A416-10A-01D-A23K-08.2	58cfa82ee4b0c9d6adf6aea9	G49537.TCGA-E8-A416-10A-01D-A23K-08.2.filtered.	WGS	G49537.TCGA-E8-A416-10A-01D-A23K-08.2	G49537.TCGA-E8-A416-10A-01D-A23K-08.2.bam	18.28	NA	0.07	58cfa82ee4b0c9d6adf6aea9	G49537.TCGA-E8-A416-10A-01D-A23K-08.2.bam	Alive	FEMALE	ASIAN	NOT HISPANIC OR LATINO	Thyroid Carcinoma	Aligned reads	TCGA-E8-A416-10A	86B82345-6F4D-44FD-A9DB-6F107DE62F53	Blood Derived Normal	Illumina HiSeq	2bd0dd86-01ff-49f4-a80c-beacb213d4ae	Thyroid	51	0EBC6051-5035-43F6-AF5F-EACF32A4BF92	D60FC127-2B47-4CE1-A120-F43ADC2AE776	TCGA-E8-A416-10A-01D-A23K-08	HG19_Broad_variant	TCGA-E8-A416	TCGA-THCA	NA	s12622	Broad Institute of MIT and Harvard	Asterand	Vietnam	NO	T1b	N0	Thyroid Papillary Carcinoma - Classical/usual	Stage I	1678858752	1558848720	120010032	0.071483102
13722.58cfa82ee4b0c9d6adf6b070	G8890.TCGA-60-2722-01A-01D-1180-08.2	58cfa82ee4b0c9d6adf6b070	G8890.TCGA-60-2722-01A-01D-1180-08.2.filtered.	WGS	G8890.TCGA-60-2722-01A-01D-1180-08.2	G8890.TCGA-60-2722-01A-01D-1180-08.2.bam	179	1.9	0.15	58cfa82ee4b0c9d6adf6b070	G8890.TCGA-60-2722-01A-01D-1180-08.2.bam	Alive	MALE	WHITE	NOT HISPANIC OR LATINO	Lung Squamous Cell Carcinoma	Aligned reads	TCGA-60-2722-01A	6FD72426-F6C8-47CA-A500-D5D3600B9B15	Primary Tumor	Illumina HiSeq	417178a5-e706-47ee-92d7-de1eb647b4fc	Lung	66	060717AD-F034-46FA-8E9B-94A9422E4666	96DC785C-8417-4813-8D15-C32B22D78B74	TCGA-60-2722-01A-01D-1180-08	HG19_Broad_variant	TCGA-60-2722	TCGA-LUSC	NA	s9982	Broad Institute of MIT and Harvard	Roswell Park	United States	NO	T2	N1	Lung Squamous Cell Carcinoma- Not Otherwise Specified (NOS)	Stage IIB	2030129264	1735608951	294520313	0.14507466
13722.58cfa82ee4b0c9d6adf6ac16	G39019.TCGA-GN-A264-06A-11D-A196-08.1	58cfa82ee4b0c9d6adf6ac16	G39019.TCGA-GN-A264-06A-11D-A196-08.1.filtered.	WGS	G39019.TCGA-GN-A264-06A-11D-A196-08.1	G39019.TCGA-GN-A264-06A-11D-A196-08.1.bam	47.7	NA	0.09	58cfa82ee4b0c9d6adf6ac16	G39019.TCGA-GN-A264-06A-11D-A196-08.1.bam	Dead	MALE	WHITE	NOT HISPANIC OR LATINO	Skin Cutaneous Melanoma	Aligned reads	TCGA-GN-A264-06A	76CC1D42-ACEC-46B3-9663-5E4DE2550353	Metastatic	Illumina HiSeq	c2a3d9c8-b29b-4246-be90-70b59cdcc922	Skin	60	E6B93BA0-FC9C-40C0-B82F-F7E71319EE0A	450E8EBA-A3A9-4DCB-B423-E33DFCD5C34E	TCGA-GN-A264-06A-11D-A196-08	HG19_Broad_variant	TCGA-GN-A264	TCGA-SKCM	3587	s7663	Broad Institute of MIT and Harvard	Roswell	United States	NO	Not available	Not available	Not available	Not available	2029260478	1935290943	93969535	0.046307281
13722.58cfa82ee4b0c9d6adf6adec	G49837.TCGA-66-2759-11A-01D-A320-08.2	58cfa82ee4b0c9d6adf6adec	G49837.TCGA-66-2759-11A-01D-A320-08.2.filtered.	WGS	G49837.TCGA-66-2759-11A-01D-A320-08.2	G49837.TCGA-66-2759-11A-01D-A320-08.2.bam	146.9	1.9	0.08	58cfa82ee4b0c9d6adf6adec	G49837.TCGA-66-2759-11A-01D-A320-08.2.bam	Alive	MALE	Not available	Not available	Lung Squamous Cell Carcinoma	Aligned reads	TCGA-66-2759-11A	E6B72C24-1607-43B9-8B8A-7BF83EEA5895	Solid Tissue Normal	Illumina HiSeq	6270f5a4-d05e-48ba-9751-fb2715752b67	Lung	66	A0A0E151-8E1C-41AC-A2DB-097172F6DB75	268DEC9A-F776-408E-9B63-FA86E8E87C33	TCGA-66-2759-11A-01D-A320-08	HG19_Broad_variant	TCGA-66-2759	TCGA-LUSC	NA	s10161	Broad Institute of MIT and Harvard	Indivumed	Germany	NO	T2	N2	Lung Squamous Cell Carcinoma- Not Otherwise Specified (NOS)	Stage IIIA	1813064154	1660227993	152836161	0.084297161
13722.58cfa830e4b0c9d6adf6bb8a	TCGA-AA-A00R-10A-01D-A126-10_hg19_wgs_Illumina	58cfa830e4b0c9d6adf6bb8a	TCGA-AA-A00R-10A-01D-A126-10_hg19_wgs_Illumina.filtered.	WGS	TCGA-AA-A00R-10A-01D-A126-10_hg19_wgs_Illumina	TCGA-AA-A00R-10A-01D-A126-10_hg19_wgs_Illumina.bam	44.4	1.73	0.08	58cfa830e4b0c9d6adf6bb8a	TCGA-AA-A00R-10A-01D-A126-10_hg19_wgs_Illumina.bam	Alive	FEMALE	Not available	Not available	Colon Adenocarcinoma	Aligned reads	TCGA-AA-A00R-10A	CA22EDD4-EB7C-4677-84AA-6F0354459A19	Blood Derived Normal	Illumina HiSeq	42955a5e-a807-4ee3-82db-e48b37ae1db5	Colorectal	64	610F87EF-BAC9-4B0F-BE44-A61B3FBBCBEF	5E84FC1E-F5D1-4CFA-B23B-8E826F8A9EF5	TCGA-AA-A00R-10A-01D-A126-10	GRCh37-lite	TCGA-AA-A00R	TCGA-COAD	NA	s12868	Baylor College of Medicine	Indivumed	Germany	NO	T2	N0	Colon Adenocarcinoma	Stage I	1138766822	1026204621	112562201	0.098845698
13722.58cfa82ee4b0c9d6adf6ae5d	G49837.TCGA-37-4135-01A-01D-A320-08.2	58cfa82ee4b0c9d6adf6ae5d	G49837.TCGA-37-4135-01A-01D-A320-08.2.filtered.	WGS	G49837.TCGA-37-4135-01A-01D-A320-08.2	G49837.TCGA-37-4135-01A-01D-A320-08.2.bam	968.93	1.9	0.07	58cfa82ee4b0c9d6adf6ae5d	G49837.TCGA-37-4135-01A-01D-A320-08.2.bam	Alive	MALE	WHITE	NOT HISPANIC OR LATINO	Lung Squamous Cell Carcinoma	Aligned reads	TCGA-37-4135-01A	1F6B2ACA-7357-40D1-BA7A-99227D9900A2	Primary Tumor	Illumina HiSeq	00a52da3-1aca-4f65-b9ab-15fe28578557	Lung	68	5294476F-A200-453E-9D11-9C50F3C3FA5D	C48D7F4A-E98A-4077-A749-EB9F56F05B84	TCGA-37-4135-01A-01D-A320-08	HG19_Broad_variant	TCGA-37-4135	TCGA-LUSC	NA	s10504	Broad Institute of MIT and Harvard	Cureline	Russia	NO	T2a	N0	Lung Squamous Cell Carcinoma- Not Otherwise Specified (NOS)	Stage IB	1900126518	1802613041	97513477	0.051319465
13722.58cfa82ee4b0c9d6adf6ace8	G39020.TCGA-CD-8529-10A-01D-2341-08.2	58cfa82ee4b0c9d6adf6ace8	G39020.TCGA-CD-8529-10A-01D-2341-08.2.filtered.	WGS	G39020.TCGA-CD-8529-10A-01D-2341-08.2	G39020.TCGA-CD-8529-10A-01D-2341-08.2.bam	197	NA	0.05	58cfa82ee4b0c9d6adf6ace8	G39020.TCGA-CD-8529-10A-01D-2341-08.2.bam	Alive	MALE	ASIAN	NOT HISPANIC OR LATINO	Stomach Adenocarcinoma	Aligned reads	TCGA-CD-8529-10A	5B7E557A-6AEE-4077-B3CD-C96179E643AE	Blood Derived Normal	Illumina HiSeq	244c2dc3-6a22-4851-9e9d-ab106781e439	Stomach	65	FE9E7270-E4A8-41AF-90F2-48A17823DFF9	5FAA05C2-24B8-4AF2-8552-4D60486C0BCD	TCGA-CD-8529-10A-01D-2341-08	HG19_Broad_variant	TCGA-CD-8529	TCGA-STAD	NA	s15041	Broad Institute of MIT and Harvard	ILSbio	Vietnam	NO	T4	N0	Stomach Intestinal Adenocarcinoma Mucinous Type	Stage IV	1685552142	1584407844	101144298	0.060006627
13722.58cfa82ee4b0c9d6adf6a7c0	G2146.TCGA-06-0185-10B-01D.8	58cfa82ee4b0c9d6adf6a7c0	G2146.TCGA-06-0185-10B-01D.8.filtered.	WGS	G2146.TCGA-06-0185-10B-01D.8	G2146.TCGA-06-0185-10B-01D.8.bam	50	1.91	0.17	58cfa82ee4b0c9d6adf6a7c0	G2146.TCGA-06-0185-10B-01D.8.bam	Alive	MALE	WHITE	NOT HISPANIC OR LATINO	Glioblastoma Multiforme	Aligned reads	TCGA-06-0185-10B	8F3ACBBD-B2CA-4E66-8FE5-DBB49277F35B	Blood Derived Normal	Illumina GA	40b76a98-8865-4410-b390-105e085a225b	Brain	54	FDE1B781-B420-4F32-B5B3-17E93AE401E9	FD23F636-0953-4828-8272-1385405CE62A	TCGA-06-0185-10B-01D-0507-08	HG19_Broad_variant	TCGA-06-0185	TCGA-GBM	NA	s14024	Broad Institute of MIT and Harvard	Henry Ford Hospital	None	NO	Not available	Not available	Untreated primary (de novo) GBM	Not available	1724900769	1425663217	299237552	0.173481024
13722.58cfa82ee4b0c9d6adf6ac5a	G39019.TCGA-DA-A3F8-06A-11D-A20D-08.3	58cfa82ee4b0c9d6adf6ac5a	G39019.TCGA-DA-A3F8-06A-11D-A20D-08.3.filtered.	WGS	G39019.TCGA-DA-A3F8-06A-11D-A20D-08.3	G39019.TCGA-DA-A3F8-06A-11D-A20D-08.3.bam	69.6	NA	0.09	58cfa82ee4b0c9d6adf6ac5a	G39019.TCGA-DA-A3F8-06A-11D-A20D-08.3.bam	Alive	MALE	WHITE	NOT HISPANIC OR LATINO	Skin Cutaneous Melanoma	Aligned reads	TCGA-DA-A3F8-06A	B6691E3C-EE3F-49A2-8BD4-2086413E5D8D	Metastatic	Illumina HiSeq	23dfbb4d-5e87-4609-9aae-32da30eff982	Skin	39	018CF360-90D7-4695-BB9E-EA22D4BF8EDA	978AE91E-6EBE-4EFA-97FF-CFAD511AE7B3	TCGA-DA-A3F8-06A-11D-A20D-08	HG19_Broad_variant	TCGA-DA-A3F8	TCGA-SKCM	NA	s7993	Broad Institute of MIT and Harvard	Yale	United States	NO	T2a	N2b	Not available	Stage IIIB	1940658384	1852357939	88300445	0.045500252
13722.58cfa82de4b0c9d6adf6a762	G14856.TCGA-05-4432-01A-01D-1931-08.2	58cfa82de4b0c9d6adf6a762	G14856.TCGA-05-4432-01A-01D-1931-08.2.filtered.	WGS	G14856.TCGA-05-4432-01A-01D-1931-08.2	G14856.TCGA-05-4432-01A-01D-1931-08.2.bam	306.53	1.9	0.14	58cfa82de4b0c9d6adf6a762	G14856.TCGA-05-4432-01A-01D-1931-08.2.bam	Alive	MALE	Not available	Not available	Lung Adenocarcinoma	Aligned reads	TCGA-05-4432-01A	E737F650-B72D-44E7-B750-558A56716803	Primary Tumor	Illumina HiSeq	612f40cd-a773-4962-b831-73dc8d9fb669	Lung	66	2A675528-1ABC-4220-A61A-25109850CE0D	3FBF4DA2-16C9-49AF-A5B3-3DC6C928E75C	TCGA-05-4432-01A-01D-1931-08	HG19_Broad_variant	TCGA-05-4432	TCGA-LUAD	NA	s11425	Broad Institute of MIT and Harvard	Indivumed	Germany	NO	T2	N1	Lung Adenocarcinoma Mixed Subtype	Stage IIB	1651505842	1535283923	116221919	0.070373302
13722.58cfa831e4b0c9d6adf6c9a9	TCGA-DD-A4ND-11A-11D-A25V-10_wgs_Illumina	58cfa831e4b0c9d6adf6c9a9	TCGA-DD-A4ND-11A-11D-A25V-10_wgs_Illumina.filtered.	WGS	TCGA-DD-A4ND-11A-11D-A25V-10_wgs_Illumina	TCGA-DD-A4ND-11A-11D-A25V-10_wgs_Illumina.bam	23.78	NA	0.08	58cfa831e4b0c9d6adf6c9a9	TCGA-DD-A4ND-11A-11D-A25V-10_wgs_Illumina.bam	Alive	FEMALE	WHITE	NOT HISPANIC OR LATINO	Liver Hepatocellular Carcinoma	Aligned reads	TCGA-DD-A4ND-11A	C0BF9278-9CBB-4361-B4D8-AB172B67E276	Solid Tissue Normal	Illumina HiSeq	a34b0961-67cd-4ac4-ab9e-09d98e780605	Liver	56	391F4D5E-0240-40EE-8D3F-70F39C698E1E	40381948-7DFF-4254-8B81-BB6F34579EBF	TCGA-DD-A4ND-11A-11D-A25V-10	GRCh37-lite	TCGA-DD-A4ND	TCGA-LIHC	NA	s16678	Baylor College of Medicine	Mayo Clinic - Rochester	United States	NO	T1	N0	Hepatocellular Carcinoma	Stage I	1101398344	1041361744	60036600	0.054509434
13722.58cfa82ee4b0c9d6adf6ab66	G25779.TCGA-49-4512-01A-21D-1855-08.4	58cfa82ee4b0c9d6adf6ab66	G25779.TCGA-49-4512-01A-21D-1855-08.4.filtered.	WGS	G25779.TCGA-49-4512-01A-21D-1855-08.4	G25779.TCGA-49-4512-01A-21D-1855-08.4.bam	180.7	1.9	0.05	58cfa82ee4b0c9d6adf6ab66	G25779.TCGA-49-4512-01A-21D-1855-08.4.bam	Dead	FEMALE	WHITE	NOT HISPANIC OR LATINO	Lung Adenocarcinoma	Aligned reads	TCGA-49-4512-01A	A1E65587-24C1-4B41-92A7-4E1F15FFFD78	Primary Tumor	Illumina HiSeq	5f8b200d-759a-4368-b604-2b51822122d3	Lung	69	D809A778-D1AC-4406-AB09-67CC70F1F0C2	FA6A60F5-8949-4E01-9435-D3117601627F	TCGA-49-4512-01A-21D-1855-08	HG19_Broad_variant	TCGA-49-4512	TCGA-LUAD	905	s10893	Broad Institute of MIT and Harvard	Johns Hopkins	United States	NO	T2	N2	Lung Adenocarcinoma- Not Otherwise Specified (NOS)	Stage IIIA	1964331692	1844593542	119738150	0.060956177
13722.58cfa82ee4b0c9d6adf6ac26	G37566.TCGA-G9-6365-01A-11D-1786-08.1	58cfa82ee4b0c9d6adf6ac26	G37566.TCGA-G9-6365-01A-11D-1786-08.1.filtered.	WGS	G37566.TCGA-G9-6365-01A-11D-1786-08.1	G37566.TCGA-G9-6365-01A-11D-1786-08.1.bam	59.4	1.9	0.05	58cfa82ee4b0c9d6adf6ac26	G37566.TCGA-G9-6365-01A-11D-1786-08.1.bam	Alive	MALE	WHITE	NOT HISPANIC OR LATINO	Prostate Adenocarcinoma	Aligned reads	TCGA-G9-6365-01A	6845076E-E940-4437-8618-81DB4A447544	Primary Tumor	Illumina HiSeq	9cc69179-2c77-45b6-b3b1-0b1042756f81	Prostate	71	95D6E1D3-91C1-40E5-986D-1C5ABB33A03F	769E2AC9-A121-4B2A-A0FD-5F755B579811	TCGA-G9-6365-01A-11D-1786-08	HG19_Broad_variant	TCGA-G9-6365	TCGA-PRAD	NA	s3412	Broad Institute of MIT and Harvard	Roswell Park	United States	NO	T4	N0	Prostate Adenocarcinoma Acinar Type	Not available	1843674718	1754223737	89450981	0.048517767
13722.58cfa832e4b0c9d6adf6d2b4	TCGA-KL-8330-11A-01D-2310-10_wgs_Illumina	58cfa832e4b0c9d6adf6d2b4	TCGA-KL-8330-11A-01D-2310-10_wgs_Illumina.filtered.	WGS	TCGA-KL-8330-11A-01D-2310-10_wgs_Illumina	TCGA-KL-8330-11A-01D-2310-10_wgs_Illumina.bam	215.3	NA	0.05	58cfa832e4b0c9d6adf6d2b4	TCGA-KL-8330-11A-01D-2310-10_wgs_Illumina.bam	Alive	FEMALE	BLACK OR AFRICAN AMERICAN	NOT HISPANIC OR LATINO	Kidney Chromophobe	Aligned reads	TCGA-KL-8330-11A	0F3C4F8F-0766-46B0-81B4-18CA4F6EA20A	Solid Tissue Normal	Illumina HiSeq	57bc280a-8867-4db4-b616-91d204974479	Kidney	44	BB830545-A8CE-4EDC-93D5-9C444EA1D952	1D82038A-3A67-4B82-8E8D-5BA2C855B563	TCGA-KL-8330-11A-01D-2310-10	GRCh37-lite	TCGA-KL-8330	TCGA-KICH	NA	s16427	Baylor College of Medicine	MSKCC	United States	NO	T2b	N0	Kidney Chromophobe	Stage II	1179878178	1120149687	59728491	0.050622591
13722.58cfa82ee4b0c9d6adf6abf6	G35154.TCGA-FG-8182-01A-11D-2253-08.3	58cfa82ee4b0c9d6adf6abf6	G35154.TCGA-FG-8182-01A-11D-2253-08.3.filtered.	WGS	G35154.TCGA-FG-8182-01A-11D-2253-08.3	G35154.TCGA-FG-8182-01A-11D-2253-08.3.bam	58.6	NA	0.05	58cfa82ee4b0c9d6adf6abf6	G35154.TCGA-FG-8182-01A-11D-2253-08.3.bam	Alive	MALE	WHITE	NOT HISPANIC OR LATINO	Brain Lower Grade Glioma	Aligned reads	TCGA-FG-8182-01A	6A0BCF0C-FA4C-4119-99D2-F722B781D20F	Primary Tumor	Illumina HiSeq	de01f2de-931f-4b79-9abc-966eaee7ca0a	Brain	35	0CF6BE14-2F25-4361-ADE5-7E5B6CA1063E	2AEAAB9F-4459-4BE8-91E7-E0746CBD671C	TCGA-FG-8182-01A-11D-2253-08	HG19_Broad_variant	TCGA-FG-8182	TCGA-LGG	NA	s8112	Broad Institute of MIT and Harvard	Case Western	United States	NO	Not available	Not available	Oligodendroglioma	Not available	2144084986	2027329034	116755952	0.054454909
13722.58cfa831e4b0c9d6adf6c44c	TCGA-CJ-5681-11A-01D-1535-10_wgs_Illumina	58cfa831e4b0c9d6adf6c44c	TCGA-CJ-5681-11A-01D-1535-10_wgs_Illumina.filtered.	WGS	TCGA-CJ-5681-11A-01D-1535-10_wgs_Illumina	TCGA-CJ-5681-11A-01D-1535-10_wgs_Illumina.bam	85.4	1.9	0.05	58cfa831e4b0c9d6adf6c44c	TCGA-CJ-5681-11A-01D-1535-10_wgs_Illumina.bam	Dead	FEMALE	WHITE	NOT HISPANIC OR LATINO	Kidney Renal Clear Cell Carcinoma	Aligned reads	TCGA-CJ-5681-11A	2939C03A-6F3F-4F7B-B246-34361BAADEB9	Solid Tissue Normal	Illumina HiSeq	1648741e-e86b-4dad-9a4e-c0bb46e17b88	Kidney	44	D7BBC19B-5690-47FC-94EF-25DBADE69A47	18405E90-5663-4BF6-A93E-EB84613A8D4C	TCGA-CJ-5681-11A-01D-1535-10	GRCh37-lite	TCGA-CJ-5681	TCGA-KIRC	552	s9570	Baylor College of Medicine	MD Anderson Cancer Center	None	NO	T3a	NX	Kidney Clear Cell Renal Carcinoma	Stage IV	1215444014	1157721149	57722865	0.047491176
13722.58cfa830e4b0c9d6adf6c07e	TCGA-B1-A47M-01A-11D-A25F-10_wgs_Illumina	58cfa830e4b0c9d6adf6c07e	TCGA-B1-A47M-01A-11D-A25F-10_wgs_Illumina.filtered.	WGS	TCGA-B1-A47M-01A-11D-A25F-10_wgs_Illumina	TCGA-B1-A47M-01A-11D-A25F-10_wgs_Illumina.bam	27.53	NA	0.08	58cfa830e4b0c9d6adf6c07e	TCGA-B1-A47M-01A-11D-A25F-10_wgs_Illumina.bam	Alive	MALE	BLACK OR AFRICAN AMERICAN	NOT HISPANIC OR LATINO	Kidney Renal Papillary Cell Carcinoma	Aligned reads	TCGA-B1-A47M-01A	072507CF-1249-4B28-86D4-3AB97822A74C	Primary Tumor	Illumina HiSeq	aa347261-ddce-4395-b3f2-84e8210d4d8a	Kidney	79	75658EDD-12F1-4BB3-BEA2-01C154CB6AE9	8FB7FCAC-6C1D-40C2-9309-B53821CBEF30	TCGA-B1-A47M-01A-11D-A25F-10	GRCh37-lite	TCGA-B1-A47M	TCGA-KIRP	NA	s11581	Baylor College of Medicine	University of Pittsburgh	United States	NO	T3a	NX	Kidney Papillary Renal Cell Carcinoma	Stage III	1986490570	1863258008	123232562	0.062035312
13722.58cfa830e4b0c9d6adf6c1d2	TCGA-BC-A217-10A-01D-A152-10_wgs_Illumina	58cfa830e4b0c9d6adf6c1d2	TCGA-BC-A217-10A-01D-A152-10_wgs_Illumina.filtered.	WGS	TCGA-BC-A217-10A-01D-A152-10_wgs_Illumina	TCGA-BC-A217-10A-01D-A152-10_wgs_Illumina.bam	24.49	2.17	0.08	58cfa830e4b0c9d6adf6c1d2	TCGA-BC-A217-10A-01D-A152-10_wgs_Illumina.bam	Alive	FEMALE	WHITE	Not available	Liver Hepatocellular Carcinoma	Aligned reads	TCGA-BC-A217-10A	6DCFC418-AB28-4365-95EA-C1AE254F2341	Blood Derived Normal	Illumina HiSeq	dc5fdc95-f7e4-4441-9b56-ec43b66412f3	Liver	75	DFFD87C4-9A13-428E-9078-7781E1C92895	B12F2A60-B900-4C83-9B9E-D1F6BBD469F9	TCGA-BC-A217-10A-01D-A152-10	GRCh37-lite	TCGA-BC-A217	TCGA-LIHC	NA	s16671	Baylor College of Medicine	UNC	United States	NO	T2	NX	Hepatocellular Carcinoma	Stage II	1068305802	1008480931	59824871	0.055999762
13722.58cfa831e4b0c9d6adf6c97f	TCGA-DD-A3A6-11A-11D-A22F-10_wgs_Illumina	58cfa831e4b0c9d6adf6c97f	TCGA-DD-A3A6-11A-11D-A22F-10_wgs_Illumina.filtered.	WGS	TCGA-DD-A3A6-11A-11D-A22F-10_wgs_Illumina	TCGA-DD-A3A6-11A-11D-A22F-10_wgs_Illumina.bam	8.79	NA	0.08	58cfa831e4b0c9d6adf6c97f	TCGA-DD-A3A6-11A-11D-A22F-10_wgs_Illumina.bam	Dead	FEMALE	WHITE	NOT HISPANIC OR LATINO	Liver Hepatocellular Carcinoma	Aligned reads	TCGA-DD-A3A6-11A	C4C4820B-6F4C-4CDD-B233-4D22F5933FD9	Solid Tissue Normal	Illumina HiSeq	7f1ee04e-04ea-40a5-8116-06072263adfc	Liver	72	88AF1E79-AA6C-46FB-B087-BB4CE8AEB1AD	A63E3270-347F-4DE0-B8F5-494E9B555A9D	TCGA-DD-A3A6-11A-11D-A22F-10	GRCh37-lite	TCGA-DD-A3A6	TCGA-LIHC	3258	s16778	Baylor College of Medicine	Mayo Clinic - Rochester	United States	NO	T2	N0	Hepatocellular Carcinoma	Stage II	1167533020	1116665194	50867826	0.04356864
13722.58cfa832e4b0c9d6adf6ce73	TCGA-FV-A3I0-11A-11D-A22F-10_wgs_Illumina	58cfa832e4b0c9d6adf6ce73	TCGA-FV-A3I0-11A-11D-A22F-10_wgs_Illumina.filtered.	WGS	TCGA-FV-A3I0-11A-11D-A22F-10_wgs_Illumina	TCGA-FV-A3I0-11A-11D-A22F-10_wgs_Illumina.bam	23.52	NA	0.08	58cfa832e4b0c9d6adf6ce73	TCGA-FV-A3I0-11A-11D-A22F-10_wgs_Illumina.bam	Alive	FEMALE	WHITE	NOT HISPANIC OR LATINO	Liver Hepatocellular Carcinoma	Aligned reads	TCGA-FV-A3I0-11A	A8C2AA08-9156-4845-AD77-5E060858C757	Solid Tissue Normal	Illumina HiSeq	ab740f6f-aa21-4323-b5ef-e49cd057c11d	Liver	76	52BCA35C-ECF3-4E3C-8E98-596622B4ADFD	741183D6-2363-4CBF-B5F9-4548E1CAB32B	TCGA-FV-A3I0-11A-11D-A22F-10	GRCh37-lite	TCGA-FV-A3I0	TCGA-LIHC	NA	s16785	Baylor College of Medicine	International Genomics Consortium	United States	NO	T2	NX	Hepatocholangiocarcinoma (Mixed)	Stage II	1090712516	1037185699	53526817	0.049075092
13722.58cfa82ee4b0c9d6adf6a824	G35154.TCGA-FG-5965-02B-11D-A29Q-08.2	58cfa82ee4b0c9d6adf6a824	G35154.TCGA-FG-5965-02B-11D-A29Q-08.2.filtered.	WGS	G35154.TCGA-FG-5965-02B-11D-A29Q-08.2	G35154.TCGA-FG-5965-02B-11D-A29Q-08.2.bam	20.46	NA	0.08	58cfa82ee4b0c9d6adf6a824	G35154.TCGA-FG-5965-02B-11D-A29Q-08.2.bam	Alive	FEMALE	WHITE	NOT HISPANIC OR LATINO	Brain Lower Grade Glioma	Aligned reads	TCGA-FG-5965-02B	2CFC07F3-A31C-41A2-A9E3-B708D2421A78	Recurrent Tumor	Illumina HiSeq	68fdf201-9dfe-443b-8933-554f011fc87c	Brain	39	FB8EE996-D991-43D2-87DB-FC23D153A3DC	010CBBC1-CACB-4509-9A37-1D62CFF09E49	TCGA-FG-5965-02B-11D-A29Q-08	HG19_Broad_variant	TCGA-FG-5965	TCGA-LGG	NA	s8539	Broad Institute of MIT and Harvard	Case Western	United States	NO	Not available	Not available	Oligoastrocytoma	Not available	1637584147	1618549596	19034551	0.011623556
13722.58cfa82ee4b0c9d6adf6b050	TCGA-06-0185-10B-01D-0507-08_IlluminaGA-DNASeq_whole	58cfa82ee4b0c9d6adf6b050	TCGA-06-0185-10B-01D-0507-08_IlluminaGA-DNASeq_whole.filtered.	WGS	TCGA-06-0185-10B-01D-0507-08_IlluminaGA-DNASeq_whole	TCGA-06-0185-10B-01D-0507-08_IlluminaGA-DNASeq_whole.bam	50	1.91	0.17	58cfa82ee4b0c9d6adf6b050	TCGA-06-0185-10B-01D-0507-08_IlluminaGA-DNASeq_whole.bam	Alive	MALE	WHITE	NOT HISPANIC OR LATINO	Glioblastoma Multiforme	Aligned reads	TCGA-06-0185-10B	8F3ACBBD-B2CA-4E66-8FE5-DBB49277F35B	Blood Derived Normal	Illumina GA	4a0826f7-1549-4c51-86ef-049b31559ef5	Brain	54	FDE1B781-B420-4F32-B5B3-17E93AE401E9	FD23F636-0953-4828-8272-1385405CE62A	TCGA-06-0185-10B-01D-0507-08	HG18_Broad_variant	TCGA-06-0185	TCGA-GBM	NA	s14102	Broad Institute of MIT and Harvard	Henry Ford Hospital	None	NO	Not available	Not available	Untreated primary (de novo) GBM	Not available	2029506757	1139109415	890397342	0.438725981
13722.58cfa82fe4b0c9d6adf6b86a	TCGA-A6-2680-01A-01D-1554-10_wgs_Illumina	58cfa82fe4b0c9d6adf6b86a	TCGA-A6-2680-01A-01D-1554-10_wgs_Illumina.filtered.	WGS	TCGA-A6-2680-01A-01D-1554-10_wgs_Illumina	TCGA-A6-2680-01A-01D-1554-10_wgs_Illumina.bam	38	1.9	0.05	58cfa82fe4b0c9d6adf6b86a	TCGA-A6-2680-01A-01D-1554-10_wgs_Illumina.bam	Alive	FEMALE	BLACK OR AFRICAN AMERICAN	NOT HISPANIC OR LATINO	Colon Adenocarcinoma	Aligned reads	TCGA-A6-2680-01A	FF1407C6-9174-4BAE-A19B-D34CA71B898C	Primary Tumor	Illumina HiSeq	d43e0ed3-ab1d-486a-bbf5-91dabacf8220	Colorectal	72	D664F620-CFEE-4700-B00E-68B65387883C	2CDC4CCE-0877-4EC1-85F5-20C909912E65	TCGA-A6-2680-01A-01D-1554-10	GRCh37-lite	TCGA-A6-2680	TCGA-COAD	NA	s13172	Baylor College of Medicine	Christiana Healthcare	None	NO	T3	N0	Colon Adenocarcinoma	Stage II	1612840820	1525540803	87300017	0.054128105
13722.58cfa82de4b0c9d6adf6a736	G14851.TCGA-05-4422-10A-01D-1931-08.3	58cfa82de4b0c9d6adf6a736	G14851.TCGA-05-4422-10A-01D-1931-08.3.filtered.	WGS	G14851.TCGA-05-4422-10A-01D-1931-08.3	G14851.TCGA-05-4422-10A-01D-1931-08.3.bam	61.23	1.8	0.15	58cfa82de4b0c9d6adf6a736	G14851.TCGA-05-4422-10A-01D-1931-08.3.bam	Alive	MALE	Not available	Not available	Lung Adenocarcinoma	Aligned reads	TCGA-05-4422-10A	44DEC838-B653-42A7-A58B-A1FD232CD68C	Blood Derived Normal	Illumina HiSeq	735fb0c2-720d-444e-a61b-218fc42c9a1f	Lung	68	FCE6E4CC-207C-4B2C-8387-6166D47565BB	5DBBA493-1E13-4427-A4E5-C5E240571D09	TCGA-05-4422-10A-01D-1931-08	HG19_Broad_variant	TCGA-05-4422	TCGA-LUAD	NA	s10972	Broad Institute of MIT and Harvard	Indivumed	Germany	NO	T2	N0	Lung Adenocarcinoma Mixed Subtype	Stage IB	1686332191	1497424393	188907798	0.112022886
13722.58cfa832e4b0c9d6adf6ce28	TCGA-G3-A25S-10A-01D-A16V-10_wgs_Illumina	58cfa832e4b0c9d6adf6ce28	TCGA-G3-A25S-10A-01D-A16V-10_wgs_Illumina.filtered.	WGS	TCGA-G3-A25S-10A-01D-A16V-10_wgs_Illumina	TCGA-G3-A25S-10A-01D-A16V-10_wgs_Illumina.bam	208.42	2.05	0.08	58cfa832e4b0c9d6adf6ce28	TCGA-G3-A25S-10A-01D-A16V-10_wgs_Illumina.bam	Alive	MALE	WHITE	NOT HISPANIC OR LATINO	Liver Hepatocellular Carcinoma	Aligned reads	TCGA-G3-A25S-10A	B865DEC4-F051-4FBE-9405-F832FF2010D7	Blood Derived Normal	Illumina HiSeq	98d4ee80-9d90-450a-9fa3-e267110f6d11	Liver	64	4477A197-1C3C-44A0-ACD5-473395D3F3D0	084D16C3-F0E8-4CC5-B2A9-CB055FD6EBE5	TCGA-G3-A25S-10A-01D-A16V-10	GRCh37-lite	TCGA-G3-A25S	TCGA-LIHC	NA	s16595	Baylor College of Medicine	Alberta Health Services	Canada	NO	T1	N0	Hepatocellular Carcinoma	Stage I	1058282016	994273094	64008922	0.060483804
13722.58cfa82ee4b0c9d6adf6b047	TCGA-06-0185-01A-01D-0507-08_IlluminaGA-DNASeq_whole	58cfa82ee4b0c9d6adf6b047	TCGA-06-0185-01A-01D-0507-08_IlluminaGA-DNASeq_whole.filtered.	WGS	TCGA-06-0185-01A-01D-0507-08_IlluminaGA-DNASeq_whole	TCGA-06-0185-01A-01D-0507-08_IlluminaGA-DNASeq_whole.bam	194.47	1.89	0.17	58cfa82ee4b0c9d6adf6b047	TCGA-06-0185-01A-01D-0507-08_IlluminaGA-DNASeq_whole.bam	Alive	MALE	WHITE	NOT HISPANIC OR LATINO	Glioblastoma Multiforme	Aligned reads	TCGA-06-0185-01A	8F3ACBBD-B2CA-4E66-8FE5-DBB49277F35B	Primary Tumor	Illumina GA	3079c9ec-0eb1-45ff-81d1-52cac14a6b6b	Brain	54	08737D76-27B8-4472-86F4-C25F99D98439	B6CDB961-42B2-489F-A59E-8C8B892CCA04	TCGA-06-0185-01A-01D-0507-08	HG18_Broad_variant	TCGA-06-0185	TCGA-GBM	NA	s14349	Broad Institute of MIT and Harvard	Henry Ford Hospital	None	NO	Not available	Not available	Untreated primary (de novo) GBM	Not available	2049638607	1182016983	867621624	0.423304685
13722.58cfa832e4b0c9d6adf6ce4e	TCGA-G3-A3CK-10A-01D-A20W-10_wgs_Illumina	58cfa832e4b0c9d6adf6ce4e	TCGA-G3-A3CK-10A-01D-A20W-10_wgs_Illumina.filtered.	WGS	TCGA-G3-A3CK-10A-01D-A20W-10_wgs_Illumina	TCGA-G3-A3CK-10A-01D-A20W-10_wgs_Illumina.bam	87.2	NA	0.09	58cfa832e4b0c9d6adf6ce4e	TCGA-G3-A3CK-10A-01D-A20W-10_wgs_Illumina.bam	Alive	MALE	ASIAN	NOT HISPANIC OR LATINO	Liver Hepatocellular Carcinoma	Aligned reads	TCGA-G3-A3CK-10A	39EB1DB0-2722-4AF4-8254-D0E10256C64D	Blood Derived Normal	Illumina HiSeq	7c07566d-d70a-4116-96b3-2a8bf44831b6	Liver	61	B7C99BE3-110D-4595-BA37-0ED246883E5C	B9244BA4-A36A-415F-8975-7E933DD7D8A4	TCGA-G3-A3CK-10A-01D-A20W-10	GRCh37-lite	TCGA-G3-A3CK	TCGA-LIHC	NA	s16597	Baylor College of Medicine	Alberta Health Services	Canada	NO	T1	N0	Hepatocellular Carcinoma	Stage I	1195286896	1139250659	56036237	0.046880993
13722.58cfa82ee4b0c9d6adf6af06	G39020.TCGA-HU-A4G6-01A-11D-A24D-08.3	58cfa82ee4b0c9d6adf6af06	G39020.TCGA-HU-A4G6-01A-11D-A24D-08.3.filtered.	WGS	G39020.TCGA-HU-A4G6-01A-11D-A24D-08.3	G39020.TCGA-HU-A4G6-01A-11D-A24D-08.3.bam	18.13	NA	0.08	58cfa82ee4b0c9d6adf6af06	G39020.TCGA-HU-A4G6-01A-11D-A24D-08.3.bam	Alive	MALE	ASIAN	NOT HISPANIC OR LATINO	Stomach Adenocarcinoma	Aligned reads	TCGA-HU-A4G6-01A	30A82E9F-2A2D-4A66-BDB1-26B881C21D01	Primary Tumor	Illumina HiSeq	01564622-cd3b-4f99-885f-ac2d8ca424c3	Stomach	74	41D015E0-E20E-45B7-98F1-3A010F78A8B4	C79CE3D3-4758-4F52-9DA1-38F994C99F4E	TCGA-HU-A4G6-01A-11D-A24D-08	HG19_Broad_variant	TCGA-HU-A4G6	TCGA-STAD	NA	s14393	Broad Institute of MIT and Harvard	National Cancer Center Korea	Korea South	NO	T1b	N0	Stomach Intestinal Adenocarcinoma Papillary Type	Stage IA	1964780406	1871957229	92823177	0.047243538
13722.58cfa831e4b0c9d6adf6c99d	TCGA-DD-A1EG-11A-11D-A20W-10_wgs_Illumina	58cfa831e4b0c9d6adf6c99d	TCGA-DD-A1EG-11A-11D-A20W-10_wgs_Illumina.filtered.	WGS	TCGA-DD-A1EG-11A-11D-A20W-10_wgs_Illumina	TCGA-DD-A1EG-11A-11D-A20W-10_wgs_Illumina.bam	21.95	NA	0.08	58cfa831e4b0c9d6adf6c99d	TCGA-DD-A1EG-11A-11D-A20W-10_wgs_Illumina.bam	Dead	MALE	WHITE	NOT HISPANIC OR LATINO	Liver Hepatocellular Carcinoma	Aligned reads	TCGA-DD-A1EG-11A	6C79F64B-63FE-46F5-BF7B-77208231B0F2	Solid Tissue Normal	Illumina HiSeq	94988a9d-9553-4e0b-a250-39d1540de001	Liver	76	47E4251C-0035-411A-B2DC-DDBAE8EE757A	8EF53597-A429-4BE9-9A3C-F74778AD9A92	TCGA-DD-A1EG-11A-11D-A20W-10	GRCh37-lite	TCGA-DD-A1EG	TCGA-LIHC	1372	s16584	Baylor College of Medicine	Mayo Clinic - Rochester	United States	NO	T1	N0	Hepatocellular Carcinoma	Stage I	1163876992	1095769452	68107540	0.058517816
13722.58cfa830e4b0c9d6adf6c288	TCGA-AD-6964-10A-01D-1924-10_wgs_Illumina	58cfa830e4b0c9d6adf6c288	TCGA-AD-6964-10A-01D-1924-10_wgs_Illumina.filtered.	WGS	TCGA-AD-6964-10A-01D-1924-10_wgs_Illumina	TCGA-AD-6964-10A-01D-1924-10_wgs_Illumina.bam	209	NA	0.05	58cfa830e4b0c9d6adf6c288	TCGA-AD-6964-10A-01D-1924-10_wgs_Illumina.bam	Alive	MALE	WHITE	NOT HISPANIC OR LATINO	Colon Adenocarcinoma	Aligned reads	TCGA-AD-6964-10A	5E7074A6-5011-4DC5-950C-41365DBC6D09	Blood Derived Normal	Illumina HiSeq	0378ffd0-fa85-4cc3-8efb-c0b12364d74c	Colorectal	58	489A0EE9-B8BE-49AC-8CD0-F174A00B0990	52D6EBB2-5E01-409B-BBF9-389D5086BF05	TCGA-AD-6964-10A-01D-1924-10	GRCh37-lite	TCGA-AD-6964	TCGA-COAD	NA	s13386	Baylor College of Medicine	International Genomics Consortium	United States	NO	T4a	N2b	Colon Adenocarcinoma	Not available	1219002330	1148577205	70425125	0.057772757
13722.58cfa82ee4b0c9d6adf6b044	TCGA-06-0152-10A-01D-0507-08_IlluminaGA-DNASeq_whole	58cfa82ee4b0c9d6adf6b044	TCGA-06-0152-10A-01D-0507-08_IlluminaGA-DNASeq_whole.filtered.	WGS	TCGA-06-0152-10A-01D-0507-08_IlluminaGA-DNASeq_whole	TCGA-06-0152-10A-01D-0507-08_IlluminaGA-DNASeq_whole.bam	32.87	1.9	0.18	58cfa82ee4b0c9d6adf6b044	TCGA-06-0152-10A-01D-0507-08_IlluminaGA-DNASeq_whole.bam	Dead	MALE	WHITE	NOT HISPANIC OR LATINO	Glioblastoma Multiforme	Aligned reads	TCGA-06-0152-10A	F5BC5D97-E054-4E53-992D-71B896BD97D5	Blood Derived Normal	Illumina GA	1ddd24e8-d3b2-4654-9eee-721adba54088	Brain	68	0861E08B-9AA1-41B6-8EB7-30FCEC264249	A7DB8F47-1BCD-4041-9219-862D92B8A58E	TCGA-06-0152-10A-01D-0507-08	HG18_Broad_variant	TCGA-06-0152	TCGA-GBM	375	s14064	Broad Institute of MIT and Harvard	Henry Ford Hospital	None	NO	Not available	Not available	Untreated primary (de novo) GBM	Not available	1792738932	1201677354	591061578	0.329697519
13722.58cfa82ee4b0c9d6adf6af34	G37566.TCGA-G9-6370-01A-11D-1786-08.2	58cfa82ee4b0c9d6adf6af34	G37566.TCGA-G9-6370-01A-11D-1786-08.2.filtered.	WGS	G37566.TCGA-G9-6370-01A-11D-1786-08.2	G37566.TCGA-G9-6370-01A-11D-1786-08.2.bam	59.4	2	0.05	58cfa82ee4b0c9d6adf6af34	G37566.TCGA-G9-6370-01A-11D-1786-08.2.bam	Alive	MALE	WHITE	NOT HISPANIC OR LATINO	Prostate Adenocarcinoma	Aligned reads	TCGA-G9-6370-01A	F947B0BC-BDAC-44E8-B5B9-FFAE4147740A	Primary Tumor	Illumina HiSeq	48541dbc-810e-4dad-a90a-5d33e6df1766	Prostate	52	644E1E7D-DFD1-4F83-82DC-AE0C7E010F6F	9689CB33-8AC9-4EE5-800D-3900769988AF	TCGA-G9-6370-01A-11D-1786-08	HG19_Broad_variant	TCGA-G9-6370	TCGA-PRAD	NA	s3582	Broad Institute of MIT and Harvard	Roswell Park	United States	NO	T3b	N0	Prostate Adenocarcinoma Acinar Type	Not available	1908423736	1808608767	99814969	0.05230231
13722.58cfa831e4b0c9d6adf6cdea	TCGA-FF-8041-10A-01D-2210-10_wgs_Illumina	58cfa831e4b0c9d6adf6cdea	TCGA-FF-8041-10A-01D-2210-10_wgs_Illumina.filtered.	WGS	TCGA-FF-8041-10A-01D-2210-10_wgs_Illumina	TCGA-FF-8041-10A-01D-2210-10_wgs_Illumina.bam	312	NA	0.05	58cfa831e4b0c9d6adf6cdea	TCGA-FF-8041-10A-01D-2210-10_wgs_Illumina.bam	Alive	FEMALE	ASIAN	NOT HISPANIC OR LATINO	Lymphoid Neoplasm Diffuse Large B-cell Lymphoma	Aligned reads	TCGA-FF-8041-10A	1F971AF1-6772-4FE6-8D35-BBE527A037FE	Blood Derived Normal	Illumina HiSeq	3546bd7f-86e7-4ca1-b760-08ddd46693b8	Lymph Nodes	28	D76966C6-72D5-4749-9013-BBA90CDA2415	D3EF8780-62A6-4DBB-AB8F-3E7122632EFC	TCGA-FF-8041-10A-01D-2210-10	GRCh37-lite	TCGA-FF-8041	TCGA-DLBC	NA	s1105	Baylor College of Medicine	SingHealth	Singapore	NO	Not available	Not available	Primary mediastinal (thymic) DLBCL	Not available	1209257626	1147932013	61325613	0.050713439
13722.58cfa831e4b0c9d6adf6c3a4	TCGA-CC-5262-10B-01D-A21X-10_wgs_Illumina	58cfa831e4b0c9d6adf6c3a4	TCGA-CC-5262-10B-01D-A21X-10_wgs_Illumina.filtered.	WGS	TCGA-CC-5262-10B-01D-A21X-10_wgs_Illumina	TCGA-CC-5262-10B-01D-A21X-10_wgs_Illumina.bam	12.67	1.95	0.07	58cfa831e4b0c9d6adf6c3a4	TCGA-CC-5262-10B-01D-A21X-10_wgs_Illumina.bam	Alive	MALE	ASIAN	NOT HISPANIC OR LATINO	Liver Hepatocellular Carcinoma	Aligned reads	TCGA-CC-5262-10B	1B428ADA-EB3F-40C2-B4BF-1BBF6B61729D	Blood Derived Normal	Illumina HiSeq	c6fa734f-1823-4aa4-88d1-070d427a01a3	Liver	67	40A3AA34-562F-443E-9E4F-37F83EF3436E	AEE5EB7C-536E-47C3-8F02-F362BFC72609	TCGA-CC-5262-10B-01D-A21X-10	GRCh37-lite	TCGA-CC-5262	TCGA-LIHC	NA	s16773	Baylor College of Medicine	ILSbio	None	NO	T4	N0	Hepatocellular Carcinoma	Stage IIIC	1061614074	1009406703	52207371	0.049177354
13722.58cfa832e4b0c9d6adf6cfff	TCGA-G3-A25W-11A-12D-A16V-10_wgs_Illumina	58cfa832e4b0c9d6adf6cfff	TCGA-G3-A25W-11A-12D-A16V-10_wgs_Illumina.filtered.	WGS	TCGA-G3-A25W-11A-12D-A16V-10_wgs_Illumina	TCGA-G3-A25W-11A-12D-A16V-10_wgs_Illumina.bam	46.92	1.81	0.09	58cfa832e4b0c9d6adf6cfff	TCGA-G3-A25W-11A-12D-A16V-10_wgs_Illumina.bam	Alive	FEMALE	WHITE	NOT HISPANIC OR LATINO	Liver Hepatocellular Carcinoma	Aligned reads	TCGA-G3-A25W-11A	06AC44E9-1226-4202-828B-6F224766D7AC	Solid Tissue Normal	Illumina HiSeq	56292a1a-0d0d-48e0-b27b-27a059f5cd34	Liver	79	1467D6A9-E66E-49DC-A1EF-161BA83C4432	FDC8E770-343E-4C4E-BC1D-99375EA94DE4	TCGA-G3-A25W-11A-12D-A16V-10	GRCh37-lite	TCGA-G3-A25W	TCGA-LIHC	NA	s16596	Baylor College of Medicine	Alberta Health Services	Canada	NO	T3b	N0	Hepatocellular Carcinoma	Stage IIIB	1124653940	1066838544	57815396	0.051407276
13722.58cfa82ee4b0c9d6adf6ad87	G8893.TCGA-66-2766-11A-01D-1180-08.1	58cfa82ee4b0c9d6adf6ad87	G8893.TCGA-66-2766-11A-01D-1180-08.1.filtered.	WGS	G8893.TCGA-66-2766-11A-01D-1180-08.1	G8893.TCGA-66-2766-11A-01D-1180-08.1.bam	212.6	1.9	0.15	58cfa82ee4b0c9d6adf6ad87	G8893.TCGA-66-2766-11A-01D-1180-08.1.bam	Alive	MALE	Not available	Not available	Lung Squamous Cell Carcinoma	Aligned reads	TCGA-66-2766-11A	B913D254-8307-4B8A-8313-D978E32BB38F	Solid Tissue Normal	Illumina HiSeq	6534830b-4f14-47e3-a25a-3f4b99446eee	Lung	54	9FCD7C3D-B3B4-4DDD-8298-411B7A27833A	1D6DFC28-8A39-4976-868E-C78F96551048	TCGA-66-2766-11A-01D-1180-08	HG19_Broad_variant	TCGA-66-2766	TCGA-LUSC	NA	s9985	Broad Institute of MIT and Harvard	Indivumed	Germany	NO	T2	N2	Lung Squamous Cell Carcinoma- Not Otherwise Specified (NOS)	Stage IIIA	1908937086	1676531822	232405264	0.1217459
13722.58cfa830e4b0c9d6adf6c052	TCGA-B2-4101-01A-02D-2096-10_Illumina	58cfa830e4b0c9d6adf6c052	TCGA-B2-4101-01A-02D-2096-10_Illumina.filtered.	WGS	TCGA-B2-4101-01A-02D-2096-10_Illumina	TCGA-B2-4101-01A-02D-2096-10_Illumina.bam	138.47	1.9	0.15	58cfa830e4b0c9d6adf6c052	TCGA-B2-4101-01A-02D-2096-10_Illumina.bam	Alive	MALE	WHITE	NOT HISPANIC OR LATINO	Kidney Renal Clear Cell Carcinoma	Aligned reads	TCGA-B2-4101-01A	CFC999AA-802E-4A0D-8B14-BE2B19FA2A17	Primary Tumor	Illumina HiSeq	06203d35-b4db-4e6b-9c54-14edb4129481	Kidney	52	A9947B6C-DBC7-4BA5-AF61-7647E11E2973	F3C1A125-06E9-41C4-9558-275A3E346CC5	TCGA-B2-4101-01A-02D-2096-10	GRCh37-lite	TCGA-B2-4101	TCGA-KIRC	NA	s9564	Baylor College of Medicine	Christiana Healthcare	None	NO	T2a	NX	Kidney Clear Cell Renal Carcinoma	Stage II	2083973700	1988866453	95107247	0.045637451
13722.58cfa82ee4b0c9d6adf6ab7c	G37566.TCGA-G9-6336-01A-11D-1786-08.1	58cfa82ee4b0c9d6adf6ab7c	G37566.TCGA-G9-6336-01A-11D-1786-08.1.filtered.	WGS	G37566.TCGA-G9-6336-01A-11D-1786-08.1	G37566.TCGA-G9-6336-01A-11D-1786-08.1.bam	81.4	1.9	0.05	58cfa82ee4b0c9d6adf6ab7c	G37566.TCGA-G9-6336-01A-11D-1786-08.1.bam	Alive	MALE	WHITE	NOT HISPANIC OR LATINO	Prostate Adenocarcinoma	Aligned reads	TCGA-G9-6336-01A	59207BCD-F127-481F-B576-8716DA7D7D97	Primary Tumor	Illumina HiSeq	69760af4-102b-4920-92f4-1424ac8db32a	Prostate	57	34C8B195-ECAB-492B-AED2-43ACFEDEF708	AB318624-DB9D-41D8-B7B8-34712434F28F	TCGA-G9-6336-01A-11D-1786-08	HG19_Broad_variant	TCGA-G9-6336	TCGA-PRAD	NA	s3410	Broad Institute of MIT and Harvard	Roswell Park	United States	NO	Not available	N0	Prostate Adenocarcinoma Acinar Type	Not available	1839006522	1753323951	85682571	0.046591771
13722.58cfa82ee4b0c9d6adf6a8e6	G35154.TCGA-DU-5870-02A-12D-A36O-08.3	58cfa82ee4b0c9d6adf6a8e6	G35154.TCGA-DU-5870-02A-12D-A36O-08.3.filtered.	WGS	G35154.TCGA-DU-5870-02A-12D-A36O-08.3	G35154.TCGA-DU-5870-02A-12D-A36O-08.3.bam	11.16	NA	0.08	58cfa82ee4b0c9d6adf6a8e6	G35154.TCGA-DU-5870-02A-12D-A36O-08.3.bam	Alive	FEMALE	WHITE	NOT HISPANIC OR LATINO	Brain Lower Grade Glioma	Aligned reads	TCGA-DU-5870-02A	EB42625E-FBBB-4BEE-BBE9-315B3CA2138A	Recurrent Tumor	Illumina HiSeq	074b6b1f-4846-42c9-a6dd-ea94aabfb270	Brain	34	97132594-2F4F-4E47-B301-F9895301632D	6C817E3C-A1EE-48A2-A8A9-85B0CF894B1B	TCGA-DU-5870-02A-12D-A36O-08	HG19_Broad_variant	TCGA-DU-5870	TCGA-LGG	NA	s8524	Broad Institute of MIT and Harvard	Henry Ford Hospital	United States	NO	Not available	Not available	Oligodendroglioma	Not available	1564640761	1553497433	11143328	0.007121972
13722.58cfa830e4b0c9d6adf6c2e6	TCGA-C5-A2M1-10A-01D-A18I_140206_SN1222_0239_BC2RAKACXX_s_8_rg.sorted	58cfa830e4b0c9d6adf6c2e6	TCGA-C5-A2M1-10A-01D-A18I_140206_SN1222_0239_BC2RAKACXX_s_8_rg.sorted.filtered.	WGS	TCGA-C5-A2M1-10A-01D-A18I_140206_SN1222_0239_BC2RAKACXX_s_8_rg.sorted	TCGA-C5-A2M1-10A-01D-A18I_140206_SN1222_0239_BC2RAKACXX_s_8_rg.sorted.bam	14.69	NA	0.15	58cfa830e4b0c9d6adf6c2e6	TCGA-C5-A2M1-10A-01D-A18I_140206_SN1222_0239_BC2RAKACXX_s_8_rg.sorted.bam	Alive	FEMALE	WHITE	NOT HISPANIC OR LATINO	Cervical Squamous Cell Carcinoma and Endocervical Adenocarcinoma	Aligned reads	TCGA-C5-A2M1-10A	8911C80C-C903-48E4-AF5B-FFEDEF9ABC47	Blood Derived Normal	Illumina HiSeq	78a6a70e-fe67-4b95-a5eb-6bff4842969c	Cervix	37	D54090CA-8F9B-4F5E-BA79-92CADB9BD6A7	106D9368-DD47-43F6-AA1A-A469376469BC	TCGA-C5-A2M1-10A-01D-A18I-02	HG19_Broad_variant	TCGA-C5-A2M1	TCGA-CESC	NA	s1517	Harvard Medical School	Medical College of Wisconsin	United States	NO	T1b1	N0	Endocervical Type of Adenocarcinoma	Not available	458109816	439648751	18461065	0.04029834
13722.58cfa831e4b0c9d6adf6c7fb	TCGA-D7-6526-01A-11D-1798_130218_SN208_0453_AC1T26ACXX_s_1_rg.sorted	58cfa831e4b0c9d6adf6c7fb	TCGA-D7-6526-01A-11D-1798_130218_SN208_0453_AC1T26ACXX_s_1_rg.sorted.filtered.	WGS	TCGA-D7-6526-01A-11D-1798_130218_SN208_0453_AC1T26ACXX_s_1_rg.sorted	TCGA-D7-6526-01A-11D-1798_130218_SN208_0453_AC1T26ACXX_s_1_rg.sorted.bam	423.4	1.9	0.15	58cfa831e4b0c9d6adf6c7fb	TCGA-D7-6526-01A-11D-1798_130218_SN208_0453_AC1T26ACXX_s_1_rg.sorted.bam	Alive	FEMALE	WHITE	NOT HISPANIC OR LATINO	Stomach Adenocarcinoma	Aligned reads	TCGA-D7-6526-01A	A28E57E2-9071-4558-856A-162F7A837380	Primary Tumor	Illumina HiSeq	0a9e4a52-46b9-4c50-9dd3-9418ed5569e2	Stomach	67	DDCEA84E-3135-445C-BA0D-62F686463797	737041EA-9798-4D2E-9C0B-371F533E058F	TCGA-D7-6526-01A-11D-1798-02	HG19_Broad_variant	TCGA-D7-6526	TCGA-STAD	NA	s15251	Harvard Medical School	Greater Poland Cancer Center	Poland	NO	T3	N2	Stomach Intestinal Adenocarcinoma Tubular Type	Stage IIIA	462070504	441997229	20073275	0.043442018
13722.58cfa82fe4b0c9d6adf6b861	TCGA-A5-A0R9-10A-01D-A101_120406_SN1120_0131_BD0UK4ACXX_s_5_rg.sorted	58cfa82fe4b0c9d6adf6b861	TCGA-A5-A0R9-10A-01D-A101_120406_SN1120_0131_BD0UK4ACXX_s_5_rg.sorted.filtered.	WGS	TCGA-A5-A0R9-10A-01D-A101_120406_SN1120_0131_BD0UK4ACXX_s_5_rg.sorted	TCGA-A5-A0R9-10A-01D-A101_120406_SN1120_0131_BD0UK4ACXX_s_5_rg.sorted.bam	17.82	1.84	0.14	58cfa82fe4b0c9d6adf6b861	TCGA-A5-A0R9-10A-01D-A101_120406_SN1120_0131_BD0UK4ACXX_s_5_rg.sorted.bam	Alive	FEMALE	WHITE	NOT HISPANIC OR LATINO	Uterine Corpus Endometrial Carcinoma	Aligned reads	TCGA-A5-A0R9-10A	284174FD-1320-4617-9E99-75BD75DF9BF3	Blood Derived Normal	Illumina HiSeq	7dd18801-cadc-4e38-9c58-382d556d861e	Uterus	51	A1B31C24-B03A-4305-89DE-5E1EE65405E6	53D8A79C-1D94-4E9C-A398-65E638DAE589	TCGA-A5-A0R9-10A-01D-A101-02	HG19_Broad_variant	TCGA-A5-A0R9	TCGA-UCEC	NA	s4986	Harvard Medical School	Cedars Sinai	None	NO	Not available	Not available	Endometrioid endometrial adenocarcinoma	Not available	473505430	454678353	18827077	0.039761058
13722.58cfa832e4b0c9d6adf6ceed	TCGA-FY-A3R7-01A-11D-A221_120611_SN1222_0114_AC0WL3ACXX_s_3_rg.sorted	58cfa832e4b0c9d6adf6ceed	TCGA-FY-A3R7-01A-11D-A221_120611_SN1222_0114_AC0WL3ACXX_s_3_rg.sorted.filtered.	WGS	TCGA-FY-A3R7-01A-11D-A221_120611_SN1222_0114_AC0WL3ACXX_s_3_rg.sorted	TCGA-FY-A3R7-01A-11D-A221_120611_SN1222_0114_AC0WL3ACXX_s_3_rg.sorted.bam	10.86	NA	0.15	58cfa832e4b0c9d6adf6ceed	TCGA-FY-A3R7-01A-11D-A221_120611_SN1222_0114_AC0WL3ACXX_s_3_rg.sorted.bam	Alive	FEMALE	WHITE	NOT HISPANIC OR LATINO	Thyroid Carcinoma	Aligned reads	TCGA-FY-A3R7-01A	B983A678-B0AE-42C2-8F37-D6ECAF07413B	Primary Tumor	Illumina HiSeq	8f5f6e5a-6274-4d57-8dbd-2dc9d5bc3544	Thyroid	50	E85B6BC8-C182-4483-8F53-F312D5A545CB	5F86B67F-ECBC-477C-B72A-F41F104E03A2	TCGA-FY-A3R7-01A-11D-A221-26	HG19_Broad_variant	TCGA-FY-A3R7	TCGA-THCA	NA	s12009	MD Anderson - Institute for Applied Cancer Science	International Genomics Consortium	United States	NO	T3	N1a	Thyroid Papillary Carcinoma - Classical/usual	Stage III	448911048	429904908	19006140	0.042338321
13722.58cfa831e4b0c9d6adf6c6e6	TCGA-CN-4734-10A-01D-1431_120412_SN208_0284_BD0T51ACXX_s_1_rg.sorted	58cfa831e4b0c9d6adf6c6e6	TCGA-CN-4734-10A-01D-1431_120412_SN208_0284_BD0T51ACXX_s_1_rg.sorted.filtered.	WGS	TCGA-CN-4734-10A-01D-1431_120412_SN208_0284_BD0T51ACXX_s_1_rg.sorted	TCGA-CN-4734-10A-01D-1431_120412_SN208_0284_BD0T51ACXX_s_1_rg.sorted.bam	850.4	1.9	0.15	58cfa831e4b0c9d6adf6c6e6	TCGA-CN-4734-10A-01D-1431_120412_SN208_0284_BD0T51ACXX_s_1_rg.sorted.bam	Alive	MALE	WHITE	NOT HISPANIC OR LATINO	Head and Neck Squamous Cell Carcinoma	Aligned reads	TCGA-CN-4734-10A	B80FDC9A-341D-4277-9664-8E8F770D9DDD	Blood Derived Normal	Illumina HiSeq	dc55020c-4480-41b1-ad6f-0295abea2b6c	Head and Neck	70	782C9013-4F6F-461B-AA33-5E60D38BFCCC	67C9A43F-0254-47C0-9AE7-B3328D75CBFA	TCGA-CN-4734-10A-01D-1431-02	HG19_Broad_variant	TCGA-CN-4734	TCGA-HNSC	NA	s16321	Harvard Medical School	University of Pittsburgh	None	NO	T2	N0	Head and Neck Squamous Cell Carcinoma	Stage II	420709748	395349670	25360078	0.060279274
13722.58cfa831e4b0c9d6adf6cba2	TCGA-EJ-5519-10A-01D-1573_130218_SN208_0454_BD1TBTACXX_s_2_rg.sorted	58cfa831e4b0c9d6adf6cba2	TCGA-EJ-5519-10A-01D-1573_130218_SN208_0454_BD1TBTACXX_s_2_rg.sorted.filtered.	WGS	TCGA-EJ-5519-10A-01D-1573_130218_SN208_0454_BD1TBTACXX_s_2_rg.sorted	TCGA-EJ-5519-10A-01D-1573_130218_SN208_0454_BD1TBTACXX_s_2_rg.sorted.bam	763.4	1.9	0.17	58cfa831e4b0c9d6adf6cba2	TCGA-EJ-5519-10A-01D-1573_130218_SN208_0454_BD1TBTACXX_s_2_rg.sorted.bam	Alive	MALE	WHITE	NOT HISPANIC OR LATINO	Prostate Adenocarcinoma	Aligned reads	TCGA-EJ-5519-10A	5313A055-C2D7-4CBD-A8C1-57AC85912D89	Blood Derived Normal	Illumina HiSeq	79a51d91-ec23-4cd1-be9c-59457bbad94a	Prostate	64	0ED92655-C273-4638-98F7-0BEE62811238	8FD697D8-1093-4960-99FD-9F803E59E92A	TCGA-EJ-5519-10A-01D-1573-02	HG19_Broad_variant	TCGA-EJ-5519	TCGA-PRAD	NA	s3951	Harvard Medical School	University of Pittsburgh	United States	NO	T3b	N1	Prostate Adenocarcinoma Acinar Type	Not available	444775170	422054435	22720735	0.051083641
13722.58cfa831e4b0c9d6adf6c332	TCGA-CG-4472-01A-01D-1154_130815_VM001_0006_VMR0006CXX_s_1_rg.sorted	58cfa831e4b0c9d6adf6c332	TCGA-CG-4472-01A-01D-1154_130815_VM001_0006_VMR0006CXX_s_1_rg.sorted.filtered.	WGS	TCGA-CG-4472-01A-01D-1154_130815_VM001_0006_VMR0006CXX_s_1_rg.sorted	TCGA-CG-4472-01A-01D-1154_130815_VM001_0006_VMR0006CXX_s_1_rg.sorted.bam	157.9	1.9	0.14	58cfa831e4b0c9d6adf6c332	TCGA-CG-4472-01A-01D-1154_130815_VM001_0006_VMR0006CXX_s_1_rg.sorted.bam	Alive	MALE	Not available	Not available	Stomach Adenocarcinoma	Aligned reads	TCGA-CG-4472-01A	306F0222-8734-44CA-9A31-86E4E62B0A1B	Primary Tumor	Illumina HiSeq	74cc19cf-8ff9-4786-87d9-936dcbb9196e	Stomach	49	A474CFDD-0822-42E8-A478-C0895A409CCD	8363DF43-B859-4A78-8CDE-3E06C6230EB2	TCGA-CG-4472-01A-01D-1154-02	HG19_Broad_variant	TCGA-CG-4472	TCGA-STAD	NA	s14640	Harvard Medical School	Indivumed	Germany	NO	T4	N1	Not available	Stage IV	448253104	429348237	18904867	0.042174537
13722.58cfa830e4b0c9d6adf6ba9b	TCGA-A5-A0GJ-01A-11D-A043_120318_SN590_0146_AC0KH7ACXX_s_7_rg.sorted	58cfa830e4b0c9d6adf6ba9b	TCGA-A5-A0GJ-01A-11D-A043_120318_SN590_0146_AC0KH7ACXX_s_7_rg.sorted.filtered.	WGS	TCGA-A5-A0GJ-01A-11D-A043_120318_SN590_0146_AC0KH7ACXX_s_7_rg.sorted	TCGA-A5-A0GJ-01A-11D-A043_120318_SN590_0146_AC0KH7ACXX_s_7_rg.sorted.bam	92.8	2.11	0.16	58cfa830e4b0c9d6adf6ba9b	TCGA-A5-A0GJ-01A-11D-A043_120318_SN590_0146_AC0KH7ACXX_s_7_rg.sorted.bam	Alive	FEMALE	WHITE	NOT HISPANIC OR LATINO	Uterine Corpus Endometrial Carcinoma	Aligned reads	TCGA-A5-A0GJ-01A	94817E78-78F5-4556-9394-610DF65605E2	Primary Tumor	Illumina HiSeq	d5b73d0f-c14a-4a54-a8e1-14bc027cfef5	Uterus	44	48FA5B7D-E488-4743-A7CE-ACEB9945F00B	A5D63CC4-892C-4357-B8A1-2BF50CF425DC	TCGA-A5-A0GJ-01A-11D-A043-02	HG19_Broad_variant	TCGA-A5-A0GJ	TCGA-UCEC	NA	s5384	Harvard Medical School	Cedars Sinai	None	NO	Not available	Not available	Endometrioid endometrial adenocarcinoma	Not available	421756978	395129209	26627769	0.063135337
13722.58cfa831e4b0c9d6adf6c92a	TCGA-CN-6017-10A-01D-1681_120425_SN1222_0099_AC0JCEACXX_s_6_rg.sorted	58cfa831e4b0c9d6adf6c92a	TCGA-CN-6017-10A-01D-1681_120425_SN1222_0099_AC0JCEACXX_s_6_rg.sorted.filtered.	WGS	TCGA-CN-6017-10A-01D-1681_120425_SN1222_0099_AC0JCEACXX_s_6_rg.sorted	TCGA-CN-6017-10A-01D-1681_120425_SN1222_0099_AC0JCEACXX_s_6_rg.sorted.bam	384.7	1.9	0.16	58cfa831e4b0c9d6adf6c92a	TCGA-CN-6017-10A-01D-1681_120425_SN1222_0099_AC0JCEACXX_s_6_rg.sorted.bam	Alive	MALE	WHITE	NOT HISPANIC OR LATINO	Head and Neck Squamous Cell Carcinoma	Aligned reads	TCGA-CN-6017-10A	23C4E2EB-142B-4FCC-A974-9A248AEC3F37	Blood Derived Normal	Illumina HiSeq	553eeabf-a561-46bd-8f08-ad29986c1766	Head and Neck	55	EE520EE4-84F7-4CA2-B513-67C76368991E	088B8668-613A-4864-8C03-EA150C4E5AAE	TCGA-CN-6017-10A-01D-1681-02	HG19_Broad_variant	TCGA-CN-6017	TCGA-HNSC	NA	s16034	Harvard Medical School	University of Pittsburgh	United States	NO	T3	N2b	Head and Neck Squamous Cell Carcinoma	Stage IVA	465154990	440581230	24573760	0.052829187
13722.58cfa832e4b0c9d6adf6ced1	TCGA-EJ-5542-01A-01D-1572_130221_SN1120_0239_BD1V59ACXX_s_5_rg.sorted	58cfa832e4b0c9d6adf6ced1	TCGA-EJ-5542-01A-01D-1572_130221_SN1120_0239_BD1V59ACXX_s_5_rg.sorted.filtered.	WGS	TCGA-EJ-5542-01A-01D-1572_130221_SN1120_0239_BD1V59ACXX_s_5_rg.sorted	TCGA-EJ-5542-01A-01D-1572_130221_SN1120_0239_BD1V59ACXX_s_5_rg.sorted.bam	214.7	1.9	0.15	58cfa832e4b0c9d6adf6ced1	TCGA-EJ-5542-01A-01D-1572_130221_SN1120_0239_BD1V59ACXX_s_5_rg.sorted.bam	Alive	MALE	WHITE	NOT HISPANIC OR LATINO	Prostate Adenocarcinoma	Aligned reads	TCGA-EJ-5542-01A	5A92EC4C-36EE-4588-ACA2-E3303F29C7AD	Primary Tumor	Illumina HiSeq	45ba9a12-204e-4ab8-b544-61f2519b176f	Prostate	60	DFFC7994-E957-4451-A9DB-56D4560D6547	185234ED-0A19-490C-86D8-19762FB13C1A	TCGA-EJ-5542-01A-01D-1572-02	HG19_Broad_variant	TCGA-EJ-5542	TCGA-PRAD	NA	s3964	Harvard Medical School	University of Pittsburgh	United States	NO	T3a	N0	Prostate Adenocarcinoma Acinar Type	Not available	470665740	451953184	18712556	0.039757634
13722.58cfa831e4b0c9d6adf6c590	TCGA-CG-4472-01A-01D-1154_121026_SN1120_0197_AC1878ACXX_s_4_rg.sorted	58cfa831e4b0c9d6adf6c590	TCGA-CG-4472-01A-01D-1154_121026_SN1120_0197_AC1878ACXX_s_4_rg.sorted.filtered.	WGS	TCGA-CG-4472-01A-01D-1154_121026_SN1120_0197_AC1878ACXX_s_4_rg.sorted	TCGA-CG-4472-01A-01D-1154_121026_SN1120_0197_AC1878ACXX_s_4_rg.sorted.bam	157.9	1.9	0.14	58cfa831e4b0c9d6adf6c590	TCGA-CG-4472-01A-01D-1154_121026_SN1120_0197_AC1878ACXX_s_4_rg.sorted.bam	Alive	MALE	Not available	Not available	Stomach Adenocarcinoma	Aligned reads	TCGA-CG-4472-01A	306F0222-8734-44CA-9A31-86E4E62B0A1B	Primary Tumor	Illumina HiSeq	f1d39d03-103f-46f0-8fbf-ef9e944d68ad	Stomach	49	A474CFDD-0822-42E8-A478-C0895A409CCD	8363DF43-B859-4A78-8CDE-3E06C6230EB2	TCGA-CG-4472-01A-01D-1154-02	HG19_Broad_variant	TCGA-CG-4472	TCGA-STAD	NA	s15457	Harvard Medical School	Indivumed	Germany	NO	T4	N1	Not available	Stage IV	448253104	429348237	18904867	0.042174537
13722.58cfa831e4b0c9d6adf6cd48	TCGA-EX-A1H6-10A-01D-A232_140124_SN208_0506_BC2PD5ACXX_s_8_rg.sorted	58cfa831e4b0c9d6adf6cd48	TCGA-EX-A1H6-10A-01D-A232_140124_SN208_0506_BC2PD5ACXX_s_8_rg.sorted.filtered.	WGS	TCGA-EX-A1H6-10A-01D-A232_140124_SN208_0506_BC2PD5ACXX_s_8_rg.sorted	TCGA-EX-A1H6-10A-01D-A232_140124_SN208_0506_BC2PD5ACXX_s_8_rg.sorted.bam	16.29	NA	0.16	58cfa831e4b0c9d6adf6cd48	TCGA-EX-A1H6-10A-01D-A232_140124_SN208_0506_BC2PD5ACXX_s_8_rg.sorted.bam	Alive	FEMALE	WHITE	Not available	Cervical Squamous Cell Carcinoma and Endocervical Adenocarcinoma	Aligned reads	TCGA-EX-A1H6-10A	1FE594D9-4240-49EE-8AFD-C7D16A377181	Blood Derived Normal	Illumina HiSeq	61682ee7-1d2b-4a08-8b35-9080798410a3	Cervix	38	E7210376-D4FB-4A0A-ACB6-6D07183C8E09	135247AD-B09B-4F45-BFDC-79A5E3F056F4	TCGA-EX-A1H6-10A-01D-A232-26	HG19_Broad_variant	TCGA-EX-A1H6	TCGA-CESC	NA	s1196	MD Anderson - Institute for Applied Cancer Science	University of North Carolina	United States	NO	T1b1	N0	Endocervical Type of Adenocarcinoma	Not available	461060718	441108378	19952340	0.043274864
13722.58cfa830e4b0c9d6adf6c122	TCGA-BS-A0TE-10A-01D-A101_120409_SN1222_0095_AD0V1JACXX_s_3_rg.sorted	58cfa830e4b0c9d6adf6c122	TCGA-BS-A0TE-10A-01D-A101_120409_SN1222_0095_AD0V1JACXX_s_3_rg.sorted.filtered.	WGS	TCGA-BS-A0TE-10A-01D-A101_120409_SN1222_0095_AD0V1JACXX_s_3_rg.sorted	TCGA-BS-A0TE-10A-01D-A101_120409_SN1222_0095_AD0V1JACXX_s_3_rg.sorted.bam	18.46	2.12	0.13	58cfa830e4b0c9d6adf6c122	TCGA-BS-A0TE-10A-01D-A101_120409_SN1222_0095_AD0V1JACXX_s_3_rg.sorted.bam	Dead	FEMALE	ASIAN	NOT HISPANIC OR LATINO	Uterine Corpus Endometrial Carcinoma	Aligned reads	TCGA-BS-A0TE-10A	09066FBF-6A1D-46C9-A4C5-C53340C3D1BA	Blood Derived Normal	Illumina HiSeq	f8af36b9-66a9-43c7-91f7-de5b728f0d49	Uterus	35	0DBD157F-3CC0-4364-B76D-5E6775BA82BC	63677E1D-5D49-47A1-BF72-32377846EEE8	TCGA-BS-A0TE-10A-01D-A101-02	HG19_Broad_variant	TCGA-BS-A0TE	TCGA-UCEC	146	s4794	Harvard Medical School	University of Hawaii	None	NO	Not available	Not available	Endometrioid endometrial adenocarcinoma	Not available	458400092	442439373	15960719	0.034818315
13722.58cfa831e4b0c9d6adf6c33c	TCGA-CG-4475-01A-01D-1154_121026_SN1120_0198_BC188JACXX_s_7_rg.sorted	58cfa831e4b0c9d6adf6c33c	TCGA-CG-4475-01A-01D-1154_121026_SN1120_0198_BC188JACXX_s_7_rg.sorted.filtered.	WGS	TCGA-CG-4475-01A-01D-1154_121026_SN1120_0198_BC188JACXX_s_7_rg.sorted	TCGA-CG-4475-01A-01D-1154_121026_SN1120_0198_BC188JACXX_s_7_rg.sorted.bam	128.2	1.9	0.14	58cfa831e4b0c9d6adf6c33c	TCGA-CG-4475-01A-01D-1154_121026_SN1120_0198_BC188JACXX_s_7_rg.sorted.bam	Alive	MALE	Not available	Not available	Stomach Adenocarcinoma	Aligned reads	TCGA-CG-4475-01A	CAD2ADC1-0F41-4651-9C80-AE9961E2DC8D	Primary Tumor	Illumina HiSeq	8d322c4d-bfdb-40cc-a222-87ff33a87718	Stomach	76	3E5D09C6-8F98-4701-BD24-FCA581343DE8	86D8A371-57BB-4DC7-9872-0EB4542208DC	TCGA-CG-4475-01A-01D-1154-02	HG19_Broad_variant	TCGA-CG-4475	TCGA-STAD	NA	s14706	Harvard Medical School	Indivumed	Germany	NO	T3	N1	Not available	Stage IIB	449098704	431599598	17499106	0.038964944
13722.58cfa832e4b0c9d6adf6cffc	TCGA-G9-6329-10A-01D-1957_130222_SN1222_0174_BC1RNEACXX_s_2_rg.sorted	58cfa832e4b0c9d6adf6cffc	TCGA-G9-6329-10A-01D-1957_130222_SN1222_0174_BC1RNEACXX_s_2_rg.sorted.filtered.	WGS	TCGA-G9-6329-10A-01D-1957_130222_SN1222_0174_BC1RNEACXX_s_2_rg.sorted	TCGA-G9-6329-10A-01D-1957_130222_SN1222_0174_BC1RNEACXX_s_2_rg.sorted.bam	25	1.8	0.16	58cfa832e4b0c9d6adf6cffc	TCGA-G9-6329-10A-01D-1957_130222_SN1222_0174_BC1RNEACXX_s_2_rg.sorted.bam	Alive	MALE	WHITE	NOT HISPANIC OR LATINO	Prostate Adenocarcinoma	Aligned reads	TCGA-G9-6329-10A	A08FD0A6-A89A-4ADB-B641-D4C1238ABB71	Blood Derived Normal	Illumina HiSeq	b3789c8a-7d5b-4bac-9ad7-4d8c002c629c	Prostate	67	07C6CFE4-E843-4E47-BB5F-AEC0EF337CEC	1EBB9324-2F1E-4AEA-9669-C29E1F251DF7	TCGA-G9-6329-10A-01D-1957-02	HG19_Broad_variant	TCGA-G9-6329	TCGA-PRAD	NA	s3448	Harvard Medical School	Roswell Park	United States	NO	T2c	Not available	Prostate Adenocarcinoma Acinar Type	Not available	471340286	453442490	17897796	0.037972133
13722.58cfa831e4b0c9d6adf6c792	TCGA-CV-6003-11A-01D-1681_120427_SN1120_0137_BD0T3FACXX_s_8_rg.sorted	58cfa831e4b0c9d6adf6c792	TCGA-CV-6003-11A-01D-1681_120427_SN1120_0137_BD0T3FACXX_s_8_rg.sorted.filtered.	WGS	TCGA-CV-6003-11A-01D-1681_120427_SN1120_0137_BD0T3FACXX_s_8_rg.sorted	TCGA-CV-6003-11A-01D-1681_120427_SN1120_0137_BD0T3FACXX_s_8_rg.sorted.bam	35	1.8	0.14	58cfa831e4b0c9d6adf6c792	TCGA-CV-6003-11A-01D-1681_120427_SN1120_0137_BD0T3FACXX_s_8_rg.sorted.bam	Alive	FEMALE	WHITE	NOT HISPANIC OR LATINO	Head and Neck Squamous Cell Carcinoma	Aligned reads	TCGA-CV-6003-11A	417B357E-C90E-4B63-AE7A-4B782038FFD3	Solid Tissue Normal	Illumina HiSeq	ee070c27-f11a-4e98-9b45-ccc7d38c8241	Head and Neck	50	2B487266-919F-45DF-B7DD-1E60E063FF80	921977EE-19C0-4DEF-BF18-3493D6054677	TCGA-CV-6003-11A-01D-1681-02	HG19_Broad_variant	TCGA-CV-6003	TCGA-HNSC	NA	s15510	Harvard Medical School	MD Anderson Cancer Center	None	NO	T2	N1	Head and Neck Squamous Cell Carcinoma	Stage III	450817854	424912196	25905658	0.057463691
13722.58cfa830e4b0c9d6adf6c298	TCGA-BH-A0GY-01A-11D-A060_130807_SN590_0235_AC29RAACXX_s_7_rg.sorted	58cfa830e4b0c9d6adf6c298	TCGA-BH-A0GY-01A-11D-A060_130807_SN590_0235_AC29RAACXX_s_7_rg.sorted.filtered.	WGS	TCGA-BH-A0GY-01A-11D-A060_130807_SN590_0235_AC29RAACXX_s_7_rg.sorted	TCGA-BH-A0GY-01A-11D-A060_130807_SN590_0235_AC29RAACXX_s_7_rg.sorted.bam	48.65	2.08	0.16	58cfa830e4b0c9d6adf6c298	TCGA-BH-A0GY-01A-11D-A060_130807_SN590_0235_AC29RAACXX_s_7_rg.sorted.bam	Alive	FEMALE	WHITE	Not available	Breast Invasive Carcinoma	Aligned reads	TCGA-BH-A0GY-01A	7D9D3522-EC3B-4EFE-8C8E-C0E675276EF5	Primary Tumor	Illumina HiSeq	bcac7e1b-ddeb-43d6-ba44-db40336bf564	Breast	67	A7E71EAC-1768-4FC2-8EBA-1576D22E0F43	F5C72179-9BDA-4BC6-B006-93EB616804BC	TCGA-BH-A0GY-01A-11D-A060-02	HG19_Broad_variant	TCGA-BH-A0GY	TCGA-BRCA	NA	s6771	Harvard Medical School	University of Pittsburgh	None	NO	T2	N1	Infiltrating Ductal Carcinoma	Stage IIA	446126146	420811166	25314980	0.056743995
13722.58cfa830e4b0c9d6adf6bf5c	TCGA-BR-4292-11A-01D-1128_121204_SN590_0204_BC1H5VACXX_s_4_rg.sorted	58cfa830e4b0c9d6adf6bf5c	TCGA-BR-4292-11A-01D-1128_121204_SN590_0204_BC1H5VACXX_s_4_rg.sorted.filtered.	WGS	TCGA-BR-4292-11A-01D-1128_121204_SN590_0204_BC1H5VACXX_s_4_rg.sorted	TCGA-BR-4292-11A-01D-1128_121204_SN590_0204_BC1H5VACXX_s_4_rg.sorted.bam	193.3	1.9	0.15	58cfa830e4b0c9d6adf6bf5c	TCGA-BR-4292-11A-01D-1128_121204_SN590_0204_BC1H5VACXX_s_4_rg.sorted.bam	Alive	FEMALE	WHITE	NOT HISPANIC OR LATINO	Stomach Adenocarcinoma	Aligned reads	TCGA-BR-4292-11A	703D3E86-32F4-44AE-BD88-C02378FC2269	Solid Tissue Normal	Illumina HiSeq	763db891-de7a-4a7f-8608-d70ab806e102	Stomach	73	1351C1B9-3E15-4FE6-A8D4-F3376E3561B4	94341BBF-538A-498F-860C-0A5B2F1872AB	TCGA-BR-4292-11A-01D-1128-02	HG19_Broad_variant	TCGA-BR-4292	TCGA-STAD	NA	s14878	Harvard Medical School	Asterand	Russia	NO	T1	NX	Stomach Adenocarcinoma Not Otherwise Specified (NOS)	Not available	420593902	394680217	25913685	0.061612127
13722.58cfa82fe4b0c9d6adf6b62e	TCGA-75-6206-01A-11D-1751_111116_SN208_0255_D09F1ACXX_s_5_rg.sorted	58cfa82fe4b0c9d6adf6b62e	TCGA-75-6206-01A-11D-1751_111116_SN208_0255_D09F1ACXX_s_5_rg.sorted.filtered.	WGS	TCGA-75-6206-01A-11D-1751_111116_SN208_0255_D09F1ACXX_s_5_rg.sorted	TCGA-75-6206-01A-11D-1751_111116_SN208_0255_D09F1ACXX_s_5_rg.sorted.bam	304.4	1.9	0.16	58cfa82fe4b0c9d6adf6b62e	TCGA-75-6206-01A-11D-1751_111116_SN208_0255_D09F1ACXX_s_5_rg.sorted.bam	Alive	MALE	Not available	Not available	Lung Adenocarcinoma	Aligned reads	TCGA-75-6206-01A	C4C1469D-752F-42B6-8686-714AD4A8AC97	Primary Tumor	Illumina HiSeq	2b0c2142-3073-4443-9998-a7e909add85d	Lung	NA	4AFC6152-819B-4E55-817D-DF8A42EB0D36	B6836DCC-F7D7-45BF-AE7C-DE6F2140779E	TCGA-75-6206-01A-11D-1751-02	HG19_Broad_variant	TCGA-75-6206	TCGA-LUAD	NA	s11131	Harvard Medical School	Ontario Institute for Cancer Research (OICR)	Canada	NO	T2	N0	Lung Adenocarcinoma- Not Otherwise Specified (NOS)	Stage IB	413248474	390924775	22323699	0.05402004
13722.58cfa832e4b0c9d6adf6d07c	TCGA-HC-7213-10A-01D-2111_130517_SN590_0230_AD24B4ACXX_s_7_rg.sorted	58cfa832e4b0c9d6adf6d07c	TCGA-HC-7213-10A-01D-2111_130517_SN590_0230_AD24B4ACXX_s_7_rg.sorted.filtered.	WGS	TCGA-HC-7213-10A-01D-2111_130517_SN590_0230_AD24B4ACXX_s_7_rg.sorted	TCGA-HC-7213-10A-01D-2111_130517_SN590_0230_AD24B4ACXX_s_7_rg.sorted.bam	187.6	NA	0.15	58cfa832e4b0c9d6adf6d07c	TCGA-HC-7213-10A-01D-2111_130517_SN590_0230_AD24B4ACXX_s_7_rg.sorted.bam	Alive	MALE	WHITE	NOT HISPANIC OR LATINO	Prostate Adenocarcinoma	Aligned reads	TCGA-HC-7213-10A	26EEFAA1-1666-4CE1-8CF4-F6FABFF81FD2	Blood Derived Normal	Illumina HiSeq	21be48c5-46c5-48a4-ad57-a4703154b4bf	Prostate	53	FA3DB8B0-1BD6-4C58-918C-8086C383AD5C	3579FC2E-0118-4CE3-A9C2-501C10AD2623	TCGA-HC-7213-10A-01D-2111-02	HG19_Broad_variant	TCGA-HC-7213	TCGA-PRAD	NA	s3627	Harvard Medical School	International Genomics Consortium	United States	NO	T3b	N0	Prostate Adenocarcinoma Acinar Type	Not available	451461118	423396785	28064333	0.062163344
13722.58cfa831e4b0c9d6adf6c7a6	TCGA-D1-A174-10A-01D-A12F_120522_SN208_0301_BC0VNWACXX_s_7_rg.sorted	58cfa831e4b0c9d6adf6c7a6	TCGA-D1-A174-10A-01D-A12F_120522_SN208_0301_BC0VNWACXX_s_7_rg.sorted.filtered.	WGS	TCGA-D1-A174-10A-01D-A12F_120522_SN208_0301_BC0VNWACXX_s_7_rg.sorted	TCGA-D1-A174-10A-01D-A12F_120522_SN208_0301_BC0VNWACXX_s_7_rg.sorted.bam	25.16	1.39	0.17	58cfa831e4b0c9d6adf6c7a6	TCGA-D1-A174-10A-01D-A12F_120522_SN208_0301_BC0VNWACXX_s_7_rg.sorted.bam	Alive	FEMALE	WHITE	NOT HISPANIC OR LATINO	Uterine Corpus Endometrial Carcinoma	Aligned reads	TCGA-D1-A174-10A	FC7315B0-9F48-4206-B197-2268C0518EB4	Blood Derived Normal	Illumina HiSeq	7bc53b59-d263-430d-89c8-bd97fad697f4	Uterus	51	DF9A1F44-9B3F-48B2-96AF-54AAABDFD243	0182D4E1-F835-46B5-A8F0-53DECF5868DE	TCGA-D1-A174-10A-01D-A12F-02	HG19_Broad_variant	TCGA-D1-A174	TCGA-UCEC	NA	s4799	Harvard Medical School	Mayo Clinic	None	NO	Not available	Not available	Endometrioid endometrial adenocarcinoma	Not available	444764110	420780663	23983447	0.053923971
13722.58cfa831e4b0c9d6adf6c33e	TCGA-CG-4474-01A-02D-1154_121026_SN1120_0198_BC188JACXX_s_1_rg.sorted	58cfa831e4b0c9d6adf6c33e	TCGA-CG-4474-01A-02D-1154_121026_SN1120_0198_BC188JACXX_s_1_rg.sorted.filtered.	WGS	TCGA-CG-4474-01A-02D-1154_121026_SN1120_0198_BC188JACXX_s_1_rg.sorted	TCGA-CG-4474-01A-02D-1154_121026_SN1120_0198_BC188JACXX_s_1_rg.sorted.bam	112.2	1.9	0.14	58cfa831e4b0c9d6adf6c33e	TCGA-CG-4474-01A-02D-1154_121026_SN1120_0198_BC188JACXX_s_1_rg.sorted.bam	Alive	FEMALE	Not available	Not available	Stomach Adenocarcinoma	Aligned reads	TCGA-CG-4474-01A	39DD61A8-CD17-4DF3-AE17-61E239EB00BD	Primary Tumor	Illumina HiSeq	65c20199-b73c-42b2-b95a-3995b59e5d20	Stomach	67	68D21E75-16AC-48D0-B7CA-ABFDE13DED29	A3D7BAF1-387C-4094-957E-24BD2A78ED8D	TCGA-CG-4474-01A-02D-1154-02	HG19_Broad_variant	TCGA-CG-4474	TCGA-STAD	NA	s15326	Harvard Medical School	Indivumed	Germany	NO	T4a	N2	Stomach Adenocarcinoma Diffuse Type	Stage IV	460490188	441513217	18976971	0.04121037
13722.58cfa831e4b0c9d6adf6c720	TCGA-D7-6527-01A-11D-1798_130218_SN208_0453_AC1T26ACXX_s_3_rg.sorted	58cfa831e4b0c9d6adf6c720	TCGA-D7-6527-01A-11D-1798_130218_SN208_0453_AC1T26ACXX_s_3_rg.sorted.filtered.	WGS	TCGA-D7-6527-01A-11D-1798_130218_SN208_0453_AC1T26ACXX_s_3_rg.sorted	TCGA-D7-6527-01A-11D-1798_130218_SN208_0453_AC1T26ACXX_s_3_rg.sorted.bam	84.4	1.9	0.13	58cfa831e4b0c9d6adf6c720	TCGA-D7-6527-01A-11D-1798_130218_SN208_0453_AC1T26ACXX_s_3_rg.sorted.bam	Alive	MALE	WHITE	NOT HISPANIC OR LATINO	Stomach Adenocarcinoma	Aligned reads	TCGA-D7-6527-01A	CB622CD6-776D-4681-8A67-4ADDD61C66B8	Primary Tumor	Illumina HiSeq	d1534b7a-a5b2-4083-9736-d1ad62a97ad2	Stomach	62	8461CE68-3A6F-4343-8977-78448123F373	F91DFFCE-5185-4555-92EA-919E94EB9569	TCGA-D7-6527-01A-11D-1798-02	HG19_Broad_variant	TCGA-D7-6527	TCGA-STAD	NA	s14496	Harvard Medical School	Greater Poland Cancer Center	Poland	NO	T2	N1	Stomach Intestinal Adenocarcinoma Papillary Type	Stage II	458406064	439529817	18876247	0.041178005
13722.58cfa832e4b0c9d6adf6d407	TCGA-VD-A8KJ-01A-11D-A40D_140731_SN208_0522_AC59K7ACXX_s_6_rg.sorted	58cfa832e4b0c9d6adf6d407	TCGA-VD-A8KJ-01A-11D-A40D_140731_SN208_0522_AC59K7ACXX_s_6_rg.sorted.filtered.	WGS	TCGA-VD-A8KJ-01A-11D-A40D_140731_SN208_0522_AC59K7ACXX_s_6_rg.sorted	TCGA-VD-A8KJ-01A-11D-A40D_140731_SN208_0522_AC59K7ACXX_s_6_rg.sorted.bam	45.14	NA	0.16	58cfa832e4b0c9d6adf6d407	TCGA-VD-A8KJ-01A-11D-A40D_140731_SN208_0522_AC59K7ACXX_s_6_rg.sorted.bam	Alive	MALE	Not available	Not available	Uveal Melanoma	Aligned reads	TCGA-VD-A8KJ-01A	7289BC25-2551-4C6D-B2FA-C7E13859B9B3	Primary Tumor	Illumina HiSeq	fc31e7c7-1135-4bd9-b27a-14853ce2751f	Eye	53	81194B66-EBA6-4AD8-A745-6CABD69218F0	EB63AF0F-8072-47F0-8CC6-02A5B28126C7	TCGA-VD-A8KJ-01A-11D-A40D-26	HG19_Broad_variant	TCGA-VD-A8KJ	TCGA-UVM	NA	s274	MD Anderson - Institute for Applied Cancer Science	University of Liverpool	United Kingdom	NO	T3a	NX	Not available	Stage IIB	443865280	424313778	19551502	0.04404828
13722.58cfa831e4b0c9d6adf6c650	TCGA-CG-4455-10A-01D-1154_130815_VM001_0004_VMR0004CXX_s_6_rg.sorted	58cfa831e4b0c9d6adf6c650	TCGA-CG-4455-10A-01D-1154_130815_VM001_0004_VMR0004CXX_s_6_rg.sorted.filtered.	WGS	TCGA-CG-4455-10A-01D-1154_130815_VM001_0004_VMR0004CXX_s_6_rg.sorted	TCGA-CG-4455-10A-01D-1154_130815_VM001_0004_VMR0004CXX_s_6_rg.sorted.bam	67.9	1.9	0.16	58cfa831e4b0c9d6adf6c650	TCGA-CG-4455-10A-01D-1154_130815_VM001_0004_VMR0004CXX_s_6_rg.sorted.bam	Alive	MALE	Not available	Not available	Stomach Adenocarcinoma	Aligned reads	TCGA-CG-4455-10A	8A173D98-20A1-4C84-86C1-97818E1C665A	Blood Derived Normal	Illumina HiSeq	761098d4-2b01-462b-95d1-962819d14226	Stomach	72	DDD0129D-79B1-497A-BB38-60745BD9DEB4	7E88B22D-C19E-45C9-AD0C-4951B5A361A0	TCGA-CG-4455-10A-01D-1154-02	HG19_Broad_variant	TCGA-CG-4455	TCGA-STAD	NA	s14412	Harvard Medical School	Indivumed	Germany	NO	T2b	N1	Stomach Intestinal Adenocarcinoma Mucinous Type	Stage II	450384066	430624895	19759171	0.043871825
13722.58cfa830e4b0c9d6adf6c1be	TCGA-BS-A0UT-10A-01D-A101_120409_SN1222_0096_BD0VA2ACXX_s_4_rg.sorted	58cfa830e4b0c9d6adf6c1be	TCGA-BS-A0UT-10A-01D-A101_120409_SN1222_0096_BD0VA2ACXX_s_4_rg.sorted.filtered.	WGS	TCGA-BS-A0UT-10A-01D-A101_120409_SN1222_0096_BD0VA2ACXX_s_4_rg.sorted	TCGA-BS-A0UT-10A-01D-A101_120409_SN1222_0096_BD0VA2ACXX_s_4_rg.sorted.bam	16.38	1.9	0.16	58cfa830e4b0c9d6adf6c1be	TCGA-BS-A0UT-10A-01D-A101_120409_SN1222_0096_BD0VA2ACXX_s_4_rg.sorted.bam	Alive	FEMALE	ASIAN	NOT HISPANIC OR LATINO	Uterine Corpus Endometrial Carcinoma	Aligned reads	TCGA-BS-A0UT-10A	E2B1D0DE-5221-44A1-8FAD-9708A3CADA14	Blood Derived Normal	Illumina HiSeq	ce5e4242-4066-48c3-bae1-a64cba28a927	Uterus	62	452C7150-C00B-4945-9564-92D26805F128	6A617CA5-0762-4337-9B3F-F7BF10416751	TCGA-BS-A0UT-10A-01D-A101-02	HG19_Broad_variant	TCGA-BS-A0UT	TCGA-UCEC	NA	s5016	Harvard Medical School	University of Hawaii	None	NO	Not available	Not available	Endometrioid endometrial adenocarcinoma	Not available	463258966	444123988	19134978	0.041305143
13722.58cfa82fe4b0c9d6adf6b6c4	TCGA-44-6774-11A-01D-1853_111204_SN208_0256_C0562ACXX_s_8_rg.sorted	58cfa82fe4b0c9d6adf6b6c4	TCGA-44-6774-11A-01D-1853_111204_SN208_0256_C0562ACXX_s_8_rg.sorted.filtered.	WGS	TCGA-44-6774-11A-01D-1853_111204_SN208_0256_C0562ACXX_s_8_rg.sorted	TCGA-44-6774-11A-01D-1853_111204_SN208_0256_C0562ACXX_s_8_rg.sorted.bam	115.7	1.9	0.14	58cfa82fe4b0c9d6adf6b6c4	TCGA-44-6774-11A-01D-1853_111204_SN208_0256_C0562ACXX_s_8_rg.sorted.bam	Alive	FEMALE	WHITE	NOT HISPANIC OR LATINO	Lung Adenocarcinoma	Aligned reads	TCGA-44-6774-11A	33C71EAD-4C2A-476D-85EF-885DBBFC2CBD	Solid Tissue Normal	Illumina HiSeq	b2c21986-7ec8-4686-89b3-45fc5f257b49	Lung	56	09584CAC-EED9-458E-842B-C2FF06DF64E1	43FA0F12-DABE-4C58-BFE0-4ACD6543EBCC	TCGA-44-6774-11A-01D-1853-02	HG19_Broad_variant	TCGA-44-6774	TCGA-LUAD	NA	s11000	Harvard Medical School	Christiana Healthcare	United States	NO	T1	N2	Lung Adenocarcinoma- Not Otherwise Specified (NOS)	Stage IIIA	407037792	387422898	19614894	0.048189368
13722.58cfa830e4b0c9d6adf6c1a4	TCGA-BA-5559-10A-01D-1509_120420_SN208_0286_BD0T87ACXX_s_1_rg.sorted	58cfa830e4b0c9d6adf6c1a4	TCGA-BA-5559-10A-01D-1509_120420_SN208_0286_BD0T87ACXX_s_1_rg.sorted.filtered.	WGS	TCGA-BA-5559-10A-01D-1509_120420_SN208_0286_BD0T87ACXX_s_1_rg.sorted	TCGA-BA-5559-10A-01D-1509_120420_SN208_0286_BD0T87ACXX_s_1_rg.sorted.bam	94.4	1.9	0.15	58cfa830e4b0c9d6adf6c1a4	TCGA-BA-5559-10A-01D-1509_120420_SN208_0286_BD0T87ACXX_s_1_rg.sorted.bam	Alive	MALE	WHITE	NOT HISPANIC OR LATINO	Head and Neck Squamous Cell Carcinoma	Aligned reads	TCGA-BA-5559-10A	17B17D91-C3DF-4B89-9C10-4DB069AFF656	Blood Derived Normal	Illumina HiSeq	e4331399-eb06-4ee0-a375-64ffa929d8e7	Head and Neck	71	43FBB037-8BA4-4BA3-8458-71A027EDA822	673B6C98-3F56-42D2-BFF8-2E68992864F4	TCGA-BA-5559-10A-01D-1509-02	HG19_Broad_variant	TCGA-BA-5559	TCGA-HNSC	NA	s15491	Harvard Medical School	UNC	None	NO	TX	NX	Head and Neck Squamous Cell Carcinoma	Not available	435416580	412404444	23012136	0.052850849
13722.58cfa832e4b0c9d6adf6cfd6	TCGA-FS-A1ZJ-10A-01D-A190_120605_SN1222_0113_BC0WUCACXX_s_5_rg.sorted	58cfa832e4b0c9d6adf6cfd6	TCGA-FS-A1ZJ-10A-01D-A190_120605_SN1222_0113_BC0WUCACXX_s_5_rg.sorted.filtered.	WGS	TCGA-FS-A1ZJ-10A-01D-A190_120605_SN1222_0113_BC0WUCACXX_s_5_rg.sorted	TCGA-FS-A1ZJ-10A-01D-A190_120605_SN1222_0113_BC0WUCACXX_s_5_rg.sorted.bam	49.53	NA	0.16	58cfa832e4b0c9d6adf6cfd6	TCGA-FS-A1ZJ-10A-01D-A190_120605_SN1222_0113_BC0WUCACXX_s_5_rg.sorted.bam	Dead	FEMALE	WHITE	NOT HISPANIC OR LATINO	Skin Cutaneous Melanoma	Aligned reads	TCGA-FS-A1ZJ-10A	2F0661E5-5006-481E-9B40-7B1EC96EAA3C	Blood Derived Normal	Illumina HiSeq	28dcf393-ff38-4302-be63-4a95793c09a0	Skin	75	88179E39-3DEA-471B-BE9B-F22773D67054	09F3648F-5FB8-4677-A458-DA2F6E77BC0E	TCGA-FS-A1ZJ-10A-01D-A190-02	HG19_Broad_variant	TCGA-FS-A1ZJ	TCGA-SKCM	1441	s7535	Harvard Medical School	Essen	Germany	NO	T2	N0	Not available	Stage I	470689328	449868284	20821044	0.044235216
13722.58cfa830e4b0c9d6adf6bc86	TCGA-AX-A2HD-11A-11D-A17E_120511_SN1120_0141_BC0VK9ACXX_s_2_rg.sorted	58cfa830e4b0c9d6adf6bc86	TCGA-AX-A2HD-11A-11D-A17E_120511_SN1120_0141_BC0VK9ACXX_s_2_rg.sorted.filtered.	WGS	TCGA-AX-A2HD-11A-11D-A17E_120511_SN1120_0141_BC0VK9ACXX_s_2_rg.sorted	TCGA-AX-A2HD-11A-11D-A17E_120511_SN1120_0141_BC0VK9ACXX_s_2_rg.sorted.bam	26.63	1.83	0.17	58cfa830e4b0c9d6adf6bc86	TCGA-AX-A2HD-11A-11D-A17E_120511_SN1120_0141_BC0VK9ACXX_s_2_rg.sorted.bam	Alive	FEMALE	WHITE	NOT HISPANIC OR LATINO	Uterine Corpus Endometrial Carcinoma	Aligned reads	TCGA-AX-A2HD-11A	A8DEF1A0-A136-47F4-9AD9-60EBCF9B726B	Solid Tissue Normal	Illumina HiSeq	39807b39-505a-406e-a14a-07c227eae42f	Uterus	69	26BC3B4C-B0BC-4D05-9DBF-334F27F1CB89	693C4452-359A-4876-88F6-E99BB600FD4F	TCGA-AX-A2HD-11A-11D-A17E-02	HG19_Broad_variant	TCGA-AX-A2HD	TCGA-UCEC	NA	s4780	Harvard Medical School	Gynecologic Oncology Group	United States	NO	Not available	Not available	Endometrioid endometrial adenocarcinoma	Not available	457901310	438008967	19892343	0.043442424
13722.58cfa831e4b0c9d6adf6c35c	TCGA-CG-4475-10A-01D-1154_121026_SN1120_0198_BC188JACXX_s_8_rg.sorted	58cfa831e4b0c9d6adf6c35c	TCGA-CG-4475-10A-01D-1154_121026_SN1120_0198_BC188JACXX_s_8_rg.sorted.filtered.	WGS	TCGA-CG-4475-10A-01D-1154_121026_SN1120_0198_BC188JACXX_s_8_rg.sorted	TCGA-CG-4475-10A-01D-1154_121026_SN1120_0198_BC188JACXX_s_8_rg.sorted.bam	45.9	1.9	0.15	58cfa831e4b0c9d6adf6c35c	TCGA-CG-4475-10A-01D-1154_121026_SN1120_0198_BC188JACXX_s_8_rg.sorted.bam	Alive	MALE	Not available	Not available	Stomach Adenocarcinoma	Aligned reads	TCGA-CG-4475-10A	CAD2ADC1-0F41-4651-9C80-AE9961E2DC8D	Blood Derived Normal	Illumina HiSeq	8e28c3d4-9556-49b7-bde1-8f7fe76e98fa	Stomach	76	5CEA6C63-C68C-41ED-B064-9941E60F64BD	0404F559-4DA5-4935-ACB5-D2F2F7730F30	TCGA-CG-4475-10A-01D-1154-02	HG19_Broad_variant	TCGA-CG-4475	TCGA-STAD	NA	s14705	Harvard Medical School	Indivumed	Germany	NO	T3	N1	Not available	Stage IIB	465541272	444068475	21472797	0.046124368
13722.58cfa831e4b0c9d6adf6cca9	TCGA-ER-A196-01A-11D-A18Y_120723_SN1120_0178_BD1887ACXX_s_3_rg.sorted	58cfa831e4b0c9d6adf6cca9	TCGA-ER-A196-01A-11D-A18Y_120723_SN1120_0178_BD1887ACXX_s_3_rg.sorted.filtered.	WGS	TCGA-ER-A196-01A-11D-A18Y_120723_SN1120_0178_BD1887ACXX_s_3_rg.sorted	TCGA-ER-A196-01A-11D-A18Y_120723_SN1120_0178_BD1887ACXX_s_3_rg.sorted.bam	32.16	NA	0.17	58cfa831e4b0c9d6adf6cca9	TCGA-ER-A196-01A-11D-A18Y_120723_SN1120_0178_BD1887ACXX_s_3_rg.sorted.bam	Alive	FEMALE	WHITE	NOT HISPANIC OR LATINO	Skin Cutaneous Melanoma	Aligned reads	TCGA-ER-A196-01A	A9EB1022-FFD3-42DE-A39D-2126FC7EC0CE	Primary Tumor	Illumina HiSeq	ef8b8b6f-6812-446b-b27c-03db8997900d	Skin	64	239F69F7-E78A-4B09-BF00-E521F63A3BB4	77937F29-C94F-4251-A0AB-9D07DED92796	TCGA-ER-A196-01A-11D-A18Y-02	HG19_Broad_variant	TCGA-ER-A196	TCGA-SKCM	NA	s8021	Harvard Medical School	University of Pittsburgh	United States	NO	T4b	N0	Not available	Stage IIC	445840660	426945186	18895474	0.042381675
13722.58cfa831e4b0c9d6adf6cb3e	TCGA-EE-A2GC-10A-01D-A190_120726_SN590_0171_AD13PJACXX_s_7_rg.sorted	58cfa831e4b0c9d6adf6cb3e	TCGA-EE-A2GC-10A-01D-A190_120726_SN590_0171_AD13PJACXX_s_7_rg.sorted.filtered.	WGS	TCGA-EE-A2GC-10A-01D-A190_120726_SN590_0171_AD13PJACXX_s_7_rg.sorted	TCGA-EE-A2GC-10A-01D-A190_120726_SN590_0171_AD13PJACXX_s_7_rg.sorted.bam	24.03	NA	0.17	58cfa831e4b0c9d6adf6cb3e	TCGA-EE-A2GC-10A-01D-A190_120726_SN590_0171_AD13PJACXX_s_7_rg.sorted.bam	Alive	MALE	WHITE	NOT HISPANIC OR LATINO	Skin Cutaneous Melanoma	Aligned reads	TCGA-EE-A2GC-10A	0A4B780E-8143-4118-AD98-FD2A2A6678C3	Blood Derived Normal	Illumina HiSeq	5949ea6f-17c0-4445-98ef-38a1e483e726	Skin	82	50CBA159-A844-4EBE-B07B-AD9C5F0347EC	E79FDD40-B36B-4C39-B808-39FF4CCE3B6E	TCGA-EE-A2GC-10A-01D-A190-02	HG19_Broad_variant	TCGA-EE-A2GC	TCGA-SKCM	NA	s7684	Harvard Medical School	University of Sydney	Australia	NO	T3b	N0	Not available	Stage IIB	434865590	413928845	20936745	0.048145325
13722.58cfa832e4b0c9d6adf6d16e	TCGA-IG-A5S3-01A-11D-A28P_131120_SN1222_0230_BC29YPACXX_s_7_rg.sorted	58cfa832e4b0c9d6adf6d16e	TCGA-IG-A5S3-01A-11D-A28P_131120_SN1222_0230_BC29YPACXX_s_7_rg.sorted.filtered.	WGS	TCGA-IG-A5S3-01A-11D-A28P_131120_SN1222_0230_BC29YPACXX_s_7_rg.sorted	TCGA-IG-A5S3-01A-11D-A28P_131120_SN1222_0230_BC29YPACXX_s_7_rg.sorted.bam	45.06	NA	0.15	58cfa832e4b0c9d6adf6d16e	TCGA-IG-A5S3-01A-11D-A28P_131120_SN1222_0230_BC29YPACXX_s_7_rg.sorted.bam	Alive	FEMALE	WHITE	NOT HISPANIC OR LATINO	Esophageal Carcinoma	Aligned reads	TCGA-IG-A5S3-01A	DF0125B2-5278-4DED-B3B7-9FC829FE9F63	Primary Tumor	Illumina HiSeq	736bee98-6905-4aea-a839-1157081fd524	Esophagus	69	9595654D-B5F8-4571-A80A-BDD179881D91	AC4D24CB-89FC-4744-9227-4F65D8893F90	TCGA-IG-A5S3-01A-11D-A28P-26	HG19_Broad_variant	TCGA-IG-A5S3	TCGA-ESCA	NA	s1827	MD Anderson - Institute for Applied Cancer Science	Asterand	Russia	NO	T3	N0	Not available	Stage IIB	452482018	437515084	14966934	0.033077412
13722.58cfa831e4b0c9d6adf6c476	TCGA-CG-5727-01A-11D-1598_121011_SN208_0435_BD1E43ACXX_s_3_rg.sorted	58cfa831e4b0c9d6adf6c476	TCGA-CG-5727-01A-11D-1598_121011_SN208_0435_BD1E43ACXX_s_3_rg.sorted.filtered.	WGS	TCGA-CG-5727-01A-11D-1598_121011_SN208_0435_BD1E43ACXX_s_3_rg.sorted	TCGA-CG-5727-01A-11D-1598_121011_SN208_0435_BD1E43ACXX_s_3_rg.sorted.bam	269	1.9	0.15	58cfa831e4b0c9d6adf6c476	TCGA-CG-5727-01A-11D-1598_121011_SN208_0435_BD1E43ACXX_s_3_rg.sorted.bam	Alive	MALE	Not available	Not available	Stomach Adenocarcinoma	Aligned reads	TCGA-CG-5727-01A	B75EB694-8E9D-4DBB-B536-7D278C728CBB	Primary Tumor	Illumina HiSeq	3488abf3-f0fd-4eff-a75b-32457ccff3bd	Stomach	66	CD194D5F-3814-4E5E-88B6-6CF4CF491146	D2CC734B-DEE5-4345-98B0-BCCB42941669	TCGA-CG-5727-01A-11D-1598-02	HG19_Broad_variant	TCGA-CG-5727	TCGA-STAD	NA	s15327	Harvard Medical School	Indivumed	Germany	NO	T3	N0	Stomach Intestinal Adenocarcinoma Not Otherwise Specified (NOS)	Stage II	441315398	419274015	22041383	0.04994474
13722.58cfa831e4b0c9d6adf6c32b	TCGA-CG-4474-10A-01D-1154_121026_SN1120_0198_BC188JACXX_s_2_rg.sorted	58cfa831e4b0c9d6adf6c32b	TCGA-CG-4474-10A-01D-1154_121026_SN1120_0198_BC188JACXX_s_2_rg.sorted.filtered.	WGS	TCGA-CG-4474-10A-01D-1154_121026_SN1120_0198_BC188JACXX_s_2_rg.sorted	TCGA-CG-4474-10A-01D-1154_121026_SN1120_0198_BC188JACXX_s_2_rg.sorted.bam	15.9	1.8	0.15	58cfa831e4b0c9d6adf6c32b	TCGA-CG-4474-10A-01D-1154_121026_SN1120_0198_BC188JACXX_s_2_rg.sorted.bam	Alive	FEMALE	Not available	Not available	Stomach Adenocarcinoma	Aligned reads	TCGA-CG-4474-10A	39DD61A8-CD17-4DF3-AE17-61E239EB00BD	Blood Derived Normal	Illumina HiSeq	a149db78-b4d7-497e-a6a0-de097c1710fc	Stomach	67	A546EC24-E8CE-4B04-B25F-A230A5EA1067	90FBAFC6-E6C2-40D3-A0A3-D1ACD2D19E64	TCGA-CG-4474-10A-01D-1154-02	HG19_Broad_variant	TCGA-CG-4474	TCGA-STAD	NA	s15128	Harvard Medical School	Indivumed	Germany	NO	T4a	N2	Stomach Adenocarcinoma Diffuse Type	Stage IV	475972990	456292794	19680196	0.041347296
13722.58cfa82fe4b0c9d6adf6b9ea	TCGA-91-6835-11A-01D-1853_120310_SN590_0144_AD0PNFACXX_s_6_rg.sorted	58cfa82fe4b0c9d6adf6b9ea	TCGA-91-6835-11A-01D-1853_120310_SN590_0144_AD0PNFACXX_s_6_rg.sorted.filtered.	WGS	TCGA-91-6835-11A-01D-1853_120310_SN590_0144_AD0PNFACXX_s_6_rg.sorted	TCGA-91-6835-11A-01D-1853_120310_SN590_0144_AD0PNFACXX_s_6_rg.sorted.bam	327.7	1.9	0.13	58cfa82fe4b0c9d6adf6b9ea	TCGA-91-6835-11A-01D-1853_120310_SN590_0144_AD0PNFACXX_s_6_rg.sorted.bam	Alive	FEMALE	WHITE	NOT HISPANIC OR LATINO	Lung Adenocarcinoma	Aligned reads	TCGA-91-6835-11A	2F09479F-87FC-4C34-8E2C-333E970A3681	Solid Tissue Normal	Illumina HiSeq	842df4e9-6924-416b-bf5a-773944b4ba5e	Lung	81	D6EF8F0B-39AD-42BD-B2BD-62B42BBB69E2	2E6A7A9B-AE70-4871-856C-1D139C570919	TCGA-91-6835-11A-01D-1853-02	HG19_Broad_variant	TCGA-91-6835	TCGA-LUAD	NA	s11252	Harvard Medical School	ABS - IUPUI	United States	NO	T1	N0	Lung Adenocarcinoma- Not Otherwise Specified (NOS)	Stage IA	416330528	393468220	22862308	0.05491384
13722.58cfa832e4b0c9d6adf6ce86	TCGA-G2-A3VY-10A-01D-A233_120913_SN208_0428_BC188KACXX_s_7_rg.sorted	58cfa832e4b0c9d6adf6ce86	TCGA-G2-A3VY-10A-01D-A233_120913_SN208_0428_BC188KACXX_s_7_rg.sorted.filtered.	WGS	TCGA-G2-A3VY-10A-01D-A233_120913_SN208_0428_BC188KACXX_s_7_rg.sorted	TCGA-G2-A3VY-10A-01D-A233_120913_SN208_0428_BC188KACXX_s_7_rg.sorted.bam	9.94	NA	0.17	58cfa832e4b0c9d6adf6ce86	TCGA-G2-A3VY-10A-01D-A233_120913_SN208_0428_BC188KACXX_s_7_rg.sorted.bam	Alive	MALE	ASIAN	NOT HISPANIC OR LATINO	Bladder Urothelial Carcinoma	Aligned reads	TCGA-G2-A3VY-10A	CD50C69F-0F45-4C57-B61A-8C6B41AB4F7E	Blood Derived Normal	Illumina HiSeq	5135b458-af9a-472c-a3b2-0456e678130e	Bladder	66	D108E059-4A2D-41AA-A776-0661AE5D90CA	6048A973-E984-4153-846A-75A9721B3CF3	TCGA-G2-A3VY-10A-01D-A233-26	HG19_Broad_variant	TCGA-G2-A3VY	TCGA-BLCA	NA	s3120	MD Anderson - Institute for Applied Cancer Science	MD Anderson	United States	NO	Not available	Not available	Muscle invasive urothelial carcinoma (pT2 or above)	Stage II	410968458	387547628	23420830	0.056989361
13722.58cfa831e4b0c9d6adf6c870	TCGA-D1-A16N-10A-01D-A12F_120522_SN208_0301_BC0VNWACXX_s_6_rg.sorted	58cfa831e4b0c9d6adf6c870	TCGA-D1-A16N-10A-01D-A12F_120522_SN208_0301_BC0VNWACXX_s_6_rg.sorted.filtered.	WGS	TCGA-D1-A16N-10A-01D-A12F_120522_SN208_0301_BC0VNWACXX_s_6_rg.sorted	TCGA-D1-A16N-10A-01D-A12F_120522_SN208_0301_BC0VNWACXX_s_6_rg.sorted.bam	29.65	1.35	0.18	58cfa831e4b0c9d6adf6c870	TCGA-D1-A16N-10A-01D-A12F_120522_SN208_0301_BC0VNWACXX_s_6_rg.sorted.bam	Alive	FEMALE	WHITE	NOT HISPANIC OR LATINO	Uterine Corpus Endometrial Carcinoma	Aligned reads	TCGA-D1-A16N-10A	DBBBDDAE-D711-40F5-BD10-863735885B1F	Blood Derived Normal	Illumina HiSeq	698a6ab3-cc32-4d8b-b438-d175d822590a	Uterus	51	4FF10030-A754-4B81-A6FD-A78C95B29CA8	2804E329-FB93-4BD5-9DCC-30DD37FA1ED5	TCGA-D1-A16N-10A-01D-A12F-02	HG19_Broad_variant	TCGA-D1-A16N	TCGA-UCEC	NA	s5397	Harvard Medical School	Mayo Clinic	None	NO	Not available	Not available	Endometrioid endometrial adenocarcinoma	Not available	428484692	406859228	21625464	0.05046963
13722.58cfa832e4b0c9d6adf6d080	TCGA-HC-7210-10A-01D-2111_130517_SN590_0230_AD24B4ACXX_s_1_rg.sorted	58cfa832e4b0c9d6adf6d080	TCGA-HC-7210-10A-01D-2111_130517_SN590_0230_AD24B4ACXX_s_1_rg.sorted.filtered.	WGS	TCGA-HC-7210-10A-01D-2111_130517_SN590_0230_AD24B4ACXX_s_1_rg.sorted	TCGA-HC-7210-10A-01D-2111_130517_SN590_0230_AD24B4ACXX_s_1_rg.sorted.bam	143.6	NA	0.14	58cfa832e4b0c9d6adf6d080	TCGA-HC-7210-10A-01D-2111_130517_SN590_0230_AD24B4ACXX_s_1_rg.sorted.bam	Alive	MALE	WHITE	NOT HISPANIC OR LATINO	Prostate Adenocarcinoma	Aligned reads	TCGA-HC-7210-10A	6A5AF80E-07AD-4CD3-AAAB-5DB1090835D9	Blood Derived Normal	Illumina HiSeq	51025f8f-6dc7-4e50-b60b-bbb7bc5cb367	Prostate	74	B119375C-2026-4B94-A619-92A0FBA24235	7FE62AF7-884E-450E-BFD8-AA56F3D3E889	TCGA-HC-7210-10A-01D-2111-02	HG19_Broad_variant	TCGA-HC-7210	TCGA-PRAD	NA	s3809	Harvard Medical School	International Genomics Consortium	United States	NO	T2a	N0	Prostate Adenocarcinoma Acinar Type	Not available	433605326	408209871	25395455	0.058568134
13722.58cfa832e4b0c9d6adf6cf39	TCGA-G9-6332-10A-01D-1784_130115_SN590_0208_BD1TAGACXX_s_4_rg.sorted	58cfa832e4b0c9d6adf6cf39	TCGA-G9-6332-10A-01D-1784_130115_SN590_0208_BD1TAGACXX_s_4_rg.sorted.filtered.	WGS	TCGA-G9-6332-10A-01D-1784_130115_SN590_0208_BD1TAGACXX_s_4_rg.sorted	TCGA-G9-6332-10A-01D-1784_130115_SN590_0208_BD1TAGACXX_s_4_rg.sorted.bam	24.7	1.8	0.14	58cfa832e4b0c9d6adf6cf39	TCGA-G9-6332-10A-01D-1784_130115_SN590_0208_BD1TAGACXX_s_4_rg.sorted.bam	Alive	MALE	WHITE	NOT HISPANIC OR LATINO	Prostate Adenocarcinoma	Aligned reads	TCGA-G9-6332-10A	C46022F8-B122-4367-836B-EC1AE641A87D	Blood Derived Normal	Illumina HiSeq	4e876235-3367-4541-8b5c-432145854a49	Prostate	55	008159C1-3E45-408D-A89C-DBBCDF585F41	6D2BAA7D-0488-4308-B53C-B6E1318EBA6D	TCGA-G9-6332-10A-01D-1784-02	HG19_Broad_variant	TCGA-G9-6332	TCGA-PRAD	NA	s3969	Harvard Medical School	Roswell Park	United States	NO	T3a	N0	Prostate Adenocarcinoma Acinar Type	Not available	428661404	407461134	21200270	0.049456914
13722.58cfa831e4b0c9d6adf6c3dd	TCGA-CH-5744-01A-11D-1572_130104_SN1120_0209_BD1KP6ACXX_s_5_rg.sorted	58cfa831e4b0c9d6adf6c3dd	TCGA-CH-5744-01A-11D-1572_130104_SN1120_0209_BD1KP6ACXX_s_5_rg.sorted.filtered.	WGS	TCGA-CH-5744-01A-11D-1572_130104_SN1120_0209_BD1KP6ACXX_s_5_rg.sorted	TCGA-CH-5744-01A-11D-1572_130104_SN1120_0209_BD1KP6ACXX_s_5_rg.sorted.bam	249.7	1.9	0.15	58cfa831e4b0c9d6adf6c3dd	TCGA-CH-5744-01A-11D-1572_130104_SN1120_0209_BD1KP6ACXX_s_5_rg.sorted.bam	Alive	MALE	WHITE	NOT HISPANIC OR LATINO	Prostate Adenocarcinoma	Aligned reads	TCGA-CH-5744-01A	4E76DE8E-CB0D-4B83-8AB4-53BC67A7A9D3	Primary Tumor	Illumina HiSeq	b48809ce-93ac-45d2-b127-bf6ee8bd6870	Prostate	64	DCCEAF54-0BCE-4650-9980-9843ABCE0C41	B3198EFA-5613-4B16-BA05-4F0AACCCC00F	TCGA-CH-5744-01A-11D-1572-02	HG19_Broad_variant	TCGA-CH-5744	TCGA-PRAD	NA	s3771	Harvard Medical School	Indivumed	Germany	NO	T2c	N0	Prostate Adenocarcinoma Acinar Type	Not available	464906648	411136360	53770288	0.115658247
13722.58cfa830e4b0c9d6adf6be41	TCGA-BJ-A28R-10A-01D-A16N_121204_SN208_0442_BC1F7YACXX_s_8_rg.sorted	58cfa830e4b0c9d6adf6be41	TCGA-BJ-A28R-10A-01D-A16N_121204_SN208_0442_BC1F7YACXX_s_8_rg.sorted.filtered.	WGS	TCGA-BJ-A28R-10A-01D-A16N_121204_SN208_0442_BC1F7YACXX_s_8_rg.sorted	TCGA-BJ-A28R-10A-01D-A16N_121204_SN208_0442_BC1F7YACXX_s_8_rg.sorted.bam	60.26	1.93	0.17	58cfa830e4b0c9d6adf6be41	TCGA-BJ-A28R-10A-01D-A16N_121204_SN208_0442_BC1F7YACXX_s_8_rg.sorted.bam	Alive	FEMALE	WHITE	NOT HISPANIC OR LATINO	Thyroid Carcinoma	Aligned reads	TCGA-BJ-A28R-10A	524A39EE-8FA3-418E-98A2-A6A90E9C8064	Blood Derived Normal	Illumina HiSeq	22696c6b-bf53-4670-9518-1526986414a8	Thyroid	38	576D5B97-6871-4E32-8A11-14ECAE9D490C	90BB8D84-280A-4E9C-8F10-4003DCDCEF31	TCGA-BJ-A28R-10A-01D-A16N-02	HG19_Broad_variant	TCGA-BJ-A28R	TCGA-THCA	NA	s12355	Harvard Medical School	University of Pittsburgh	United States	NO	T1	N0	Thyroid Papillary Carcinoma - Classical/usual	Stage I	468375286	438900412	29474874	0.062930037
13722.58cfa830e4b0c9d6adf6bbbc	TCGA-A2-A0EU-01A-22D-A060_130807_SN590_0235_AC29RAACXX_s_1_rg.sorted	58cfa830e4b0c9d6adf6bbbc	TCGA-A2-A0EU-01A-22D-A060_130807_SN590_0235_AC29RAACXX_s_1_rg.sorted.filtered.	WGS	TCGA-A2-A0EU-01A-22D-A060_130807_SN590_0235_AC29RAACXX_s_1_rg.sorted	TCGA-A2-A0EU-01A-22D-A060_130807_SN590_0235_AC29RAACXX_s_1_rg.sorted.bam	40.68	1.8	0.14	58cfa830e4b0c9d6adf6bbbc	TCGA-A2-A0EU-01A-22D-A060_130807_SN590_0235_AC29RAACXX_s_1_rg.sorted.bam	Alive	FEMALE	WHITE	NOT HISPANIC OR LATINO	Breast Invasive Carcinoma	Aligned reads	TCGA-A2-A0EU-01A	C0427237-B476-4AF4-B664-7BD479922EA5	Primary Tumor	Illumina HiSeq	f8f8a691-8930-46b3-9cd7-1b8ac6895baf	Breast	79	69DBB2AE-3F19-4C29-9C24-810AE60312F3	7F0FA628-7A18-4E52-81CC-3E213C431D3E	TCGA-A2-A0EU-01A-22D-A060-02	HG19_Broad_variant	TCGA-A2-A0EU	TCGA-BRCA	NA	s5489	Harvard Medical School	Walter Reed	None	NO	T1c	N0 (i-)	Infiltrating Ductal Carcinoma	Stage IA	445708672	425545279	20163393	0.045238952
13722.58cfa832e4b0c9d6adf6ce0a	TCGA-FD-A3B7-10A-01D-A210_120912_SN1120_0192_AC18ALACXX_s_6_rg.sorted	58cfa832e4b0c9d6adf6ce0a	TCGA-FD-A3B7-10A-01D-A210_120912_SN1120_0192_AC18ALACXX_s_6_rg.sorted.filtered.	WGS	TCGA-FD-A3B7-10A-01D-A210_120912_SN1120_0192_AC18ALACXX_s_6_rg.sorted	TCGA-FD-A3B7-10A-01D-A210_120912_SN1120_0192_AC18ALACXX_s_6_rg.sorted.bam	17.05	NA	0.17	58cfa832e4b0c9d6adf6ce0a	TCGA-FD-A3B7-10A-01D-A210_120912_SN1120_0192_AC18ALACXX_s_6_rg.sorted.bam	Dead	MALE	BLACK OR AFRICAN AMERICAN	NOT HISPANIC OR LATINO	Bladder Urothelial Carcinoma	Aligned reads	TCGA-FD-A3B7-10A	EF5DD4B3-B77A-444A-B5B0-C999A5A3D129	Blood Derived Normal	Illumina HiSeq	846e6076-8a19-4673-95e6-f23e24f87b29	Bladder	66	D7D42434-85F8-40DC-84D6-D318FFCF791F	130CD76A-F6B7-430D-9F68-A920476EFCD3	TCGA-FD-A3B7-10A-01D-A210-26	HG19_Broad_variant	TCGA-FD-A3B7	TCGA-BLCA	122	s2902	MD Anderson - Institute for Applied Cancer Science	BLN - University Of Chicago	United States	NO	T3a	N0	Muscle invasive urothelial carcinoma (pT2 or above)	Stage III	434780804	408761342	26019462	0.059845011
13722.58cfa831e4b0c9d6adf6cb05	TCGA-EA-A3HT-10A-01D-A245_140124_SN1440_0178_AC2PL6ACXX_s_4_rg.sorted	58cfa831e4b0c9d6adf6cb05	TCGA-EA-A3HT-10A-01D-A245_140124_SN1440_0178_AC2PL6ACXX_s_4_rg.sorted.filtered.	WGS	TCGA-EA-A3HT-10A-01D-A245_140124_SN1440_0178_AC2PL6ACXX_s_4_rg.sorted	TCGA-EA-A3HT-10A-01D-A245_140124_SN1440_0178_AC2PL6ACXX_s_4_rg.sorted.bam	38.74	NA	0.17	58cfa831e4b0c9d6adf6cb05	TCGA-EA-A3HT-10A-01D-A245_140124_SN1440_0178_AC2PL6ACXX_s_4_rg.sorted.bam	Alive	FEMALE	WHITE	NOT HISPANIC OR LATINO	Cervical Squamous Cell Carcinoma and Endocervical Adenocarcinoma	Aligned reads	TCGA-EA-A3HT-10A	3C5B2452-014B-495F-B86A-F522ED84BC3B	Blood Derived Normal	Illumina HiSeq	381a7580-473d-404d-80c8-deb66057b4fb	Cervix	68	89EF7B55-AFE7-4EAC-84E3-B0DF9ECF4B67	7D908322-4AAA-45F2-9B56-6C9214CE92D2	TCGA-EA-A3HT-10A-01D-A245-26	HG19_Broad_variant	TCGA-EA-A3HT	TCGA-CESC	NA	s1183	MD Anderson - RPPA Core Facility (Proteomics)	Asterand	Russia	NO	T1b	N0	Cervical Squamous Cell Carcinoma	Not available	454519648	432493591	22026057	0.048460077
13722.58cfa831e4b0c9d6adf6ccca	TCGA-EJ-5497-10A-01D-1573_130125_SN1120_0233_AD1K3HACXX_s_6_rg.sorted	58cfa831e4b0c9d6adf6ccca	TCGA-EJ-5497-10A-01D-1573_130125_SN1120_0233_AD1K3HACXX_s_6_rg.sorted.filtered.	WGS	TCGA-EJ-5497-10A-01D-1573_130125_SN1120_0233_AD1K3HACXX_s_6_rg.sorted	TCGA-EJ-5497-10A-01D-1573_130125_SN1120_0233_AD1K3HACXX_s_6_rg.sorted.bam	1203.4	1.9	0.16	58cfa831e4b0c9d6adf6ccca	TCGA-EJ-5497-10A-01D-1573_130125_SN1120_0233_AD1K3HACXX_s_6_rg.sorted.bam	Alive	MALE	WHITE	NOT HISPANIC OR LATINO	Prostate Adenocarcinoma	Aligned reads	TCGA-EJ-5497-10A	DEE02265-D8DD-4379-AE08-72D72B03A570	Blood Derived Normal	Illumina HiSeq	e9e5af5e-fd0b-4048-9b62-94b0e5e932b8	Prostate	47	52A73803-24FD-4723-ADA2-73010373F825	395FCF15-E902-43EF-83CB-3F46C7CA0F19	TCGA-EJ-5497-10A-01D-1573-02	HG19_Broad_variant	TCGA-EJ-5497	TCGA-PRAD	NA	s3606	Harvard Medical School	University of Pittsburgh	United States	NO	T2c	N0	Prostate Adenocarcinoma Acinar Type	Not available	452764772	425241568	27523204	0.060789191
13722.58cfa831e4b0c9d6adf6c814	TCGA-D1-A16R-10A-01D-A12F_120523_SN1222_0109_BD12MPACXX_s_8_rg.sorted	58cfa831e4b0c9d6adf6c814	TCGA-D1-A16R-10A-01D-A12F_120523_SN1222_0109_BD12MPACXX_s_8_rg.sorted.filtered.	WGS	TCGA-D1-A16R-10A-01D-A12F_120523_SN1222_0109_BD12MPACXX_s_8_rg.sorted	TCGA-D1-A16R-10A-01D-A12F_120523_SN1222_0109_BD12MPACXX_s_8_rg.sorted.bam	13.73	1.9	0.16	58cfa831e4b0c9d6adf6c814	TCGA-D1-A16R-10A-01D-A12F_120523_SN1222_0109_BD12MPACXX_s_8_rg.sorted.bam	Alive	FEMALE	WHITE	NOT HISPANIC OR LATINO	Uterine Corpus Endometrial Carcinoma	Aligned reads	TCGA-D1-A16R-10A	40F43483-B504-4EA7-AD24-40682B10CAAC	Blood Derived Normal	Illumina HiSeq	45cdae94-4e58-421e-8995-cd60304a0aa5	Uterus	39	14C95800-0B29-4BF0-BD36-1401A542E859	1073455E-5418-45D4-9D15-08EDE3D0248F	TCGA-D1-A16R-10A-01D-A12F-02	HG19_Broad_variant	TCGA-D1-A16R	TCGA-UCEC	NA	s4265	Harvard Medical School	Mayo Clinic	None	NO	Not available	Not available	Endometrioid endometrial adenocarcinoma	Not available	437978996	421314179	16664817	0.038049352
13722.58cfa831e4b0c9d6adf6c8b6	TCGA-DO-A1JZ-10A-01D-A13U_120706_SN1222_0123_BD1488ACXX_s_7_rg.sorted	58cfa831e4b0c9d6adf6c8b6	TCGA-DO-A1JZ-10A-01D-A13U_120706_SN1222_0123_BD1488ACXX_s_7_rg.sorted.filtered.	WGS	TCGA-DO-A1JZ-10A-01D-A13U_120706_SN1222_0123_BD1488ACXX_s_7_rg.sorted	TCGA-DO-A1JZ-10A-01D-A13U_120706_SN1222_0123_BD1488ACXX_s_7_rg.sorted.bam	15.3	1.84	0.18	58cfa831e4b0c9d6adf6c8b6	TCGA-DO-A1JZ-10A-01D-A13U_120706_SN1222_0123_BD1488ACXX_s_7_rg.sorted.bam	Alive	FEMALE	BLACK OR AFRICAN AMERICAN	NOT HISPANIC OR LATINO	Thyroid Carcinoma	Aligned reads	TCGA-DO-A1JZ-10A	169F045F-1739-4B0B-9BDC-028AACA420F8	Blood Derived Normal	Illumina HiSeq	b48c4339-fe64-4f48-a8d8-ab17a38fdb94	Thyroid	23	E85615F8-007A-4BF9-BD95-DC75A3D544A7	86EC9DCE-0309-4F8E-8340-6CF31CB6F4E0	TCGA-DO-A1JZ-10A-01D-A13U-02	HG19_Broad_variant	TCGA-DO-A1JZ	TCGA-THCA	NA	s12244	Harvard Medical School	Medical College of Georgia	United States	NO	T2	NX	Thyroid Papillary Carcinoma - Follicular (>= 99% follicular patterned)	Stage I	445590860	427282928	18307932	0.041086866
13722.58cfa831e4b0c9d6adf6cc5c	TCGA-EJ-5502-01A-01D-1572_130329_SN590_0221_BD1WHDACXX_s_5_rg.sorted	58cfa831e4b0c9d6adf6cc5c	TCGA-EJ-5502-01A-01D-1572_130329_SN590_0221_BD1WHDACXX_s_5_rg.sorted.filtered.	WGS	TCGA-EJ-5502-01A-01D-1572_130329_SN590_0221_BD1WHDACXX_s_5_rg.sorted	TCGA-EJ-5502-01A-01D-1572_130329_SN590_0221_BD1WHDACXX_s_5_rg.sorted.bam	238.7	1.9	0.17	58cfa831e4b0c9d6adf6cc5c	TCGA-EJ-5502-01A-01D-1572_130329_SN590_0221_BD1WHDACXX_s_5_rg.sorted.bam	Alive	MALE	Not available	Not available	Prostate Adenocarcinoma	Aligned reads	TCGA-EJ-5502-01A	48E83A4C-C602-494A-80CD-E2F4B4DD701E	Primary Tumor	Illumina HiSeq	40f605db-50a6-4ed1-b652-61045959ba2e	Prostate	50	D36A0B54-6E09-4EE2-923B-C1516D78BB03	0432A271-DB73-434C-971A-B3B2C3FD2285	TCGA-EJ-5502-01A-01D-1572-02	HG19_Broad_variant	TCGA-EJ-5502	TCGA-PRAD	NA	s3785	Harvard Medical School	University of Pittsburgh	United States	NO	T2c	N0	Prostate Adenocarcinoma Acinar Type	Not available	441000348	419351656	21648692	0.049089966
13722.58cfa832e4b0c9d6adf6d022	TCGA-GD-A3OS-10A-01D-A221_120906_SN208_0426_BC194HACXX_s_8_rg.sorted	58cfa832e4b0c9d6adf6d022	TCGA-GD-A3OS-10A-01D-A221_120906_SN208_0426_BC194HACXX_s_8_rg.sorted.filtered.	WGS	TCGA-GD-A3OS-10A-01D-A221_120906_SN208_0426_BC194HACXX_s_8_rg.sorted	TCGA-GD-A3OS-10A-01D-A221_120906_SN208_0426_BC194HACXX_s_8_rg.sorted.bam	37.86	NA	0.15	58cfa832e4b0c9d6adf6d022	TCGA-GD-A3OS-10A-01D-A221_120906_SN208_0426_BC194HACXX_s_8_rg.sorted.bam	Alive	FEMALE	WHITE	NOT HISPANIC OR LATINO	Bladder Urothelial Carcinoma	Aligned reads	TCGA-GD-A3OS-10A	2A41B7D4-132F-4FB6-87B5-487C445379C7	Blood Derived Normal	Illumina HiSeq	70ba803f-783d-4116-9e3b-0798393f59ac	Bladder	54	491CB6B6-3B4E-46A3-9189-68734398D62E	251BF0E3-4052-495E-BD26-EF2FA8AD953F	TCGA-GD-A3OS-10A-01D-A221-26	HG19_Broad_variant	TCGA-GD-A3OS	TCGA-BLCA	NA	s2928	MD Anderson - Institute for Applied Cancer Science	ABS - IUPUI	United States	NO	Not available	NX	Muscle invasive urothelial carcinoma (pT2 or above)	Stage II	436841756	414816946	22024810	0.05041828
13722.58cfa82fe4b0c9d6adf6b9c6	TCGA-73-4658-01A-01D-1751_120309_SN208_0274_AD0R6DACXX_s_5_rg.sorted	58cfa82fe4b0c9d6adf6b9c6	TCGA-73-4658-01A-01D-1751_120309_SN208_0274_AD0R6DACXX_s_5_rg.sorted.filtered.	WGS	TCGA-73-4658-01A-01D-1751_120309_SN208_0274_AD0R6DACXX_s_5_rg.sorted	TCGA-73-4658-01A-01D-1751_120309_SN208_0274_AD0R6DACXX_s_5_rg.sorted.bam	150.4	1.9	0.15	58cfa82fe4b0c9d6adf6b9c6	TCGA-73-4658-01A-01D-1751_120309_SN208_0274_AD0R6DACXX_s_5_rg.sorted.bam	Dead	FEMALE	WHITE	NOT HISPANIC OR LATINO	Lung Adenocarcinoma	Aligned reads	TCGA-73-4658-01A	AFB91740-2668-46D7-BA01-BB26153AD1C7	Primary Tumor	Illumina HiSeq	9ee6d96c-98e7-4829-94dc-f41e5f078854	Lung	80	BFDE37F2-AB6F-4426-A33D-EF9D21772F02	6A3AFDA7-56BB-4120-AB92-6EDA217BC214	TCGA-73-4658-01A-01D-1751-02	HG19_Broad_variant	TCGA-73-4658	TCGA-LUAD	1600	s11130	Harvard Medical School	Roswell Park	United States	NO	T2	N0	Lung Adenocarcinoma- Not Otherwise Specified (NOS)	Stage IB	448051764	399662480	48389284	0.107999316
13722.58cfa831e4b0c9d6adf6cd84	TCGA-FE-A235-01A-11D-A16N_121204_SN208_0442_BC1F7YACXX_s_1_rg.sorted	58cfa831e4b0c9d6adf6cd84	TCGA-FE-A235-01A-11D-A16N_121204_SN208_0442_BC1F7YACXX_s_1_rg.sorted.filtered.	WGS	TCGA-FE-A235-01A-11D-A16N_121204_SN208_0442_BC1F7YACXX_s_1_rg.sorted	TCGA-FE-A235-01A-11D-A16N_121204_SN208_0442_BC1F7YACXX_s_1_rg.sorted.bam	74.82	2	0.17	58cfa831e4b0c9d6adf6cd84	TCGA-FE-A235-01A-11D-A16N_121204_SN208_0442_BC1F7YACXX_s_1_rg.sorted.bam	Alive	FEMALE	WHITE	NOT HISPANIC OR LATINO	Thyroid Carcinoma	Aligned reads	TCGA-FE-A235-01A	C781B49E-D08F-49E6-B774-7CFE4100E92D	Primary Tumor	Illumina HiSeq	7eafbe04-60be-48a5-8e8a-937b1dde35e8	Thyroid	26	377A0CBF-6A82-43FA-BC95-DADECED8916D	F3F4F8FB-6FAD-46B7-85D0-C591EB926DD7	TCGA-FE-A235-01A-11D-A16N-02	HG19_Broad_variant	TCGA-FE-A235	TCGA-THCA	NA	s12528	Harvard Medical School	Ohio State University	United States	NO	T2	N1	Thyroid Papillary Carcinoma - Classical/usual	Stage I	443215554	421745178	21470376	0.048442289
13722.58cfa831e4b0c9d6adf6c3fe	TCGA-CH-5792-01A-11D-1572_130125_SN208_0451_BD1RB1ACXX_s_3_rg.sorted	58cfa831e4b0c9d6adf6c3fe	TCGA-CH-5792-01A-11D-1572_130125_SN208_0451_BD1RB1ACXX_s_3_rg.sorted.filtered.	WGS	TCGA-CH-5792-01A-11D-1572_130125_SN208_0451_BD1RB1ACXX_s_3_rg.sorted	TCGA-CH-5792-01A-11D-1572_130125_SN208_0451_BD1RB1ACXX_s_3_rg.sorted.bam	61.7	1.9	0.17	58cfa831e4b0c9d6adf6c3fe	TCGA-CH-5792-01A-11D-1572_130125_SN208_0451_BD1RB1ACXX_s_3_rg.sorted.bam	Alive	MALE	WHITE	NOT HISPANIC OR LATINO	Prostate Adenocarcinoma	Aligned reads	TCGA-CH-5792-01A	8A5F2D7F-835C-4726-B238-F82D6A7F25BD	Primary Tumor	Illumina HiSeq	1c4a46f6-fc5f-44b1-b30a-5baaa806e78b	Prostate	57	DA5F8107-7B69-45B5-8BEB-21D17B066CB4	5975F57F-2918-46C2-B59F-38FAA67A49BA	TCGA-CH-5792-01A-11D-1572-02	HG19_Broad_variant	TCGA-CH-5792	TCGA-PRAD	NA	s3933	Harvard Medical School	Indivumed	Germany	NO	T3a	N0	Prostate Adenocarcinoma Acinar Type	Not available	462424778	441095684	21329094	0.046124462
13722.58cfa832e4b0c9d6adf6d090	TCGA-IG-A3Y9-10A-01D-A248_121211_SN208_0443_BC1H55ACXX_s_8_rg.sorted	58cfa832e4b0c9d6adf6d090	TCGA-IG-A3Y9-10A-01D-A248_121211_SN208_0443_BC1H55ACXX_s_8_rg.sorted.filtered.	WGS	TCGA-IG-A3Y9-10A-01D-A248_121211_SN208_0443_BC1H55ACXX_s_8_rg.sorted	TCGA-IG-A3Y9-10A-01D-A248_121211_SN208_0443_BC1H55ACXX_s_8_rg.sorted.bam	43.69	NA	0.15	58cfa832e4b0c9d6adf6d090	TCGA-IG-A3Y9-10A-01D-A248_121211_SN208_0443_BC1H55ACXX_s_8_rg.sorted.bam	Alive	MALE	WHITE	NOT HISPANIC OR LATINO	Esophageal Carcinoma	Aligned reads	TCGA-IG-A3Y9-10A	4B8809A6-4AB3-4567-8623-37CE3FAA978C	Blood Derived Normal	Illumina HiSeq	dbf0257e-441e-492b-84b8-ce0f3da4665c	Esophagus	72	BD0A34F8-7DBD-422A-8DF4-489EB0E80361	2050F33A-ED4D-494C-B37F-D95DC754330B	TCGA-IG-A3Y9-10A-01D-A248-26	HG19_Broad_variant	TCGA-IG-A3Y9	TCGA-ESCA	NA	s1822	MD Anderson - Institute for Applied Cancer Science	Asterand	Russia	NO	T4	N0	Not available	Stage IIIA	438193016	414359376	23833640	0.054390735
13722.58cfa832e4b0c9d6adf6cfc6	TCGA-G9-6353-10A-01D-1957_130405_SN590_0222_BD21LGACXX_s_5_rg.sorted	58cfa832e4b0c9d6adf6cfc6	TCGA-G9-6353-10A-01D-1957_130405_SN590_0222_BD21LGACXX_s_5_rg.sorted.filtered.	WGS	TCGA-G9-6353-10A-01D-1957_130405_SN590_0222_BD21LGACXX_s_5_rg.sorted	TCGA-G9-6353-10A-01D-1957_130405_SN590_0222_BD21LGACXX_s_5_rg.sorted.bam	16	1.8	0.15	58cfa832e4b0c9d6adf6cfc6	TCGA-G9-6353-10A-01D-1957_130405_SN590_0222_BD21LGACXX_s_5_rg.sorted.bam	Alive	MALE	WHITE	NOT HISPANIC OR LATINO	Prostate Adenocarcinoma	Aligned reads	TCGA-G9-6353-10A	BCC94953-CE79-428E-99C1-632E42C1B9BC	Blood Derived Normal	Illumina HiSeq	e230f78f-00cc-4bd0-a15c-369e9ceb0adb	Prostate	58	3C7B873C-58A9-4B6B-9072-9951AD168D5E	41E46979-9567-422A-B925-4AA663DC0E76	TCGA-G9-6353-10A-01D-1957-02	HG19_Broad_variant	TCGA-G9-6353	TCGA-PRAD	NA	s3972	Harvard Medical School	Roswell Park	United States	NO	T3a	Not available	Prostate Adenocarcinoma Acinar Type	Not available	446499776	426076731	20423045	0.045740325
13722.58cfa831e4b0c9d6adf6cb4f	TCGA-EE-A20H-10A-01D-A190_120805_SN1222_0142_AD16TGACXX_s_2_rg.sorted	58cfa831e4b0c9d6adf6cb4f	TCGA-EE-A20H-10A-01D-A190_120805_SN1222_0142_AD16TGACXX_s_2_rg.sorted.filtered.	WGS	TCGA-EE-A20H-10A-01D-A190_120805_SN1222_0142_AD16TGACXX_s_2_rg.sorted	TCGA-EE-A20H-10A-01D-A190_120805_SN1222_0142_AD16TGACXX_s_2_rg.sorted.bam	41.34	NA	0.18	58cfa831e4b0c9d6adf6cb4f	TCGA-EE-A20H-10A-01D-A190_120805_SN1222_0142_AD16TGACXX_s_2_rg.sorted.bam	Dead	MALE	WHITE	NOT HISPANIC OR LATINO	Skin Cutaneous Melanoma	Aligned reads	TCGA-EE-A20H-10A	267B98E7-708F-458A-82D1-5FAA415B9EE7	Blood Derived Normal	Illumina HiSeq	6bf8f988-3d85-4446-9a80-aae5d73a3ca1	Skin	56	FEED8018-70BD-461B-80CF-77AEA0C0D906	E202F603-4E1E-451B-AE65-78F232D7162D	TCGA-EE-A20H-10A-01D-A190-02	HG19_Broad_variant	TCGA-EE-A20H	TCGA-SKCM	5118	s7338	Harvard Medical School	University of Sydney	Australia	NO	T2	N0	Not available	Stage I	463579090	443567861	20011229	0.043166807
13722.58cfa82fe4b0c9d6adf6b701	TCGA-44-6775-01A-11D-1853_111207_SN590_0112_D09CDACXX_s_4_rg.sorted	58cfa82fe4b0c9d6adf6b701	TCGA-44-6775-01A-11D-1853_111207_SN590_0112_D09CDACXX_s_4_rg.sorted.filtered.	WGS	TCGA-44-6775-01A-11D-1853_111207_SN590_0112_D09CDACXX_s_4_rg.sorted	TCGA-44-6775-01A-11D-1853_111207_SN590_0112_D09CDACXX_s_4_rg.sorted.bam	237.3	1.9	0.16	58cfa82fe4b0c9d6adf6b701	TCGA-44-6775-01A-11D-1853_111207_SN590_0112_D09CDACXX_s_4_rg.sorted.bam	Alive	FEMALE	WHITE	HISPANIC OR LATINO	Lung Adenocarcinoma	Aligned reads	TCGA-44-6775-01A	3C4FF061-D214-4D1C-8D2E-3034F207C252	Primary Tumor	Illumina HiSeq	c17b3c9b-e41f-48e2-9cde-facc8537afbc	Lung	72	7C606F64-69A1-465C-9F4E-2EB1EBEDA5D7	8B286297-0077-44ED-9093-6F13E2CA4EBA	TCGA-44-6775-01A-11D-1853-02	HG19_Broad_variant	TCGA-44-6775	TCGA-LUAD	NA	s11454	Harvard Medical School	Christiana Healthcare	United States	NO	T2a	N0	Lung Adenocarcinoma- Not Otherwise Specified (NOS)	Stage IB	423712096	399937547	23774549	0.056110149
13722.58cfa831e4b0c9d6adf6c3ac	TCGA-CG-5722-01A-21D-1598_121011_SN208_0434_AC18MYACXX_s_2_rg.sorted	58cfa831e4b0c9d6adf6c3ac	TCGA-CG-5722-01A-21D-1598_121011_SN208_0434_AC18MYACXX_s_2_rg.sorted.filtered.	WGS	TCGA-CG-5722-01A-21D-1598_121011_SN208_0434_AC18MYACXX_s_2_rg.sorted	TCGA-CG-5722-01A-21D-1598_121011_SN208_0434_AC18MYACXX_s_2_rg.sorted.bam	195	1.9	0.15	58cfa831e4b0c9d6adf6c3ac	TCGA-CG-5722-01A-21D-1598_121011_SN208_0434_AC18MYACXX_s_2_rg.sorted.bam	Alive	FEMALE	Not available	Not available	Stomach Adenocarcinoma	Aligned reads	TCGA-CG-5722-01A	F35E8FEF-F61D-4614-B73F-F7E1D0F21F52	Primary Tumor	Illumina HiSeq	05762233-5294-478d-b462-14b931579f63	Stomach	67	30D63C9D-E36A-4654-86B5-5D7A622089C2	F262DDED-846F-4DEB-8FC3-EF0DF814ECA4	TCGA-CG-5722-01A-21D-1598-02	HG19_Broad_variant	TCGA-CG-5722	TCGA-STAD	NA	s14642	Harvard Medical School	Indivumed	Germany	NO	T3	N2	Stomach Intestinal Adenocarcinoma Not Otherwise Specified (NOS)	Stage IV	446564912	426256343	20308569	0.045477306
13722.58cfa831e4b0c9d6adf6c844	TCGA-D1-A17U-10A-01D-A12F_120523_SN1222_0108_AC0VL4ACXX_s_6_rg.sorted	58cfa831e4b0c9d6adf6c844	TCGA-D1-A17U-10A-01D-A12F_120523_SN1222_0108_AC0VL4ACXX_s_6_rg.sorted.filtered.	WGS	TCGA-D1-A17U-10A-01D-A12F_120523_SN1222_0108_AC0VL4ACXX_s_6_rg.sorted	TCGA-D1-A17U-10A-01D-A12F_120523_SN1222_0108_AC0VL4ACXX_s_6_rg.sorted.bam	26.88	1.95	0.17	58cfa831e4b0c9d6adf6c844	TCGA-D1-A17U-10A-01D-A12F_120523_SN1222_0108_AC0VL4ACXX_s_6_rg.sorted.bam	Alive	FEMALE	WHITE	NOT HISPANIC OR LATINO	Uterine Corpus Endometrial Carcinoma	Aligned reads	TCGA-D1-A17U-10A	6397C4A1-0A29-4C2C-B8CB-CE73AF93DD0B	Blood Derived Normal	Illumina HiSeq	02e3a4e4-e14c-48a7-9e6a-b797f4038cd9	Uterus	53	B0D7D8A8-D95E-48C0-A830-2C819403A91D	335F31BC-2F12-4A6D-9E5E-F91338544F54	TCGA-D1-A17U-10A-01D-A12F-02	HG19_Broad_variant	TCGA-D1-A17U	TCGA-UCEC	NA	s4804	Harvard Medical School	Mayo Clinic	None	NO	Not available	Not available	Endometrioid endometrial adenocarcinoma	Not available	453716894	437515014	16201880	0.035709228
13722.58cfa831e4b0c9d6adf6cbab	TCGA-EK-A2PL-10A-01D-A18I_140204_SN208_0508_BC2R1UACXX_s_5_rg.sorted	58cfa831e4b0c9d6adf6cbab	TCGA-EK-A2PL-10A-01D-A18I_140204_SN208_0508_BC2R1UACXX_s_5_rg.sorted.filtered.	WGS	TCGA-EK-A2PL-10A-01D-A18I_140204_SN208_0508_BC2R1UACXX_s_5_rg.sorted	TCGA-EK-A2PL-10A-01D-A18I_140204_SN208_0508_BC2R1UACXX_s_5_rg.sorted.bam	17.04	NA	0.15	58cfa831e4b0c9d6adf6cbab	TCGA-EK-A2PL-10A-01D-A18I_140204_SN208_0508_BC2R1UACXX_s_5_rg.sorted.bam	Alive	FEMALE	WHITE	Not available	Cervical Squamous Cell Carcinoma and Endocervical Adenocarcinoma	Aligned reads	TCGA-EK-A2PL-10A	45CADCF3-EA98-4063-9255-5C18D6A5CBAB	Blood Derived Normal	Illumina HiSeq	b844ef40-47ec-47f7-a517-bb3a171bfc7f	Cervix	36	62FEC159-331A-48EE-A6C4-19DE841FF7CE	EFD4F564-9625-4D10-87CC-F9B6079260EE	TCGA-EK-A2PL-10A-01D-A18I-02	HG19_Broad_variant	TCGA-EK-A2PL	TCGA-CESC	NA	s1369	Harvard Medical School	Gynecologic Oncology Group	United States	NO	Not available	Not available	Cervical Squamous Cell Carcinoma	Not available	460838276	441346464	19491812	0.042296426
13722.58cfa831e4b0c9d6adf6c32f	TCGA-CG-4474-01A-02D-1154_130815_VM001_0006_VMR0006CXX_s_3_rg.sorted	58cfa831e4b0c9d6adf6c32f	TCGA-CG-4474-01A-02D-1154_130815_VM001_0006_VMR0006CXX_s_3_rg.sorted.filtered.	WGS	TCGA-CG-4474-01A-02D-1154_130815_VM001_0006_VMR0006CXX_s_3_rg.sorted	TCGA-CG-4474-01A-02D-1154_130815_VM001_0006_VMR0006CXX_s_3_rg.sorted.bam	112.2	1.9	0.14	58cfa831e4b0c9d6adf6c32f	TCGA-CG-4474-01A-02D-1154_130815_VM001_0006_VMR0006CXX_s_3_rg.sorted.bam	Alive	FEMALE	Not available	Not available	Stomach Adenocarcinoma	Aligned reads	TCGA-CG-4474-01A	39DD61A8-CD17-4DF3-AE17-61E239EB00BD	Primary Tumor	Illumina HiSeq	2b986f51-b858-4e25-a6f7-cbc49e180234	Stomach	67	68D21E75-16AC-48D0-B7CA-ABFDE13DED29	A3D7BAF1-387C-4094-957E-24BD2A78ED8D	TCGA-CG-4474-01A-02D-1154-02	HG19_Broad_variant	TCGA-CG-4474	TCGA-STAD	NA	s15399	Harvard Medical School	Indivumed	Germany	NO	T4a	N2	Stomach Adenocarcinoma Diffuse Type	Stage IV	460490188	441513217	18976971	0.04121037
13722.58cfa831e4b0c9d6adf6c757	TCGA-CV-7183-01A-11D-2317_120710_SN590_0166_AC0VNFACXX_s_7_rg.sorted	58cfa831e4b0c9d6adf6c757	TCGA-CV-7183-01A-11D-2317_120710_SN590_0166_AC0VNFACXX_s_7_rg.sorted.filtered.	WGS	TCGA-CV-7183-01A-11D-2317_120710_SN590_0166_AC0VNFACXX_s_7_rg.sorted	TCGA-CV-7183-01A-11D-2317_120710_SN590_0166_AC0VNFACXX_s_7_rg.sorted.bam	7.43	NA	0.14	58cfa831e4b0c9d6adf6c757	TCGA-CV-7183-01A-11D-2317_120710_SN590_0166_AC0VNFACXX_s_7_rg.sorted.bam	Alive	MALE	WHITE	NOT HISPANIC OR LATINO	Head and Neck Squamous Cell Carcinoma	Aligned reads	TCGA-CV-7183-01A	DE206681-3E27-4D4F-8669-AEFB12B5B1E3	Primary Tumor	Illumina HiSeq	f449ea84-f7cf-4a26-bc43-707ac56f0038	Head and Neck	53	0BFD11FD-B227-41EF-BD54-7BE877BCE5A2	C2030338-EFEF-48CD-B893-BBDB8D85456E	TCGA-CV-7183-01A-11D-2317-26	HG19_Broad_variant	TCGA-CV-7183	TCGA-HNSC	NA	s15652	MD Anderson - Institute for Applied Cancer Science	MD Anderson Cancer Center	United States	NO	T2	N0	Head and Neck Squamous Cell Carcinoma	Stage II	430569114	403579473	26989641	0.062683644
13722.58cfa831e4b0c9d6adf6c79e	TCGA-CN-6019-10A-01D-1681_120425_SN1222_0099_AC0JCEACXX_s_8_rg.sorted	58cfa831e4b0c9d6adf6c79e	TCGA-CN-6019-10A-01D-1681_120425_SN1222_0099_AC0JCEACXX_s_8_rg.sorted.filtered.	WGS	TCGA-CN-6019-10A-01D-1681_120425_SN1222_0099_AC0JCEACXX_s_8_rg.sorted	TCGA-CN-6019-10A-01D-1681_120425_SN1222_0099_AC0JCEACXX_s_8_rg.sorted.bam	473.7	1.9	0.17	58cfa831e4b0c9d6adf6c79e	TCGA-CN-6019-10A-01D-1681_120425_SN1222_0099_AC0JCEACXX_s_8_rg.sorted.bam	Alive	MALE	WHITE	NOT HISPANIC OR LATINO	Head and Neck Squamous Cell Carcinoma	Aligned reads	TCGA-CN-6019-10A	EE3061EC-273C-4BEF-A325-35E9C469BF01	Blood Derived Normal	Illumina HiSeq	7b49ae2c-674f-4f8f-b99b-fd2884c78a1b	Head and Neck	61	71ABA174-1006-4B0E-96FA-EF1BF171314B	2138A253-33D1-4402-8F65-BBE6F609AB58	TCGA-CN-6019-10A-01D-1681-02	HG19_Broad_variant	TCGA-CN-6019	TCGA-HNSC	NA	s15761	Harvard Medical School	University of Pittsburgh	United States	NO	T4a	N0	Head and Neck Squamous Cell Carcinoma	Stage IVA	460798348	439020284	21778064	0.047261593
13722.58cfa830e4b0c9d6adf6c132	TCGA-BS-A0UM-10A-01D-A101_120409_SN1222_0096_BD0VA2ACXX_s_3_rg.sorted	58cfa830e4b0c9d6adf6c132	TCGA-BS-A0UM-10A-01D-A101_120409_SN1222_0096_BD0VA2ACXX_s_3_rg.sorted.filtered.	WGS	TCGA-BS-A0UM-10A-01D-A101_120409_SN1222_0096_BD0VA2ACXX_s_3_rg.sorted	TCGA-BS-A0UM-10A-01D-A101_120409_SN1222_0096_BD0VA2ACXX_s_3_rg.sorted.bam	20.2	1.94	0.13	58cfa830e4b0c9d6adf6c132	TCGA-BS-A0UM-10A-01D-A101_120409_SN1222_0096_BD0VA2ACXX_s_3_rg.sorted.bam	Alive	FEMALE	WHITE	NOT HISPANIC OR LATINO	Uterine Corpus Endometrial Carcinoma	Aligned reads	TCGA-BS-A0UM-10A	A7C565FC-C711-4B63-9549-4CD74D1F57C2	Blood Derived Normal	Illumina HiSeq	e06c3a0d-7216-434e-aea1-0b79cfac3269	Uterus	64	D5EF6EF5-A2E1-49A9-BFCB-C6BB41424676	7E557D99-F492-4067-B0A4-A70485952689	TCGA-BS-A0UM-10A-01D-A101-02	HG19_Broad_variant	TCGA-BS-A0UM	TCGA-UCEC	NA	s5007	Harvard Medical School	University of Hawaii	None	NO	Not available	Not available	Endometrioid endometrial adenocarcinoma	Not available	470052530	452379281	17673249	0.037598455
13722.58cfa82fe4b0c9d6adf6ba48	TCGA-A5-A0G5-01A-11D-A043_120327_SN590_0148_BC0LM8ACXX_s_3_rg.sorted	58cfa82fe4b0c9d6adf6ba48	TCGA-A5-A0G5-01A-11D-A043_120327_SN590_0148_BC0LM8ACXX_s_3_rg.sorted.filtered.	WGS	TCGA-A5-A0G5-01A-11D-A043_120327_SN590_0148_BC0LM8ACXX_s_3_rg.sorted	TCGA-A5-A0G5-01A-11D-A043_120327_SN590_0148_BC0LM8ACXX_s_3_rg.sorted.bam	83.98	2	0.17	58cfa82fe4b0c9d6adf6ba48	TCGA-A5-A0G5-01A-11D-A043_120327_SN590_0148_BC0LM8ACXX_s_3_rg.sorted.bam	Alive	FEMALE	BLACK OR AFRICAN AMERICAN	Not available	Uterine Corpus Endometrial Carcinoma	Aligned reads	TCGA-A5-A0G5-01A	4806D9A6-E65D-4A82-B422-1B287980A0C6	Primary Tumor	Illumina HiSeq	db20abab-2eed-4958-a741-e31199adb617	Uterus	73	FA7392E8-335E-4465-9272-4A19DC99412E	EDFD99A3-38A2-4E43-A3D1-B1D19EA818E5	TCGA-A5-A0G5-01A-11D-A043-02	HG19_Broad_variant	TCGA-A5-A0G5	TCGA-UCEC	NA	s5382	Harvard Medical School	Cedars Sinai	None	NO	Not available	Not available	Serous endometrial adenocarcinoma	Not available	438935854	408144908	30790946	0.070149079
13722.58cfa832e4b0c9d6adf6cffe	TCGA-G9-6377-10A-01D-1957_130412_SN590_0224_BC1YMJACXX_s_1_rg.sorted	58cfa832e4b0c9d6adf6cffe	TCGA-G9-6377-10A-01D-1957_130412_SN590_0224_BC1YMJACXX_s_1_rg.sorted.filtered.	WGS	TCGA-G9-6377-10A-01D-1957_130412_SN590_0224_BC1YMJACXX_s_1_rg.sorted	TCGA-G9-6377-10A-01D-1957_130412_SN590_0224_BC1YMJACXX_s_1_rg.sorted.bam	27	1.9	0.17	58cfa832e4b0c9d6adf6cffe	TCGA-G9-6377-10A-01D-1957_130412_SN590_0224_BC1YMJACXX_s_1_rg.sorted.bam	Alive	MALE	WHITE	NOT HISPANIC OR LATINO	Prostate Adenocarcinoma	Aligned reads	TCGA-G9-6377-10A	007F9081-5093-4323-B4F8-CD510BF20705	Blood Derived Normal	Illumina HiSeq	82468f85-9845-4b13-b10d-4118b20e9e48	Prostate	61	509D8324-81CE-441E-BDC9-CEEECF00B936	C161B052-D60E-4782-878A-D5738B4D030A	TCGA-G9-6377-10A-01D-1957-02	HG19_Broad_variant	TCGA-G9-6377	TCGA-PRAD	NA	s3800	Harvard Medical School	Roswell Park	United States	NO	T2c	N0	Prostate Adenocarcinoma Acinar Type	Not available	448031692	427502419	20529273	0.045821029
13722.58cfa832e4b0c9d6adf6d084	TCGA-HC-7080-10A-01D-1957_130422_SN590_0225_BD23TLACXX_s_3_rg.sorted	58cfa832e4b0c9d6adf6d084	TCGA-HC-7080-10A-01D-1957_130422_SN590_0225_BD23TLACXX_s_3_rg.sorted.filtered.	WGS	TCGA-HC-7080-10A-01D-1957_130422_SN590_0225_BD23TLACXX_s_3_rg.sorted	TCGA-HC-7080-10A-01D-1957_130422_SN590_0225_BD23TLACXX_s_3_rg.sorted.bam	188	NA	0.16	58cfa832e4b0c9d6adf6d084	TCGA-HC-7080-10A-01D-1957_130422_SN590_0225_BD23TLACXX_s_3_rg.sorted.bam	Alive	MALE	WHITE	NOT HISPANIC OR LATINO	Prostate Adenocarcinoma	Aligned reads	TCGA-HC-7080-10A	FD50FF41-EC9D-4DB1-A673-36BA0CA1EAC8	Blood Derived Normal	Illumina HiSeq	eec2b211-fe5e-4169-883d-c614c804bdfd	Prostate	66	5E4C42B8-D17B-48D5-A8DE-C841E6313DE8	F31AA1B5-D26C-4178-A609-7A481B45F7AA	TCGA-HC-7080-10A-01D-1957-02	HG19_Broad_variant	TCGA-HC-7080	TCGA-PRAD	NA	s3626	Harvard Medical School	International Genomics Consortium	United States	NO	T2a	N0	Prostate Adenocarcinoma Acinar Type	Not available	436969202	414085277	22883925	0.052369652
13722.58cfa832e4b0c9d6adf6d00c	TCGA-HC-7230-01A-11D-2111_130517_SN590_0230_AD24B4ACXX_s_8_rg.sorted	58cfa832e4b0c9d6adf6d00c	TCGA-HC-7230-01A-11D-2111_130517_SN590_0230_AD24B4ACXX_s_8_rg.sorted.filtered.	WGS	TCGA-HC-7230-01A-11D-2111_130517_SN590_0230_AD24B4ACXX_s_8_rg.sorted	TCGA-HC-7230-01A-11D-2111_130517_SN590_0230_AD24B4ACXX_s_8_rg.sorted.bam	142.3	NA	0.14	58cfa832e4b0c9d6adf6d00c	TCGA-HC-7230-01A-11D-2111_130517_SN590_0230_AD24B4ACXX_s_8_rg.sorted.bam	Alive	MALE	WHITE	NOT HISPANIC OR LATINO	Prostate Adenocarcinoma	Aligned reads	TCGA-HC-7230-01A	03C66CF8-BC68-4EE1-A322-689A29B72262	Primary Tumor	Illumina HiSeq	40ad0094-93d2-45aa-a8b1-070359637c85	Prostate	50	B8BAC212-127D-4EEE-8647-3BDDC13C9415	CE9AA8B5-5CDB-42F1-A810-7F48FC241D20	TCGA-HC-7230-01A-11D-2111-02	HG19_Broad_variant	TCGA-HC-7230	TCGA-PRAD	NA	s3804	Harvard Medical School	International Genomics Consortium	United States	NO	T2c	N0	Prostate Adenocarcinoma Acinar Type	Not available	449217622	423902775	25314847	0.056353192
13722.58cfa831e4b0c9d6adf6c420	TCGA-BT-A20T-01A-11D-A14U_120926_SN1222_0152_AC187DACXX_s_7_rg.sorted	58cfa831e4b0c9d6adf6c420	TCGA-BT-A20T-01A-11D-A14U_120926_SN1222_0152_AC187DACXX_s_7_rg.sorted.filtered.	WGS	TCGA-BT-A20T-01A-11D-A14U_120926_SN1222_0152_AC187DACXX_s_7_rg.sorted	TCGA-BT-A20T-01A-11D-A14U_120926_SN1222_0152_AC187DACXX_s_7_rg.sorted.bam	59.68	2.07	0.17	58cfa831e4b0c9d6adf6c420	TCGA-BT-A20T-01A-11D-A14U_120926_SN1222_0152_AC187DACXX_s_7_rg.sorted.bam	Dead	MALE	WHITE	NOT HISPANIC OR LATINO	Bladder Urothelial Carcinoma	Aligned reads	TCGA-BT-A20T-01A	096B4F32-10C1-4737-A0DD-CAE04C54EE33	Primary Tumor	Illumina HiSeq	e605a62d-c633-415e-bba0-2174fd3ad94e	Bladder	63	52F538EF-B05D-4C76-9976-CE6D49158016	3929BC99-B4FC-4EB9-BDEA-1986EA49AF2A	TCGA-BT-A20T-01A-11D-A14U-02	HG19_Broad_variant	TCGA-BT-A20T	TCGA-BLCA	453	s2871	Harvard Medical School	University of Pittsburgh	United States	NO	T3b	N1	Muscle invasive urothelial carcinoma (pT2 or above)	Stage IV	444268336	425229004	19039332	0.042855478
13722.58cfa831e4b0c9d6adf6ccf8	TCGA-FD-A3SP-01A-31D-A233_120830_SN208_0424_BD1DKLACXX_s_3_rg.sorted	58cfa831e4b0c9d6adf6ccf8	TCGA-FD-A3SP-01A-31D-A233_120830_SN208_0424_BD1DKLACXX_s_3_rg.sorted.filtered.	WGS	TCGA-FD-A3SP-01A-31D-A233_120830_SN208_0424_BD1DKLACXX_s_3_rg.sorted	TCGA-FD-A3SP-01A-31D-A233_120830_SN208_0424_BD1DKLACXX_s_3_rg.sorted.bam	26.79	NA	0.15	58cfa831e4b0c9d6adf6ccf8	TCGA-FD-A3SP-01A-31D-A233_120830_SN208_0424_BD1DKLACXX_s_3_rg.sorted.bam	Alive	MALE	WHITE	NOT HISPANIC OR LATINO	Bladder Urothelial Carcinoma	Aligned reads	TCGA-FD-A3SP-01A	5F99DCFF-D809-4C87-8024-C9B30BD565E9	Primary Tumor	Illumina HiSeq	2da38f98-8b94-404e-99e7-7a8d58aa25c1	Bladder	60	3592A9C5-124E-428F-B1F9-40429C591429	9BE9B27C-A33C-450E-806D-7C791472DAE6	TCGA-FD-A3SP-01A-31D-A233-26	HG19_Broad_variant	TCGA-FD-A3SP	TCGA-BLCA	NA	s3112	MD Anderson - Institute for Applied Cancer Science	BLN - University Of Chicago	United States	NO	T3b	N0	Muscle invasive urothelial carcinoma (pT2 or above)	Stage III	455387582	432665839	22721743	0.049895394
13722.58cfa832e4b0c9d6adf6cf07	TCGA-HC-7079-01A-11D-1957_130412_SN590_0224_BC1YMJACXX_s_8_rg.sorted	58cfa832e4b0c9d6adf6cf07	TCGA-HC-7079-01A-11D-1957_130412_SN590_0224_BC1YMJACXX_s_8_rg.sorted.filtered.	WGS	TCGA-HC-7079-01A-11D-1957_130412_SN590_0224_BC1YMJACXX_s_8_rg.sorted	TCGA-HC-7079-01A-11D-1957_130412_SN590_0224_BC1YMJACXX_s_8_rg.sorted.bam	133	NA	0.15	58cfa832e4b0c9d6adf6cf07	TCGA-HC-7079-01A-11D-1957_130412_SN590_0224_BC1YMJACXX_s_8_rg.sorted.bam	Alive	MALE	WHITE	NOT HISPANIC OR LATINO	Prostate Adenocarcinoma	Aligned reads	TCGA-HC-7079-01A	10FBE481-F111-4F88-AE45-4D67CB265567	Primary Tumor	Illumina HiSeq	5debd428-e42f-459c-8945-f3e0a3053b9e	Prostate	51	190EF71A-5B5D-4009-B707-68F10147CB65	3935531A-0F99-4617-A5B6-6774E74CEE5E	TCGA-HC-7079-01A-11D-1957-02	HG19_Broad_variant	TCGA-HC-7079	TCGA-PRAD	NA	s3624	Harvard Medical School	International Genomics Consortium	United States	NO	T3a	N0	Prostate Adenocarcinoma Acinar Type	Not available	450992868	428355558	22637310	0.050194386
13722.58cfa832e4b0c9d6adf6d48c	TCGA-V4-A9EO-10A-01D-A40E_140808_SN590_0254_BC49WNACXX_s_3_rg.sorted	58cfa832e4b0c9d6adf6d48c	TCGA-V4-A9EO-10A-01D-A40E_140808_SN590_0254_BC49WNACXX_s_3_rg.sorted.filtered.	WGS	TCGA-V4-A9EO-10A-01D-A40E_140808_SN590_0254_BC49WNACXX_s_3_rg.sorted	TCGA-V4-A9EO-10A-01D-A40E_140808_SN590_0254_BC49WNACXX_s_3_rg.sorted.bam	13.99	NA	0.15	58cfa832e4b0c9d6adf6d48c	TCGA-V4-A9EO-10A-01D-A40E_140808_SN590_0254_BC49WNACXX_s_3_rg.sorted.bam	Alive	MALE	WHITE	NOT HISPANIC OR LATINO	Uveal Melanoma	Aligned reads	TCGA-V4-A9EO-10A	BCB87378-9F43-45E4-BDF2-F6DFA6AC5B8C	Blood Derived Normal	Illumina HiSeq	56cf5ec2-6fef-42ef-aaad-d51429c3b5f4	Eye	74	DA54B80C-C6DD-42BC-B974-2B71416DD5BF	925E7575-E4C8-420F-85BB-0083A85E06B1	TCGA-V4-A9EO-10A-01D-A40E-26	HG19_Broad_variant	TCGA-V4-A9EO	TCGA-UVM	NA	s246	MD Anderson - Institute for Applied Cancer Science	Institut Curie	France	NO	T4a	N0	Not available	Stage IIIA	434303800	413353816	20949984	0.048238086
13722.58cfa82fe4b0c9d6adf6b8f0	TCGA-75-5122-10A-01D-1751_120309_SN208_0273_BC0HEAACXX_s_2_rg.sorted	58cfa82fe4b0c9d6adf6b8f0	TCGA-75-5122-10A-01D-1751_120309_SN208_0273_BC0HEAACXX_s_2_rg.sorted.filtered.	WGS	TCGA-75-5122-10A-01D-1751_120309_SN208_0273_BC0HEAACXX_s_2_rg.sorted	TCGA-75-5122-10A-01D-1751_120309_SN208_0273_BC0HEAACXX_s_2_rg.sorted.bam	194.7	1.9	0.15	58cfa82fe4b0c9d6adf6b8f0	TCGA-75-5122-10A-01D-1751_120309_SN208_0273_BC0HEAACXX_s_2_rg.sorted.bam	Dead	MALE	Not available	Not available	Lung Adenocarcinoma	Aligned reads	TCGA-75-5122-10A	78AE716B-0CA5-4C01-A053-D41288385FCD	Blood Derived Normal	Illumina HiSeq	b223fc0a-cce3-4c35-8a1f-fb5fceca402e	Lung	NA	EF7E95DC-5686-417E-AD90-239CA31826C5	99190FE2-C307-4217-A0F0-71F8820D31B9	TCGA-75-5122-10A-01D-1751-02	HG19_Broad_variant	TCGA-75-5122	TCGA-LUAD	NA	s11558	Harvard Medical School	Ontario Institute for Cancer Research (OICR)	Canada	NO	T2	N0	Lung Adenocarcinoma- Not Otherwise Specified (NOS)	Stage IB	435037500	383625545	51411955	0.118178215
13722.58cfa82ee4b0c9d6adf6b092	TCGA-05-4417-01A-22D-1853_111204_SN208_0256_C0562ACXX_s_6_rg.sorted	58cfa82ee4b0c9d6adf6b092	TCGA-05-4417-01A-22D-1853_111204_SN208_0256_C0562ACXX_s_6_rg.sorted.filtered.	WGS	TCGA-05-4417-01A-22D-1853_111204_SN208_0256_C0562ACXX_s_6_rg.sorted	TCGA-05-4417-01A-22D-1853_111204_SN208_0256_C0562ACXX_s_6_rg.sorted.bam	184.7	1.9	0.16	58cfa82ee4b0c9d6adf6b092	TCGA-05-4417-01A-22D-1853_111204_SN208_0256_C0562ACXX_s_6_rg.sorted.bam	Alive	FEMALE	Not available	Not available	Lung Adenocarcinoma	Aligned reads	TCGA-05-4417-01A	A244A99A-D7CC-4FB1-BC76-B66886481621	Primary Tumor	Illumina HiSeq	f4f3791e-3b72-4f33-986c-dca1cf3ada94	Lung	51	9AB40E48-6979-43CB-9ACF-1D4F474CAD4D	B7C6B0BD-AB9E-4211-8B3A-786B45C43F3D	TCGA-05-4417-01A-22D-1853-02	HG19_Broad_variant	TCGA-05-4417	TCGA-LUAD	NA	s11437	Harvard Medical School	Indivumed	Germany	NO	T2	N0	Lung Adenocarcinoma Mixed Subtype	Stage IB	405857660	386108557	19749103	0.048660171
13722.58cfa831e4b0c9d6adf6c90c	TCGA-DK-A2HX-01A-12D-A18D_120913_SN208_0429_AC187FACXX_s_1_rg.sorted	58cfa831e4b0c9d6adf6c90c	TCGA-DK-A2HX-01A-12D-A18D_120913_SN208_0429_AC187FACXX_s_1_rg.sorted.filtered.	WGS	TCGA-DK-A2HX-01A-12D-A18D_120913_SN208_0429_AC187FACXX_s_1_rg.sorted	TCGA-DK-A2HX-01A-12D-A18D_120913_SN208_0429_AC187FACXX_s_1_rg.sorted.bam	16.46	NA	0.14	58cfa831e4b0c9d6adf6c90c	TCGA-DK-A2HX-01A-12D-A18D_120913_SN208_0429_AC187FACXX_s_1_rg.sorted.bam	Alive	FEMALE	WHITE	NOT HISPANIC OR LATINO	Bladder Urothelial Carcinoma	Aligned reads	TCGA-DK-A2HX-01A	C728FAC9-5452-4759-A4ED-A366E0F757CB	Primary Tumor	Illumina HiSeq	17e4edb9-ac80-43de-a7c1-66edf1201ac0	Bladder	80	537F3FE6-4E8E-4570-827A-0F5CAB193BE0	4BAFEFB4-28D5-4126-B6B7-AE5B0D03F05D	TCGA-DK-A2HX-01A-12D-A18D-02	HG19_Broad_variant	TCGA-DK-A2HX	TCGA-BLCA	NA	s2712	Harvard Medical School	Memorial Sloan Kettering	United States	NO	T3	N2	Muscle invasive urothelial carcinoma (pT2 or above)	Stage IV	448462572	427516189	20946383	0.046707093
13722.58cfa832e4b0c9d6adf6d3cd	TCGA-L5-A43H-01A-11D-A248_130101_SN590_0206_AC1H8RACXX_s_3_rg.sorted	58cfa832e4b0c9d6adf6d3cd	TCGA-L5-A43H-01A-11D-A248_130101_SN590_0206_AC1H8RACXX_s_3_rg.sorted.filtered.	WGS	TCGA-L5-A43H-01A-11D-A248_130101_SN590_0206_AC1H8RACXX_s_3_rg.sorted	TCGA-L5-A43H-01A-11D-A248_130101_SN590_0206_AC1H8RACXX_s_3_rg.sorted.bam	36.23	NA	0.16	58cfa832e4b0c9d6adf6d3cd	TCGA-L5-A43H-01A-11D-A248_130101_SN590_0206_AC1H8RACXX_s_3_rg.sorted.bam	Dead	MALE	WHITE	Not available	Esophageal Carcinoma	Aligned reads	TCGA-L5-A43H-01A	06CA7FC4-4AE0-47D5-9E83-F92BA42A957B	Primary Tumor	Illumina HiSeq	f8c7d908-f915-4b1b-9947-4b6eadf4e914	Esophagus	75	C144B311-B50C-4CB1-89B3-0B056871F54B	E2B4C9E3-0346-40A8-A700-4D5DAB592085	TCGA-L5-A43H-01A-11D-A248-26	HG19_Broad_variant	TCGA-L5-A43H	TCGA-ESCA	9	s1915	MD Anderson - Institute for Applied Cancer Science	University of Michigan	United States	NO	T3	N1	Not available	Stage III	446946888	419164613	27782275	0.062160126
13722.58cfa832e4b0c9d6adf6d226	TCGA-FS-A1ZH-10A-01D-A190_120605_SN1222_0113_BC0WUCACXX_s_6_rg.sorted	58cfa832e4b0c9d6adf6d226	TCGA-FS-A1ZH-10A-01D-A190_120605_SN1222_0113_BC0WUCACXX_s_6_rg.sorted.filtered.	WGS	TCGA-FS-A1ZH-10A-01D-A190_120605_SN1222_0113_BC0WUCACXX_s_6_rg.sorted	TCGA-FS-A1ZH-10A-01D-A190_120605_SN1222_0113_BC0WUCACXX_s_6_rg.sorted.bam	51.84	NA	0.16	58cfa832e4b0c9d6adf6d226	TCGA-FS-A1ZH-10A-01D-A190_120605_SN1222_0113_BC0WUCACXX_s_6_rg.sorted.bam	Dead	FEMALE	WHITE	NOT HISPANIC OR LATINO	Skin Cutaneous Melanoma	Aligned reads	TCGA-FS-A1ZH-10A	9F5BD948-DC3D-4B17-A114-D2F5C46FE10C	Blood Derived Normal	Illumina HiSeq	b643b41e-59b2-4796-99cb-3c40e021942f	Skin	71	56B42C33-3400-40BA-903A-CC359E5689F0	5D27B80E-C27E-47B3-9689-63224B08C95B	TCGA-FS-A1ZH-10A-01D-A190-02	HG19_Broad_variant	TCGA-FS-A1ZH	TCGA-SKCM	996	s7371	Harvard Medical School	Essen	Germany	NO	T3b	N2c	Not available	Stage IV	441455682	423215816	18239866	0.041317547
13722.58cfa832e4b0c9d6adf6d1c9	TCGA-HM-A3JK-01A-11D-A245_140124_SN1440_0179_BD2DRDACXX_s_1_rg.sorted	58cfa832e4b0c9d6adf6d1c9	TCGA-HM-A3JK-01A-11D-A245_140124_SN1440_0179_BD2DRDACXX_s_1_rg.sorted.filtered.	WGS	TCGA-HM-A3JK-01A-11D-A245_140124_SN1440_0179_BD2DRDACXX_s_1_rg.sorted	TCGA-HM-A3JK-01A-11D-A245_140124_SN1440_0179_BD2DRDACXX_s_1_rg.sorted.bam	58.55	NA	0.15	58cfa832e4b0c9d6adf6d1c9	TCGA-HM-A3JK-01A-11D-A245_140124_SN1440_0179_BD2DRDACXX_s_1_rg.sorted.bam	Alive	FEMALE	WHITE	NOT HISPANIC OR LATINO	Cervical Squamous Cell Carcinoma and Endocervical Adenocarcinoma	Aligned reads	TCGA-HM-A3JK-01A	7C4CD55F-750E-4941-A9F3-0632A75D6531	Primary Tumor	Illumina HiSeq	cc4a29a9-d389-4d17-b8c7-53fcc5731b22	Cervix	64	88C6E5CB-D33E-4042-BE7B-12A081ACDAFB	EDAC7C77-CA42-461B-9006-F65E3EB6B7AB	TCGA-HM-A3JK-01A-11D-A245-26	HG19_Broad_variant	TCGA-HM-A3JK	TCGA-CESC	NA	s1208	MD Anderson - Institute for Applied Cancer Science	Christiana Healthcare	United States	NO	T2b	N1	Cervical Squamous Cell Carcinoma	Not available	466003816	445499419	20504397	0.044000492
13722.58cfa830e4b0c9d6adf6bddc	TCGA-BG-A0MU-10A-02D-A101_120406_SN1120_0131_BD0UK4ACXX_s_1_rg.sorted	58cfa830e4b0c9d6adf6bddc	TCGA-BG-A0MU-10A-02D-A101_120406_SN1120_0131_BD0UK4ACXX_s_1_rg.sorted.filtered.	WGS	TCGA-BG-A0MU-10A-02D-A101_120406_SN1120_0131_BD0UK4ACXX_s_1_rg.sorted	TCGA-BG-A0MU-10A-02D-A101_120406_SN1120_0131_BD0UK4ACXX_s_1_rg.sorted.bam	10.2	2	0.17	58cfa830e4b0c9d6adf6bddc	TCGA-BG-A0MU-10A-02D-A101_120406_SN1120_0131_BD0UK4ACXX_s_1_rg.sorted.bam	Alive	FEMALE	WHITE	NOT HISPANIC OR LATINO	Uterine Corpus Endometrial Carcinoma	Aligned reads	TCGA-BG-A0MU-10A	A7329910-B1C7-4A18-B28E-8FAD79121339	Blood Derived Normal	Illumina HiSeq	56dc6ee6-2816-48fc-b41d-acea5bdb9330	Uterus	78	AE04F86F-3927-4E5E-BC46-997CD6BED18A	37E6CE2A-F097-4D62-B8BE-2C790F76774F	TCGA-BG-A0MU-10A-02D-A101-02	HG19_Broad_variant	TCGA-BG-A0MU	TCGA-UCEC	NA	s4790	Harvard Medical School	University of Pittsburgh	None	NO	Not available	Not available	Endometrioid endometrial adenocarcinoma	Not available	460340430	441840905	18499525	0.040186618
13722.58cfa831e4b0c9d6adf6c912	TCGA-DK-A2I2-01A-11D-A17R_120927_SN208_0433_BD1D5JACXX_s_3_rg.sorted	58cfa831e4b0c9d6adf6c912	TCGA-DK-A2I2-01A-11D-A17R_120927_SN208_0433_BD1D5JACXX_s_3_rg.sorted.filtered.	WGS	TCGA-DK-A2I2-01A-11D-A17R_120927_SN208_0433_BD1D5JACXX_s_3_rg.sorted	TCGA-DK-A2I2-01A-11D-A17R_120927_SN208_0433_BD1D5JACXX_s_3_rg.sorted.bam	49.35	NA	0.16	58cfa831e4b0c9d6adf6c912	TCGA-DK-A2I2-01A-11D-A17R_120927_SN208_0433_BD1D5JACXX_s_3_rg.sorted.bam	Dead	FEMALE	WHITE	NOT HISPANIC OR LATINO	Bladder Urothelial Carcinoma	Aligned reads	TCGA-DK-A2I2-01A	234086DD-5A74-4FF1-94AB-BAD43EE69D5C	Primary Tumor	Illumina HiSeq	99517da2-f39e-4005-8efc-4487b92c0dcc	Bladder	63	45F8E4B6-5D36-47D7-A77D-E5E4C15848B3	767D7AA5-093D-48AB-BCDA-92729F4B95B7	TCGA-DK-A2I2-01A-11D-A17R-02	HG19_Broad_variant	TCGA-DK-A2I2	TCGA-BLCA	237	s2708	Harvard Medical School	Memorial Sloan Kettering	United States	NO	T3	N3	Muscle invasive urothelial carcinoma (pT2 or above)	Stage IV	434140666	411996279	22144387	0.051007401
13722.58cfa82fe4b0c9d6adf6b8f2	TCGA-50-5932-01A-11D-1751_111007_SN590_0110_C003AACXX_s_6_rg.sorted	58cfa82fe4b0c9d6adf6b8f2	TCGA-50-5932-01A-11D-1751_111007_SN590_0110_C003AACXX_s_6_rg.sorted.filtered.	WGS	TCGA-50-5932-01A-11D-1751_111007_SN590_0110_C003AACXX_s_6_rg.sorted	TCGA-50-5932-01A-11D-1751_111007_SN590_0110_C003AACXX_s_6_rg.sorted.bam	289.4	1.9	0.15	58cfa82fe4b0c9d6adf6b8f2	TCGA-50-5932-01A-11D-1751_111007_SN590_0110_C003AACXX_s_6_rg.sorted.bam	Dead	MALE	WHITE	NOT HISPANIC OR LATINO	Lung Adenocarcinoma	Aligned reads	TCGA-50-5932-01A	EBCBA7F2-CE13-4BAE-97CD-91A6B1DCD465	Primary Tumor	Illumina HiSeq	a1be116a-f392-49b3-97c6-b674ac8dee93	Lung	75	7ECB9621-7A1F-4876-9DFB-9B77CC4CB7B4	B9ACEF1D-8029-47AB-9830-06B2FF147CDB	TCGA-50-5932-01A-11D-1751-02	HG19_Broad_variant	TCGA-50-5932	TCGA-LUAD	1235	s10661	Harvard Medical School	University of Pittsburgh	United States	NO	T2	N1	Lung Adenocarcinoma- Not Otherwise Specified (NOS)	Stage IIB	447749278	426071431	21677847	0.048415147
13722.58cfa831e4b0c9d6adf6c572	TCGA-CN-4736-10A-01D-1431_120412_SN208_0284_BD0T51ACXX_s_3_rg.sorted	58cfa831e4b0c9d6adf6c572	TCGA-CN-4736-10A-01D-1431_120412_SN208_0284_BD0T51ACXX_s_3_rg.sorted.filtered.	WGS	TCGA-CN-4736-10A-01D-1431_120412_SN208_0284_BD0T51ACXX_s_3_rg.sorted	TCGA-CN-4736-10A-01D-1431_120412_SN208_0284_BD0T51ACXX_s_3_rg.sorted.bam	557.4	1.9	0.14	58cfa831e4b0c9d6adf6c572	TCGA-CN-4736-10A-01D-1431_120412_SN208_0284_BD0T51ACXX_s_3_rg.sorted.bam	Dead	FEMALE	WHITE	NOT HISPANIC OR LATINO	Head and Neck Squamous Cell Carcinoma	Aligned reads	TCGA-CN-4736-10A	0FB3E5FF-54F0-43C5-9322-541BB7825E7F	Blood Derived Normal	Illumina HiSeq	c96f69ef-daa9-46cf-b34f-d7c328956edd	Head and Neck	70	206FA54C-7FB3-442A-9A50-09C5CEA8A6C7	10D1A9FE-CB75-426B-9D1D-55F21CD1A5F1	TCGA-CN-4736-10A-01D-1431-02	HG19_Broad_variant	TCGA-CN-4736	TCGA-HNSC	395	s15619	Harvard Medical School	University of Pittsburgh	None	NO	T1	NX	Head and Neck Squamous Cell Carcinoma	Not available	428616554	404085236	24531318	0.057233716
13722.58cfa831e4b0c9d6adf6c388	TCGA-CG-5723-01A-11D-1598_121011_SN208_0434_AC18MYACXX_s_3_rg.sorted	58cfa831e4b0c9d6adf6c388	TCGA-CG-5723-01A-11D-1598_121011_SN208_0434_AC18MYACXX_s_3_rg.sorted.filtered.	WGS	TCGA-CG-5723-01A-11D-1598_121011_SN208_0434_AC18MYACXX_s_3_rg.sorted	TCGA-CG-5723-01A-11D-1598_121011_SN208_0434_AC18MYACXX_s_3_rg.sorted.bam	224	1.9	0.14	58cfa831e4b0c9d6adf6c388	TCGA-CG-5723-01A-11D-1598_121011_SN208_0434_AC18MYACXX_s_3_rg.sorted.bam	Alive	MALE	Not available	Not available	Stomach Adenocarcinoma	Aligned reads	TCGA-CG-5723-01A	0F00AD32-E4BE-49D4-A02A-D233BFC913C5	Primary Tumor	Illumina HiSeq	9e55e0ac-b9dd-42dd-afe7-d6f93c1dcc88	Stomach	83	4CCD9CCB-BF50-44EB-AA55-133D8824C433	9A2DC75A-E7BE-4226-9D8C-940946F75958	TCGA-CG-5723-01A-11D-1598-02	HG19_Broad_variant	TCGA-CG-5723	TCGA-STAD	NA	s14417	Harvard Medical School	Indivumed	Germany	NO	T2	N1	Stomach Adenocarcinoma Not Otherwise Specified (NOS)	Stage II	445701600	416763799	28937801	0.064926401
13722.58cfa82fe4b0c9d6adf6b697	TCGA-44-5643-01A-01D-1623_120228_SN1120_0116_AD0KRVACXX_s_7_rg.sorted	58cfa82fe4b0c9d6adf6b697	TCGA-44-5643-01A-01D-1623_120228_SN1120_0116_AD0KRVACXX_s_7_rg.sorted.filtered.	WGS	TCGA-44-5643-01A-01D-1623_120228_SN1120_0116_AD0KRVACXX_s_7_rg.sorted	TCGA-44-5643-01A-01D-1623_120228_SN1120_0116_AD0KRVACXX_s_7_rg.sorted.bam	672.7	1.9	0.15	58cfa82fe4b0c9d6adf6b697	TCGA-44-5643-01A-01D-1623_120228_SN1120_0116_AD0KRVACXX_s_7_rg.sorted.bam	Alive	MALE	BLACK OR AFRICAN AMERICAN	NOT HISPANIC OR LATINO	Lung Adenocarcinoma	Aligned reads	TCGA-44-5643-01A	27FCEEC1-3298-4CDD-A4E6-8F5CF34604F0	Primary Tumor	Illumina HiSeq	d7fc0a17-7a0f-4345-904e-dd40d39ebbc3	Lung	53	ED5B47C1-569F-492B-8D6C-155E3BA79ACB	98EAE374-5F58-4544-BB02-BF605A09AD15	TCGA-44-5643-01A-01D-1623-02	HG19_Broad_variant	TCGA-44-5643	TCGA-LUAD	NA	s10778	Harvard Medical School	Christiana Healthcare	United States	NO	T2b	N2	Lung Adenocarcinoma- Not Otherwise Specified (NOS)	Stage IIIA	466775866	411926970	54848896	0.117505852
13722.58cfa831e4b0c9d6adf6ca1b	TCGA-DK-A2I6-01A-12D-A18D_120913_SN208_0429_AC187FACXX_s_6_rg.sorted	58cfa831e4b0c9d6adf6ca1b	TCGA-DK-A2I6-01A-12D-A18D_120913_SN208_0429_AC187FACXX_s_6_rg.sorted.filtered.	WGS	TCGA-DK-A2I6-01A-12D-A18D_120913_SN208_0429_AC187FACXX_s_6_rg.sorted	TCGA-DK-A2I6-01A-12D-A18D_120913_SN208_0429_AC187FACXX_s_6_rg.sorted.bam	57.02	NA	0.16	58cfa831e4b0c9d6adf6ca1b	TCGA-DK-A2I6-01A-12D-A18D_120913_SN208_0429_AC187FACXX_s_6_rg.sorted.bam	Alive	MALE	WHITE	NOT HISPANIC OR LATINO	Bladder Urothelial Carcinoma	Aligned reads	TCGA-DK-A2I6-01A	DE810AF0-4C18-4E8F-9836-F8ABC425E3EB	Primary Tumor	Illumina HiSeq	6567cd2d-a1e5-4226-9239-77c48c09c55e	Bladder	81	A536F8F9-3A68-4792-880D-387D78FD0C66	B791021D-173E-4B08-8769-A9F289818D11	TCGA-DK-A2I6-01A-12D-A18D-02	HG19_Broad_variant	TCGA-DK-A2I6	TCGA-BLCA	NA	s2703	Harvard Medical School	Memorial Sloan Kettering	United States	NO	T2b	N1	Muscle invasive urothelial carcinoma (pT2 or above)	Stage IV	432591950	412466362	20125588	0.046523261
13722.58cfa832e4b0c9d6adf6ce60	TCGA-GV-A3QF-01A-31D-A233_120904_SN1120_0186_BC1911ACXX_s_4_rg.sorted	58cfa832e4b0c9d6adf6ce60	TCGA-GV-A3QF-01A-31D-A233_120904_SN1120_0186_BC1911ACXX_s_4_rg.sorted.filtered.	WGS	TCGA-GV-A3QF-01A-31D-A233_120904_SN1120_0186_BC1911ACXX_s_4_rg.sorted	TCGA-GV-A3QF-01A-31D-A233_120904_SN1120_0186_BC1911ACXX_s_4_rg.sorted.bam	21.58	NA	0.16	58cfa832e4b0c9d6adf6ce60	TCGA-GV-A3QF-01A-31D-A233_120904_SN1120_0186_BC1911ACXX_s_4_rg.sorted.bam	Alive	MALE	WHITE	NOT HISPANIC OR LATINO	Bladder Urothelial Carcinoma	Aligned reads	TCGA-GV-A3QF-01A	47990D5E-A0E1-4752-86F5-4F5B84E219DF	Primary Tumor	Illumina HiSeq	bcac19c7-1e8c-40ba-a577-39fce12db063	Bladder	79	6647C98E-7AA1-49E4-A067-D53AEBACFF9C	F7B433D0-F5DA-4E9C-9C32-A614FB4F614C	TCGA-GV-A3QF-01A-31D-A233-26	HG19_Broad_variant	TCGA-GV-A3QF	TCGA-BLCA	NA	s2931	MD Anderson - Institute for Applied Cancer Science	BLN - Cleveland Clinic	United States	NO	T3b	N2	Muscle invasive urothelial carcinoma (pT2 or above)	Stage IV	456121278	436506344	19614934	0.043003769
13722.58cfa831e4b0c9d6adf6cc68	TCGA-EK-A2R8-01A-21D-A18I_140204_SN208_0508_BC2R1UACXX_s_4_rg.sorted	58cfa831e4b0c9d6adf6cc68	TCGA-EK-A2R8-01A-21D-A18I_140204_SN208_0508_BC2R1UACXX_s_4_rg.sorted.filtered.	WGS	TCGA-EK-A2R8-01A-21D-A18I_140204_SN208_0508_BC2R1UACXX_s_4_rg.sorted	TCGA-EK-A2R8-01A-21D-A18I_140204_SN208_0508_BC2R1UACXX_s_4_rg.sorted.bam	58.64	NA	0.17	58cfa831e4b0c9d6adf6cc68	TCGA-EK-A2R8-01A-21D-A18I_140204_SN208_0508_BC2R1UACXX_s_4_rg.sorted.bam	Alive	FEMALE	WHITE	NOT HISPANIC OR LATINO	Cervical Squamous Cell Carcinoma and Endocervical Adenocarcinoma	Aligned reads	TCGA-EK-A2R8-01A	D4510801-8CE4-4F10-8B31-25C0A39B5135	Primary Tumor	Illumina HiSeq	d050a7c3-8fe5-472e-bc71-4dff85991e92	Cervix	48	6B8E0AF3-1632-4FED-9A37-879EA013AE24	80B2C20E-8EFB-4105-8A96-A695FCFB73CB	TCGA-EK-A2R8-01A-21D-A18I-02	HG19_Broad_variant	TCGA-EK-A2R8	TCGA-CESC	NA	s1190	Harvard Medical School	Gynecologic Oncology Group	United States	NO	T1b2	N1	Cervical Squamous Cell Carcinoma	Not available	460120924	441072395	19048529	0.041398963
13722.58cfa832e4b0c9d6adf6cfc4	TCGA-FU-A3TQ-10A-01D-A232_140124_SN1120_0292_BD2F1HACXX_s_2_rg.sorted	58cfa832e4b0c9d6adf6cfc4	TCGA-FU-A3TQ-10A-01D-A232_140124_SN1120_0292_BD2F1HACXX_s_2_rg.sorted.filtered.	WGS	TCGA-FU-A3TQ-10A-01D-A232_140124_SN1120_0292_BD2F1HACXX_s_2_rg.sorted	TCGA-FU-A3TQ-10A-01D-A232_140124_SN1120_0292_BD2F1HACXX_s_2_rg.sorted.bam	67.6	NA	0.17	58cfa832e4b0c9d6adf6cfc4	TCGA-FU-A3TQ-10A-01D-A232_140124_SN1120_0292_BD2F1HACXX_s_2_rg.sorted.bam	Alive	FEMALE	WHITE	NOT HISPANIC OR LATINO	Cervical Squamous Cell Carcinoma and Endocervical Adenocarcinoma	Aligned reads	TCGA-FU-A3TQ-10A	7218AA6F-3345-484F-A329-A3B6169A67C7	Blood Derived Normal	Illumina HiSeq	ea233e9d-f242-4136-9f61-e20710d8c141	Cervix	55	B76ED8FA-2F4E-489F-AAF7-A69CC535C888	D4E0FFAC-F931-49AE-B959-F40F5E92F290	TCGA-FU-A3TQ-10A-01D-A232-26	HG19_Broad_variant	TCGA-FU-A3TQ	TCGA-CESC	NA	s1370	MD Anderson - Institute for Applied Cancer Science	International Genomics Consortium	United States	NO	T2b	N1	Cervical Squamous Cell Carcinoma	Not available	471385758	448394536	22991222	0.048773688
13722.58cfa831e4b0c9d6adf6c902	TCGA-DB-5273-01A-01D-1465_130808_SN208_0488_BC294YACXX_s_1_rg.sorted	58cfa831e4b0c9d6adf6c902	TCGA-DB-5273-01A-01D-1465_130808_SN208_0488_BC294YACXX_s_1_rg.sorted.filtered.	WGS	TCGA-DB-5273-01A-01D-1465_130808_SN208_0488_BC294YACXX_s_1_rg.sorted	TCGA-DB-5273-01A-01D-1465_130808_SN208_0488_BC294YACXX_s_1_rg.sorted.bam	64	1.9	0.15	58cfa831e4b0c9d6adf6c902	TCGA-DB-5273-01A-01D-1465_130808_SN208_0488_BC294YACXX_s_1_rg.sorted.bam	Alive	MALE	WHITE	NOT HISPANIC OR LATINO	Brain Lower Grade Glioma	Aligned reads	TCGA-DB-5273-01A	AE2DB022-EB4F-4B65-89B6-9FD4439DDEEF	Primary Tumor	Illumina HiSeq	844bcbca-fe48-4dee-be69-4cef2ac59e27	Brain	33	4BA48810-3915-4567-9D35-615DF00006E4	6F0ACC8E-2A73-4B08-AAA3-A29EBE61E6B7	TCGA-DB-5273-01A-01D-1465-02	HG19_Broad_variant	TCGA-DB-5273	TCGA-LGG	NA	s8751	Harvard Medical School	Mayo Clinic - Rochester	United States	NO	Not available	Not available	Astrocytoma	Not available	462953492	441653165	21300327	0.046009648
13722.58cfa82fe4b0c9d6adf6b942	TCGA-A5-A0GN-01A-11D-A043_120324_SN1120_0127_BC0L80ACXX_s_3_rg.sorted	58cfa82fe4b0c9d6adf6b942	TCGA-A5-A0GN-01A-11D-A043_120324_SN1120_0127_BC0L80ACXX_s_3_rg.sorted.filtered.	WGS	TCGA-A5-A0GN-01A-11D-A043_120324_SN1120_0127_BC0L80ACXX_s_3_rg.sorted	TCGA-A5-A0GN-01A-11D-A043_120324_SN1120_0127_BC0L80ACXX_s_3_rg.sorted.bam	65.96	1.81	0.16	58cfa82fe4b0c9d6adf6b942	TCGA-A5-A0GN-01A-11D-A043_120324_SN1120_0127_BC0L80ACXX_s_3_rg.sorted.bam	Alive	FEMALE	WHITE	NOT HISPANIC OR LATINO	Uterine Corpus Endometrial Carcinoma	Aligned reads	TCGA-A5-A0GN-01A	A2A2DBDA-D10C-49C4-86A8-61BAF6160CDA	Primary Tumor	Illumina HiSeq	7270b44f-635f-48bf-b3c4-8042b4557613	Uterus	65	F6F9C40B-1E58-47A3-B518-9694FB5FF2CF	41896FDE-677E-419C-B8B9-0171D6669A4A	TCGA-A5-A0GN-01A-11D-A043-02	HG19_Broad_variant	TCGA-A5-A0GN	TCGA-UCEC	NA	s4589	Harvard Medical School	Cedars Sinai	None	NO	Not available	Not available	Endometrioid endometrial adenocarcinoma	Not available	459563652	433391642	26172010	0.056949695
13722.58cfa830e4b0c9d6adf6c254	TCGA-C5-A2LX-10A-01D-A18I_140206_SN1222_0239_BC2RAKACXX_s_7_rg.sorted	58cfa830e4b0c9d6adf6c254	TCGA-C5-A2LX-10A-01D-A18I_140206_SN1222_0239_BC2RAKACXX_s_7_rg.sorted.filtered.	WGS	TCGA-C5-A2LX-10A-01D-A18I_140206_SN1222_0239_BC2RAKACXX_s_7_rg.sorted	TCGA-C5-A2LX-10A-01D-A18I_140206_SN1222_0239_BC2RAKACXX_s_7_rg.sorted.bam	24.64	NA	0.16	58cfa830e4b0c9d6adf6c254	TCGA-C5-A2LX-10A-01D-A18I_140206_SN1222_0239_BC2RAKACXX_s_7_rg.sorted.bam	Alive	FEMALE	WHITE	NOT HISPANIC OR LATINO	Cervical Squamous Cell Carcinoma and Endocervical Adenocarcinoma	Aligned reads	TCGA-C5-A2LX-10A	B82F4C6D-530F-4B0E-8F33-995633CB254A	Blood Derived Normal	Illumina HiSeq	2ae4bce7-ffc3-4bce-a766-63d284bcab75	Cervix	54	9D41477D-8B08-46BA-ABDD-865BBAAD1F81	A7161C5A-7BA3-4DD8-9403-28B22C2E7147	TCGA-C5-A2LX-10A-01D-A18I-02	HG19_Broad_variant	TCGA-C5-A2LX	TCGA-CESC	NA	s1172	Harvard Medical School	Medical College of Wisconsin	United States	NO	T2	N1	Cervical Squamous Cell Carcinoma	Not available	454758658	439222006	15536652	0.03416461
13722.58cfa830e4b0c9d6adf6c0fe	TCGA-B5-A0K4-01A-11D-A043_120504_SN590_0156_BC0H68ACXX_s_3_rg.sorted	58cfa830e4b0c9d6adf6c0fe	TCGA-B5-A0K4-01A-11D-A043_120504_SN590_0156_BC0H68ACXX_s_3_rg.sorted.filtered.	WGS	TCGA-B5-A0K4-01A-11D-A043_120504_SN590_0156_BC0H68ACXX_s_3_rg.sorted	TCGA-B5-A0K4-01A-11D-A043_120504_SN590_0156_BC0H68ACXX_s_3_rg.sorted.bam	31.24	2.03	0.14	58cfa830e4b0c9d6adf6c0fe	TCGA-B5-A0K4-01A-11D-A043_120504_SN590_0156_BC0H68ACXX_s_3_rg.sorted.bam	Alive	FEMALE	Not available	Not available	Uterine Corpus Endometrial Carcinoma	Aligned reads	TCGA-B5-A0K4-01A	A8F38E37-978B-4435-B676-E8D4C34DA909	Primary Tumor	Illumina HiSeq	a95ec772-f010-453f-b4a3-20abf1f681e3	Uterus	51	A4AC1F6E-3411-47AE-9592-513B3D32223F	4612DB59-3A8E-4F32-968A-76BCE0D4F042	TCGA-B5-A0K4-01A-11D-A043-02	HG19_Broad_variant	TCGA-B5-A0K4	TCGA-UCEC	NA	s5389	Harvard Medical School	Duke	United States	NO	Not available	Not available	Endometrioid endometrial adenocarcinoma	Not available	462085562	393903487	68182075	0.147552922
13722.58cfa82fe4b0c9d6adf6b896	TCGA-49-6742-01A-11D-1853_111218_SN208_0258_C054RACXX_s_1_rg.sorted	58cfa82fe4b0c9d6adf6b896	TCGA-49-6742-01A-11D-1853_111218_SN208_0258_C054RACXX_s_1_rg.sorted.filtered.	WGS	TCGA-49-6742-01A-11D-1853_111218_SN208_0258_C054RACXX_s_1_rg.sorted	TCGA-49-6742-01A-11D-1853_111218_SN208_0258_C054RACXX_s_1_rg.sorted.bam	39.7	2	0.13	58cfa82fe4b0c9d6adf6b896	TCGA-49-6742-01A-11D-1853_111218_SN208_0258_C054RACXX_s_1_rg.sorted.bam	Alive	MALE	WHITE	NOT HISPANIC OR LATINO	Lung Adenocarcinoma	Aligned reads	TCGA-49-6742-01A	21FB46F9-4BBB-441C-AF19-A687E9138344	Primary Tumor	Illumina HiSeq	eeeb9a6f-97a9-4db9-aeb9-c5afaf9d0153	Lung	70	F0A4AE58-D5BC-4AB0-B1CF-0D951EA91FC7	04467FAB-BB2F-4F26-AF9E-39C09D920A63	TCGA-49-6742-01A-11D-1853-02	HG19_Broad_variant	TCGA-49-6742	TCGA-LUAD	NA	s10655	Harvard Medical School	Johns Hopkins	United States	NO	T2a	N1	Mucinous (Colloid) Carcinoma	Stage IIA	429434206	406660622	22773584	0.053031602
13722.58cfa831e4b0c9d6adf6cb4b	TCGA-EE-A2A6-06A-11D-A18Y_120726_SN590_0172_BC0WN3ACXX_s_1_rg.sorted	58cfa831e4b0c9d6adf6cb4b	TCGA-EE-A2A6-06A-11D-A18Y_120726_SN590_0172_BC0WN3ACXX_s_1_rg.sorted.filtered.	WGS	TCGA-EE-A2A6-06A-11D-A18Y_120726_SN590_0172_BC0WN3ACXX_s_1_rg.sorted	TCGA-EE-A2A6-06A-11D-A18Y_120726_SN590_0172_BC0WN3ACXX_s_1_rg.sorted.bam	65.73	NA	0.16	58cfa831e4b0c9d6adf6cb4b	TCGA-EE-A2A6-06A-11D-A18Y_120726_SN590_0172_BC0WN3ACXX_s_1_rg.sorted.bam	Alive	MALE	WHITE	NOT HISPANIC OR LATINO	Skin Cutaneous Melanoma	Aligned reads	TCGA-EE-A2A6-06A	CDCF4D91-98A1-4A65-98DD-C6FC80805A0C	Metastatic	Illumina HiSeq	6d7d5e8e-5581-42f1-9c7f-72f105da496d	Skin	43	5BB8D694-E4C5-4B02-91D6-B152DCDBA345	3C47A989-E13A-436B-8F57-783B8628D6C9	TCGA-EE-A2A6-06A-11D-A18Y-02	HG19_Broad_variant	TCGA-EE-A2A6	TCGA-SKCM	NA	s7680	Harvard Medical School	University of Sydney	Australia	NO	T1a	N0	Not available	Stage IA	449800900	420873648	28927252	0.064311236
13722.58cfa831e4b0c9d6adf6cafc	TCGA-EA-A3QE-10A-01D-A245_140124_SN1440_0179_BD2DRDACXX_s_4_rg.sorted	58cfa831e4b0c9d6adf6cafc	TCGA-EA-A3QE-10A-01D-A245_140124_SN1440_0179_BD2DRDACXX_s_4_rg.sorted.filtered.	WGS	TCGA-EA-A3QE-10A-01D-A245_140124_SN1440_0179_BD2DRDACXX_s_4_rg.sorted	TCGA-EA-A3QE-10A-01D-A245_140124_SN1440_0179_BD2DRDACXX_s_4_rg.sorted.bam	52.94	NA	0.15	58cfa831e4b0c9d6adf6cafc	TCGA-EA-A3QE-10A-01D-A245_140124_SN1440_0179_BD2DRDACXX_s_4_rg.sorted.bam	Alive	FEMALE	WHITE	NOT HISPANIC OR LATINO	Cervical Squamous Cell Carcinoma and Endocervical Adenocarcinoma	Aligned reads	TCGA-EA-A3QE-10A	A4E444B5-BBCA-4EF0-B92F-908D608CBB91	Blood Derived Normal	Illumina HiSeq	dfcbe88f-984f-4e3b-bbe6-02ac2ea58cf6	Cervix	45	1AB52CDC-8A5C-4F21-AEC9-F4BE1691C1CE	D6202D9F-5AFD-4AA6-A4AD-05D1D5EF4147	TCGA-EA-A3QE-10A-01D-A245-26	HG19_Broad_variant	TCGA-EA-A3QE	TCGA-CESC	NA	s1363	MD Anderson - Institute for Applied Cancer Science	Asterand	Russia	NO	T1b	N0	Cervical Squamous Cell Carcinoma	Not available	445114006	426702646	18411360	0.041363246
13722.58cfa831e4b0c9d6adf6c648	TCGA-CG-4466-10A-01D-1154_121026_SN1120_0197_AC1878ACXX_s_6_rg.sorted	58cfa831e4b0c9d6adf6c648	TCGA-CG-4466-10A-01D-1154_121026_SN1120_0197_AC1878ACXX_s_6_rg.sorted.filtered.	WGS	TCGA-CG-4466-10A-01D-1154_121026_SN1120_0197_AC1878ACXX_s_6_rg.sorted	TCGA-CG-4466-10A-01D-1154_121026_SN1120_0197_AC1878ACXX_s_6_rg.sorted.bam	67.9	1.9	0.15	58cfa831e4b0c9d6adf6c648	TCGA-CG-4466-10A-01D-1154_121026_SN1120_0197_AC1878ACXX_s_6_rg.sorted.bam	Alive	FEMALE	Not available	Not available	Stomach Adenocarcinoma	Aligned reads	TCGA-CG-4466-10A	2F1B96B2-7031-4F7D-9490-14728D320F3E	Blood Derived Normal	Illumina HiSeq	af58bea8-9aeb-47c8-946e-6b197b06ea79	Stomach	81	2775F741-265C-4B56-9D75-AF665CCBFC8A	45323803-2E2E-4A6F-B8C7-1D74C29E9C84	TCGA-CG-4466-10A-01D-1154-02	HG19_Broad_variant	TCGA-CG-4466	TCGA-STAD	NA	s14761	Harvard Medical School	Indivumed	Germany	NO	T2a	N0	Stomach Intestinal Adenocarcinoma Not Otherwise Specified (NOS)	Stage IB	468566810	447417636	21149174	0.045135877
13722.58cfa831e4b0c9d6adf6cb0a	TCGA-DU-6408-10A-01D-1703_130813_SN1440_0161_BC29ENACXX_s_7_rg.sorted	58cfa831e4b0c9d6adf6cb0a	TCGA-DU-6408-10A-01D-1703_130813_SN1440_0161_BC29ENACXX_s_7_rg.sorted.filtered.	WGS	TCGA-DU-6408-10A-01D-1703_130813_SN1440_0161_BC29ENACXX_s_7_rg.sorted	TCGA-DU-6408-10A-01D-1703_130813_SN1440_0161_BC29ENACXX_s_7_rg.sorted.bam	78	1.9	0.15	58cfa831e4b0c9d6adf6cb0a	TCGA-DU-6408-10A-01D-1703_130813_SN1440_0161_BC29ENACXX_s_7_rg.sorted.bam	Dead	FEMALE	WHITE	NOT HISPANIC OR LATINO	Brain Lower Grade Glioma	Aligned reads	TCGA-DU-6408-10A	14375753-A69F-41E0-B910-2BB8E84CC43A	Blood Derived Normal	Illumina HiSeq	8157eb3b-a140-425c-af13-e727b719c9ec	Brain	23	BD47E91E-1D28-4890-8596-6493EA7C8639	72A17A30-A2A6-4077-92FB-FBAEBA75E266	TCGA-DU-6408-10A-01D-1703-02	HG19_Broad_variant	TCGA-DU-6408	TCGA-LGG	3470	s8139	Harvard Medical School	Henry Ford Hospital	United States	NO	Not available	Not available	Oligodendroglioma	Not available	439777128	417102938	22674190	0.051558366
13722.58cfa832e4b0c9d6adf6d35e	TCGA-L5-A43I-01A-11D-A248_121212_SN1120_0205_AC1F18ACXX_s_5_rg.sorted	58cfa832e4b0c9d6adf6d35e	TCGA-L5-A43I-01A-11D-A248_121212_SN1120_0205_AC1F18ACXX_s_5_rg.sorted.filtered.	WGS	TCGA-L5-A43I-01A-11D-A248_121212_SN1120_0205_AC1F18ACXX_s_5_rg.sorted	TCGA-L5-A43I-01A-11D-A248_121212_SN1120_0205_AC1F18ACXX_s_5_rg.sorted.bam	27.04	NA	0.15	58cfa832e4b0c9d6adf6d35e	TCGA-L5-A43I-01A-11D-A248_121212_SN1120_0205_AC1F18ACXX_s_5_rg.sorted.bam	Dead	MALE	WHITE	Not available	Esophageal Carcinoma	Aligned reads	TCGA-L5-A43I-01A	22EE75E0-5D61-41F4-AACD-B4E09C70D2C3	Primary Tumor	Illumina HiSeq	deef8598-1109-476b-b3f7-ca8bd62bf710	Esophagus	77	210B53EB-2664-4E0E-A00B-A24838804726	4E5B2FFE-BCF1-485A-B507-2B332BE6DF98	TCGA-L5-A43I-01A-11D-A248-26	HG19_Broad_variant	TCGA-L5-A43I	TCGA-ESCA	556	s1836	MD Anderson - Institute for Applied Cancer Science	University of Michigan	United States	NO	T3	N1	Not available	Stage IIIA	460953358	409800194	51153164	0.110972538
13722.58cfa830e4b0c9d6adf6c193	TCGA-BA-5555-10A-01D-1509_120420_SN208_0285_AD0T5JACXX_s_5_rg.sorted	58cfa830e4b0c9d6adf6c193	TCGA-BA-5555-10A-01D-1509_120420_SN208_0285_AD0T5JACXX_s_5_rg.sorted.filtered.	WGS	TCGA-BA-5555-10A-01D-1509_120420_SN208_0285_AD0T5JACXX_s_5_rg.sorted	TCGA-BA-5555-10A-01D-1509_120420_SN208_0285_AD0T5JACXX_s_5_rg.sorted.bam	64.4	1.9	0.14	58cfa830e4b0c9d6adf6c193	TCGA-BA-5555-10A-01D-1509_120420_SN208_0285_AD0T5JACXX_s_5_rg.sorted.bam	Alive	MALE	BLACK OR AFRICAN AMERICAN	NOT HISPANIC OR LATINO	Head and Neck Squamous Cell Carcinoma	Aligned reads	TCGA-BA-5555-10A	8970F713-4A7A-4125-892C-6A34139371D8	Blood Derived Normal	Illumina HiSeq	cb082daa-fb68-4836-bd36-abeed40b581c	Head and Neck	54	99CA3C12-0D63-428F-8B1B-03E4A3E8E233	8837A50C-34E3-471D-89FE-D9444255804B	TCGA-BA-5555-10A-01D-1509-02	HG19_Broad_variant	TCGA-BA-5555	TCGA-HNSC	NA	s16317	Harvard Medical School	UNC	None	NO	T3	N2c	Head and Neck Squamous Cell Carcinoma	Stage IVA	453917954	430917122	23000832	0.050671783
13722.58cfa830e4b0c9d6adf6bfd2	TCGA-BG-A0MS-10A-02D-A101_120406_SN208_0281_AC0KDBACXX_s_8_rg.sorted	58cfa830e4b0c9d6adf6bfd2	TCGA-BG-A0MS-10A-02D-A101_120406_SN208_0281_AC0KDBACXX_s_8_rg.sorted.filtered.	WGS	TCGA-BG-A0MS-10A-02D-A101_120406_SN208_0281_AC0KDBACXX_s_8_rg.sorted	TCGA-BG-A0MS-10A-02D-A101_120406_SN208_0281_AC0KDBACXX_s_8_rg.sorted.bam	6.56	1.86	0.16	58cfa830e4b0c9d6adf6bfd2	TCGA-BG-A0MS-10A-02D-A101_120406_SN208_0281_AC0KDBACXX_s_8_rg.sorted.bam	Alive	FEMALE	WHITE	NOT HISPANIC OR LATINO	Uterine Corpus Endometrial Carcinoma	Aligned reads	TCGA-BG-A0MS-10A	A798A8CC-4E72-4A8C-9E20-74A14DEAFD12	Blood Derived Normal	Illumina HiSeq	8c7d0948-d0c3-4bd5-bd25-bf8b70f1e346	Uterus	53	13F70704-8617-4547-BD50-A41C1DB3C6B2	F25B6FF4-0207-428C-8FF1-DD40235D0D0C	TCGA-BG-A0MS-10A-02D-A101-02	HG19_Broad_variant	TCGA-BG-A0MS	TCGA-UCEC	NA	s4602	Harvard Medical School	University of Pittsburgh	None	NO	Not available	Not available	Endometrioid endometrial adenocarcinoma	Not available	427152770	407254149	19898621	0.046584319
13722.58cfa831e4b0c9d6adf6c574	TCGA-CN-4738-10A-01D-1509_120420_SN208_0286_BD0T87ACXX_s_2_rg.sorted	58cfa831e4b0c9d6adf6c574	TCGA-CN-4738-10A-01D-1509_120420_SN208_0286_BD0T87ACXX_s_2_rg.sorted.filtered.	WGS	TCGA-CN-4738-10A-01D-1509_120420_SN208_0286_BD0T87ACXX_s_2_rg.sorted	TCGA-CN-4738-10A-01D-1509_120420_SN208_0286_BD0T87ACXX_s_2_rg.sorted.bam	52.4	1.9	0.15	58cfa831e4b0c9d6adf6c574	TCGA-CN-4738-10A-01D-1509_120420_SN208_0286_BD0T87ACXX_s_2_rg.sorted.bam	Dead	MALE	WHITE	NOT HISPANIC OR LATINO	Head and Neck Squamous Cell Carcinoma	Aligned reads	TCGA-CN-4738-10A	97640EF0-0259-4244-95BA-48D28C60B372	Blood Derived Normal	Illumina HiSeq	6420a19a-13dc-4a15-9792-d6c02672c4c8	Head and Neck	53	51622170-A903-43CB-BC38-4D40C7EA170F	0487F393-1CF0-4CB4-864F-FA2C895E2E07	TCGA-CN-4738-10A-01D-1509-02	HG19_Broad_variant	TCGA-CN-4738	TCGA-HNSC	436	s16182	Harvard Medical School	University of Pittsburgh	None	NO	T4a	N0	Head and Neck Squamous Cell Carcinoma	Stage IVA	445539824	424034947	21504877	0.048267014
13722.58cfa831e4b0c9d6adf6c34c	TCGA-CG-4476-10A-01D-1154_130815_VM001_0006_VMR0006CXX_s_8_rg.sorted	58cfa831e4b0c9d6adf6c34c	TCGA-CG-4476-10A-01D-1154_130815_VM001_0006_VMR0006CXX_s_8_rg.sorted.filtered.	WGS	TCGA-CG-4476-10A-01D-1154_130815_VM001_0006_VMR0006CXX_s_8_rg.sorted	TCGA-CG-4476-10A-01D-1154_130815_VM001_0006_VMR0006CXX_s_8_rg.sorted.bam	67.9	1.9	0.16	58cfa831e4b0c9d6adf6c34c	TCGA-CG-4476-10A-01D-1154_130815_VM001_0006_VMR0006CXX_s_8_rg.sorted.bam	Alive	MALE	Not available	Not available	Stomach Adenocarcinoma	Aligned reads	TCGA-CG-4476-10A	442D7415-D095-4962-8296-A14390BAD40A	Blood Derived Normal	Illumina HiSeq	a6ccc4b9-9b2d-4960-900b-4e637c691eee	Stomach	69	15D8F5B3-63C4-400A-83C3-49B0A68CA1EF	E6AEDF0B-5818-444A-A4F0-D374F531BDB5	TCGA-CG-4476-10A-01D-1154-02	HG19_Broad_variant	TCGA-CG-4476	TCGA-STAD	NA	s14829	Harvard Medical School	Indivumed	Germany	NO	T4b	N3a	Stomach Adenocarcinoma Diffuse Type	Stage IIIC	448807542	427082964	21724578	0.048405109
13722.58cfa831e4b0c9d6adf6c3aa	TCGA-CG-5723-11A-02D-1598_121011_SN208_0434_AC18MYACXX_s_6_rg.sorted	58cfa831e4b0c9d6adf6c3aa	TCGA-CG-5723-11A-02D-1598_121011_SN208_0434_AC18MYACXX_s_6_rg.sorted.filtered.	WGS	TCGA-CG-5723-11A-02D-1598_121011_SN208_0434_AC18MYACXX_s_6_rg.sorted	TCGA-CG-5723-11A-02D-1598_121011_SN208_0434_AC18MYACXX_s_6_rg.sorted.bam	393.3	1.9	0.14	58cfa831e4b0c9d6adf6c3aa	TCGA-CG-5723-11A-02D-1598_121011_SN208_0434_AC18MYACXX_s_6_rg.sorted.bam	Alive	MALE	Not available	Not available	Stomach Adenocarcinoma	Aligned reads	TCGA-CG-5723-11A	0F00AD32-E4BE-49D4-A02A-D233BFC913C5	Solid Tissue Normal	Illumina HiSeq	6bd76290-af9b-4812-8b89-e9a8f8416fbc	Stomach	83	CDB68733-745A-4DA9-BF49-B0E0E74A3332	E9EA0FC9-4BF4-40E1-9AA8-D3D278CD630E	TCGA-CG-5723-11A-02D-1598-02	HG19_Broad_variant	TCGA-CG-5723	TCGA-STAD	NA	s15329	Harvard Medical School	Indivumed	Germany	NO	T2	N1	Stomach Adenocarcinoma Not Otherwise Specified (NOS)	Stage II	441013946	420992239	20021707	0.04539926
13722.58cfa832e4b0c9d6adf6d545	TCGA-L5-A43E-01A-11D-A248_130115_SN590_0207_AC1H8PACXX_s_1_rg.sorted	58cfa832e4b0c9d6adf6d545	TCGA-L5-A43E-01A-11D-A248_130115_SN590_0207_AC1H8PACXX_s_1_rg.sorted.filtered.	WGS	TCGA-L5-A43E-01A-11D-A248_130115_SN590_0207_AC1H8PACXX_s_1_rg.sorted	TCGA-L5-A43E-01A-11D-A248_130115_SN590_0207_AC1H8PACXX_s_1_rg.sorted.bam	40.6	NA	0.15	58cfa832e4b0c9d6adf6d545	TCGA-L5-A43E-01A-11D-A248_130115_SN590_0207_AC1H8PACXX_s_1_rg.sorted.bam	Alive	MALE	WHITE	Not available	Esophageal Carcinoma	Aligned reads	TCGA-L5-A43E-01A	6969FE5A-5993-48E5-95C5-C5C7D3D08205	Primary Tumor	Illumina HiSeq	70d7fe7a-b9ff-4651-94bd-cc39c64b3657	Esophagus	74	5C8F603A-B8D3-407C-8E74-559C5F8C4D0E	2BDCF492-4741-430F-B1C3-ED029AD05FD6	TCGA-L5-A43E-01A-11D-A248-26	HG19_Broad_variant	TCGA-L5-A43E	TCGA-ESCA	NA	s1916	MD Anderson - Institute for Applied Cancer Science	University of Michigan	United States	NO	T1	N0	Not available	Stage I	448942892	419104256	29838636	0.066464213
13722.58cfa830e4b0c9d6adf6bc74	TCGA-AX-A1CJ-11A-11D-A133_120511_SN1120_0141_BC0VK9ACXX_s_6_rg.sorted	58cfa830e4b0c9d6adf6bc74	TCGA-AX-A1CJ-11A-11D-A133_120511_SN1120_0141_BC0VK9ACXX_s_6_rg.sorted.filtered.	WGS	TCGA-AX-A1CJ-11A-11D-A133_120511_SN1120_0141_BC0VK9ACXX_s_6_rg.sorted	TCGA-AX-A1CJ-11A-11D-A133_120511_SN1120_0141_BC0VK9ACXX_s_6_rg.sorted.bam	73.42	1.95	0.15	58cfa830e4b0c9d6adf6bc74	TCGA-AX-A1CJ-11A-11D-A133_120511_SN1120_0141_BC0VK9ACXX_s_6_rg.sorted.bam	Alive	FEMALE	BLACK OR AFRICAN AMERICAN	NOT HISPANIC OR LATINO	Uterine Corpus Endometrial Carcinoma	Aligned reads	TCGA-AX-A1CJ-11A	ABAF757B-F79F-40BD-96E3-E2C0F63061F0	Solid Tissue Normal	Illumina HiSeq	c62b26b6-8926-42d4-8602-bb8462ef7956	Uterus	59	210AE0CA-30CB-48EE-AE34-9228DBB7EE19	B3D0D218-03CC-4922-BB97-CB8415CC7B69	TCGA-AX-A1CJ-11A-11D-A133-02	HG19_Broad_variant	TCGA-AX-A1CJ	TCGA-UCEC	NA	s4998	Harvard Medical School	Gynecologic Oncology Group	None	NO	Not available	Not available	Endometrioid endometrial adenocarcinoma	Not available	450927434	430412767	20514667	0.045494387
13722.58cfa831e4b0c9d6adf6c6fc	TCGA-CV-5431-01A-01D-1509_120420_SN208_0285_AD0T5JACXX_s_3_rg.sorted	58cfa831e4b0c9d6adf6c6fc	TCGA-CV-5431-01A-01D-1509_120420_SN208_0285_AD0T5JACXX_s_3_rg.sorted.filtered.	WGS	TCGA-CV-5431-01A-01D-1509_120420_SN208_0285_AD0T5JACXX_s_3_rg.sorted	TCGA-CV-5431-01A-01D-1509_120420_SN208_0285_AD0T5JACXX_s_3_rg.sorted.bam	464.7	1.8	0.15	58cfa831e4b0c9d6adf6c6fc	TCGA-CV-5431-01A-01D-1509_120420_SN208_0285_AD0T5JACXX_s_3_rg.sorted.bam	Dead	MALE	WHITE	HISPANIC OR LATINO	Head and Neck Squamous Cell Carcinoma	Aligned reads	TCGA-CV-5431-01A	64BB5550-2735-4401-A0DB-58EC1020A32D	Primary Tumor	Illumina HiSeq	0cba1ad9-9899-40b0-9fa7-dc39030c04e7	Head and Neck	73	BE567C0A-3833-45D7-B846-D229A8E16E16	D751368D-5948-42EF-8C61-D24595CAC1E9	TCGA-CV-5431-01A-01D-1509-02	HG19_Broad_variant	TCGA-CV-5431	TCGA-HNSC	522	s16334	Harvard Medical School	MD Anderson Cancer Center	None	NO	T3	N2c	Head and Neck Squamous Cell Carcinoma	Stage IVA	431988002	404396190	27591812	0.063871709
13722.58cfa831e4b0c9d6adf6c38c	TCGA-CD-5803-10A-01D-1598_121107_SN590_0199_AC179PACXX_s_8_rg.sorted	58cfa831e4b0c9d6adf6c38c	TCGA-CD-5803-10A-01D-1598_121107_SN590_0199_AC179PACXX_s_8_rg.sorted.filtered.	WGS	TCGA-CD-5803-10A-01D-1598_121107_SN590_0199_AC179PACXX_s_8_rg.sorted	TCGA-CD-5803-10A-01D-1598_121107_SN590_0199_AC179PACXX_s_8_rg.sorted.bam	493.3	1.9	0.17	58cfa831e4b0c9d6adf6c38c	TCGA-CD-5803-10A-01D-1598_121107_SN590_0199_AC179PACXX_s_8_rg.sorted.bam	Alive	FEMALE	ASIAN	NOT HISPANIC OR LATINO	Stomach Adenocarcinoma	Aligned reads	TCGA-CD-5803-10A	33901C6F-9180-4A19-866C-F4AC6BEC76DA	Blood Derived Normal	Illumina HiSeq	c5245994-d084-4ea6-b869-e4f9a02b9ad8	Stomach	78	903B78B4-31A7-48AD-825F-294F31A91BDA	773B46FD-7ED6-40A1-9434-CA1DCC7B3334	TCGA-CD-5803-10A-01D-1598-02	HG19_Broad_variant	TCGA-CD-5803	TCGA-STAD	NA	s14977	Harvard Medical School	ILSbio	Vietnam	NO	T3	N0	Stomach Adenocarcinoma Not Otherwise Specified (NOS)	Stage II	426111698	402759058	23352640	0.054804034
13722.58cfa831e4b0c9d6adf6c6e0	TCGA-CG-4442-10A-01D-1154_130815_VM001_0004_VMR0004CXX_s_2_rg.sorted	58cfa831e4b0c9d6adf6c6e0	TCGA-CG-4442-10A-01D-1154_130815_VM001_0004_VMR0004CXX_s_2_rg.sorted.filtered.	WGS	TCGA-CG-4442-10A-01D-1154_130815_VM001_0004_VMR0004CXX_s_2_rg.sorted	TCGA-CG-4442-10A-01D-1154_130815_VM001_0004_VMR0004CXX_s_2_rg.sorted.bam	57.9	1.9	0.16	58cfa831e4b0c9d6adf6c6e0	TCGA-CG-4442-10A-01D-1154_130815_VM001_0004_VMR0004CXX_s_2_rg.sorted.bam	Alive	MALE	Not available	Not available	Stomach Adenocarcinoma	Aligned reads	TCGA-CG-4442-10A	8FCCFF71-3710-4CB9-B8AF-61707AEBE5D8	Blood Derived Normal	Illumina HiSeq	c3e26eec-0792-4737-ad87-9d9a95fa438f	Stomach	85	85F0304A-7ED7-4715-B1B3-655DF4C87FBF	A0B6BE92-8B83-4971-B845-D3A5DAB98106	TCGA-CG-4442-10A-01D-1154-02	HG19_Broad_variant	TCGA-CG-4442	TCGA-STAD	NA	s15322	Harvard Medical School	Indivumed	Germany	NO	T2	N0	Stomach Intestinal Adenocarcinoma Not Otherwise Specified (NOS)	Stage IB	432833918	407158240	25675678	0.059319931
13722.58cfa82fe4b0c9d6adf6b6a0	TCGA-44-6778-10A-01D-1853_120312_SN1120_0120_AD0PYGACXX_s_6_rg.sorted	58cfa82fe4b0c9d6adf6b6a0	TCGA-44-6778-10A-01D-1853_120312_SN1120_0120_AD0PYGACXX_s_6_rg.sorted.filtered.	WGS	TCGA-44-6778-10A-01D-1853_120312_SN1120_0120_AD0PYGACXX_s_6_rg.sorted	TCGA-44-6778-10A-01D-1853_120312_SN1120_0120_AD0PYGACXX_s_6_rg.sorted.bam	179	1.9	0.15	58cfa82fe4b0c9d6adf6b6a0	TCGA-44-6778-10A-01D-1853_120312_SN1120_0120_AD0PYGACXX_s_6_rg.sorted.bam	Alive	MALE	BLACK OR AFRICAN AMERICAN	Not available	Lung Adenocarcinoma	Aligned reads	TCGA-44-6778-10A	5D5CC436-6E57-4D23-A164-7F5153C2E666	Blood Derived Normal	Illumina HiSeq	81a9ac95-7603-496d-a966-9fa6ebf33f49	Lung	59	BEBC6D2B-2535-4ADD-8F65-95C1666A5B1D	014CA609-0E9A-4A43-A9DD-25BBBE06FAE7	TCGA-44-6778-10A-01D-1853-02	HG19_Broad_variant	TCGA-44-6778	TCGA-LUAD	NA	s11343	Harvard Medical School	Christiana Healthcare	United States	NO	T1	N0	Lung Adenocarcinoma- Not Otherwise Specified (NOS)	Stage IA	465252172	392119896	73132276	0.157188468
13722.58cfa831e4b0c9d6adf6cc40	TCGA-EK-A2R7-01A-11D-A18I_140204_SN208_0508_BC2R1UACXX_s_3_rg.sorted	58cfa831e4b0c9d6adf6cc40	TCGA-EK-A2R7-01A-11D-A18I_140204_SN208_0508_BC2R1UACXX_s_3_rg.sorted.filtered.	WGS	TCGA-EK-A2R7-01A-11D-A18I_140204_SN208_0508_BC2R1UACXX_s_3_rg.sorted	TCGA-EK-A2R7-01A-11D-A18I_140204_SN208_0508_BC2R1UACXX_s_3_rg.sorted.bam	66.58	NA	0.17	58cfa831e4b0c9d6adf6cc40	TCGA-EK-A2R7-01A-11D-A18I_140204_SN208_0508_BC2R1UACXX_s_3_rg.sorted.bam	Alive	FEMALE	WHITE	NOT HISPANIC OR LATINO	Cervical Squamous Cell Carcinoma and Endocervical Adenocarcinoma	Aligned reads	TCGA-EK-A2R7-01A	D7A75BF5-5189-4978-99D9-FCEF91C9FBD2	Primary Tumor	Illumina HiSeq	b998e76d-dff1-4454-abce-bbe7b5a6c398	Cervix	45	EE9A22DF-8612-4B71-AF3A-6B16C73197EA	9C763A04-CC5B-41E1-A5AC-2CB06B9E80C3	TCGA-EK-A2R7-01A-11D-A18I-02	HG19_Broad_variant	TCGA-EK-A2R7	TCGA-CESC	NA	s1526	Harvard Medical School	Gynecologic Oncology Group	United States	NO	T1b1	N1	Cervical Squamous Cell Carcinoma	Not available	458361570	438682926	19678644	0.042932578
13722.58cfa832e4b0c9d6adf6d20c	TCGA-HC-7233-10A-01D-2111_130517_SN590_0231_BC24V6ACXX_s_7_rg.sorted	58cfa832e4b0c9d6adf6d20c	TCGA-HC-7233-10A-01D-2111_130517_SN590_0231_BC24V6ACXX_s_7_rg.sorted.filtered.	WGS	TCGA-HC-7233-10A-01D-2111_130517_SN590_0231_BC24V6ACXX_s_7_rg.sorted	TCGA-HC-7233-10A-01D-2111_130517_SN590_0231_BC24V6ACXX_s_7_rg.sorted.bam	326.6	NA	0.15	58cfa832e4b0c9d6adf6d20c	TCGA-HC-7233-10A-01D-2111_130517_SN590_0231_BC24V6ACXX_s_7_rg.sorted.bam	Alive	MALE	WHITE	Not available	Prostate Adenocarcinoma	Aligned reads	TCGA-HC-7233-10A	E2B33861-2247-413F-B2E5-9BE3B604666C	Blood Derived Normal	Illumina HiSeq	5e685d94-c8fe-4fd0-945f-268e1a8d4d77	Prostate	73	E2E7CA1B-2EB0-4DCB-8887-CC9D4F1D9EC1	A1FA2146-4996-4D78-9BFC-B31F884ABD6D	TCGA-HC-7233-10A-01D-2111-02	HG19_Broad_variant	TCGA-HC-7233	TCGA-PRAD	NA	s3631	Harvard Medical School	International Genomics Consortium	Yemen	NO	T2a	N0	Prostate Adenocarcinoma Acinar Type	Not available	452107774	425857897	26249877	0.058061105
13722.58cfa831e4b0c9d6adf6c5a8	TCGA-CN-4731-10A-01D-1431_120513_SN590_0157_AD0PU3ACXX_s_8_rg.sorted	58cfa831e4b0c9d6adf6c5a8	TCGA-CN-4731-10A-01D-1431_120513_SN590_0157_AD0PU3ACXX_s_8_rg.sorted.filtered.	WGS	TCGA-CN-4731-10A-01D-1431_120513_SN590_0157_AD0PU3ACXX_s_8_rg.sorted	TCGA-CN-4731-10A-01D-1431_120513_SN590_0157_AD0PU3ACXX_s_8_rg.sorted.bam	550.4	1.9	0.15	58cfa831e4b0c9d6adf6c5a8	TCGA-CN-4731-10A-01D-1431_120513_SN590_0157_AD0PU3ACXX_s_8_rg.sorted.bam	Alive	FEMALE	WHITE	NOT HISPANIC OR LATINO	Head and Neck Squamous Cell Carcinoma	Aligned reads	TCGA-CN-4731-10A	50E25A4B-2EB2-4770-9A2D-8922A1E0AB56	Blood Derived Normal	Illumina HiSeq	bb50f6f4-9a32-49a6-a81f-dca3c16699cd	Head and Neck	63	C01EE9F4-05A4-438A-BA60-0F5A92864398	C54FB259-8BCF-495A-B96B-40266CAD460F	TCGA-CN-4731-10A-01D-1431-02	HG19_Broad_variant	TCGA-CN-4731	TCGA-HNSC	NA	s15756	Harvard Medical School	University of Pittsburgh	None	NO	T4a	N2c	Head and Neck Squamous Cell Carcinoma	Stage IVA	452412556	423918588	28493968	0.062982266
13722.58cfa832e4b0c9d6adf6d06e	TCGA-IG-A3I8-11A-11D-A248_130115_SN590_0207_AC1H8PACXX_s_3_rg.sorted	58cfa832e4b0c9d6adf6d06e	TCGA-IG-A3I8-11A-11D-A248_130115_SN590_0207_AC1H8PACXX_s_3_rg.sorted.filtered.	WGS	TCGA-IG-A3I8-11A-11D-A248_130115_SN590_0207_AC1H8PACXX_s_3_rg.sorted	TCGA-IG-A3I8-11A-11D-A248_130115_SN590_0207_AC1H8PACXX_s_3_rg.sorted.bam	9.09	NA	0.16	58cfa832e4b0c9d6adf6d06e	TCGA-IG-A3I8-11A-11D-A248_130115_SN590_0207_AC1H8PACXX_s_3_rg.sorted.bam	Alive	FEMALE	WHITE	NOT HISPANIC OR LATINO	Esophageal Carcinoma	Aligned reads	TCGA-IG-A3I8-11A	7BF3F18B-A013-48D2-A743-26A57FDBE4C4	Solid Tissue Normal	Illumina HiSeq	a07143e4-7233-41d7-ab3a-1cde065914f8	Esophagus	51	E843C89C-0AC4-4F98-A7BF-2D354CDD3A33	CE4B8CDA-D1C8-4653-ADBC-1E450281E3A6	TCGA-IG-A3I8-11A-11D-A248-26	HG19_Broad_variant	TCGA-IG-A3I8	TCGA-ESCA	NA	s1727	MD Anderson - Institute for Applied Cancer Science	Asterand	Russia	NO	T3	N0	Not available	Stage IIA	448740146	415716608	33023538	0.073591673
13722.58cfa832e4b0c9d6adf6cfcc	TCGA-G9-6343-10A-01D-1957_130405_SN590_0222_BD21LGACXX_s_1_rg.sorted	58cfa832e4b0c9d6adf6cfcc	TCGA-G9-6343-10A-01D-1957_130405_SN590_0222_BD21LGACXX_s_1_rg.sorted.filtered.	WGS	TCGA-G9-6343-10A-01D-1957_130405_SN590_0222_BD21LGACXX_s_1_rg.sorted	TCGA-G9-6343-10A-01D-1957_130405_SN590_0222_BD21LGACXX_s_1_rg.sorted.bam	38	1.8	0.15	58cfa832e4b0c9d6adf6cfcc	TCGA-G9-6343-10A-01D-1957_130405_SN590_0222_BD21LGACXX_s_1_rg.sorted.bam	Alive	MALE	WHITE	NOT HISPANIC OR LATINO	Prostate Adenocarcinoma	Aligned reads	TCGA-G9-6343-10A	36B87D12-9F96-460F-A3B5-A4C08CBF5B07	Blood Derived Normal	Illumina HiSeq	f331491f-dba0-4053-b733-d52da4ca549c	Prostate	62	E1A1845B-E19F-4AB0-A286-3175BE9F50D9	06C3E81B-4F68-4FA4-A2F0-B4ED6E7A87FB	TCGA-G9-6343-10A-01D-1957-02	HG19_Broad_variant	TCGA-G9-6343	TCGA-PRAD	NA	s3975	Harvard Medical School	Roswell Park	United States	NO	T2c	Not available	Prostate Adenocarcinoma Acinar Type	Not available	442419230	423269059	19150171	0.043285123
13722.58cfa831e4b0c9d6adf6c4b2	TCGA-BR-6706-10A-01D-1880_121220_SN1222_0163_AC1HA2ACXX_s_6_rg.sorted	58cfa831e4b0c9d6adf6c4b2	TCGA-BR-6706-10A-01D-1880_121220_SN1222_0163_AC1HA2ACXX_s_6_rg.sorted.filtered.	WGS	TCGA-BR-6706-10A-01D-1880_121220_SN1222_0163_AC1HA2ACXX_s_6_rg.sorted	TCGA-BR-6706-10A-01D-1880_121220_SN1222_0163_AC1HA2ACXX_s_6_rg.sorted.bam	471	1.9	0.15	58cfa831e4b0c9d6adf6c4b2	TCGA-BR-6706-10A-01D-1880_121220_SN1222_0163_AC1HA2ACXX_s_6_rg.sorted.bam	Alive	MALE	WHITE	NOT HISPANIC OR LATINO	Stomach Adenocarcinoma	Aligned reads	TCGA-BR-6706-10A	93AEBBD4-19CF-495A-B8CE-3C4A3FEBA152	Blood Derived Normal	Illumina HiSeq	f98df3e1-6bfd-4745-9c3b-412598e8d952	Stomach	63	3F76462F-9485-4382-B825-09570F0AB41F	1428A4F7-A164-4CB4-97CC-F637E6FD4FD4	TCGA-BR-6706-10A-01D-1880-02	HG19_Broad_variant	TCGA-BR-6706	TCGA-STAD	NA	s14689	Harvard Medical School	Asterand	Ukraine	NO	T3	N1	Stomach Adenocarcinoma Not Otherwise Specified (NOS)	Stage IIIA	459663334	437143083	22520251	0.048992924
13722.58cfa832e4b0c9d6adf6d210	TCGA-H2-A26U-10A-01D-A16N_121204_SN208_0442_BC1F7YACXX_s_6_rg.sorted	58cfa832e4b0c9d6adf6d210	TCGA-H2-A26U-10A-01D-A16N_121204_SN208_0442_BC1F7YACXX_s_6_rg.sorted.filtered.	WGS	TCGA-H2-A26U-10A-01D-A16N_121204_SN208_0442_BC1F7YACXX_s_6_rg.sorted	TCGA-H2-A26U-10A-01D-A16N_121204_SN208_0442_BC1F7YACXX_s_6_rg.sorted.bam	169.94	1.69	0.15	58cfa832e4b0c9d6adf6d210	TCGA-H2-A26U-10A-01D-A16N_121204_SN208_0442_BC1F7YACXX_s_6_rg.sorted.bam	Alive	FEMALE	WHITE	NOT HISPANIC OR LATINO	Thyroid Carcinoma	Aligned reads	TCGA-H2-A26U-10A	E61FB24B-613A-4B6D-BB2B-00CCEDBD3DBC	Blood Derived Normal	Illumina HiSeq	861454f1-5ad7-4baf-b14f-04dac8c86852	Thyroid	54	272D97A5-448E-4382-AEB3-3CD13A8433B6	83710020-E939-4AB3-A482-D51DCC937377	TCGA-H2-A26U-10A-01D-A16N-02	HG19_Broad_variant	TCGA-H2-A26U	TCGA-THCA	NA	s12533	Harvard Medical School	Christiana Healthcare	United States	NO	T3	N0	Thyroid Papillary Carcinoma - Classical/usual	Stage III	447345316	425612365	21732951	0.048582047
13722.58cfa831e4b0c9d6adf6c748	TCGA-CV-6959-01A-11D-1911_120505_SN1120_0138_AD11NHACXX_s_4_rg.sorted	58cfa831e4b0c9d6adf6c748	TCGA-CV-6959-01A-11D-1911_120505_SN1120_0138_AD11NHACXX_s_4_rg.sorted.filtered.	WGS	TCGA-CV-6959-01A-11D-1911_120505_SN1120_0138_AD11NHACXX_s_4_rg.sorted	TCGA-CV-6959-01A-11D-1911_120505_SN1120_0138_AD11NHACXX_s_4_rg.sorted.bam	264.7	1.9	0.13	58cfa831e4b0c9d6adf6c748	TCGA-CV-6959-01A-11D-1911_120505_SN1120_0138_AD11NHACXX_s_4_rg.sorted.bam	Dead	MALE	WHITE	NOT HISPANIC OR LATINO	Head and Neck Squamous Cell Carcinoma	Aligned reads	TCGA-CV-6959-01A	EF3CE0E5-D2E8-4616-8B1A-A78C591CF235	Primary Tumor	Illumina HiSeq	ff9553cc-07a7-497f-be70-1ad5b8e09130	Head and Neck	48	07FB167A-3F61-4517-A79E-BA2042F10A3A	E1D21CB1-4329-447E-AC5B-EC31BF045495	TCGA-CV-6959-01A-11D-1911-02	HG19_Broad_variant	TCGA-CV-6959	TCGA-HNSC	256	s15903	Harvard Medical School	MD Anderson Cancer Center	United States	NO	T3	N0	Head and Neck Squamous Cell Carcinoma	Stage III	463598998	433169336	30429662	0.065637894
13722.58cfa831e4b0c9d6adf6c467	TCGA-CH-5751-01A-11D-1572_130103_SN1222_0165_AC1FBHACXX_s_7_rg.sorted	58cfa831e4b0c9d6adf6c467	TCGA-CH-5751-01A-11D-1572_130103_SN1222_0165_AC1FBHACXX_s_7_rg.sorted.filtered.	WGS	TCGA-CH-5751-01A-11D-1572_130103_SN1222_0165_AC1FBHACXX_s_7_rg.sorted	TCGA-CH-5751-01A-11D-1572_130103_SN1222_0165_AC1FBHACXX_s_7_rg.sorted.bam	226.7	1.9	0.15	58cfa831e4b0c9d6adf6c467	TCGA-CH-5751-01A-11D-1572_130103_SN1222_0165_AC1FBHACXX_s_7_rg.sorted.bam	Alive	MALE	WHITE	NOT HISPANIC OR LATINO	Prostate Adenocarcinoma	Aligned reads	TCGA-CH-5751-01A	721E76D0-4B1D-4E78-ADB8-1344B8030062	Primary Tumor	Illumina HiSeq	c152f07f-eb7f-464d-ba51-ce1b55777952	Prostate	68	6D8CE214-3A06-4F7C-858B-709A40EBBE25	FC06702A-2C27-42FD-A925-D0DB20C358E7	TCGA-CH-5751-01A-11D-1572-02	HG19_Broad_variant	TCGA-CH-5751	TCGA-PRAD	NA	s3425	Harvard Medical School	Indivumed	Germany	NO	T4	N1	Prostate Adenocarcinoma Acinar Type	Not available	466825812	450084760	16741052	0.035861453
13722.58cfa830e4b0c9d6adf6be82	TCGA-BL-A0C8-01A-11D-A10R_120926_SN590_0181_AC19HCACXX_s_1_rg.sorted	58cfa830e4b0c9d6adf6be82	TCGA-BL-A0C8-01A-11D-A10R_120926_SN590_0181_AC19HCACXX_s_1_rg.sorted.filtered.	WGS	TCGA-BL-A0C8-01A-11D-A10R_120926_SN590_0181_AC19HCACXX_s_1_rg.sorted	TCGA-BL-A0C8-01A-11D-A10R_120926_SN590_0181_AC19HCACXX_s_1_rg.sorted.bam	69.7	2	0.17	58cfa830e4b0c9d6adf6be82	TCGA-BL-A0C8-01A-11D-A10R_120926_SN590_0181_AC19HCACXX_s_1_rg.sorted.bam	Alive	MALE	WHITE	NOT HISPANIC OR LATINO	Bladder Urothelial Carcinoma	Aligned reads	TCGA-BL-A0C8-01A	A6003B1C-56A9-430A-A5E2-B70AF3F81BDB	Primary Tumor	Illumina HiSeq	19df03d2-75d2-408e-86e2-482ddeed9736	Bladder	73	5FEED572-07C0-4DA0-8649-CA8F8682657A	AB020F79-BA66-457C-9D77-DDD87C799538	TCGA-BL-A0C8-01A-11D-A10R-02	HG19_Broad_variant	TCGA-BL-A0C8	TCGA-BLCA	NA	s2690	Harvard Medical School	Christiana Healthcare	United States	NO	T1	NX	Not available	Stage I	419937300	394309975	25627325	0.061026551
13722.58cfa831e4b0c9d6adf6c616	TCGA-CG-4305-10A-01D-1154_130815_VM001_0001_VMR0001CXX_s_2_rg.sorted	58cfa831e4b0c9d6adf6c616	TCGA-CG-4305-10A-01D-1154_130815_VM001_0001_VMR0001CXX_s_2_rg.sorted.filtered.	WGS	TCGA-CG-4305-10A-01D-1154_130815_VM001_0001_VMR0001CXX_s_2_rg.sorted	TCGA-CG-4305-10A-01D-1154_130815_VM001_0001_VMR0001CXX_s_2_rg.sorted.bam	25.9	1.9	0.15	58cfa831e4b0c9d6adf6c616	TCGA-CG-4305-10A-01D-1154_130815_VM001_0001_VMR0001CXX_s_2_rg.sorted.bam	Alive	MALE	Not available	Not available	Stomach Adenocarcinoma	Aligned reads	TCGA-CG-4305-10A	E0E35051-FBB4-4389-AEDB-87BDE84D21AD	Blood Derived Normal	Illumina HiSeq	a9425aae-9f82-4927-bef0-4b29926935d2	Stomach	69	E585C25B-2247-4E71-B847-3D6D73B77D26	FEA37E9C-C745-4688-96F3-77E8A42137E2	TCGA-CG-4305-10A-01D-1154-02	HG19_Broad_variant	TCGA-CG-4305	TCGA-STAD	NA	s14756	Harvard Medical School	Indivumed	Germany	NO	T2a	N1	Stomach Adenocarcinoma Not Otherwise Specified (NOS)	Stage II	420313638	401381364	18932274	0.045043207
13722.58cfa831e4b0c9d6adf6c936	TCGA-D1-A16E-01A-22D-A12F_120523_SN1222_0109_BD12MPACXX_s_4_rg.sorted	58cfa831e4b0c9d6adf6c936	TCGA-D1-A16E-01A-22D-A12F_120523_SN1222_0109_BD12MPACXX_s_4_rg.sorted.filtered.	WGS	TCGA-D1-A16E-01A-22D-A12F_120523_SN1222_0109_BD12MPACXX_s_4_rg.sorted	TCGA-D1-A16E-01A-22D-A12F_120523_SN1222_0109_BD12MPACXX_s_4_rg.sorted.bam	37.7	1.95	0.15	58cfa831e4b0c9d6adf6c936	TCGA-D1-A16E-01A-22D-A12F_120523_SN1222_0109_BD12MPACXX_s_4_rg.sorted.bam	Alive	FEMALE	WHITE	NOT HISPANIC OR LATINO	Uterine Corpus Endometrial Carcinoma	Aligned reads	TCGA-D1-A16E-01A	E70465F6-1922-4EB7-B646-8B01AD3CE77B	Primary Tumor	Illumina HiSeq	d5fd8d77-e4f4-4b13-b244-0dbbc2f74021	Uterus	73	58FC1E66-39C4-44D1-BDD3-338E0D833792	0651FC75-DFFC-4271-8832-2DB47C642804	TCGA-D1-A16E-01A-22D-A12F-02	HG19_Broad_variant	TCGA-D1-A16E	TCGA-UCEC	NA	s4439	Harvard Medical School	Mayo Clinic	None	NO	Not available	Not available	Endometrioid endometrial adenocarcinoma	Not available	465242438	447371793	17870645	0.038411468
13722.58cfa832e4b0c9d6adf6d212	TCGA-FS-A1ZA-10A-01D-A190_120712_SN1222_0124_AC11GPACXX_s_2_rg.sorted	58cfa832e4b0c9d6adf6d212	TCGA-FS-A1ZA-10A-01D-A190_120712_SN1222_0124_AC11GPACXX_s_2_rg.sorted.filtered.	WGS	TCGA-FS-A1ZA-10A-01D-A190_120712_SN1222_0124_AC11GPACXX_s_2_rg.sorted	TCGA-FS-A1ZA-10A-01D-A190_120712_SN1222_0124_AC11GPACXX_s_2_rg.sorted.bam	53.21	NA	0.17	58cfa832e4b0c9d6adf6d212	TCGA-FS-A1ZA-10A-01D-A190_120712_SN1222_0124_AC11GPACXX_s_2_rg.sorted.bam	Dead	FEMALE	WHITE	NOT HISPANIC OR LATINO	Skin Cutaneous Melanoma	Aligned reads	TCGA-FS-A1ZA-10A	177B515E-BCB9-4A08-9B38-3CCDEC0E293F	Blood Derived Normal	Illumina HiSeq	f44a5b70-d708-4509-a3f7-1bedc687a10a	Skin	45	02BF0806-A097-4024-A79C-16F7FD969CF7	F4D999FE-96FE-43F7-BC5D-C39F78938717	TCGA-FS-A1ZA-10A-01D-A190-02	HG19_Broad_variant	TCGA-FS-A1ZA	TCGA-SKCM	843	s8025	Harvard Medical School	Essen	Germany	NO	T4b	N2c	Not available	Stage IIIB	496287624	386359467	109928157	0.221500903
13722.58cfa832e4b0c9d6adf6d51a	TCGA-L5-A4ON-11A-21D-A267_131120_SN1222_0229_AD2FDGACXX_s_8_rg.sorted	58cfa832e4b0c9d6adf6d51a	TCGA-L5-A4ON-11A-21D-A267_131120_SN1222_0229_AD2FDGACXX_s_8_rg.sorted.filtered.	WGS	TCGA-L5-A4ON-11A-21D-A267_131120_SN1222_0229_AD2FDGACXX_s_8_rg.sorted	TCGA-L5-A4ON-11A-21D-A267_131120_SN1222_0229_AD2FDGACXX_s_8_rg.sorted.bam	15.69	NA	0.17	58cfa832e4b0c9d6adf6d51a	TCGA-L5-A4ON-11A-21D-A267_131120_SN1222_0229_AD2FDGACXX_s_8_rg.sorted.bam	Dead	MALE	WHITE	Not available	Esophageal Carcinoma	Aligned reads	TCGA-L5-A4ON-11A	CABA34F2-3877-48CA-9FBC-665C3960F574	Solid Tissue Normal	Illumina HiSeq	076123dd-cb55-4d5f-86cd-5d7360352c5b	Esophagus	65	A7E0BBB4-1A9E-4EF3-BAC9-6E674CBF133D	026BBF44-1585-415A-90EB-54C2A80AF2EF	TCGA-L5-A4ON-11A-21D-A267-26	HG19_Broad_variant	TCGA-L5-A4ON	TCGA-ESCA	558	s1847	MD Anderson - Institute for Applied Cancer Science	University of Michigan	United States	NO	T1	N1	Not available	Stage IIB	469006252	449390002	19616250	0.041825135
13722.58cfa831e4b0c9d6adf6c3ec	TCGA-CH-5748-01A-11D-1572_130103_SN1222_0165_AC1FBHACXX_s_3_rg.sorted	58cfa831e4b0c9d6adf6c3ec	TCGA-CH-5748-01A-11D-1572_130103_SN1222_0165_AC1FBHACXX_s_3_rg.sorted.filtered.	WGS	TCGA-CH-5748-01A-11D-1572_130103_SN1222_0165_AC1FBHACXX_s_3_rg.sorted	TCGA-CH-5748-01A-11D-1572_130103_SN1222_0165_AC1FBHACXX_s_3_rg.sorted.bam	196.7	1.9	0.14	58cfa831e4b0c9d6adf6c3ec	TCGA-CH-5748-01A-11D-1572_130103_SN1222_0165_AC1FBHACXX_s_3_rg.sorted.bam	Alive	MALE	WHITE	NOT HISPANIC OR LATINO	Prostate Adenocarcinoma	Aligned reads	TCGA-CH-5748-01A	0AF98331-9305-41E9-AF55-30390016D65E	Primary Tumor	Illumina HiSeq	02aa8440-93b8-43d7-a58b-6c4421e05321	Prostate	64	A499BF51-B137-4DA9-87A3-D1B1A0F04695	24A0496A-CA69-4AE3-BF8A-92289C738E9F	TCGA-CH-5748-01A-11D-1572-02	HG19_Broad_variant	TCGA-CH-5748	TCGA-PRAD	NA	s3413	Harvard Medical School	Indivumed	Germany	NO	T3a	N0	Prostate Adenocarcinoma Acinar Type	Not available	458087262	440910715	17176547	0.037496234
13722.58cfa830e4b0c9d6adf6bd78	TCGA-AO-A0JJ-01A-11D-A060_130725_SN590_0233_AD2B3HACXX_s_3_rg.sorted	58cfa830e4b0c9d6adf6bd78	TCGA-AO-A0JJ-01A-11D-A060_130725_SN590_0233_AD2B3HACXX_s_3_rg.sorted.filtered.	WGS	TCGA-AO-A0JJ-01A-11D-A060_130725_SN590_0233_AD2B3HACXX_s_3_rg.sorted	TCGA-AO-A0JJ-01A-11D-A060_130725_SN590_0233_AD2B3HACXX_s_3_rg.sorted.bam	29.04	1.87	0.14	58cfa830e4b0c9d6adf6bd78	TCGA-AO-A0JJ-01A-11D-A060_130725_SN590_0233_AD2B3HACXX_s_3_rg.sorted.bam	Alive	FEMALE	WHITE	NOT HISPANIC OR LATINO	Breast Invasive Carcinoma	Aligned reads	TCGA-AO-A0JJ-01A	BEF7B135-A727-45E8-850A-CC4CD56C49AA	Primary Tumor	Illumina HiSeq	6d955c96-b34d-4aea-961b-378e856ae8cb	Breast	54	008DAFDD-A3D1-4801-8C0A-8714E2B58E48	ED24B69D-599E-42ED-BBE3-5C4F59FABED4	TCGA-AO-A0JJ-01A-11D-A060-02	HG19_Broad_variant	TCGA-AO-A0JJ	TCGA-BRCA	NA	s6271	Harvard Medical School	MSKCC	None	NO	T2	N1a	Infiltrating Lobular Carcinoma	Stage IIB	429511788	405553400	23958388	0.055780513
13722.58cfa82fe4b0c9d6adf6b904	TCGA-49-4512-01A-21D-1853_120123_SN590_0134_AC0DJKACXX_s_6_rg.sorted	58cfa82fe4b0c9d6adf6b904	TCGA-49-4512-01A-21D-1853_120123_SN590_0134_AC0DJKACXX_s_6_rg.sorted.filtered.	WGS	TCGA-49-4512-01A-21D-1853_120123_SN590_0134_AC0DJKACXX_s_6_rg.sorted	TCGA-49-4512-01A-21D-1853_120123_SN590_0134_AC0DJKACXX_s_6_rg.sorted.bam	180.7	1.9	0.15	58cfa82fe4b0c9d6adf6b904	TCGA-49-4512-01A-21D-1853_120123_SN590_0134_AC0DJKACXX_s_6_rg.sorted.bam	Dead	FEMALE	WHITE	NOT HISPANIC OR LATINO	Lung Adenocarcinoma	Aligned reads	TCGA-49-4512-01A	A1E65587-24C1-4B41-92A7-4E1F15FFFD78	Primary Tumor	Illumina HiSeq	bfba789d-2b84-4c34-89f9-7a38586facf6	Lung	69	D809A778-D1AC-4406-AB09-67CC70F1F0C2	6D2569C8-4E18-423B-852D-315DDC3AE2F7	TCGA-49-4512-01A-21D-1853-02	HG19_Broad_variant	TCGA-49-4512	TCGA-LUAD	905	s10780	Harvard Medical School	Johns Hopkins	United States	NO	T2	N2	Lung Adenocarcinoma- Not Otherwise Specified (NOS)	Stage IIIA	413984934	389364700	24620234	0.059471328
13722.58cfa831e4b0c9d6adf6cb0e	TCGA-EA-A3Y4-01A-51D-A245_140124_SN1440_0178_AC2PL6ACXX_s_1_rg.sorted	58cfa831e4b0c9d6adf6cb0e	TCGA-EA-A3Y4-01A-51D-A245_140124_SN1440_0178_AC2PL6ACXX_s_1_rg.sorted.filtered.	WGS	TCGA-EA-A3Y4-01A-51D-A245_140124_SN1440_0178_AC2PL6ACXX_s_1_rg.sorted	TCGA-EA-A3Y4-01A-51D-A245_140124_SN1440_0178_AC2PL6ACXX_s_1_rg.sorted.bam	30.33	NA	0.15	58cfa831e4b0c9d6adf6cb0e	TCGA-EA-A3Y4-01A-51D-A245_140124_SN1440_0178_AC2PL6ACXX_s_1_rg.sorted.bam	Alive	FEMALE	WHITE	NOT HISPANIC OR LATINO	Cervical Squamous Cell Carcinoma and Endocervical Adenocarcinoma	Aligned reads	TCGA-EA-A3Y4-01A	3AC62513-B5F4-4063-AABD-DAD08A1F56FB	Primary Tumor	Illumina HiSeq	32cd0b72-100c-4e6c-81f1-6be30738cafb	Cervix	40	FF97C148-76BA-480E-9456-5DD7D7238373	A7529CB6-2386-410F-B09A-62E10BAFF8CB	TCGA-EA-A3Y4-01A-51D-A245-26	HG19_Broad_variant	TCGA-EA-A3Y4	TCGA-CESC	NA	s1362	MD Anderson - Institute for Applied Cancer Science	Asterand	Ukraine	NO	T1b	N0	Cervical Squamous Cell Carcinoma	Not available	444823544	423589042	21234502	0.047736911
13722.58cfa831e4b0c9d6adf6c8c8	TCGA-CV-6952-01A-11D-1911_120505_SN1120_0138_AD11NHACXX_s_1_rg.sorted	58cfa831e4b0c9d6adf6c8c8	TCGA-CV-6952-01A-11D-1911_120505_SN1120_0138_AD11NHACXX_s_1_rg.sorted.filtered.	WGS	TCGA-CV-6952-01A-11D-1911_120505_SN1120_0138_AD11NHACXX_s_1_rg.sorted	TCGA-CV-6952-01A-11D-1911_120505_SN1120_0138_AD11NHACXX_s_1_rg.sorted.bam	111.7	1.9	0.15	58cfa831e4b0c9d6adf6c8c8	TCGA-CV-6952-01A-11D-1911_120505_SN1120_0138_AD11NHACXX_s_1_rg.sorted.bam	Dead	FEMALE	WHITE	NOT HISPANIC OR LATINO	Head and Neck Squamous Cell Carcinoma	Aligned reads	TCGA-CV-6952-01A	7ED006E8-461F-4664-BFFF-55FA6812743C	Primary Tumor	Illumina HiSeq	7145e1a2-e609-45d9-a111-efe59656286d	Head and Neck	65	18E70193-5D78-41DD-9FCA-AF5E54594AD3	EAA6BAF6-1D90-471D-BBFF-2230B87339E4	TCGA-CV-6952-01A-11D-1911-02	HG19_Broad_variant	TCGA-CV-6952	TCGA-HNSC	185	s15647	Harvard Medical School	MD Anderson Cancer Center	United States	NO	T3	N2b	Head and Neck Squamous Cell Carcinoma	Stage IVA	461773960	442185330	19588630	0.042420387
13722.58cfa831e4b0c9d6adf6c354	TCGA-CG-4476-10A-01D-1154_121029_SN208_0438_AC18NJACXX_s_3_rg.sorted	58cfa831e4b0c9d6adf6c354	TCGA-CG-4476-10A-01D-1154_121029_SN208_0438_AC18NJACXX_s_3_rg.sorted.filtered.	WGS	TCGA-CG-4476-10A-01D-1154_121029_SN208_0438_AC18NJACXX_s_3_rg.sorted	TCGA-CG-4476-10A-01D-1154_121029_SN208_0438_AC18NJACXX_s_3_rg.sorted.bam	67.9	1.9	0.16	58cfa831e4b0c9d6adf6c354	TCGA-CG-4476-10A-01D-1154_121029_SN208_0438_AC18NJACXX_s_3_rg.sorted.bam	Alive	MALE	Not available	Not available	Stomach Adenocarcinoma	Aligned reads	TCGA-CG-4476-10A	442D7415-D095-4962-8296-A14390BAD40A	Blood Derived Normal	Illumina HiSeq	3ed041fd-9dd4-4ac6-8681-f69faacd1552	Stomach	69	15D8F5B3-63C4-400A-83C3-49B0A68CA1EF	E6AEDF0B-5818-444A-A4F0-D374F531BDB5	TCGA-CG-4476-10A-01D-1154-02	HG19_Broad_variant	TCGA-CG-4476	TCGA-STAD	NA	s14415	Harvard Medical School	Indivumed	Germany	NO	T4b	N3a	Stomach Adenocarcinoma Diffuse Type	Stage IIIC	448807542	427082964	21724578	0.048405109
13722.58cfa831e4b0c9d6adf6c6ad	TCGA-CV-5970-01A-11D-1681_120427_SN1120_0136_AC0JEMACXX_s_3_rg.sorted	58cfa831e4b0c9d6adf6c6ad	TCGA-CV-5970-01A-11D-1681_120427_SN1120_0136_AC0JEMACXX_s_3_rg.sorted.filtered.	WGS	TCGA-CV-5970-01A-11D-1681_120427_SN1120_0136_AC0JEMACXX_s_3_rg.sorted	TCGA-CV-5970-01A-11D-1681_120427_SN1120_0136_AC0JEMACXX_s_3_rg.sorted.bam	115	1.9	0.15	58cfa831e4b0c9d6adf6c6ad	TCGA-CV-5970-01A-11D-1681_120427_SN1120_0136_AC0JEMACXX_s_3_rg.sorted.bam	Dead	MALE	WHITE	HISPANIC OR LATINO	Head and Neck Squamous Cell Carcinoma	Aligned reads	TCGA-CV-5970-01A	1F6167D9-C99D-4873-8D6E-E62A1C964135	Primary Tumor	Illumina HiSeq	e7fcc1c5-e66d-4024-adb8-45def5252f1a	Head and Neck	59	4DF92618-5E63-46D7-8526-846932BCE3C2	7EBDEF16-0A0E-4DB2-AB6A-7B6115A7B739	TCGA-CV-5970-01A-11D-1681-02	HG19_Broad_variant	TCGA-CV-5970	TCGA-HNSC	406	s15509	Harvard Medical School	MD Anderson Cancer Center	None	NO	T4a	N2b	Head and Neck Squamous Cell Carcinoma	Stage IVA	442965798	418435109	24530689	0.055378291
13722.58cfa831e4b0c9d6adf6c737	TCGA-CV-7263-01A-11D-2317_120623_SN1222_0118_AD13T1ACXX_s_8_rg.sorted	58cfa831e4b0c9d6adf6c737	TCGA-CV-7263-01A-11D-2317_120623_SN1222_0118_AD13T1ACXX_s_8_rg.sorted.filtered.	WGS	TCGA-CV-7263-01A-11D-2317_120623_SN1222_0118_AD13T1ACXX_s_8_rg.sorted	TCGA-CV-7263-01A-11D-2317_120623_SN1222_0118_AD13T1ACXX_s_8_rg.sorted.bam	170.73	NA	0.14	58cfa831e4b0c9d6adf6c737	TCGA-CV-7263-01A-11D-2317_120623_SN1222_0118_AD13T1ACXX_s_8_rg.sorted.bam	Dead	MALE	BLACK OR AFRICAN AMERICAN	Not available	Head and Neck Squamous Cell Carcinoma	Aligned reads	TCGA-CV-7263-01A	93B742EB-5FC3-4CE2-B7F6-C89F97E0DCC9	Primary Tumor	Illumina HiSeq	d8d79518-dd53-49b5-850c-3af45043e30c	Head and Neck	64	54DCB9AC-FD35-49C2-A790-B1F016160183	32435F1B-5D36-4335-B25E-43B89202F1B2	TCGA-CV-7263-01A-11D-2317-26	HG19_Broad_variant	TCGA-CV-7263	TCGA-HNSC	560	s15776	MD Anderson - Institute for Applied Cancer Science	MD Anderson Cancer Center	United States	NO	T2	NX	Head and Neck Squamous Cell Carcinoma	Stage II	446942336	428378668	18563668	0.041534817
13722.58cfa832e4b0c9d6adf6d630	TCGA-LN-A49Y-01A-11D-A267_131120_SN1222_0229_AD2FDGACXX_s_5_rg.sorted	58cfa832e4b0c9d6adf6d630	TCGA-LN-A49Y-01A-11D-A267_131120_SN1222_0229_AD2FDGACXX_s_5_rg.sorted.filtered.	WGS	TCGA-LN-A49Y-01A-11D-A267_131120_SN1222_0229_AD2FDGACXX_s_5_rg.sorted	TCGA-LN-A49Y-01A-11D-A267_131120_SN1222_0229_AD2FDGACXX_s_5_rg.sorted.bam	41.86	NA	0.16	58cfa832e4b0c9d6adf6d630	TCGA-LN-A49Y-01A-11D-A267_131120_SN1222_0229_AD2FDGACXX_s_5_rg.sorted.bam	Alive	MALE	ASIAN	NOT HISPANIC OR LATINO	Esophageal Carcinoma	Aligned reads	TCGA-LN-A49Y-01A	87FABA0E-28E7-4A7E-A7E1-12582EC68FAC	Primary Tumor	Illumina HiSeq	61d40e9e-a5c9-4e35-8e7f-5e08661da9b6	Esophagus	77	E443EA94-586E-4A0B-8330-55336AAE9A15	9AAF77BB-57CB-4073-BA2E-380B80303B0B	TCGA-LN-A49Y-01A-11D-A267-26	HG19_Broad_variant	TCGA-LN-A49Y	TCGA-ESCA	NA	s1870	MD Anderson - Institute for Applied Cancer Science	ILSbio	Vietnam	NO	T3	N0	Not available	Stage IIA	450501276	433639374	16861902	0.037429199
13722.58cfa832e4b0c9d6adf6d0ee	TCGA-FS-A1ZG-10A-01D-A190_120605_SN1222_0113_BC0WUCACXX_s_7_rg.sorted	58cfa832e4b0c9d6adf6d0ee	TCGA-FS-A1ZG-10A-01D-A190_120605_SN1222_0113_BC0WUCACXX_s_7_rg.sorted.filtered.	WGS	TCGA-FS-A1ZG-10A-01D-A190_120605_SN1222_0113_BC0WUCACXX_s_7_rg.sorted	TCGA-FS-A1ZG-10A-01D-A190_120605_SN1222_0113_BC0WUCACXX_s_7_rg.sorted.bam	19.14	NA	0.18	58cfa832e4b0c9d6adf6d0ee	TCGA-FS-A1ZG-10A-01D-A190_120605_SN1222_0113_BC0WUCACXX_s_7_rg.sorted.bam	Dead	FEMALE	WHITE	NOT HISPANIC OR LATINO	Skin Cutaneous Melanoma	Aligned reads	TCGA-FS-A1ZG-10A	F52AE9F4-8A61-4FF2-9C24-23F4048D3DA6	Blood Derived Normal	Illumina HiSeq	0121e582-d1b1-4c5c-a9be-8ef4511b3148	Skin	60	2905286F-8C55-48DC-8B52-D481514EDC09	CFCBC9B2-DD33-484D-829B-4606B4646D32	TCGA-FS-A1ZG-10A-01D-A190-02	HG19_Broad_variant	TCGA-FS-A1ZG	TCGA-SKCM	295	s7373	Harvard Medical School	Essen	Germany	NO	T4b	N2b	Not available	Stage IIIC	448118162	429134897	18983265	0.042362186
13722.58cfa832e4b0c9d6adf6d1a2	TCGA-HI-7168-01A-11D-2111_130517_SN590_0231_BC24V6ACXX_s_8_rg.sorted	58cfa832e4b0c9d6adf6d1a2	TCGA-HI-7168-01A-11D-2111_130517_SN590_0231_BC24V6ACXX_s_8_rg.sorted.filtered.	WGS	TCGA-HI-7168-01A-11D-2111_130517_SN590_0231_BC24V6ACXX_s_8_rg.sorted	TCGA-HI-7168-01A-11D-2111_130517_SN590_0231_BC24V6ACXX_s_8_rg.sorted.bam	116.3	NA	0.14	58cfa832e4b0c9d6adf6d1a2	TCGA-HI-7168-01A-11D-2111_130517_SN590_0231_BC24V6ACXX_s_8_rg.sorted.bam	Alive	MALE	WHITE	NOT HISPANIC OR LATINO	Prostate Adenocarcinoma	Aligned reads	TCGA-HI-7168-01A	25D70934-01A5-45A2-9960-68D3058B6965	Primary Tumor	Illumina HiSeq	97c2b4ae-c671-4cf5-8b44-5c36e7e8fb57	Prostate	62	DD410832-95AA-4FA6-A2B9-3FECA6F70E1D	9FD5990D-22E1-4D64-996D-543BCD447500	TCGA-HI-7168-01A-11D-2111-02	HG19_Broad_variant	TCGA-HI-7168	TCGA-PRAD	NA	s3633	Harvard Medical School	Fox Chase	United States	NO	T3b	N0	Prostate Adenocarcinoma Acinar Type	Not available	441521928	416208714	25313214	0.057331726
13722.58cfa831e4b0c9d6adf6c797	TCGA-CV-7178-10A-01D-2317_120623_SN1222_0118_AD13T1ACXX_s_3_rg.sorted	58cfa831e4b0c9d6adf6c797	TCGA-CV-7178-10A-01D-2317_120623_SN1222_0118_AD13T1ACXX_s_3_rg.sorted.filtered.	WGS	TCGA-CV-7178-10A-01D-2317_120623_SN1222_0118_AD13T1ACXX_s_3_rg.sorted	TCGA-CV-7178-10A-01D-2317_120623_SN1222_0118_AD13T1ACXX_s_3_rg.sorted.bam	36.03	NA	0.17	58cfa831e4b0c9d6adf6c797	TCGA-CV-7178-10A-01D-2317_120623_SN1222_0118_AD13T1ACXX_s_3_rg.sorted.bam	Dead	FEMALE	WHITE	NOT HISPANIC OR LATINO	Head and Neck Squamous Cell Carcinoma	Aligned reads	TCGA-CV-7178-10A	8F044599-3FBE-4B69-B67D-49AEE9168545	Blood Derived Normal	Illumina HiSeq	428da9ec-1409-4479-843a-6d2ecff5f7b8	Head and Neck	64	16ED7D38-69BB-4D8B-B150-44AC80CE4FCB	CBC1F4A7-5FFD-46D7-835D-40EDB0336C5C	TCGA-CV-7178-10A-01D-2317-26	HG19_Broad_variant	TCGA-CV-7178	TCGA-HNSC	2166	s15522	MD Anderson - Institute for Applied Cancer Science	MD Anderson Cancer Center	United States	NO	T4a	N2	Head and Neck Squamous Cell Carcinoma	Stage IVA	459582544	441402243	18180301	0.039558293
13722.58cfa830e4b0c9d6adf6c192	TCGA-BA-5149-01A-01D-1509_120420_SN1120_0135_BD0T5FACXX_s_1_rg.sorted	58cfa830e4b0c9d6adf6c192	TCGA-BA-5149-01A-01D-1509_120420_SN1120_0135_BD0T5FACXX_s_1_rg.sorted.filtered.	WGS	TCGA-BA-5149-01A-01D-1509_120420_SN1120_0135_BD0T5FACXX_s_1_rg.sorted	TCGA-BA-5149-01A-01D-1509_120420_SN1120_0135_BD0T5FACXX_s_1_rg.sorted.bam	277.7	1.9	0.15	58cfa830e4b0c9d6adf6c192	TCGA-BA-5149-01A-01D-1509_120420_SN1120_0135_BD0T5FACXX_s_1_rg.sorted.bam	Alive	MALE	WHITE	NOT HISPANIC OR LATINO	Head and Neck Squamous Cell Carcinoma	Aligned reads	TCGA-BA-5149-01A	CB99FB14-641C-4FB3-BF1D-17EFB8CD982A	Primary Tumor	Illumina HiSeq	88e71e4f-d4a5-4136-844d-883107af63b9	Head and Neck	47	E5A9FE30-E292-47DC-8EF5-565894B02A62	0F1EEC01-B772-47F6-8A14-0F651FC2F84E	TCGA-BA-5149-01A-01D-1509-02	HG19_Broad_variant	TCGA-BA-5149	TCGA-HNSC	NA	s15616	Harvard Medical School	UNC	None	NO	T3	N2c	Head and Neck Squamous Cell Carcinoma	Stage IVA	448624716	414676836	33947880	0.075670998
13722.58cfa82fe4b0c9d6adf6b894	TCGA-A5-A0VQ-10A-01D-A101_120409_SN1222_0096_BD0VA2ACXX_s_7_rg.sorted	58cfa82fe4b0c9d6adf6b894	TCGA-A5-A0VQ-10A-01D-A101_120409_SN1222_0096_BD0VA2ACXX_s_7_rg.sorted.filtered.	WGS	TCGA-A5-A0VQ-10A-01D-A101_120409_SN1222_0096_BD0VA2ACXX_s_7_rg.sorted	TCGA-A5-A0VQ-10A-01D-A101_120409_SN1222_0096_BD0VA2ACXX_s_7_rg.sorted.bam	21.48	1.91	0.16	58cfa82fe4b0c9d6adf6b894	TCGA-A5-A0VQ-10A-01D-A101_120409_SN1222_0096_BD0VA2ACXX_s_7_rg.sorted.bam	Alive	FEMALE	Not available	HISPANIC OR LATINO	Uterine Corpus Endometrial Carcinoma	Aligned reads	TCGA-A5-A0VQ-10A	23489245-48D7-4F19-8A42-E23B1181412B	Blood Derived Normal	Illumina HiSeq	454b7f4f-321e-4a19-b484-bdb2279d3b74	Uterus	62	AE0455A3-3C16-4A66-B282-65C8108A9481	06276560-9149-4373-8466-CF72D191E234	TCGA-A5-A0VQ-10A-01D-A101-02	HG19_Broad_variant	TCGA-A5-A0VQ	TCGA-UCEC	NA	s4988	Harvard Medical School	Cedars Sinai	None	NO	Not available	Not available	Endometrioid endometrial adenocarcinoma	Not available	459404722	440788591	18616131	0.040522289
13722.58cfa832e4b0c9d6adf6ce02	TCGA-EJ-5524-01A-01D-1572_130218_SN208_0454_BD1TBTACXX_s_7_rg.sorted	58cfa832e4b0c9d6adf6ce02	TCGA-EJ-5524-01A-01D-1572_130218_SN208_0454_BD1TBTACXX_s_7_rg.sorted.filtered.	WGS	TCGA-EJ-5524-01A-01D-1572_130218_SN208_0454_BD1TBTACXX_s_7_rg.sorted	TCGA-EJ-5524-01A-01D-1572_130218_SN208_0454_BD1TBTACXX_s_7_rg.sorted.bam	248.7	1.9	0.14	58cfa832e4b0c9d6adf6ce02	TCGA-EJ-5524-01A-01D-1572_130218_SN208_0454_BD1TBTACXX_s_7_rg.sorted.bam	Alive	MALE	WHITE	NOT HISPANIC OR LATINO	Prostate Adenocarcinoma	Aligned reads	TCGA-EJ-5524-01A	4048C139-1329-4E6A-8D2F-C0AA104A68EE	Primary Tumor	Illumina HiSeq	bc7b862d-c88b-41f2-9061-6c4895d6b5be	Prostate	57	C197A81D-2AA5-4285-88E3-761798E2C190	4B173FC3-DBE0-47AA-8ACC-D36466B5522D	TCGA-EJ-5524-01A-01D-1572-02	HG19_Broad_variant	TCGA-EJ-5524	TCGA-PRAD	NA	s3435	Harvard Medical School	University of Pittsburgh	United States	NO	T3a	N0	Prostate Adenocarcinoma Acinar Type	Not available	462404516	441314294	21090222	0.045609896
13722.58cfa830e4b0c9d6adf6c10c	TCGA-BS-A0TA-10A-01D-A101_120406_SN1120_0131_BD0UK4ACXX_s_8_rg.sorted	58cfa830e4b0c9d6adf6c10c	TCGA-BS-A0TA-10A-01D-A101_120406_SN1120_0131_BD0UK4ACXX_s_8_rg.sorted.filtered.	WGS	TCGA-BS-A0TA-10A-01D-A101_120406_SN1120_0131_BD0UK4ACXX_s_8_rg.sorted	TCGA-BS-A0TA-10A-01D-A101_120406_SN1120_0131_BD0UK4ACXX_s_8_rg.sorted.bam	15.24	1.9	0.15	58cfa830e4b0c9d6adf6c10c	TCGA-BS-A0TA-10A-01D-A101_120406_SN1120_0131_BD0UK4ACXX_s_8_rg.sorted.bam	Alive	FEMALE	NATIVE HAWAIIAN OR OTHER PACIFIC ISLANDER	HISPANIC OR LATINO	Uterine Corpus Endometrial Carcinoma	Aligned reads	TCGA-BS-A0TA-10A	AD3D8420-F562-4CBE-AC82-C968BD4F782D	Blood Derived Normal	Illumina HiSeq	eefab396-34cc-4190-9980-99576677cbaa	Uterus	58	435C97F0-2223-46D6-A682-7113C7071D35	BD02B371-649E-449D-B86C-F0B30FDEAADA	TCGA-BS-A0TA-10A-01D-A101-02	HG19_Broad_variant	TCGA-BS-A0TA	TCGA-UCEC	NA	s4262	Harvard Medical School	University of Hawaii	None	NO	Not available	Not available	Endometrioid endometrial adenocarcinoma	Not available	463434676	444247792	19186884	0.041401485
13722.58cfa830e4b0c9d6adf6c218	TCGA-BT-A20X-11A-12D-A16N_120920_SN1222_0151_BD1D5CACXX_s_6_rg.sorted	58cfa830e4b0c9d6adf6c218	TCGA-BT-A20X-11A-12D-A16N_120920_SN1222_0151_BD1D5CACXX_s_6_rg.sorted.filtered.	WGS	TCGA-BT-A20X-11A-12D-A16N_120920_SN1222_0151_BD1D5CACXX_s_6_rg.sorted	TCGA-BT-A20X-11A-12D-A16N_120920_SN1222_0151_BD1D5CACXX_s_6_rg.sorted.bam	9.27	1.77	0.15	58cfa830e4b0c9d6adf6c218	TCGA-BT-A20X-11A-12D-A16N_120920_SN1222_0151_BD1D5CACXX_s_6_rg.sorted.bam	Dead	MALE	WHITE	NOT HISPANIC OR LATINO	Bladder Urothelial Carcinoma	Aligned reads	TCGA-BT-A20X-11A	BE8B3F36-AAA1-4302-B28E-DE1996FACEAF	Solid Tissue Normal	Illumina HiSeq	85b68bda-849a-4597-8161-176a8ad06f09	Bladder	56	F949B635-1BF1-457F-B72A-02F59753E467	4200DE6A-AE4E-42DD-8AB5-1B78298A2A22	TCGA-BT-A20X-11A-12D-A16N-02	HG19_Broad_variant	TCGA-BT-A20X	TCGA-BLCA	251	s3091	Harvard Medical School	University of Pittsburgh	United States	NO	T4a	N2	Muscle invasive urothelial carcinoma (pT2 or above)	Stage IV	449609882	430129768	19480114	0.043326703
13722.58cfa831e4b0c9d6adf6c8a0	TCGA-DJ-A1QH-10A-01D-A14U_120629_SN1222_0121_BD143UACXX_s_8_rg.sorted	58cfa831e4b0c9d6adf6c8a0	TCGA-DJ-A1QH-10A-01D-A14U_120629_SN1222_0121_BD143UACXX_s_8_rg.sorted.filtered.	WGS	TCGA-DJ-A1QH-10A-01D-A14U_120629_SN1222_0121_BD143UACXX_s_8_rg.sorted	TCGA-DJ-A1QH-10A-01D-A14U_120629_SN1222_0121_BD143UACXX_s_8_rg.sorted.bam	61.2	2.13	0.17	58cfa831e4b0c9d6adf6c8a0	TCGA-DJ-A1QH-10A-01D-A14U_120629_SN1222_0121_BD143UACXX_s_8_rg.sorted.bam	Alive	FEMALE	WHITE	NOT HISPANIC OR LATINO	Thyroid Carcinoma	Aligned reads	TCGA-DJ-A1QH-10A	F3C73DC9-6280-4619-A629-B575FDBDB0CA	Blood Derived Normal	Illumina HiSeq	46267199-5c17-4cc1-bf0e-2637d85dd2b2	Thyroid	58	933EC9D6-5A60-4969-B718-68D1A98B672E	EC86C465-E3B7-44A3-8A2B-D5326717A4E5	TCGA-DJ-A1QH-10A-01D-A14U-02	HG19_Broad_variant	TCGA-DJ-A1QH	TCGA-THCA	NA	s12375	Harvard Medical School	Memorial Sloan Kettering	United States	NO	T3	N1a	Thyroid Papillary Carcinoma - Tall Cell (>= 50% tall cell features)	Stage III	434740236	415290469	19449767	0.044738824
13722.58cfa831e4b0c9d6adf6c76c	TCGA-CV-7178-01A-21D-2317_120623_SN1222_0118_AD13T1ACXX_s_7_rg.sorted	58cfa831e4b0c9d6adf6c76c	TCGA-CV-7178-01A-21D-2317_120623_SN1222_0118_AD13T1ACXX_s_7_rg.sorted.filtered.	WGS	TCGA-CV-7178-01A-21D-2317_120623_SN1222_0118_AD13T1ACXX_s_7_rg.sorted	TCGA-CV-7178-01A-21D-2317_120623_SN1222_0118_AD13T1ACXX_s_7_rg.sorted.bam	199.73	NA	0.16	58cfa831e4b0c9d6adf6c76c	TCGA-CV-7178-01A-21D-2317_120623_SN1222_0118_AD13T1ACXX_s_7_rg.sorted.bam	Dead	FEMALE	WHITE	NOT HISPANIC OR LATINO	Head and Neck Squamous Cell Carcinoma	Aligned reads	TCGA-CV-7178-01A	8F044599-3FBE-4B69-B67D-49AEE9168545	Primary Tumor	Illumina HiSeq	f76f830b-a361-4cf5-a60f-69d4d574723f	Head and Neck	64	CAAB8E84-3225-4543-949E-7B7EB11244A2	A139820A-0B76-4A95-A3EE-DDDDF514A9C3	TCGA-CV-7178-01A-21D-2317-26	HG19_Broad_variant	TCGA-CV-7178	TCGA-HNSC	2166	s15900	MD Anderson - Institute for Applied Cancer Science	MD Anderson Cancer Center	United States	NO	T4a	N2	Head and Neck Squamous Cell Carcinoma	Stage IVA	474468866	456147410	18321456	0.038614664
13722.58cfa831e4b0c9d6adf6c908	TCGA-DK-A1AA-10A-01D-A13U_121025_SN590_0188_AC190CACXX_s_4_rg.sorted	58cfa831e4b0c9d6adf6c908	TCGA-DK-A1AA-10A-01D-A13U_121025_SN590_0188_AC190CACXX_s_4_rg.sorted.filtered.	WGS	TCGA-DK-A1AA-10A-01D-A13U_121025_SN590_0188_AC190CACXX_s_4_rg.sorted	TCGA-DK-A1AA-10A-01D-A13U_121025_SN590_0188_AC190CACXX_s_4_rg.sorted.bam	46.88	1.88	0.15	58cfa831e4b0c9d6adf6c908	TCGA-DK-A1AA-10A-01D-A13U_121025_SN590_0188_AC190CACXX_s_4_rg.sorted.bam	Alive	MALE	WHITE	NOT HISPANIC OR LATINO	Bladder Urothelial Carcinoma	Aligned reads	TCGA-DK-A1AA-10A	56D8A1B8-1268-4362-A7F1-77B76FBF1B59	Blood Derived Normal	Illumina HiSeq	c6b09f3f-3fe9-4d73-a1d9-c6ce0084ac1e	Bladder	57	C976B658-9A59-4205-93FF-E1AAD1995C49	EB9F2A7C-67B3-4B46-9196-6596C8C5832B	TCGA-DK-A1AA-10A-01D-A13U-02	HG19_Broad_variant	TCGA-DK-A1AA	TCGA-BLCA	NA	s3283	Harvard Medical School	Memorial Sloan Kettering	United States	NO	T3	N0	Muscle invasive urothelial carcinoma (pT2 or above)	Stage III	453293554	423826318	29467236	0.06500696
13722.58cfa830e4b0c9d6adf6c13c	TCGA-BS-A0UF-10A-01D-A101_120409_SN1222_0096_BD0VA2ACXX_s_1_rg.sorted	58cfa830e4b0c9d6adf6c13c	TCGA-BS-A0UF-10A-01D-A101_120409_SN1222_0096_BD0VA2ACXX_s_1_rg.sorted.filtered.	WGS	TCGA-BS-A0UF-10A-01D-A101_120409_SN1222_0096_BD0VA2ACXX_s_1_rg.sorted	TCGA-BS-A0UF-10A-01D-A101_120409_SN1222_0096_BD0VA2ACXX_s_1_rg.sorted.bam	16.27	2.03	0.16	58cfa830e4b0c9d6adf6c13c	TCGA-BS-A0UF-10A-01D-A101_120409_SN1222_0096_BD0VA2ACXX_s_1_rg.sorted.bam	Alive	FEMALE	ASIAN	NOT HISPANIC OR LATINO	Uterine Corpus Endometrial Carcinoma	Aligned reads	TCGA-BS-A0UF-10A	F77D7256-2CCF-42A7-9B30-332AC24CA812	Blood Derived Normal	Illumina HiSeq	4901eca0-dc95-4a8a-b119-955bac45c497	Uterus	65	283B4B89-BABC-45E1-AE18-04E258DA434D	4FD6E229-6662-4039-A2EF-225350AC231C	TCGA-BS-A0UF-10A-01D-A101-02	HG19_Broad_variant	TCGA-BS-A0UF	TCGA-UCEC	NA	s4435	Harvard Medical School	University of Hawaii	None	NO	Not available	Not available	Endometrioid endometrial adenocarcinoma	Not available	467782754	448913103	18869651	0.040338492
13722.58cfa831e4b0c9d6adf6c579	TCGA-CF-A3MI-10A-01D-A210_120913_SN208_0428_BC188KACXX_s_2_rg.sorted	58cfa831e4b0c9d6adf6c579	TCGA-CF-A3MI-10A-01D-A210_120913_SN208_0428_BC188KACXX_s_2_rg.sorted.filtered.	WGS	TCGA-CF-A3MI-10A-01D-A210_120913_SN208_0428_BC188KACXX_s_2_rg.sorted	TCGA-CF-A3MI-10A-01D-A210_120913_SN208_0428_BC188KACXX_s_2_rg.sorted.bam	77.89	NA	0.16	58cfa831e4b0c9d6adf6c579	TCGA-CF-A3MI-10A-01D-A210_120913_SN208_0428_BC188KACXX_s_2_rg.sorted.bam	Alive	MALE	ASIAN	NOT HISPANIC OR LATINO	Bladder Urothelial Carcinoma	Aligned reads	TCGA-CF-A3MI-10A	F1EBF96B-8DF9-4E59-ACEF-7AD433E40214	Blood Derived Normal	Illumina HiSeq	b157e6ff-21c1-412a-953b-66770d827a6a	Bladder	62	B43F4063-C931-47DA-B4F7-14B6EB744DAB	3448338D-C923-4F62-896D-C055BABF8FDA	TCGA-CF-A3MI-10A-01D-A210-26	HG19_Broad_variant	TCGA-CF-A3MI	TCGA-BLCA	NA	s2876	MD Anderson - Institute for Applied Cancer Science	ILSbio	Vietnam	NO	T2	N0	Muscle invasive urothelial carcinoma (pT2 or above)	Stage II	438058770	415831275	22227495	0.050740897
13722.58cfa832e4b0c9d6adf6cfd4	TCGA-FU-A3WB-10A-01D-A232_140124_SN1120_0292_BD2F1HACXX_s_4_rg.sorted	58cfa832e4b0c9d6adf6cfd4	TCGA-FU-A3WB-10A-01D-A232_140124_SN1120_0292_BD2F1HACXX_s_4_rg.sorted.filtered.	WGS	TCGA-FU-A3WB-10A-01D-A232_140124_SN1120_0292_BD2F1HACXX_s_4_rg.sorted	TCGA-FU-A3WB-10A-01D-A232_140124_SN1120_0292_BD2F1HACXX_s_4_rg.sorted.bam	24.48	NA	0.15	58cfa832e4b0c9d6adf6cfd4	TCGA-FU-A3WB-10A-01D-A232_140124_SN1120_0292_BD2F1HACXX_s_4_rg.sorted.bam	Alive	FEMALE	WHITE	NOT HISPANIC OR LATINO	Cervical Squamous Cell Carcinoma and Endocervical Adenocarcinoma	Aligned reads	TCGA-FU-A3WB-10A	6868BA1D-B612-454C-8146-74AF2F573D76	Blood Derived Normal	Illumina HiSeq	51850ff3-c031-496e-9989-ba2d764676ca	Cervix	43	E4D37B4A-2B93-48DC-B8E2-20FD88C0A8D1	C248D351-2B56-4924-A4C9-CDB7AF48B34B	TCGA-FU-A3WB-10A-01D-A232-26	HG19_Broad_variant	TCGA-FU-A3WB	TCGA-CESC	NA	s1206	MD Anderson - Institute for Applied Cancer Science	International Genomics Consortium	United States	NO	T2a2	N0	Cervical Squamous Cell Carcinoma	Not available	465990462	446188368	19802094	0.042494634
13722.58cfa831e4b0c9d6adf6cd34	TCGA-ER-A196-10A-01D-A190_120723_SN1120_0178_BD1887ACXX_s_7_rg.sorted	58cfa831e4b0c9d6adf6cd34	TCGA-ER-A196-10A-01D-A190_120723_SN1120_0178_BD1887ACXX_s_7_rg.sorted.filtered.	WGS	TCGA-ER-A196-10A-01D-A190_120723_SN1120_0178_BD1887ACXX_s_7_rg.sorted	TCGA-ER-A196-10A-01D-A190_120723_SN1120_0178_BD1887ACXX_s_7_rg.sorted.bam	53.46	NA	0.17	58cfa831e4b0c9d6adf6cd34	TCGA-ER-A196-10A-01D-A190_120723_SN1120_0178_BD1887ACXX_s_7_rg.sorted.bam	Alive	FEMALE	WHITE	NOT HISPANIC OR LATINO	Skin Cutaneous Melanoma	Aligned reads	TCGA-ER-A196-10A	A9EB1022-FFD3-42DE-A39D-2126FC7EC0CE	Blood Derived Normal	Illumina HiSeq	b5f37fc3-4d8d-4df9-9af7-cb4b59f49dbf	Skin	64	CC5637D5-960B-46F9-BEDB-80773965D67E	46412D85-4008-45C9-A031-B8BF1A8D56CC	TCGA-ER-A196-10A-01D-A190-02	HG19_Broad_variant	TCGA-ER-A196	TCGA-SKCM	NA	s8015	Harvard Medical School	University of Pittsburgh	United States	NO	T4b	N0	Not available	Stage IIC	456833798	435395487	21438311	0.046928032
13722.58cfa831e4b0c9d6adf6c8a2	TCGA-DQ-5631-01A-01D-1868_120504_SN1222_0101_AC0UMDACXX_s_2_rg.sorted	58cfa831e4b0c9d6adf6c8a2	TCGA-DQ-5631-01A-01D-1868_120504_SN1222_0101_AC0UMDACXX_s_2_rg.sorted.filtered.	WGS	TCGA-DQ-5631-01A-01D-1868_120504_SN1222_0101_AC0UMDACXX_s_2_rg.sorted	TCGA-DQ-5631-01A-01D-1868_120504_SN1222_0101_AC0UMDACXX_s_2_rg.sorted.bam	207.7	1.9	0.14	58cfa831e4b0c9d6adf6c8a2	TCGA-DQ-5631-01A-01D-1868_120504_SN1222_0101_AC0UMDACXX_s_2_rg.sorted.bam	Dead	MALE	WHITE	NOT HISPANIC OR LATINO	Head and Neck Squamous Cell Carcinoma	Aligned reads	TCGA-DQ-5631-01A	10B3F56A-E61E-486B-8D3C-176668D5DC34	Primary Tumor	Illumina HiSeq	9aae2925-69ec-44f9-bc1d-bfefd16ce242	Head and Neck	52	2E4AA773-6094-46BD-A97F-9694E80C71CF	5B9E894B-444B-4DCF-9E6C-C1F398A52A81	TCGA-DQ-5631-01A-01D-1868-02	HG19_Broad_variant	TCGA-DQ-5631	TCGA-HNSC	548	s15916	Harvard Medical School	University of Michigan	United States	NO	TX	NX	Head and Neck Squamous Cell Carcinoma	Not available	466880998	442945770	23935228	0.051266229
13722.58cfa830e4b0c9d6adf6c112	TCGA-B5-A0K9-10A-02D-A101_120406_SN208_0281_AC0KDBACXX_s_2_rg.sorted	58cfa830e4b0c9d6adf6c112	TCGA-B5-A0K9-10A-02D-A101_120406_SN208_0281_AC0KDBACXX_s_2_rg.sorted.filtered.	WGS	TCGA-B5-A0K9-10A-02D-A101_120406_SN208_0281_AC0KDBACXX_s_2_rg.sorted	TCGA-B5-A0K9-10A-02D-A101_120406_SN208_0281_AC0KDBACXX_s_2_rg.sorted.bam	59.37	2.1	0.16	58cfa830e4b0c9d6adf6c112	TCGA-B5-A0K9-10A-02D-A101_120406_SN208_0281_AC0KDBACXX_s_2_rg.sorted.bam	Alive	FEMALE	WHITE	Not available	Uterine Corpus Endometrial Carcinoma	Aligned reads	TCGA-B5-A0K9-10A	4485CC98-5D58-4EB4-8325-7D1A617B6461	Blood Derived Normal	Illumina HiSeq	285455ac-3652-45e6-9634-9b705defc33c	Uterus	88	23D730B3-A4B4-4FEC-916A-67DC5C79241F	5F225516-70A5-4A2E-8F28-B91932006218	TCGA-B5-A0K9-10A-02D-A101-02	HG19_Broad_variant	TCGA-B5-A0K9	TCGA-UCEC	NA	s4600	Harvard Medical School	Duke	United States	NO	Not available	Not available	Endometrioid endometrial adenocarcinoma	Not available	441495918	419321894	22174024	0.050224754
13722.58cfa832e4b0c9d6adf6ce06	TCGA-FD-A3B4-10A-01D-A204_121002_SN1222_0155_BD1ERHACXX_s_4_rg.sorted	58cfa832e4b0c9d6adf6ce06	TCGA-FD-A3B4-10A-01D-A204_121002_SN1222_0155_BD1ERHACXX_s_4_rg.sorted.filtered.	WGS	TCGA-FD-A3B4-10A-01D-A204_121002_SN1222_0155_BD1ERHACXX_s_4_rg.sorted	TCGA-FD-A3B4-10A-01D-A204_121002_SN1222_0155_BD1ERHACXX_s_4_rg.sorted.bam	14.43	NA	0.17	58cfa832e4b0c9d6adf6ce06	TCGA-FD-A3B4-10A-01D-A204_121002_SN1222_0155_BD1ERHACXX_s_4_rg.sorted.bam	Alive	FEMALE	BLACK OR AFRICAN AMERICAN	NOT HISPANIC OR LATINO	Bladder Urothelial Carcinoma	Aligned reads	TCGA-FD-A3B4-10A	899F8D52-4C3A-4371-90EB-1F106001EDDC	Blood Derived Normal	Illumina HiSeq	c312905a-2708-40b3-9055-264aa217c722	Bladder	55	A6DE65C6-971C-4527-B5DE-2EA7EC56BBDA	EE8151F1-7D38-4804-ABE4-26DD9B220695	TCGA-FD-A3B4-10A-01D-A204-02	HG19_Broad_variant	TCGA-FD-A3B4	TCGA-BLCA	NA	s2908	Harvard Medical School	BLN - University Of Chicago	United States	NO	T4a	N0	Muscle invasive urothelial carcinoma (pT2 or above)	Stage III	446289578	429118878	17170700	0.038474347
13722.58cfa831e4b0c9d6adf6cba4	TCGA-EJ-5521-01A-01D-1572_130218_SN208_0454_BD1TBTACXX_s_3_rg.sorted	58cfa831e4b0c9d6adf6cba4	TCGA-EJ-5521-01A-01D-1572_130218_SN208_0454_BD1TBTACXX_s_3_rg.sorted.filtered.	WGS	TCGA-EJ-5521-01A-01D-1572_130218_SN208_0454_BD1TBTACXX_s_3_rg.sorted	TCGA-EJ-5521-01A-01D-1572_130218_SN208_0454_BD1TBTACXX_s_3_rg.sorted.bam	72.7	1.9	0.14	58cfa831e4b0c9d6adf6cba4	TCGA-EJ-5521-01A-01D-1572_130218_SN208_0454_BD1TBTACXX_s_3_rg.sorted.bam	Alive	MALE	WHITE	NOT HISPANIC OR LATINO	Prostate Adenocarcinoma	Aligned reads	TCGA-EJ-5521-01A	D44D4BCB-BEB1-4464-ACD2-9972751F5018	Primary Tumor	Illumina HiSeq	c9a43591-8317-4ff5-a2e9-33c98c6a6012	Prostate	63	9EEBD2EC-AF9D-493C-A006-A436C28D4CD3	83248990-416D-48F0-B6F4-59C4C7CEEBD8	TCGA-EJ-5521-01A-01D-1572-02	HG19_Broad_variant	TCGA-EJ-5521	TCGA-PRAD	NA	s4134	Harvard Medical School	University of Pittsburgh	United States	NO	T3a	N0	Prostate Adenocarcinoma Acinar Type	Not available	438957226	420056038	18901188	0.043059293
13722.58cfa830e4b0c9d6adf6be6c	TCGA-BL-A13J-01A-11D-A10R_120920_SN1222_0150_AC1927ACXX_s_8_rg.sorted	58cfa830e4b0c9d6adf6be6c	TCGA-BL-A13J-01A-11D-A10R_120920_SN1222_0150_AC1927ACXX_s_8_rg.sorted.filtered.	WGS	TCGA-BL-A13J-01A-11D-A10R_120920_SN1222_0150_AC1927ACXX_s_8_rg.sorted	TCGA-BL-A13J-01A-11D-A10R_120920_SN1222_0150_AC1927ACXX_s_8_rg.sorted.bam	57.46	1.9	0.15	58cfa830e4b0c9d6adf6be6c	TCGA-BL-A13J-01A-11D-A10R_120920_SN1222_0150_AC1927ACXX_s_8_rg.sorted.bam	Dead	MALE	WHITE	NOT HISPANIC OR LATINO	Bladder Urothelial Carcinoma	Aligned reads	TCGA-BL-A13J-01A	556FCBC8-172A-4AF1-8822-AE036E8D68E8	Primary Tumor	Illumina HiSeq	58daf5d5-0c54-4a8c-b756-35565cdc9671	Bladder	65	CF23846D-A7D2-40A9-8B51-49A27967D101	782CEFE1-C28F-40BA-93A2-66279184EEF6	TCGA-BL-A13J-01A-11D-A10R-02	HG19_Broad_variant	TCGA-BL-A13J	TCGA-BLCA	81	s3080	Harvard Medical School	Christiana Healthcare	United States	NO	T4	N2	Muscle invasive urothelial carcinoma (pT2 or above)	Stage IV	453983320	432905556	21077764	0.046428499
13722.58cfa832e4b0c9d6adf6ced3	TCGA-EJ-5527-01A-01D-1572_130221_SN1120_0238_AC1TDEACXX_s_5_rg.sorted	58cfa832e4b0c9d6adf6ced3	TCGA-EJ-5527-01A-01D-1572_130221_SN1120_0238_AC1TDEACXX_s_5_rg.sorted.filtered.	WGS	TCGA-EJ-5527-01A-01D-1572_130221_SN1120_0238_AC1TDEACXX_s_5_rg.sorted	TCGA-EJ-5527-01A-01D-1572_130221_SN1120_0238_AC1TDEACXX_s_5_rg.sorted.bam	188.7	1.9	0.15	58cfa832e4b0c9d6adf6ced3	TCGA-EJ-5527-01A-01D-1572_130221_SN1120_0238_AC1TDEACXX_s_5_rg.sorted.bam	Alive	MALE	WHITE	NOT HISPANIC OR LATINO	Prostate Adenocarcinoma	Aligned reads	TCGA-EJ-5527-01A	BA0C9096-5F35-4F0A-AE98-EE1A695B55F0	Primary Tumor	Illumina HiSeq	62c0aaa3-44c3-4b25-b1cb-8e6196d66189	Prostate	69	15A638FE-4DFD-4280-AD40-5E0D5FDE3812	AE85C536-0580-4A34-B686-161D337E7951	TCGA-EJ-5527-01A-01D-1572-02	HG19_Broad_variant	TCGA-EJ-5527	TCGA-PRAD	NA	s3443	Harvard Medical School	University of Pittsburgh	United States	NO	T3a	N0	Prostate Adenocarcinoma Acinar Type	Not available	457442518	439844934	17597584	0.038469498
13722.58cfa82fe4b0c9d6adf6b8d4	TCGA-50-5049-01A-01D-1623_120205_SN590_0136_BD0LRYACXX_s_3_rg.sorted	58cfa82fe4b0c9d6adf6b8d4	TCGA-50-5049-01A-01D-1623_120205_SN590_0136_BD0LRYACXX_s_3_rg.sorted.filtered.	WGS	TCGA-50-5049-01A-01D-1623_120205_SN590_0136_BD0LRYACXX_s_3_rg.sorted	TCGA-50-5049-01A-01D-1623_120205_SN590_0136_BD0LRYACXX_s_3_rg.sorted.bam	743.7	1.9	0.16	58cfa82fe4b0c9d6adf6b8d4	TCGA-50-5049-01A-01D-1623_120205_SN590_0136_BD0LRYACXX_s_3_rg.sorted.bam	Alive	MALE	WHITE	NOT HISPANIC OR LATINO	Lung Adenocarcinoma	Aligned reads	TCGA-50-5049-01A	9944F46F-9FA8-4E2C-A806-776BEC7F8803	Primary Tumor	Illumina HiSeq	16ea05eb-f830-4b36-83bb-989c8de99568	Lung	70	21B2F32E-CCEA-4B20-86D3-6647E99825CF	26ED24EC-1AD1-492D-B2CB-46314B47919E	TCGA-50-5049-01A-01D-1623-02	HG19_Broad_variant	TCGA-50-5049	TCGA-LUAD	NA	s11457	Harvard Medical School	University of Pittsburgh	United States	NO	T2	N0	Lung Adenocarcinoma- Not Otherwise Specified (NOS)	Stage IA	428309934	404302914	24007020	0.056050579
13722.58cfa831e4b0c9d6adf6c558	TCGA-CN-4733-01A-02D-1868_120427_SN208_0287_AC0J25ACXX_s_5_rg.sorted	58cfa831e4b0c9d6adf6c558	TCGA-CN-4733-01A-02D-1868_120427_SN208_0287_AC0J25ACXX_s_5_rg.sorted.filtered.	WGS	TCGA-CN-4733-01A-02D-1868_120427_SN208_0287_AC0J25ACXX_s_5_rg.sorted	TCGA-CN-4733-01A-02D-1868_120427_SN208_0287_AC0J25ACXX_s_5_rg.sorted.bam	7.7	1.9	0.14	58cfa831e4b0c9d6adf6c558	TCGA-CN-4733-01A-02D-1868_120427_SN208_0287_AC0J25ACXX_s_5_rg.sorted.bam	Alive	MALE	WHITE	NOT HISPANIC OR LATINO	Head and Neck Squamous Cell Carcinoma	Aligned reads	TCGA-CN-4733-01A	DEDD71B4-8537-4947-839E-90ACEDDD0893	Primary Tumor	Illumina HiSeq	c1887d1c-970a-4e8d-80df-a16844daef9f	Head and Neck	61	A1FD1C9D-C763-488A-8649-FF069F56D2BE	1CB41C9B-FB04-438D-A9FB-89D6186E0D37	TCGA-CN-4733-01A-02D-1868-02	HG19_Broad_variant	TCGA-CN-4733	TCGA-HNSC	NA	s15880	Harvard Medical School	University of Pittsburgh	None	NO	T1	N1	Head and Neck Squamous Cell Carcinoma	Stage III	390812652	363629482	27183170	0.069555501
13722.58cfa831e4b0c9d6adf6cac4	TCGA-E1-5303-10A-01D-1465_130806_SN1440_0159_BC29Y3ACXX_s_4_rg.sorted	58cfa831e4b0c9d6adf6cac4	TCGA-E1-5303-10A-01D-1465_130806_SN1440_0159_BC29Y3ACXX_s_4_rg.sorted.filtered.	WGS	TCGA-E1-5303-10A-01D-1465_130806_SN1440_0159_BC29Y3ACXX_s_4_rg.sorted	TCGA-E1-5303-10A-01D-1465_130806_SN1440_0159_BC29Y3ACXX_s_4_rg.sorted.bam	24.4	1.9	0.17	58cfa831e4b0c9d6adf6cac4	TCGA-E1-5303-10A-01D-1465_130806_SN1440_0159_BC29Y3ACXX_s_4_rg.sorted.bam	Dead	MALE	WHITE	NOT HISPANIC OR LATINO	Brain Lower Grade Glioma	Aligned reads	TCGA-E1-5303-10A	44A5C3B4-62A7-407B-B492-7069E1A43A26	Blood Derived Normal	Illumina HiSeq	9d733e32-c2c8-481d-a4d1-ff87fd9a342f	Brain	38	3CE7EAD9-20C2-44B3-96F7-8425AE307CD6	4A280202-B193-4C9E-A33F-6272D77A2666	TCGA-E1-5303-10A-01D-1465-02	HG19_Broad_variant	TCGA-E1-5303	TCGA-LGG	2052	s8140	Harvard Medical School	Duke	United States	NO	Not available	Not available	Astrocytoma	Not available	452982926	425298877	27684049	0.061114994
13722.58cfa832e4b0c9d6adf6d602	TCGA-LN-A49N-01A-11D-A248_130101_SN590_0206_AC1H8RACXX_s_7_rg.sorted	58cfa832e4b0c9d6adf6d602	TCGA-LN-A49N-01A-11D-A248_130101_SN590_0206_AC1H8RACXX_s_7_rg.sorted.filtered.	WGS	TCGA-LN-A49N-01A-11D-A248_130101_SN590_0206_AC1H8RACXX_s_7_rg.sorted	TCGA-LN-A49N-01A-11D-A248_130101_SN590_0206_AC1H8RACXX_s_7_rg.sorted.bam	23.88	NA	0.15	58cfa832e4b0c9d6adf6d602	TCGA-LN-A49N-01A-11D-A248_130101_SN590_0206_AC1H8RACXX_s_7_rg.sorted.bam	Alive	MALE	ASIAN	NOT HISPANIC OR LATINO	Esophageal Carcinoma	Aligned reads	TCGA-LN-A49N-01A	AE404398-6544-4F3A-8830-44A4A227F8D5	Primary Tumor	Illumina HiSeq	cc2923b6-4e0b-4a1c-ad36-baa7b55f96ac	Esophagus	50	79EDB231-5534-4EB8-9B67-2BF628C19FB4	092A4F76-1526-48FA-932B-5FFA9AC1FAF5	TCGA-LN-A49N-01A-11D-A248-26	HG19_Broad_variant	TCGA-LN-A49N	TCGA-ESCA	NA	s1668	MD Anderson - Institute for Applied Cancer Science	ILSbio	Vietnam	NO	T2	N1	Not available	Stage IIB	445952700	415512590	30440110	0.068258607
13722.58cfa831e4b0c9d6adf6c690	TCGA-CS-6290-10A-01D-1703_130808_SN208_0487_AC28U7ACXX_s_8_rg.sorted	58cfa831e4b0c9d6adf6c690	TCGA-CS-6290-10A-01D-1703_130808_SN208_0487_AC28U7ACXX_s_8_rg.sorted.filtered.	WGS	TCGA-CS-6290-10A-01D-1703_130808_SN208_0487_AC28U7ACXX_s_8_rg.sorted	TCGA-CS-6290-10A-01D-1703_130808_SN208_0487_AC28U7ACXX_s_8_rg.sorted.bam	127	1.9	0.14	58cfa831e4b0c9d6adf6c690	TCGA-CS-6290-10A-01D-1703_130808_SN208_0487_AC28U7ACXX_s_8_rg.sorted.bam	Alive	MALE	Not available	Not available	Brain Lower Grade Glioma	Aligned reads	TCGA-CS-6290-10A	42FE260F-520B-4FAC-8C09-D2B31AED59FB	Blood Derived Normal	Illumina HiSeq	5e2f3e2f-546e-4dde-b8c7-ab81ce38c575	Brain	31	51465F70-FF73-4028-90E4-92583EECFB27	48B76CCA-E836-4296-81BB-BE7B2C5AA9F5	TCGA-CS-6290-10A-01D-1703-02	HG19_Broad_variant	TCGA-CS-6290	TCGA-LGG	NA	s8750	Harvard Medical School	Thomas Jefferson University	United States	NO	Not available	Not available	Astrocytoma	Not available	467514242	443032045	24482197	0.052366741
13722.58cfa832e4b0c9d6adf6ceb7	TCGA-EJ-5522-01A-01D-1572_130218_SN208_0454_BD1TBTACXX_s_5_rg.sorted	58cfa832e4b0c9d6adf6ceb7	TCGA-EJ-5522-01A-01D-1572_130218_SN208_0454_BD1TBTACXX_s_5_rg.sorted.filtered.	WGS	TCGA-EJ-5522-01A-01D-1572_130218_SN208_0454_BD1TBTACXX_s_5_rg.sorted	TCGA-EJ-5522-01A-01D-1572_130218_SN208_0454_BD1TBTACXX_s_5_rg.sorted.bam	414.7	1.9	0.17	58cfa832e4b0c9d6adf6ceb7	TCGA-EJ-5522-01A-01D-1572_130218_SN208_0454_BD1TBTACXX_s_5_rg.sorted.bam	Alive	MALE	WHITE	NOT HISPANIC OR LATINO	Prostate Adenocarcinoma	Aligned reads	TCGA-EJ-5522-01A	214884EF-A932-4FC3-B6FF-16CE5164DA3E	Primary Tumor	Illumina HiSeq	ee0fc9f9-f7ac-4f93-a066-2751ffaa3959	Prostate	51	8AC1E1E7-8266-48E0-8D4C-D78873111341	2312B3FC-1F68-43D5-8B19-D449089F153C	TCGA-EJ-5522-01A-01D-1572-02	HG19_Broad_variant	TCGA-EJ-5522	TCGA-PRAD	NA	s4133	Harvard Medical School	University of Pittsburgh	United States	NO	T2c	N0	Prostate Adenocarcinoma Acinar Type	Not available	442517352	422402397	20114955	0.045455743
13722.58cfa831e4b0c9d6adf6cc82	TCGA-ER-A19A-10A-01D-A190_120723_SN1120_0177_AC11GTACXX_s_8_rg.sorted	58cfa831e4b0c9d6adf6cc82	TCGA-ER-A19A-10A-01D-A190_120723_SN1120_0177_AC11GTACXX_s_8_rg.sorted.filtered.	WGS	TCGA-ER-A19A-10A-01D-A190_120723_SN1120_0177_AC11GTACXX_s_8_rg.sorted	TCGA-ER-A19A-10A-01D-A190_120723_SN1120_0177_AC11GTACXX_s_8_rg.sorted.bam	40.3	NA	0.16	58cfa831e4b0c9d6adf6cc82	TCGA-ER-A19A-10A-01D-A190_120723_SN1120_0177_AC11GTACXX_s_8_rg.sorted.bam	Alive	MALE	WHITE	NOT HISPANIC OR LATINO	Skin Cutaneous Melanoma	Aligned reads	TCGA-ER-A19A-10A	41FCB9D3-9FB0-4625-98F4-1F564095EBC2	Blood Derived Normal	Illumina HiSeq	9bcb5eb0-7146-42d1-bb51-a661b93142ac	Skin	79	24869B25-7ECF-4928-8E78-9B6ACA6A2197	9C635EFB-06D8-4379-B5CD-D93F3F64658A	TCGA-ER-A19A-10A-01D-A190-02	HG19_Broad_variant	TCGA-ER-A19A	TCGA-SKCM	NA	s7360	Harvard Medical School	University of Pittsburgh	United States	NO	TX	N0	Not available	Stage IV	442811948	423716590	19095358	0.043122951
13722.58cfa832e4b0c9d6adf6cf00	TCGA-FS-A1Z7-06A-11D-A18Y_120712_SN1222_0124_AC11GPACXX_s_3_rg.sorted	58cfa832e4b0c9d6adf6cf00	TCGA-FS-A1Z7-06A-11D-A18Y_120712_SN1222_0124_AC11GPACXX_s_3_rg.sorted.filtered.	WGS	TCGA-FS-A1Z7-06A-11D-A18Y_120712_SN1222_0124_AC11GPACXX_s_3_rg.sorted	TCGA-FS-A1Z7-06A-11D-A18Y_120712_SN1222_0124_AC11GPACXX_s_3_rg.sorted.bam	25.78	NA	0.17	58cfa832e4b0c9d6adf6cf00	TCGA-FS-A1Z7-06A-11D-A18Y_120712_SN1222_0124_AC11GPACXX_s_3_rg.sorted.bam	Dead	MALE	WHITE	NOT HISPANIC OR LATINO	Skin Cutaneous Melanoma	Aligned reads	TCGA-FS-A1Z7-06A	F3BB6362-6801-4C95-A828-09C0002A8B87	Metastatic	Illumina HiSeq	3e98b38f-dcad-4b32-9291-c9cd6b59c84b	Skin	19	B50324D0-2C8B-42EE-8767-F9900D2068FD	01285377-C51D-46C6-9F23-2639D151AC28	TCGA-FS-A1Z7-06A-11D-A18Y-02	HG19_Broad_variant	TCGA-FS-A1Z7	TCGA-SKCM	237	s7867	Harvard Medical School	Essen	Germany	NO	T4b	N1b	Not available	Stage IIIC	461153866	408920802	52233064	0.113266022
13722.58cfa832e4b0c9d6adf6cec2	TCGA-HC-7080-01A-11D-1957_130422_SN590_0225_BD23TLACXX_s_2_rg.sorted	58cfa832e4b0c9d6adf6cec2	TCGA-HC-7080-01A-11D-1957_130422_SN590_0225_BD23TLACXX_s_2_rg.sorted.filtered.	WGS	TCGA-HC-7080-01A-11D-1957_130422_SN590_0225_BD23TLACXX_s_2_rg.sorted	TCGA-HC-7080-01A-11D-1957_130422_SN590_0225_BD23TLACXX_s_2_rg.sorted.bam	398.7	NA	0.13	58cfa832e4b0c9d6adf6cec2	TCGA-HC-7080-01A-11D-1957_130422_SN590_0225_BD23TLACXX_s_2_rg.sorted.bam	Alive	MALE	WHITE	NOT HISPANIC OR LATINO	Prostate Adenocarcinoma	Aligned reads	TCGA-HC-7080-01A	FD50FF41-EC9D-4DB1-A673-36BA0CA1EAC8	Primary Tumor	Illumina HiSeq	4012de79-f9d8-4ee6-ab04-538482e6a66c	Prostate	66	E30730B8-81F1-49A8-8446-547B5C3CC730	CEF3C431-0329-4619-834B-DC57B33399A5	TCGA-HC-7080-01A-11D-1957-02	HG19_Broad_variant	TCGA-HC-7080	TCGA-PRAD	NA	s3807	Harvard Medical School	International Genomics Consortium	United States	NO	T2a	N0	Prostate Adenocarcinoma Acinar Type	Not available	441984970	421167403	20817567	0.047100169
13722.58cfa831e4b0c9d6adf6c90d	TCGA-DK-A1A7-10A-01D-A13U_121025_SN590_0188_AC190CACXX_s_2_rg.sorted	58cfa831e4b0c9d6adf6c90d	TCGA-DK-A1A7-10A-01D-A13U_121025_SN590_0188_AC190CACXX_s_2_rg.sorted.filtered.	WGS	TCGA-DK-A1A7-10A-01D-A13U_121025_SN590_0188_AC190CACXX_s_2_rg.sorted	TCGA-DK-A1A7-10A-01D-A13U_121025_SN590_0188_AC190CACXX_s_2_rg.sorted.bam	64.01	1.91	0.17	58cfa831e4b0c9d6adf6c90d	TCGA-DK-A1A7-10A-01D-A13U_121025_SN590_0188_AC190CACXX_s_2_rg.sorted.bam	Alive	FEMALE	WHITE	NOT HISPANIC OR LATINO	Bladder Urothelial Carcinoma	Aligned reads	TCGA-DK-A1A7-10A	3ED614E7-F356-4D87-985B-D3BBBAE3BB40	Blood Derived Normal	Illumina HiSeq	28afea94-fe9b-4212-8f6a-5b75af1905dd	Bladder	67	7C9BD4C3-A3EF-495E-B37C-5CD329D16A18	8781CB17-9E67-45BC-9B5E-2B9B41C297C7	TCGA-DK-A1A7-10A-01D-A13U-02	HG19_Broad_variant	TCGA-DK-A1A7	TCGA-BLCA	NA	s3106	Harvard Medical School	Memorial Sloan Kettering	United States	NO	T3	N2	Muscle invasive urothelial carcinoma (pT2 or above)	Stage IV	451985734	424322931	27662803	0.061202823
13722.58cfa831e4b0c9d6adf6c4c0	TCGA-BR-4369-11A-01D-1154_130815_VM001_0002_VMR0002CXX_s_8_rg.sorted	58cfa831e4b0c9d6adf6c4c0	TCGA-BR-4369-11A-01D-1154_130815_VM001_0002_VMR0002CXX_s_8_rg.sorted.filtered.	WGS	TCGA-BR-4369-11A-01D-1154_130815_VM001_0002_VMR0002CXX_s_8_rg.sorted	TCGA-BR-4369-11A-01D-1154_130815_VM001_0002_VMR0002CXX_s_8_rg.sorted.bam	67.3	1.9	0.14	58cfa831e4b0c9d6adf6c4c0	TCGA-BR-4369-11A-01D-1154_130815_VM001_0002_VMR0002CXX_s_8_rg.sorted.bam	Alive	MALE	WHITE	NOT HISPANIC OR LATINO	Stomach Adenocarcinoma	Aligned reads	TCGA-BR-4369-11A	FE9A5FCF-FF99-4DD1-8CC7-ED9F4B9D952B	Solid Tissue Normal	Illumina HiSeq	d5894343-a206-49f1-adce-53c336fec1ee	Stomach	75	08591D7E-0482-494D-A75A-5F5201BEC02F	91E85E65-7D7D-45B1-A0B4-4CE2E1311499	TCGA-BR-4369-11A-01D-1154-02	HG19_Broad_variant	TCGA-BR-4369	TCGA-STAD	NA	s14532	Harvard Medical School	Asterand	Russia	NO	TX	NX	Stomach Adenocarcinoma Not Otherwise Specified (NOS)	Not available	376072838	272194164	103878674	0.27621956
13722.58cfa830e4b0c9d6adf6c12e	TCGA-BS-A0UM-01A-11D-A101_120622_SN1120_0155_AC0WVLACXX_s_1_rg.sorted	58cfa830e4b0c9d6adf6c12e	TCGA-BS-A0UM-01A-11D-A101_120622_SN1120_0155_AC0WVLACXX_s_1_rg.sorted.filtered.	WGS	TCGA-BS-A0UM-01A-11D-A101_120622_SN1120_0155_AC0WVLACXX_s_1_rg.sorted	TCGA-BS-A0UM-01A-11D-A101_120622_SN1120_0155_AC0WVLACXX_s_1_rg.sorted.bam	107.99	2	0.17	58cfa830e4b0c9d6adf6c12e	TCGA-BS-A0UM-01A-11D-A101_120622_SN1120_0155_AC0WVLACXX_s_1_rg.sorted.bam	Alive	FEMALE	WHITE	NOT HISPANIC OR LATINO	Uterine Corpus Endometrial Carcinoma	Aligned reads	TCGA-BS-A0UM-01A	A7C565FC-C711-4B63-9549-4CD74D1F57C2	Primary Tumor	Illumina HiSeq	942f9e1e-4e57-4325-a7d0-0a464cda140a	Uterus	64	6F70F18E-5C53-4F1F-A63D-62BD27039B8D	6CD1B997-3123-4934-A06C-14A5CF1BEBFC	TCGA-BS-A0UM-01A-11D-A101-02	HG19_Broad_variant	TCGA-BS-A0UM	TCGA-UCEC	NA	s5009	Harvard Medical School	University of Hawaii	None	NO	Not available	Not available	Endometrioid endometrial adenocarcinoma	Not available	444522040	330505844	114016196	0.25649166
13722.58cfa831e4b0c9d6adf6c910	TCGA-DJ-A13L-10A-01D-A221_120610_SN1120_0151_AC0WN0ACXX_s_7_rg.sorted	58cfa831e4b0c9d6adf6c910	TCGA-DJ-A13L-10A-01D-A221_120610_SN1120_0151_AC0WN0ACXX_s_7_rg.sorted.filtered.	WGS	TCGA-DJ-A13L-10A-01D-A221_120610_SN1120_0151_AC0WN0ACXX_s_7_rg.sorted	TCGA-DJ-A13L-10A-01D-A221_120610_SN1120_0151_AC0WN0ACXX_s_7_rg.sorted.bam	20.69	NA	0.17	58cfa831e4b0c9d6adf6c910	TCGA-DJ-A13L-10A-01D-A221_120610_SN1120_0151_AC0WN0ACXX_s_7_rg.sorted.bam	Alive	MALE	WHITE	NOT HISPANIC OR LATINO	Thyroid Carcinoma	Aligned reads	TCGA-DJ-A13L-10A	C7A2F394-3E3F-4C90-9F1E-F2BE3E5B0D6B	Blood Derived Normal	Illumina HiSeq	09cd97bb-435c-4d68-bd00-34e98de49b0d	Thyroid	85	1985D930-DCB1-45FA-A706-559F7B77009E	FF8F39F9-2F9A-4C2F-86C5-F3EA1EFF1E98	TCGA-DJ-A13L-10A-01D-A221-26	HG19_Broad_variant	TCGA-DJ-A13L	TCGA-THCA	NA	s12749	MD Anderson - Institute for Applied Cancer Science	Memorial Sloan Kettering	United States	NO	T1b	N0	Thyroid Papillary Carcinoma - Tall Cell (>= 50% tall cell features)	Stage I	467915676	447073171	20842505	0.044543293
13722.58cfa832e4b0c9d6adf6d12c	TCGA-G2-A2EK-01A-22D-A18D_120913_SN208_0429_AC187FACXX_s_3_rg.sorted	58cfa832e4b0c9d6adf6d12c	TCGA-G2-A2EK-01A-22D-A18D_120913_SN208_0429_AC187FACXX_s_3_rg.sorted.filtered.	WGS	TCGA-G2-A2EK-01A-22D-A18D_120913_SN208_0429_AC187FACXX_s_3_rg.sorted	TCGA-G2-A2EK-01A-22D-A18D_120913_SN208_0429_AC187FACXX_s_3_rg.sorted.bam	16.85	NA	0.18	58cfa832e4b0c9d6adf6d12c	TCGA-G2-A2EK-01A-22D-A18D_120913_SN208_0429_AC187FACXX_s_3_rg.sorted.bam	Alive	MALE	WHITE	NOT HISPANIC OR LATINO	Bladder Urothelial Carcinoma	Aligned reads	TCGA-G2-A2EK-01A	5DA1CB68-C438-4DDC-999F-90AED0C4BD7A	Primary Tumor	Illumina HiSeq	f98c8702-90e5-4e7a-ad12-d11a9af57bf5	Bladder	57	FF1691F2-DF11-4068-8D8D-A778F384EC60	8A75CF19-7645-489D-AAEC-5D9AD293C4B1	TCGA-G2-A2EK-01A-22D-A18D-02	HG19_Broad_variant	TCGA-G2-A2EK	TCGA-BLCA	NA	s2725	Harvard Medical School	MD Anderson	United States	NO	Not available	N0	Muscle invasive urothelial carcinoma (pT2 or above)	Stage II	453307734	431527527	21780207	0.048047287
13722.58cfa832e4b0c9d6adf6d014	TCGA-G9-6336-01A-11D-1784_130115_SN590_0208_BD1TAGACXX_s_5_rg.sorted	58cfa832e4b0c9d6adf6d014	TCGA-G9-6336-01A-11D-1784_130115_SN590_0208_BD1TAGACXX_s_5_rg.sorted.filtered.	WGS	TCGA-G9-6336-01A-11D-1784_130115_SN590_0208_BD1TAGACXX_s_5_rg.sorted	TCGA-G9-6336-01A-11D-1784_130115_SN590_0208_BD1TAGACXX_s_5_rg.sorted.bam	81.4	1.9	0.14	58cfa832e4b0c9d6adf6d014	TCGA-G9-6336-01A-11D-1784_130115_SN590_0208_BD1TAGACXX_s_5_rg.sorted.bam	Alive	MALE	WHITE	NOT HISPANIC OR LATINO	Prostate Adenocarcinoma	Aligned reads	TCGA-G9-6336-01A	59207BCD-F127-481F-B576-8716DA7D7D97	Primary Tumor	Illumina HiSeq	35e1082b-0264-4bb6-93d6-1d0e1b133135	Prostate	57	34C8B195-ECAB-492B-AED2-43ACFEDEF708	DB1475AB-0C9E-4D4C-B7F4-88DD8BB2F9B9	TCGA-G9-6336-01A-11D-1784-02	HG19_Broad_variant	TCGA-G9-6336	TCGA-PRAD	NA	s3799	Harvard Medical School	Roswell Park	United States	NO	Not available	N0	Prostate Adenocarcinoma Acinar Type	Not available	432603040	412473419	20129621	0.046531391
13722.58cfa831e4b0c9d6adf6cae8	TCGA-D7-6522-01A-11D-1798_130214_SN1120_0237_BD1TGLACXX_s_3_rg.sorted	58cfa831e4b0c9d6adf6cae8	TCGA-D7-6522-01A-11D-1798_130214_SN1120_0237_BD1TGLACXX_s_3_rg.sorted.filtered.	WGS	TCGA-D7-6522-01A-11D-1798_130214_SN1120_0237_BD1TGLACXX_s_3_rg.sorted	TCGA-D7-6522-01A-11D-1798_130214_SN1120_0237_BD1TGLACXX_s_3_rg.sorted.bam	52.7	1.9	0.14	58cfa831e4b0c9d6adf6cae8	TCGA-D7-6522-01A-11D-1798_130214_SN1120_0237_BD1TGLACXX_s_3_rg.sorted.bam	Alive	MALE	WHITE	NOT HISPANIC OR LATINO	Stomach Adenocarcinoma	Aligned reads	TCGA-D7-6522-01A	8BB3FACB-1933-4350-9F78-74537559E000	Primary Tumor	Illumina HiSeq	ac3cc7c3-e03a-4218-b297-d6c525338753	Stomach	58	825AE87A-69C0-44AC-A1AF-D1FAD7746C05	030D9DF5-48AB-46F4-AC23-F299A069191C	TCGA-D7-6522-01A-11D-1798-02	HG19_Broad_variant	TCGA-D7-6522	TCGA-STAD	NA	s15197	Harvard Medical School	Greater Poland Cancer Center	Poland	NO	T2	N0	Stomach Adenocarcinoma Diffuse Type	Stage IB	463458712	446247846	17210866	0.037135705
13722.58cfa830e4b0c9d6adf6c1f0	TCGA-BG-A18A-10A-01D-A12F_120626_SN590_0163_AC0VU5ACXX_s_8_rg.sorted	58cfa830e4b0c9d6adf6c1f0	TCGA-BG-A18A-10A-01D-A12F_120626_SN590_0163_AC0VU5ACXX_s_8_rg.sorted.filtered.	WGS	TCGA-BG-A18A-10A-01D-A12F_120626_SN590_0163_AC0VU5ACXX_s_8_rg.sorted	TCGA-BG-A18A-10A-01D-A12F_120626_SN590_0163_AC0VU5ACXX_s_8_rg.sorted.bam	43.15	1.98	0.17	58cfa830e4b0c9d6adf6c1f0	TCGA-BG-A18A-10A-01D-A12F_120626_SN590_0163_AC0VU5ACXX_s_8_rg.sorted.bam	Alive	FEMALE	WHITE	NOT HISPANIC OR LATINO	Uterine Corpus Endometrial Carcinoma	Aligned reads	TCGA-BG-A18A-10A	FEB3E930-3638-44B4-AC0F-A5DCB01FED76	Blood Derived Normal	Illumina HiSeq	dd3a2d63-837e-4868-bd5b-558c9555fa7b	Uterus	74	4AA1EED0-0890-4FD8-9367-07DBCBC4BF11	50671901-C77B-4E88-8A99-5F1CF123F00C	TCGA-BG-A18A-10A-01D-A12F-02	HG19_Broad_variant	TCGA-BG-A18A	TCGA-UCEC	NA	s4251	Harvard Medical School	University of Pittsburgh	None	NO	Not available	Not available	Endometrioid endometrial adenocarcinoma	Not available	440027684	416199546	23828138	0.054151452
13722.58cfa831e4b0c9d6adf6c596	TCGA-CG-4469-10A-01D-1154_130815_VM001_0005_VMR0005CXX_s_8_rg.sorted	58cfa831e4b0c9d6adf6c596	TCGA-CG-4469-10A-01D-1154_130815_VM001_0005_VMR0005CXX_s_8_rg.sorted.filtered.	WGS	TCGA-CG-4469-10A-01D-1154_130815_VM001_0005_VMR0005CXX_s_8_rg.sorted	TCGA-CG-4469-10A-01D-1154_130815_VM001_0005_VMR0005CXX_s_8_rg.sorted.bam	23.9	1.9	0.15	58cfa831e4b0c9d6adf6c596	TCGA-CG-4469-10A-01D-1154_130815_VM001_0005_VMR0005CXX_s_8_rg.sorted.bam	Dead	MALE	Not available	Not available	Stomach Adenocarcinoma	Aligned reads	TCGA-CG-4469-10A	2AC986F6-CD6F-4CA5-90CC-7A105CFE85EA	Blood Derived Normal	Illumina HiSeq	8c7f32c0-34e4-4aea-8603-cce8acbc1b82	Stomach	70	0279401D-8BB4-4E90-AB5B-E0BC1F6C1709	725941B2-EABE-486D-B19D-FD215B801A8E	TCGA-CG-4469-10A-01D-1154-02	HG19_Broad_variant	TCGA-CG-4469	TCGA-STAD	215	s14762	Harvard Medical School	Indivumed	Germany	NO	T3	N3	Stomach Intestinal Adenocarcinoma Not Otherwise Specified (NOS)	Stage IV	442617502	423235175	19382327	0.043790241
13722.58cfa831e4b0c9d6adf6c8a6	TCGA-D7-6519-01A-11D-1798_130214_SN1120_0236_AC1RPCACXX_s_5_rg.sorted	58cfa831e4b0c9d6adf6c8a6	TCGA-D7-6519-01A-11D-1798_130214_SN1120_0236_AC1RPCACXX_s_5_rg.sorted.filtered.	WGS	TCGA-D7-6519-01A-11D-1798_130214_SN1120_0236_AC1RPCACXX_s_5_rg.sorted	TCGA-D7-6519-01A-11D-1798_130214_SN1120_0236_AC1RPCACXX_s_5_rg.sorted.bam	266.4	1.9	0.14	58cfa831e4b0c9d6adf6c8a6	TCGA-D7-6519-01A-11D-1798_130214_SN1120_0236_AC1RPCACXX_s_5_rg.sorted.bam	Alive	FEMALE	WHITE	NOT HISPANIC OR LATINO	Stomach Adenocarcinoma	Aligned reads	TCGA-D7-6519-01A	E37CAE9E-0656-4B89-B326-739A5CC859E0	Primary Tumor	Illumina HiSeq	66b2b99b-ac75-4068-9d05-34e6dbe9721d	Stomach	64	FA7426E1-FCFB-4B08-AD50-1D9E903A81FB	D7D0FD1C-F540-4BE1-A10B-160F59970FFF	TCGA-D7-6519-01A-11D-1798-02	HG19_Broad_variant	TCGA-D7-6519	TCGA-STAD	NA	s15249	Harvard Medical School	Greater Poland Cancer Center	Poland	NO	T2	N1	Stomach Adenocarcinoma Diffuse Type	Stage IIIB	482732504	466492758	16239746	0.033641294
13722.58cfa82fe4b0c9d6adf6b9ce	TCGA-67-6216-10A-01D-1751_120301_SN208_0270_AD0KLRACXX_s_6_rg.sorted	58cfa82fe4b0c9d6adf6b9ce	TCGA-67-6216-10A-01D-1751_120301_SN208_0270_AD0KLRACXX_s_6_rg.sorted.filtered.	WGS	TCGA-67-6216-10A-01D-1751_120301_SN208_0270_AD0KLRACXX_s_6_rg.sorted	TCGA-67-6216-10A-01D-1751_120301_SN208_0270_AD0KLRACXX_s_6_rg.sorted.bam	261.7	1.9	0.17	58cfa82fe4b0c9d6adf6b9ce	TCGA-67-6216-10A-01D-1751_120301_SN208_0270_AD0KLRACXX_s_6_rg.sorted.bam	Alive	FEMALE	WHITE	NOT HISPANIC OR LATINO	Lung Adenocarcinoma	Aligned reads	TCGA-67-6216-10A	CCECCE70-DD54-4C5B-BF9F-CA87D290CB00	Blood Derived Normal	Illumina HiSeq	ca8f48ed-992b-4763-ad25-7d8f16528337	Lung	57	E196675A-2C83-4726-9D0A-E633E5D8E9B1	08670F63-D3EA-4C70-B74C-34ECBD0B5205	TCGA-67-6216-10A-01D-1751-02	HG19_Broad_variant	TCGA-67-6216	TCGA-LUAD	NA	s11247	Harvard Medical School	St Joseph's Medical Center (MD)	United States	NO	T1a	N0	Lung Adenocarcinoma- Not Otherwise Specified (NOS)	Stage IA	419560682	372807966	46752716	0.111432548
13722.58cfa831e4b0c9d6adf6c91b	TCGA-DK-A2I1-01A-11D-A17R_120927_SN208_0433_BD1D5JACXX_s_1_rg.sorted	58cfa831e4b0c9d6adf6c91b	TCGA-DK-A2I1-01A-11D-A17R_120927_SN208_0433_BD1D5JACXX_s_1_rg.sorted.filtered.	WGS	TCGA-DK-A2I1-01A-11D-A17R_120927_SN208_0433_BD1D5JACXX_s_1_rg.sorted	TCGA-DK-A2I1-01A-11D-A17R_120927_SN208_0433_BD1D5JACXX_s_1_rg.sorted.bam	37.09	NA	0.15	58cfa831e4b0c9d6adf6c91b	TCGA-DK-A2I1-01A-11D-A17R_120927_SN208_0433_BD1D5JACXX_s_1_rg.sorted.bam	Alive	FEMALE	WHITE	NOT HISPANIC OR LATINO	Bladder Urothelial Carcinoma	Aligned reads	TCGA-DK-A2I1-01A	036B9681-AB58-4734-A8FD-E0D5D078BF5A	Primary Tumor	Illumina HiSeq	724308ea-3fa9-4762-9800-445a044e94f2	Bladder	73	F9BD70B2-6CDE-48E5-9F0D-55D86CCFEBA8	010259EE-2667-4B8E-BB20-0F75F53A64BA	TCGA-DK-A2I1-01A-11D-A17R-02	HG19_Broad_variant	TCGA-DK-A2I1	TCGA-BLCA	NA	s2704	Harvard Medical School	Memorial Sloan Kettering	United States	NO	T2b	N0	Muscle invasive urothelial carcinoma (pT2 or above)	Stage II	459243928	433494911	25749017	0.05606828
13722.58cfa82fe4b0c9d6adf6b67a	TCGA-44-6779-10A-01D-1853_120312_SN1120_0121_BD0RHPACXX_s_1_rg.sorted	58cfa82fe4b0c9d6adf6b67a	TCGA-44-6779-10A-01D-1853_120312_SN1120_0121_BD0RHPACXX_s_1_rg.sorted.filtered.	WGS	TCGA-44-6779-10A-01D-1853_120312_SN1120_0121_BD0RHPACXX_s_1_rg.sorted	TCGA-44-6779-10A-01D-1853_120312_SN1120_0121_BD0RHPACXX_s_1_rg.sorted.bam	330	1.9	0.17	58cfa82fe4b0c9d6adf6b67a	TCGA-44-6779-10A-01D-1853_120312_SN1120_0121_BD0RHPACXX_s_1_rg.sorted.bam	Dead	FEMALE	WHITE	Not available	Lung Adenocarcinoma	Aligned reads	TCGA-44-6779-10A	CBBEA9F1-396A-4BF3-B67C-2CAC3394DCEB	Blood Derived Normal	Illumina HiSeq	f0c8649c-84d2-4fca-a36b-589106e28853	Lung	50	6E64FD37-19C0-442C-A490-3BCCBEB84597	09A8A60E-F929-467D-A666-B61F784A1E74	TCGA-44-6779-10A-01D-1853-02	HG19_Broad_variant	TCGA-44-6779	TCGA-LUAD	500	s10997	Harvard Medical School	Christiana Healthcare	United States	NO	T2	N1	Lung Adenocarcinoma- Not Otherwise Specified (NOS)	Stage IIB	474465692	404120829	70344863	0.148261221
13722.58cfa831e4b0c9d6adf6c889	TCGA-D7-6525-01A-11D-1798_130214_SN1120_0237_BD1TGLACXX_s_7_rg.sorted	58cfa831e4b0c9d6adf6c889	TCGA-D7-6525-01A-11D-1798_130214_SN1120_0237_BD1TGLACXX_s_7_rg.sorted.filtered.	WGS	TCGA-D7-6525-01A-11D-1798_130214_SN1120_0237_BD1TGLACXX_s_7_rg.sorted	TCGA-D7-6525-01A-11D-1798_130214_SN1120_0237_BD1TGLACXX_s_7_rg.sorted.bam	198.4	1.9	0.15	58cfa831e4b0c9d6adf6c889	TCGA-D7-6525-01A-11D-1798_130214_SN1120_0237_BD1TGLACXX_s_7_rg.sorted.bam	Alive	MALE	WHITE	NOT HISPANIC OR LATINO	Stomach Adenocarcinoma	Aligned reads	TCGA-D7-6525-01A	82F9A197-040D-4C5E-89D9-D87A7AA0168D	Primary Tumor	Illumina HiSeq	03097d75-d0ad-4e1e-8a9b-5157a768cc05	Stomach	58	C1AC6717-828B-4289-9755-7C56A6FC1392	26A09728-CA75-4E29-A222-0826899E0800	TCGA-D7-6525-01A-11D-1798-02	HG19_Broad_variant	TCGA-D7-6525	TCGA-STAD	NA	s14493	Harvard Medical School	Greater Poland Cancer Center	Poland	NO	T2	N2	Stomach Adenocarcinoma Diffuse Type	Stage IIIA	478363602	461205982	17157620	0.035867319
13722.58cfa832e4b0c9d6adf6d175	TCGA-FS-A1Z7-10A-01D-A190_120712_SN1222_0124_AC11GPACXX_s_4_rg.sorted	58cfa832e4b0c9d6adf6d175	TCGA-FS-A1Z7-10A-01D-A190_120712_SN1222_0124_AC11GPACXX_s_4_rg.sorted.filtered.	WGS	TCGA-FS-A1Z7-10A-01D-A190_120712_SN1222_0124_AC11GPACXX_s_4_rg.sorted	TCGA-FS-A1Z7-10A-01D-A190_120712_SN1222_0124_AC11GPACXX_s_4_rg.sorted.bam	51.14	NA	0.18	58cfa832e4b0c9d6adf6d175	TCGA-FS-A1Z7-10A-01D-A190_120712_SN1222_0124_AC11GPACXX_s_4_rg.sorted.bam	Dead	MALE	WHITE	NOT HISPANIC OR LATINO	Skin Cutaneous Melanoma	Aligned reads	TCGA-FS-A1Z7-10A	F3BB6362-6801-4C95-A828-09C0002A8B87	Blood Derived Normal	Illumina HiSeq	affbe8f2-deb0-45e1-a584-9c4d3b4f981b	Skin	19	41F8841F-7164-4E6A-82B9-D2B52FEE61A4	B3CA6E8E-F372-4991-8AC4-989A36947C61	TCGA-FS-A1Z7-10A-01D-A190-02	HG19_Broad_variant	TCGA-FS-A1Z7	TCGA-SKCM	237	s7523	Harvard Medical School	Essen	Germany	NO	T4b	N1b	Not available	Stage IIIC	472510770	368756497	103754273	0.219580758
13722.58cfa832e4b0c9d6adf6d1cc	TCGA-HM-A3JK-10A-01D-A245_140124_SN1440_0179_BD2DRDACXX_s_8_rg.sorted	58cfa832e4b0c9d6adf6d1cc	TCGA-HM-A3JK-10A-01D-A245_140124_SN1440_0179_BD2DRDACXX_s_8_rg.sorted.filtered.	WGS	TCGA-HM-A3JK-10A-01D-A245_140124_SN1440_0179_BD2DRDACXX_s_8_rg.sorted	TCGA-HM-A3JK-10A-01D-A245_140124_SN1440_0179_BD2DRDACXX_s_8_rg.sorted.bam	43.15	NA	0.16	58cfa832e4b0c9d6adf6d1cc	TCGA-HM-A3JK-10A-01D-A245_140124_SN1440_0179_BD2DRDACXX_s_8_rg.sorted.bam	Alive	FEMALE	WHITE	NOT HISPANIC OR LATINO	Cervical Squamous Cell Carcinoma and Endocervical Adenocarcinoma	Aligned reads	TCGA-HM-A3JK-10A	7C4CD55F-750E-4941-A9F3-0632A75D6531	Blood Derived Normal	Illumina HiSeq	7d7efc4f-e09e-4207-80d4-b6965a70903d	Cervix	64	113328E5-1A07-45F9-97C0-DEC4C28B14DB	7D0C6527-2A32-48CE-97A5-03C73864368A	TCGA-HM-A3JK-10A-01D-A245-26	HG19_Broad_variant	TCGA-HM-A3JK	TCGA-CESC	NA	s1374	MD Anderson - Institute for Applied Cancer Science	Christiana Healthcare	United States	NO	T2b	N1	Cervical Squamous Cell Carcinoma	Not available	457441578	438632856	18808722	0.041117211
13722.58cfa830e4b0c9d6adf6be5a	TCGA-BJ-A18Y-10A-01D-A13U_120706_SN1222_0122_AC0WPYACXX_s_2_rg.sorted	58cfa830e4b0c9d6adf6be5a	TCGA-BJ-A18Y-10A-01D-A13U_120706_SN1222_0122_AC0WPYACXX_s_2_rg.sorted.filtered.	WGS	TCGA-BJ-A18Y-10A-01D-A13U_120706_SN1222_0122_AC0WPYACXX_s_2_rg.sorted	TCGA-BJ-A18Y-10A-01D-A13U_120706_SN1222_0122_AC0WPYACXX_s_2_rg.sorted.bam	40.18	1.88	0.16	58cfa830e4b0c9d6adf6be5a	TCGA-BJ-A18Y-10A-01D-A13U_120706_SN1222_0122_AC0WPYACXX_s_2_rg.sorted.bam	Alive	MALE	WHITE	NOT HISPANIC OR LATINO	Thyroid Carcinoma	Aligned reads	TCGA-BJ-A18Y-10A	ACB3B9DB-16E9-40F5-87A9-9DF9D4CEEE54	Blood Derived Normal	Illumina HiSeq	bfbcbb41-3d4e-4ee9-9fe1-af5d464bba4e	Thyroid	29	13867A18-2AA2-426C-A515-69AA1DABE296	6CB890E9-E04E-4FDD-82F4-8B38870D1C30	TCGA-BJ-A18Y-10A-01D-A13U-02	HG19_Broad_variant	TCGA-BJ-A18Y	TCGA-THCA	NA	s11985	Harvard Medical School	University of Pittsburgh	United States	NO	T1b	N0	Thyroid Papillary Carcinoma - Classical/usual	Stage I	439569494	419747894	19821600	0.045093211
13722.58cfa831e4b0c9d6adf6c446	TCGA-CH-5750-01A-11D-1572_130103_SN1222_0165_AC1FBHACXX_s_5_rg.sorted	58cfa831e4b0c9d6adf6c446	TCGA-CH-5750-01A-11D-1572_130103_SN1222_0165_AC1FBHACXX_s_5_rg.sorted.filtered.	WGS	TCGA-CH-5750-01A-11D-1572_130103_SN1222_0165_AC1FBHACXX_s_5_rg.sorted	TCGA-CH-5750-01A-11D-1572_130103_SN1222_0165_AC1FBHACXX_s_5_rg.sorted.bam	300.7	1.9	0.16	58cfa831e4b0c9d6adf6c446	TCGA-CH-5750-01A-11D-1572_130103_SN1222_0165_AC1FBHACXX_s_5_rg.sorted.bam	Alive	MALE	WHITE	NOT HISPANIC OR LATINO	Prostate Adenocarcinoma	Aligned reads	TCGA-CH-5750-01A	DC40CF49-B208-4F59-B5F0-CFBDD02970B2	Primary Tumor	Illumina HiSeq	d0338227-feec-4f2e-bcfa-89c723bb89b5	Prostate	72	0386D0E9-7BD8-467F-BA97-A379C1D67A83	E1FEA0C9-E1D6-49C2-9DFF-9DC87F7776E9	TCGA-CH-5750-01A-11D-1572-02	HG19_Broad_variant	TCGA-CH-5750	TCGA-PRAD	NA	s3591	Harvard Medical School	Indivumed	Germany	NO	T2c	N0	Prostate Adenocarcinoma Acinar Type	Not available	467761802	449822553	17939249	0.038351248
13722.58cfa832e4b0c9d6adf6d015	TCGA-G9-6332-01A-11D-1784_130115_SN590_0208_BD1TAGACXX_s_3_rg.sorted	58cfa832e4b0c9d6adf6d015	TCGA-G9-6332-01A-11D-1784_130115_SN590_0208_BD1TAGACXX_s_3_rg.sorted.filtered.	WGS	TCGA-G9-6332-01A-11D-1784_130115_SN590_0208_BD1TAGACXX_s_3_rg.sorted	TCGA-G9-6332-01A-11D-1784_130115_SN590_0208_BD1TAGACXX_s_3_rg.sorted.bam	156.4	1.9	0.15	58cfa832e4b0c9d6adf6d015	TCGA-G9-6332-01A-11D-1784_130115_SN590_0208_BD1TAGACXX_s_3_rg.sorted.bam	Alive	MALE	WHITE	NOT HISPANIC OR LATINO	Prostate Adenocarcinoma	Aligned reads	TCGA-G9-6332-01A	C46022F8-B122-4367-836B-EC1AE641A87D	Primary Tumor	Illumina HiSeq	91b58182-30c5-4b45-bf21-ee32128e4ad0	Prostate	55	30558AEB-76B7-4D27-99C0-E3EE21A00BD1	B9FAA261-1FA4-4870-B98F-60153ED7AD8C	TCGA-G9-6332-01A-11D-1784-02	HG19_Broad_variant	TCGA-G9-6332	TCGA-PRAD	NA	s3974	Harvard Medical School	Roswell Park	United States	NO	T3a	N0	Prostate Adenocarcinoma Acinar Type	Not available	433522144	412532044	20990100	0.048417596
13722.58cfa830e4b0c9d6adf6be7a	TCGA-BJ-A190-10A-01D-A13U_120711_SN1120_0173_AC0WN6ACXX_s_8_rg.sorted	58cfa830e4b0c9d6adf6be7a	TCGA-BJ-A190-10A-01D-A13U_120711_SN1120_0173_AC0WN6ACXX_s_8_rg.sorted.filtered.	WGS	TCGA-BJ-A190-10A-01D-A13U_120711_SN1120_0173_AC0WN6ACXX_s_8_rg.sorted	TCGA-BJ-A190-10A-01D-A13U_120711_SN1120_0173_AC0WN6ACXX_s_8_rg.sorted.bam	60.56	1.93	0.16	58cfa830e4b0c9d6adf6be7a	TCGA-BJ-A190-10A-01D-A13U_120711_SN1120_0173_AC0WN6ACXX_s_8_rg.sorted.bam	Alive	MALE	WHITE	NOT HISPANIC OR LATINO	Thyroid Carcinoma	Aligned reads	TCGA-BJ-A190-10A	04FFF86A-B6F5-4900-9E37-C1F0B881B160	Blood Derived Normal	Illumina HiSeq	e22bc87d-3dff-4873-8313-a7893de7d0c6	Thyroid	55	953F9755-A3DA-446C-980F-1679C19138EC	58A913F6-CD46-45AB-83EF-DE29953A07B3	TCGA-BJ-A190-10A-01D-A13U-02	HG19_Broad_variant	TCGA-BJ-A190	TCGA-THCA	NA	s12236	Harvard Medical School	University of Pittsburgh	United States	NO	T2	N0	Thyroid Papillary Carcinoma - Classical/usual	Stage II	461286858	435822853	25464005	0.055202104
13722.58cfa832e4b0c9d6adf6d4c4	TCGA-VD-A8KN-10B-01D-A40E_140729_SN208_0521_BC5AF6ACXX_s_8_rg.sorted	58cfa832e4b0c9d6adf6d4c4	TCGA-VD-A8KN-10B-01D-A40E_140729_SN208_0521_BC5AF6ACXX_s_8_rg.sorted.filtered.	WGS	TCGA-VD-A8KN-10B-01D-A40E_140729_SN208_0521_BC5AF6ACXX_s_8_rg.sorted	TCGA-VD-A8KN-10B-01D-A40E_140729_SN208_0521_BC5AF6ACXX_s_8_rg.sorted.bam	7.78	NA	0.14	58cfa832e4b0c9d6adf6d4c4	TCGA-VD-A8KN-10B-01D-A40E_140729_SN208_0521_BC5AF6ACXX_s_8_rg.sorted.bam	Alive	FEMALE	Not available	Not available	Uveal Melanoma	Aligned reads	TCGA-VD-A8KN-10B	B26CB5F2-4FF0-4476-8D02-7256ACE7D8A3	Blood Derived Normal	Illumina HiSeq	910bc203-3c1f-423f-b9c4-7a89912ed3bc	Eye	60	5F481155-99E3-4986-B9CC-D66B0BAD4509	81027108-022C-40BD-AFEB-0F072AAD1B08	TCGA-VD-A8KN-10B-01D-A40E-26	HG19_Broad_variant	TCGA-VD-A8KN	TCGA-UVM	NA	s248	MD Anderson - Institute for Applied Cancer Science	University of Liverpool	United Kingdom	NO	T2a	NX	Not available	Stage IIA	439495968	417431186	22064782	0.050204743
[truncated: 7,393 more rows]
