# Supplementary material for: Robustness of cancer microbiome signals over a broad range of methodological variation
Source: Oncogene. 2024 Feb 23;43(15):1127–48. doi: 10.1038/s41388-024-02974-w (PMC10997506; doi:10.1038/s41388-024-02974-w)
Supplement: Supplementary file 2 — Supplementary Tables [file 41388_2024_2974_MOESM2_ESM.zip › Tables copy/TableS10_KrakenUniq_BIO_HG38_intersected.csv]

sampleid	Malassezia	Pneumocystis	Candida	Saccharomyces	Fusarium	Penicillium	Aspergillus	Cyphellophora	Jonquetella	Cloacibacillus	Treponema	Ureaplasma	Mycoplasma	Akkermansia	Fusobacterium	Streptobacillus	Leptotrichia	Sneathia	Sphingobacterium	Weeksella	Bergeyella	Empedobacter	Myroides	Capnocytophaga	Flavobacterium	Elizabethkingia	Chryseobacterium	Muribaculum	Barnesiella	Alistipes	Parabacteroides	Tannerella	Butyricimonas	Odoribacter	Porphyromonas	Paraprevotella	Alloprevotella	Prevotella	Bacteroides	Ezakiella	Murdochiella	Peptoniphilus	Anaerococcus	Parvimonas	Finegoldia	Erysipelatoclostridium	Turicibacter	Faecalitalea	Erysipelothrix
13722.58cfa82fe4b0c9d6adf6b67c	3	0	0	0	0	0	1	4	0	0	0	0	0	0	0	0	0	0	0	0	0	0	0	0	0	0	0	0	0	0	0	0	0	0	0	0	0	0	2	0	0	0	0	0	0	0	0	0	0
13722.58cfa830e4b0c9d6adf6c286	0	0	0	0	0	0	1	0	0	0	0	0	0	0	0	0	0	0	0	0	0	0	0	0	0	0	0	0	0	0	0	0	0	0	0	0	0	0	0	0	0	0	0	0	0	0	0	0	0
13722.58cfa831e4b0c9d6adf6cbf7	0	0	0	0	0	0	0	0	0	0	0	0	0	0	0	0	0	48	0	0	0	0	0	0	0	0	2	0	0	0	0	0	0	0	2	0	0	5	0	0	0	0	0	0	0	0	0	0	0
13722.58cfa830e4b0c9d6adf6be64	0	0	0	1	0	0	2	1	0	0	0	0	1	0	0	0	0	0	0	0	0	0	0	0	0	0	0	0	0	0	0	0	0	0	0	0	0	0	1	0	0	0	0	0	0	0	0	0	0
13722.58cfa832e4b0c9d6adf6d618	2	0	0	0	0	0	0	3	0	0	0	0	4	0	25	0	0	0	0	0	0	0	0	0	0	0	23	0	0	0	0	0	0	0	1	0	0	102	12	0	0	0	0	0	0	0	0	0	0
13722.58cfa831e4b0c9d6adf6c4c4	0	0	0	0	0	0	7	0	0	0	0	0	0	0	0	0	0	0	0	0	0	0	0	0	0	1	0	0	0	0	0	0	0	0	0	0	0	0	0	0	0	0	0	0	0	0	0	0	0
13722.58cfa831e4b0c9d6adf6c5dc	0	0	0	1	1	0	0	2	0	0	0	0	0	0	0	0	0	0	0	0	0	0	0	0	1	0	1	0	0	0	0	0	0	0	0	0	0	0	0	0	0	0	0	0	0	0	0	0	0
13722.58cfa831e4b0c9d6adf6c85f	0	0	0	0	3	0	2	12	0	0	0	0	0	0	1	0	0	0	0	0	0	0	0	1	2	0	1	0	0	0	0	0	0	0	0	0	0	0	0	0	0	0	0	0	0	0	0	0	0
13722.58cfa831e4b0c9d6adf6c848	3	0	1	5	0	0	3	4	0	0	1	0	1	0	2	0	7	0	1	0	0	0	0	61	2	1	1	0	0	0	0	0	0	0	0	0	0	0	1	0	0	0	0	0	0	0	0	0	0
13722.58cfa832e4b0c9d6adf6d288	2	0	0	0	0	0	2	0	0	0	0	0	0	0	0	0	0	0	0	0	0	0	0	0	0	0	0	0	0	0	0	0	0	0	0	0	0	0	0	0	0	0	0	0	1	0	0	0	0
13722.58cfa830e4b0c9d6adf6bf50	4	0	0	0	11	0	0	5	0	0	4	0	0	0	29	0	562	0	0	0	0	0	0	1	0	0	0	0	0	0	0	0	0	1	0	0	0	56	0	0	0	0	0	3	0	0	0	0	0
13722.58cfa82fe4b0c9d6adf6b71e	0	0	0	0	2	0	0	3	0	0	0	0	0	0	0	0	2	0	0	0	0	0	0	0	1	0	0	0	0	0	0	0	0	0	0	0	0	0	0	0	0	0	0	0	0	0	0	0	0
13722.58cfa831e4b0c9d6adf6cb00	0	0	0	0	0	0	0	0	0	0	0	0	0	0	0	0	0	0	0	0	0	0	0	0	0	0	0	0	0	0	0	0	0	0	0	0	0	0	0	0	0	0	0	0	0	0	0	0	0
13722.58cfa831e4b0c9d6adf6c9ac	0	0	0	0	1	0	0	0	0	0	0	0	0	0	0	0	0	0	0	0	0	0	0	0	0	0	0	0	0	0	0	0	0	0	0	0	0	0	0	0	0	0	0	0	0	0	0	0	0
13722.58cfa832e4b0c9d6adf6cfb8	0	0	0	0	0	0	2	1	0	0	0	0	0	0	0	0	0	0	0	0	0	0	0	0	0	0	0	0	0	0	0	0	0	0	0	0	0	0	0	0	0	0	2	0	6	0	0	0	0
13722.58cfa832e4b0c9d6adf6cf54	0	0	0	0	1	0	1	11	0	0	0	0	0	0	0	0	0	0	0	0	0	0	0	0	3	0	0	0	0	0	0	0	0	0	1	0	0	0	0	0	0	0	0	0	0	0	0	0	0
13722.58cfa830e4b0c9d6adf6c1e1	1	0	0	1	0	0	0	2	0	0	0	0	0	0	0	0	0	0	0	0	0	2	0	0	0	0	0	0	0	0	0	0	0	0	0	0	0	0	0	0	0	0	0	0	0	0	0	0	0
13722.58cfa830e4b0c9d6adf6c234	1	0	0	0	1	1	3	3	0	0	220	0	0	0	387	0	2	0	0	0	0	0	0	1	0	0	0	0	0	0	0	543	1	0	12	0	1	1247	993	0	0	0	1	3	0	0	0	0	0
13722.58cfa832e4b0c9d6adf6ce8a	0	0	0	0	1	0	2	2	0	0	0	0	0	0	0	0	0	0	0	0	0	0	0	1	0	0	0	0	0	0	0	0	0	0	0	0	0	0	0	0	0	0	0	0	0	0	0	0	0
13722.58cfa831e4b0c9d6adf6c63c	1	0	0	0	0	0	1	4	0	0	0	0	1	0	0	0	0	0	0	0	0	0	0	0	0	0	0	0	0	0	0	0	0	0	0	0	0	0	0	0	0	0	0	0	0	0	0	0	0
13722.58cfa831e4b0c9d6adf6cc4c	0	0	0	0	0	0	0	2	0	0	0	0	0	0	0	0	0	0	0	0	0	0	0	0	0	0	0	0	0	0	0	0	0	0	0	0	0	1	0	0	0	0	0	0	0	0	0	0	0
13722.58cfa831e4b0c9d6adf6cc0f	2	0	0	1	0	0	3	4	0	0	0	0	0	0	1	0	0	0	0	0	0	0	0	0	2	0	0	0	0	0	0	0	0	0	0	0	0	0	0	0	0	0	0	0	0	0	0	0	1
13722.58cfa832e4b0c9d6adf6d578	0	0	0	0	0	0	0	3	0	0	0	0	0	0	0	0	0	0	0	0	0	0	0	0	0	0	0	0	0	0	0	0	0	0	0	0	0	0	0	0	0	0	0	0	0	0	0	0	0
13722.58cfa830e4b0c9d6adf6c232	2	0	0	0	0	0	3	4	0	0	1	0	0	0	0	0	0	0	0	0	0	0	0	0	0	0	0	0	0	0	0	0	0	0	0	0	0	0	0	0	0	0	0	0	0	0	0	0	0
13722.58cfa831e4b0c9d6adf6c836	2	0	0	0	0	0	0	3	0	0	0	0	1	0	0	0	1	0	0	0	0	0	0	1	0	0	0	0	0	0	0	0	1	0	2	0	0	9	1	0	0	0	0	0	0	0	0	0	0
13722.58cfa830e4b0c9d6adf6bf55	2	0	0	3	1	0	1	4	0	0	0	0	0	0	76	0	0	0	0	0	0	0	0	0	0	0	4	0	0	0	0	2	0	3	0	0	0	225	9	0	0	0	0	5	0	0	0	0	1
13722.58cfa831e4b0c9d6adf6cc94	0	0	0	0	0	0	1	0	0	0	0	0	0	0	0	0	0	0	0	0	0	0	0	0	0	0	0	0	0	0	0	0	0	0	0	0	0	0	0	0	0	0	0	0	0	0	0	0	0
13722.58cfa830e4b0c9d6adf6bdd4	1	0	0	0	0	0	0	1	0	0	0	0	0	0	1	0	0	0	0	0	0	0	0	0	0	0	0	0	0	0	0	0	0	0	0	0	0	0	0	0	0	0	0	0	0	0	0	0	0
13722.58cfa831e4b0c9d6adf6c784	3	0	1	1	3	1	1	5	0	0	5	0	0	0	1	0	4	0	0	0	0	0	0	0	0	0	0	0	0	0	0	0	0	0	3	0	0	7	0	0	0	0	0	0	2	0	0	0	0
13722.58cfa831e4b0c9d6adf6cdba	0	0	0	0	0	0	1	2	0	0	0	0	0	0	0	0	0	0	0	0	0	0	0	0	0	0	0	0	0	0	0	0	0	0	0	0	0	0	0	0	0	0	0	0	0	0	0	0	0
13722.58cfa832e4b0c9d6adf6d3d0	0	0	0	0	0	0	2	6	0	0	0	0	0	0	4	0	0	0	1	0	0	0	0	0	0	0	0	0	0	0	0	0	0	0	0	0	0	3	0	0	0	0	0	0	0	0	0	0	0
13722.58cfa831e4b0c9d6adf6c39a	0	0	1	0	0	0	1	3	0	0	453	0	9	2	177	0	129	0	0	0	0	0	1	112	2	0	2	0	3	61	182	16	7	44	38	5	1	4397	6197	0	0	0	0	30	0	0	0	2	0
13722.58cfa82fe4b0c9d6adf6b5e0	1	0	0	0	2	0	1	1	0	0	0	0	0	0	1	0	0	0	0	0	0	0	1	0	3	0	0	0	0	0	0	0	0	0	0	0	0	1	0	0	0	0	0	0	0	0	0	0	0
13722.58cfa832e4b0c9d6adf6d5b4	0	0	0	0	0	0	0	1	0	0	0	0	0	0	0	0	0	0	0	0	0	0	0	3	0	0	0	0	0	0	0	0	0	0	0	0	0	17	0	0	0	0	0	0	0	0	0	0	0
13722.58cfa830e4b0c9d6adf6be88	1	0	0	0	1	0	3	3	0	0	0	0	0	0	0	0	0	0	0	0	0	0	0	0	1	0	0	0	0	0	0	0	0	0	0	0	0	0	1	0	0	0	0	0	0	0	0	0	0
13722.58cfa832e4b0c9d6adf6d006	1	0	0	0	0	0	2	0	0	0	0	0	0	0	1	0	0	0	0	0	0	0	0	0	0	0	1	0	0	0	0	0	0	0	0	0	0	0	0	0	0	0	0	0	0	0	0	0	0
13722.58cfa830e4b0c9d6adf6bb6a	0	0	0	0	1	0	7	6	0	0	0	0	0	0	0	0	1	0	0	0	0	0	0	0	2	0	0	0	0	0	0	0	0	0	0	0	0	1	0	0	0	0	0	1	0	0	0	0	0
13722.58cfa831e4b0c9d6adf6c3fc	1	0	0	0	1	0	1	0	0	0	0	0	0	0	0	0	0	0	0	0	0	0	0	0	0	0	0	0	0	0	0	0	0	0	0	0	0	0	0	0	0	0	0	0	0	0	0	0	0
13722.58cfa831e4b0c9d6adf6c93f	4	0	1	0	0	0	2	1	0	0	0	0	1	0	0	0	1	0	0	0	0	0	0	0	0	0	1	0	0	0	0	0	0	0	4	0	0	1	0	0	0	0	0	0	0	0	0	0	0
13722.58cfa82fe4b0c9d6adf6b9f0	0	0	0	2	0	0	3	1	0	0	0	0	0	0	0	0	0	0	0	0	0	0	0	0	0	0	0	0	0	0	0	0	0	0	0	0	0	0	0	0	0	0	0	0	0	0	0	0	0
13722.58cfa831e4b0c9d6adf6ca93	1	0	0	0	0	0	3	5	0	0	0	0	0	0	0	0	0	0	0	0	0	0	0	0	0	0	0	0	0	0	0	0	0	0	0	0	0	0	0	0	0	0	0	0	0	0	0	0	0
13722.58cfa831e4b0c9d6adf6c931	1	0	0	2	0	0	0	1	0	0	0	0	0	0	0	0	0	0	0	0	0	0	0	0	0	0	1	0	0	0	0	0	0	0	0	0	0	0	0	0	0	0	0	0	0	0	0	0	0
13722.58cfa831e4b0c9d6adf6cd19	0	0	0	0	0	0	5	2	0	0	0	0	0	0	0	0	0	0	0	0	0	0	0	0	5	0	1	0	0	1	0	0	0	0	0	0	0	0	0	0	0	0	0	0	0	0	0	0	0
13722.58cfa82fe4b0c9d6adf6b8f4	1	0	0	1	0	0	2	0	0	0	0	0	0	0	0	0	0	0	0	0	0	0	0	0	4	0	0	0	0	0	0	0	0	0	0	0	0	0	0	0	0	0	0	0	0	0	0	0	0
13722.58cfa830e4b0c9d6adf6c1d4	0	0	0	0	0	0	1	0	0	0	0	0	0	0	1	0	0	0	0	0	0	0	0	0	2	0	5	0	0	0	0	0	0	0	0	0	0	0	0	0	0	0	0	0	0	0	0	0	0
13722.58cfa830e4b0c9d6adf6be94	10	0	0	0	0	0	3	5	0	1	0	2	0	0	1	0	1	0	0	0	0	0	0	0	0	0	1	0	0	0	0	0	0	0	1	0	0	14	0	0	0	0	0	0	0	0	0	0	0
13722.58cfa82fe4b0c9d6adf6b766	2	0	1	4	2	0	5	0	0	0	0	0	0	0	0	0	0	0	0	0	0	0	0	0	0	0	0	0	0	0	0	0	0	0	0	0	0	0	0	0	0	0	0	0	0	0	0	0	0
13722.58cfa832e4b0c9d6adf6d1b5	2	0	0	0	0	1	0	0	0	0	0	0	0	0	0	0	0	0	0	0	0	0	0	0	0	0	0	0	0	0	0	0	0	0	0	0	0	0	0	0	0	0	0	0	0	0	0	0	0
13722.58cfa82fe4b0c9d6adf6b988	0	0	0	0	2	0	0	3	0	0	1	0	0	0	0	0	0	0	0	0	0	1	0	0	0	0	0	0	0	0	0	0	0	0	0	0	0	0	0	0	0	0	0	0	0	0	0	0	0
13722.58cfa830e4b0c9d6adf6bc48	0	0	0	0	0	0	0	0	0	0	0	0	0	0	0	0	0	0	1	0	0	0	0	0	0	0	0	0	0	0	0	0	0	0	0	0	0	0	0	0	0	0	0	0	0	0	0	0	0
13722.58cfa832e4b0c9d6adf6cecd	0	0	0	0	0	0	0	1	0	0	0	0	0	0	0	0	0	0	0	0	0	0	0	0	0	0	0	0	0	0	0	0	0	0	0	0	0	0	0	0	0	0	0	0	0	0	0	0	0
13722.58cfa831e4b0c9d6adf6c61a	2	0	0	0	0	0	0	3	0	0	0	0	0	0	0	0	0	0	0	0	0	0	0	0	0	0	0	0	0	0	0	0	0	0	0	0	0	0	0	0	0	0	0	0	0	0	0	0	0
13722.58cfa832e4b0c9d6adf6ce96	0	0	0	0	1	0	4	4	0	0	0	0	0	0	0	0	0	0	0	0	0	0	0	0	0	0	0	0	0	0	0	0	0	0	0	0	0	0	0	0	0	0	0	0	0	0	0	0	0
13722.58cfa831e4b0c9d6adf6c481	0	0	0	0	1	0	2	1	0	0	1	0	1	0	29	0	0	0	0	0	0	0	0	2	0	0	0	0	1	0	0	0	0	1	1	0	0	69	2	0	0	0	0	0	0	0	0	0	0
13722.58cfa831e4b0c9d6adf6c822	1	0	0	2	1	0	3	3	0	0	1	0	1	0	0	0	2	0	0	0	0	0	0	11	0	0	1	0	0	0	0	0	0	0	0	0	0	0	0	0	0	0	0	0	0	0	0	0	0
13722.58cfa832e4b0c9d6adf6d208	12	0	1	1	1	0	0	0	0	0	0	0	0	0	0	0	1	0	1	0	0	0	0	1	3	0	0	0	0	0	0	0	0	0	0	0	0	1	0	0	0	0	0	0	0	0	0	0	0
13722.58cfa831e4b0c9d6adf6c45c	0	0	0	1	0	0	0	5	0	0	0	0	0	0	0	0	0	0	0	0	0	0	0	0	10	0	2	0	0	0	0	0	0	0	0	0	0	0	0	0	0	0	0	0	0	0	0	0	0
13722.58cfa831e4b0c9d6adf6cace	1	0	0	1	0	0	3	3	0	0	0	0	0	0	0	0	0	0	0	0	0	0	0	0	3	1	1	0	0	0	0	0	1	0	0	0	0	0	0	0	0	0	0	0	0	0	0	0	0
13722.58cfa832e4b0c9d6adf6cf7a	2	0	0	0	1	0	1	1	0	0	0	0	0	0	0	0	0	0	0	0	0	0	0	0	0	0	0	0	0	0	0	1	0	0	0	0	0	2	1	0	0	0	0	0	0	0	0	0	0
13722.58cfa831e4b0c9d6adf6c9c1	1	0	0	2	1	0	1	3	0	0	0	0	0	0	0	0	0	0	1	0	0	0	0	0	0	0	0	0	0	0	0	0	0	0	0	0	0	0	0	0	0	0	0	0	0	0	0	0	0
13722.58cfa831e4b0c9d6adf6cd97	0	0	0	0	0	0	0	1	0	0	0	0	0	0	0	0	0	0	0	0	0	0	0	0	1	0	0	0	0	0	0	0	0	0	0	0	0	0	0	0	0	0	0	0	0	0	0	0	0
13722.58cfa82fe4b0c9d6adf6b680	35	0	0	5	5	2	1	0	0	0	0	0	0	0	0	0	0	0	0	0	0	0	0	0	1	0	4	0	0	0	1	0	0	0	0	0	0	1	0	0	0	0	0	0	0	0	0	0	0
13722.58cfa830e4b0c9d6adf6c1a6	1	0	0	0	1	0	0	4	0	0	0	0	0	0	0	0	0	0	0	0	0	0	0	0	0	0	0	0	0	0	0	0	0	0	0	0	0	0	0	0	0	0	0	0	0	0	0	0	0
13722.58cfa830e4b0c9d6adf6c2db	3	0	0	1	3	0	1	5	0	0	0	0	0	0	0	0	2	0	1	0	0	0	0	6	1	0	1	1	1	21	4	1	0	2	55	0	0	44	18	6	2	102	37	0	144	0	0	0	0
13722.58cfa831e4b0c9d6adf6c82b	0	0	0	0	0	0	3	0	0	0	0	0	0	0	0	0	0	0	0	0	0	0	0	0	0	0	1	0	0	0	0	0	0	0	0	0	0	0	0	0	0	0	0	0	1	0	0	0	0
13722.58cfa830e4b0c9d6adf6bcc6	0	0	1	1	3	0	4	0	0	0	0	0	1	0	1	0	0	0	0	0	0	0	0	0	1	0	1	0	0	0	0	0	0	0	1	0	0	0	0	0	0	0	0	0	1	0	0	0	0
13722.58cfa830e4b0c9d6adf6c134	5	0	0	1	0	0	0	1	0	0	0	0	0	0	0	0	0	0	0	0	0	0	0	0	0	0	0	0	0	0	0	0	0	0	0	0	0	0	0	0	0	1	0	0	0	0	0	0	0
13722.58cfa832e4b0c9d6adf6d43c	0	0	1	0	0	0	2	5	0	0	0	0	0	0	0	0	0	0	0	0	0	0	0	0	1	1	0	0	0	0	0	0	0	0	0	0	0	0	0	0	0	0	0	0	0	0	0	0	0
13722.58cfa831e4b0c9d6adf6cdd0	0	0	0	1	0	0	0	2	0	0	0	0	0	0	0	0	0	0	0	0	0	0	0	0	0	0	0	0	0	0	0	0	0	0	0	0	0	0	0	0	0	0	0	1	0	0	0	0	0
13722.58cfa82fe4b0c9d6adf6b690	4	0	0	0	1	0	3	3	0	0	0	0	0	0	0	0	0	0	0	0	0	0	0	0	1	0	0	0	0	1	0	0	0	0	0	0	0	0	0	0	0	0	0	0	0	0	0	0	0
13722.58cfa832e4b0c9d6adf6d3cc	0	0	0	0	0	0	0	0	0	0	0	0	0	0	0	0	0	0	0	0	0	0	0	0	0	0	0	0	0	0	0	0	0	0	0	0	0	5	0	0	0	0	0	0	0	0	0	0	0
13722.58cfa831e4b0c9d6adf6c3ca	0	0	0	1	1	0	0	3	0	0	214	0	1	0	997	0	5	0	1	0	0	3	0	28	3	3	3	2	1	11	3	32	2	19	88	8	18	20925	611	0	4	0	0	206	0	0	0	0	0
13722.58cfa832e4b0c9d6adf6d10e	0	0	0	0	0	0	10	4	0	4	0	0	1	0	1	0	1	0	0	0	0	0	0	0	0	0	0	0	0	5	0	0	0	0	0	0	0	1	0	0	0	0	0	0	0	0	3	1	1
13722.58cfa831e4b0c9d6adf6c867	5	0	0	4	0	0	2	6	0	0	0	0	0	0	10	0	10	0	0	0	0	0	0	85	5	0	0	0	0	0	0	0	0	0	2	0	0	2	0	0	0	0	0	0	0	0	0	0	0
13722.58cfa832e4b0c9d6adf6d0d4	0	0	0	0	0	0	0	2	0	0	0	0	0	0	1	0	0	0	0	0	0	0	0	0	0	0	0	0	0	0	0	0	0	0	0	0	0	0	0	0	0	0	0	0	0	0	0	0	0
13722.58cfa832e4b0c9d6adf6cf7f	2	0	0	0	0	0	1	2	0	0	0	0	0	0	0	0	1	0	0	0	0	0	0	0	0	1	0	0	0	0	0	0	0	0	0	0	0	0	0	0	0	0	0	0	1	0	0	0	0
13722.58cfa830e4b0c9d6adf6be66	0	0	0	0	0	0	0	3	0	0	0	0	0	0	1	0	0	0	0	0	0	0	0	0	0	0	1	0	0	0	0	0	0	0	0	0	0	0	1	0	0	0	0	0	0	0	0	0	0
13722.58cfa831e4b0c9d6adf6c5b8	3	0	0	0	2	0	1	4	0	0	3453	0	15	0	6891	0	58	19	2	0	0	1	0	10	1	2	3	2	1	25	3	1202	1	1	75	7	3	1668	33	0	1	3	2	145	3	0	2	0	0
13722.58cfa831e4b0c9d6adf6c8ea	8	0	0	0	0	0	3	0	5	3	110682	3	359	3	69324	56	613	11	13	3	23	10	17	4876	65	13	41	37	25	524	27	807	22	27	1339	40	92	29469	640	6	53	7	9	9972	28	14	3	5	10
13722.58cfa831e4b0c9d6adf6c6be	2	0	0	0	0	0	2	1	0	0	6538	0	147	0	367	0	1	0	4	0	2	1	1	25	6	1	0	0	0	16	0	18	1	0	33	0	0	666	11	0	1	1	1	116	1	0	0	0	0
13722.58cfa830e4b0c9d6adf6c062	1	0	0	0	0	0	1	0	0	0	0	0	0	0	0	0	0	0	0	0	0	0	0	0	0	0	0	0	0	0	0	0	0	0	0	0	0	0	0	0	0	0	0	0	0	0	0	0	0
13722.58cfa831e4b0c9d6adf6c61d	2	0	0	1	0	0	2	1	0	0	0	0	0	0	0	0	0	0	0	0	0	0	0	0	0	0	0	0	0	0	0	0	0	0	0	0	0	0	0	0	0	0	0	0	0	0	0	0	0
13722.58cfa831e4b0c9d6adf6c37e	0	0	0	0	1	0	2	1	0	0	0	0	0	0	1	0	0	0	0	0	0	0	0	2	0	0	0	0	0	0	0	0	0	0	1	0	0	18	0	0	0	0	0	0	0	0	0	0	0
13722.58cfa831e4b0c9d6adf6c444	4	0	0	2	0	0	1	2	0	0	0	0	0	0	0	0	0	0	1	0	0	0	0	0	1	0	0	0	0	0	0	0	0	0	0	0	0	0	0	0	0	0	0	0	0	0	0	0	0
13722.58cfa830e4b0c9d6adf6bdce	0	0	0	0	0	0	0	1	0	0	0	0	0	0	0	0	0	0	0	0	0	0	0	0	0	0	0	0	0	0	0	0	0	0	0	0	0	0	0	0	0	0	0	0	0	0	0	0	0
13722.58cfa832e4b0c9d6adf6cf7e	0	0	0	0	0	0	0	3	0	0	0	0	0	0	0	0	0	0	0	0	0	1	0	0	0	0	0	0	0	0	0	0	0	0	1	0	0	0	0	0	0	0	0	0	0	0	0	0	0
13722.58cfa82fe4b0c9d6adf6b60d	17	0	1	6	1	0	4	2	0	0	0	0	0	0	1	0	3	0	0	0	0	0	0	4	1	0	2	0	0	1	0	0	0	0	6	0	0	3	0	0	0	1	0	0	0	0	0	0	0
13722.58cfa832e4b0c9d6adf6d04e	0	0	0	0	0	0	1	1	0	0	0	0	0	0	0	0	0	0	0	0	0	0	0	0	0	0	0	0	0	0	0	0	0	0	0	0	0	3	0	0	0	0	0	0	0	0	0	0	0
13722.58cfa831e4b0c9d6adf6c8e8	0	0	0	0	1	0	2	1	0	0	35	0	0	0	8	0	0	0	0	0	2	0	0	7	2	1	1	0	0	18	8	4	2	3	17	0	0	14763	38	6	1	11	14	5	23	0	0	0	1
13722.58cfa831e4b0c9d6adf6cad0	1	0	0	0	0	0	0	3	0	0	0	0	0	0	0	0	0	0	0	0	0	0	0	0	0	0	1	0	0	0	0	0	0	0	0	0	0	0	0	0	0	0	0	0	0	0	0	0	0
13722.58cfa82fe4b0c9d6adf6b686	0	9	0	0	0	0	1	3	0	0	0	0	1	0	0	0	0	0	0	0	0	0	0	0	0	0	0	0	0	0	0	0	0	0	0	0	0	0	1	0	0	0	0	0	0	0	0	1	0
13722.58cfa831e4b0c9d6adf6cce2	31	0	0	0	0	0	3	2	0	0	0	0	0	0	1	0	4	0	0	0	0	0	0	2	0	0	0	0	0	0	0	1	0	0	1	0	0	2	0	0	0	0	0	2	0	0	0	0	0
13722.58cfa831e4b0c9d6adf6ccdf	0	0	0	0	0	0	1	1	0	0	0	0	2	0	0	0	0	0	0	0	0	0	0	0	0	0	0	0	0	0	0	0	0	0	0	0	0	0	0	0	0	0	0	0	0	0	0	0	0
13722.58cfa831e4b0c9d6adf6c803	1	0	1	0	0	0	1	0	0	0	0	0	0	0	0	0	0	0	0	0	0	0	0	0	1	0	0	0	0	0	0	0	0	0	0	0	0	1	0	0	0	0	0	0	0	0	0	0	0
13722.58cfa830e4b0c9d6adf6c214	10	0	471	0	1	0	3	6	0	0	4	0	1	0	73	0	0	0	0	0	0	0	0	1	2	0	0	0	0	0	1	7	0	0	1	0	0	286	2	0	0	1	0	9	0	0	0	0	0
13722.58cfa82fe4b0c9d6adf6b880	1	0	1	2	0	0	1	2	0	0	0	0	0	0	1	0	1	0	0	0	0	0	0	1	0	0	0	0	0	1	0	0	0	0	0	0	0	1	0	0	0	0	0	0	0	0	0	0	0
13722.58cfa831e4b0c9d6adf6cd9c	0	0	0	1	0	0	1	2	0	0	0	0	0	0	0	0	0	0	0	0	0	0	0	0	0	0	0	0	0	0	0	0	0	0	0	0	0	0	0	0	0	0	0	0	0	0	0	0	0
13722.58cfa832e4b0c9d6adf6d5b2	0	0	0	0	0	0	0	0	0	0	9	0	12	0	1	0	0	0	0	0	0	4	0	15	0	0	0	0	0	0	0	0	0	0	0	0	0	13	0	0	0	0	0	1	0	0	0	0	0
13722.58cfa831e4b0c9d6adf6cd4a	1	0	0	0	0	0	3	1	0	0	0	0	0	0	1	0	0	0	0	0	0	0	0	0	0	0	1	0	0	0	0	0	0	0	0	0	0	0	0	0	0	0	0	0	0	0	0	0	0
13722.58cfa832e4b0c9d6adf6d018	3	0	0	0	0	1	0	5	0	0	0	0	1	0	0	0	0	0	0	0	0	0	0	0	1	0	1	0	0	0	0	0	0	0	0	0	0	1	0	0	0	0	0	0	0	0	0	0	0
13722.58cfa832e4b0c9d6adf6ceb1	2	0	0	0	0	0	1	1	0	0	0	0	0	0	0	0	0	0	0	0	0	0	0	0	0	0	0	0	0	0	0	0	0	0	0	0	0	0	0	0	0	0	0	0	0	0	0	0	0
13722.58cfa831e4b0c9d6adf6c885	1	0	0	5	0	0	2	0	0	0	0	0	0	0	1	0	0	0	0	0	0	0	0	3	0	0	1	0	0	0	0	0	0	0	1	0	0	1	0	0	0	0	0	0	0	0	0	0	0
13722.58cfa832e4b0c9d6adf6ceb4	1	0	0	0	0	0	0	0	0	0	0	0	0	0	0	0	0	0	0	0	0	0	0	0	0	0	0	0	0	0	0	0	0	0	0	0	0	0	0	0	0	0	0	0	0	0	0	0	0
13722.58cfa832e4b0c9d6adf6d1ea	0	0	0	1	2	0	2	5	0	0	0	0	1	0	0	0	0	0	0	0	0	0	0	0	0	0	0	0	0	0	0	0	0	0	0	0	0	0	0	0	0	0	0	0	0	0	0	0	0
13722.58cfa830e4b0c9d6adf6c25a	1	0	0	0	0	0	2	4	0	0	0	0	0	0	0	0	0	0	0	0	0	0	0	0	2	0	3	0	0	0	0	0	0	0	0	0	0	1	0	0	0	0	0	0	0	0	0	0	0
13722.58cfa832e4b0c9d6adf6d1c8	3	0	0	0	2	0	0	1	0	0	0	0	0	0	0	0	0	0	0	0	0	0	0	0	0	0	0	0	0	0	0	0	0	0	0	0	0	1	1	0	0	0	0	0	0	0	0	0	0
13722.58cfa830e4b0c9d6adf6bf28	3	0	1	2	0	0	2	2	0	0	0	0	0	0	0	0	0	0	1	0	0	0	0	1	0	0	0	0	0	0	0	0	0	0	0	0	0	11	0	0	0	0	0	0	0	0	0	0	0
13722.58cfa832e4b0c9d6adf6cf0a	1	0	1	2	0	0	1	1	0	0	0	0	0	0	0	0	0	0	0	0	0	0	0	0	0	0	0	0	0	0	0	0	0	0	0	0	0	0	0	0	0	0	0	0	0	0	0	0	0
13722.58cfa831e4b0c9d6adf6ccb6	1	0	0	0	0	0	0	4	0	0	0	0	0	0	0	0	0	0	0	0	0	0	0	0	0	0	0	0	0	0	0	0	0	0	0	0	0	1	0	0	0	0	0	0	0	0	0	0	0
13722.58cfa831e4b0c9d6adf6c53a	2	0	0	0	0	0	1	1	0	0	0	0	0	0	0	0	0	0	0	0	0	0	0	0	0	0	0	0	0	0	0	0	0	0	0	0	0	0	2	0	0	0	0	0	0	0	0	0	0
13722.58cfa830e4b0c9d6adf6c02e	0	0	0	0	0	0	0	0	0	0	0	0	0	0	1	0	0	0	0	0	0	0	0	0	0	0	0	0	0	0	0	0	0	0	0	0	0	0	0	0	0	0	1	0	0	0	0	0	0
13722.58cfa82ee4b0c9d6adf6af8e	17	0	0	0	0	0	4	2	0	0	1	0	1	0	0	0	0	0	0	0	0	1	0	0	0	0	2	0	0	0	0	0	0	0	0	0	0	0	0	0	0	0	0	0	1	0	0	0	0
13722.58cfa831e4b0c9d6adf6c3f0	0	0	0	0	0	0	0	1	0	0	0	0	0	0	0	0	0	0	0	0	0	0	0	0	0	0	0	0	0	0	0	0	0	0	0	0	0	0	9	0	0	0	0	0	0	0	0	0	0
13722.58cfa832e4b0c9d6adf6cf46	0	0	0	0	1	1	1	1	0	0	0	0	0	0	0	0	0	0	0	0	0	0	0	0	0	0	0	0	0	0	0	0	0	0	0	0	0	0	0	0	0	0	0	0	0	0	0	0	0
13722.58cfa831e4b0c9d6adf6cdb6	5	0	0	0	0	0	0	2	0	0	0	0	0	0	0	0	0	0	0	0	0	0	0	0	0	0	1	0	0	0	0	0	0	0	0	0	0	0	0	0	0	0	0	0	0	0	0	0	0
13722.58cfa832e4b0c9d6adf6ceac	0	0	0	0	1	0	3	3	0	0	2	0	0	0	18	0	0	0	0	0	0	0	0	0	0	0	1	0	0	0	0	0	0	0	1	0	0	2	0	0	0	0	0	2	0	0	0	0	0
13722.58cfa831e4b0c9d6adf6c34a	0	0	0	0	0	0	0	0	0	0	0	0	0	0	293	0	26	0	0	0	0	1	0	2	0	0	1	0	0	2	1	7	0	3	9	0	0	1799	5	0	0	0	0	33	0	0	0	0	0
13722.58cfa831e4b0c9d6adf6c7a2	5	0	0	0	1	1	3	2	0	0	6	0	1	0	538	1	64	0	0	0	0	0	0	20	0	0	0	0	0	1	0	9	0	0	0	0	0	926	3	0	0	0	0	18	0	0	0	0	0
13722.58cfa831e4b0c9d6adf6c7fc	0	1	0	0	0	0	5	1	2	0	11905	3	259	5	112768	52	11665	12	6	3	25	0	18	11301	45	10	93	23	32	170	58	2170	4	29	3884	43	73	171576	634	18	3	23	25	8555	321	12	16	12	42
13722.58cfa830e4b0c9d6adf6bee4	0	0	0	1	1	0	2	1	0	0	0	0	0	0	0	0	0	0	0	0	0	0	0	0	0	0	1	0	0	0	0	0	0	0	0	0	0	0	0	0	0	0	0	0	0	0	0	0	0
13722.58cfa831e4b0c9d6adf6c3b8	1	0	0	0	0	0	1	1	0	0	94	0	1	0	891	0	9	0	0	0	0	0	0	31	0	0	3	1	1	8	1	25	1	5	57	3	7	9755	99	0	1	0	0	154	1	0	0	0	0
13722.58cfa82fe4b0c9d6adf6b6c1	2	0	0	0	0	0	1	2	0	0	0	0	0	0	1	0	0	0	0	0	0	0	0	1	1	0	0	0	0	0	0	0	0	0	2	0	0	1	0	0	0	0	0	0	0	0	0	0	0
13722.58cfa82ee4b0c9d6adf6ae56	48	0	1	17	11	0	4	0	0	0	0	0	0	0	0	0	0	0	0	0	0	0	0	0	3	0	2	0	0	1	0	0	0	0	0	0	0	0	0	0	0	0	0	0	1	0	0	0	0
13722.58cfa831e4b0c9d6adf6cc76	0	0	0	0	0	0	2	0	0	0	0	0	0	0	30	0	0	0	0	0	0	0	0	0	1	0	0	0	0	0	0	1	0	0	3	0	0	4	1	2	0	16	6	0	23	0	0	0	0
13722.58cfa831e4b0c9d6adf6c7de	0	0	0	0	0	0	0	5	0	0	0	0	0	0	0	0	0	0	0	0	0	0	0	0	0	0	0	0	0	0	0	0	0	0	0	0	0	0	0	0	0	0	0	0	0	0	0	0	0
13722.58cfa831e4b0c9d6adf6c5b3	96	0	1	9	0	0	4	3	0	0	3	0	0	0	10	0	6	0	2	0	0	0	0	16	0	0	5	0	0	0	0	2	0	0	3	0	0	8	0	0	0	0	0	1	0	0	0	0	0
13722.58cfa830e4b0c9d6adf6c128	4	0	0	0	0	0	1	1	0	0	0	0	0	0	0	0	0	0	0	0	0	0	0	0	0	0	0	0	0	1	0	0	0	0	0	0	0	0	0	0	0	0	0	0	0	0	0	0	0
13722.58cfa830e4b0c9d6adf6c236	6	0	0	1	1	0	1	0	0	0	1	0	0	0	0	0	0	0	0	0	0	1	0	0	1	0	0	0	0	0	0	0	0	0	0	0	0	1	0	0	0	0	0	0	0	0	0	0	0
13722.58cfa831e4b0c9d6adf6cd76	0	0	0	0	0	1	1	1	0	0	0	0	0	0	0	0	0	0	0	0	0	0	0	0	7	0	0	0	0	0	0	0	0	0	0	0	0	1	0	0	0	0	0	0	0	0	1	0	0
13722.58cfa831e4b0c9d6adf6cbfc	0	0	0	0	0	0	0	2	0	0	0	0	0	0	0	0	0	0	0	0	0	0	0	0	0	0	0	0	0	0	0	0	0	0	0	0	0	0	0	0	0	0	0	0	0	0	0	0	0
13722.58cfa82fe4b0c9d6adf6b62c	2	0	0	0	0	0	2	3	0	0	0	0	0	0	2	0	0	0	0	0	0	0	0	0	1	0	1	0	0	0	0	0	0	0	0	0	0	0	0	0	0	0	0	0	1	0	0	0	0
13722.58cfa82fe4b0c9d6adf6b7ca	0	0	0	0	2	0	0	2	0	0	0	0	1	0	1	0	0	0	0	0	0	0	0	0	0	1	0	0	0	0	0	0	0	1	0	0	0	0	0	0	0	0	0	0	0	0	0	0	0
13722.58cfa831e4b0c9d6adf6c5f4	10	0	0	3	0	0	1	1	0	0	0	0	0	0	0	0	0	0	0	0	0	1	0	0	0	0	2	0	0	0	0	1	0	0	0	0	0	1	0	0	0	0	0	0	0	0	0	0	0
13722.58cfa830e4b0c9d6adf6bdd0	6	0	0	0	1	0	1	1	0	0	0	0	0	0	1	0	0	0	0	0	0	0	0	0	4	0	1	0	0	1	0	0	0	0	0	0	0	0	0	0	0	0	0	0	0	0	0	0	0
13722.58cfa831e4b0c9d6adf6c576	5	0	0	0	0	0	3	7	0	0	0	0	0	0	0	0	0	0	0	0	0	0	0	0	0	0	0	0	0	0	0	0	0	0	0	0	0	1	0	0	0	0	0	0	0	0	0	0	0
13722.58cfa831e4b0c9d6adf6cb25	0	0	0	0	0	0	0	3	0	0	0	0	0	0	0	0	0	0	0	0	0	0	0	0	0	0	2	0	0	0	0	0	0	0	0	0	0	0	0	0	0	0	0	0	0	0	0	0	0
13722.58cfa832e4b0c9d6adf6ce58	0	0	0	0	0	0	0	2	0	0	0	0	0	0	0	0	0	0	0	0	0	0	0	0	1	1	1	0	0	0	0	0	0	0	0	0	0	0	0	0	0	0	0	0	0	0	0	0	0
13722.58cfa831e4b0c9d6adf6c670	2	0	0	0	0	0	0	0	0	0	0	0	0	0	0	0	0	0	0	0	0	0	0	0	0	0	1	0	0	0	0	0	0	0	0	0	0	2	0	1	0	0	0	0	0	0	0	0	0
13722.58cfa832e4b0c9d6adf6ce22	1	0	0	0	0	0	0	0	0	0	0	0	0	0	0	0	0	0	0	0	0	0	0	0	0	0	0	0	0	0	0	0	0	0	0	0	0	0	0	0	0	0	0	0	0	0	0	0	0
13722.58cfa82fe4b0c9d6adf6b648	2	0	0	4	4	0	0	3	0	0	0	0	0	0	0	0	0	0	0	0	0	0	0	0	0	0	0	0	0	0	0	0	0	0	0	0	0	0	1	0	0	0	0	0	0	0	0	0	0
13722.58cfa831e4b0c9d6adf6c7c8	0	0	0	0	0	0	1	4	0	0	0	0	0	0	0	0	0	0	1	0	0	0	0	0	1	0	0	0	0	0	0	1	0	0	0	0	0	0	0	0	0	0	0	1	0	0	0	0	0
13722.58cfa832e4b0c9d6adf6d1a4	0	0	0	0	0	0	2	1	0	2	1351	0	18	2	15383	8	6172	3	0	0	0	1	0	71	3	1	14	4	0	5	2	52	1	21	150	15	8	117208	727	3	6	10	21	283	9	1	0	1	1
13722.58cfa830e4b0c9d6adf6c31e	0	0	0	0	0	0	1	2	0	0	0	0	0	0	0	0	0	0	0	0	0	0	0	0	1	0	0	0	0	0	0	0	0	0	0	0	0	0	0	0	0	0	0	0	0	0	0	0	0
13722.58cfa832e4b0c9d6adf6cfaa	0	0	0	0	0	0	0	1	0	0	0	0	0	0	0	0	0	0	0	0	0	1	0	0	6	0	1	0	0	0	0	0	0	0	0	0	0	0	0	0	0	1	0	0	0	0	0	0	0
13722.58cfa832e4b0c9d6adf6cf8b	1	0	0	0	1	0	1	1	0	0	1	0	1	0	0	0	0	0	0	0	0	0	0	0	6	0	1	0	0	1	0	0	0	0	0	0	0	1	0	0	0	0	0	0	0	0	0	0	0
13722.58cfa831e4b0c9d6adf6c942	12	0	0	0	1	0	0	2	0	0	0	0	0	0	1	0	0	0	0	0	0	0	0	0	0	0	0	0	0	0	0	0	0	0	0	0	0	0	1	0	0	0	0	0	0	0	0	0	0
13722.58cfa832e4b0c9d6adf6cf2b	0	0	0	1	0	0	0	2	0	0	0	0	0	0	0	0	0	0	0	0	0	0	0	0	4	2	2	0	0	0	0	0	0	0	0	0	0	0	0	0	0	0	0	0	0	0	0	0	0
13722.58cfa831e4b0c9d6adf6c594	0	0	0	0	0	0	0	0	0	0	0	0	0	0	0	0	0	0	0	0	0	0	0	0	0	0	0	0	0	0	0	0	0	0	0	0	0	0	0	0	0	0	0	0	0	0	0	0	0
13722.58cfa830e4b0c9d6adf6bf40	0	0	0	0	0	0	1	2	0	0	0	0	0	0	1	0	1	0	0	1	0	0	0	0	0	0	1	0	0	0	0	0	0	0	0	0	0	0	0	0	0	0	0	0	0	0	0	0	0
13722.58cfa832e4b0c9d6adf6cfae	2	0	0	0	1	0	2	4	0	0	0	0	0	0	0	0	0	0	0	0	0	0	0	0	0	0	1	0	0	0	0	0	0	0	0	0	0	0	0	0	0	0	0	0	0	0	0	0	0
13722.58cfa832e4b0c9d6adf6d22e	0	0	0	2	0	0	0	2	0	0	0	0	1	0	0	0	0	0	0	0	0	0	0	0	6	0	0	0	0	0	0	0	0	0	0	0	0	0	0	0	0	0	0	0	0	0	0	0	0
13722.58cfa831e4b0c9d6adf6c7cb	0	0	1641	0	0	0	2	1	0	0	12	2	8	0	71868	2	48	0	3	1	3	0	1	3885	3	3	6	3	3	7	3	1686	0	3	30680	4	3	18129	107	0	5	1	1	1658	6	4	2	0	5
13722.58cfa82fe4b0c9d6adf6b8dc	0	0	0	0	0	0	2	0	0	0	0	0	0	0	0	0	0	0	0	0	0	0	0	0	5	0	0	0	0	0	0	0	0	0	0	0	0	0	0	0	0	0	0	0	0	0	0	0	0
13722.58cfa82fe4b0c9d6adf6b6f8	20	1	0	0	3	0	12	2	0	0	2	0	1	0	6	1	3	0	0	0	0	1	0	1	1	1	1	0	0	0	0	1	0	0	1	0	0	1	0	0	1	0	0	1	0	0	0	0	0
13722.58cfa831e4b0c9d6adf6cd96	7	0	1	0	1	0	4	3	0	0	0	0	0	0	0	0	0	0	0	0	0	0	0	0	1	0	0	0	0	0	0	0	0	0	0	0	0	1	0	1	0	0	0	0	0	0	0	0	0
13722.58cfa832e4b0c9d6adf6d07a	5	0	0	1	2	0	2	1	0	0	0	0	0	0	0	0	0	0	0	0	0	0	0	0	6	1	1	1	0	0	0	0	0	0	0	0	0	0	0	0	0	0	0	0	0	0	0	0	0
13722.58cfa830e4b0c9d6adf6bf44	0	0	0	5	1	0	0	1	0	0	0	0	0	0	0	0	0	0	0	0	0	0	0	6	0	0	0	0	0	0	0	0	0	0	0	0	0	1	0	0	0	0	0	0	0	0	1	0	0
13722.58cfa831e4b0c9d6adf6c6de	4	0	0	0	0	0	2	1	0	0	0	0	0	0	4	0	2	0	0	0	0	0	0	0	0	0	0	0	0	0	0	0	0	0	1	0	0	0	0	0	0	0	0	0	0	0	0	0	0
13722.58cfa831e4b0c9d6adf6c85a	36	0	0	9	0	1	8	0	0	0	0	0	0	1	5	0	3	0	0	0	0	0	0	60	3	0	3	0	0	0	0	0	0	0	4	0	0	2	0	0	0	1	0	0	0	0	1	0	0
13722.58cfa82fe4b0c9d6adf6b669	3	0	0	0	3	0	3	1	0	0	0	0	1	0	0	0	0	0	0	0	0	0	0	0	0	0	0	0	0	0	0	0	0	0	0	0	0	0	0	0	0	0	0	1	0	0	0	0	0
13722.58cfa832e4b0c9d6adf6d128	0	0	0	0	0	0	2	1	0	0	0	0	0	0	0	0	0	0	0	0	0	0	0	0	0	0	0	0	0	0	0	0	0	0	0	0	0	0	0	0	0	0	0	0	0	0	0	0	0
13722.58cfa831e4b0c9d6adf6c65d	10	0	0	3	0	0	1	1	0	0	0	0	0	0	0	0	0	0	0	0	0	1	0	0	0	0	2	0	0	0	0	1	0	0	0	0	0	1	0	0	0	0	0	0	0	0	0	0	0
13722.58cfa832e4b0c9d6adf6cf82	2	0	0	0	1	0	0	1	0	0	0	0	0	0	0	0	0	0	0	0	0	0	0	0	0	0	1	0	0	0	0	0	0	0	0	0	0	0	0	0	0	1	0	0	0	0	0	0	0
13722.58cfa831e4b0c9d6adf6c389	0	0	0	0	0	0	0	1	0	0	0	0	0	0	0	0	0	0	0	0	0	0	0	0	0	0	0	0	0	0	0	0	0	0	0	0	0	1	0	0	0	0	0	0	0	0	0	0	0
13722.58cfa831e4b0c9d6adf6c702	0	0	1	1	1	0	2	2	1	0	2994	0	2	0	645	1	28	0	0	0	0	0	0	237	0	0	0	2	0	1	2	78	0	3	209	1	0	5038	768	0	2	0	2	408	1	2	0	0	0
13722.58cfa831e4b0c9d6adf6c3d6	0	0	0	0	0	0	1	1	0	0	2	0	0	0	23	0	0	0	0	0	0	0	0	0	0	0	0	0	0	0	0	1	0	0	2	0	0	323	11	0	0	0	0	4	0	0	0	0	0
13722.58cfa831e4b0c9d6adf6c6f2	3	0	0	2	0	0	2	2	0	0	71	0	1	1	11	0	11	0	0	0	0	0	0	21	0	1	2	0	0	0	0	20	0	0	11	0	0	46	1	0	0	0	0	9	0	0	0	0	0
13722.58cfa830e4b0c9d6adf6becf	1	0	0	0	1	0	1	1	0	0	0	0	1	0	0	0	0	0	0	0	0	0	0	0	0	0	26	0	0	0	0	0	0	0	0	0	0	1	0	0	0	0	0	0	0	0	0	0	0
13722.58cfa832e4b0c9d6adf6cfdc	0	0	0	0	0	0	0	0	0	0	0	0	0	0	0	0	0	0	0	0	0	0	0	0	0	0	0	0	0	0	0	0	0	0	0	0	0	0	0	0	0	0	0	0	0	0	0	0	0
13722.58cfa832e4b0c9d6adf6ce66	1	0	0	0	1	0	1	2	0	0	0	0	0	0	0	0	0	0	0	0	0	0	0	0	1	0	0	0	0	0	0	0	0	0	0	0	0	0	0	0	0	1	0	0	0	0	0	0	0
13722.58cfa832e4b0c9d6adf6d1ce	0	0	0	0	0	0	16	2	0	0	0	0	17	0	0	0	0	0	0	0	0	0	0	0	11	1	3	0	0	0	0	0	0	0	0	0	0	0	0	0	0	0	0	0	0	0	0	0	0
13722.58cfa830e4b0c9d6adf6c29c	2	0	0	0	0	0	3	1	0	0	0	0	0	0	7	0	0	0	0	0	0	0	0	0	0	0	0	0	0	0	0	0	0	0	2	0	0	1	31	0	0	0	0	0	1	0	0	0	0
13722.58cfa831e4b0c9d6adf6c4ae	2	0	0	0	1	0	0	1	0	0	0	0	0	0	2	0	2	0	0	0	0	0	0	5	0	0	0	0	0	0	0	1	0	0	0	0	0	0	0	0	0	0	0	1	0	0	0	0	0
13722.58cfa831e4b0c9d6adf6c740	2	0	0	1	1	0	0	3	0	0	0	0	0	0	0	0	0	0	0	0	0	0	0	0	11	0	2	0	0	0	0	0	0	0	0	0	0	0	0	0	0	0	0	0	0	0	0	0	0
13722.58cfa830e4b0c9d6adf6c208	9	0	0	1	0	0	3	4	3	0	2360	1	91	4	11013	9	8615	69	22	5	253	6	13	91319	106	112	754	37	44	111	40	1058	6	7	4210	21	35	16429	308	7	21	243	82	603	81	4	4	2	13
13722.58cfa831e4b0c9d6adf6c6f0	4	0	0	0	0	0	1	2	0	1	7	0	10	1	16	0	12	1	13	0	0	0	8	29	22	7	20	6	1	6	11	90	4	2	71	4	2	29768	278	24	0	46	4	447	4	3	9	0	9
13722.58cfa831e4b0c9d6adf6c3b0	1	0	0	0	0	0	0	1	0	0	0	0	0	0	0	0	0	0	0	0	0	0	0	0	0	0	0	0	0	0	0	0	0	0	0	0	0	0	0	0	0	0	0	0	0	0	0	0	0
13722.58cfa830e4b0c9d6adf6c2a8	6	0	0	2	0	0	1	2	0	0	0	0	0	0	1	0	1	0	1	0	0	0	0	0	0	0	0	0	0	0	0	0	0	0	0	0	0	5	0	0	0	0	0	0	2	0	0	0	0
13722.58cfa832e4b0c9d6adf6d0ce	0	0	0	0	1	0	0	2	0	0	0	0	0	0	0	0	0	0	0	0	0	0	0	0	0	1	2	0	0	0	0	0	0	0	0	0	0	0	0	0	0	0	0	0	0	0	0	0	0
13722.58cfa832e4b0c9d6adf6d188	1	0	0	0	1	0	0	0	0	0	0	0	0	0	5	0	0	0	0	0	0	0	0	1	0	0	0	0	0	0	0	0	0	0	0	0	0	0	4	0	0	0	0	1	0	0	0	0	0
13722.58cfa832e4b0c9d6adf6ceea	1	1	1	5	0	0	1	3	0	0	0	0	0	0	0	0	0	0	0	0	0	0	0	0	0	0	0	0	0	0	0	0	0	0	0	0	0	0	0	0	0	0	0	0	0	0	0	0	0
13722.58cfa831e4b0c9d6adf6c7f7	0	0	0	0	0	0	1	1	0	0	0	0	0	0	0	0	0	0	0	0	0	0	0	0	0	0	0	0	0	0	0	0	0	0	0	0	0	0	0	0	0	0	0	0	0	0	0	0	0
13722.58cfa830e4b0c9d6adf6c136	3	0	0	2	0	0	3	0	0	0	0	0	0	0	0	0	0	0	0	0	0	0	0	0	0	0	0	0	0	0	0	0	0	0	0	0	0	0	0	0	0	0	0	0	0	0	0	0	0
13722.58cfa832e4b0c9d6adf6cfa2	1	0	0	0	0	0	1	2	0	0	0	0	0	0	0	0	0	0	0	0	0	0	0	0	0	0	1	0	0	0	0	0	0	0	0	0	0	0	0	0	0	0	0	0	0	0	0	0	0
13722.58cfa831e4b0c9d6adf6c73a	0	0	0	1	0	0	0	0	0	0	0	0	0	0	442	0	78	0	0	0	0	0	0	2	0	0	0	0	0	0	0	1	0	0	0	0	0	10	0	0	0	0	0	2	0	0	0	0	0
13722.58cfa830e4b0c9d6adf6c2aa	6	0	0	1	1	0	2	3	0	0	292	2	16	0	9624	3	53	2	1	0	1	1	0	6	3	0	4	0	0	6	4	25	2	0	77	0	0	1097	41	1	2	2	0	186	2	0	0	0	0
13722.58cfa831e4b0c9d6adf6ca01	0	0	1	0	1	0	2	0	0	0	0	0	6	1	36632	0	668	0	0	0	1	1	0	28049	2	0	1	0	1	0	1	2	0	0	4	0	0	216	1	0	1	0	1	317	2	0	0	0	0
13722.58cfa831e4b0c9d6adf6cbd9	0	0	0	2	1	0	1	1	0	0	0	0	0	0	0	0	0	0	0	0	0	0	0	0	0	0	0	0	0	0	0	0	0	0	0	0	0	0	0	0	0	0	0	0	0	0	0	0	0
13722.58cfa831e4b0c9d6adf6cc08	1	0	1	0	0	0	1	1	0	0	0	0	0	0	2	0	0	0	0	0	0	0	0	0	0	0	0	0	0	0	0	0	0	0	0	0	0	0	0	0	0	0	0	0	0	0	0	0	0
13722.58cfa832e4b0c9d6adf6d396	1	0	0	0	0	0	0	0	0	0	0	0	0	0	24	0	1	0	0	0	0	0	0	1	0	0	0	0	0	0	0	0	0	0	0	0	0	0	0	0	0	0	0	0	0	0	0	0	0
13722.58cfa82fe4b0c9d6adf6b748	4	0	0	0	1	0	1	1	0	0	0	0	0	0	1	0	0	0	1	0	0	0	0	0	0	0	0	0	0	0	0	0	0	0	0	0	0	1	0	0	0	0	0	0	1	0	0	0	0
13722.58cfa82fe4b0c9d6adf6b6fc	3	0	0	3	0	0	0	4	0	0	0	0	0	0	1	0	0	0	0	0	0	0	0	0	0	0	1	0	0	0	0	1	0	0	0	0	0	0	2	0	0	0	0	0	1	0	0	0	0
13722.58cfa831e4b0c9d6adf6c78a	0	0	1	0	0	0	1	2	0	0	2	0	0	0	0	0	1	0	0	0	0	0	1	6	0	0	1	0	1	0	0	6	0	0	1	0	0	857	12	10	1	111	11	339	29	1	0	0	0
13722.58cfa832e4b0c9d6adf6d22a	1	0	0	0	0	0	4	0	0	0	0	0	0	0	0	0	0	0	0	0	0	0	0	0	0	0	0	0	0	0	0	0	0	0	0	0	0	0	0	0	0	0	0	0	0	0	0	0	0
13722.58cfa832e4b0c9d6adf6d03c	0	0	0	0	0	0	0	0	0	0	0	0	0	0	0	0	0	0	0	0	0	0	0	0	0	0	0	0	0	0	0	0	0	0	0	0	0	0	0	0	0	0	0	0	0	0	0	0	0
13722.58cfa832e4b0c9d6adf6d57a	1	0	1	0	0	0	0	3	0	0	0	0	8	0	0	0	0	0	0	0	0	0	0	1	0	0	3	0	0	0	0	0	0	0	1	0	0	1276	1	0	0	0	0	0	0	0	0	0	0
13722.58cfa830e4b0c9d6adf6beea	0	0	0	0	1	0	2	0	0	0	0	0	0	0	0	0	0	0	0	0	0	0	0	0	1	0	0	0	0	0	0	0	0	0	0	0	0	1	0	0	0	0	0	0	0	0	0	0	0
13722.58cfa832e4b0c9d6adf6d194	2	0	0	1	1	1	2	1	0	0	0	0	0	0	0	0	2	0	0	0	0	0	0	1	1	0	0	0	0	0	0	0	0	0	0	0	0	2	0	0	0	0	0	0	0	0	0	0	0
13722.58cfa831e4b0c9d6adf6c8eb	1	0	0	5	0	0	1	3	0	0	28	0	1	0	201	0	487	0	0	0	0	0	0	116	1	0	5	0	0	1	0	133	0	0	6	0	0	167	2	0	0	0	0	6	0	0	0	0	0
13722.58cfa831e4b0c9d6adf6c8c4	2	0	0	0	0	1	4	5	0	0	32	1	40	0	153940	10	823	1	0	1	5	0	3	35209	5	3	18	3	0	6	0	86	0	2	98	2	2	4116	15438	0	11	4	2	7823	12	6	0	1	5
13722.58cfa831e4b0c9d6adf6c5e2	2	0	5	0	0	0	1	0	0	0	0	0	0	0	1	0	2	0	0	0	0	0	0	2	0	0	0	0	0	0	0	0	0	0	0	0	0	3	0	0	0	0	0	0	1	0	0	0	0
13722.58cfa831e4b0c9d6adf6cba8	1	0	0	0	1	0	1	0	0	0	0	0	0	0	0	0	0	0	0	0	0	0	0	0	1	0	0	0	0	0	0	0	0	0	0	0	0	0	0	0	0	0	0	0	0	0	0	0	0
13722.58cfa831e4b0c9d6adf6c5da	0	0	0	1	0	0	0	2	0	0	0	0	0	0	0	0	0	0	0	0	0	0	0	0	0	0	1	0	0	0	0	0	0	0	0	0	0	0	0	0	0	0	0	0	0	0	0	0	0
13722.58cfa831e4b0c9d6adf6c57b	0	0	0	0	1	0	0	0	0	0	80	0	1	0	178	0	3	0	0	0	0	0	0	0	0	0	0	1	0	0	0	217	0	1	3	0	0	530	419	0	0	0	0	1	0	0	0	0	1
13722.58cfa831e4b0c9d6adf6ca71	0	0	0	0	0	0	1	1	0	0	0	0	0	0	0	0	0	0	0	0	0	0	0	0	0	0	0	0	0	0	0	0	0	0	0	0	0	0	0	0	0	0	0	0	0	0	0	0	0
13722.58cfa832e4b0c9d6adf6cec0	0	0	0	0	0	0	1	4	0	0	0	0	0	0	0	0	0	0	0	0	0	0	0	0	0	0	1	0	0	0	0	0	0	0	0	0	0	0	0	0	0	0	0	0	0	0	0	0	0
13722.58cfa831e4b0c9d6adf6c5ed	0	0	33	1	0	0	0	0	0	0	1	0	2	0	1	0	1	1	0	0	0	0	0	0	0	0	0	0	0	0	0	0	0	0	0	0	0	2	0	0	0	0	0	4	2	0	0	0	0
13722.58cfa831e4b0c9d6adf6c671	3	0	0	0	0	0	4	2	0	0	0	0	0	0	0	0	0	0	0	0	0	0	0	0	3	0	1	0	0	0	0	0	0	0	0	0	0	0	0	0	0	0	0	0	0	0	0	0	0
13722.58cfa830e4b0c9d6adf6c1a0	1	0	0	1	0	0	0	0	0	0	11	0	1	0	73	2	830	36	3	0	1	0	1	1	1	0	0	0	0	1	0	12	0	1	15	1	0	8856	14	2	0	1	6	19	2	3	0	0	2
13722.58cfa831e4b0c9d6adf6c366	0	0	0	0	0	0	4	1	0	0	0	0	0	0	3	0	0	0	0	0	0	0	0	0	0	0	0	0	0	0	0	0	0	0	0	0	0	16	0	0	0	0	0	0	0	0	0	0	0
13722.58cfa82fe4b0c9d6adf6b5f1	0	0	0	0	1	0	9	0	0	0	0	0	0	0	1	0	1	0	0	0	0	0	0	1	0	0	2	0	0	0	0	0	0	0	0	0	0	0	0	0	0	0	0	0	0	0	0	0	0
13722.58cfa831e4b0c9d6adf6c91f	2	0	0	1	0	0	3	1	0	0	0	0	0	0	1	0	1	0	0	0	0	0	0	0	0	1	1	0	0	0	0	1	0	0	0	0	0	1	0	0	0	0	0	0	0	0	0	0	0
13722.58cfa831e4b0c9d6adf6c6e2	2	0	0	0	0	0	3	6	0	0	0	0	0	0	1	0	1	0	1	0	0	0	0	0	9	0	14	0	0	0	0	0	0	0	0	0	0	0	0	0	0	0	0	0	0	0	0	0	0
13722.58cfa831e4b0c9d6adf6cd09	1	0	0	0	0	0	0	1	0	0	0	0	0	0	0	0	0	0	0	0	0	0	0	0	0	0	0	0	0	0	0	0	0	0	0	0	0	0	0	0	0	0	0	0	0	0	0	0	0
13722.58cfa82fe4b0c9d6adf6ba37	5	0	1	4	0	1	3	3	0	0	1	0	0	0	0	0	0	0	0	0	0	0	0	0	4	0	1	0	0	0	0	0	0	0	1	0	0	2	1	0	0	0	1	0	0	0	0	0	0
13722.58cfa831e4b0c9d6adf6c6e7	1	0	0	0	1	0	3	3	0	0	0	0	0	0	0	0	1	1	0	0	0	0	0	0	0	0	0	0	0	0	0	0	0	0	1	0	0	0	2	0	0	0	0	0	0	0	0	0	0
13722.58cfa832e4b0c9d6adf6ce32	2	0	1	2	2	0	0	2	0	0	0	0	0	1	0	0	0	0	0	0	0	0	2	0	15	0	2	0	0	0	0	0	0	0	0	0	0	0	0	0	0	0	0	0	0	0	0	0	0
13722.58cfa831e4b0c9d6adf6cc7a	2	0	0	0	0	0	1	1	0	0	0	0	0	0	0	0	0	0	0	0	0	0	0	0	0	0	1	0	0	0	0	0	0	0	1	0	0	0	0	0	0	0	0	0	0	0	0	0	0
13722.58cfa832e4b0c9d6adf6cf70	0	0	0	0	1	1	2	0	0	0	0	0	1	0	0	0	0	0	0	0	0	0	0	0	0	1	0	0	0	0	0	0	0	0	0	0	0	0	0	0	0	0	0	0	0	0	0	0	0
13722.58cfa832e4b0c9d6adf6d1dc	1	0	0	0	0	0	2	2	0	0	0	0	0	0	0	0	0	0	0	0	0	0	0	0	0	0	0	0	0	0	0	0	0	0	0	0	0	0	0	0	0	0	0	0	0	0	0	0	0
13722.58cfa830e4b0c9d6adf6c138	0	0	0	1	0	0	0	1	0	0	0	0	0	0	0	0	0	0	0	0	0	0	0	0	0	0	0	0	0	0	0	0	0	0	0	0	0	0	1	0	0	0	0	0	1	0	0	0	0
13722.58cfa831e4b0c9d6adf6c82e	14	0	0	0	1	0	5	1	0	0	0	0	0	1	1	0	3	0	1	0	0	0	0	30	4	0	2	0	0	0	0	0	0	0	0	0	0	0	0	0	0	1	0	0	0	0	0	0	0
13722.58cfa831e4b0c9d6adf6cda4	0	0	0	4	1	0	3	3	0	0	0	0	0	0	0	0	0	0	0	0	0	0	0	0	1	0	0	0	0	0	0	0	0	0	0	0	0	0	0	0	0	0	0	0	0	0	0	0	0
13722.58cfa832e4b0c9d6adf6d204	0	0	0	0	0	0	1	0	0	0	0	0	0	0	0	0	0	0	0	0	0	0	0	0	1	0	0	0	0	0	0	0	0	0	0	0	0	0	0	0	0	0	0	0	0	0	0	0	0
13722.58cfa831e4b0c9d6adf6c488	0	0	0	0	0	0	1	1	0	0	0	0	0	0	0	0	0	0	0	0	0	0	0	0	0	0	0	0	0	0	0	0	0	0	0	0	0	0	0	0	0	0	0	0	0	0	0	0	0
13722.58cfa832e4b0c9d6adf6d044	2	0	0	1	2	0	2	1	0	0	0	0	0	0	0	0	0	0	0	0	0	0	0	0	0	0	0	0	0	0	0	0	0	0	0	0	0	0	0	0	0	1	1	0	2	0	0	0	0
13722.58cfa82fe4b0c9d6adf6b8d9	2	0	0	0	0	0	4	5	0	0	0	0	0	0	0	0	0	0	0	0	0	0	0	0	0	0	0	0	0	0	2	0	0	0	0	0	0	0	1	0	0	0	0	0	0	1	1	0	0
13722.58cfa831e4b0c9d6adf6c8f2	1	0	0	0	0	0	3	2	0	0	396	0	3	0	246	0	56	0	0	0	0	0	0	75	0	1	0	0	0	0	0	45	0	0	32	0	0	244	3	0	1	0	0	18	0	0	0	0	0
13722.58cfa82fe4b0c9d6adf6b6d8	0	0	2	0	0	0	1	2	0	0	1	0	0	0	0	0	0	0	0	0	0	0	0	0	0	0	0	0	0	0	0	0	0	0	0	0	0	0	0	0	0	0	0	0	0	0	0	0	0
13722.58cfa831e4b0c9d6adf6c91d	1	0	0	1	3	0	7	3	0	0	0	0	2	0	0	0	0	0	2	0	0	0	0	0	3	0	0	0	0	1	0	0	0	0	0	0	0	0	0	0	0	0	0	0	1	0	0	0	0
13722.58cfa831e4b0c9d6adf6cb04	0	0	0	0	0	0	0	1	0	0	0	0	0	0	0	0	0	0	0	0	0	0	0	0	0	0	0	0	0	0	0	0	0	0	0	0	0	0	0	0	0	0	0	0	0	0	0	0	0
13722.58cfa830e4b0c9d6adf6c23a	1	0	0	0	2	0	2	2	0	0	0	0	0	0	0	0	0	0	0	0	0	0	0	0	0	0	0	0	0	0	0	0	0	0	0	0	0	0	0	0	0	0	0	0	1	0	0	0	0
13722.58cfa831e4b0c9d6adf6c3dc	0	0	0	0	0	0	0	0	0	0	4	0	0	0	0	0	1	0	0	0	0	0	0	1	0	0	0	0	0	0	0	1	0	0	0	0	0	4	11	0	0	0	0	0	0	0	0	0	0
13722.58cfa832e4b0c9d6adf6d1d3	2	0	0	0	0	0	0	0	0	0	0	0	0	0	0	0	0	0	0	0	0	0	0	0	0	0	0	0	0	0	0	0	0	0	0	0	0	0	0	0	0	0	0	0	0	0	0	0	0
13722.58cfa831e4b0c9d6adf6cb94	0	0	0	1	0	0	2	3	0	0	0	0	0	0	0	0	0	0	0	0	0	0	0	0	1	0	0	0	0	0	0	0	0	0	0	0	0	0	0	0	0	0	0	0	0	0	0	0	0
13722.58cfa82fe4b0c9d6adf6b8c0	3	0	0	0	1	0	2	3	0	0	0	0	0	0	1	0	0	0	0	0	0	1	0	0	0	0	0	0	0	0	0	0	0	0	0	0	0	0	0	0	0	0	0	0	0	0	0	0	0
13722.58cfa830e4b0c9d6adf6bd7e	10	0	0	4	0	0	3	4	0	0	0	0	0	0	2	0	0	0	0	0	0	0	0	0	0	0	0	0	0	0	0	0	0	0	0	0	0	2	0	0	0	0	0	0	0	0	0	0	0
13722.58cfa831e4b0c9d6adf6c3fa	15	0	0	0	1	0	0	3	1	0	0	0	0	0	1	0	0	1	0	0	1	0	0	2	1	0	3	0	0	0	0	0	0	0	3	0	0	2	0	0	0	0	0	0	1	0	0	0	0
13722.58cfa82ee4b0c9d6adf6af20	2	0	0	0	0	0	2	1	0	0	1	0	0	0	4	0	0	0	0	0	0	0	0	0	0	0	0	0	0	0	0	0	0	0	0	0	0	0	7	0	0	0	0	0	0	0	0	0	0
13722.58cfa831e4b0c9d6adf6c614	5	0	0	1	0	0	0	2	0	0	0	0	1	0	1	0	0	0	0	0	0	0	0	0	0	0	0	0	0	0	0	1	0	0	0	0	0	0	0	0	0	0	1	0	0	0	0	0	0
13722.58cfa831e4b0c9d6adf6c5c8	0	0	0	0	0	0	0	0	0	0	0	0	0	0	33	0	184	0	0	0	0	0	0	5	0	0	0	0	0	0	0	4	0	0	0	0	0	208	0	0	0	0	0	2	0	0	0	0	1
13722.58cfa830e4b0c9d6adf6c202	1	0	0	0	0	0	0	2	0	0	1	0	0	0	0	0	0	0	0	0	0	0	0	0	0	0	2	0	0	0	0	0	0	0	0	0	0	0	1	0	0	0	0	0	0	0	0	0	0
13722.58cfa831e4b0c9d6adf6c6fe	6	0	5	1	1	0	0	2	4	0	813	1	3	0	3977	0	397	1	4	1	6	0	1	1989	1	3	8	0	1	3	2	56	0	3	315	1	3	8927	72	7	7	1	21	2801	39	4	1	0	0
13722.58cfa832e4b0c9d6adf6d0d5	2	0	0	0	1	1	1	0	0	0	0	0	0	0	1	0	0	0	0	0	0	0	0	0	2	0	1	0	0	0	0	0	0	0	0	0	0	0	0	0	0	0	2	0	0	0	0	0	0
13722.58cfa831e4b0c9d6adf6c7aa	0	0	0	0	2	0	1	2	0	0	0	0	0	0	0	0	0	0	0	0	0	0	0	0	0	0	0	0	0	0	0	0	0	0	2	0	0	0	0	0	0	0	0	0	0	0	0	0	0
13722.58cfa831e4b0c9d6adf6cd7a	0	0	0	1	0	0	2	3	0	0	0	0	0	0	0	0	0	0	0	0	0	0	0	0	0	0	0	0	0	0	0	0	0	0	0	0	0	0	0	0	0	0	0	0	1	0	0	0	0
13722.58cfa831e4b0c9d6adf6cc23	1	0	0	0	0	0	4	4	0	0	0	0	0	0	0	0	0	0	0	0	0	0	0	0	0	0	0	0	0	0	0	0	0	0	0	0	0	0	0	0	0	0	0	0	0	0	0	0	0
13722.58cfa831e4b0c9d6adf6c7b1	0	0	0	1	1	0	1	4	0	0	1406	0	39	0	2153	2	56	0	1	0	0	0	1	25	4	0	1	0	0	1	2	84	0	2	150	1	0	4791	25	0	0	0	0	401	1	0	0	0	1
13722.58cfa831e4b0c9d6adf6c518	3	0	0	2	0	0	3	1	0	0	0	0	0	0	0	0	0	0	0	0	0	0	0	0	1	0	0	0	0	0	0	0	0	0	0	0	0	0	0	0	0	0	0	0	0	0	0	0	0
13722.58cfa832e4b0c9d6adf6d002	0	0	0	0	1	0	0	4	0	0	0	0	0	0	0	0	0	0	0	0	0	0	0	0	0	0	0	0	0	0	0	0	0	0	0	0	0	0	0	0	0	0	0	0	0	0	0	0	0
13722.58cfa831e4b0c9d6adf6c851	1	0	0	0	1	0	2	0	0	0	0	0	0	0	0	0	0	0	0	0	0	0	0	0	0	0	0	0	0	0	0	0	0	0	0	0	0	0	0	0	0	0	0	0	0	0	0	0	0
13722.58cfa831e4b0c9d6adf6cd74	1	0	0	0	0	0	1	7	0	0	0	0	0	0	0	0	0	0	0	0	0	0	0	0	0	0	0	0	0	0	0	0	0	0	0	0	0	0	0	0	0	0	0	0	0	0	0	0	0
13722.58cfa832e4b0c9d6adf6d1f8	0	0	0	0	1	0	0	2	0	0	0	0	0	0	0	0	0	0	0	0	0	0	0	0	0	0	0	0	0	0	0	0	0	0	0	0	0	0	0	0	0	0	0	0	0	0	0	0	0
13722.58cfa831e4b0c9d6adf6c646	0	0	0	0	0	0	0	2	0	0	272	0	14	0	2670	0	17	0	0	0	0	0	0	270	0	0	0	2	0	1	0	29	0	0	27	1	2	289	12	0	0	0	0	58	0	0	0	1	1
13722.58cfa82fe4b0c9d6adf6b87d	5	0	0	0	6	0	2	2	0	0	0	0	0	0	1	0	0	0	0	0	0	0	0	1	2	0	1	0	0	0	0	0	0	0	0	0	0	0	0	0	0	0	0	0	0	0	0	0	1
13722.58cfa82ee4b0c9d6adf6b034	0	0	0	0	1	0	0	1	0	0	0	0	0	0	0	0	1	0	0	0	0	0	0	0	0	0	3	0	0	0	1	0	0	0	0	0	0	2	8	0	0	0	0	0	0	0	0	0	0
13722.58cfa832e4b0c9d6adf6d5f6	0	0	0	0	0	0	1	1	0	0	0	0	0	0	0	0	0	0	0	0	0	0	0	0	0	0	0	0	0	0	0	0	0	0	0	0	0	0	0	0	0	0	0	0	0	0	0	0	0
13722.58cfa831e4b0c9d6adf6cbe5	1	0	0	1	0	0	0	1	0	0	0	0	0	0	0	0	0	0	0	0	0	0	0	0	0	0	0	0	0	0	0	0	0	0	0	0	0	0	0	0	0	0	0	0	0	0	0	0	0
13722.58cfa831e4b0c9d6adf6c510	1	0	1	0	3	0	6	1	0	0	0	0	0	0	2	0	0	0	0	0	0	0	1	0	1	0	1	0	0	0	0	0	0	0	0	0	0	0	0	0	0	0	0	0	0	0	0	0	0
13722.58cfa832e4b0c9d6adf6cfde	0	0	0	0	1	0	1	0	0	0	0	0	0	0	0	0	0	0	0	0	0	0	0	0	3	0	0	0	0	0	0	0	0	0	0	0	0	0	0	0	0	0	0	0	0	0	0	0	0
13722.58cfa831e4b0c9d6adf6c5fa	2	0	0	0	0	0	0	1	0	0	0	0	0	0	0	0	0	0	0	0	0	0	0	0	0	0	0	0	0	0	0	0	0	0	0	0	0	0	0	0	0	0	0	0	0	0	0	0	0
13722.58cfa832e4b0c9d6adf6d5f9	0	0	0	0	0	0	1	1	0	0	0	0	0	0	0	0	0	0	0	0	0	0	0	0	0	0	0	0	0	0	0	0	0	0	0	0	0	0	0	0	0	0	0	0	0	0	0	0	0
13722.58cfa82fe4b0c9d6adf6b754	0	0	0	0	0	0	0	3	0	0	0	0	0	0	0	0	0	0	0	0	0	0	0	0	0	0	0	0	0	0	0	0	0	0	0	0	0	0	0	0	0	0	0	0	0	0	0	0	0
13722.58cfa82fe4b0c9d6adf6b6e2	2	0	1	0	0	0	2	1	0	0	0	0	0	0	1	0	0	0	0	0	0	0	0	1	0	0	0	0	0	0	0	0	0	0	0	0	0	0	0	0	0	0	0	0	0	0	0	0	0
13722.58cfa830e4b0c9d6adf6be36	0	0	0	0	0	0	0	2	0	0	0	0	0	0	0	0	0	0	0	0	0	1	0	0	0	0	1	0	0	0	0	0	0	0	0	0	0	0	0	0	0	0	0	0	0	0	0	0	0
13722.58cfa832e4b0c9d6adf6d38c	0	0	0	0	0	0	0	0	0	0	0	0	0	0	133	0	4	0	0	0	0	0	0	120	0	0	0	0	0	0	0	0	0	0	2	0	0	160	2	0	0	0	0	16	1	0	0	0	0
13722.58cfa830e4b0c9d6adf6bd8e	2	0	0	0	1	0	4	1	0	0	0	0	0	0	2	0	0	0	0	0	0	0	0	0	0	0	0	0	0	0	0	0	0	0	0	0	0	0	0	0	0	0	0	0	0	0	0	0	0
13722.58cfa831e4b0c9d6adf6c9ed	0	0	0	0	0	0	1	0	0	0	0	0	0	0	0	0	0	0	0	0	0	0	0	0	0	0	0	0	0	0	0	0	0	0	0	0	0	0	0	0	0	0	0	0	0	0	0	0	0
13722.58cfa831e4b0c9d6adf6caa0	2	0	0	0	0	0	0	2	0	0	0	0	0	0	1	0	0	0	0	0	0	0	0	0	0	0	0	0	0	0	0	0	0	0	0	0	0	0	0	0	0	0	0	0	0	0	0	0	0
13722.58cfa832e4b0c9d6adf6d47e	0	0	0	0	0	0	0	0	0	0	0	0	0	0	0	0	0	0	1	0	0	0	0	0	0	0	3	0	0	0	0	0	0	0	0	0	0	0	1	0	0	0	0	0	0	0	0	0	0
13722.58cfa830e4b0c9d6adf6bd02	1	0	0	0	0	0	5	1	0	0	1	0	0	0	0	0	2	0	0	0	0	3	0	0	1	0	2	0	0	0	0	0	0	0	1	0	0	1	2	0	0	0	0	0	0	0	1	0	0
13722.58cfa831e4b0c9d6adf6c654	2	0	0	0	0	0	0	0	0	0	1	0	0	0	6	0	3	0	0	0	0	0	0	1	0	0	1	0	0	0	0	1	0	0	2	0	0	5	0	0	0	0	0	0	0	0	0	0	0
13722.58cfa832e4b0c9d6adf6d5d7	0	0	0	0	0	0	0	2	0	0	0	0	0	0	0	0	0	0	0	0	0	0	0	0	0	0	0	0	0	0	0	0	0	0	0	0	0	0	0	0	0	0	0	0	0	0	0	0	0
13722.58cfa830e4b0c9d6adf6bf3c	1	0	1	0	0	0	1	1	0	0	0	0	0	0	36	0	49	0	0	0	0	0	0	7	0	0	0	0	0	0	0	0	0	0	0	0	0	25	5	0	0	0	0	11	0	0	0	0	0
13722.58cfa832e4b0c9d6adf6cef6	3	0	0	0	0	0	1	1	0	0	1	0	0	0	1	0	0	0	0	0	0	0	0	0	0	0	0	0	0	0	0	0	0	0	0	0	0	0	0	0	0	0	0	2	0	0	0	0	0
13722.58cfa82fe4b0c9d6adf6b965	1	0	0	0	1	0	0	2	0	0	0	0	2	0	1713	0	1	0	0	0	0	0	0	0	0	0	2	0	0	141	270	2	0	22	1	0	0	191	2165	0	0	0	2	39	0	3	0	4	0
13722.58cfa832e4b0c9d6adf6cf1e	0	0	0	0	0	0	0	1	0	0	0	0	0	0	0	0	0	0	0	0	0	0	0	0	2	0	0	0	0	0	0	0	0	0	0	0	0	0	0	0	0	0	0	0	0	0	0	0	0
13722.58cfa830e4b0c9d6adf6bfa8	1	0	0	0	0	0	0	0	0	0	0	0	0	0	0	0	2	0	0	0	0	0	0	0	0	0	0	0	0	0	0	0	0	0	0	0	0	0	0	0	0	0	0	0	0	0	0	0	0
13722.58cfa82ee4b0c9d6adf6af9a	14	0	1	3	3	0	0	3	0	0	0	0	0	0	1	0	0	0	1	0	0	0	0	1	0	0	0	0	0	0	0	0	0	0	3	0	0	2	0	0	0	0	0	0	0	0	0	0	0
13722.58cfa831e4b0c9d6adf6c726	4	0	0	0	0	0	0	3	0	0	4	0	0	0	565	0	145	0	0	0	0	0	0	4	1	0	1	0	0	2	0	2	0	0	3	0	0	1747	3	0	0	0	0	9	0	0	0	0	0
13722.58cfa830e4b0c9d6adf6c200	1	0	0	0	0	0	1	0	0	0	0	0	0	0	0	0	0	0	0	0	0	0	0	0	0	0	0	0	0	0	0	0	0	0	0	0	0	0	0	0	0	0	0	0	0	0	0	0	0
13722.58cfa831e4b0c9d6adf6c7ff	0	0	0	0	0	0	1	4	0	0	1	0	0	0	1	0	0	0	0	0	0	0	0	0	0	0	0	0	0	0	0	2	0	0	18	0	0	8	0	0	0	0	0	1	0	0	0	1	0
13722.58cfa830e4b0c9d6adf6bbc8	1	0	0	0	1	0	4	1	0	0	0	0	0	0	1	0	1	0	0	0	0	0	0	1	0	0	0	0	1	80	60	0	5	141	0	0	0	2	713	0	0	0	0	0	0	20	0	3	0
13722.58cfa831e4b0c9d6adf6c4fd	0	0	0	0	0	0	1	2	0	0	1	0	0	0	1	0	0	0	0	0	0	0	0	1	0	0	0	0	0	0	0	2	0	0	1	0	0	24	0	0	0	0	0	0	0	0	0	0	0
13722.58cfa832e4b0c9d6adf6d446	0	0	0	0	0	0	1	1	0	0	0	0	0	0	0	0	0	0	0	0	0	0	0	0	0	0	0	0	0	0	0	0	0	0	0	0	0	0	1	0	0	0	0	0	0	0	0	0	0
13722.58cfa832e4b0c9d6adf6d0a8	1	0	0	0	0	0	1	0	0	0	0	0	0	0	0	0	0	0	0	0	0	0	1	0	2	0	0	0	0	0	0	0	0	0	0	0	0	0	0	0	0	0	0	0	0	0	0	0	0
13722.58cfa832e4b0c9d6adf6d846	1	0	0	0	0	0	2	1	0	0	0	0	0	0	0	0	0	0	0	0	0	0	0	0	2	0	0	0	0	0	0	0	0	0	0	0	0	0	0	0	0	0	0	0	0	0	0	0	0
13722.58cfa82fe4b0c9d6adf6b892	14	0	0	0	7	0	0	0	0	0	4	0	0	63	4739	0	14	0	2	0	0	0	0	3	6	2	7	11	12	831	1318	4	126	293	5	60	4	27	16856	0	0	2	0	4	4	1103	4	35	0
13722.58cfa831e4b0c9d6adf6c396	2	0	0	1	0	0	1	3	0	0	0	0	0	0	0	0	0	0	0	0	0	0	0	0	1	0	1	0	0	0	0	0	0	0	0	0	0	0	0	0	0	0	0	0	0	0	0	0	0
13722.58cfa830e4b0c9d6adf6c010	3	0	0	1	1	1	0	2	0	0	0	0	0	0	1	0	0	0	0	0	0	0	0	0	0	0	0	0	0	0	0	0	0	0	0	0	0	4	0	0	0	0	0	0	0	0	0	0	0
13722.58cfa831e4b0c9d6adf6c94b	1	0	1	0	1	0	52	2	0	0	0	0	0	0	0	0	0	0	0	0	0	0	0	0	0	0	0	0	0	0	0	0	0	0	0	0	0	0	0	0	0	0	0	0	0	0	0	0	0
13722.58cfa830e4b0c9d6adf6bf16	1	0	0	2	0	0	0	0	0	0	2	0	0	0	24	0	1	0	0	0	0	0	0	1	0	0	0	0	0	1	1	0	0	0	8	0	0	17	5	0	0	0	0	1	1	0	0	0	0
13722.58cfa82fe4b0c9d6adf6ba00	2	0	0	0	0	0	2	0	0	0	1	0	2	17	714	0	11	0	0	0	0	0	1	0	2	0	1	0	13	260	404	0	7	288	20	1	0	170	3057	0	0	0	0	50	4	58	0	21	1
13722.58cfa830e4b0c9d6adf6c106	0	0	0	0	0	1	1	0	0	0	0	0	0	0	0	0	0	0	0	0	0	0	0	0	0	0	0	0	0	0	0	0	0	0	0	0	0	0	0	0	0	0	0	0	0	0	0	0	0
13722.58cfa831e4b0c9d6adf6c882	8	0	2	0	0	0	0	2	0	0	14	0	0	0	70	0	1	0	0	0	0	0	0	24	0	0	1	0	0	0	0	1	0	0	2	1	0	119	0	0	0	0	0	6	0	0	0	0	0
13722.58cfa831e4b0c9d6adf6c5be	0	0	0	0	0	0	1	1	0	0	0	0	0	0	0	0	0	0	0	0	0	0	0	0	0	0	0	0	0	0	0	0	0	0	0	0	0	0	0	0	0	0	0	0	1	0	0	0	0
13722.58cfa830e4b0c9d6adf6bf18	1	0	0	0	1	0	0	1	0	0	3	0	0	0	38	0	0	0	0	0	0	0	1	2	0	0	3	0	0	0	0	0	0	0	40	0	0	57	6	0	0	0	0	0	3	0	0	0	0
13722.58cfa832e4b0c9d6adf6cf6e	0	0	0	0	0	0	0	1	0	0	0	0	0	0	0	0	0	0	0	0	0	0	0	0	0	0	0	0	0	0	0	0	0	0	0	0	0	1	0	0	0	0	0	0	0	0	0	0	0
13722.58cfa831e4b0c9d6adf6cc54	2	0	0	0	0	0	1	2	0	0	0	0	0	0	1	0	0	0	0	0	0	0	0	0	0	0	0	0	0	0	0	0	0	0	0	0	0	0	1	0	0	0	0	0	0	0	0	0	0
13722.58cfa831e4b0c9d6adf6cc21	0	0	0	0	2	0	2	1	0	0	0	0	0	0	0	0	0	0	0	0	0	0	0	0	0	0	0	0	0	0	0	0	0	0	0	0	0	0	0	0	0	0	0	0	0	0	0	0	0
13722.58cfa832e4b0c9d6adf6d530	0	0	0	0	0	0	1	5	0	0	0	0	0	0	0	0	0	0	0	0	0	0	0	0	0	0	0	0	0	0	0	0	0	0	0	0	0	0	0	0	0	0	0	0	0	0	0	0	0
13722.58cfa82fe4b0c9d6adf6b980	11	0	0	1	0	0	1	4	0	0	0	0	0	1	1	0	0	0	0	0	0	1	0	1	1	0	0	0	0	0	0	0	0	0	0	0	0	1	1	0	0	0	0	0	1	0	0	0	0
13722.58cfa831e4b0c9d6adf6cca2	0	0	0	1	0	0	3	2	0	0	0	0	0	0	5	0	0	0	0	0	0	0	0	1	0	0	2	0	0	0	1	0	0	0	0	0	0	5	0	0	0	0	0	0	0	0	0	0	0
13722.58cfa831e4b0c9d6adf6cc6e	0	0	0	1	0	0	3	2	0	0	0	0	0	0	0	0	2	0	0	0	0	1	4	0	7	1	0	0	0	0	0	0	0	0	0	0	0	1	0	0	0	0	1	0	1	0	0	0	1
13722.58cfa82ee4b0c9d6adf6aff0	4	0	0	0	1	0	1	3	0	0	0	0	0	0	0	0	0	0	0	0	0	0	0	0	0	0	0	0	0	0	0	0	0	0	0	0	0	1	0	0	0	0	0	1	0	0	0	0	0
13722.58cfa830e4b0c9d6adf6bb80	4	0	0	0	1	0	4	2	0	0	0	0	1	0	0	0	0	0	1	0	0	0	0	0	0	0	1	0	0	0	0	0	0	0	0	1	0	0	1	0	0	0	0	0	0	0	0	0	0
13722.58cfa832e4b0c9d6adf6cf91	3	0	0	0	0	9	1	3	0	0	0	0	0	0	2	0	0	0	0	0	0	0	0	0	0	0	0	0	0	3	2	0	1	1	1	0	0	0	19	0	0	0	0	1	0	0	0	0	0
13722.58cfa830e4b0c9d6adf6c024	0	0	0	6	0	0	1	1	0	0	0	0	0	0	0	0	0	0	0	0	0	0	0	0	0	0	0	0	0	0	0	0	0	0	0	0	0	0	0	0	0	0	0	0	0	0	0	0	0
13722.58cfa832e4b0c9d6adf6d52e	0	0	0	0	0	0	0	1	0	0	0	0	0	0	0	0	0	0	0	0	0	0	0	0	0	0	0	0	0	0	0	0	0	0	0	0	0	1	0	0	0	0	0	0	0	0	0	0	0
13722.58cfa830e4b0c9d6adf6bb07	4	0	0	0	0	0	1	0	0	0	0	0	0	0	0	0	0	0	1	0	0	0	0	0	0	0	0	0	0	0	0	0	0	0	0	0	0	2	0	0	0	0	0	0	0	0	0	0	0
13722.58cfa82fe4b0c9d6adf6b9c8	2	0	0	0	6	0	7	0	0	0	0	0	1	0	461	0	0	0	1	0	0	1	0	0	0	0	2	1	2	406	176	0	33	583	214	0	0	3	8355	0	0	0	0	23	0	9	0	3	1
13722.58cfa82fe4b0c9d6adf6b86c	0	0	0	0	0	0	1	2	0	0	0	0	0	0	0	0	1	0	0	0	0	0	0	0	0	0	0	0	0	0	0	0	0	0	0	0	0	0	0	0	0	0	0	0	0	0	0	0	0
13722.58cfa832e4b0c9d6adf6d640	0	0	0	0	0	0	1	1	0	0	0	0	0	0	0	0	0	0	0	0	0	0	0	0	2	0	0	0	0	0	0	0	0	0	0	0	0	0	0	0	0	0	0	0	0	0	0	0	0
13722.58cfa832e4b0c9d6adf6d4fe	0	0	0	0	0	0	0	1	0	0	0	0	1	1	36	0	0	0	0	0	0	0	0	1	0	0	0	0	0	0	0	0	0	0	0	0	0	24	0	0	0	0	0	2	0	0	0	0	0
13722.58cfa832e4b0c9d6adf6d088	0	0	0	0	0	0	1	2	0	0	0	0	0	0	0	0	0	0	0	0	0	0	0	0	1	0	0	0	0	0	0	0	0	0	0	0	0	0	0	0	0	0	0	0	0	0	0	0	0
13722.58cfa831e4b0c9d6adf6c51c	1	0	0	0	2	0	1	0	0	0	0	0	1	0	1	0	0	0	1	0	0	0	0	0	2	0	0	0	0	0	0	0	0	0	0	0	0	0	1	0	0	0	0	0	0	0	0	0	0
13722.58cfa830e4b0c9d6adf6be28	1	0	0	0	0	0	1	1	0	0	0	0	0	0	0	0	0	0	0	0	0	0	0	1	0	0	0	0	0	0	0	0	0	0	0	0	0	0	0	0	0	0	0	0	0	0	0	0	0
13722.58cfa830e4b0c9d6adf6be52	0	0	0	0	0	0	0	0	0	0	0	0	0	0	0	0	0	0	0	0	0	0	0	0	0	0	0	0	0	0	0	0	0	0	0	0	0	0	0	0	0	0	0	0	0	0	0	0	0
13722.58cfa832e4b0c9d6adf6d008	0	0	0	1	1	0	2	2	0	0	0	0	1	0	1	0	0	0	1	0	0	0	0	0	1	0	0	0	0	0	0	0	0	0	0	0	0	0	0	0	0	0	0	0	0	0	0	0	0
13722.58cfa832e4b0c9d6adf6d604	0	0	0	0	0	0	0	2	0	0	0	0	5	0	0	0	2	0	0	0	0	0	0	1	0	0	0	0	0	0	0	1	0	0	0	0	0	4	0	0	0	0	0	0	0	0	0	0	0
13722.58cfa830e4b0c9d6adf6ba75	2	0	0	0	0	0	3	1	0	9	2	0	0	3	11	0	8	0	1	0	0	2	0	0	1	0	3	0	1	18	747	3	56	837	0	0	0	31	4758	0	0	0	0	0	0	90	0	15	0
13722.58cfa830e4b0c9d6adf6bf6c	3	0	0	1	0	0	0	2	0	0	0	0	1	0	1	0	3	0	0	0	0	0	0	0	2	0	1	0	0	0	0	1	0	0	0	0	0	0	0	0	0	0	0	0	0	0	0	0	0
13722.58cfa82fe4b0c9d6adf6b964	11	0	1	0	0	0	0	2	0	0	0	0	1	0	0	0	0	0	0	0	0	1	0	0	0	0	8	0	0	0	0	0	0	0	2	0	0	3	2	0	0	0	0	0	0	1	0	0	0
13722.58cfa831e4b0c9d6adf6cb46	0	0	0	0	0	0	2	1	0	0	0	0	0	0	1	0	1	0	0	0	0	0	0	0	0	0	0	0	0	0	0	0	0	0	0	0	0	0	0	0	0	0	0	0	0	0	0	0	0
13722.58cfa832e4b0c9d6adf6d554	2	0	0	0	0	0	0	0	0	0	0	0	0	0	0	0	0	0	0	0	0	0	0	0	2	1	0	0	0	0	0	0	0	0	0	0	0	0	0	0	0	0	0	0	0	0	0	0	0
13722.58cfa831e4b0c9d6adf6c4f9	1	0	0	0	0	0	0	1	0	0	0	0	0	0	85	0	9	0	0	0	0	0	0	139	0	0	0	0	0	0	0	0	0	0	0	0	0	6	1	0	0	0	0	1	0	0	0	0	0
13722.58cfa830e4b0c9d6adf6c1ba	0	0	0	0	0	1	3	3	0	0	0	0	0	0	0	0	0	0	0	0	0	0	0	0	1	0	0	0	0	0	0	0	0	0	0	0	0	0	0	0	0	0	0	0	0	0	0	0	0
13722.58cfa831e4b0c9d6adf6cbe1	0	1	0	0	0	0	0	1	0	0	0	0	0	0	0	0	0	0	0	0	0	0	0	0	0	0	0	0	0	0	0	0	0	0	0	0	0	0	0	0	0	0	0	0	0	0	0	0	0
13722.58cfa82ee4b0c9d6adf6ae34	2	0	0	0	0	0	2	1	0	0	0	0	0	0	0	0	0	0	0	0	0	0	0	2	0	0	0	0	0	0	0	0	0	0	0	0	0	1	0	0	0	0	0	0	0	0	0	0	0
13722.58cfa832e4b0c9d6adf6d47c	0	0	0	0	0	0	0	0	0	0	0	0	0	0	0	0	0	0	0	0	0	0	0	0	0	0	0	0	0	0	0	0	0	0	0	0	0	0	0	0	0	0	0	0	0	0	0	0	0
13722.58cfa832e4b0c9d6adf6d5bc	1	0	0	1	0	0	0	3	0	0	0	0	0	0	0	0	0	0	0	0	0	0	0	0	1	0	0	0	0	0	0	0	0	0	0	0	0	1	0	0	0	0	0	0	0	0	0	0	0
13722.58cfa830e4b0c9d6adf6bbe4	18	0	1	11	2	1	6	0	0	1	1	0	2	102	8528	0	2	1	3	14	0	2	0	6	16	9	297	0	6	413	881	1	18	220	3	5	0	10	45590	2	0	0	5	10	8	58	0	6	2
13722.58cfa831e4b0c9d6adf6cada	0	0	0	0	0	0	0	3	0	0	0	0	0	0	0	0	0	0	0	0	0	0	0	0	0	0	0	0	0	0	0	0	0	0	0	0	0	0	0	0	0	0	0	0	0	0	0	0	0
13722.58cfa831e4b0c9d6adf6c392	1	0	0	0	0	0	0	1	0	0	0	0	0	0	0	0	0	0	0	0	0	0	0	0	0	0	0	0	0	0	0	0	0	0	0	0	0	328	0	0	0	0	0	0	0	0	0	0	0
13722.58cfa830e4b0c9d6adf6bec2	0	0	0	0	0	0	0	2	0	0	0	0	0	0	0	0	0	0	0	0	0	0	0	0	0	0	0	0	0	0	0	0	0	0	0	0	0	0	0	0	0	0	0	0	0	0	0	0	0
13722.58cfa831e4b0c9d6adf6c605	0	0	0	1	0	0	1	2	1	0	1957	0	531	2	43250	7	2433	16	10	1	2	7	14	1156	33	2	19	7	8	246	13	49	11	10	240	7	15	16931	127	3	19	9	12	154	15	3	1	0	1
13722.58cfa832e4b0c9d6adf6d160	0	0	0	0	1	0	0	2	0	0	0	0	0	0	1	1	0	0	0	0	0	0	0	0	0	0	0	0	0	0	0	0	0	0	0	0	0	15	0	0	0	0	0	0	0	0	0	0	0
13722.58cfa830e4b0c9d6adf6c167	0	0	0	0	0	0	0	1	0	0	0	0	0	0	0	0	0	0	0	0	0	0	0	0	0	0	0	0	0	0	0	0	0	0	0	0	0	0	0	0	0	0	0	0	0	0	0	0	0
13722.58cfa830e4b0c9d6adf6c20b	0	0	0	0	1	0	1	2	0	0	145	0	1	0	6880	0	21	0	0	0	0	0	0	0	1	0	0	1	0	2	0	5	0	0	13	0	0	736	1	0	0	0	0	132	0	0	0	0	0
13722.58cfa832e4b0c9d6adf6d552	0	0	0	0	0	0	0	2	0	0	0	0	0	0	0	0	0	0	0	0	0	0	0	0	1	0	0	0	0	0	0	0	0	0	0	0	0	0	0	0	0	0	0	0	0	0	0	0	0
13722.58cfa830e4b0c9d6adf6c2a0	0	0	0	0	0	0	0	3	0	0	0	0	0	0	1	0	0	0	1	0	0	0	0	0	1	0	0	0	0	0	0	0	0	0	0	0	0	0	0	0	0	0	0	0	0	0	0	0	0
13722.58cfa832e4b0c9d6adf6d45a	0	0	0	0	0	0	0	1	0	0	0	0	0	0	0	0	0	0	0	0	0	0	0	0	0	0	0	0	0	0	0	0	0	0	0	0	0	0	0	0	0	0	0	0	0	0	0	0	0
13722.58cfa82fe4b0c9d6adf6b834	4	0	0	0	0	0	2	2	0	0	0	0	0	0	1	0	1	0	0	0	0	0	0	0	0	0	0	0	0	0	0	0	0	0	0	0	0	2	0	0	0	0	0	0	0	0	0	0	0
13722.58cfa830e4b0c9d6adf6bebe	3	0	0	2	0	0	3	1	0	0	0	0	0	0	2	0	0	0	1	0	0	0	0	2	0	0	2	0	0	0	0	0	0	0	1	0	0	0	0	0	0	0	0	0	0	0	0	0	0
13722.58cfa82fe4b0c9d6adf6b68e	20	0	0	36	4	2	5	0	0	0	0	0	0	0	0	0	0	0	0	0	0	0	0	0	0	0	2	0	0	0	0	0	0	0	0	0	0	0	1	0	0	0	0	0	0	0	0	0	0
13722.58cfa832e4b0c9d6adf6d346	0	0	0	0	0	0	0	2	0	0	0	0	0	0	0	0	0	0	0	0	0	0	0	1	0	0	0	0	0	0	0	0	0	0	0	0	0	10	0	0	0	0	0	0	0	0	0	0	0
13722.58cfa832e4b0c9d6adf6cedf	1	0	1	0	0	0	0	2	0	0	0	0	0	0	0	0	0	0	0	0	0	0	0	1	0	0	0	0	0	0	0	0	0	0	0	0	0	0	0	0	0	0	0	0	0	0	0	0	0
13722.58cfa830e4b0c9d6adf6bbd2	1	0	0	0	1	0	3	1	0	0	0	0	0	0	0	0	0	0	0	0	0	0	0	0	2	0	0	0	0	0	0	0	0	0	0	0	0	0	0	0	0	0	0	0	0	0	0	0	0
13722.58cfa830e4b0c9d6adf6bb90	16	0	1	0	2	0	2	0	0	0	0	0	0	0	0	0	0	0	1	0	0	0	0	0	5	0	2	0	0	0	0	0	0	0	0	0	0	0	0	0	0	0	0	0	1	0	0	0	0
13722.58cfa830e4b0c9d6adf6bf6a	0	0	0	0	0	0	0	0	0	0	0	0	0	0	22	0	2	0	0	0	0	0	0	0	0	0	0	0	0	0	0	0	0	0	0	0	0	22	0	0	0	0	0	0	0	0	0	0	0
13722.58cfa832e4b0c9d6adf6cf68	1	0	0	0	0	0	0	2	0	0	0	0	0	0	0	0	0	0	0	0	0	0	0	0	0	0	0	0	0	0	0	0	0	0	0	0	0	0	0	0	0	0	0	0	0	0	0	0	0
13722.58cfa830e4b0c9d6adf6bd44	11	0	0	5	2	0	1	2	0	0	2	0	0	0	0	0	0	0	0	0	0	0	0	0	1	0	1	0	0	0	0	0	0	0	2	0	0	2	0	0	0	0	0	0	0	0	0	0	0
13722.58cfa82ee4b0c9d6adf6afea	2	0	0	0	0	1	2	2	0	0	0	0	0	0	0	0	0	0	0	0	0	0	0	0	0	0	0	0	0	0	0	0	0	0	0	0	0	0	1	0	0	0	0	0	0	0	0	0	0
13722.58cfa832e4b0c9d6adf6d42e	0	0	0	0	0	0	2	2	0	0	0	0	0	0	0	0	0	0	0	0	0	0	0	0	0	0	0	0	0	0	0	0	0	0	0	0	0	0	0	0	0	0	0	0	0	0	0	0	0
13722.58cfa82fe4b0c9d6adf6b8a1	0	0	0	2	0	0	2	0	0	0	0	0	0	0	0	0	0	0	0	0	0	0	0	0	0	0	0	0	0	0	0	0	0	0	0	0	0	0	0	0	0	0	0	0	0	0	0	0	0
13722.58cfa82fe4b0c9d6adf6b714	0	0	0	0	0	0	2	4	0	0	0	0	0	0	0	0	0	0	0	0	0	0	0	0	0	0	1	0	0	0	0	0	0	0	0	0	0	0	0	0	0	0	0	0	0	0	0	0	0
13722.58cfa831e4b0c9d6adf6cc0c	0	0	0	0	0	0	0	4	0	0	0	0	0	0	0	0	1	0	0	0	0	0	0	0	0	0	0	0	0	0	0	0	0	0	0	0	0	0	0	0	0	0	0	0	0	0	0	0	0
13722.58cfa832e4b0c9d6adf6cee1	0	0	0	0	0	0	0	3	0	0	0	0	0	0	0	0	0	0	0	0	0	0	1	0	2	0	0	0	0	0	0	0	0	0	0	0	0	0	0	0	0	0	0	0	0	0	0	0	0
13722.58cfa831e4b0c9d6adf6c52c	1	0	0	0	0	0	2	0	0	0	0	0	0	160	0	0	0	0	0	0	0	0	0	0	0	0	1	0	0	32	57	0	0	0	0	0	0	0	65	0	0	0	0	0	0	8	0	1	0
13722.58cfa830e4b0c9d6adf6be44	2	0	0	0	2	0	3	1	0	0	0	0	0	0	0	0	0	0	0	0	0	0	0	0	0	0	4	0	0	0	0	0	0	0	0	0	0	1	3	0	0	0	0	0	0	4	0	0	0
13722.58cfa831e4b0c9d6adf6cd5e	0	0	0	0	0	0	0	1	0	0	0	0	0	0	0	0	0	0	0	0	0	0	0	0	0	0	0	0	0	0	0	0	0	0	0	0	0	0	0	0	0	0	0	0	0	0	0	0	0
13722.58cfa830e4b0c9d6adf6baf9	1	0	0	0	2	0	1	1	0	0	0	0	0	1	0	0	0	0	0	0	0	0	0	0	0	0	0	0	0	35	104	0	5	0	0	3	0	0	600	0	0	0	0	0	0	13	0	0	0
13722.58cfa82fe4b0c9d6adf6b84e	2	0	0	0	0	1	0	0	0	0	0	0	0	0	0	0	0	0	0	0	0	0	0	0	1	0	0	0	0	3	0	0	0	1	0	0	0	0	1	1	0	0	0	0	0	0	0	0	0
13722.58cfa831e4b0c9d6adf6c655	0	0	0	0	1	0	0	1	0	0	0	0	0	0	0	0	2	0	0	0	0	0	0	0	0	0	0	0	0	0	0	0	0	0	0	0	0	0	0	0	0	0	0	0	0	0	0	0	0
13722.58cfa832e4b0c9d6adf6ce1c	2	0	0	0	0	0	3	1	0	0	0	0	1	0	0	0	0	0	0	0	0	0	0	0	4	0	0	0	0	0	0	0	0	0	0	0	0	0	0	0	0	0	0	0	0	0	0	0	0
13722.58cfa830e4b0c9d6adf6c064	0	0	0	0	1	0	1	1	0	1	98	0	1	123	4015	3	21	0	0	0	0	0	0	0	1	0	5	0	1	41	154	3	17	42	1261	16	2	451	2230	0	2	3	3	300	3	5	1	4	0
13722.58cfa82fe4b0c9d6adf6b764	0	0	0	0	0	0	0	0	0	0	0	0	0	0	1	0	0	0	0	0	0	0	0	0	0	0	0	0	0	0	0	0	0	0	0	0	0	0	0	0	0	0	0	0	0	0	0	0	0
13722.58cfa82fe4b0c9d6adf6b8bc	1	0	3	0	0	0	1	6	0	0	0	0	0	0	0	0	1	0	0	0	0	0	0	0	0	0	3	0	0	0	0	0	0	0	0	0	0	0	23	0	0	2	0	0	0	0	0	0	0
13722.58cfa830e4b0c9d6adf6bfd6	1	0	0	0	0	0	2	2	0	0	0	0	1	1	10	0	0	0	0	0	0	0	0	0	0	0	0	0	0	17	9	0	0	3	1	0	0	0	87	0	0	0	0	0	0	0	0	0	0
13722.58cfa832e4b0c9d6adf6d5d0	1	0	0	0	0	0	0	3	2	1	3162	1	233	0	10933	5	544	0	5	0	0	6	1	148	13	5	14	8	8	66	13	516	3	33	464	32	46	53449	708	0	2	4	4	4784	3	1	1	0	3
13722.58cfa830e4b0c9d6adf6c058	1	0	0	0	1	0	1	2	0	0	0	0	1	0	1	0	0	0	0	0	0	0	0	0	0	0	0	0	0	0	0	0	0	0	0	0	0	1	0	0	0	0	0	0	0	0	0	0	0
13722.58cfa831e4b0c9d6adf6cab2	0	0	0	0	0	0	1	1	0	0	0	0	0	0	0	0	0	0	0	0	0	0	0	0	0	0	0	0	0	0	0	0	0	0	1	0	0	5	3	0	0	5	2	0	3	0	0	0	0
13722.58cfa831e4b0c9d6adf6cc11	0	0	0	0	0	0	1	1	0	0	0	0	0	0	0	0	0	0	0	0	0	0	0	0	0	0	0	0	0	0	0	0	0	0	0	0	0	0	0	0	0	0	0	0	0	0	0	0	0
13722.58cfa832e4b0c9d6adf6d272	0	0	0	0	0	0	0	1	0	0	0	0	0	0	0	0	0	0	0	0	0	0	0	0	0	0	0	0	0	0	0	0	0	0	0	0	0	0	0	0	0	0	0	0	0	0	0	0	0
13722.58cfa830e4b0c9d6adf6c060	9	0	0	0	0	0	1	0	0	0	0	0	1	0	0	0	0	0	0	0	0	0	0	0	2	0	1	0	0	0	0	0	0	0	0	0	0	0	1	0	0	0	0	0	0	0	0	0	0
13722.58cfa830e4b0c9d6adf6ba58	22	0	0	0	15	0	1	0	0	0	1	0	0	0	5	0	0	0	1	0	0	1	0	0	0	0	0	0	0	0	0	0	0	0	0	0	0	3	5	0	0	0	0	1	0	0	0	0	0
13722.58cfa831e4b0c9d6adf6c51f	1	0	0	0	1	0	0	0	0	0	0	0	1	0	2	0	0	0	1	0	0	1	2	1	1	0	1	0	0	0	0	0	0	0	0	0	0	3	0	0	0	0	0	0	0	0	0	0	0
13722.58cfa830e4b0c9d6adf6bc46	0	0	0	0	0	0	0	0	0	0	0	0	2	0	0	0	0	0	0	0	0	0	0	0	0	0	0	0	0	0	0	0	0	0	0	0	0	0	0	0	0	0	0	0	0	0	0	0	0
13722.58cfa82ee4b0c9d6adf6b001	31	0	0	0	1	0	0	1	0	0	1	0	0	0	2	0	2	0	0	0	0	0	0	3	0	0	4	0	0	0	0	0	0	0	1	0	0	4	0	0	0	0	0	0	0	0	0	0	0
13722.58cfa832e4b0c9d6adf6d652	0	0	0	0	0	0	1	1	0	0	0	0	0	0	0	0	0	0	0	0	0	0	0	0	0	0	2	0	0	0	0	0	0	0	0	0	0	0	1	0	0	0	0	0	0	0	0	0	0
13722.58cfa82fe4b0c9d6adf6b676	1	0	0	0	0	0	1	2	0	0	1	0	0	0	0	0	0	0	0	0	0	1	0	0	0	0	0	0	0	0	0	0	0	0	0	0	0	0	0	1	0	0	0	0	0	0	0	0	0
13722.58cfa830e4b0c9d6adf6bd98	0	0	0	0	0	0	0	2	0	0	0	0	0	0	1	0	0	0	0	0	0	0	0	0	2	0	0	0	0	0	0	0	0	0	0	0	0	0	0	0	0	0	0	0	0	0	0	0	0
13722.58cfa830e4b0c9d6adf6bc18	2	0	0	0	0	0	0	0	0	0	0	0	0	0	0	0	0	0	0	0	0	0	0	0	1	0	1	0	0	0	0	0	0	0	0	0	0	1	0	0	0	0	0	0	0	0	0	0	0
13722.58cfa832e4b0c9d6adf6d3ba	2	0	3	0	0	0	1	0	0	0	0	0	0	0	1	0	0	0	0	0	0	1	0	1	0	0	1	0	0	0	0	0	0	0	1	0	0	6	0	0	0	0	0	0	0	0	0	0	0
13722.58cfa831e4b0c9d6adf6cab0	0	0	0	0	1	0	1	0	0	0	0	0	0	0	0	0	0	0	0	0	0	0	0	0	0	0	0	0	0	0	0	0	0	0	0	0	0	0	1	0	0	0	0	0	0	0	0	0	0
13722.58cfa82fe4b0c9d6adf6b9cc	4	0	0	0	6	0	0	1	0	0	1	0	0	0	454	0	0	0	2	0	0	0	1	1	0	0	1	1	0	24	333	0	3	21	2	1	0	3	2358	0	0	0	0	0	1	3	0	4	0
13722.58cfa830e4b0c9d6adf6bba0	0	0	0	1	3	0	1	2	0	0	0	0	0	0	0	0	0	0	0	0	0	0	0	1	0	0	1	0	0	1	24	0	2	1	1	0	0	0	109	0	0	0	0	0	0	7	0	0	0
13722.58cfa82fe4b0c9d6adf6b6f6	0	0	0	0	0	0	0	2	0	0	0	0	0	0	0	0	0	0	0	0	0	0	0	0	0	0	0	0	0	0	0	0	0	0	0	0	0	0	0	0	0	0	0	0	0	0	0	0	0
13722.58cfa82fe4b0c9d6adf6b900	2	0	0	0	0	0	0	2	0	0	0	0	0	0	0	0	1	0	0	0	0	0	0	2	0	0	0	0	0	0	0	0	0	0	0	0	0	1	0	0	0	0	0	0	0	0	0	0	0
13722.58cfa830e4b0c9d6adf6c27a	4	1	1	1	8	26	714	6	0	6	2	0	1	17	7786	0	10	0	3	0	0	0	0	9	1	0	19	1	0	38	39	3	363	8	1490	1	2	49	6816	4	2	4	20	304	12	53	2	7	1
13722.58cfa831e4b0c9d6adf6cd70	0	0	0	0	0	0	1	1	0	0	0	0	0	0	0	0	0	0	0	0	0	0	0	0	0	0	0	0	0	0	0	0	0	0	0	0	0	0	0	0	0	0	0	0	0	0	0	0	0
13722.58cfa82fe4b0c9d6adf6b876	1	0	0	0	1	0	2	1	0	0	1	0	0	0	0	0	1	0	0	0	0	0	0	0	0	0	1	0	0	0	0	0	0	0	0	0	0	0	1	0	0	0	0	0	0	0	0	0	0
13722.58cfa831e4b0c9d6adf6cd5a	1	0	0	0	0	0	1	0	0	0	0	0	0	0	0	0	0	0	0	0	0	0	0	0	0	0	0	0	0	0	0	0	0	0	0	0	0	0	0	0	0	0	0	0	0	0	0	0	0
13722.58cfa830e4b0c9d6adf6ba6c	2	0	0	0	6	0	4	3	6	0	1222	6	100	2	6452	11	66	4	2	0	0	2	1	10	8	4	11	10	13	299	187	74	23	119	335	9	4	9557	6606	3	5	2	5	2710	17	22	1	10	1
13722.58cfa830e4b0c9d6adf6bbe2	7	0	0	0	2	0	0	1	0	0	0	0	0	0	0	0	0	0	0	0	0	0	0	0	1	1	1	0	0	0	0	0	0	0	0	0	0	0	0	0	0	1	0	0	0	0	0	0	0
13722.58cfa831e4b0c9d6adf6c97a	1	0	0	0	1	0	0	0	0	0	0	0	0	0	0	0	2	0	0	0	0	0	0	0	0	0	0	0	0	0	0	0	0	0	0	0	0	0	0	0	0	0	0	0	0	0	0	0	0
13722.58cfa831e4b0c9d6adf6cda0	0	0	0	0	2	0	1	0	0	0	0	0	1	0	0	0	0	0	0	0	0	0	0	0	0	0	0	0	0	0	0	0	0	0	0	0	0	0	0	0	0	0	0	0	0	0	0	0	0
13722.58cfa830e4b0c9d6adf6bc56	5	0	0	0	4	0	5	3	0	0	0	0	0	0	1	0	0	0	1	0	0	0	0	0	0	0	0	0	0	0	0	0	0	0	0	0	0	2	0	0	0	0	0	0	0	0	0	0	0
13722.58cfa830e4b0c9d6adf6bcb2	6	0	0	0	1	0	3	0	0	0	0	0	0	3	1	0	0	0	0	0	0	0	0	0	0	0	1	0	0	9	5	0	0	9	1	1	0	12	53	0	0	0	0	0	0	0	0	1	0
13722.58cfa832e4b0c9d6adf6ceb5	1	0	1	0	0	0	0	0	0	0	0	0	0	0	0	0	0	0	0	0	0	0	0	0	0	0	0	0	0	0	0	0	0	0	0	0	0	0	0	0	0	0	0	0	0	0	0	0	0
13722.58cfa830e4b0c9d6adf6c072	6	0	0	1	1	0	0	3	0	0	0	0	0	0	0	0	0	0	0	0	0	0	0	0	0	0	1	0	0	0	0	0	0	0	0	0	0	1	0	0	0	0	0	0	0	0	0	0	0
13722.58cfa832e4b0c9d6adf6d5cc	0	0	0	0	0	0	0	0	2	1	80	0	85	0	3262	0	4	1	1	0	0	0	0	1	2	1	2	0	1	5	4	25	0	1	69	2	7	17826	974	0	3	1	0	74	1	0	0	1	0
13722.58cfa832e4b0c9d6adf6d608	0	0	0	0	0	0	0	3	0	0	3	0	5	0	23	0	0	0	0	0	0	0	0	0	0	0	0	0	0	0	0	1	0	0	1	0	1	9	85	0	0	0	0	3	0	0	0	0	0
13722.58cfa830e4b0c9d6adf6be2a	0	0	0	0	0	0	0	0	0	0	0	0	0	0	0	0	0	0	0	0	0	0	0	0	0	0	0	0	0	0	0	0	0	0	0	0	0	0	0	0	0	0	0	0	0	0	0	0	0
13722.58cfa830e4b0c9d6adf6c258	1	0	0	0	1	0	0	2	0	0	0	0	0	0	0	0	0	0	0	0	0	0	0	0	0	0	0	0	0	0	0	0	0	0	0	0	0	0	0	0	0	0	0	0	0	0	0	0	0
13722.58cfa830e4b0c9d6adf6c31b	0	0	0	0	0	0	0	1	0	0	0	0	0	0	0	0	0	0	0	0	0	0	0	0	0	0	0	0	0	0	0	0	0	0	0	0	0	0	1	0	0	0	0	0	0	0	0	0	0
13722.58cfa831e4b0c9d6adf6c526	0	0	0	0	1	0	6	1	0	7	1	1	3	26	15097	0	147	0	0	0	0	0	0	0	0	0	4	3	1	110	186	0	4	47	2	2	0	4	10813	0	2	2	0	352	2	546	0	19	2
13722.58cfa830e4b0c9d6adf6c1ec	1	0	0	0	1	0	0	3	0	0	0	0	0	0	2	0	1	0	0	0	0	1	1	0	1	0	1	0	0	0	0	0	0	0	0	0	0	2	0	0	0	0	0	0	0	0	0	0	0
13722.58cfa831e4b0c9d6adf6c95a	4	0	0	1	0	0	0	1	0	0	0	0	0	0	0	0	1	0	0	0	0	0	0	0	0	0	1	0	0	0	0	0	0	0	0	0	0	1	0	0	0	0	0	0	0	0	0	0	0
13722.58cfa830e4b0c9d6adf6bc6c	0	0	1	0	0	0	3	0	0	11	0	0	0	42	4	0	0	0	1	0	0	0	0	0	0	1	3	0	0	39	26	0	4	253	257	0	0	4	610	0	0	1	0	18	0	0	0	0	1
13722.58cfa830e4b0c9d6adf6bf48	0	0	0	0	0	0	0	3	0	0	0	0	0	0	3	0	0	0	0	0	0	0	0	0	0	0	1	0	0	0	0	0	0	0	0	0	0	7	3	0	0	0	0	1	0	0	0	0	0
13722.58cfa831e4b0c9d6adf6ca4b	0	0	0	0	0	0	1	0	0	0	0	0	0	0	0	0	0	0	0	0	0	0	0	0	0	0	1	0	0	0	0	0	0	0	0	0	0	1	0	0	0	0	0	0	0	0	0	0	0
13722.58cfa831e4b0c9d6adf6c764	0	0	0	0	0	0	0	0	0	0	0	0	0	0	0	0	0	0	0	0	0	0	0	0	0	0	0	0	0	0	0	0	0	0	0	0	0	0	0	0	0	0	0	0	0	0	0	0	0
13722.58cfa831e4b0c9d6adf6c588	5	0	0	0	3	0	0	1	0	0	0	0	0	38	329	0	1	0	0	0	0	0	0	0	0	0	3	1	5	137	336	0	1	190	0	8	1	41	1585	0	0	0	0	0	0	9	0	13	0
13722.58cfa831e4b0c9d6adf6c598	6	0	0	2	0	1	1	1	0	0	0	0	0	0	0	0	0	0	0	0	0	1	0	0	0	0	0	0	0	0	0	0	0	0	0	0	0	0	1	0	0	0	0	0	0	0	0	0	0
13722.58cfa831e4b0c9d6adf6cdcc	0	0	0	0	0	0	1	3	0	0	0	0	0	0	0	0	0	0	0	0	0	0	0	0	0	0	0	0	0	0	0	0	0	0	0	0	0	0	0	0	0	0	0	0	0	0	0	0	0
13722.58cfa832e4b0c9d6adf6cf0c	0	0	0	0	0	0	1	2	0	0	0	0	0	0	0	0	0	0	0	0	0	0	0	0	1	0	1	0	0	0	0	0	0	0	0	0	0	0	0	0	0	0	0	0	0	0	0	0	0
13722.58cfa832e4b0c9d6adf6d41e	0	0	0	0	0	0	0	1	0	0	0	0	0	0	0	0	0	0	0	0	0	0	0	0	0	0	0	0	0	0	0	0	0	0	0	0	0	0	0	0	0	0	0	0	0	0	0	0	0
13722.58cfa82fe4b0c9d6adf6b97e	3	0	0	0	1	0	0	4	0	0	2	0	0	25	2156	0	3	0	1	0	0	1	0	1	0	0	1	0	3	75	198	0	2	58	1	1	0	4	2867	0	1	0	0	274	1	99	67	8	0
13722.58cfa832e4b0c9d6adf6ce20	1	0	0	0	0	0	1	0	0	0	0	0	0	0	0	0	0	0	0	0	0	0	0	0	0	0	0	0	0	0	0	0	0	0	0	0	0	0	0	0	0	0	0	0	0	0	0	0	0
13722.58cfa832e4b0c9d6adf6d620	0	0	0	1	0	0	0	2	0	0	0	0	0	0	0	0	0	0	0	0	0	0	0	0	0	0	0	0	0	0	0	0	0	0	0	0	0	0	0	0	0	0	0	0	0	0	0	0	0
13722.58cfa831e4b0c9d6adf6c5f0	0	0	0	0	0	0	1	2	0	0	0	0	0	0	0	0	0	0	0	0	0	0	0	0	0	0	1	0	0	0	0	0	0	0	0	0	0	2	0	0	0	0	0	0	0	0	0	0	0
13722.58cfa830e4b0c9d6adf6bf9c	0	0	0	0	0	0	1	0	0	0	19	0	0	0	81	0	6	0	0	0	0	0	0	4	0	0	1	0	0	1	0	7	0	0	3	1	1	354	2	0	0	0	0	1	0	0	0	0	0
13722.58cfa831e4b0c9d6adf6cdca	1	0	0	0	0	0	1	1	0	0	0	0	0	0	0	0	0	0	0	0	0	0	0	0	0	0	1	0	0	0	0	0	0	0	0	0	0	0	0	0	0	0	0	0	0	0	0	0	0
13722.58cfa82fe4b0c9d6adf6b982	1	0	0	0	0	0	1	1	1	1	93	0	1	4	832	1	60	0	2	0	0	0	0	1	6	1	5	3	8	474	523	0	598	676	11	8	1	631	5198	1	1	0	0	11	1	34	0	29	2
13722.58cfa831e4b0c9d6adf6cc28	0	0	0	0	0	0	1	1	0	0	0	0	0	0	0	0	1	0	0	0	0	0	0	0	1	0	0	0	0	0	0	0	0	0	0	0	0	0	0	0	0	0	0	0	0	0	0	0	0
13722.58cfa830e4b0c9d6adf6c11c	2	0	0	1	0	1	0	2	0	0	0	0	0	0	0	0	0	0	0	0	0	0	1	0	2	0	1	0	0	0	0	0	0	0	0	0	0	0	0	0	0	0	0	0	0	0	0	0	0
13722.58cfa831e4b0c9d6adf6cc35	0	0	0	0	1	0	1	0	0	0	0	0	1	0	0	0	0	0	0	0	0	0	0	0	0	0	0	0	0	0	0	0	0	0	0	0	0	0	0	0	0	0	0	0	0	0	0	0	0
13722.58cfa830e4b0c9d6adf6be86	0	0	1	0	1	0	1	0	0	0	0	0	1	0	0	0	0	0	0	0	0	0	0	0	0	0	0	0	0	1	0	0	0	0	0	0	0	0	0	0	0	0	0	0	1	0	0	0	0
13722.58cfa831e4b0c9d6adf6c7ca	0	0	0	0	0	0	0	2	0	0	0	0	0	0	0	0	1	0	0	0	0	0	0	0	6	0	0	0	0	0	0	0	0	0	0	0	0	2	0	0	0	0	0	0	0	0	0	0	0
13722.58cfa830e4b0c9d6adf6bf80	0	0	0	0	0	0	0	0	0	0	0	0	0	2	6	0	2	0	0	0	0	0	0	3	0	0	0	0	0	0	0	2	0	0	0	0	0	120	5	0	0	0	0	0	0	0	0	0	0
13722.58cfa832e4b0c9d6adf6cec8	0	0	0	0	0	0	0	0	0	0	0	0	0	0	0	0	0	0	0	0	0	0	0	0	0	0	0	0	0	0	0	0	0	0	0	0	0	0	0	0	0	0	0	0	0	0	0	0	0
13722.58cfa831e4b0c9d6adf6c4c8	1	0	0	0	0	0	3	3	0	0	0	0	0	0	176	0	238	0	0	0	2	0	0	0	0	0	0	0	0	0	0	1	0	0	2	0	0	112	93	0	0	0	0	47	0	0	0	0	0
13722.58cfa831e4b0c9d6adf6c97b	0	0	0	0	0	0	1	1	0	0	0	0	0	0	0	0	0	0	0	0	0	0	0	0	0	0	0	0	0	0	0	0	0	0	0	0	0	0	0	0	0	0	0	0	0	0	0	0	0
13722.58cfa831e4b0c9d6adf6cac5	0	0	0	0	0	0	0	2	0	0	0	0	0	0	0	0	0	0	0	0	0	1	0	0	0	0	0	0	0	0	0	0	0	0	0	0	0	0	0	0	0	0	0	0	0	0	0	0	0
13722.58cfa831e4b0c9d6adf6c3a8	0	0	0	0	0	0	3	1	0	0	0	0	0	0	0	0	0	0	0	0	0	0	0	0	0	0	0	0	0	0	0	0	0	0	0	0	0	1	0	0	0	0	0	0	0	0	0	0	0
13722.58cfa830e4b0c9d6adf6bf72	1	0	0	0	0	0	0	2	0	0	1	0	6	0	1303	0	21	0	0	0	0	0	0	3	2	0	1	0	0	1	1	0	0	0	1	1	0	5581	8	0	0	0	0	1070	2	0	0	0	0
13722.58cfa830e4b0c9d6adf6bec5	15	0	0	18	3	0	3	1	0	0	0	0	0	11	1	0	2	0	0	0	0	1	0	0	2	0	9	0	1	4	54	0	1	2	0	1	0	1	322	1	0	0	2	0	1	0	0	0	0
13722.58cfa832e4b0c9d6adf6d468	1	0	0	0	0	0	1	0	0	0	0	0	0	0	0	0	0	0	0	0	0	0	0	0	0	0	0	0	0	0	0	0	0	0	0	0	0	0	0	0	0	0	0	0	0	0	0	0	0
13722.58cfa830e4b0c9d6adf6c04c	1	0	0	4	0	0	1	1	0	0	0	0	0	0	0	0	1	0	0	0	0	0	0	0	0	0	1	0	0	0	0	0	0	0	1	0	0	0	0	0	0	0	0	0	0	0	0	0	0
13722.58cfa832e4b0c9d6adf6d05d	0	0	0	0	0	0	0	1	0	0	0	0	0	0	0	0	0	0	0	0	0	0	0	0	2	1	0	0	0	0	0	0	0	0	0	0	0	0	0	0	0	0	0	0	0	0	0	0	0
13722.58cfa830e4b0c9d6adf6c05e	0	0	0	0	0	0	2	0	0	1	16	3	14	376	200420	18	47	5	3	1	1	1	0	27	8	0	10	4	63	1305	588	13	12	3466	28	27	3	2517	426659	6	24	5	33	6140	28	556	2	79	12
13722.58cfa831e4b0c9d6adf6cd32	0	0	0	0	0	0	1	2	0	0	0	0	0	0	0	0	0	0	0	0	0	0	0	0	0	0	0	0	0	0	0	0	0	0	0	0	0	0	0	0	0	0	0	0	0	0	0	0	0
13722.58cfa82fe4b0c9d6adf6b93e	4	0	0	0	1	0	2	1	0	0	1	0	0	0	13	0	0	0	0	0	0	0	0	0	3	0	2	0	0	1	0	1	0	0	0	0	0	9	9	0	0	0	0	0	0	0	0	0	0
13722.58cfa830e4b0c9d6adf6bf8d	12	0	0	1	0	0	2	1	0	0	0	0	0	0	0	0	0	0	0	0	0	0	0	0	2	1	0	0	0	0	0	0	0	0	0	0	0	0	0	0	0	0	1	0	0	0	0	0	0
13722.58cfa832e4b0c9d6adf6cfbc	0	0	0	0	0	0	0	1	0	0	0	0	0	0	0	0	0	0	0	0	0	0	0	0	0	0	0	0	0	0	0	0	0	0	0	0	0	0	0	0	0	0	0	0	0	0	0	0	0
13722.58cfa831e4b0c9d6adf6cd18	0	0	0	0	0	0	0	1	0	0	0	0	0	0	0	0	0	0	0	0	0	0	0	0	2	0	0	0	0	0	0	0	0	0	0	0	0	0	0	0	0	0	0	0	0	0	0	0	0
13722.58cfa832e4b0c9d6adf6d3ee	0	0	0	0	0	0	0	1	0	0	0	0	0	0	0	0	0	0	0	0	0	0	0	0	0	0	0	0	0	0	0	0	0	0	0	0	0	0	0	0	0	0	0	0	0	0	0	0	0
13722.58cfa831e4b0c9d6adf6c50a	0	0	0	0	0	0	2	1	0	0	0	0	0	0	13	0	1	0	0	0	0	0	0	0	0	0	2	0	0	0	0	0	0	0	0	0	0	3	0	0	0	0	0	1	1	0	0	0	0
13722.58cfa830e4b0c9d6adf6c13a	2	0	0	0	0	0	0	2	0	0	0	0	0	0	0	0	0	0	0	0	0	0	0	0	0	0	0	0	0	0	0	0	0	0	0	0	0	1	0	0	0	0	0	0	0	0	0	0	0
13722.58cfa82fe4b0c9d6adf6ba16	2	0	0	1	0	0	1	3	0	2	3	0	0	5	11	0	16579	1	0	0	0	2	0	0	0	2	2	2	1	10	285	0	4	6	0	0	0	11	75166	0	0	0	0	0	0	102	2	17	0
13722.58cfa831e4b0c9d6adf6c61f	2	0	0	1	0	0	0	0	0	0	0	0	0	2	39	0	0	5	0	0	0	0	0	2	1	0	0	0	0	0	0	5	0	0	6	0	0	674	4	0	0	0	0	1	0	0	0	0	0
13722.58cfa832e4b0c9d6adf6cf41	3	0	0	0	0	0	0	1	0	0	0	0	0	0	0	0	0	0	0	0	0	1	0	0	0	0	0	0	0	0	0	0	0	0	0	0	0	0	0	0	0	0	0	0	0	0	0	0	0
13722.58cfa82fe4b0c9d6adf6b7f6	0	0	0	0	0	0	1	2	0	0	0	0	1	0	0	0	0	0	0	0	0	0	0	0	0	0	1	0	0	0	0	0	0	0	0	0	0	1	9	0	0	0	0	0	0	0	0	0	0
13722.58cfa832e4b0c9d6adf6d3bc	0	0	0	0	0	0	1	0	0	0	0	0	0	0	0	0	0	0	0	0	0	0	0	0	0	0	0	0	0	0	0	0	0	0	0	0	0	2	0	0	0	0	0	0	0	0	0	0	0
13722.58cfa82fe4b0c9d6adf6b95e	4	0	0	0	0	0	0	1	0	0	0	0	1	0	0	0	0	0	0	0	0	0	0	1	0	0	1	0	1	6	6	0	0	0	0	0	0	1	819	0	0	0	0	0	0	0	0	0	0
13722.58cfa82fe4b0c9d6adf6b678	0	0	0	1	2	0	1	2	0	0	0	0	0	0	0	0	0	0	0	0	0	0	0	0	1	0	0	0	0	0	0	0	0	0	0	0	0	0	0	0	0	0	0	0	0	0	0	0	0
13722.58cfa82ee4b0c9d6adf6b020	0	0	0	0	0	0	1	0	0	0	0	0	0	0	0	0	0	0	0	0	0	0	0	0	0	0	0	0	0	0	0	0	0	0	0	0	0	0	0	0	0	1	0	0	0	0	0	0	0
13722.58cfa831e4b0c9d6adf6c9c9	0	0	0	0	0	0	2	4	0	0	0	0	0	0	0	0	0	0	0	0	0	0	0	0	0	0	0	0	0	0	0	0	0	0	0	0	0	0	0	0	0	0	0	0	0	0	0	0	0
13722.58cfa830e4b0c9d6adf6c1c2	0	0	0	0	0	0	0	1	0	0	0	0	0	0	0	0	1	0	0	0	0	0	0	0	1	0	0	0	0	0	0	0	0	0	0	0	0	0	0	0	0	0	0	0	0	0	0	0	0
13722.58cfa830e4b0c9d6adf6bf7a	1	0	0	0	0	0	1	2	0	0	0	0	0	0	4	0	4	0	0	0	0	0	0	2	0	0	0	0	0	1	0	0	0	0	0	0	0	1	3	0	0	0	0	0	0	0	0	0	0
13722.58cfa831e4b0c9d6adf6c6d2	3	0	0	0	0	0	0	1	0	0	0	0	0	0	0	0	0	0	0	0	0	0	0	0	0	0	0	0	0	0	0	0	0	0	0	0	0	0	1	0	0	0	0	0	0	0	0	0	0
13722.58cfa82fe4b0c9d6adf6b96f	3	0	0	0	0	0	4	0	0	0	0	0	0	1	41	0	4	0	2	0	0	0	0	0	0	0	1	0	1	36	411	0	2	46	31	6	0	5	2171	0	0	1	0	0	0	50	37	17	1
13722.58cfa832e4b0c9d6adf6d374	0	0	0	0	0	0	1	1	0	0	0	0	1	0	16	0	5	0	0	0	0	0	0	2	0	0	0	0	0	0	0	6	0	0	4	1	0	889	5	0	0	0	0	0	3	0	0	0	0
13722.58cfa830e4b0c9d6adf6bbcc	4	0	0	0	0	0	1	1	0	0	0	0	0	0	0	0	1	0	0	0	0	0	0	0	1	0	0	0	0	0	0	0	0	0	0	0	0	0	0	0	0	0	0	0	0	0	0	0	0
13722.58cfa831e4b0c9d6adf6cd82	0	0	0	0	0	0	2	1	0	0	0	0	0	0	0	0	0	0	0	0	0	0	0	0	0	0	0	0	0	0	0	0	0	0	0	0	0	1	0	0	0	0	0	0	0	0	0	0	0
13722.58cfa831e4b0c9d6adf6cb32	1	0	0	0	0	0	1	1	0	0	0	0	0	0	0	0	0	0	0	0	0	0	0	0	0	0	0	0	0	0	0	0	0	0	0	0	0	0	0	0	0	0	0	0	0	0	0	0	0
13722.58cfa830e4b0c9d6adf6bea9	1	0	0	0	0	0	2	1	0	2	0	0	0	81	1	0	1	0	0	0	0	0	0	1	1	0	2	1	1	9	159	0	6	8	0	1	1	26	3845	0	0	0	0	0	0	6	0	7	0
13722.58cfa830e4b0c9d6adf6be13	0	0	0	0	0	0	0	2	0	0	0	0	0	0	0	0	0	0	0	0	0	0	0	0	0	0	0	0	0	0	0	0	0	0	0	0	0	1	0	0	0	0	0	0	0	0	0	0	0
13722.58cfa832e4b0c9d6adf6ce97	0	0	0	0	0	0	1	2	0	0	0	0	0	0	0	0	0	0	0	0	0	0	0	0	0	0	0	0	0	0	0	0	0	0	0	0	0	0	0	0	0	0	0	0	0	0	0	0	0
13722.58cfa832e4b0c9d6adf6d84d	1	0	0	0	0	0	1	1	0	0	0	0	0	0	0	0	0	0	0	0	0	0	0	0	0	0	0	0	0	0	0	0	0	0	0	0	0	0	0	0	0	0	0	0	0	0	0	0	0
13722.58cfa831e4b0c9d6adf6c96e	0	0	0	0	0	0	0	0	0	0	0	0	0	0	0	0	0	0	0	0	0	0	0	0	0	0	0	0	0	0	0	0	0	0	0	0	0	0	0	0	0	0	0	0	0	0	0	0	0
13722.58cfa830e4b0c9d6adf6c226	1	0	0	0	0	0	1	0	0	0	0	0	0	0	0	0	0	0	0	0	0	0	0	1	0	0	3	0	0	1	0	0	0	0	296	0	0	4	0	1	0	1	0	0	1	0	0	0	0
13722.58cfa831e4b0c9d6adf6cdf4	0	0	0	0	0	0	1	0	0	0	0	0	0	0	0	0	0	0	0	0	0	0	0	1	2	0	0	0	0	0	0	0	0	0	0	0	0	0	0	0	0	0	0	0	0	0	0	0	0
13722.58cfa830e4b0c9d6adf6c107	0	0	0	0	1	0	1	6	0	0	0	0	0	0	0	0	0	0	0	0	0	0	0	0	0	0	0	0	0	0	0	0	0	0	0	0	0	0	0	0	0	0	0	0	0	0	0	0	0
13722.58cfa831e4b0c9d6adf6cabc	1	0	0	0	1	0	0	0	0	0	0	0	0	0	0	0	0	0	0	0	0	0	0	0	0	0	1	0	0	0	0	0	0	0	0	0	0	1	0	0	0	0	0	1	0	0	0	0	0
13722.58cfa832e4b0c9d6adf6cf6a	0	0	0	0	0	0	1	2	0	0	0	0	0	0	1	0	0	0	0	0	0	0	0	0	0	0	0	0	0	0	0	0	0	0	0	0	0	0	0	0	0	0	0	0	0	0	0	0	0
13722.58cfa831e4b0c9d6adf6c77a	0	0	0	1	1	0	0	0	0	0	0	0	0	0	0	0	0	0	0	0	0	0	0	0	0	0	0	0	0	0	0	0	0	0	0	0	0	0	2	0	0	0	0	0	0	0	0	0	0
13722.58cfa832e4b0c9d6adf6d4b4	0	0	0	0	0	0	0	0	0	0	0	0	0	0	0	0	0	0	0	0	0	0	0	0	0	0	0	0	0	0	0	0	0	0	0	0	0	0	0	0	0	0	0	0	0	0	0	0	0
13722.58cfa830e4b0c9d6adf6baf8	3	0	3	0	1	0	1	1	0	0	1	0	0	0	1	0	0	0	0	0	0	0	0	1	0	0	1	0	0	15	35	0	1	0	1	0	0	1	246	0	0	0	0	0	0	11	0	0	1
13722.58cfa82fe4b0c9d6adf6b882	0	0	0	0	0	0	1	1	0	1	1	0	0	26	79	0	5	0	0	0	0	0	1	0	0	0	1	0	13	1052	14	1	5	243	0	7	0	3	1135	0	0	0	0	0	0	59	0	21	0
13722.58cfa82fe4b0c9d6adf6b8cc	2	0	0	0	2	0	1	1	0	0	0	0	0	0	0	0	0	0	0	0	0	0	0	0	0	0	0	0	0	1	0	0	0	0	0	0	0	0	1	0	0	0	0	0	0	0	0	0	0
13722.58cfa831e4b0c9d6adf6c8ac	0	0	0	0	1	0	0	0	0	0	0	0	0	0	0	0	0	0	0	0	0	0	1	0	5	0	0	0	0	0	0	0	0	0	0	0	0	0	0	0	0	0	0	0	0	0	0	0	0
13722.58cfa830e4b0c9d6adf6c1b2	0	0	0	2	0	0	0	2	0	0	0	0	0	0	0	0	0	0	0	0	0	0	0	0	0	0	0	0	0	0	0	0	0	0	0	0	0	0	0	0	0	0	0	0	0	0	0	0	0
13722.58cfa830e4b0c9d6adf6ba5a	6	0	0	0	3	1	2	3	0	0	0	0	0	0	0	0	0	0	0	0	0	1	0	0	2	1	5	0	0	0	0	0	0	0	0	0	0	0	1	0	0	0	0	0	0	0	0	0	0
13722.58cfa832e4b0c9d6adf6d5e3	0	0	1	1	0	0	0	0	0	0	28	0	669	0	7666	0	399	2	0	0	4	0	0	99	2	0	2	2	0	0	1	146	0	16	205	2	1	28716	267	0	0	0	1	4	159	0	0	0	0
13722.58cfa831e4b0c9d6adf6c4d6	0	0	0	0	0	0	2	2	0	0	0	0	0	0	0	0	0	0	0	0	0	0	0	0	0	1	0	0	0	0	0	0	0	0	0	0	0	0	0	0	0	0	0	0	0	0	0	0	0
13722.58cfa832e4b0c9d6adf6d366	2	0	0	0	0	0	1	6	0	0	0	0	0	0	1	0	0	0	0	0	0	0	0	0	1	1	0	0	0	0	0	0	0	0	0	0	0	10	0	0	0	0	0	0	0	0	0	0	0
13722.58cfa82fe4b0c9d6adf6b95c	2	0	0	0	0	0	1	1	0	0	0	0	0	0	0	0	0	0	0	0	0	0	0	0	0	0	0	0	0	0	0	0	0	0	0	0	0	0	0	0	0	0	0	0	0	0	0	0	0
13722.58cfa830e4b0c9d6adf6bc14	4	0	0	0	3	0	1	1	0	0	1	0	0	388	90	0	0	0	0	0	0	0	0	1	0	0	1	0	2	132	351	1	4	31	40	71	0	1	1152	0	2	0	0	1	1	1	1	4	0
13722.58cfa830e4b0c9d6adf6bcf3	22	0	0	0	0	0	4	3	1	0	0	0	0	0	1	0	3	0	0	0	0	0	0	1	3	0	1	0	0	0	0	0	0	0	1	0	0	12	0	0	0	0	0	0	0	0	0	0	0
13722.58cfa830e4b0c9d6adf6bc1c	6	0	0	0	1	0	2	2	0	0	0	0	0	0	35	0	486	0	0	0	0	0	0	1	0	0	1	0	2	2	21	0	1	1	0	20	0	3	1128	0	1	0	0	4	0	7	0	10	0
13722.58cfa830e4b0c9d6adf6bc44	0	0	0	0	0	0	0	0	0	0	0	0	0	0	0	0	0	0	0	0	0	0	0	0	0	0	1	0	0	0	0	0	0	0	0	0	0	0	0	0	0	0	0	0	0	0	0	0	0
13722.58cfa82fe4b0c9d6adf6b72a	0	0	0	1	1	0	0	2	0	0	0	0	1	0	0	0	0	0	0	0	0	0	0	0	0	0	0	0	0	0	0	0	0	0	0	0	0	0	0	0	0	0	0	0	0	0	0	0	0
13722.58cfa830e4b0c9d6adf6c015	3	0	1	0	0	0	3	0	0	0	0	0	0	0	1	0	0	0	0	0	0	0	0	1	0	0	2	0	0	0	0	0	0	0	0	0	0	0	1	0	0	0	0	0	1	0	0	0	0
13722.58cfa831e4b0c9d6adf6c548	0	0	0	0	1	0	3	0	0	23	0	0	0	0	695	0	1	0	0	0	0	0	0	0	0	0	3	0	4	51	287	0	9	19	0	3	0	0	1425	0	0	0	0	0	0	65	0	5	0
13722.58cfa831e4b0c9d6adf6cdb8	0	0	0	0	0	0	1	2	0	0	0	0	0	0	0	0	0	0	0	0	0	0	0	0	0	0	0	0	0	0	0	0	0	0	0	0	0	0	0	0	0	0	0	0	0	0	0	0	0
13722.58cfa832e4b0c9d6adf6d514	0	0	0	0	0	0	1	0	0	0	0	0	0	0	0	0	0	0	0	0	0	0	0	0	0	0	5	0	0	0	0	0	0	0	0	0	0	0	0	0	0	0	0	0	0	0	0	0	0
13722.58cfa82fe4b0c9d6adf6ba21	6	0	0	0	0	0	3	2	0	0	0	0	0	0	0	0	1	0	0	0	0	0	0	0	0	0	3	0	0	0	0	0	0	0	1	0	0	0	1	0	0	0	0	0	0	0	0	0	0
13722.58cfa831e4b0c9d6adf6cdad	0	0	0	0	0	0	4	1	0	0	0	0	0	0	0	0	0	0	0	0	0	0	0	0	5	0	1	0	0	0	0	0	0	0	0	0	0	0	0	0	0	0	0	0	0	0	0	0	0
13722.58cfa830e4b0c9d6adf6bee2	4	0	0	0	3	0	1	5	0	0	0	0	0	0	0	0	0	0	0	0	0	0	0	0	1	0	0	0	0	0	0	0	0	0	0	0	0	1	0	0	0	0	0	0	0	0	0	0	0
13722.58cfa831e4b0c9d6adf6cc72	6	0	0	0	1	1	4	1	0	0	0	0	0	0	0	0	1	0	0	0	0	0	4	1	5	0	9	0	0	0	0	0	0	0	0	0	0	0	0	0	0	0	0	0	0	0	0	0	0
13722.58cfa832e4b0c9d6adf6d0d0	0	0	0	0	0	0	0	0	0	0	1	0	0	0	7	0	0	0	0	0	0	0	0	0	0	0	0	0	0	0	0	0	0	0	0	0	0	12	0	0	0	0	0	0	0	0	0	0	0
13722.58cfa830e4b0c9d6adf6bd92	207	0	1	17	3	2	7	3	0	0	1	0	0	0	2	0	10	0	0	0	7	1	0	3	2	0	3	0	0	0	1	3	0	0	1	0	0	15	1	2	0	0	1	3	6	0	1	0	1
13722.58cfa82fe4b0c9d6adf6b8ee	8	0	0	0	1	0	3	3	0	0	0	0	0	1	0	0	0	0	1	0	0	1	0	1	0	0	2	0	0	0	0	1	0	0	0	0	0	2	0	0	0	0	0	0	0	0	0	0	0
13722.58cfa830e4b0c9d6adf6bf08	12	0	17	8	2	0	3	3	0	0	0	0	1	0	0	0	0	0	0	0	0	0	0	0	0	0	1	0	0	0	0	0	0	0	2	0	0	8	0	0	0	0	1	0	0	0	0	0	0
13722.58cfa831e4b0c9d6adf6c716	3	0	0	1	0	0	3	4	0	1	0	0	0	0	1	0	0	0	0	0	0	0	0	1	1	1	2	0	0	2	0	0	0	0	0	0	0	4	0	0	0	0	0	0	0	0	0	0	0
13722.58cfa831e4b0c9d6adf6c74d	0	0	0	0	1	0	3	1	0	0	0	0	0	0	0	0	0	0	0	0	0	0	0	1	0	0	1	0	0	0	0	0	0	0	0	0	0	0	0	0	0	0	0	0	0	0	0	0	0
13722.58cfa830e4b0c9d6adf6c319	0	0	0	0	1	0	0	0	0	0	1	0	0	0	3	0	4	0	0	0	0	0	0	0	0	0	0	0	0	0	0	1	0	0	1	1	0	16	0	0	0	0	0	0	0	0	0	0	0
13722.58cfa831e4b0c9d6adf6c50e	1	0	0	0	0	0	0	2	0	0	0	0	0	0	0	0	0	0	0	0	0	0	0	0	0	0	1	0	0	0	0	0	0	0	0	0	0	0	0	0	0	0	0	0	0	0	0	0	0
13722.58cfa831e4b0c9d6adf6c8c6	1	0	0	1	0	6	2	0	0	0	0	0	0	0	0	0	0	0	0	0	0	0	0	0	0	0	1	0	0	0	0	0	0	0	0	0	0	0	0	0	0	0	0	0	0	0	0	0	0
13722.58cfa831e4b0c9d6adf6cdd8	0	0	0	0	1	0	1	1	0	0	0	0	0	0	0	0	0	0	0	0	0	0	0	0	3	0	0	0	0	0	0	0	0	0	0	0	0	0	0	0	0	0	0	0	0	0	0	0	0
13722.58cfa82fe4b0c9d6adf6b646	16	0	0	9	3	3	2	1	0	0	0	0	0	0	0	0	0	0	0	0	0	0	0	1	1	0	2	0	0	0	0	0	0	0	0	0	0	1	0	0	0	0	0	0	0	0	0	0	0
13722.58cfa831e4b0c9d6adf6c863	1	0	0	1	0	3	3	3	0	0	0	0	1	0	0	0	0	0	0	0	0	0	0	0	2	0	0	0	0	0	0	0	0	0	0	0	0	0	1	0	0	0	0	0	0	0	0	0	0
13722.58cfa830e4b0c9d6adf6c002	3	0	0	1	0	0	3	1	0	0	0	0	0	0	0	0	0	0	0	0	0	0	0	0	0	0	1	0	0	0	0	0	0	0	0	0	0	1	0	1	0	0	0	0	0	0	0	0	0
13722.58cfa82fe4b0c9d6adf6b724	0	0	0	3	1	0	2	1	0	0	0	0	0	0	0	0	0	0	0	0	0	0	0	0	5	0	1	0	0	0	0	0	0	0	0	0	0	0	0	0	0	0	0	0	0	0	0	0	0
13722.58cfa82fe4b0c9d6adf6b5dc	1	0	0	2	1	0	4	0	0	0	1	0	0	0	1	0	0	0	0	0	0	0	0	0	0	0	1	0	0	0	0	0	0	0	0	0	0	0	0	0	0	0	0	0	0	0	0	0	0
13722.58cfa832e4b0c9d6adf6d52c	0	0	0	0	0	0	0	0	0	0	0	0	0	0	0	0	0	0	0	0	0	0	0	0	0	0	0	0	0	0	0	1	0	0	0	0	0	21	0	0	0	0	0	0	0	0	0	0	0
13722.58cfa832e4b0c9d6adf6d046	0	0	0	0	0	0	0	2	0	0	0	0	0	0	0	0	0	0	0	0	0	0	0	0	6	0	0	0	0	0	0	0	0	0	0	0	0	0	0	0	0	0	0	0	0	0	0	0	0
13722.58cfa831e4b0c9d6adf6c610	1	0	1	0	0	0	1	2	1	0	14	2	1	0	50018	2	15323	1	5	1	77	3	2	65545	12	18	108	1	3	4	4	9	0	2	34	4	11	327	41	0	1	0	2	16	4	2	0	0	0
13722.58cfa830e4b0c9d6adf6c0ba	0	0	0	1	1	0	4	1	0	0	0	0	1	0	1	0	0	0	0	0	0	0	0	0	0	0	0	0	0	0	0	0	0	0	0	0	0	0	0	0	0	0	0	0	0	0	0	0	0
13722.58cfa831e4b0c9d6adf6c744	1	0	0	0	0	0	1	5	0	0	0	0	0	0	0	0	1	0	0	0	0	0	0	0	0	0	1	0	0	0	0	0	0	0	0	0	0	0	0	0	0	0	0	0	0	0	0	0	0
13722.58cfa831e4b0c9d6adf6cb8a	1	0	1	0	1	0	1	3	0	0	0	0	1	0	0	0	0	0	0	0	0	0	0	0	0	0	0	0	0	1	0	0	0	0	0	0	0	0	0	0	0	0	0	0	0	0	0	0	0
13722.58cfa831e4b0c9d6adf6ccfa	0	0	0	1	2	0	0	3	0	0	0	0	0	0	0	0	0	0	0	0	0	0	0	0	3	1	3	0	0	0	0	0	0	0	0	0	0	0	0	0	0	0	0	0	0	0	0	0	0
13722.58cfa82fe4b0c9d6adf6b879	0	0	1	0	0	0	3	0	0	0	0	0	0	0	0	0	0	0	0	0	0	0	0	0	1	0	0	0	0	0	0	0	0	0	0	0	0	0	0	0	0	0	0	0	0	0	0	0	0
13722.58cfa831e4b0c9d6adf6c9d5	0	0	0	1	1	0	1	1	0	0	0	0	0	0	0	0	0	0	0	0	0	0	0	0	0	1	1	0	0	0	0	0	0	0	0	0	0	0	0	0	0	0	0	0	0	0	0	0	0
13722.58cfa831e4b0c9d6adf6c546	1	0	0	0	0	0	0	0	0	0	0	0	0	0	0	0	0	0	0	0	0	0	0	1	0	0	0	0	0	0	0	0	0	0	0	0	0	0	0	0	0	0	0	0	0	0	0	0	0
13722.58cfa831e4b0c9d6adf6cc50	1	0	0	0	0	0	0	0	0	0	0	0	0	0	0	0	0	0	0	0	0	1	0	0	0	0	0	0	0	0	0	0	0	0	0	0	0	1	0	0	0	0	0	0	0	0	0	0	0
13722.58cfa831e4b0c9d6adf6c8bc	1	0	0	0	1	0	1	6	0	0	0	0	0	0	1	0	0	0	0	0	0	0	0	0	0	0	1	0	0	0	0	0	0	0	0	0	0	0	0	0	0	0	0	0	0	0	0	0	0
13722.58cfa831e4b0c9d6adf6c6b8	2	0	0	2	1	0	8	2	0	0	0	0	0	0	0	0	0	0	0	0	0	0	0	3	0	0	0	0	0	0	0	0	0	0	0	0	0	12	0	0	0	0	0	22	0	0	0	0	0
13722.58cfa82fe4b0c9d6adf6b92a	0	0	0	0	1	0	3	1	0	0	0	0	0	0	0	0	0	0	1	0	0	0	0	0	1	0	0	0	0	0	0	0	0	0	0	0	0	0	0	0	0	0	0	0	0	0	0	0	0
13722.58cfa832e4b0c9d6adf6d0f2	0	0	0	0	1	0	1	1	0	0	0	0	0	0	0	0	0	0	0	0	0	0	0	0	0	0	0	0	0	0	0	0	0	0	0	0	0	0	0	0	0	0	0	0	0	0	0	0	0
13722.58cfa830e4b0c9d6adf6c07c	0	0	0	0	0	0	4	1	0	0	0	0	1	0	0	0	0	0	0	0	0	0	0	0	0	0	0	0	0	0	0	0	0	0	0	0	0	0	0	0	0	0	0	0	0	0	0	0	0
13722.58cfa830e4b0c9d6adf6bff4	3	0	1	1	1	0	1	2	0	0	0	0	0	0	0	0	0	0	0	0	0	0	0	0	4	0	2	0	0	0	0	0	0	0	0	0	0	0	0	0	0	0	0	0	0	0	0	0	0
13722.58cfa82fe4b0c9d6adf6b7fa	12	0	0	11	10	0	2	2	0	0	0	0	0	0	0	0	0	0	0	0	0	0	0	0	0	0	2	0	0	1	0	1	0	0	1	0	0	1	1	2	0	3	0	0	0	1	0	0	0
13722.58cfa831e4b0c9d6adf6c530	1	0	0	0	0	0	1	0	0	0	0	0	0	0	0	0	0	0	0	0	0	0	0	0	0	0	0	0	0	0	0	0	0	0	0	0	0	1	0	0	0	0	0	0	0	0	0	0	0
13722.58cfa831e4b0c9d6adf6c44a	0	0	0	0	0	0	0	1	0	0	0	0	0	0	0	0	0	0	0	0	0	0	0	0	0	0	0	0	0	0	0	0	0	0	0	0	0	0	0	0	0	0	0	0	0	0	0	0	0
13722.58cfa831e4b0c9d6adf6c667	2	0	3	0	3	0	1	1	0	0	0	0	0	0	1445	0	156	0	1	0	0	0	0	3509	0	0	0	0	0	0	0	306	0	0	11	0	0	13	0	0	0	0	0	12	13	1	0	0	0
13722.58cfa832e4b0c9d6adf6d034	0	0	0	0	0	0	1	2	0	0	1	0	0	0	0	0	0	0	0	0	0	0	0	0	0	1	0	0	0	0	0	2	0	0	0	0	0	0	0	0	0	0	0	0	0	0	0	0	0
13722.58cfa831e4b0c9d6adf6cb9a	2	0	0	0	0	0	0	3	0	0	1	0	0	0	0	0	0	0	0	0	0	1	0	0	0	0	0	0	0	0	0	0	0	0	1	0	0	2	0	0	0	0	0	0	0	0	0	0	0
13722.58cfa82fe4b0c9d6adf6b69c	6	0	0	0	2	0	3	1	0	0	0	0	0	0	0	0	0	0	0	0	0	1	0	1	0	0	1	0	0	0	0	0	0	0	0	0	0	1	1	0	0	1	0	0	0	0	0	0	0
13722.58cfa830e4b0c9d6adf6c0e2	0	0	1	0	1	0	6	0	0	0	0	0	0	0	0	1	0	0	0	0	0	0	0	0	0	0	0	0	0	0	0	0	0	0	0	0	0	0	0	0	0	0	0	0	0	0	0	0	0
13722.58cfa830e4b0c9d6adf6c278	0	0	0	1	3	0	6	3	0	0	0	0	0	0	0	0	0	0	1	0	0	0	0	0	1	0	3	0	0	0	0	0	0	0	0	0	0	0	0	0	0	0	0	0	0	0	0	0	0
13722.58cfa832e4b0c9d6adf6d14a	0	0	0	0	0	0	1	2	0	0	0	0	1	1	0	0	0	0	0	0	0	1	1	0	5	0	0	0	0	0	1	0	0	0	0	0	0	0	0	0	0	1	0	0	0	0	0	0	0
13722.58cfa830e4b0c9d6adf6bf66	0	0	0	0	0	0	1	1	0	0	0	0	0	0	0	0	0	0	0	0	0	0	0	0	0	0	0	0	0	0	0	0	0	0	0	0	0	7	0	0	0	0	0	0	0	0	0	0	0
13722.58cfa832e4b0c9d6adf6ce0f	1	0	0	0	0	0	5	2	0	0	0	0	0	0	0	0	0	0	0	0	0	0	0	0	0	0	1	0	0	0	0	0	0	0	0	0	0	1	0	0	0	0	0	0	0	0	0	0	0
13722.58cfa830e4b0c9d6adf6c310	1	0	0	0	0	0	0	5	0	0	0	0	0	0	15	0	1	0	0	0	0	0	0	6	2	0	4	0	0	0	0	1	0	0	0	0	0	53	0	0	0	0	0	0	0	0	0	0	0
13722.58cfa82fe4b0c9d6adf6b8c6	3	0	0	0	0	0	3	3	0	0	0	0	1	0	0	0	0	0	0	0	0	0	1	0	1	0	0	0	0	0	0	0	0	0	0	0	0	1	0	0	0	0	0	0	0	0	0	0	0
13722.58cfa830e4b0c9d6adf6bfdf	0	0	0	0	0	0	0	0	0	0	0	0	0	0	22	0	6	1	0	0	0	0	0	0	0	0	0	0	0	0	0	0	0	0	0	0	0	6	0	0	0	0	0	0	0	0	0	0	0
13722.58cfa831e4b0c9d6adf6c50c	0	0	0	0	0	0	2	2	0	0	0	0	1	0	0	0	0	0	0	0	0	0	0	0	0	0	1	0	0	0	0	0	0	0	0	0	0	0	1	0	0	0	0	0	0	0	0	0	0
13722.58cfa831e4b0c9d6adf6cc2d	0	0	0	0	0	0	1	3	0	0	0	0	0	0	0	0	1	0	0	0	0	0	0	1	1	0	3	0	0	0	0	0	0	0	0	0	0	1	0	0	0	0	0	0	0	0	0	1	0
13722.58cfa830e4b0c9d6adf6c10a	0	0	0	0	1	1	2	3	0	0	0	0	0	0	0	0	0	0	0	0	0	0	0	0	0	1	0	0	0	0	0	0	0	0	0	0	0	0	0	0	0	0	0	0	0	0	0	0	0
13722.58cfa832e4b0c9d6adf6d178	1	0	0	0	0	0	0	0	0	0	0	0	0	0	0	0	0	0	0	0	0	0	0	0	0	0	0	0	0	0	0	0	0	0	0	0	0	0	0	0	0	0	0	0	0	0	0	0	0
13722.58cfa831e4b0c9d6adf6cbca	1	0	0	0	0	0	1	1	0	0	0	0	0	0	0	0	0	0	0	0	0	0	0	0	0	0	0	0	0	0	0	0	0	0	0	0	0	0	0	0	0	0	0	0	0	0	0	0	0
13722.58cfa831e4b0c9d6adf6c412	0	0	0	0	0	0	0	2	0	0	0	0	0	0	0	0	0	0	0	0	0	0	0	0	0	0	0	0	0	0	0	0	0	0	0	0	0	0	0	0	0	0	0	0	0	0	0	0	0
13722.58cfa830e4b0c9d6adf6bf54	17	0	0	3	0	0	8	2	0	0	28	0	1	0	39	0	1	0	0	0	0	0	0	121	1	0	1	0	0	1	1	6	0	0	27	0	0	953	12	0	0	0	0	22	2	0	0	0	0
13722.58cfa831e4b0c9d6adf6cc01	0	0	0	0	0	0	1	0	0	0	0	0	0	0	1	0	0	0	0	0	0	0	0	0	3	1	0	0	0	0	0	0	0	0	0	0	0	0	0	0	0	0	0	0	0	0	0	0	0
13722.58cfa831e4b0c9d6adf6c5bf	3	0	0	6	0	1	2	3	0	0	0	0	0	0	0	0	0	0	0	0	0	0	0	0	1	0	0	0	0	0	0	0	0	0	0	0	0	1	0	0	0	0	0	0	0	0	0	0	0
13722.58cfa831e4b0c9d6adf6c7ec	10	0	1	2	1	0	2	4	0	1	0	0	1	1	2	0	2	0	0	0	0	1	0	3	0	0	1	0	0	1	0	0	0	0	1	0	0	7	1	0	0	0	0	0	1	0	0	0	0
13722.58cfa830e4b0c9d6adf6c250	11	0	0	1	4	0	2	2	0	0	0	0	0	0	5	0	0	0	0	0	0	0	1	1	18	0	3	0	0	0	0	0	0	0	2	0	0	14	1	0	0	0	0	3	2	0	0	0	0
13722.58cfa831e4b0c9d6adf6cd60	0	0	0	0	0	0	0	0	0	0	0	0	0	0	0	0	0	0	0	0	0	0	0	0	0	0	0	0	0	0	0	0	0	0	0	0	0	0	0	0	0	0	0	0	0	0	0	0	0
13722.58cfa831e4b0c9d6adf6c462	0	0	0	0	0	0	1	0	0	0	0	0	0	0	0	0	0	0	0	0	0	0	0	0	0	0	0	0	0	0	0	0	0	0	0	0	0	0	0	0	0	0	0	0	0	0	0	0	0
13722.58cfa831e4b0c9d6adf6cccc	1	0	0	0	1	0	0	3	0	0	0	0	0	0	0	0	0	0	0	0	0	0	0	0	0	0	0	0	0	0	0	0	0	0	0	0	0	0	0	0	0	0	0	0	0	0	0	0	0
13722.58cfa831e4b0c9d6adf6c4ef	1	0	0	0	4	0	8	3	1	7	3	0	23	3	6	0	0	0	1	0	0	0	0	2	1	0	2	1	1	15	0	2	0	0	4	2	0	6	7	0	0	2	3	0	1	0	0	2	0
13722.58cfa830e4b0c9d6adf6c30e	2	0	0	0	0	0	1	0	0	0	0	0	0	0	0	0	0	0	0	0	0	0	0	0	5	0	0	0	0	0	0	0	0	0	0	0	0	3	0	0	0	0	0	0	0	0	0	0	0
13722.58cfa831e4b0c9d6adf6ca02	0	0	0	0	0	0	2	1	0	0	0	0	7	0	0	0	0	0	0	0	0	0	0	0	0	0	0	0	0	0	0	0	0	0	0	0	0	0	0	0	0	0	0	0	0	0	0	0	0
13722.58cfa831e4b0c9d6adf6c98e	4	0	0	0	0	0	0	1	0	0	0	0	0	0	0	0	0	0	0	0	0	0	0	0	0	0	0	0	0	0	0	0	0	0	0	0	0	3	0	0	0	0	0	0	0	0	0	0	0
13722.58cfa832e4b0c9d6adf6d1c2	2	0	0	0	1	1	1	3	0	0	0	0	0	0	0	0	0	0	0	0	0	0	0	0	0	0	0	0	0	0	0	0	0	0	1	0	0	1	0	0	0	0	0	0	0	0	0	0	0
13722.58cfa832e4b0c9d6adf6d0bd	0	0	0	0	0	0	2	6	0	0	0	0	0	0	0	0	0	0	0	0	0	0	0	0	2	1	1	0	0	0	0	0	0	0	0	0	0	0	0	0	0	0	0	0	0	0	0	0	0
13722.58cfa831e4b0c9d6adf6c673	2	1	0	0	0	0	4	2	0	0	7	0	36	1	85	0	29	5	0	0	0	0	0	1	2	1	30	0	2	0	0	0	0	0	1	0	0	1	1	105	12	387	2318	42	2005	3	1	5	11
13722.58cfa831e4b0c9d6adf6c9c7	2	0	0	1	0	0	3	7	0	0	7	0	0	0	130	0	55	0	0	0	0	0	0	101	0	0	3	0	0	0	0	26	0	0	0	0	0	197	0	0	0	0	0	3	0	0	0	0	0
13722.58cfa830e4b0c9d6adf6bda2	2	0	0	0	0	0	6	6	0	0	0	0	0	0	1	1	0	0	0	0	0	0	0	0	0	0	0	0	0	0	1	0	0	0	1	0	0	16	1	3	0	35	16	0	66	0	0	0	0
13722.58cfa830e4b0c9d6adf6c0a2	3	0	0	2	4	0	2	2	0	0	0	0	0	0	0	0	0	0	1	0	0	1	0	0	1	0	2	0	0	0	0	0	0	0	0	0	0	1	0	0	0	0	0	0	0	0	0	0	0
13722.58cfa830e4b0c9d6adf6bf32	7	0	0	2	1	0	2	2	0	0	0	0	0	0	6	0	4	0	2	0	0	0	0	2	0	0	9	0	0	0	0	2	0	0	0	0	0	54	1	0	0	0	0	0	0	0	0	0	0
13722.58cfa831e4b0c9d6adf6c3a2	1	0	0	0	1	0	3	10	0	0	0	0	0	0	0	0	0	0	1	0	0	0	0	0	1	0	0	0	0	0	0	0	0	0	0	0	0	0	0	0	0	0	0	0	0	0	0	0	0
13722.58cfa832e4b0c9d6adf6d174	2	0	0	0	0	0	1	2	0	0	0	0	0	0	1	0	0	0	0	0	0	0	0	0	0	0	1	0	0	0	0	0	0	0	0	0	0	1	0	0	0	0	0	0	0	0	0	0	0
13722.58cfa831e4b0c9d6adf6c858	3	0	0	0	0	0	1	2	0	0	0	0	1	0	2	0	0	0	2	0	1	0	0	0	1	0	0	0	0	0	0	0	0	0	0	0	0	64	4	0	0	1	0	0	0	0	0	0	0
13722.58cfa831e4b0c9d6adf6cbf3	0	0	0	0	0	0	1	0	0	0	0	0	0	0	0	0	0	0	0	0	0	0	0	0	2	0	0	0	0	0	0	0	0	0	0	0	0	0	0	0	0	0	0	0	0	0	0	0	0
13722.58cfa831e4b0c9d6adf6cb17	1	0	0	0	1	0	2	2	0	0	0	0	0	0	0	0	0	0	0	0	0	0	0	0	0	0	1	0	0	0	0	0	0	0	0	0	0	0	0	0	0	0	0	0	0	0	0	0	0
13722.58cfa82ee4b0c9d6adf6aee7	7	0	0	0	1	0	1	2	0	0	0	0	0	0	1	0	0	0	0	0	0	0	0	0	0	0	0	0	0	0	0	0	0	0	0	0	0	0	0	0	0	0	0	0	0	0	0	0	0
13722.58cfa831e4b0c9d6adf6c5ca	2	0	0	0	0	0	0	1	0	0	0	0	0	0	0	0	0	0	0	0	0	0	0	0	1	0	1	0	0	0	0	0	0	0	0	0	0	1	0	0	0	0	0	0	0	0	0	0	0
13722.58cfa832e4b0c9d6adf6ce92	0	0	1	1	1	0	3	5	0	0	27	0	6	0	24	1	9	2	0	0	0	0	0	0	0	0	3	0	0	0	0	0	0	0	0	0	0	1	0	121	2	13218	196	10	2400	0	1	0	2
13722.58cfa832e4b0c9d6adf6d12e	0	0	0	1	0	1	5	2	0	0	0	0	0	0	0	0	0	0	0	0	0	0	0	0	0	0	1	0	0	0	0	0	0	0	0	0	0	0	0	0	0	0	0	0	0	0	0	0	0
13722.58cfa82ee4b0c9d6adf6ae60	529	0	4	15	6	0	7	6	0	0	24	0	0	0	215	0	701	0	0	0	0	1	1	537	4	0	11	0	0	1	0	97	0	0	32	0	0	53	2	2	0	0	1	4	3	0	0	1	0
13722.58cfa830e4b0c9d6adf6be70	0	0	0	0	0	0	0	1	0	0	0	0	0	0	1	0	0	0	0	0	0	0	0	0	0	0	3	0	0	0	0	0	0	0	0	0	0	0	0	0	0	0	0	0	0	0	0	0	0
13722.58cfa830e4b0c9d6adf6c1de	0	0	1	0	0	0	0	1	0	0	0	0	0	0	0	0	0	0	0	0	0	0	0	0	1	0	0	0	0	0	0	0	0	0	0	0	0	0	0	0	0	0	0	0	0	0	0	0	0
13722.58cfa831e4b0c9d6adf6c544	0	0	0	0	0	0	0	0	0	0	0	0	0	0	0	0	0	0	0	0	0	0	0	0	0	0	0	0	0	0	0	0	0	0	0	0	0	0	0	0	0	0	0	0	0	0	0	0	0
13722.58cfa831e4b0c9d6adf6cc46	4	0	0	0	1	0	1	4	0	0	0	0	0	0	0	0	0	0	0	0	0	0	0	0	2	0	0	0	0	0	0	0	0	0	0	0	0	0	0	0	0	0	0	0	0	0	0	0	0
13722.58cfa82fe4b0c9d6adf6b720	8	0	0	2	0	0	1	0	0	0	1	0	0	0	0	0	1	0	0	0	0	0	0	0	0	0	0	0	0	0	0	0	0	0	0	0	0	0	1	0	0	0	0	0	0	0	0	0	0
13722.58cfa831e4b0c9d6adf6c404	1	0	0	0	0	0	0	0	0	0	0	0	0	0	0	0	0	0	0	0	0	0	0	0	0	0	0	0	0	0	0	0	0	0	0	0	0	0	0	0	0	0	0	0	0	0	0	0	0
13722.58cfa830e4b0c9d6adf6c0fa	1	0	1	0	0	0	1	0	0	0	0	0	0	0	0	0	0	0	0	0	0	0	0	0	0	1	2	0	0	0	0	0	0	0	0	0	0	0	0	0	0	0	0	0	0	0	0	0	0
13722.58cfa831e4b0c9d6adf6cbc7	3	0	0	0	0	0	2	4	0	0	0	0	0	0	0	0	0	0	0	0	0	0	0	0	0	0	1	0	0	0	0	0	0	0	0	0	0	0	0	0	0	0	0	0	0	0	0	0	0
13722.58cfa831e4b0c9d6adf6cafe	1	0	0	0	0	0	3	2	0	0	0	0	0	0	0	0	1	0	0	0	0	0	0	1	24	1	4	0	0	0	0	0	0	0	0	0	0	1	0	0	0	0	0	0	0	0	0	0	0
13722.58cfa831e4b0c9d6adf6cd62	0	0	0	0	0	0	0	0	0	0	0	0	0	0	0	0	0	0	0	0	0	0	0	0	0	0	0	0	0	0	0	0	0	0	0	0	0	0	0	0	0	0	0	0	0	0	0	0	0
13722.58cfa832e4b0c9d6adf6d0a0	3	0	0	0	2	0	1	0	0	0	0	0	0	0	0	0	0	0	1	0	0	1	0	0	5	0	0	0	0	0	0	0	0	0	0	0	0	0	0	0	0	0	0	0	0	0	0	0	0
13722.58cfa82fe4b0c9d6adf6b5ce	0	0	1	3	3	0	3	7	0	0	0	0	0	0	0	0	0	0	2	0	0	0	0	0	0	0	1	0	0	0	0	0	0	0	1	0	0	0	0	0	0	0	0	0	0	0	0	0	0
13722.58cfa82fe4b0c9d6adf6b83a	3	0	0	0	0	0	2	3	0	0	0	0	0	0	0	0	0	0	0	0	0	0	0	0	0	0	0	0	0	0	0	0	0	0	0	0	0	0	1	0	0	0	0	0	0	0	0	0	0
13722.58cfa831e4b0c9d6adf6c3e2	0	0	0	0	0	0	0	0	0	0	0	0	0	0	0	0	0	0	0	0	0	0	0	0	0	0	0	0	0	0	0	0	0	0	0	0	0	0	1	0	0	0	0	0	0	0	0	0	0
13722.58cfa830e4b0c9d6adf6be0d	3	0	1	1	0	0	2	1	0	0	0	0	0	0	1	0	4	0	0	0	0	0	0	1	1	0	0	0	0	0	0	0	0	0	0	0	0	0	0	0	0	0	0	0	0	0	0	0	0
13722.58cfa830e4b0c9d6adf6c2d8	15	0	6	0	0	0	3	3	0	0	0	0	1	0	0	0	0	0	0	0	0	0	0	0	0	0	0	0	0	0	0	0	0	0	0	0	0	0	0	0	0	0	7	0	4	0	0	0	0
13722.58cfa831e4b0c9d6adf6cb4a	0	0	0	0	3	1	1	3	0	0	0	0	0	0	0	0	0	0	1	0	0	0	0	0	0	0	0	0	0	0	0	0	0	0	0	0	0	0	0	0	0	0	0	0	0	0	0	0	0
13722.58cfa831e4b0c9d6adf6c55c	2	0	0	0	0	0	1	1	0	0	0	0	0	0	0	0	0	0	0	0	0	0	0	0	0	0	1	0	0	0	0	1	0	0	0	0	0	1	0	0	0	0	0	0	0	0	0	0	0
13722.58cfa82fe4b0c9d6adf6b674	4	0	0	0	0	0	3	4	0	0	0	0	1	0	0	0	0	0	0	0	0	0	0	0	2	0	0	0	0	0	0	0	0	0	0	0	0	0	0	0	0	2	0	0	0	0	0	0	0
13722.58cfa831e4b0c9d6adf6ca92	3	0	0	0	2	0	8	2	0	0	199	0	26	0	10292	6	1346	0	2	0	15	1	0	2140	9	8	26	0	5	3	4	122	0	0	55	0	9	1756	12	1	0	0	3	214	3	0	0	0	0
13722.58cfa831e4b0c9d6adf6c49a	1	0	0	0	0	0	0	1	0	0	0	0	0	0	268	0	110	2	0	0	0	0	0	1	0	0	0	0	0	0	0	0	0	0	4	0	1	1010	2	1	0	0	0	9	1	0	0	0	0
13722.58cfa831e4b0c9d6adf6c7f3	6	0	0	1	0	0	2	0	0	0	2	0	0	1	1	0	0	0	0	0	0	0	0	0	0	0	2	0	0	0	0	0	0	0	0	0	0	64	0	0	0	0	0	0	0	0	0	0	0
13722.58cfa832e4b0c9d6adf6d0ac	0	0	0	0	0	0	0	0	0	0	0	0	0	0	2	0	1	0	0	0	0	0	0	1	0	0	0	0	0	0	0	0	0	0	1	0	0	4	0	0	0	0	0	0	0	0	0	0	0
13722.58cfa831e4b0c9d6adf6c400	0	0	0	0	0	0	0	3	0	0	0	0	1	0	0	0	0	0	0	0	0	0	0	0	0	0	1	0	0	0	0	0	0	0	0	0	0	1	0	0	0	0	0	0	0	0	0	0	0
13722.58cfa831e4b0c9d6adf6ca9c	2	0	0	1	0	0	2	3	0	0	0	0	0	0	0	0	0	0	0	0	0	0	0	0	4	0	0	0	0	0	0	0	0	0	0	0	0	0	0	0	0	0	0	0	0	0	0	0	0
13722.58cfa831e4b0c9d6adf6cd98	0	0	0	0	0	1	3	2	0	0	0	0	1	0	0	0	0	0	0	0	0	0	0	0	1	0	0	0	0	0	0	0	0	0	0	0	0	0	1	0	0	0	0	0	0	0	0	0	0
13722.58cfa831e4b0c9d6adf6c51a	3	0	0	0	2	0	5	2	0	0	0	0	0	0	0	0	0	0	0	0	0	0	0	0	0	0	0	0	0	0	0	0	0	0	0	0	0	0	0	0	0	0	0	0	0	0	0	0	0
13722.58cfa831e4b0c9d6adf6c448	1	0	0	0	0	0	0	0	0	0	0	0	0	0	0	0	0	0	0	0	0	0	0	0	0	0	0	0	0	0	0	0	0	0	0	0	0	0	0	0	0	0	0	0	0	0	0	0	0
13722.58cfa831e4b0c9d6adf6c8c2	0	0	0	0	0	0	1	0	0	0	0	0	0	0	0	0	0	0	0	0	0	0	0	1	0	0	0	0	0	0	0	0	0	0	0	0	0	2	1	0	0	0	0	0	0	0	0	0	0
13722.58cfa831e4b0c9d6adf6c9d3	1	0	0	0	1	0	1	5	0	0	1	0	1	0	0	0	0	0	1	0	0	0	0	0	0	0	0	0	0	0	0	0	0	0	0	0	0	0	0	0	0	0	0	0	0	0	0	0	0
13722.58cfa832e4b0c9d6adf6cf1a	1	0	0	0	0	0	0	2	0	2	77	1	27	0	1427	0	29	1	20	1	15	2	5	25974	54	23	78	7	3	17	27	203	8	12	247	12	13	73091	1886	793	17	1498	381	10213	2906	149	5	5	70
13722.58cfa831e4b0c9d6adf6cb44	1	0	0	0	2	0	2	2	0	0	0	0	0	0	0	0	0	0	0	0	0	0	0	0	0	0	0	0	0	0	0	0	0	0	0	0	0	0	0	0	0	0	0	0	0	0	0	0	0
13722.58cfa832e4b0c9d6adf6d658	0	0	0	0	0	0	0	1	0	0	0	0	0	0	0	0	0	0	0	0	0	0	0	0	0	0	0	0	0	0	0	0	0	0	0	0	0	0	0	0	0	0	0	0	0	0	0	0	0
13722.58cfa830e4b0c9d6adf6c22a	2	0	0	0	1	0	0	2	0	0	0	0	0	0	1	0	0	0	0	0	0	0	0	0	0	0	0	0	0	0	0	0	0	0	0	0	0	0	0	0	0	0	0	0	0	0	0	0	0
13722.58cfa82ee4b0c9d6adf6af98	14	0	0	4	5	0	5	7	0	0	0	0	0	0	1	0	1	0	1	0	0	0	0	0	1	0	1	0	0	0	0	0	0	0	1	0	0	0	0	0	0	0	0	0	0	0	0	0	0
13722.58cfa830e4b0c9d6adf6ba66	4	0	0	1	2	0	6	3	0	0	2	0	1	0	1	0	1	0	0	0	0	0	0	0	1	0	1	0	0	0	0	0	0	0	0	0	0	0	0	0	0	0	0	0	0	0	0	0	0
13722.58cfa832e4b0c9d6adf6d078	0	0	0	0	0	0	0	0	0	0	0	0	0	0	0	0	0	0	0	0	0	0	0	0	0	0	0	0	0	0	0	0	0	0	0	0	0	0	1	0	0	0	0	0	0	0	0	0	0
13722.58cfa831e4b0c9d6adf6c35e	0	0	0	0	0	0	0	2	0	0	0	0	0	0	0	0	0	0	0	0	0	0	0	0	0	0	0	0	0	0	0	0	0	0	0	0	0	0	0	0	0	0	0	0	0	0	0	0	0
13722.58cfa831e4b0c9d6adf6cbdd	0	0	0	0	0	0	3	3	0	0	0	0	0	0	0	0	0	0	0	0	0	0	0	0	0	0	0	0	0	0	0	0	0	0	0	0	0	0	0	0	0	0	0	0	0	0	0	0	0
13722.58cfa832e4b0c9d6adf6d655	2	0	0	0	0	0	0	1	0	0	0	221	93	0	2	0	1	0	1	0	0	0	0	1	0	0	1	0	0	0	2	1	0	0	4	0	0	373	7	0	0	0	0	0	0	0	0	0	0
13722.58cfa832e4b0c9d6adf6ce18	2	0	1	0	0	0	2	1	0	0	0	0	0	0	0	0	0	0	0	0	0	0	0	0	1	0	1	0	0	0	0	0	0	0	0	0	0	0	0	0	0	0	0	0	0	0	0	0	0
13722.58cfa831e4b0c9d6adf6c6a0	1	0	2	0	0	0	1	3	0	0	48	0	0	0	149	1	15	0	5	0	0	0	0	12	5	0	2	0	0	2	3	7	0	0	6	0	0	1639	8	0	0	0	0	23	1	0	0	0	0
13722.58cfa832e4b0c9d6adf6d038	2	0	0	0	0	0	1	3	0	0	0	0	0	0	0	0	0	0	0	0	0	0	0	0	1	0	1	0	0	0	0	0	0	0	0	0	0	0	0	0	0	0	0	0	0	0	0	0	0
13722.58cfa831e4b0c9d6adf6c3f2	2	0	0	0	0	0	0	0	0	0	0	0	0	0	0	0	0	0	0	0	0	0	0	0	1	0	0	0	0	0	0	0	0	0	0	0	0	0	0	0	0	0	0	0	0	0	0	0	0
13722.58cfa831e4b0c9d6adf6cb54	1	0	0	0	2	0	1	2	0	0	0	0	0	0	0	0	0	0	0	0	0	0	0	0	1	0	1	0	0	0	0	0	0	0	0	0	0	0	0	0	0	0	0	0	0	0	0	0	0
13722.58cfa831e4b0c9d6adf6c56b	2	0	0	0	1	0	1	4	0	0	0	0	0	0	0	0	0	0	0	0	0	0	0	0	0	0	1	0	0	0	0	0	0	0	0	0	0	0	0	0	0	0	0	0	0	0	0	0	0
13722.58cfa831e4b0c9d6adf6cbbd	1	0	0	1	0	0	3	0	0	0	0	0	0	0	0	0	0	0	0	0	0	0	0	0	0	0	1	0	0	0	0	1	0	0	0	0	0	0	0	0	0	0	0	0	0	0	0	0	0
13722.58cfa832e4b0c9d6adf6d35a	0	0	0	0	0	0	0	0	0	0	0	0	0	0	0	0	0	0	0	0	0	0	0	0	1	0	0	0	0	0	0	0	0	0	0	0	0	0	0	0	0	0	0	0	0	0	0	0	0
13722.58cfa831e4b0c9d6adf6ca76	0	0	0	0	2	6	2	1	0	0	0	0	0	0	0	0	0	0	0	0	0	0	0	0	1	0	0	0	0	0	0	0	0	0	0	0	0	0	0	0	0	0	0	0	0	0	0	0	0
13722.58cfa831e4b0c9d6adf6cbee	0	0	0	0	0	0	0	0	0	0	0	0	0	0	0	0	0	0	0	0	0	0	0	0	0	0	0	0	0	0	0	0	0	0	0	0	0	0	0	0	0	0	0	0	0	0	0	0	0
13722.58cfa831e4b0c9d6adf6cac2	0	0	0	0	2	0	6	2	0	0	1	0	0	0	0	0	0	0	0	0	0	0	0	0	0	0	0	0	0	0	0	0	0	0	0	0	0	0	0	0	0	0	0	0	0	0	0	0	0
13722.58cfa832e4b0c9d6adf6d01c	0	0	0	0	0	0	0	1	0	0	0	0	0	0	0	0	0	0	0	0	0	0	0	0	0	0	0	0	0	0	0	0	0	0	0	0	0	0	0	0	0	3	0	1	0	0	0	0	0
13722.58cfa830e4b0c9d6adf6bfce	3	0	0	0	0	0	3	4	0	1	0	0	0	0	0	0	0	0	0	0	0	0	0	0	3	1	1	0	0	0	0	0	0	0	0	0	0	0	1	0	0	0	0	0	0	0	0	0	0
13722.58cfa831e4b0c9d6adf6c340	4	0	1	2	1	0	0	4	0	0	0	0	0	0	0	0	0	0	0	0	0	1	0	0	1	0	0	0	0	0	0	0	0	0	0	0	0	0	0	0	0	0	0	0	1	0	0	0	0
13722.58cfa831e4b0c9d6adf6cd8a	3	0	0	0	1	0	1	5	0	0	0	0	0	0	0	0	0	0	0	0	0	0	0	0	0	0	5	0	0	0	0	0	0	0	0	0	0	1	0	0	0	0	0	0	0	0	0	0	0
13722.58cfa832e4b0c9d6adf6d406	0	0	0	0	0	0	0	1	0	0	0	0	0	0	0	0	0	0	0	0	0	0	0	0	0	0	0	0	0	0	0	0	0	0	0	0	0	0	0	0	0	0	0	0	0	0	0	0	0
13722.58cfa831e4b0c9d6adf6c5ce	2	0	0	0	0	0	0	1	0	0	0	0	0	0	23	0	3	0	0	0	0	0	0	11	0	0	1	0	0	0	0	2	0	0	1	0	0	17	4	0	0	0	0	0	0	0	0	0	0
13722.58cfa831e4b0c9d6adf6c602	1	0	0	0	0	0	1	0	0	0	0	0	0	0	2	0	0	0	0	0	0	0	0	5	0	1	1	0	0	0	0	0	0	0	0	0	0	3	0	0	0	0	0	0	0	0	0	0	0
13722.58cfa82ee4b0c9d6adf6ae6c	2	0	0	0	2	0	1	1	0	0	0	0	1	0	0	0	0	0	0	0	0	0	0	0	0	0	0	0	0	0	0	0	0	0	0	0	0	0	1	0	0	0	0	0	0	0	0	0	0
13722.58cfa831e4b0c9d6adf6c9d4	0	0	1	0	0	0	2	1	0	0	0	0	0	0	3	0	0	0	0	0	0	0	0	0	0	0	0	0	0	0	0	0	0	0	0	0	0	1	0	0	0	0	0	0	0	0	0	0	0
13722.58cfa832e4b0c9d6adf6cfe2	0	0	0	0	1	0	1	2	0	0	0	0	0	0	1	0	0	0	0	0	0	0	1	0	7	0	1	0	0	0	0	0	0	0	0	0	0	0	0	0	0	0	0	0	0	0	0	0	0
13722.58cfa831e4b0c9d6adf6ca86	2	0	1	1	1	0	2	1	0	0	0	0	0	0	0	0	0	0	0	1	0	0	0	0	1	0	0	0	0	0	0	0	0	0	0	0	0	1	1	0	0	0	0	0	0	0	0	0	0
13722.58cfa831e4b0c9d6adf6c80f	2	0	0	1	1	0	4	4	0	0	0	0	0	0	5	0	0	0	1	0	0	0	0	1	2	0	1	0	0	0	0	0	0	0	1	0	0	8	1	0	0	1	1	0	4	0	0	0	0
13722.58cfa831e4b0c9d6adf6cb73	1	0	1	0	0	0	4	3	0	0	0	0	0	0	1	0	0	0	0	0	0	0	0	0	0	0	0	0	0	0	0	0	0	0	0	0	0	0	0	0	0	0	0	0	0	0	0	0	0
13722.58cfa831e4b0c9d6adf6cca6	0	0	0	0	1	0	0	1	0	0	0	0	0	0	0	0	0	0	0	0	0	0	0	0	0	0	0	0	0	0	0	0	0	0	0	0	0	0	0	0	0	0	0	0	0	0	0	0	0
13722.58cfa830e4b0c9d6adf6bc9f	1	0	0	0	0	0	2	2	0	0	0	0	0	0	1	0	0	0	0	0	0	0	0	0	0	0	0	0	0	0	0	0	0	0	0	0	0	0	0	0	0	0	1	0	0	0	0	0	0
13722.58cfa830e4b0c9d6adf6bbf4	6	0	1	6	2	0	1	5	0	0	0	0	0	0	0	0	0	0	0	0	0	0	0	0	2	0	0	0	0	0	0	3	0	0	30	0	0	1	0	1	0	0	1	0	0	0	0	0	0
13722.58cfa832e4b0c9d6adf6ce04	0	0	0	0	3	0	1	1	0	0	0	0	0	0	0	0	0	0	0	0	0	1	1	0	24	2	3	0	0	0	0	0	0	0	0	0	0	0	0	0	0	0	0	0	0	0	0	0	0
13722.58cfa831e4b0c9d6adf6cc09	0	0	0	1	0	0	4	4	0	0	0	0	0	0	0	0	0	0	0	0	0	0	0	3	13	0	2	0	0	0	0	0	0	0	0	0	0	8	0	0	0	0	0	0	0	0	0	0	0
13722.58cfa831e4b0c9d6adf6c676	0	0	0	1	0	0	0	0	0	0	0	0	0	0	0	0	0	0	0	0	0	0	0	0	3	0	1	0	0	0	0	0	0	0	0	0	0	0	0	0	0	0	0	0	0	0	0	0	0
13722.58cfa832e4b0c9d6adf6d4c1	0	0	0	0	0	0	1	0	0	0	0	0	0	0	0	0	0	0	0	0	0	0	0	0	0	0	0	0	0	0	0	0	0	0	0	0	0	0	0	0	0	0	0	0	0	0	0	0	0
13722.58cfa831e4b0c9d6adf6c3b2	0	0	0	0	0	0	1	2	0	0	0	0	0	0	2	0	0	0	0	0	0	0	0	0	0	0	0	0	0	0	0	0	0	0	0	0	0	3	0	0	0	0	0	0	0	0	0	0	0
13722.58cfa831e4b0c9d6adf6c408	0	0	0	0	0	0	3	2	0	0	0	0	0	0	0	0	0	0	1	0	0	0	0	0	0	4	1	0	0	2	0	0	0	0	1	0	0	0	0	0	0	0	0	0	1	0	0	0	0
13722.58cfa832e4b0c9d6adf6cf9a	0	0	0	0	0	0	2	6	0	0	0	0	1	0	0	0	0	0	0	0	0	0	0	0	1	0	1	0	0	0	0	0	0	0	0	0	0	0	0	0	0	0	0	0	0	0	0	0	0
13722.58cfa830e4b0c9d6adf6ba81	5	0	0	1	1	0	1	3	0	0	0	0	2	0	2	0	1	0	0	0	0	0	0	0	1	0	0	0	0	0	0	0	0	0	0	0	0	0	0	0	0	0	0	0	0	0	0	0	0
13722.58cfa832e4b0c9d6adf6cfa4	0	0	0	0	0	0	1	2	0	0	0	0	0	0	0	0	1	0	0	0	0	0	0	0	12	1	1	0	0	1	0	0	0	0	0	0	0	0	0	0	0	0	0	0	0	0	0	0	0
13722.58cfa831e4b0c9d6adf6c3e8	0	0	0	1	0	0	2	4	0	0	0	0	0	0	0	0	0	0	0	0	0	0	0	0	1	0	0	0	0	0	0	0	0	0	0	0	0	0	0	0	0	0	0	0	0	0	0	0	0
13722.58cfa831e4b0c9d6adf6ccc2	7	0	1	4	0	0	0	1	0	0	1	0	0	0	2	0	0	0	0	0	2	0	0	0	1	0	2	0	0	0	0	0	0	0	1	0	0	4	0	0	0	0	0	0	0	0	0	0	0
13722.58cfa831e4b0c9d6adf6c3e6	0	0	0	0	0	0	0	0	0	0	0	0	0	0	0	0	0	0	0	0	0	0	0	0	0	0	0	0	0	0	0	0	0	0	0	0	0	0	1	0	0	0	0	0	0	0	0	0	0
13722.58cfa830e4b0c9d6adf6c1e8	0	0	0	0	0	0	5	6	0	0	0	0	0	0	0	0	1	0	0	0	0	0	0	0	0	0	0	0	0	0	0	0	0	0	0	0	0	0	0	0	0	0	0	0	0	0	0	0	0
13722.58cfa831e4b0c9d6adf6cd50	0	0	0	1	1	0	3	0	0	0	0	0	1	0	1	0	0	0	0	0	0	0	0	0	2	0	0	0	0	0	0	0	0	0	0	0	0	1	0	0	0	0	0	0	0	0	0	0	0
13722.58cfa832e4b0c9d6adf6cefc	0	0	0	0	0	0	2	3	0	0	0	38	3	0	1	0	0	0	0	0	0	0	0	0	0	0	0	0	0	0	0	0	0	0	0	0	0	0	0	0	0	0	0	0	0	0	0	0	0
13722.58cfa832e4b0c9d6adf6d476	1	0	0	0	0	0	0	1	0	0	0	0	0	0	0	0	0	0	0	0	0	0	0	0	1	0	0	0	0	0	0	0	0	0	0	0	0	0	0	0	0	0	0	0	1	0	0	0	0
13722.58cfa831e4b0c9d6adf6cd56	0	0	0	1	1	0	3	4	0	0	0	0	0	0	1	0	1	0	0	0	0	0	1	0	2	0	1	0	0	0	0	0	0	0	0	0	0	0	0	0	0	0	0	0	0	0	0	0	0
13722.58cfa831e4b0c9d6adf6cca3	0	0	0	0	0	0	1	0	0	0	0	0	0	0	0	0	0	0	0	0	0	0	0	0	0	0	0	0	0	0	0	0	0	0	0	0	0	0	0	0	0	0	0	0	0	0	0	0	0
13722.58cfa830e4b0c9d6adf6c126	0	0	0	0	1	0	2	2	0	0	0	0	0	0	1	0	0	0	0	0	0	0	0	0	2	0	0	0	0	0	0	0	0	0	0	0	0	0	0	0	0	0	0	0	1	0	0	0	0
13722.58cfa831e4b0c9d6adf6c77f	0	0	0	0	0	0	0	0	0	0	0	0	0	0	4	0	0	0	0	0	0	0	0	0	1	0	0	0	0	0	0	0	0	0	0	0	0	4	0	0	0	0	0	0	0	0	0	0	0
13722.58cfa830e4b0c9d6adf6c206	1	0	0	0	0	0	1	5	0	0	0	0	0	0	0	0	0	0	0	0	0	0	0	0	1	0	1	0	0	0	0	0	0	0	0	0	0	0	0	0	0	0	0	0	0	0	0	0	0
13722.58cfa831e4b0c9d6adf6c826	0	0	1	0	0	0	0	6	0	0	0	0	0	0	0	0	0	0	0	0	0	0	0	0	1	0	0	0	0	0	0	0	0	0	0	0	0	0	0	0	0	0	0	0	0	0	0	0	0
13722.58cfa82fe4b0c9d6adf6b9ab	3	0	0	1	0	0	4	0	0	0	0	0	2	0	0	0	0	0	0	0	0	0	0	1	0	1	0	0	0	0	0	0	0	0	0	0	0	1	0	0	0	1	0	0	0	0	0	0	0
13722.58cfa832e4b0c9d6adf6d170	1	0	1	0	1	0	0	1	0	0	0	0	1	0	1	0	0	0	2	0	0	0	0	0	0	0	3	0	0	0	0	0	0	0	0	0	0	0	0	0	0	0	0	0	0	0	0	0	0
13722.58cfa831e4b0c9d6adf6c5cc	0	0	0	0	1	0	1	0	0	0	0	0	0	0	0	0	0	0	0	0	0	0	0	0	0	0	0	0	0	0	0	0	0	1	1	0	0	1	1	0	0	0	0	0	0	0	0	0	0
13722.58cfa831e4b0c9d6adf6c47b	3	0	0	2	0	0	0	3	0	0	0	0	0	0	0	0	0	0	0	0	0	0	0	0	0	0	0	0	0	0	0	0	0	0	0	0	0	0	0	0	0	0	0	0	0	0	0	0	0
13722.58cfa82fe4b0c9d6adf6b81e	70	0	1	1	1	1	4	3	1	0	4	0	2	0	4	0	4	1	3	0	0	2	0	3	0	0	4	0	0	1	1	1	0	0	8	0	0	8	1	0	0	0	0	1	1	0	0	0	0
13722.58cfa832e4b0c9d6adf6d036	0	0	0	0	0	0	0	2	0	0	0	0	0	0	0	0	0	0	0	0	0	0	0	0	0	0	0	0	0	0	0	0	0	0	0	0	0	0	0	0	0	0	0	0	0	0	0	0	0
13722.58cfa832e4b0c9d6adf6d0f0	4	0	0	0	0	0	2	2	1	0	0	0	0	0	0	0	0	0	0	0	0	0	0	0	1	0	1	0	0	0	0	0	0	0	0	0	0	0	0	0	0	0	0	0	0	0	0	0	0
13722.58cfa831e4b0c9d6adf6cb72	3	0	0	0	0	0	0	0	0	0	0	0	0	0	0	0	0	0	0	0	0	0	0	0	0	0	0	0	0	0	0	0	0	0	0	0	0	1	0	0	0	0	0	0	0	0	0	0	0
13722.58cfa830e4b0c9d6adf6ba86	2	0	0	0	0	0	1	5	0	0	0	0	2	0	1	0	0	0	0	0	0	0	0	1	0	0	3	0	0	0	0	1	0	0	0	0	0	0	0	0	0	0	0	0	0	0	0	0	0
13722.58cfa830e4b0c9d6adf6c2af	0	1	0	0	0	0	0	4	0	0	0	0	0	0	0	0	0	0	1	0	0	0	1	0	3	0	0	0	0	0	0	0	0	0	0	0	0	0	0	0	0	0	0	0	0	0	0	0	0
13722.58cfa831e4b0c9d6adf6c7d8	0	0	1	1	0	0	3	0	0	0	0	0	0	0	1	0	0	0	0	0	0	0	0	0	2	0	0	0	0	0	0	0	0	0	0	0	0	0	0	0	0	0	0	0	0	0	0	0	0
13722.58cfa831e4b0c9d6adf6cd00	1	0	0	0	0	0	1	1	0	0	0	0	0	0	0	0	0	0	0	0	0	0	0	0	1	0	1	0	0	0	0	0	0	0	1	0	0	0	0	0	0	0	0	0	0	0	0	0	0
13722.58cfa832e4b0c9d6adf6d17b	5	0	0	2	0	0	5	3	0	0	0	0	0	0	0	0	1	0	0	0	0	0	0	0	12	3	1	0	0	0	0	0	0	0	0	0	0	0	0	1	0	0	0	0	0	0	0	0	0
13722.58cfa831e4b0c9d6adf6c9b5	0	0	0	0	0	0	4	0	0	0	0	0	1	0	0	0	0	0	0	0	0	0	0	0	0	1	0	0	0	0	0	0	0	0	0	0	0	0	0	0	0	0	0	0	0	0	0	0	0
13722.58cfa832e4b0c9d6adf6ce56	0	0	0	0	0	0	4	2	0	0	0	0	0	0	0	0	0	0	0	0	0	0	0	0	4	0	0	0	0	0	0	1	0	0	0	0	0	0	0	0	0	0	0	0	0	0	0	0	0
13722.58cfa831e4b0c9d6adf6c40e	1	0	0	0	0	0	2	0	0	0	0	0	0	0	0	0	0	0	0	0	0	0	0	1	0	0	0	0	0	0	0	0	0	0	0	0	0	2	0	0	0	0	0	0	0	0	0	0	0
13722.58cfa831e4b0c9d6adf6c768	3	0	0	2	0	0	1	4	0	0	1	0	1	0	2	0	1	0	0	0	0	0	0	9	1	0	0	0	0	0	0	0	0	0	1	0	0	0	0	0	0	0	0	0	0	0	0	0	0
13722.58cfa82ee4b0c9d6adf6afae	442	0	8	9	7	9	9	3	6	0	15	0	1	0	59	0	108	0	0	0	0	2	3	62	5	0	7	0	0	1	0	22	0	0	29	0	0	35	1	3	0	3	1	2	10	0	1	0	0
13722.58cfa832e4b0c9d6adf6d5f3	1	0	0	0	0	0	0	0	0	0	0	0	0	0	0	0	0	0	0	0	0	0	1	0	2	0	0	0	0	0	0	0	0	0	0	0	0	0	0	0	0	0	0	0	0	0	0	0	0
13722.58cfa82fe4b0c9d6adf6b8a8	6	0	0	4	3	0	2	1	0	0	1	0	0	0	0	0	0	0	0	0	0	0	0	2	2	0	1	0	0	0	0	0	0	0	1	0	0	0	0	0	0	1	0	0	0	0	0	0	0
13722.58cfa832e4b0c9d6adf6d158	1	0	0	0	1	0	1	3	0	0	0	0	0	0	0	0	0	0	0	0	0	0	0	0	0	0	1	0	0	0	0	0	0	0	0	0	0	0	0	0	0	0	0	0	0	0	0	0	0
13722.58cfa831e4b0c9d6adf6cbcd	3	0	0	1	0	0	0	3	0	0	0	0	0	0	0	0	0	0	1	0	0	0	0	0	0	0	0	0	0	0	0	0	0	0	0	0	0	0	0	0	0	0	0	0	0	0	0	0	0
13722.58cfa830e4b0c9d6adf6c12a	1	0	0	1	1	0	5	6	0	0	0	0	1	0	0	0	1	0	0	0	0	0	0	0	0	0	0	0	0	0	0	0	0	0	0	0	0	0	0	0	0	0	0	0	0	0	0	0	0
13722.58cfa830e4b0c9d6adf6c2bc	1	0	0	1	1	0	3	1	0	0	0	0	0	0	0	1	0	0	0	0	0	0	0	0	0	0	0	0	0	0	0	0	0	0	0	0	0	0	0	0	0	0	0	0	0	0	0	0	0
13722.58cfa830e4b0c9d6adf6c25c	0	0	0	0	227	0	2	0	0	0	0	0	0	0	0	0	0	0	0	0	0	0	0	0	0	0	0	0	0	0	0	0	0	0	0	0	0	0	1	0	0	0	0	0	0	0	0	0	0
13722.58cfa832e4b0c9d6adf6ce6a	2	0	0	0	0	0	0	4	0	0	0	0	0	0	0	0	0	0	0	0	0	0	0	0	0	0	9	0	0	0	0	0	0	0	0	0	0	0	0	0	0	0	0	0	0	0	0	0	0
13722.58cfa830e4b0c9d6adf6bf8b	2	0	0	0	0	0	0	3	0	0	0	0	0	0	0	0	0	0	0	0	0	0	0	0	0	1	0	0	0	0	0	0	0	0	0	0	0	0	0	0	0	0	0	0	0	0	0	0	0
13722.58cfa831e4b0c9d6adf6cbaa	1	0	0	0	0	0	0	2	0	0	0	0	0	0	0	0	0	0	0	0	0	0	0	0	0	0	0	0	0	0	0	0	0	0	0	0	0	0	0	0	0	0	0	0	0	0	0	0	0
13722.58cfa82ee4b0c9d6adf6afa4	12	0	1	2	0	1	5	5	0	0	0	0	0	0	0	0	4	0	0	0	0	0	0	1	0	0	1	0	0	0	0	0	0	0	0	0	0	2	0	0	0	0	0	0	0	0	0	0	0
13722.58cfa831e4b0c9d6adf6ca8e	0	0	0	1	1	1	1	8	0	0	0	0	1	0	0	0	0	0	0	0	0	0	0	0	0	0	1	0	0	0	0	0	0	0	0	0	0	1	0	0	0	0	0	0	0	0	0	0	0
13722.58cfa830e4b0c9d6adf6c246	4	0	0	1	0	0	2	3	0	0	0	0	0	0	4	0	1	0	0	0	0	0	0	1	5	0	1	0	0	0	0	0	0	0	0	0	0	6	1	0	0	0	0	0	0	0	0	0	0
13722.58cfa831e4b0c9d6adf6c69c	3	0	0	0	0	0	0	3	0	0	6	0	0	0	436	0	183	0	0	0	0	0	0	9	1	0	1	0	0	0	0	101	0	0	10	0	0	208	4	0	1	0	0	16	0	0	0	0	0
13722.58cfa832e4b0c9d6adf6cea9	0	0	0	0	1	0	0	3	0	0	0	0	0	0	0	0	0	0	0	0	0	0	0	0	0	0	0	0	0	0	0	0	0	0	0	0	0	0	0	0	0	0	0	0	0	0	0	0	0
13722.58cfa831e4b0c9d6adf6c406	0	0	0	0	0	0	0	1	0	0	0	0	0	1	0	0	0	0	0	0	0	0	0	0	0	0	0	0	0	68	1	0	0	5	0	0	0	0	43	0	0	0	0	0	0	1	0	0	0
13722.58cfa831e4b0c9d6adf6cd10	1	0	0	6	0	0	0	0	0	0	0	0	0	0	0	0	0	0	1	0	0	0	0	0	0	0	0	0	0	0	0	0	0	0	2	0	0	0	0	0	0	0	0	0	0	0	0	0	0
13722.58cfa831e4b0c9d6adf6c40a	1	0	0	0	0	0	0	1	0	0	0	0	0	0	0	0	0	0	0	0	0	0	0	0	0	0	0	0	0	0	0	0	0	0	0	0	0	0	0	0	0	0	0	0	0	0	0	0	0
13722.58cfa831e4b0c9d6adf6c7a3	1	0	0	0	0	0	0	4	0	0	1255	0	474	0	180334	2	57	1	0	0	0	0	0	209	1	0	1	0	0	3	0	25	0	1	31	0	0	6929	18	0	1	0	2	1531	0	0	0	0	1
13722.58cfa832e4b0c9d6adf6d392	0	0	0	0	0	0	0	0	0	0	0	0	0	0	0	0	0	0	0	0	0	0	0	0	0	0	0	0	0	0	0	0	0	0	0	0	0	0	0	0	0	0	0	0	0	0	0	0	0
13722.58cfa830e4b0c9d6adf6bd88	11	0	0	2	1	1	4	2	0	0	1	0	0	0	0	0	2	0	0	0	0	0	0	1	0	0	1	0	0	0	0	0	0	0	0	0	0	2	0	0	0	0	0	0	1	0	0	0	0
13722.58cfa832e4b0c9d6adf6cf48	2	0	0	0	1	0	0	4	0	0	0	0	0	0	0	0	0	0	0	0	0	0	0	0	0	0	1	0	0	0	0	0	0	0	0	0	0	2	0	0	0	0	0	0	0	0	0	0	0
13722.58cfa830e4b0c9d6adf6bee8	1	0	0	0	0	0	2	1	0	0	0	0	0	0	0	0	0	0	0	0	0	0	0	0	0	0	0	0	0	0	0	0	0	0	0	0	0	0	0	0	0	0	0	0	0	0	0	0	0
13722.58cfa831e4b0c9d6adf6c60a	6	0	1	0	0	0	1	0	0	0	83	0	2	1	16110	0	1419	1	1	0	0	1	0	1071	2	1	0	0	2	1	1	4	0	0	7	2	0	6582	17	0	1	0	1	510	3	1	0	1	0
13722.58cfa831e4b0c9d6adf6cbb8	0	0	0	0	0	0	0	0	0	0	0	0	0	0	0	0	0	0	0	0	0	0	0	0	1	1	0	0	0	0	0	0	0	0	0	0	0	0	0	0	0	0	0	0	0	0	0	0	0
13722.58cfa82fe4b0c9d6adf6b6b3	1	0	0	0	2	1	1	2	0	0	0	0	1	0	0	0	1	0	0	0	0	0	0	0	0	0	1	0	0	0	0	0	0	0	0	0	0	2	12	0	0	0	0	0	0	0	0	2	0
13722.58cfa832e4b0c9d6adf6d217	0	0	0	0	0	0	1	3	0	0	0	0	0	0	0	0	0	0	0	0	0	0	0	0	2	0	0	0	0	0	0	0	0	0	0	0	0	0	0	0	0	0	0	0	0	0	0	0	0
13722.58cfa832e4b0c9d6adf6cf86	0	0	0	0	0	0	0	1	0	0	0	0	0	0	1	0	0	0	0	0	0	0	0	0	0	0	0	0	0	1	1	0	1	1	1	0	0	1	2	0	0	0	0	1	0	0	0	0	0
13722.58cfa832e4b0c9d6adf6cff4	1	0	0	0	1	0	2	3	0	0	4	0	0	0	0	2	7	1	0	0	0	0	1	0	2	1	1	0	0	0	0	0	0	0	0	0	0	0	0	57	43	10	233	1	72	3122	0	0	2
13722.58cfa831e4b0c9d6adf6c746	0	0	0	0	0	0	0	0	0	0	0	0	0	0	1	0	0	0	0	0	0	0	0	0	0	0	0	0	0	0	0	0	0	0	0	0	0	2	1	0	0	0	0	0	0	0	0	0	0
13722.58cfa831e4b0c9d6adf6c819	3	0	0	0	0	0	1	3	0	0	0	0	2	0	81420	0	243	10	0	0	0	0	0	217	2	1	1	0	0	4	5	0	0	1	324	0	1	797	1457	2	1	2	1	141	1	0	0	0	0
13722.58cfa831e4b0c9d6adf6c438	5	0	0	0	0	0	1	1	0	0	0	0	0	0	0	0	0	0	0	0	0	0	0	0	1	0	1	0	0	0	0	1	0	0	0	0	0	0	0	0	0	0	0	0	0	0	0	0	0
13722.58cfa82fe4b0c9d6adf6b932	1	1	1	1	1	0	2	4	0	0	8	0	2	0	105	0	17	0	0	0	0	0	0	14	2	0	0	0	0	0	1	8	0	0	6	0	0	46	2	0	1	2	1	0	0	0	0	0	0
13722.58cfa831e4b0c9d6adf6cbac	2	0	0	1	0	0	2	4	0	0	0	0	0	0	1	0	0	0	0	0	0	0	0	0	10	1	3	0	0	0	0	0	0	0	0	0	0	0	1	0	0	0	0	0	0	0	0	0	0
13722.58cfa832e4b0c9d6adf6d5fc	0	0	0	0	0	0	1	0	0	0	0	0	0	0	0	0	0	0	0	0	0	0	0	0	1	0	0	0	0	0	0	0	0	0	0	0	0	0	0	0	0	0	0	0	0	0	0	0	0
13722.58cfa831e4b0c9d6adf6c7f0	2	0	0	0	3	0	2	2	0	0	1	0	0	0	2631	0	8	0	0	0	0	0	0	11	1	0	0	0	0	0	0	0	0	0	11	0	0	34	55	0	0	0	0	4	0	0	0	0	0
13722.58cfa831e4b0c9d6adf6cc6a	2	0	0	0	2	0	1	1	0	0	0	0	0	0	1	0	0	0	0	0	0	0	3	0	8	0	0	0	0	0	0	0	0	0	0	0	0	0	0	0	0	0	0	0	0	0	0	0	0
13722.58cfa832e4b0c9d6adf6d4ad	0	0	0	0	0	0	1	6	0	0	0	0	0	0	0	0	0	0	0	0	0	0	0	0	0	0	0	0	0	0	0	0	0	0	0	0	0	0	0	0	0	0	0	0	0	0	0	0	0
13722.58cfa831e4b0c9d6adf6cb3c	0	0	0	0	1	0	2	3	0	0	0	0	0	0	0	0	0	0	0	0	0	0	0	0	0	0	0	0	0	0	0	0	0	0	0	0	0	0	0	0	0	1	0	0	0	0	0	0	0
13722.58cfa832e4b0c9d6adf6d18a	0	0	0	0	0	0	0	0	0	0	0	0	0	0	0	0	0	0	0	0	0	1	0	0	1	0	0	0	0	0	0	0	0	0	0	0	0	0	0	0	0	0	0	0	0	0	0	0	0
13722.58cfa832e4b0c9d6adf6ce08	0	0	0	1	2	0	1	2	0	0	0	0	0	0	0	0	0	0	0	0	0	0	1	0	14	0	2	0	0	0	0	0	0	0	0	0	0	0	0	0	0	0	0	0	0	0	0	0	0
13722.58cfa831e4b0c9d6adf6c760	0	0	0	1	0	0	0	1	0	0	0	0	0	0	0	0	0	0	0	0	0	0	0	0	2	0	0	0	0	0	0	0	0	0	0	0	0	0	0	0	0	0	0	0	0	0	0	0	0
13722.58cfa831e4b0c9d6adf6c5a0	1	0	0	0	0	0	3	2	0	0	1	0	0	0	12	0	0	0	0	0	0	0	0	0	0	0	0	0	0	0	0	0	0	0	0	0	0	24	0	0	0	0	0	0	0	0	0	0	0
13722.58cfa831e4b0c9d6adf6c7e7	5	0	2	0	0	1	4	4	1	2	6243	1	444	1	13706	4	4437	2	1	0	13	2	1	18382	7	2	12	4	2	20	4	868	1	3	7806	5	6	6855	83	7	7	2	6	1288	13	2	2	0	8
13722.58cfa831e4b0c9d6adf6c338	0	0	0	0	0	0	1	2	0	0	0	0	0	0	2	0	0	0	0	0	0	0	0	0	0	0	0	0	0	0	0	0	0	0	0	0	0	3	0	0	0	0	0	0	0	0	0	0	0
13722.58cfa831e4b0c9d6adf6cbd4	1	0	0	1	0	0	1	2	0	0	0	0	0	0	0	0	0	0	0	0	0	0	0	0	1	0	1	0	0	0	0	0	0	0	0	0	0	0	0	0	0	0	0	0	0	0	0	0	0
13722.58cfa831e4b0c9d6adf6c59e	1	0	0	0	0	0	3	2	0	0	1	0	0	0	12	0	0	0	0	0	0	0	0	0	0	0	0	0	0	0	0	0	0	0	0	0	0	24	0	0	0	0	0	0	0	0	0	0	0
13722.58cfa831e4b0c9d6adf6c35a	0	0	0	0	0	0	0	0	0	0	0	0	0	0	0	0	0	0	0	0	0	0	0	0	0	0	0	0	0	0	0	0	0	0	0	0	0	0	0	0	0	0	0	0	0	0	0	0	0
13722.58cfa830e4b0c9d6adf6bf52	2	0	7	0	0	0	1	2	0	0	0	0	0	0	13	1	14	1	0	0	0	0	0	2	2	0	0	0	0	0	0	0	0	0	0	0	0	16	0	0	0	0	0	1	2	0	0	0	0
13722.58cfa831e4b0c9d6adf6c68c	2	0	1	0	0	0	1	0	0	0	0	0	0	0	0	0	0	0	0	0	0	0	0	0	0	0	2	0	0	0	0	0	0	0	0	0	0	2	0	0	0	0	0	0	0	0	0	0	0
13722.58cfa831e4b0c9d6adf6cb92	1	0	0	0	1	0	1	3	0	0	0	0	1	0	0	0	0	0	0	0	0	0	0	0	0	0	1	0	0	0	0	0	0	0	0	0	0	0	0	0	0	0	0	0	0	0	0	0	0
13722.58cfa831e4b0c9d6adf6cdc5	0	0	0	0	2	0	1	1	0	0	0	0	0	0	1	0	0	0	0	0	0	0	0	1	0	0	0	0	0	0	1	0	0	0	0	0	0	0	0	0	0	0	0	0	0	0	0	0	0
13722.58cfa832e4b0c9d6adf6ce9d	3	0	0	2	23	0	1	3	0	0	0	0	1	0	0	0	0	0	0	0	0	0	0	0	0	0	0	0	0	0	0	0	0	0	0	0	0	0	1	0	0	0	0	0	0	0	0	0	0
13722.58cfa831e4b0c9d6adf6c432	0	0	1	0	3	0	4	2	0	0	0	0	0	0	0	0	0	0	0	0	0	0	0	0	3	0	1	0	0	0	0	0	0	0	0	0	0	0	0	0	0	0	0	0	0	0	0	0	0
13722.58cfa830e4b0c9d6adf6c24e	1	0	0	0	1	1	6	5	0	0	1	0	0	0	0	0	0	0	0	0	0	0	0	0	0	0	0	0	0	0	0	0	0	0	0	0	0	1	0	0	0	0	0	0	0	0	0	0	0
13722.58cfa831e4b0c9d6adf6c531	0	0	0	1	0	0	4	7	0	0	0	0	0	0	0	0	0	0	0	0	0	0	0	0	0	0	0	0	0	0	0	0	0	0	0	0	0	0	0	0	0	0	0	0	0	0	0	0	0
13722.58cfa831e4b0c9d6adf6c70c	0	0	0	0	0	0	2	2	2	0	117654	0	27785	3	59250	0	432	0	3	1	3	0	0	2672	7	1	11	2	4	28	0	122	1	11	297	6	20	7465	104	2	0	1	5	26	3	0	0	0	0
13722.58cfa82de4b0c9d6adf6a714	18	0	0	0	0	0	6	37	0	1	8	0	0	0	0	0	2	0	7	0	0	1	0	1	9	1	16	0	0	21	0	3	0	0	0	0	0	5	18	0	0	0	0	0	0	0	0	0	0
13722.58cfa82de4b0c9d6adf6a624	50	0	3	0	0	0	2	26	0	0	0	0	0	0	7	0	1	0	0	0	0	1	0	7	0	1	3	0	0	0	0	1	0	0	0	0	0	13	1	0	0	5	1	0	4	0	0	0	0
13722.58cfa82ee4b0c9d6adf6a95a	3	0	0	3	1	2	1	14	0	0	67	1	40	0	411	1	2	0	2	0	0	1	0	1	1	0	3	0	0	6	1	87	0	2	21	0	0	1812	8	0	0	1	0	33	2	0	0	0	0
13722.58cfa82ee4b0c9d6adf6a8ea	1	0	0	0	0	0	0	13	0	0	0	0	0	0	0	0	0	0	0	0	0	0	0	0	3	0	1	0	0	0	0	0	0	0	0	0	0	0	0	0	0	0	0	0	0	0	0	0	0
13722.58cfa82de4b0c9d6adf6a61a	38	0	2	0	4	0	0	8	0	0	0	0	0	0	6	0	3	0	1	0	0	3	0	2	1	0	9	0	0	2	0	1	0	1	0	0	0	6	11	0	0	2	5	0	4	1	0	0	0
13722.58cfa83ce4b0c9d6adf72fd8	195	0	10	2	2	0	2	21	23	0	1	0	0	0	14	0	21	0	0	0	0	1	0	11	4	1	10	2	0	1	0	6	0	0	47	0	0	48	8	7	4	29	28	11	83	0	0	0	2
13722.58cfa82de4b0c9d6adf6a716	11	0	0	0	0	0	0	12	0	0	1	0	0	1	1	0	0	0	1	0	0	0	0	0	5	0	3	0	0	1	0	1	0	0	0	0	0	0	7	0	0	0	0	0	0	0	0	0	0
13722.58cfa82ee4b0c9d6adf6aa34	5	0	1	4	0	0	2	21	0	0	1	0	1	0	0	0	0	0	0	0	0	0	0	2	0	0	0	0	1	1	0	0	0	1	0	0	1	6	1	0	0	0	0	0	0	0	0	0	0
13722.58cfa82de4b0c9d6adf6a784	18	0	0	0	0	0	1	15	0	0	0	0	0	0	2	0	1	0	13	0	0	0	0	31	0	6	37	0	0	0	0	2	0	0	0	0	0	20	1	0	0	1	0	0	0	0	0	0	0
13722.58cfa82de4b0c9d6adf6a73a	2	0	0	0	0	0	5	25	0	0	0	0	0	0	0	0	1	0	1	0	0	1	1	5	13	1	5	0	0	12	0	2	0	0	0	0	0	1	6	0	0	1	0	0	0	0	0	0	0
13722.58cfa82ee4b0c9d6adf6ae4e	8	0	0	0	0	0	2	15	0	0	0	0	0	0	0	0	0	0	1	0	0	0	0	1	0	0	2	0	0	0	0	0	0	0	0	0	0	0	0	0	0	0	0	0	0	0	0	0	0
13722.58cfa82ee4b0c9d6adf6ade9	19	0	0	0	2	1	4	18	0	0	0	0	0	0	0	0	0	2	0	0	0	0	0	0	1	1	2	0	0	0	0	0	0	0	1	0	0	1	0	0	0	0	0	0	2	0	0	0	0
13722.58cfa82de4b0c9d6adf6a5d0	1229	0	2	18	0	0	5	36	5	0	4	0	1	0	95	0	17	0	35	0	1	0	0	24	5	32	18	0	0	1	0	1	1	0	25	0	0	31	16	3	1	21	35	5	170	1	0	0	2
13722.58cfa82ee4b0c9d6adf6adf2	3	0	0	0	1	0	0	6	0	0	0	0	0	0	0	0	0	0	0	0	0	0	0	0	0	1	11	0	0	0	0	0	0	0	0	0	0	0	1	0	0	0	0	0	0	0	0	0	0
13722.58cfa82ee4b0c9d6adf6ada4	4	0	0	0	0	0	1	16	0	0	0	0	0	0	0	0	0	0	0	0	0	0	0	0	5	0	2	0	0	0	0	0	0	0	0	0	0	0	0	0	0	0	0	0	0	0	0	0	0
13722.58cfa82ee4b0c9d6adf6ac34	50	0	10	0	2	1	1	14	0	0	2	0	6	0	26	1	47	4	0	1	0	0	0	1	2	1	5	0	0	0	0	0	0	0	4	0	0	68	0	2	0	3	3	18	12	0	0	0	1
13722.58cfa82ee4b0c9d6adf6a9ee	1	0	0	0	0	0	0	13	0	0	0	0	0	0	1	0	0	0	0	0	0	0	0	0	2	0	0	0	0	0	0	0	0	0	0	0	0	0	0	0	0	0	0	0	0	0	0	0	0
13722.58cfa830e4b0c9d6adf6ba4c	11	0	0	0	0	0	0	24	0	0	0	0	0	0	11	0	6	0	0	0	0	0	0	1	5	0	2	0	0	0	0	2	0	0	0	0	0	0	21	0	0	2	0	0	2	0	0	0	0
13722.58cfa82ee4b0c9d6adf6ab14	2	0	0	0	0	0	0	2	0	0	0	0	0	0	0	0	0	0	0	0	0	0	0	0	1	0	0	0	0	0	0	0	0	0	0	0	0	0	0	0	0	0	0	0	0	0	0	0	0
13722.58cfa82de4b0c9d6adf6a546	103	0	1	37	42	0	1	24	0	0	0	0	0	0	4	0	3	0	29	0	0	3	0	2	65	6	177	0	0	4	0	0	0	1	1	0	0	7	8	0	0	1	0	2	14	0	0	0	0
13722.58cfa83ce4b0c9d6adf73186	12523	0	78	109	4	8	43	0	4	0	82	4	17	6	6280	7	846	12	13	2	12	14	4	936	24	17	98	20	8	32	18	373	3	4	234	21	64	25647	190	19	10	134	320	641	818	3	2	3	5
13722.58cfa82ee4b0c9d6adf6a91c	69	0	0	0	0	0	1	26	0	0	0	0	0	0	0	0	0	0	0	0	0	0	0	0	1	0	0	0	0	0	0	0	0	0	0	0	0	0	0	0	0	0	0	0	0	0	0	0	0
13722.58cfa82ee4b0c9d6adf6ac2c	15	0	0	0	1	0	2	25	0	0	1	0	0	0	3	0	0	0	0	0	0	0	0	2	7	0	3	0	0	0	0	0	0	0	0	0	0	6	0	0	0	0	1	0	0	0	0	0	0
13722.58cfa83ce4b0c9d6adf72ee6	16	0	29	4	0	1	3	16	0	0	6	0	2	0	2	4	5	46	2	0	0	0	1	6	1	2	5	0	0	5	1	1	3	0	5	2	0	412	13	0	0	0	0	0	2	0	0	0	1
13722.58cfa82de4b0c9d6adf6a548	20	0	0	0	0	0	5	29	0	0	0	0	0	0	3	0	1	0	4	0	0	0	0	0	4	0	4	0	0	0	0	0	0	0	0	0	0	2	3	0	0	0	0	1	1	0	0	0	0
13722.58cfa82ee4b0c9d6adf6aca2	3	0	0	0	1	0	1	29	0	0	0	0	0	0	0	0	1	0	0	0	0	0	0	0	1	1	6	1	0	0	0	0	0	0	0	0	0	0	0	0	0	1	0	0	1	0	0	0	0
13722.58cfa83ce4b0c9d6adf730c6	67	0	0	0	2	1	1	13	0	0	0	0	0	0	3	0	4	0	1	0	0	0	0	8	0	0	1	0	0	0	0	1	0	0	1	0	0	3	0	0	0	0	0	0	4	0	0	0	0
13722.58cfa82de4b0c9d6adf6a6e0	139	0	1	0	0	0	7	32	3	0	2	0	0	0	2	0	0	1	1	2	0	1	0	4	5	0	10	0	0	5	4	2	2	0	28	5	0	23	55	6	1	13	16	2	72	6	0	0	0
13722.58cfa83ce4b0c9d6adf730e8	11	0	1	41	2	0	0	30	0	0	0	0	0	1	3	0	5	0	0	0	0	0	0	0	1	0	1	0	0	0	1	0	0	1	0	0	0	4	1	0	0	0	0	0	1	0	0	0	0
13722.58cfa82ee4b0c9d6adf6a953	1	0	1	0	1	0	2	15	0	0	0	0	0	0	1	0	0	0	0	0	0	0	0	0	0	0	3	0	0	0	0	1	0	0	0	0	0	1	1	0	0	0	0	0	1	0	0	0	0
13722.58cfa82ee4b0c9d6adf6ad65	6	0	1	1	1	0	0	13	0	0	0	0	0	0	4	0	0	0	1	0	0	0	0	0	0	0	0	0	0	0	0	0	0	0	0	0	0	5	0	0	0	1	0	0	0	0	0	0	0
13722.58cfa83ce4b0c9d6adf72ee4	589	0	1	4	1	0	3	45	0	0	2	0	0	0	22	0	11	0	6	0	0	1	2	46	2	0	10	1	0	3	1	5	0	1	8	0	0	104	5	5	0	7	11	19	35	1	0	0	0
13722.58cfa82ee4b0c9d6adf6aeba	14	0	0	0	1	0	0	26	0	0	0	0	0	0	12	0	0	2	0	0	0	1	1	1	9	0	2	0	0	0	0	1	0	0	0	0	0	8	1	0	0	0	0	0	0	0	0	0	0
13722.58cfa82ee4b0c9d6adf6aa94	17	0	2	0	1	0	0	30	0	0	0	0	0	0	0	0	0	0	0	0	0	0	0	1	5	0	0	0	0	0	0	0	0	0	0	0	0	1	0	0	0	0	0	0	0	0	0	0	0
13722.58cfa82de4b0c9d6adf6a572	43	0	0	0	0	0	3	19	0	0	1	0	0	0	1	0	2	3	0	0	0	0	0	1	1	0	2	0	0	0	0	0	0	0	8	0	0	5	1	0	0	1	1	0	6	0	0	0	0
13722.58cfa82ee4b0c9d6adf6ac78	24	0	0	0	0	1	1	36	0	0	1	0	0	0	0	0	0	0	0	0	0	0	0	0	0	0	2	0	0	0	0	0	0	0	0	0	0	7	1	0	0	0	0	0	3	0	0	0	0
13722.58cfa82de4b0c9d6adf6a502	71	0	6	0	0	0	2	30	0	0	1	0	0	0	10	0	0	0	0	0	0	1	0	2	1	0	8	0	0	0	0	3	0	0	4	0	0	13	1	0	0	0	0	0	1	0	0	0	0
13722.58cfa82ee4b0c9d6adf6ab2a	0	0	0	0	0	0	2	26	0	0	0	0	0	0	0	0	0	0	1	0	0	0	0	0	0	0	0	0	0	0	0	0	0	0	1	0	0	1	1	0	0	0	0	0	0	0	0	0	0
13722.58cfa82ee4b0c9d6adf6a7ec	25	0	0	0	0	0	7	11	0	0	0	0	0	0	1	0	0	0	0	0	0	0	0	0	4	1	3	0	0	0	0	0	0	0	0	0	0	0	0	0	0	0	0	0	0	0	0	0	0
13722.58cfa82de4b0c9d6adf6a59b	2	0	0	0	0	0	0	14	0	0	0	0	0	0	1	0	0	0	0	0	0	0	0	0	0	0	2	0	0	0	0	0	0	0	0	0	0	0	0	0	0	0	0	0	0	0	0	0	0
13722.58cfa82ee4b0c9d6adf6a997	1	0	0	0	0	0	0	1	0	0	0	0	1	0	0	0	0	0	0	0	0	0	0	0	0	0	0	0	0	1	0	0	0	0	0	0	0	0	0	0	0	0	0	0	0	0	0	0	0
13722.58cfa82ee4b0c9d6adf6ae18	39	0	1	0	1	0	1	24	0	0	0	0	0	0	1	0	0	0	2	0	0	0	0	0	7	2	28	0	0	0	0	0	0	0	0	0	0	1	0	1	0	0	0	0	0	0	0	0	0
13722.58cfa830e4b0c9d6adf6bfbe	2	0	10	0	0	1	3	19	0	0	0	0	0	0	22	0	16	0	0	0	0	1	0	12	3	1	4	0	0	0	0	2	0	0	0	0	0	73	1	0	0	1	0	0	1	0	0	0	0
13722.58cfa82de4b0c9d6adf6a724	29	0	0	0	0	0	4	15	0	0	0	0	0	0	1	0	0	0	2	0	0	0	0	0	5	0	2	0	0	6	0	1	0	0	0	0	0	2	1	0	0	0	0	0	0	0	0	0	0
13722.58cfa82de4b0c9d6adf6a71e	5	0	0	1	0	0	18	16	0	0	6	0	0	5	2	0	1	0	6	0	0	0	0	3	19	5	24	0	0	48	0	1	0	0	0	0	0	0	41	0	0	0	0	0	0	0	0	0	0
13722.58cfa82de4b0c9d6adf6a60e	154	0	0	0	6	0	5	24	0	0	0	1	0	0	11	0	3	3	1	2	0	2	3	2	22	3	60	0	0	0	0	1	0	0	2	0	0	20	2	0	0	2	0	1	3	0	0	0	0
13722.58cfa82ee4b0c9d6adf6a9f8	4	0	0	1	0	0	1	25	0	0	0	0	0	0	0	0	0	0	3	0	0	0	0	0	1	0	6	0	0	0	0	0	0	0	0	0	0	0	0	0	0	1	0	0	0	0	0	0	0
13722.58cfa831e4b0c9d6adf6c8d0	5	0	0	6	0	0	1	28	0	0	0	0	0	32	0	0	0	0	0	0	0	0	0	0	4	0	0	0	0	24	9	0	0	0	0	0	0	1	205	0	0	0	2	0	0	1	149	0	0
13722.58cfa82de4b0c9d6adf6a48a	520	0	1	0	2	1	7	36	27	0	5	0	1	0	64	1	29	1	4	1	0	7	2	22	47	0	63	2	1	1	7	3	1	1	192	1	0	125	23	27	18	89	58	20	315	2	1	3	0
13722.58cfa83ce4b0c9d6adf73168	748	0	7	6	3	1	2	37	0	0	3	0	0	1	16	0	9	0	3	1	0	4	0	16	1	1	9	0	0	3	0	1	0	0	7	0	0	43	18	1	0	11	5	0	29	1	0	1	0
13722.58cfa82ee4b0c9d6adf6ac76	1	0	0	0	0	0	1	22	0	0	0	0	0	0	1	0	1	0	0	0	0	0	0	0	0	0	0	0	0	0	0	0	0	0	0	0	0	1	0	1	0	0	0	0	1	0	0	0	0
13722.58cfa83ce4b0c9d6adf73120	42	0	7	1	0	0	0	18	0	0	1	0	0	0	7	1	0	0	0	0	0	0	1	1	2	1	2	0	0	0	0	2	0	0	0	0	0	3	1	1	0	0	3	1	24	0	0	0	0
13722.58cfa82ee4b0c9d6adf6a8be	2	0	0	0	0	0	0	7	0	0	0	0	0	0	0	0	0	0	0	0	0	0	0	0	0	0	1	0	0	0	0	0	0	0	0	0	0	0	0	0	0	0	0	0	0	0	0	0	0
13722.58cfa82ee4b0c9d6adf6ab00	5	0	0	1	0	0	0	20	0	0	0	1	0	0	0	0	0	0	1	0	0	0	1	0	3	0	5	0	0	0	0	0	0	0	0	0	0	0	1	0	0	0	0	0	1	0	0	0	0
13722.58cfa82de4b0c9d6adf6a46d	9	0	0	9	1	0	0	10	0	0	0	0	0	0	0	0	0	0	3	0	0	0	0	1	6	0	4	0	0	0	0	0	0	0	2	0	0	1	0	0	0	0	1	1	1	0	0	0	0
13722.58cfa82ee4b0c9d6adf6af0c	3	0	0	0	2	0	0	13	0	0	0	0	0	0	0	0	0	0	1	0	0	0	0	0	2	0	4	0	0	0	0	0	0	0	0	0	0	0	1	0	0	0	0	0	2	0	0	0	0
13722.58cfa82de4b0c9d6adf6a71a	4	0	0	0	0	0	11	14	0	0	10	0	0	1	0	0	2	0	4	0	0	0	1	0	8	1	13	0	0	22	0	1	0	0	0	0	0	1	22	0	0	0	0	0	1	0	0	0	0
13722.58cfa82ee4b0c9d6adf6a818	1	0	0	0	0	0	0	1	0	0	0	0	0	0	0	0	0	0	0	0	0	0	0	0	0	0	0	0	0	0	0	0	0	0	0	0	0	0	0	0	0	0	0	0	0	0	0	0	0
13722.58cfa82de4b0c9d6adf6a770	10	0	1	0	2	0	8	7	0	0	0	0	0	1	0	0	0	0	4	0	0	1	1	3	1	1	9	0	0	17	0	0	0	0	1	0	0	2	5	0	0	0	0	0	0	0	0	0	0
13722.58cfa82ee4b0c9d6adf6aace	1	0	0	2	0	0	0	7	0	0	0	0	0	0	0	0	0	0	0	0	0	0	0	0	0	2	2	0	0	0	0	0	0	0	0	0	0	0	2	0	0	3	0	0	10	0	0	0	0
13722.58cfa82ee4b0c9d6adf6ad3f	11	0	0	0	0	0	1	6	0	0	0	0	0	0	0	0	0	0	2	2	0	0	0	1	0	4	45	0	0	0	0	0	0	0	0	0	0	0	0	0	0	0	0	0	0	0	0	0	0
13722.58cfa82ee4b0c9d6adf6aa58	37	0	0	0	0	0	0	17	0	0	0	0	0	0	0	0	0	0	0	0	0	1	0	0	0	0	1	0	0	0	0	0	0	0	0	0	0	0	0	0	0	0	0	0	0	0	0	0	0
13722.58cfa82de4b0c9d6adf6a656	53	0	0	4	1	0	1	12	0	0	0	0	0	0	2	0	0	0	0	0	0	0	0	0	2	1	2	0	0	0	0	0	0	0	0	0	0	1	1	0	0	2	0	0	1	0	0	0	0
13722.58cfa82de4b0c9d6adf6a676	544	0	82	21	3	1	1	24	1	0	4	0	1	6	45	1	46	1	15	1	1	16	0	27	17	5	148	26	2	67	26	6	6	25	36	62	2	264	234	5	1	31	28	2	71	4	2	12	0
13722.58cfa83ce4b0c9d6adf730f0	299	0	0	2	0	1	3	37	18	0	9	0	1	3	16	1	9	0	0	0	0	3	0	12	7	1	33	0	1	2	5	0	2	0	90	1	1	58	21	9	8	60	58	3	136	1	0	0	0
13722.58cfa82fe4b0c9d6adf6b45a	1	0	0	0	85	0	0	15	0	0	0	0	0	0	0	0	0	0	0	0	0	0	0	0	0	1	0	0	0	0	0	0	0	0	0	0	0	0	2	0	0	0	0	0	0	0	0	0	0
13722.58cfa82de4b0c9d6adf6a5d4	16	0	0	3	0	12	0	16	0	0	0	0	0	1	2	0	1	0	0	0	0	0	0	2	2	0	4	0	0	0	0	0	0	0	0	0	0	3	0	0	0	0	0	0	2	0	0	1	0
13722.58cfa82de4b0c9d6adf6a6c0	68	0	0	0	0	0	0	26	0	0	0	0	0	0	0	0	2	0	0	0	0	0	0	2	0	0	0	0	0	0	1	0	0	0	2	0	0	5	7	1	0	2	0	0	0	0	0	0	0
13722.58cfa831e4b0c9d6adf6c6a3	4	0	1	8	5	0	0	20	0	0	0	0	0	0	0	0	0	0	2	0	0	0	0	0	6	0	1	0	0	0	0	0	0	0	0	0	0	0	1	0	0	0	1	0	1	0	0	0	0
13722.58cfa82de4b0c9d6adf6a528	3	0	0	0	0	2	1	9	0	0	0	0	1	0	2	0	1	0	0	0	0	0	1	0	4	0	4	0	0	0	0	0	0	0	0	0	0	0	0	0	0	0	0	0	0	1	1	0	0
13722.58cfa82ee4b0c9d6adf6af48	7	0	0	0	1	0	0	10	0	0	0	0	0	0	0	0	0	0	0	0	0	0	0	0	0	0	1	0	0	0	0	0	0	0	0	0	0	1	0	0	0	0	0	0	1	0	0	0	0
13722.58cfa830e4b0c9d6adf6bb2c	2	0	2	3	4	0	24	12	6	13	143	0	29	168	59794	3	776	3	117	4	0	14	20	101	304	64	267	368	2152	456039	192790	493	21814	58301	288	825	36	6729	560345	1	14	28	9	210	25	733	49	1145	22
13722.58cfa82de4b0c9d6adf6a77d	3	0	0	0	2	0	0	2	0	0	0	0	0	0	0	0	0	0	2	0	0	0	0	1	0	0	5	0	0	0	0	0	0	0	0	0	0	0	0	0	0	0	0	0	0	0	0	0	0
13722.58cfa82ee4b0c9d6adf6ac3a	1	0	0	7	1	0	2	20	0	0	0	0	0	0	1	0	0	0	1	0	0	0	0	0	18	0	4	0	0	0	0	0	0	0	0	0	0	1	0	0	0	0	0	0	1	0	0	0	0
13722.58cfa82de4b0c9d6adf6a721	3	0	1	0	0	0	4	20	0	0	0	0	0	1	1	0	0	0	7	0	0	0	0	2	4	1	5	0	0	9	0	0	0	0	0	0	0	0	4	0	0	0	1	0	0	0	0	0	0
13722.58cfa82ee4b0c9d6adf6acc4	0	0	0	0	0	0	2	15	0	0	0	0	0	0	0	0	0	0	0	0	0	0	0	0	0	1	2	0	0	0	0	0	0	0	0	0	0	1	0	0	0	0	0	0	0	0	0	0	0
13722.58cfa83ce4b0c9d6adf72f94	72	0	0	16	0	0	1	25	0	0	0	0	0	0	2	0	2	0	0	0	0	1	0	3	11	1	26	0	0	1	1	1	0	0	2	0	0	8	6	0	0	2	1	1	6	0	0	0	0
13722.58cfa82ee4b0c9d6adf6a9f6	0	0	0	0	0	0	1	6	0	0	0	0	0	0	0	0	0	0	0	0	0	0	0	0	0	0	0	0	0	0	0	0	0	0	0	0	0	0	0	0	0	0	0	0	0	0	0	0	0
13722.58cfa82ee4b0c9d6adf6a8c4	4	0	0	0	0	0	0	19	0	0	0	0	0	0	0	0	0	0	0	0	0	0	0	0	0	1	0	0	0	0	0	0	0	0	0	0	0	1	0	0	0	2	3	0	2	0	0	0	0
13722.58cfa82ee4b0c9d6adf6af7a	4	0	16	0	1	0	1	15	0	0	0	0	2	0	5	0	1	0	7	5	1	1	3	1	4	12	168	0	0	0	0	1	0	0	0	0	0	1	0	0	0	0	0	0	1	0	0	0	0
13722.58cfa82ee4b0c9d6adf6a98f	1	0	0	1	0	0	0	4	0	0	0	0	0	0	0	0	0	0	0	0	0	0	0	0	1	0	1	0	0	0	0	0	1	0	0	0	0	0	0	0	0	0	0	0	0	0	0	0	0
13722.58cfa82de4b0c9d6adf6a6ec	38	0	1	0	0	0	1	20	0	0	0	0	0	0	0	0	2	1	1	0	0	0	0	0	1	0	6	0	0	0	0	0	0	0	0	0	0	7	1	0	0	4	0	1	7	0	0	0	0
13722.58cfa82ee4b0c9d6adf6af32	4	0	0	0	0	0	2	34	0	0	0	0	0	0	0	0	0	0	0	0	0	0	0	0	0	1	1	0	0	0	0	0	0	0	0	0	0	2	0	0	0	0	0	0	0	0	0	0	0
13722.58cfa82de4b0c9d6adf6a542	488	0	4	2	0	3	1	22	0	0	1	0	1	0	37	0	7	0	1	0	0	0	0	10	5	1	4	0	0	1	1	4	0	0	1	0	0	49	3	1	1	7	4	3	20	1	0	0	0
13722.58cfa831e4b0c9d6adf6c796	4	0	0	1	0	0	0	13	0	0	0	0	0	0	0	0	0	0	1	0	0	1	0	0	5	0	0	0	0	0	0	0	0	0	0	0	0	2	0	0	1	0	0	0	0	0	0	0	0
13722.58cfa82ee4b0c9d6adf6a908	2	0	0	0	0	0	0	2	0	0	0	0	0	0	0	0	0	0	1	0	0	1	0	0	0	0	2	0	0	0	0	0	0	0	0	0	0	0	0	0	0	0	0	0	0	0	0	0	0
13722.58cfa82ee4b0c9d6adf6a7ee	0	0	0	2	0	0	0	7	0	0	0	0	0	0	0	0	0	0	0	0	0	0	0	0	1	0	0	0	0	0	0	0	0	0	0	0	0	0	0	0	0	0	1	0	1	0	0	0	0
13722.58cfa82ee4b0c9d6adf6aa85	9	0	0	0	0	0	1	6	0	0	0	0	0	0	0	0	0	0	2	0	0	2	0	0	0	3	7	0	0	0	0	0	0	0	0	0	0	0	1	0	0	0	0	0	1	0	0	0	0
13722.58cfa830e4b0c9d6adf6baba	6	0	0	1	0	0	0	23	0	0	0	0	0	2837	85	0	3	0	1	0	0	0	0	3	9	1	4	6	20	2457	331	0	86	735	27	3	3	27	2518	0	1	0	0	24	0	5	0	7	0
13722.58cfa830e4b0c9d6adf6ba64	0	0	0	4	0	0	1	14	0	0	1	0	0	5370	57	0	0	0	1	0	0	0	1	0	9	0	3	1	2	324	43	3	13	135	10	1	3	81	2155	0	0	0	0	22	0	3	0	5	0
13722.58cfa832e4b0c9d6adf6d2c8	2	0	0	1	0	0	1	28	0	0	0	0	0	1	1	0	0	0	0	0	0	0	0	0	5	0	0	0	0	0	0	0	0	0	0	0	0	0	0	0	0	0	0	0	0	0	0	0	0
13722.58cfa82ee4b0c9d6adf6a7ea	43	0	10	2	1	0	2	15	0	0	10	0	2	1	679	1	1121	1	4	0	1	0	0	106	4	2	11	1	3	6	1	50	0	0	101	1	1	5178	21	0	0	0	2	2	1	1	0	0	0
13722.58cfa831e4b0c9d6adf6c472	13	0	0	3	0	1	0	11	0	0	0	0	0	0	1	0	6	0	0	0	0	0	0	2	6	0	3	0	0	0	0	2	0	0	1	0	0	35	6	0	0	1	1	0	8	0	0	0	0
13722.58cfa82de4b0c9d6adf6a52c	263	0	0	0	0	0	1	32	2	0	0	0	0	0	22	1	13	1	0	0	0	0	0	14	4	0	0	0	0	0	0	2	0	0	21	0	1	19	5	5	1	6	13	0	64	0	0	0	2
13722.58cfa82ee4b0c9d6adf6af84	0	0	1	0	0	0	0	3	0	0	0	0	0	0	0	0	1	0	1	0	0	0	0	3	0	0	0	0	0	0	0	0	0	0	0	0	0	0	3	0	0	0	0	0	1	0	0	0	0
13722.58cfa82de4b0c9d6adf6a580	286	0	0	1	0	0	1	7	0	0	2	0	1	0	14	0	13	0	1	0	0	0	0	9	5	0	5	0	0	0	0	5	0	0	1	0	0	19	1	1	0	4	2	2	29	0	0	0	0
13722.58cfa82ee4b0c9d6adf6aeec	3	0	0	0	2	0	0	9	0	0	0	0	0	0	1	0	0	0	1	0	0	0	1	1	3	0	22	0	0	0	0	0	0	0	0	0	0	0	2	0	0	0	0	0	1	0	0	0	0
13722.58cfa82ee4b0c9d6adf6a927	0	0	0	0	0	0	0	4	0	0	0	0	0	0	0	0	0	0	0	0	0	0	0	0	0	0	0	0	0	0	0	0	0	0	0	0	0	0	0	0	0	0	0	0	0	0	0	0	0
13722.58cfa830e4b0c9d6adf6c294	9	0	0	74662	2	0	11	8	0	0	1	0	0	0	0	0	0	0	1	0	0	0	0	0	0	0	0	0	0	0	0	0	0	0	0	0	0	1	0	0	0	0	1	1	4	0	0	0	0
13722.58cfa82ee4b0c9d6adf6affe	4	0	0	2	2	2	2	19	0	0	0	0	0	0	0	0	0	0	0	0	0	0	0	0	1	0	3	0	0	0	0	0	0	0	1	0	0	0	0	0	0	0	0	0	6	0	0	0	0
13722.58cfa82ee4b0c9d6adf6ad28	16	0	0	0	0	0	0	7	0	0	0	0	0	0	0	0	0	0	1	1	0	0	0	2	2	6	52	0	0	0	1	0	0	0	0	0	0	0	0	0	0	0	0	0	0	0	0	0	0
13722.58cfa82ee4b0c9d6adf6a916	13	0	0	1	0	0	0	5	0	0	0	0	0	0	0	0	0	0	1	0	0	0	0	0	2	0	2	0	0	0	0	0	0	0	0	0	0	0	0	0	0	0	0	0	10	0	0	0	0
13722.58cfa82ee4b0c9d6adf6aa0c	7	0	1	1	0	0	0	17	0	0	0	0	0	0	0	0	0	0	2	0	0	1	0	1	2	3	3	0	0	0	0	0	0	0	0	0	0	2	2	0	0	0	0	0	0	0	0	0	0
13722.58cfa82de4b0c9d6adf6a556	10	0	1	2	0	0	0	38	0	0	0	0	0	1	4	0	1	0	0	0	0	0	0	20	7	0	13	0	1	9	1	5	0	0	14163	2	1	79	6	0	0	19	6	1	15	22	0	0	0
13722.58cfa82ee4b0c9d6adf6aa74	6	0	0	0	0	0	4	7	0	0	0	0	0	0	0	0	0	0	0	0	0	1	0	0	0	0	0	0	0	0	0	0	0	0	0	0	0	0	0	0	0	0	0	0	1	0	0	0	0
13722.58cfa82ee4b0c9d6adf6ad50	39	0	0	0	1	0	1	14	0	0	0	0	0	0	0	0	0	0	8	1	0	2	1	1	2	5	78	0	0	0	0	0	0	0	0	0	0	1	5	0	0	0	0	0	0	0	0	0	0
13722.58cfa82ee4b0c9d6adf6acb0	9	0	0	0	0	0	2	15	0	0	0	0	0	0	0	0	0	0	0	0	0	0	1	0	3	0	9	0	0	1	0	0	0	0	0	0	0	0	0	0	0	0	0	0	0	0	0	0	0
13722.58cfa82ee4b0c9d6adf6b191	0	0	2	0	0	0	0	5	0	0	0	0	0	0	2	0	3	0	0	0	0	0	0	2	0	0	0	0	0	0	0	3	0	0	0	0	0	2	0	0	0	0	0	0	0	0	0	0	0
13722.58cfa82de4b0c9d6adf6a4c2	61	0	0	12	0	0	0	19	0	0	0	0	0	0	3	0	1	0	0	0	0	0	0	6	3	0	1	0	0	0	0	0	0	0	1	0	0	4	0	0	0	1	2	0	1	0	0	0	0
13722.58cfa83ce4b0c9d6adf72fd0	43	0	0	0	0	0	1	51	0	0	2	0	3	0	8	0	4	2	0	0	0	3	0	6	0	1	3	1	0	99	34	2	16	6	3	19	2	15	11743	2	0	3	0	4	2	372	5897	4	2
13722.58cfa82ee4b0c9d6adf6af70	1	0	0	0	0	0	0	8	0	0	0	0	0	0	0	0	0	0	0	0	0	0	0	0	8	0	2	0	0	0	0	0	0	0	0	0	0	0	0	0	0	0	0	0	0	0	0	0	0
13722.58cfa82ee4b0c9d6adf6adf7	1	0	0	0	0	0	0	8	0	0	0	0	0	0	0	0	0	0	0	0	0	0	0	0	0	0	1	0	0	0	0	0	0	0	0	0	0	0	0	0	0	0	0	0	0	0	0	0	0
13722.58cfa82ee4b0c9d6adf6aade	9	0	0	1	0	0	0	14	0	0	0	0	0	0	0	0	0	0	0	0	0	0	0	0	0	1	2	0	1	0	0	0	0	0	0	0	0	0	1	0	0	0	0	0	0	0	0	0	1
13722.58cfa82ee4b0c9d6adf6aa16	4	0	0	1	0	0	0	8	0	0	0	0	0	0	0	0	0	0	2	0	0	0	0	0	3	1	2	0	0	0	0	0	0	0	0	0	0	0	0	0	0	0	0	0	0	0	0	0	0
13722.58cfa82ee4b0c9d6adf6ac12	36	0	0	0	3	0	0	20	0	0	0	0	0	0	1	0	1	0	0	0	0	0	1	0	20	1	4	0	0	1	0	0	0	0	1	0	0	11	4	5	0	0	1	1	6	0	0	0	0
13722.58cfa82ee4b0c9d6adf6ab28	3	0	0	3	0	0	0	15	0	0	0	0	0	0	0	0	0	0	0	0	0	0	0	3	1	2	1	0	0	0	0	0	0	0	0	0	0	0	0	0	0	0	0	0	0	0	0	0	0
13722.58cfa82ee4b0c9d6adf6adc8	1	0	0	0	0	0	0	22	0	0	0	0	0	0	0	0	0	0	0	0	0	0	0	0	0	0	1	0	0	0	0	0	0	0	0	0	0	2	0	0	0	0	0	0	0	0	0	0	0
13722.58cfa82ee4b0c9d6adf6aa70	9	0	0	0	3	0	1	19	1	0	0	0	0	0	0	0	0	0	0	0	0	0	0	1	1	0	3	0	0	7	0	0	0	0	0	0	0	1	0	0	0	0	0	0	2	0	0	0	0
13722.58cfa832e4b0c9d6adf6d526	1	0	0	0	0	0	0	20	0	0	0	0	0	0	0	0	0	0	0	0	0	0	0	0	0	0	1	0	0	0	0	0	0	0	0	0	0	0	1	0	0	0	0	0	1	0	0	0	0
13722.58cfa830e4b0c9d6adf6bbba	5	0	0	4	0	0	1	21	0	0	0	0	0	0	1	0	1	0	0	0	0	0	0	0	8	0	3	0	1	1	84	0	2	5	0	0	0	2	414	0	0	1	0	0	2	9	0	0	0
13722.58cfa82de4b0c9d6adf6a730	0	0	0	0	0	0	1	6	0	0	0	0	0	0	1	0	0	0	1	0	0	0	1	0	3	1	5	0	0	0	0	0	0	0	0	0	0	0	3	0	0	0	0	0	0	0	0	0	0
13722.58cfa82ee4b0c9d6adf6a7e6	8	0	0	6	1	6	38	8	0	0	0	0	4	1	1	0	0	0	0	0	0	0	0	3	0	1	3	0	1	5	0	2	0	0	0	0	0	1	2	1	0	0	0	0	2	0	0	0	0
13722.58cfa830e4b0c9d6adf6bf00	14	0	1	46595	0	0	3	13	0	0	1	0	0	0	1	0	0	0	0	0	0	0	0	0	0	0	4	0	0	0	0	0	0	0	0	0	0	0	0	0	0	0	0	0	1	0	1	0	0
13722.58cfa82ee4b0c9d6adf6acd1	1	0	0	0	2	0	0	14	0	0	0	0	0	0	0	0	0	0	0	0	0	0	0	0	0	0	0	0	0	0	0	0	0	0	0	0	0	0	0	0	0	0	0	0	0	0	0	0	0
13722.58cfa82ee4b0c9d6adf6ad6f	24	0	1	0	0	1	1	10	0	0	0	0	1	1	1	0	4	0	0	0	0	0	0	0	0	0	2	0	0	0	0	0	0	0	0	0	0	1	0	2	0	7	3	0	20	0	0	0	0
13722.58cfa82de4b0c9d6adf6a755	2	1	0	0	0	0	0	5	0	0	0	0	0	0	1	0	0	0	0	0	0	0	0	0	2	0	1	0	0	0	0	0	0	0	0	0	0	3	0	0	0	0	0	0	0	0	0	0	0
13722.58cfa831e4b0c9d6adf6c7b4	9	0	4	123587	1	0	6	11	0	0	0	0	0	0	0	0	0	0	0	0	0	0	0	2	0	0	0	0	0	0	0	0	0	0	1	0	0	3	0	0	0	1	1	1	0	0	0	0	0
13722.58cfa82ee4b0c9d6adf6aede	10	0	0	1	0	0	2	20	0	0	0	0	0	0	1	0	0	0	0	0	0	1	1	0	0	3	33	0	0	0	0	0	0	0	0	0	0	2	1	0	0	0	0	0	1	0	0	0	0
13722.58cfa82ee4b0c9d6adf6ab5a	8	0	1	1	1	0	2	12	0	0	0	0	1	1	0	0	0	0	5	0	0	1	1	0	9	2	9	1	0	1	0	1	0	0	0	0	0	1	3	0	0	1	0	0	4	0	0	0	1
13722.58cfa82ee4b0c9d6adf6aee0	5	0	0	1	1	0	1	15	0	0	0	0	0	0	46	0	212	0	0	0	0	0	0	0	3	1	2	0	0	0	0	0	0	0	0	0	0	301	1	0	0	0	0	1	0	0	0	0	0
13722.58cfa82de4b0c9d6adf6a49c	41	0	0	1	0	0	0	14	0	0	0	0	0	0	1	0	4	0	2	0	0	0	0	3	2	1	3	0	0	0	0	0	0	0	0	0	0	8	2	0	0	0	0	0	0	0	0	0	0
13722.58cfa830e4b0c9d6adf6bdfc	5	0	0	3	0	0	1	16	0	0	1	0	0	0	1	0	2	0	0	0	0	1	1	1	5	0	6	0	0	0	0	1	0	0	0	0	0	2	1	0	0	0	0	0	4	0	0	0	0
13722.58cfa82ee4b0c9d6adf6b05a	8	0	0	0	0	0	0	24	0	0	0	0	0	0	0	0	1	0	0	0	0	0	0	1	1	0	0	0	0	0	0	0	0	0	0	0	0	3	0	0	0	0	0	1	1	0	0	0	0
13722.58cfa832e4b0c9d6adf6d16c	5	0	0	0	0	0	1	22	0	0	0	0	0	0	0	0	0	0	0	0	0	0	0	0	1	0	2	0	0	1	0	0	0	0	0	0	0	3	0	0	0	0	0	0	0	0	0	0	0
13722.58cfa830e4b0c9d6adf6c03e	30	0	2	27579	0	0	3	12	0	0	0	0	0	0	1	0	0	0	1	0	0	0	0	2	1	0	2	0	0	0	0	0	0	0	1	0	0	0	0	1	0	1	0	0	3	0	0	0	0
13722.58cfa82de4b0c9d6adf6a6a4	9	0	0	1	0	0	0	15	0	0	0	0	0	0	10	0	5	0	0	0	0	0	0	2	0	1	5	0	0	0	0	1	0	0	0	0	0	6	0	0	0	0	0	0	0	0	0	0	0
13722.58cfa82ee4b0c9d6adf6a7e1	2	0	0	2	1	0	2	14	0	0	1	0	0	0	0	0	0	0	0	0	0	0	0	3	2	0	2	0	0	8	0	0	0	0	0	0	0	0	0	0	0	1	0	0	0	0	0	0	0
13722.58cfa83ce4b0c9d6adf731a2	15	0	0	2	0	0	0	34	0	0	0	0	0	0	9	0	5	0	1	0	0	2	0	5	3	0	7	0	0	0	0	5	0	0	2	0	0	16	3	1	0	7	3	0	9	0	0	0	0
13722.58cfa82de4b0c9d6adf6a4f6	152	0	0	3	0	8	2	19	2	0	1	0	1	0	7	0	34	0	0	0	0	0	0	19	7	0	10	0	0	1	5	2	0	0	5	1	0	24	26	3	0	8	2	1	13	0	0	1	0
13722.58cfa82ee4b0c9d6adf6a894	3	0	1	3	0	0	1	20	0	0	0	0	0	0	1	0	0	0	1	0	0	0	1	0	2	2	6	0	0	0	0	0	0	0	0	0	0	0	0	0	0	0	0	0	1	0	0	0	0
13722.58cfa82ee4b0c9d6adf6addb	79	0	0	0	0	0	1	25	0	0	0	0	0	0	0	0	0	0	1	0	0	0	0	1	0	1	17	0	0	0	0	0	0	0	0	0	0	0	0	0	0	0	0	0	0	0	0	0	0
13722.58cfa82de4b0c9d6adf6a529	26	0	0	0	2	0	0	26	0	0	0	0	0	0	18	0	4	0	0	0	0	0	0	12	2	0	3	0	0	2	0	0	0	0	0	0	0	3	1	0	0	3	0	0	2	0	0	0	0
13722.58cfa82ee4b0c9d6adf6adb6	0	0	0	0	0	0	0	16	0	0	0	0	0	0	0	0	1	0	1	0	0	0	0	2	1	2	1	0	0	0	0	0	0	0	0	0	0	0	0	0	0	0	0	0	0	0	0	0	0
13722.58cfa82ee4b0c9d6adf6a7e4	1	0	0	0	0	0	0	5	0	0	0	0	0	0	0	0	0	0	0	0	0	0	0	0	0	0	0	0	0	0	0	0	0	0	0	0	0	0	0	0	0	0	0	0	0	0	0	0	0
13722.58cfa831e4b0c9d6adf6c77c	3	0	3	36711	1	0	6	36	0	0	0	0	0	0	0	0	2	0	0	0	0	0	0	0	0	0	2	0	0	0	0	0	0	0	0	0	0	0	0	0	0	0	0	0	1	0	0	0	0
13722.58cfa82ee4b0c9d6adf6af50	0	0	0	0	0	0	0	12	0	0	0	0	0	0	8	0	3	0	0	0	0	1	0	0	2	0	9	0	0	1	0	0	0	0	0	0	0	10	0	0	0	0	0	0	0	0	0	0	0
13722.58cfa82de4b0c9d6adf6a66e	87	0	4	197718	0	0	10	25	0	1	0	0	0	0	2	0	0	2	1	0	0	0	0	0	6	0	6	0	0	0	0	2	0	0	1	0	0	15	0	1	0	5	2	1	8	0	0	1	0
13722.58cfa831e4b0c9d6adf6c658	5	1	0	1	0	0	0	14	0	0	0	0	0	0	1	0	0	0	0	0	0	1	0	0	3	0	8	0	0	0	0	0	0	0	0	0	0	0	0	0	0	1	0	0	1	0	0	0	0
13722.58cfa82ee4b0c9d6adf6aab6	8	0	0	0	0	0	0	22	0	0	0	0	0	0	1	0	0	0	0	0	0	0	0	0	0	0	2	0	0	0	0	0	0	0	0	0	0	1	0	0	0	0	0	0	1	0	0	0	0
13722.58cfa82de4b0c9d6adf6a71c	1	1	0	0	1	0	0	8	0	0	0	0	0	0	0	0	0	0	0	0	0	0	0	0	0	0	0	0	0	0	0	0	0	0	0	0	0	0	0	0	0	0	0	0	0	0	0	0	0
13722.58cfa82ee4b0c9d6adf6ac0a	12	0	0	0	1	0	0	9	0	0	0	0	0	0	0	0	0	0	1	0	0	0	0	0	13	1	5	0	0	0	0	0	0	0	0	0	0	1	3	0	0	0	0	0	0	0	0	0	0
13722.58cfa82ee4b0c9d6adf6aae0	7	0	0	1	1	0	4	20	0	0	2	0	3	3	33	0	59	0	3	0	0	1	0	5	7	0	9	0	0	6	0	1	0	0	0	0	0	12	3	0	0	2	0	2	0	0	0	0	0
13722.58cfa82ee4b0c9d6adf6ab30	20	0	0	0	0	0	0	8	0	0	0	0	6	0	0	0	0	0	0	0	0	1	0	0	0	0	3	0	0	0	0	0	0	0	0	0	0	0	0	0	0	0	0	0	0	0	0	0	0
13722.58cfa82de4b0c9d6adf6a610	85	0	2	3	0	1	1	31	1	0	6056	0	341	3	30077	5	77	32	5	0	0	1	0	29	24	6	25	17	5	47	1056	52	25	108	7189	13	4	1378	158260	43	161	184	170	160	108	8	0	2	7
13722.58cfa82fe4b0c9d6adf6ba46	4	0	0	4	0	0	2	13	0	0	0	0	0	0	0	0	0	0	0	0	0	0	1	0	3	0	1	0	0	2	0	0	0	0	0	0	0	0	0	0	0	3	2	0	0	0	0	0	0
13722.58cfa82ee4b0c9d6adf6ace9	5	0	0	0	0	0	0	20	0	0	0	0	0	0	23	0	2	0	0	0	0	0	0	0	0	0	0	0	0	0	0	0	0	0	9	0	0	388	5	0	0	0	0	7	0	0	0	0	0
13722.58cfa82ee4b0c9d6adf6af00	5	0	0	0	2	0	0	33	0	0	0	0	0	0	0	0	2	0	5	0	0	0	0	0	0	0	42	0	0	0	0	0	0	0	1	0	0	0	1	0	0	0	0	0	0	0	0	0	0
13722.58cfa82ee4b0c9d6adf6ad90	5	0	0	0	0	0	0	14	0	0	0	0	0	0	0	0	0	0	0	0	0	0	0	0	0	0	2	0	0	0	0	0	0	0	1	0	0	1	0	0	0	0	0	0	0	0	0	0	0
13722.58cfa82ee4b0c9d6adf6aae4	1	0	0	0	0	0	0	2	0	0	0	0	0	0	0	0	0	0	0	0	0	0	0	0	0	0	0	0	0	0	0	0	0	0	0	0	0	0	0	0	0	0	0	0	0	0	0	0	0
13722.58cfa82ee4b0c9d6adf6ad45	13	9	0	0	0	0	0	17	0	0	0	0	0	0	1	0	0	0	1	2	0	2	2	1	5	6	79	0	0	0	0	0	0	0	1	0	0	4	0	0	0	1	1	0	0	0	0	0	0
13722.58cfa82fe4b0c9d6adf6b976	7	0	1	2	0	0	0	16	0	1	5	0	5	3	606	0	53	0	2	0	0	0	1	0	4	0	2	4	5	112	1808	3	22	187	119	34	2	14	10309	0	0	1	0	20	2	564	229	99	4
13722.58cfa82de4b0c9d6adf6a6d6	120	0	1	1	1	0	1	24	0	0	0	0	0	0	5	0	1	0	0	1	0	0	0	6	1	0	5	0	0	0	0	1	0	0	1	0	0	12	0	2	2	4	25	2	18	0	0	0	0
13722.58cfa82ee4b0c9d6adf6af38	5	0	0	0	0	0	3	13	0	0	0	0	0	0	0	0	0	0	11	0	0	2	0	0	2	3	218	0	0	0	0	0	0	0	0	0	0	1	0	0	0	0	0	0	0	0	0	0	0
13722.58cfa82ee4b0c9d6adf6a9fa	69	0	0	0	0	0	1	26	0	0	0	0	0	0	0	0	0	0	0	0	0	0	0	0	1	0	0	0	0	0	0	0	0	0	0	0	0	0	0	0	0	0	0	0	0	0	0	0	0
13722.58cfa82ee4b0c9d6adf6ab94	13	0	0	0	0	0	1	6	0	0	0	0	0	0	0	0	0	0	3	0	0	0	0	1	15	1	6	1	0	0	0	0	0	0	0	0	0	1	1	0	0	0	0	0	1	0	0	0	0
13722.58cfa82ee4b0c9d6adf6aca4	15	0	0	0	0	0	1	3	0	0	0	0	0	0	1	0	0	0	0	0	0	0	0	0	0	0	10	0	0	0	0	0	0	0	0	0	0	0	1	0	0	1	0	0	1	0	0	0	0
13722.58cfa82ee4b0c9d6adf6adde	0	0	0	1	0	3	1	13	0	0	0	0	0	0	0	0	0	0	0	0	0	0	0	0	0	0	1	0	0	0	0	0	0	0	0	0	0	0	0	0	0	0	0	0	0	0	0	0	0
13722.58cfa82ee4b0c9d6adf6aa12	0	0	1	4	0	0	0	11	0	0	0	0	0	0	0	0	0	0	1	0	0	0	0	0	0	0	3	0	0	0	0	0	0	0	0	0	0	0	0	0	0	0	0	0	0	0	0	0	0
13722.58cfa82de4b0c9d6adf6a5a6	130	0	0	0	0	0	1	18	0	0	1	0	0	0	16	0	11	0	0	0	0	2	1	1	2	0	1	0	0	0	0	1	0	0	5	1	0	26	3	1	0	2	2	1	9	0	0	0	0
13722.58cfa82de4b0c9d6adf6a780	17	0	0	0	0	0	0	9	0	0	0	0	0	0	0	0	0	0	5	0	0	1	0	0	0	0	4	0	0	0	0	1	0	0	0	0	0	1	0	0	0	0	0	0	0	0	0	0	0
13722.58cfa82ee4b0c9d6adf6aa40	1	0	0	0	0	0	0	3	0	0	0	0	0	0	0	0	0	0	0	0	0	0	1	0	1	0	0	0	0	0	0	0	0	0	0	0	0	1	0	0	0	0	0	0	0	0	0	0	0
13722.58cfa832e4b0c9d6adf6d2f2	2	0	0	3	0	0	1	21	0	0	0	0	0	0	0	0	0	0	0	0	0	0	0	0	7	0	1	0	0	0	0	0	0	0	0	0	0	0	1	0	0	0	0	0	1	0	0	0	0
13722.58cfa830e4b0c9d6adf6be4a	18	0	0	6	0	0	0	21	0	0	0	0	0	0	0	0	2	0	0	0	0	0	0	1	9	0	7	0	0	0	0	0	0	0	0	0	0	3	0	0	0	0	3	0	5	0	0	0	0
13722.58cfa82ee4b0c9d6adf6aa8c	52	0	0	0	0	0	1	14	0	0	0	0	0	0	0	0	0	0	0	0	0	0	0	0	0	0	3	0	0	0	0	0	0	0	0	0	0	1	0	0	0	0	2	0	0	0	0	0	0
13722.58cfa82ee4b0c9d6adf6ae40	8	0	3	0	1	0	0	4	0	0	0	3	9	0	4	0	1	0	1	0	0	0	19	1	2	3	3	0	0	0	0	1	0	0	1	0	0	1	7	0	0	6	2	3	5	3	6	1	59
13722.58cfa830e4b0c9d6adf6bdec	6	0	0	1	0	0	1	14	0	0	0	0	1	0	0	0	0	0	0	0	0	0	0	0	6	0	1	0	0	0	0	0	0	0	0	0	0	1	0	0	0	0	0	0	0	0	0	0	0
13722.58cfa82de4b0c9d6adf6a6ad	16	0	0	1	0	0	0	13	0	0	0	0	0	0	9	0	1	0	1	0	0	0	4	3	324	4	15	0	0	0	0	0	0	0	1	0	0	9	5	0	0	0	0	1	1	0	0	0	0
13722.58cfa82ee4b0c9d6adf6aba2	4	0	0	3	0	0	0	8	0	0	0	0	0	0	0	0	0	0	0	0	0	0	0	0	0	0	1	0	0	0	0	0	0	0	0	0	0	0	0	0	0	0	0	0	0	0	0	0	0
13722.58cfa830e4b0c9d6adf6c19e	2	0	1	43518	0	0	1	18	0	0	0	0	0	0	0	0	0	0	0	0	0	0	0	0	0	0	0	0	0	0	0	0	0	0	0	0	0	0	0	0	0	0	0	0	0	0	0	0	0
13722.58cfa82ee4b0c9d6adf6a926	3	0	0	1	0	0	0	14	0	0	0	0	0	0	0	0	0	0	0	0	0	0	0	0	3	0	5	0	0	0	0	0	0	0	0	0	0	0	0	0	0	0	0	0	0	0	0	0	0
13722.58cfa83ce4b0c9d6adf72e96	59	0	0	0	0	0	3	34	0	0	0	0	1	0	6	0	0	1	2	0	0	0	0	2	13	0	38	0	0	0	0	1	0	0	1	0	0	10	2	0	0	0	1	1	3	0	0	0	0
13722.58cfa82ee4b0c9d6adf6ad75	3	0	0	0	0	0	1	16	0	0	0	0	0	0	0	0	0	0	0	0	0	0	0	0	1	1	1	0	0	0	0	0	0	0	0	0	0	0	0	0	0	0	0	0	1	0	0	0	0
13722.58cfa82ee4b0c9d6adf6a7cc	184	0	2	2	1	0	2	26	0	0	8	0	2	0	6	0	1	0	15	3	0	2	1	1	6	28	362	0	0	1	7	5	0	0	0	0	0	7	3	0	0	0	0	0	0	0	1	0	0
13722.58cfa82ee4b0c9d6adf6ab1a	89	0	5	1	0	0	1	19	0	0	0	0	0	0	0	0	0	0	0	0	0	0	1	1	7	0	5	0	0	0	0	0	0	0	0	0	0	1	0	0	0	0	1	0	2	0	0	0	0
13722.58cfa82ee4b0c9d6adf6ab90	12	0	0	0	0	0	1	9	0	0	0	0	0	0	0	0	0	0	0	0	0	0	0	0	0	0	0	0	0	1	0	0	0	0	0	0	0	1	0	0	0	0	0	0	0	0	0	0	0
13722.58cfa82ee4b0c9d6adf6a7cd	1	0	0	0	0	0	0	8	0	0	0	0	0	0	1	0	0	0	1	0	0	1	0	1	4	0	3	0	0	1	0	0	0	0	0	0	0	0	1	0	0	0	0	0	0	0	0	0	0
13722.58cfa82ee4b0c9d6adf6a950	9	0	0	0	0	0	0	14	0	0	0	0	0	0	0	0	0	0	0	0	0	0	0	0	0	0	1	0	0	0	0	0	0	0	0	0	0	0	0	0	0	1	0	0	0	0	0	0	0
13722.58cfa82ee4b0c9d6adf6a85e	1	0	0	0	0	0	0	5	0	0	0	0	0	0	0	0	0	0	0	0	0	1	0	0	8	0	0	0	0	0	0	0	0	0	0	0	0	0	0	0	0	0	0	0	0	0	0	0	0
13722.58cfa82de4b0c9d6adf6a740	11	0	0	0	1	0	13	34	0	0	7	0	0	2	0	0	0	0	6	1	0	0	0	1	5	0	12	0	0	30	0	1	0	0	1	0	0	0	23	0	0	0	0	0	0	0	0	0	2
13722.58cfa83ce4b0c9d6adf7310e	33	0	1	6	1	0	5	13	0	0	1	0	0	0	8	0	2	0	2	0	0	0	1	6	16	0	20	0	0	0	0	1	0	0	4	0	0	13	2	2	0	7	2	1	5	0	0	0	0
13722.58cfa82ee4b0c9d6adf6aa18	6	0	0	4	0	0	0	5	0	0	0	0	0	0	0	0	0	0	1	0	0	0	0	0	0	0	1	0	0	0	0	0	0	0	0	0	0	0	0	0	0	0	0	0	0	0	0	0	0
13722.58cfa83ce4b0c9d6adf72e98	2	0	0	1	0	0	1	18	0	0	0	0	0	0	0	0	0	0	0	0	0	0	0	0	0	0	1	0	0	0	0	0	0	0	1	0	0	0	0	0	0	0	0	0	0	0	0	0	0
13722.58cfa82de4b0c9d6adf6a72c	5	0	11	0	0	0	1	8	0	0	0	0	1	0	0	0	0	0	4	0	0	1	0	0	5	2	4	0	0	1	0	0	0	0	0	0	0	14	10	0	0	0	0	0	1	0	0	0	0
13722.58cfa82ee4b0c9d6adf6aa6e	15	0	0	0	0	0	0	19	0	0	0	0	0	0	0	0	1	0	1	0	0	0	2	1	9	0	0	0	0	0	0	0	0	0	0	0	0	0	0	0	0	0	0	0	1	0	0	0	0
13722.58cfa82de4b0c9d6adf6a4ce	127	0	5	134159	2	0	5	18	11	0	3	0	2	0	12	0	8	0	0	0	0	0	0	7	0	0	24	0	0	1	0	1	0	0	32	0	0	11	2	2	2	16	14	4	41	2	1	1	0
13722.58cfa82ee4b0c9d6adf6a930	3	0	0	1	0	1	1	16	0	0	0	0	0	0	0	0	0	0	0	0	0	0	1	0	0	0	3	0	0	0	0	0	1	0	0	0	0	0	0	0	0	0	0	0	0	0	0	0	0
13722.58cfa830e4b0c9d6adf6c013	5	0	3	0	0	0	2	13	0	0	0	0	0	0	2	0	2	0	0	0	0	0	0	1	1	0	4	0	0	0	0	0	0	0	1	0	0	3	1	2	0	0	1	1	1	0	0	0	0
13722.58cfa830e4b0c9d6adf6befe	13	0	6	147510	1	0	7	22	0	0	0	0	0	0	0	0	0	0	0	0	0	0	0	1	0	0	4	0	0	0	0	1	0	0	1	0	0	0	0	1	0	0	0	0	0	0	0	0	0
13722.58cfa82ee4b0c9d6adf6ac84	5	0	0	0	1	0	0	17	0	0	0	0	0	0	0	0	0	0	1	0	0	0	0	1	0	0	1	0	0	0	0	0	0	0	0	0	0	0	0	0	0	0	0	0	1	0	0	0	0
13722.58cfa82de4b0c9d6adf6a5f2	5	0	0	0	0	0	1	21	0	0	0	0	0	0	0	0	0	0	0	0	0	0	0	1	0	0	2	0	0	0	1	0	0	0	0	0	0	0	1	0	0	1	0	0	0	0	0	0	0
13722.58cfa82de4b0c9d6adf6a59d	175	0	1	73	2	0	4	28	3	0	0	0	2	0	12	0	4	0	2	0	0	0	0	13	19	1	53	0	0	2	3	0	0	0	4	0	0	24	31	0	0	6	4	5	17	0	0	0	0
13722.58cfa82de4b0c9d6adf6a748	11	9	0	0	0	0	1	25	0	0	6	0	0	0	1	0	1	0	7	0	0	2	3	0	22	1	13	0	0	5	0	1	0	0	0	0	0	5	9	0	0	0	0	0	0	0	0	0	0
13722.58cfa832e4b0c9d6adf6d330	1	0	0	3	0	0	3	27	0	0	0	0	0	0	1	0	0	0	0	0	0	0	0	0	5	0	1	0	0	0	0	0	0	0	0	0	0	2	0	0	0	0	0	0	0	0	3	0	0
13722.58cfa82ee4b0c9d6adf6ad96	7	0	11	0	0	0	0	1	0	0	0	0	0	0	1	0	1	0	1	0	0	0	1	2	1	0	1	0	0	0	0	0	0	0	0	0	0	1	1	0	0	0	0	0	1	0	0	0	2
13722.58cfa82ee4b0c9d6adf6ac7d	8	0	0	0	0	0	0	13	0	0	0	0	0	0	0	0	1	0	0	0	0	0	0	2	0	0	1	0	0	0	0	1	0	0	0	0	0	2	0	0	0	0	0	1	0	0	0	0	0
13722.58cfa82ee4b0c9d6adf6ac49	1	0	0	0	0	0	0	3	0	0	0	0	0	0	1	0	0	0	0	0	0	0	0	0	0	0	0	0	0	0	0	1	0	0	0	0	0	0	0	0	0	0	0	0	0	0	0	0	0
13722.58cfa830e4b0c9d6adf6bac4	19	0	0	0	0	0	0	18	0	1	3	2	5	164	42167	4	3600	1	11	0	0	0	1	15	11	3	9	9	4	582	1150	5	11	172	2600	1	3	201	167250	0	7	25	7	6999	10	35	3	12	2
13722.58cfa830e4b0c9d6adf6bda5	2	0	0	5	0	0	1	24	0	0	2	0	0	1	529	0	3	1	1	0	0	0	0	1	4	1	5	10	6	340	554	0	72	121	14	17	0	2552	7222	0	1	1	0	113	0	16	2	3	0
13722.58cfa82de4b0c9d6adf6a70c	8	0	0	4	0	0	1	11	0	0	107	0	9	7	37	0	9	4	13	0	0	0	2	18	16	0	30	0	1	4	6	13	17	0	1749	3	1	2159	100	651	95	587	5159	12	1252	1	1	0	30
13722.58cfa82ee4b0c9d6adf6a7d9	10	0	0	0	0	0	1	7	0	0	0	0	0	0	0	0	0	0	0	0	0	0	0	0	0	0	0	0	0	0	2	1	0	0	0	0	0	0	0	0	0	0	0	0	0	0	0	0	0
13722.58cfa82ee4b0c9d6adf6accd	4	0	0	0	0	0	0	15	0	0	0	0	0	0	0	0	0	0	0	0	0	0	0	0	0	0	0	0	0	0	0	0	0	0	0	0	0	0	0	0	0	0	0	0	0	0	0	0	0
13722.58cfa82ee4b0c9d6adf6aba4	1	0	1	0	0	0	0	12	0	0	0	0	0	0	1	0	0	0	1	0	0	0	0	0	0	0	1	0	0	0	0	0	0	0	0	0	0	1	0	0	0	0	0	0	0	0	0	0	0
13722.58cfa82ee4b0c9d6adf6acca	2	0	0	0	2	0	3	19	0	0	4	0	1	0	4	0	1	0	0	0	0	0	0	1	0	0	0	0	0	0	0	0	0	0	1	0	0	2	0	0	0	0	0	0	0	0	0	0	0
13722.58cfa83ce4b0c9d6adf72ec2	6	0	0	0	0	0	1	49	0	0	0	0	0	0	1	0	0	0	0	0	0	2	0	0	3	0	7	0	0	0	0	0	0	0	0	0	0	2	0	1	0	0	0	0	0	0	0	0	0
13722.58cfa82ee4b0c9d6adf6ab7a	0	0	0	0	0	0	0	17	0	0	0	0	0	0	0	0	0	0	0	0	0	0	0	0	0	0	0	0	0	0	0	0	0	0	0	0	0	0	0	0	0	0	0	0	0	0	0	0	0
13722.58cfa82ee4b0c9d6adf6b140	3	0	0	0	0	0	0	12	0	0	0	0	0	0	0	0	0	0	0	0	0	0	0	1	1	0	0	0	0	0	0	0	0	0	0	0	0	0	0	0	0	0	0	0	0	0	0	0	0
13722.58cfa82ee4b0c9d6adf6a8ad	27	0	0	4	1	0	0	17	0	0	0	0	0	0	1	0	0	0	2	0	0	2	0	4	3	1	7	0	0	1	0	0	0	0	0	0	1	2	1	0	0	0	1	0	0	0	0	0	0
13722.58cfa82ee4b0c9d6adf6aac0	14	0	0	2	2	0	5	28	0	0	0	0	1	0	0	0	3	0	0	0	0	2	0	0	2	1	1	0	0	11	0	2	0	0	1	0	1	2	1	0	0	1	1	0	2	0	0	0	0
13722.58cfa82de4b0c9d6adf6a728	0	0	0	0	0	0	2	11	0	0	3	0	0	0	0	0	0	0	0	0	0	0	0	0	2	0	1	0	0	0	0	0	0	0	1	0	0	0	6	0	0	0	0	0	0	0	0	0	0
13722.58cfa83ce4b0c9d6adf72ea6	91	0	2	0	0	3	0	37	1	0	1	0	0	1	15	0	13	0	4	0	0	6	0	19	42	0	59	0	1	1	3	0	0	0	10	0	0	40	37	2	2	13	11	2	31	1	2	1	0
13722.58cfa82de4b0c9d6adf6a710	13	0	319	0	0	0	1	10	0	0	4	0	0	0	0	0	0	0	1	0	0	0	0	0	0	0	1	0	0	0	0	0	0	0	0	0	0	0	0	1	0	0	0	0	1	0	0	0	0
13722.58cfa831e4b0c9d6adf6c8f0	45	0	1	4	0	0	1	10	0	0	0	0	9	0	1	0	0	0	0	0	0	0	0	1	5	0	1	0	0	0	1	0	0	0	0	0	0	3	0	0	0	0	1	0	1	0	0	0	0
13722.58cfa82ee4b0c9d6adf6ac71	6	0	0	0	0	0	0	16	0	0	0	0	0	0	1	0	0	0	3	0	0	0	0	0	0	0	4	0	0	0	0	0	0	0	0	0	0	0	1	0	0	0	0	0	0	0	0	0	0
13722.58cfa83ce4b0c9d6adf72f75	26	0	0	0	0	0	1	22	1	0	0	0	0	0	23	0	2	0	0	0	0	0	0	1	3	1	3	0	0	0	0	0	0	0	23	0	0	14	1	1	1	4	10	2	7	0	0	0	0
13722.58cfa82ee4b0c9d6adf6a8c2	8	0	0	1	0	0	0	24	0	0	0	0	0	0	0	0	0	0	1	0	0	2	0	0	0	0	2	0	0	0	0	0	0	0	1	0	0	1	0	0	4	0	0	0	3	0	0	0	0
13722.58cfa82ee4b0c9d6adf6a9f4	26	0	0	0	0	0	0	7	0	0	0	0	0	0	0	0	0	0	0	0	0	2	1	0	2	0	14	0	0	0	0	0	0	0	0	0	0	0	0	0	0	0	0	0	0	0	0	0	0
13722.58cfa82ee4b0c9d6adf6ab42	46	0	0	0	2	0	2	25	0	0	0	0	0	0	0	0	0	0	0	0	0	0	0	0	0	0	1	0	0	0	0	0	0	0	0	0	0	0	0	0	0	0	0	0	0	0	0	0	0
13722.58cfa82ee4b0c9d6adf6aed6	0	0	0	1	2	5	1	14	0	0	4	0	1	0	196	0	26	0	0	0	1	0	0	28	1	0	0	0	0	1	0	1	0	0	0	0	0	409	2	0	0	0	0	0	1	0	0	0	0
13722.58cfa82ee4b0c9d6adf6af22	4	0	0	0	1	0	0	26	0	0	0	0	0	0	39	0	4	0	0	0	0	0	0	9	0	0	6	0	0	1	0	0	0	0	0	0	0	59	1	0	0	0	0	1	1	0	0	0	0
13722.58cfa82ee4b0c9d6adf6ab62	0	1	0	3	0	0	0	7	0	0	0	0	0	0	0	0	0	0	1	0	0	1	0	0	1	0	1	0	0	0	0	0	0	0	0	0	0	0	0	0	0	0	0	0	0	0	0	0	0
13722.58cfa830e4b0c9d6adf6bbb2	7	0	0	1	0	1	0	14	0	0	2	0	0	1	42	0	1	0	1	0	0	0	0	1	4	0	5	0	0	4	5	0	0	2	7	1	2	10	280	0	0	0	0	0	2	0	0	0	0
13722.58cfa82ee4b0c9d6adf6b056	5	0	0	0	0	0	0	30	0	0	0	0	0	0	0	0	0	0	0	0	0	1	0	0	0	0	1	0	0	0	0	0	0	0	0	0	0	3	0	1	0	0	1	0	0	0	0	0	0
13722.58cfa82ee4b0c9d6adf6ae43	17	0	0	0	0	0	1	14	0	0	0	0	0	0	0	0	0	0	3	4	0	0	0	0	0	5	52	0	0	0	0	0	0	0	0	0	0	2	0	0	0	0	0	0	0	0	0	0	0
13722.58cfa82de4b0c9d6adf6a636	237	0	4	2	0	1	0	12	0	0	1	1	0	0	20	0	4	0	0	0	0	3	0	10	1	1	5	0	0	0	0	0	0	0	0	0	0	12	1	0	0	3	2	0	1	0	0	0	0
13722.58cfa82ee4b0c9d6adf6ace4	0	0	0	1	0	0	0	19	0	0	1	0	0	0	0	0	0	0	0	0	0	0	0	0	0	0	0	0	0	0	0	0	0	0	0	0	0	0	0	0	0	0	0	1	0	0	0	0	0
13722.58cfa82ee4b0c9d6adf6aad8	2	0	0	4	3	0	1	15	0	0	1	0	0	1	0	0	0	0	0	0	0	0	0	0	3	0	7	0	0	4	0	0	0	0	0	0	0	0	1	0	0	0	0	0	0	0	0	0	0
13722.58cfa82ee4b0c9d6adf6a976	1	0	1	0	1	0	0	6	0	0	0	0	0	0	0	0	1	0	0	0	0	0	0	0	0	0	1	0	0	0	0	0	0	0	0	0	0	0	0	0	0	0	0	0	1	0	0	0	0
13722.58cfa82de4b0c9d6adf6a66b	306	0	4	8	4	13	36	83	0	0	0	0	0	0	18	0	4	0	5	0	0	1	1	1	8	0	15	0	0	0	0	3	0	0	2	0	0	22	7	0	0	3	5	4	12	0	0	0	0
13722.58cfa82ee4b0c9d6adf6aae2	13	0	0	1	0	0	0	26	0	0	0	0	0	0	0	0	0	0	4	0	0	1	0	1	0	0	3	0	0	1	0	0	0	0	0	0	0	1	0	0	0	0	0	0	0	0	0	0	0
13722.58cfa83ce4b0c9d6adf73074	55	0	5	73902	0	0	8	14	0	0	0	0	0	0	2	0	2	2	0	2	0	0	0	5	14	0	20	0	0	0	0	0	0	0	1	1	0	9	1	1	0	4	0	0	14	0	0	0	0
13722.58cfa82ee4b0c9d6adf6ac08	7	0	0	1	0	0	0	10	0	0	0	0	0	0	0	0	0	0	0	0	0	0	0	0	17	0	6	0	0	1	0	0	0	0	0	0	0	0	0	0	0	0	0	0	0	0	0	0	0
13722.58cfa82ee4b0c9d6adf6a9d8	11	0	1	1	0	0	1	3	0	0	0	0	0	0	0	0	0	0	0	0	0	0	0	0	0	0	0	0	0	0	5	1	0	0	0	0	0	0	1	0	0	0	0	0	0	0	0	0	0
13722.58cfa82ee4b0c9d6adf6b006	0	0	0	0	0	0	1	14	0	0	0	0	0	0	1	0	0	0	0	0	0	0	0	0	0	0	0	0	0	0	0	0	0	0	0	0	0	0	0	0	0	0	0	0	0	0	0	0	0
13722.58cfa82ee4b0c9d6adf6ac3d	2	0	0	0	1	0	1	23	0	0	0	0	0	0	0	0	0	0	3	0	0	0	0	0	0	1	3	0	0	0	0	0	0	0	0	0	0	2	0	0	0	0	0	0	0	0	0	0	0
13722.58cfa82ee4b0c9d6adf6adba	4	0	0	0	0	0	2	16	0	0	0	0	0	0	0	0	0	0	2	0	0	1	0	0	9	4	88	0	0	0	0	0	0	0	0	0	0	0	1	0	0	0	0	0	0	0	0	0	0
13722.58cfa82ee4b0c9d6adf6af13	2	0	0	0	0	0	0	19	0	0	0	0	0	0	0	0	0	0	0	0	0	0	0	0	1	0	2	0	0	0	0	0	0	0	0	0	0	1	1	0	0	0	0	0	0	0	0	0	0
13722.58cfa82de4b0c9d6adf6a4d4	83	0	0	1	1	1	1	37	5	0	3	1	0	0	10	0	4	1	2	1	0	5	0	6	39	0	49	0	0	0	2	0	0	0	42	0	0	22	12	1	7	18	20	11	64	1	1	0	0
13722.58cfa831e4b0c9d6adf6c480	3	0	6	27066	1	0	3	10	0	0	1	0	1	0	8	0	6	0	0	0	0	0	0	3	0	0	1	0	0	0	0	1	0	0	0	0	0	4	3	0	0	0	0	0	0	0	0	0	0
13722.58cfa82ee4b0c9d6adf6a7d5	16	0	0	0	5	0	4	25	1	0	1	0	1	1	2	0	1	0	34	3	0	4	15	6	170	15	72	0	0	4	0	1	0	0	1	0	0	5	11	0	0	0	0	2	1	0	0	0	1
13722.58cfa82ee4b0c9d6adf6acc5	1	0	0	0	1	0	1	24	0	0	0	0	0	0	0	0	0	0	0	0	0	0	0	0	1	0	0	0	0	0	0	0	0	0	0	0	0	1	0	0	0	0	0	0	0	0	0	0	0
13722.58cfa831e4b0c9d6adf6cb76	0	0	0	0	0	0	3	2	0	0	1	0	0	1	0	0	0	0	0	0	0	0	0	0	0	0	0	0	0	0	0	0	0	0	0	0	0	0	0	0	0	0	0	0	1	0	0	0	0
13722.58cfa831e4b0c9d6adf6ccb2	1	0	0	1	1	0	4	0	0	0	0	0	0	0	0	0	0	0	0	0	0	0	0	1	0	0	0	0	0	0	0	0	0	0	0	0	0	0	0	0	0	0	0	0	0	0	0	0	0
13722.58cfa832e4b0c9d6adf6d3f1	0	0	0	0	0	0	2	0	0	0	0	0	0	0	0	0	0	0	0	0	0	0	0	0	1	0	0	0	0	0	0	0	0	0	0	0	0	0	0	0	0	0	0	0	0	0	0	0	0
13722.58cfa82fe4b0c9d6adf6b6af	0	0	0	0	0	0	1	2	0	0	0	0	0	0	0	0	0	0	0	0	0	0	0	0	1	0	0	0	0	0	0	0	0	0	0	0	0	0	0	0	0	0	0	0	0	0	0	0	0
13722.58cfa832e4b0c9d6adf6d1b4	0	0	0	0	0	0	0	4	0	0	0	0	0	0	0	0	0	0	0	0	0	0	0	0	9	0	1	0	0	0	0	0	0	0	0	0	0	0	0	0	0	0	0	0	0	0	0	0	0
13722.58cfa830e4b0c9d6adf6c256	0	0	0	0	0	0	0	2	0	0	0	0	0	0	0	0	0	0	0	0	0	0	0	0	1	0	0	0	0	0	0	0	0	0	0	0	0	0	0	0	0	0	0	0	0	0	0	0	0
13722.58cfa831e4b0c9d6adf6cc2f	1	0	0	0	0	0	1	2	0	0	0	0	0	0	0	0	0	0	0	0	0	0	0	0	0	0	0	0	0	0	0	0	0	0	0	0	0	0	0	0	0	0	0	0	0	0	0	0	0
13722.58cfa831e4b0c9d6adf6cca7	0	0	0	0	0	0	2	2	0	0	0	0	0	0	0	0	0	0	0	0	0	0	0	0	0	0	0	0	0	0	0	0	0	0	0	0	0	1	0	0	0	0	0	0	0	0	0	0	0
13722.58cfa831e4b0c9d6adf6cbfe	1	0	0	0	0	0	1	1	0	0	0	0	0	0	0	0	0	0	0	0	0	0	0	0	0	0	0	0	0	0	0	0	0	0	0	0	0	0	0	0	0	0	0	0	0	0	0	0	0
13722.58cfa830e4b0c9d6adf6be55	0	0	0	3	0	0	1	5	0	0	0	0	0	0	1	0	0	0	0	0	0	0	0	0	0	0	1	0	0	0	0	0	0	0	0	0	0	1	1	0	0	0	0	0	0	0	0	0	0
13722.58cfa831e4b0c9d6adf6c700	0	0	0	0	0	0	0	1	0	0	0	0	0	0	1	0	0	0	0	0	0	0	0	0	1	0	1	0	0	0	0	0	0	0	0	0	0	1	0	0	0	0	0	0	0	0	0	0	0
13722.58cfa832e4b0c9d6adf6cfa6	1	0	0	0	0	0	2	0	0	0	0	0	0	0	0	0	0	0	0	0	0	0	0	0	0	0	0	0	0	0	0	0	0	0	0	0	0	0	0	0	0	0	0	0	0	0	0	0	0
13722.58cfa830e4b0c9d6adf6bdb3	0	0	0	0	1	0	1	4	0	0	0	0	2	0	0	0	0	0	0	0	0	0	0	0	0	1	1	0	0	0	0	0	0	0	0	0	0	0	0	0	0	0	0	0	0	0	0	0	0
13722.58cfa830e4b0c9d6adf6c29a	2	0	0	4	0	0	0	7	0	0	0	0	0	0	0	0	0	0	0	0	0	0	0	0	4	0	0	0	0	0	0	0	0	0	0	0	0	1	0	0	0	0	0	0	0	0	0	0	0
13722.58cfa831e4b0c9d6adf6cc2b	0	0	0	0	0	0	0	0	0	0	0	0	0	0	0	0	0	0	0	0	0	0	0	0	0	0	0	0	0	0	0	0	0	0	0	0	0	0	0	0	0	0	0	0	0	0	0	0	0
13722.58cfa831e4b0c9d6adf6ccf2	5	0	0	1	1	0	0	1	0	0	0	0	0	0	0	0	0	0	0	0	0	0	0	0	1	0	0	0	0	0	0	0	0	0	0	0	0	0	0	0	0	0	0	0	0	0	0	0	0
13722.58cfa831e4b0c9d6adf6c94c	1	0	0	0	0	1	0	0	0	0	0	0	0	0	0	0	0	0	0	0	0	0	0	0	0	0	1	0	0	0	0	0	0	0	0	0	0	0	0	0	0	0	0	0	0	0	0	0	0
13722.58cfa831e4b0c9d6adf6c64e	0	0	0	0	0	0	3	0	0	0	27	1	3	0	11004	0	210	0	0	0	0	0	1	7	1	0	1	1	0	0	2	2	0	0	3	0	1	568	1	22	3	0	8	2	1730	1	0	0	0
13722.58cfa831e4b0c9d6adf6c4be	1	0	0	1	1	0	1	1	0	0	2	0	1	0	40	0	7	0	0	0	0	0	0	6	1	0	0	0	0	0	0	4	0	0	1	0	0	124	0	0	0	1	0	9	0	0	0	0	0
13722.58cfa831e4b0c9d6adf6caba	0	0	1	0	1	0	0	4	0	0	0	0	0	0	0	0	0	0	0	0	0	0	0	1	0	0	0	0	0	0	0	0	0	0	0	0	0	0	0	0	0	0	0	0	0	0	0	0	0
13722.58cfa831e4b0c9d6adf6cd2d	0	0	0	0	1	0	2	2	0	0	0	0	1	0	0	0	0	0	0	0	0	0	0	1	5	0	2	0	0	0	0	0	0	0	0	0	0	0	0	0	0	0	0	0	0	0	0	0	0
13722.58cfa832e4b0c9d6adf6cec4	0	0	1	1	0	0	0	2	0	0	0	0	0	0	1	0	0	0	0	0	0	0	0	0	0	0	0	0	0	0	0	0	0	0	0	0	0	0	0	0	0	0	0	0	0	0	0	0	0
13722.58cfa830e4b0c9d6adf6c16e	4	0	0	1	0	0	1	0	0	0	0	0	0	0	1	0	0	0	1	0	0	0	0	0	1	1	14	0	0	0	0	1	0	0	0	0	0	1	0	0	0	0	0	0	0	0	0	0	0
13722.58cfa831e4b0c9d6adf6c708	0	0	0	0	0	0	2	2	0	0	0	0	0	0	0	0	0	0	0	0	0	0	0	0	0	0	0	0	0	0	0	0	0	0	0	0	0	0	0	0	0	0	0	0	0	0	0	0	0
13722.58cfa831e4b0c9d6adf6c8b3	2	0	0	0	0	0	3	0	0	0	0	0	0	0	1	0	0	0	0	0	0	0	0	1	2	0	0	0	0	0	0	0	0	0	0	0	0	0	0	0	0	0	0	0	0	0	0	0	0
13722.58cfa830e4b0c9d6adf6bd9a	0	0	1	2	2	0	0	1	0	0	0	0	0	0	0	0	0	0	0	0	0	0	0	0	0	0	0	0	0	0	0	0	0	0	0	0	0	0	0	0	0	0	0	0	0	0	0	0	0
13722.58cfa82fe4b0c9d6adf6b6dc	3	0	0	0	0	0	0	1	0	0	0	0	1	0	0	0	0	0	1	0	0	0	0	0	0	0	0	0	0	1	0	0	0	0	0	0	0	1	0	0	0	0	0	0	0	0	0	0	0
13722.58cfa831e4b0c9d6adf6cc00	0	0	0	0	1	0	1	3	0	0	0	0	0	0	1	0	0	0	0	0	0	0	0	0	0	0	0	0	0	0	0	0	0	0	0	0	0	0	0	0	0	0	0	0	0	0	0	0	0
13722.58cfa831e4b0c9d6adf6c642	1	0	928	0	0	0	3	2	0	0	15	0	0	0	14535	8	5690	1	0	0	6	0	1	1839	3	4	16	1	0	0	0	6	0	0	27	0	1	5661	4	0	1	3	2	84	4	1	0	0	0
13722.58cfa831e4b0c9d6adf6c47a	0	0	0	1	2	0	1	0	0	0	0	0	1	0	0	0	0	0	0	0	0	0	0	1	1	0	0	0	0	0	0	0	0	0	0	0	0	0	2	0	0	0	0	0	0	0	0	0	0
13722.58cfa831e4b0c9d6adf6c4da	0	0	0	0	0	0	0	0	0	0	0	0	0	0	0	0	1	0	0	0	0	0	0	3	0	0	0	0	0	0	0	0	0	0	0	0	0	0	0	0	0	0	0	0	0	0	0	0	0
13722.58cfa831e4b0c9d6adf6cce7	0	0	0	0	0	0	0	1	0	0	0	0	0	0	0	0	0	0	0	0	0	0	0	0	0	0	0	0	0	0	0	0	0	0	0	0	0	1	2	0	0	0	0	0	0	0	0	0	0
13722.58cfa831e4b0c9d6adf6cc5e	1	0	0	0	0	0	1	5	0	0	0	0	0	0	0	0	1	0	0	0	0	0	0	0	7	0	1	0	0	0	0	0	0	0	0	0	0	0	0	0	0	0	0	0	0	0	0	0	0
13722.58cfa832e4b0c9d6adf6d042	0	0	0	0	0	0	5	3	0	0	0	0	0	0	0	0	0	0	0	0	0	0	0	0	0	0	0	0	0	0	0	0	0	0	0	0	0	0	0	0	0	0	1	0	0	0	0	0	0
13722.58cfa832e4b0c9d6adf6d1b7	0	0	0	0	0	0	0	2	0	0	0	0	0	0	0	0	0	0	0	0	0	0	0	0	0	0	0	0	0	0	0	0	0	0	0	0	0	0	0	0	0	0	0	0	0	0	0	0	0
13722.58cfa831e4b0c9d6adf6cda5	1	0	0	0	0	0	1	3	0	0	0	0	0	0	0	0	0	0	0	0	0	0	0	0	1	0	0	0	0	1	0	0	0	0	0	0	0	0	0	0	0	0	0	0	0	0	0	0	0
13722.58cfa831e4b0c9d6adf6c5e7	0	0	0	0	0	0	1	2	0	0	0	0	25	0	1	0	0	0	0	0	0	0	0	0	0	0	0	0	0	2	0	0	0	0	0	0	0	0	2	0	0	0	0	0	0	0	0	0	0
13722.58cfa831e4b0c9d6adf6c914	5	0	0	2	0	0	1	2	0	0	0	0	0	0	0	0	0	0	0	0	0	0	0	0	0	0	0	0	0	0	0	0	0	0	0	0	0	1	0	0	0	0	0	0	0	0	0	0	0
13722.58cfa831e4b0c9d6adf6cc8a	4	0	0	0	0	0	2	0	0	0	0	0	1	0	0	0	0	0	0	0	0	0	0	0	2	0	1	0	0	0	0	0	0	0	0	0	0	0	0	0	0	0	0	0	0	0	0	0	0
13722.58cfa831e4b0c9d6adf6cab8	0	0	0	0	1	0	1	2	0	0	0	0	0	0	0	0	0	0	0	0	0	0	0	0	0	0	1	0	0	0	0	0	0	0	0	0	0	0	0	0	0	0	0	0	0	0	0	0	0
13722.58cfa830e4b0c9d6adf6c12c	0	0	0	0	1	0	4	0	0	0	0	0	0	0	0	0	0	0	0	0	0	0	0	0	0	0	0	0	0	0	0	0	0	0	0	0	0	0	0	0	0	0	0	0	0	0	0	0	0
13722.58cfa831e4b0c9d6adf6cc62	3	0	0	0	1	0	0	0	0	0	0	0	0	0	0	0	0	0	0	0	0	0	0	0	0	0	1	0	0	0	0	0	0	0	0	0	0	0	0	0	0	0	0	0	0	0	0	0	0
13722.58cfa831e4b0c9d6adf6caf5	1	0	0	0	0	0	0	1	0	0	0	0	0	0	0	0	0	0	0	0	0	0	0	0	3	0	0	0	0	0	0	0	0	0	0	0	0	0	0	0	0	0	0	0	0	0	0	0	0
13722.58cfa831e4b0c9d6adf6cb12	0	0	0	0	0	0	0	3	0	0	0	0	0	0	0	0	0	0	0	0	0	0	0	0	0	0	0	0	0	0	0	0	0	0	0	0	0	0	0	0	0	0	0	0	0	0	0	0	0
13722.58cfa831e4b0c9d6adf6ca40	0	0	0	1	0	0	0	2	0	0	0	0	0	0	0	0	0	0	0	0	0	0	0	0	0	0	0	0	0	0	0	0	0	0	0	0	0	0	0	0	0	0	0	0	0	0	0	0	0
13722.58cfa832e4b0c9d6adf6ce5e	0	0	1	0	1	0	1	5	0	0	0	0	0	0	0	0	0	0	0	0	0	0	0	0	5	0	3	0	0	0	0	0	0	0	0	0	0	0	0	0	0	0	0	0	1	0	0	0	0
13722.58cfa831e4b0c9d6adf6cb8c	0	0	1	0	0	0	5	3	0	0	0	0	0	0	0	0	1	0	0	0	0	0	0	0	0	0	0	0	0	0	0	0	0	0	0	0	0	1	0	0	0	0	0	0	0	0	0	0	0
13722.58cfa82ee4b0c9d6adf6ae5c	25	0	0	12	2	0	5	2	0	0	1	0	0	0	1	0	0	0	0	0	0	0	0	0	0	0	7	0	0	0	0	0	0	0	0	0	0	0	0	0	0	1	0	0	1	0	0	0	0
13722.58cfa831e4b0c9d6adf6c54a	82	0	0	0	0	0	2	0	0	0	68	0	7	0	97433	6	93	0	0	0	1	3	2	151	8	1	3	0	0	2	1	44	1	8	85	0	0	82417	95	2	0	0	7	17647	6	3	0	0	0
13722.58cfa82fe4b0c9d6adf6b728	1	0	0	0	0	0	1	0	0	0	0	0	0	0	0	0	0	0	0	0	0	0	0	0	0	0	0	0	0	0	0	0	0	0	0	0	0	1	0	0	0	0	0	0	0	0	0	0	0
13722.58cfa831e4b0c9d6adf6ccec	0	0	0	0	0	0	0	2	0	0	0	0	0	0	0	0	0	0	0	0	0	0	0	0	1	0	0	0	0	0	0	0	0	0	0	0	0	0	0	0	0	0	0	0	0	0	0	0	0
13722.58cfa831e4b0c9d6adf6cb5c	1	0	0	1	0	0	2	0	0	0	0	0	1	0	0	0	0	0	0	0	0	0	0	0	0	0	0	0	0	0	0	0	0	0	0	0	0	0	0	0	0	0	0	0	0	0	0	0	0
13722.58cfa832e4b0c9d6adf6cebb	0	0	0	0	0	0	1	4	0	0	0	0	1	0	0	0	0	0	0	0	0	0	0	0	0	0	0	0	0	0	0	0	0	0	0	0	0	1	0	0	0	0	0	0	0	0	0	0	0
13722.58cfa832e4b0c9d6adf6cee4	0	0	0	0	0	0	1	1	0	0	0	0	0	0	0	0	0	0	0	0	0	0	0	0	0	0	0	0	0	0	0	0	0	0	0	0	0	0	0	0	0	0	0	0	0	0	0	0	0
13722.58cfa830e4b0c9d6adf6c2ce	1	0	0	0	1	0	1	4	0	0	0	0	0	0	0	0	0	0	0	0	0	0	0	0	0	0	0	0	0	0	0	0	0	0	0	0	0	0	0	0	0	0	0	0	0	0	0	0	0
13722.58cfa832e4b0c9d6adf6ce63	2	0	0	0	1	0	1	2	0	0	0	0	0	0	0	0	0	0	0	0	0	0	0	0	1	0	0	0	0	0	0	0	0	0	0	0	0	0	0	0	0	0	0	0	0	0	0	0	0
13722.58cfa831e4b0c9d6adf6cc78	0	0	0	0	0	0	1	1	0	0	0	0	0	0	0	0	0	0	0	0	0	0	0	0	0	0	0	0	0	0	0	0	0	0	0	0	0	0	0	0	0	0	0	0	0	0	0	0	0
13722.58cfa830e4b0c9d6adf6bec3	0	0	0	1	2	0	3	5	0	0	0	0	0	0	0	0	0	0	0	0	0	0	0	0	0	0	1	0	0	0	0	0	0	0	0	0	0	0	0	0	0	0	0	0	0	0	0	0	0
13722.58cfa832e4b0c9d6adf6d0da	0	0	0	0	0	0	2	0	0	0	0	0	0	0	0	0	0	0	0	0	0	0	0	0	0	0	0	0	0	0	0	0	0	0	0	0	0	0	0	0	0	0	0	0	0	0	0	0	0
13722.58cfa832e4b0c9d6adf6d132	0	0	1	0	0	0	1	1	0	0	0	0	0	0	0	0	0	0	0	0	0	0	0	0	0	0	1	0	0	0	0	0	0	0	0	0	0	0	0	0	0	0	0	0	0	0	0	0	0
13722.58cfa831e4b0c9d6adf6cb20	0	0	0	0	0	0	1	1	0	0	0	0	0	0	0	0	0	0	0	0	0	0	1	0	2	0	0	0	0	0	0	0	0	0	0	0	0	0	0	0	0	0	0	0	0	0	0	0	0
13722.58cfa82fe4b0c9d6adf6b8a7	4	0	0	0	0	0	1	0	0	0	0	0	1	1	0	0	0	0	0	0	0	0	0	0	0	0	0	0	0	2	1	0	1	0	0	0	0	0	13	0	0	0	0	0	0	5	0	0	0
13722.58cfa831e4b0c9d6adf6c6bc	0	0	0	1	0	0	0	1	0	0	0	0	0	0	0	0	0	0	0	0	0	0	0	0	1	0	0	0	0	0	0	0	0	0	0	0	0	0	0	0	0	0	0	0	0	0	0	0	0
13722.58cfa832e4b0c9d6adf6d191	0	0	0	0	0	0	3	1	0	0	0	0	0	0	0	0	0	0	0	0	0	0	0	0	1	0	1	0	0	0	0	0	0	0	0	0	0	0	0	0	0	0	0	0	0	0	0	0	0
13722.58cfa830e4b0c9d6adf6c197	1	0	0	0	0	0	0	2	0	0	0	0	0	0	0	0	0	0	0	0	0	0	0	0	0	0	0	0	0	0	0	0	0	0	0	0	0	0	0	0	0	0	0	0	0	0	0	0	0
13722.58cfa832e4b0c9d6adf6d4e5	0	0	0	0	0	0	0	2	0	0	0	0	0	0	0	0	0	0	0	0	0	0	0	0	0	0	0	0	0	0	0	0	0	0	0	0	0	0	0	0	0	0	0	0	0	0	0	0	0
13722.58cfa82fe4b0c9d6adf6b70a	1	0	0	0	1	0	1	1	0	0	0	0	0	0	1	0	0	0	0	0	0	0	0	0	0	0	1	0	0	0	0	0	0	0	0	0	0	0	0	0	0	0	0	0	0	0	0	0	0
13722.58cfa832e4b0c9d6adf6d40c	0	0	0	0	0	0	1	0	0	0	0	0	0	0	0	0	0	0	1	0	0	0	0	0	0	0	0	0	0	0	0	0	0	0	0	0	0	0	0	0	0	0	0	0	0	0	0	0	0
13722.58cfa832e4b0c9d6adf6cf35	0	0	0	0	0	0	0	0	0	0	0	0	0	0	0	0	0	0	0	0	0	0	0	0	0	0	0	0	0	0	0	0	0	0	0	0	0	0	0	0	0	0	0	0	0	0	0	0	0
13722.58cfa831e4b0c9d6adf6c855	1	0	0	0	0	0	0	0	0	0	0	0	0	0	0	0	0	0	0	0	0	0	0	0	1	0	0	0	0	0	0	0	0	0	0	0	0	0	0	0	0	0	0	0	0	0	0	0	0
13722.58cfa830e4b0c9d6adf6be68	0	0	0	0	1	0	0	1	0	0	0	0	0	0	0	0	0	0	0	0	0	0	0	0	0	0	0	0	0	0	0	0	0	0	0	0	0	0	0	0	0	0	0	0	0	0	0	0	0
13722.58cfa831e4b0c9d6adf6c7b5	1	0	0	0	0	0	2	1	1	0	474	0	4	0	171	0	32	0	0	0	1	0	0	19	0	1	0	0	0	0	0	37	0	0	2	0	0	313	2	0	0	0	0	8	0	0	0	0	0
13722.58cfa832e4b0c9d6adf6cebc	2	0	0	1	1	0	0	0	0	0	0	0	0	0	1	0	0	0	0	0	0	0	0	0	1	0	0	0	0	0	0	0	0	0	0	0	0	0	0	0	0	0	0	0	0	0	0	0	0
13722.58cfa831e4b0c9d6adf6c410	0	0	0	0	0	0	1	0	0	0	0	0	0	0	0	0	0	0	0	0	0	0	0	0	0	0	0	0	0	0	0	0	0	0	0	0	0	0	0	0	0	0	0	0	0	0	0	0	0
13722.58cfa830e4b0c9d6adf6bf87	0	0	0	1	0	0	0	1	0	0	0	0	0	0	0	0	0	0	0	0	0	0	0	0	0	0	0	0	0	0	0	0	0	0	0	0	0	0	0	0	0	0	0	0	0	0	0	0	0
13722.58cfa82fe4b0c9d6adf6b84c	12	0	0	7	5	2	2	1	0	0	1	0	0	0	2	0	0	0	0	0	0	0	0	1	1	0	1	0	0	0	0	0	0	0	0	0	1	1	0	0	0	0	0	0	1	0	0	0	0
13722.58cfa831e4b0c9d6adf6c900	0	0	0	0	0	0	0	1	0	0	0	0	0	0	0	0	0	0	0	0	0	0	0	0	0	0	0	0	0	0	0	0	0	0	0	0	0	0	0	0	0	0	0	0	0	0	0	0	0
13722.58cfa82fe4b0c9d6adf6b6e4	0	0	0	0	1	0	1	3	0	0	0	0	0	0	0	0	0	0	0	0	0	0	0	0	0	0	0	0	0	0	0	0	0	0	0	0	0	0	3	0	0	0	0	0	0	0	0	0	0
13722.58cfa832e4b0c9d6adf6d412	1	0	0	0	0	0	1	0	0	0	0	0	0	0	0	0	0	0	0	0	0	0	0	0	0	0	0	0	0	0	0	0	0	0	0	0	0	0	0	0	0	0	0	0	0	0	0	0	0
13722.58cfa832e4b0c9d6adf6d1e5	0	0	0	0	0	0	2	1	0	0	0	0	0	0	0	0	0	0	3	0	0	0	0	1	1	1	17	0	0	0	0	0	0	0	0	0	0	0	0	0	0	0	0	0	0	0	0	0	0
13722.58cfa831e4b0c9d6adf6c43c	0	0	0	0	0	0	4	2	0	0	0	0	0	0	1	0	0	0	0	0	0	0	0	0	0	0	0	0	0	0	0	0	0	0	0	0	0	5	0	0	0	0	0	0	0	0	0	0	0
13722.58cfa82fe4b0c9d6adf6b9a8	1	0	0	0	0	1	1	2	0	0	0	0	1	0	0	0	0	0	0	0	0	0	0	0	1	0	1	0	0	0	0	0	0	0	0	0	0	0	0	0	0	0	0	0	0	0	0	0	0
13722.58cfa831e4b0c9d6adf6ca77	1	0	0	1	0	0	0	2	0	0	0	0	0	0	0	0	0	0	0	0	0	0	0	1	0	0	0	0	0	0	0	0	0	0	0	0	0	0	0	0	0	0	0	0	0	0	0	0	0
13722.58cfa830e4b0c9d6adf6bbd4	9	0	0	0	5	0	2	1	0	0	0	0	1	0	4	0	0	0	1	0	0	0	0	1	0	0	1	0	0	0	0	0	0	0	0	0	0	10	4	0	0	0	0	0	0	0	0	0	0
13722.58cfa832e4b0c9d6adf6cf22	1	0	0	0	0	0	0	0	0	0	0	0	0	0	0	0	0	0	0	0	0	0	0	1	0	0	0	0	0	0	0	0	0	0	0	0	0	0	0	0	0	0	0	0	0	0	0	0	0
13722.58cfa831e4b0c9d6adf6cb88	1	0	0	0	1	0	0	6	0	0	0	0	1	0	0	0	0	0	0	0	0	0	0	0	1	0	1	0	0	0	0	0	0	0	0	0	0	1	0	0	0	0	0	0	0	0	0	0	0
13722.58cfa831e4b0c9d6adf6ca13	1	0	0	1	1	0	0	2	0	0	0	0	0	0	0	0	0	0	0	0	0	0	0	0	0	0	1	0	0	0	0	0	0	0	0	0	0	0	0	0	0	0	0	0	0	0	0	0	0
13722.58cfa832e4b0c9d6adf6d3e3	0	0	0	0	0	0	0	0	0	0	0	0	0	0	0	0	0	0	0	0	0	0	0	0	0	0	0	0	0	0	0	0	0	0	0	0	0	0	0	0	0	0	0	0	0	0	0	0	0
13722.58cfa831e4b0c9d6adf6c8e6	1	0	0	0	0	0	1	3	0	0	1	0	1	0	151	0	0	0	3	0	1	0	0	5	3	0	7	1	1	46	9	4	33	3	473	1	2	621	71	9	2	39	44	2	48	0	0	0	3
13722.58cfa831e4b0c9d6adf6ca90	6	0	0	0	0	0	0	0	0	0	0	0	0	0	0	0	0	0	0	0	0	0	0	0	0	0	4	0	0	0	0	0	0	0	0	0	0	0	0	0	0	0	0	0	1	0	0	0	0
13722.58cfa831e4b0c9d6adf6c82a	0	0	0	0	0	0	0	1	0	0	0	0	0	0	0	0	0	0	0	0	0	0	0	0	0	0	0	0	0	0	0	0	0	0	0	0	0	0	0	0	0	0	0	0	0	0	0	0	0
13722.58cfa832e4b0c9d6adf6d16a	1	0	0	0	1	0	2	2	0	0	0	0	0	0	2	0	0	0	1	0	0	1	0	0	0	0	1	0	0	0	0	0	0	0	0	0	0	0	0	0	0	0	0	0	0	0	0	0	0
13722.58cfa832e4b0c9d6adf6d1c5	1	0	0	0	0	0	0	2	0	0	0	0	0	0	0	0	0	0	0	0	0	0	0	0	0	0	0	0	0	0	0	0	0	0	0	0	0	0	0	0	0	0	0	0	0	0	0	0	0
13722.58cfa831e4b0c9d6adf6c390	4	0	0	0	0	4	1	1	0	0	0	0	0	0	0	0	0	0	0	0	0	0	0	0	1	0	0	0	0	0	0	0	0	0	0	0	0	6	0	0	0	0	0	0	0	0	0	0	0
13722.58cfa831e4b0c9d6adf6c36a	0	0	0	0	0	0	0	1	0	0	0	0	0	0	0	0	0	0	0	0	0	0	0	0	0	0	0	0	0	0	0	0	0	0	0	0	0	1	0	0	0	0	0	0	0	0	0	0	0
13722.58cfa831e4b0c9d6adf6cc13	0	0	0	0	1	0	0	2	0	0	0	0	0	0	0	0	0	0	0	0	0	0	0	0	0	0	0	0	0	0	0	0	0	0	0	0	0	2	0	0	0	0	0	0	0	0	0	0	0
13722.58cfa82fe4b0c9d6adf6b6be	0	0	0	0	0	0	3	1	0	0	0	0	0	0	1	0	0	0	0	0	0	0	0	0	0	0	1	0	0	0	0	0	0	0	0	0	0	1	1	0	0	0	0	0	0	0	0	0	0
13722.58cfa832e4b0c9d6adf6d026	2	0	0	0	1	0	2	2	0	0	0	0	0	0	0	0	0	0	0	0	0	0	0	0	0	0	0	0	0	0	0	0	0	0	0	0	0	0	0	0	0	0	0	0	0	0	0	0	0
13722.58cfa831e4b0c9d6adf6cc24	0	0	0	0	0	0	0	3	0	0	0	0	0	0	0	0	0	0	0	0	0	0	0	0	0	0	0	0	0	0	0	0	0	0	0	0	0	0	0	0	0	0	0	0	0	0	0	0	0
13722.58cfa831e4b0c9d6adf6cc96	0	0	0	0	0	0	1	3	0	0	0	0	0	0	0	0	0	0	0	0	0	0	0	0	3	0	2	0	0	0	0	0	0	0	0	0	0	0	0	0	0	0	0	0	0	1	0	0	0
13722.58cfa830e4b0c9d6adf6bdca	0	0	0	0	0	0	1	2	0	0	0	0	0	0	0	0	0	0	0	0	0	0	0	0	0	0	0	0	0	0	0	0	0	0	0	0	0	0	0	0	0	0	0	0	0	0	0	0	0
13722.58cfa831e4b0c9d6adf6c6c8	1	0	0	0	0	0	1	5	0	0	0	0	0	0	0	0	0	0	0	0	0	0	0	0	0	0	0	0	0	0	1	0	0	0	0	0	0	0	1	0	0	0	0	0	0	0	0	0	0
13722.58cfa831e4b0c9d6adf6cb80	1	0	0	0	1	0	1	1	0	0	0	0	0	0	0	0	0	0	0	0	0	0	0	0	1	0	0	0	0	0	0	0	0	0	0	0	0	0	0	0	0	0	0	0	0	0	0	0	0
13722.58cfa832e4b0c9d6adf6d4a4	0	0	0	0	0	0	0	0	0	0	0	0	0	0	0	0	0	0	0	0	0	0	0	0	0	0	0	0	0	0	0	0	0	0	0	0	0	0	0	0	0	0	0	0	0	0	0	0	0
13722.58cfa832e4b0c9d6adf6ce94	2	0	0	1	2	0	2	5	0	0	0	0	0	0	0	0	0	0	0	0	0	0	0	0	1	0	1	0	0	0	0	0	0	0	0	0	0	0	0	0	0	0	0	0	0	0	0	0	0
13722.58cfa82fe4b0c9d6adf6b9e8	2	0	0	1	1	0	0	5	0	0	0	0	0	0	0	0	0	0	0	0	0	0	0	0	0	0	2	0	0	0	0	0	0	0	0	0	0	0	1	0	0	0	0	0	0	0	0	0	0
13722.58cfa82fe4b0c9d6adf6b864	2	0	0	7	1	0	2	3	0	0	0	0	0	0	0	0	1	0	0	0	0	0	0	1	0	0	0	0	0	0	0	0	0	0	0	0	0	0	1	0	0	0	0	0	1	0	0	0	0
13722.58cfa830e4b0c9d6adf6bfb6	18	0	0	9	1	0	1	2	0	0	1	0	0	0	1	0	3	0	1	0	0	1	0	0	0	0	2	0	0	0	0	0	0	0	0	0	0	3	0	0	0	0	0	0	0	0	0	0	0
13722.58cfa82fe4b0c9d6adf6b762	5	0	0	14	0	1	2	4	0	0	0	0	0	0	0	0	1	0	0	0	0	0	0	1	0	0	3	0	0	0	0	0	0	0	0	0	0	0	0	0	0	0	0	0	1	0	0	0	0
13722.58cfa831e4b0c9d6adf6cbaf	1	0	0	0	0	0	0	0	0	0	1	1068	0	1	0	0	0	0	1	0	0	0	0	1	0	1	2	1	0	2	3	3	0	0	1646	2	0	99	10	10	5	28	16	95	153	7	0	0	0
13722.58cfa82fe4b0c9d6adf6b7f2	2	0	0	0	0	0	1	0	0	0	1	0	1	0	0	0	0	0	0	0	0	0	0	0	1	0	0	0	0	0	0	0	0	0	0	0	0	1	0	0	0	0	0	0	0	0	0	0	0
13722.58cfa831e4b0c9d6adf6cd3e	0	0	1	1	1	0	3	1	0	0	0	0	0	0	0	0	0	0	0	0	0	0	0	0	2	0	0	0	0	0	0	0	0	0	0	0	0	0	0	0	0	0	0	0	0	0	0	0	0
13722.58cfa831e4b0c9d6adf6cb66	0	0	0	1	0	0	2	1	0	0	0	0	0	0	0	0	0	0	0	0	0	0	0	0	0	0	0	0	0	0	0	0	0	0	0	0	0	0	0	0	0	0	0	0	0	0	0	0	0
13722.58cfa82fe4b0c9d6adf6b82d	0	0	0	1	2	0	0	0	0	0	0	0	0	0	0	0	0	0	0	0	0	0	0	0	1	0	0	0	0	0	0	0	0	0	0	0	0	0	0	0	0	0	0	0	0	0	0	0	0
13722.58cfa82fe4b0c9d6adf6b6d2	0	0	0	0	2	0	2	1	0	0	0	0	0	0	0	0	0	0	1	0	0	0	0	0	1	0	0	0	0	0	0	0	0	0	0	0	0	0	0	0	0	0	0	0	0	0	0	0	0
13722.58cfa82fe4b0c9d6adf6b7d5	1	0	0	0	0	0	1	2	0	0	0	0	0	0	0	0	0	0	0	0	0	0	0	0	0	0	1	0	0	0	0	0	0	0	1	0	0	0	0	0	0	0	0	0	0	0	0	0	0
13722.58cfa831e4b0c9d6adf6cbbe	2	0	0	0	0	0	1	1	0	0	0	0	0	0	1	0	0	0	0	0	0	0	0	0	0	0	0	0	0	0	0	0	0	0	1	0	0	0	1	0	0	0	0	0	0	0	0	0	0
13722.58cfa830e4b0c9d6adf6c1c0	0	0	0	1	1	0	1	0	0	0	0	0	1	0	1	0	0	0	0	0	0	0	0	0	0	0	2	0	0	0	0	0	0	0	1	0	0	60	0	0	0	0	0	0	0	0	0	0	0
13722.58cfa830e4b0c9d6adf6c027	0	0	0	1	0	0	1	2	0	0	0	0	0	0	1	0	0	0	0	0	0	0	0	0	1	0	0	0	0	0	0	0	0	0	0	0	0	0	0	0	0	0	0	0	0	0	0	0	0
13722.58cfa830e4b0c9d6adf6c25d	0	0	0	0	0	0	1	1	0	0	0	0	1	0	0	0	0	0	0	0	0	0	0	0	1	0	1	0	0	0	0	0	0	0	0	0	0	0	0	0	0	0	0	0	0	0	0	0	0
13722.58cfa830e4b0c9d6adf6c2c6	1	0	0	0	0	0	5	1	0	0	0	0	0	0	1	0	0	0	0	0	0	0	0	0	0	0	0	0	0	0	0	0	0	0	0	0	0	0	0	0	0	0	0	0	0	0	0	0	0
13722.58cfa831e4b0c9d6adf6c8f8	0	0	0	0	0	0	3	2	0	0	0	0	0	0	0	0	0	0	0	0	0	0	0	1	0	0	1	0	0	0	0	0	0	0	0	0	0	0	0	0	0	0	0	0	0	0	0	0	0
13722.58cfa831e4b0c9d6adf6c65f	0	0	1	0	0	0	1	0	0	0	1	0	0	0	5	0	4	0	0	0	0	0	0	2	0	0	0	0	0	0	0	0	0	0	0	0	0	4	0	0	0	0	0	0	0	0	0	0	0
13722.58cfa830e4b0c9d6adf6bc8a	7	0	0	0	1	0	2	5	0	0	0	0	0	0	1	0	0	0	0	0	0	0	0	0	1	0	0	0	0	0	0	0	0	0	0	0	0	0	0	0	0	0	0	2	0	0	0	0	0
13722.58cfa831e4b0c9d6adf6cd52	1	0	0	1	0	0	2	0	0	0	0	0	0	0	0	0	0	0	0	0	0	0	0	0	5	0	0	0	0	0	0	0	0	0	0	0	0	0	0	0	0	0	0	0	0	0	0	0	0
13722.58cfa831e4b0c9d6adf6ca0d	4	0	0	1	0	0	1	0	0	0	0	0	0	0	0	0	0	0	0	0	0	0	0	0	0	0	0	0	0	0	0	0	0	0	0	0	0	0	0	0	0	0	0	0	0	0	0	0	0
13722.58cfa831e4b0c9d6adf6c619	0	0	0	0	0	0	1	2	0	0	1	0	0	2	41504	0	10	1	2	0	0	0	0	4145	1	0	2	2	0	1	0	3	0	1	7	0	0	571	7	2	8	0	4	4781	10	1	0	0	0
13722.58cfa830e4b0c9d6adf6bf3d	3	0	0	3	2	0	1	5	0	0	0	0	0	0	0	0	2	0	0	0	0	0	0	1	2	0	0	0	0	0	0	1	0	0	0	0	0	12	0	0	0	0	0	0	0	0	0	0	0
13722.58cfa832e4b0c9d6adf6d03e	0	0	0	0	0	0	2	0	0	0	1	0	0	0	0	1	0	0	0	0	0	0	0	0	0	0	0	0	0	0	0	0	0	0	0	0	0	0	1	0	0	0	0	0	0	0	0	0	0
13722.58cfa832e4b0c9d6adf6ce71	0	0	0	1	0	0	3	1	0	0	0	0	0	0	0	0	0	0	0	0	0	0	0	0	2	0	1	0	0	0	0	0	0	0	0	0	0	0	0	0	0	0	0	0	0	0	0	0	0
13722.58cfa831e4b0c9d6adf6c6aa	9	0	0	0	2	0	0	6	18	2	44166	0	16	0	11996	6	12690	3	1	0	2	2	3	2904	5	1	14	9	5	25	6	1612	6	9	3135	5	9	62866	6502	6	36	10	19	4440	28	9	0	0	10
13722.58cfa830e4b0c9d6adf6bada	5	0	0	0	0	0	3	3	0	0	0	0	0	0	0	0	0	0	0	0	0	0	0	0	0	0	0	0	0	0	0	0	0	0	0	0	0	0	0	0	0	0	0	0	0	0	0	0	0
13722.58cfa831e4b0c9d6adf6c5eb	0	0	14	0	0	0	0	4	0	0	0	0	0	0	0	0	0	0	0	0	0	0	0	0	0	0	0	0	0	0	0	0	0	0	0	0	0	4	0	0	0	0	0	0	0	0	0	0	0
13722.58cfa831e4b0c9d6adf6cdce	0	0	0	0	1	0	0	2	0	0	0	0	0	0	0	0	0	0	0	0	0	0	0	1	7	0	0	0	0	0	0	0	0	0	0	0	0	0	0	0	0	0	0	0	0	0	0	0	0
13722.58cfa831e4b0c9d6adf6cbb4	2	0	0	0	0	0	1	0	0	0	0	0	0	0	1	0	0	0	0	0	0	0	0	0	0	0	0	0	0	0	1	0	0	0	1	0	0	0	0	0	0	0	0	0	0	0	0	0	0
13722.58cfa831e4b0c9d6adf6c3f4	0	0	0	0	0	0	0	1	0	0	0	0	0	0	0	0	0	0	0	0	0	0	0	0	0	0	0	0	0	0	0	0	0	0	0	0	0	1	0	0	0	0	0	0	0	0	0	0	0
13722.58cfa831e4b0c9d6adf6c459	5	0	0	3	0	0	3	0	0	0	1	0	0	0	1	0	1	0	0	0	0	0	0	0	1	0	0	0	0	0	0	0	0	0	0	0	0	1	0	0	0	0	0	0	0	0	0	0	0
13722.58cfa832e4b0c9d6adf6cf96	1	0	1	0	0	0	5	0	0	0	0	0	0	0	0	0	0	0	0	0	0	0	0	0	0	0	1	0	0	0	0	0	0	0	0	0	0	0	1	0	0	0	0	0	0	0	0	0	0
13722.58cfa830e4b0c9d6adf6bc82	1	0	0	5	0	0	2	1	0	0	0	0	0	0	0	0	0	0	0	0	0	0	0	0	0	0	0	0	0	0	0	0	0	0	0	0	0	0	0	0	0	0	0	0	0	0	0	0	0
13722.58cfa831e4b0c9d6adf6c84d	0	0	0	0	0	0	1	1	0	0	0	0	0	0	0	0	0	0	0	0	0	0	0	0	0	0	0	0	0	0	0	0	0	0	0	0	0	0	0	0	0	0	0	0	0	0	0	0	0
13722.58cfa831e4b0c9d6adf6c916	1	0	2	2	2	0	0	1	0	0	0	0	0	0	0	0	0	0	0	0	0	0	0	0	0	0	0	0	0	0	0	0	0	0	0	0	0	0	0	0	0	0	0	1	0	0	0	0	0
13722.58cfa832e4b0c9d6adf6ce8b	0	0	0	0	0	0	0	4	0	0	0	0	0	0	0	0	0	0	0	0	0	0	0	0	0	0	0	0	0	0	0	0	0	0	0	0	0	0	0	0	0	0	0	0	0	0	0	0	0
13722.58cfa831e4b0c9d6adf6c684	0	0	0	0	0	0	0	2	0	0	68	0	0	0	388	0	161	0	0	0	1	0	0	273	0	0	0	0	0	0	0	0	0	0	0	0	0	59	0	0	0	0	0	14	24	0	0	0	0
13722.58cfa831e4b0c9d6adf6c7c0	2	0	0	0	1	0	0	3	0	0	3	0	0	0	3	0	0	0	0	0	0	0	0	3	0	0	1	0	0	0	0	0	0	0	0	0	0	0	0	0	0	0	0	0	2	0	0	0	0
13722.58cfa82ee4b0c9d6adf6afa6	9	0	0	5	1	0	0	3	0	0	0	0	0	0	1	0	0	0	0	0	0	0	0	1	0	0	1	0	0	0	0	0	0	0	0	0	0	1	0	0	0	0	0	0	0	0	0	0	0
13722.58cfa830e4b0c9d6adf6bda9	0	0	0	1	0	0	2	1	0	0	0	0	0	0	0	0	0	0	0	0	0	0	0	0	3	1	1	0	0	0	0	0	0	0	0	0	0	0	0	0	0	0	0	0	0	0	0	0	0
13722.58cfa831e4b0c9d6adf6c9f1	0	0	0	0	3	0	2	2	0	0	1	0	0	0	1	0	1	0	0	0	0	0	0	1	2	0	2	0	0	0	0	0	0	0	0	0	0	1	2	0	0	0	0	0	0	0	0	0	1
13722.58cfa830e4b0c9d6adf6bc7c	0	0	0	0	1	0	0	1	0	0	0	0	0	0	4	0	1	0	0	0	0	0	0	0	0	1	0	0	0	0	0	2	0	0	0	0	0	48	0	0	0	0	0	0	0	0	0	0	0
13722.58cfa82ee4b0c9d6adf6af8a	276	0	10	7	2	1	1	10	4	0	10	0	1	1	35	0	74	0	1	0	0	2	0	41	1	0	7	0	0	1	0	16	0	0	36	0	0	30	2	1	1	2	0	0	4	0	0	0	0
13722.58cfa831e4b0c9d6adf6ca84	0	0	0	0	0	0	1	2	0	0	0	0	0	0	0	0	0	0	0	0	0	0	0	0	0	0	1	0	0	0	0	0	0	0	0	0	0	0	0	0	0	0	0	0	0	0	0	0	0
13722.58cfa830e4b0c9d6adf6c262	0	0	0	0	2	0	0	0	0	0	0	0	0	0	0	0	0	0	0	0	0	0	0	0	0	0	1	0	0	0	0	0	0	0	0	0	0	0	0	0	0	0	0	0	0	0	0	0	0
13722.58cfa831e4b0c9d6adf6c8fc	1	0	0	1	2	0	1	3	0	0	12	0	5	0	15	0	1	0	0	0	0	0	0	4	0	0	0	0	0	0	0	0	0	0	0	0	0	0	0	0	0	0	0	0	0	0	0	0	0
13722.58cfa831e4b0c9d6adf6cc80	0	0	0	0	0	0	4	1	0	0	0	0	0	0	0	0	0	0	0	0	0	0	0	0	0	0	0	0	0	0	0	0	0	0	0	0	0	0	0	0	0	0	0	0	0	0	0	0	0
13722.58cfa831e4b0c9d6adf6cbf1	1	0	0	1	1	0	2	2	0	0	0	0	0	0	0	0	0	0	0	0	0	0	0	0	0	2	0	0	0	0	0	0	0	0	0	0	0	0	1	0	0	0	0	0	0	0	0	0	0
13722.58cfa831e4b0c9d6adf6ca21	1	0	0	0	1	0	0	1	0	0	0	0	1	0	0	0	0	0	0	0	0	0	0	0	0	0	0	0	0	0	0	0	0	0	0	0	0	0	0	0	0	0	0	0	0	0	0	0	0
13722.58cfa830e4b0c9d6adf6c1b6	3	0	11521	0	1	0	6	1	0	1	4	0	14	0	202377	0	439	1	7	0	1	3	3	28	12	3	17	0	0	1	4	36	2	2	35	4	3	88152	172	0	0	3	0	6136	2	2	0	0	1
13722.58cfa832e4b0c9d6adf6cf7b	0	0	0	0	1	0	1	3	0	0	0	0	0	0	0	0	0	0	0	0	0	0	0	0	4	0	2	0	0	0	0	0	0	0	0	0	0	0	0	0	0	0	0	0	0	0	0	0	0
13722.58cfa831e4b0c9d6adf6c83e	0	0	0	1	0	0	1	1	0	0	0	0	0	0	0	0	0	0	0	0	0	0	0	0	0	0	1	0	0	0	0	0	0	0	0	0	0	0	0	0	0	0	0	0	0	0	0	0	0
13722.58cfa831e4b0c9d6adf6c580	0	0	2	0	0	0	1	2	0	0	0	0	0	10	0	0	1	0	0	0	0	0	0	0	0	0	0	0	0	4	5	0	0	1	3	0	0	4	30	0	0	0	0	0	0	0	0	0	0
13722.58cfa82fe4b0c9d6adf6b780	2	0	1	0	1	0	3	2	0	0	1	0	0	0	0	0	0	0	0	0	0	0	0	0	0	0	0	0	0	0	0	0	0	0	0	0	0	0	1	0	0	0	0	0	0	0	0	0	0
13722.58cfa831e4b0c9d6adf6ca8c	7	0	0	0	1	0	1	3	0	0	1	0	1	0	0	0	0	0	0	0	0	0	0	0	0	0	0	0	0	0	0	0	0	0	1	0	0	0	0	0	0	0	0	0	0	0	0	0	0
13722.58cfa832e4b0c9d6adf6d024	2	0	0	0	0	0	3	4	0	0	0	0	0	0	0	0	0	0	0	0	0	0	0	0	0	0	0	0	0	0	0	0	0	0	0	0	0	0	0	0	0	0	0	0	0	0	0	0	0
13722.58cfa831e4b0c9d6adf6cafa	0	0	0	0	2	0	0	1	0	0	0	0	0	0	0	0	0	0	0	0	0	0	0	0	14	2	8	0	0	0	0	0	0	0	0	0	0	0	0	0	0	0	0	0	0	0	0	0	0
13722.58cfa831e4b0c9d6adf6c985	0	0	0	1	1	0	0	3	0	0	0	0	0	1	0	0	0	0	0	0	0	0	0	0	0	0	0	0	0	0	0	0	0	0	0	0	0	0	0	0	0	0	0	0	0	0	0	0	0
13722.58cfa831e4b0c9d6adf6cb95	9	0	0	1	0	0	4	3	0	0	0	0	0	0	1	0	0	0	0	0	0	0	0	0	1	0	0	0	0	0	0	0	0	0	0	0	0	0	0	0	0	0	0	0	0	0	0	0	0
13722.58cfa832e4b0c9d6adf6d21a	0	0	0	0	0	0	2	3	0	0	0	0	0	0	0	0	0	0	0	0	0	0	0	0	0	0	0	0	0	0	0	0	0	0	0	0	0	0	0	0	0	0	0	0	0	0	0	0	0
13722.58cfa831e4b0c9d6adf6cc0b	1	0	0	0	0	0	0	2	0	0	0	0	0	0	0	0	0	0	0	0	0	0	0	1	0	0	1	0	0	0	0	0	0	0	0	0	0	1	0	0	0	0	0	0	0	0	0	0	0
13722.58cfa82ee4b0c9d6adf6b038	7	0	0	1	1	0	0	2	0	0	0	0	0	0	0	0	0	0	0	0	0	1	0	1	0	0	1	0	0	0	0	0	0	0	0	0	0	0	0	0	0	0	0	0	3	0	0	0	0
13722.58cfa830e4b0c9d6adf6c184	0	0	0	0	4	0	5	0	1	3	4414	0	26	3	4525	1	18	16	5	0	8	8	6	21	25	3	12	3	5	31	9	169	5	10	274	2	6	6558	10047	5	10	5	8	1171	79	5	2	1	3
13722.58cfa830e4b0c9d6adf6bd82	0	0	0	0	0	0	0	1	0	0	0	0	0	0	0	0	0	0	0	0	0	0	0	0	2	0	0	0	0	0	0	0	0	0	0	0	0	0	0	0	0	0	0	0	0	0	0	0	0
13722.58cfa831e4b0c9d6adf6c94f	2	0	0	1	0	0	0	0	0	0	0	0	0	0	0	0	1	0	0	0	0	0	0	0	0	0	1	0	0	0	0	1	0	0	0	0	0	6	0	0	0	0	0	0	0	0	0	0	0
13722.58cfa831e4b0c9d6adf6cac0	0	0	0	0	0	5	0	5	0	0	0	0	0	0	0	0	0	0	0	0	0	0	0	0	0	0	1	0	0	0	0	0	0	0	0	0	0	0	0	0	0	0	0	0	0	0	0	0	0
13722.58cfa831e4b0c9d6adf6cce4	0	0	0	0	0	0	2	3	0	0	0	0	0	0	0	0	1	0	0	0	0	0	0	0	1	0	0	0	0	0	0	0	0	0	0	0	0	1	0	0	0	0	0	0	0	0	0	0	0
13722.58cfa831e4b0c9d6adf6caf4	0	0	0	0	0	0	0	1	0	0	0	0	0	0	0	0	0	0	0	0	0	0	0	0	0	0	0	0	0	0	0	0	0	0	0	0	0	0	0	0	0	0	0	0	0	0	0	0	0
13722.58cfa832e4b0c9d6adf6ce38	1	0	0	0	0	0	0	1	0	0	0	0	0	0	0	0	0	0	0	0	0	0	0	0	2	0	0	0	0	0	0	0	0	0	0	0	0	0	0	0	0	0	0	0	0	0	0	0	0
13722.58cfa831e4b0c9d6adf6c772	1	0	0	0	1	0	1	1	0	1	20903	7	3757	4	10218	0	3509	2	5	0	1	1	3	504	20	1	5	5	3	25	6	2209	1	3	601	11	10	6292	112	0	2	1	0	144	32	1	0	0	0
13722.58cfa832e4b0c9d6adf6cdfc	0	0	0	1	1	0	1	0	0	0	0	0	0	0	0	0	0	0	0	0	0	0	0	0	0	0	1	0	0	0	0	0	0	0	0	0	0	0	0	0	0	0	0	0	0	0	0	0	0
13722.58cfa831e4b0c9d6adf6cc52	2	0	0	1	0	0	1	0	0	0	0	0	0	0	0	0	0	0	0	0	0	0	0	0	0	0	0	0	0	0	0	0	0	0	0	0	0	0	0	0	0	0	0	1	0	0	0	0	0
13722.58cfa831e4b0c9d6adf6cdd6	0	0	0	1	0	0	0	2	0	0	0	0	0	0	1	0	0	0	0	0	0	0	0	0	1	0	0	0	0	0	0	0	0	0	0	0	0	0	0	0	0	0	0	0	0	0	0	0	0
13722.58cfa832e4b0c9d6adf6d4ba	0	0	0	0	0	0	0	1	0	0	0	0	0	0	0	0	0	0	0	0	0	0	0	0	0	0	0	0	0	0	0	0	0	0	0	0	0	0	0	0	0	0	0	0	0	0	0	0	0
13722.58cfa830e4b0c9d6adf6be38	1	0	1	0	0	0	0	0	0	0	1	0	0	0	0	0	0	0	0	0	0	0	0	0	0	0	0	0	0	0	0	0	0	0	0	0	0	0	0	0	0	0	1	0	1	0	0	0	0
13722.58cfa82fe4b0c9d6adf6b7ac	0	0	0	0	5	0	2	2	0	0	0	0	0	0	0	0	0	0	0	0	0	0	1	0	0	0	1	0	0	0	0	0	0	0	0	0	0	1	0	0	0	0	0	0	0	0	0	0	0
13722.58cfa832e4b0c9d6adf6d49c	0	0	0	0	0	0	0	1	0	0	0	0	0	0	0	0	0	0	0	0	0	0	0	0	0	0	0	0	0	0	0	0	0	0	0	0	0	0	0	0	0	0	0	0	0	0	0	0	0
13722.58cfa832e4b0c9d6adf6d1da	0	0	0	0	0	0	0	0	0	0	0	0	0	0	0	0	0	0	0	0	0	0	0	0	0	0	1	0	0	0	0	0	0	0	0	0	0	0	0	0	0	0	0	0	0	0	0	0	0
13722.58cfa831e4b0c9d6adf6c756	1	0	0	0	0	0	1	2	0	0	0	0	0	0	0	0	0	0	0	0	0	0	0	0	0	0	0	0	0	0	0	0	0	0	0	0	0	0	0	0	0	0	0	0	0	0	0	0	0
13722.58cfa831e4b0c9d6adf6c634	1	0	0	0	0	0	3	1	0	0	6	0	0	0	26	0	0	0	0	0	0	0	0	0	0	0	0	0	0	0	0	2	1	0	0	0	0	11	0	0	0	1	2	0	2	0	0	0	0
13722.58cfa831e4b0c9d6adf6cacc	0	0	0	0	0	0	4	7	0	0	0	0	0	0	1	0	0	0	0	0	0	0	0	0	7	0	0	0	0	0	0	0	0	0	0	0	0	0	0	0	0	0	0	0	0	0	0	0	0
13722.58cfa82fe4b0c9d6adf6b5e6	0	0	1	0	1	0	2	3	0	0	0	0	0	0	0	0	0	0	0	0	0	0	0	0	0	0	0	0	0	0	0	0	0	0	0	0	0	0	0	0	0	0	1	0	0	0	0	0	0
13722.58cfa831e4b0c9d6adf6c4f6	0	0	0	0	0	0	0	2	0	0	2	0	0	0	1	0	0	0	0	0	0	0	0	0	1	0	1	0	0	0	0	1	0	0	0	0	0	19	8	0	0	0	0	0	0	0	0	0	0
13722.58cfa830e4b0c9d6adf6bf7e	1	0	0	0	0	0	3	2	0	0	0	0	0	0	1	0	0	0	0	0	0	0	0	0	0	0	0	0	0	0	0	1	0	0	0	0	0	0	0	0	0	0	0	0	0	0	0	0	0
13722.58cfa832e4b0c9d6adf6cfd0	0	0	0	0	0	0	0	1	0	0	0	0	0	0	0	0	0	1	0	0	0	0	0	0	2	0	0	0	0	0	0	0	0	0	0	0	0	0	0	0	0	0	0	0	0	0	0	0	0
13722.58cfa832e4b0c9d6adf6d1ba	0	0	0	0	0	0	1	2	0	0	0	0	0	0	0	0	0	0	0	0	0	0	0	0	0	0	0	0	0	0	0	0	0	0	0	0	0	0	0	0	0	0	0	0	0	0	0	0	0
13722.58cfa832e4b0c9d6adf6ce44	0	0	0	1	0	0	3	0	0	0	0	0	0	0	1	0	0	0	0	0	0	0	0	0	3	0	0	0	0	0	0	0	0	0	0	0	0	0	0	0	0	0	0	0	0	0	0	0	0
13722.58cfa830e4b0c9d6adf6c1f6	0	0	0	0	0	0	2	3	0	0	0	0	0	0	0	0	0	0	0	0	0	0	0	0	0	0	0	0	0	0	0	0	0	0	0	0	0	0	0	0	0	0	0	0	0	0	0	0	0
13722.58cfa82fe4b0c9d6adf6b9a2	5	0	0	0	1	0	1	3	0	0	0	0	0	0	0	0	0	0	2	0	0	0	0	0	0	0	0	0	0	0	1	0	0	0	0	0	0	2	0	0	0	0	0	0	0	0	0	0	0
13722.58cfa831e4b0c9d6adf6c640	0	0	5	1	0	0	0	2	0	0	0	0	1	0	2076	0	274	2	0	0	1	0	0	6468	2	1	0	0	0	0	0	758	0	0	9	0	0	24	2	0	0	1	0	21	23	0	0	0	0
13722.58cfa832e4b0c9d6adf6cfb9	0	0	0	0	0	0	0	0	0	0	0	0	0	0	0	0	0	0	0	0	0	0	0	0	0	0	0	0	0	0	0	0	0	0	0	0	0	0	0	0	0	0	0	0	0	0	0	0	0
13722.58cfa832e4b0c9d6adf6d364	1	0	0	0	2	0	1	2	0	0	0	0	0	0	0	0	0	0	0	0	0	0	0	0	0	0	0	0	0	0	0	0	0	0	0	0	0	1	0	0	0	0	0	0	0	0	0	0	0
13722.58cfa832e4b0c9d6adf6cf4a	0	0	0	0	0	0	1	2	0	0	0	0	0	0	0	0	0	0	0	0	0	0	0	0	1	0	0	0	0	0	0	0	0	0	0	0	0	0	0	0	0	0	0	0	0	0	0	0	0
13722.58cfa832e4b0c9d6adf6d0dd	4	0	0	0	0	0	0	1	0	1	0	0	1	0	0	0	0	0	0	0	0	0	0	0	2	0	0	0	0	0	0	0	0	0	0	0	0	1	0	0	0	0	0	0	0	1	0	0	0
13722.58cfa831e4b0c9d6adf6c693	1	0	0	0	0	0	1	3	0	0	0	0	0	0	0	0	0	0	0	0	0	0	0	0	0	0	0	0	0	0	0	0	0	0	0	0	0	0	0	0	0	0	0	0	0	0	0	0	0
13722.58cfa830e4b0c9d6adf6bbaa	9	0	0	0	5	0	1	0	0	0	0	0	0	0	4	0	1	0	1	0	0	0	0	0	0	0	0	0	0	0	0	0	0	0	0	0	0	1	10	0	0	0	1	0	0	0	0	0	0
13722.58cfa832e4b0c9d6adf6ce99	0	0	0	0	0	0	3	2	0	0	0	0	0	0	0	0	0	0	0	0	0	0	0	0	0	0	0	0	0	0	0	0	0	0	0	0	0	0	0	0	0	0	0	0	0	0	0	0	0
13722.58cfa831e4b0c9d6adf6c5d4	4	0	0	0	1	0	2	0	0	0	915	1	41	3	4909	2	3750	22	5	5	91	1	4	34228	33	49	300	9	8	43	14	402	3	6	1489	4	18	5551	132	3	4	85	35	276	38	6	3	1	7
13722.58cfa831e4b0c9d6adf6c801	2	0	0	0	1	0	2	1	0	1	31	0	2	1	67110	1	925	2	1	0	0	1	0	7309	2	0	2	0	0	9	2	28	0	3	44	3	4	5854	50	10	2	12	11	1481	12	27	1	0	1
13722.58cfa82fe4b0c9d6adf6b6a6	3	0	0	0	0	0	0	4	0	0	0	0	0	0	1	0	0	0	0	0	0	0	0	0	0	0	0	0	0	0	0	0	0	0	0	0	0	0	0	0	0	0	0	0	0	0	0	0	0
13722.58cfa830e4b0c9d6adf6c266	0	0	0	0	1	0	3	1	0	0	0	0	0	0	0	0	0	0	0	0	0	0	0	1	0	0	0	0	0	0	0	0	0	0	50	0	0	5	0	1	0	13	0	0	2	0	0	0	0
13722.58cfa831e4b0c9d6adf6ca7f	2	0	0	1	0	0	2	2	0	0	0	0	0	0	0	0	0	0	0	0	0	0	0	0	0	0	0	0	0	0	0	0	0	0	0	0	0	0	0	0	0	0	0	0	0	0	0	0	0
13722.58cfa82fe4b0c9d6adf6b78c	0	0	0	0	1	0	0	3	0	0	0	0	1	0	0	0	0	0	0	0	0	0	0	1	0	0	1	0	0	0	0	0	0	0	0	0	0	0	0	0	0	0	0	0	0	0	0	0	0
13722.58cfa832e4b0c9d6adf6cf64	1	0	0	0	0	0	0	1	0	0	0	0	0	0	0	0	0	0	0	0	0	0	0	0	3	0	0	0	0	0	0	0	0	0	0	0	0	0	0	0	0	0	0	0	0	0	0	0	0
13722.58cfa82fe4b0c9d6adf6b5f0	0	0	0	0	0	0	1	2	0	0	0	0	0	0	0	0	0	0	0	0	0	0	0	0	0	0	0	0	0	0	0	0	0	0	0	0	0	0	0	0	0	0	0	0	0	0	0	0	0
13722.58cfa830e4b0c9d6adf6bd93	5	0	0	1	1	0	2	4	0	0	0	0	0	0	0	0	1	0	0	0	0	0	0	0	1	0	0	0	0	0	0	0	0	0	0	0	0	1	0	0	0	0	0	0	0	0	0	0	0
13722.58cfa82ee4b0c9d6adf6b014	16	0	0	0	0	0	0	3	0	0	0	0	0	0	0	0	0	0	0	0	0	0	0	0	0	0	0	0	0	0	0	0	0	0	0	0	0	1	0	0	0	0	0	0	0	0	0	0	0
13722.58cfa832e4b0c9d6adf6cf84	0	0	0	0	0	0	0	1	0	0	0	0	1	0	0	0	0	0	0	0	0	0	0	0	0	0	1	0	0	0	0	0	0	0	0	0	0	0	0	0	0	0	0	0	0	0	0	0	0
13722.58cfa831e4b0c9d6adf6c9af	3	0	0	0	0	0	2	2	0	0	0	0	0	0	1	0	0	0	0	0	0	0	0	0	0	0	1	0	0	0	0	0	0	0	0	0	0	0	0	0	0	0	0	0	0	0	0	0	0
13722.58cfa830e4b0c9d6adf6c1aa	0	0	0	0	1	0	2	3	0	0	2	0	1	0	74	0	3	0	0	0	0	0	0	6	1	0	0	0	0	0	0	1	0	0	1	0	0	73	4	0	0	0	0	25	0	0	0	0	0
13722.58cfa831e4b0c9d6adf6c8de	2	0	0	0	1	0	2	3	0	0	0	0	0	0	0	0	1	0	0	0	0	0	0	0	0	0	0	0	0	0	0	0	0	0	0	0	0	49	0	0	0	0	0	0	0	0	0	0	0
13722.58cfa831e4b0c9d6adf6c63e	0	0	0	0	1	0	0	3	0	0	0	0	0	0	0	0	0	0	0	0	0	0	0	0	2	0	1	0	0	0	0	0	0	0	0	0	0	0	0	0	0	0	0	0	0	0	0	0	0
13722.58cfa830e4b0c9d6adf6bf26	1	0	0	0	1	0	0	3	0	0	352	0	8	0	385	0	17	0	0	0	0	0	0	1	1	0	1	1	1	3	1	8	0	0	23	3	1	1497	85	0	1	1	2	198	0	2	0	0	0
13722.58cfa831e4b0c9d6adf6c5f5	1	0	0	0	1	0	4	2	0	0	4	0	1	0	5406	0	4	516	1	0	0	0	0	5	3	0	0	0	0	6	25	31	6	0	25	0	1	4884	4126	0	1	0	2	1390	5	1	0	0	0
13722.58cfa830e4b0c9d6adf6be9b	0	0	0	0	0	0	1	2	0	0	1	0	0	0	1	0	0	0	0	0	0	0	0	0	3	1	0	0	0	0	0	0	0	0	0	0	0	1	0	0	0	0	0	0	0	0	0	0	0
13722.58cfa831e4b0c9d6adf6ccce	0	0	0	0	0	0	2	1	0	0	0	0	0	0	0	0	0	0	0	0	0	0	0	0	0	0	0	0	0	0	0	0	0	0	0	0	0	0	0	0	0	0	0	0	0	0	0	0	0
13722.58cfa831e4b0c9d6adf6c688	0	0	0	0	0	0	1	3	0	0	0	0	0	0	0	0	0	0	0	0	0	1	0	0	0	0	1	0	0	0	0	0	0	0	0	0	0	0	0	0	0	0	0	0	1	0	0	0	0
13722.58cfa82fe4b0c9d6adf6b8ea	1	0	0	0	0	0	0	6	0	0	0	0	0	0	0	0	0	0	0	0	0	0	0	0	0	1	0	0	0	0	0	0	0	0	0	0	0	0	0	0	0	0	0	0	0	0	0	0	0
13722.58cfa831e4b0c9d6adf6c53e	2	0	0	0	0	0	0	2	0	0	0	0	0	0	1	0	0	0	0	0	0	0	0	0	0	0	0	0	0	0	0	0	0	0	0	0	0	0	0	0	0	0	0	0	0	0	0	0	0
13722.58cfa832e4b0c9d6adf6d3f8	0	0	0	0	0	0	0	4	0	0	0	0	0	0	0	0	0	0	1	0	0	0	0	0	0	0	0	0	0	0	0	0	0	0	0	0	0	0	0	0	0	0	0	0	0	0	0	0	0
13722.58cfa831e4b0c9d6adf6c85c	0	0	0	0	1	1	1	2	0	0	0	0	2	0	0	0	0	0	0	0	0	0	0	0	0	0	0	0	0	0	0	0	0	0	0	0	0	0	0	0	0	0	0	0	0	0	0	0	0
13722.58cfa831e4b0c9d6adf6c59a	1	0	0	0	1	0	1	3	0	0	49	0	4	1	368	0	10	0	0	0	0	0	0	0	1	0	0	0	0	0	0	1	0	0	1	0	0	41	0	0	0	0	1	39	0	0	0	0	0
13722.58cfa830e4b0c9d6adf6bf89	0	0	0	0	0	0	2	3	0	0	0	0	0	0	0	0	0	0	0	0	0	0	0	0	4	0	0	0	0	0	0	0	0	0	0	0	0	0	0	0	0	0	0	0	0	0	0	0	0
13722.58cfa82fe4b0c9d6adf6b760	18	0	0	12	3	0	3	2	0	0	2	0	0	0	0	0	0	0	0	0	0	0	0	0	0	0	1	0	0	0	0	0	0	0	0	0	0	1	1	0	0	0	0	0	0	0	0	0	0
13722.58cfa831e4b0c9d6adf6c976	1	0	0	0	0	0	1	2	0	0	0	0	0	1	65	0	1	0	5	0	0	0	0	0	2	0	18	0	0	1	2	0	0	0	0	0	0	0	72	0	0	0	0	16	0	6	0	1	0
13722.58cfa831e4b0c9d6adf6cc03	44	0	0	8	0	0	0	0	0	0	0	0	0	0	0	0	0	0	0	0	0	0	1	1	0	0	3	0	0	0	0	0	0	0	0	0	0	1	1	0	0	1	0	0	0	0	0	0	0
13722.58cfa831e4b0c9d6adf6ccde	0	0	0	0	0	0	2	0	0	0	0	0	0	0	0	0	0	0	3	0	0	0	0	0	0	0	2	0	0	0	0	0	0	0	0	0	0	0	0	0	0	0	0	1	0	0	0	0	0
13722.58cfa832e4b0c9d6adf6cf9f	0	0	0	0	0	0	1	2	0	0	0	0	0	0	0	0	0	0	0	0	0	0	0	0	0	0	0	0	0	0	0	0	0	0	0	0	0	0	0	0	0	0	0	0	0	0	0	0	0
13722.58cfa832e4b0c9d6adf6d1fc	2	0	0	0	0	0	0	1	0	0	0	0	1	0	0	0	0	0	0	0	0	0	1	0	13	0	3	0	0	0	0	0	0	0	0	0	0	0	0	0	0	1	0	0	1	0	0	0	0
13722.58cfa830e4b0c9d6adf6c036	9	0	0	0	0	0	4	2	0	0	0	0	1	0	2	0	0	0	0	0	0	0	0	1	1	0	2	0	0	0	0	1	0	0	0	0	0	0	1	0	0	0	0	0	1	0	0	0	0
13722.58cfa832e4b0c9d6adf6d122	0	0	0	0	1	0	1	0	0	0	0	0	0	0	0	0	0	0	0	0	0	0	0	0	0	0	0	0	0	0	0	0	0	0	0	0	0	0	0	0	0	0	0	0	0	0	0	0	0
13722.58cfa831e4b0c9d6adf6cd24	1	0	1	0	1	0	0	1	0	0	0	0	0	0	0	0	0	0	0	0	0	0	0	0	1	0	0	0	0	0	0	0	0	0	1	0	0	0	0	0	0	0	0	0	0	0	0	0	0
13722.58cfa832e4b0c9d6adf6d248	1	0	0	0	0	0	2	1	0	0	0	0	0	0	1	0	0	0	1	0	0	0	0	0	0	0	0	0	0	0	0	0	0	0	0	0	0	0	0	0	0	0	0	0	0	0	0	0	0
13722.58cfa82fe4b0c9d6adf6b6a2	29	1	1	0	2	0	28	2	0	0	1	0	1	0	4	0	3	0	0	0	0	3	0	1	0	0	2	0	0	0	0	1	0	0	0	0	0	5	1	0	0	0	1	0	0	0	0	0	0
13722.58cfa832e4b0c9d6adf6ce3c	0	0	0	0	0	0	3	2	0	0	0	0	0	0	0	0	0	0	0	0	0	0	0	0	0	0	0	0	0	0	0	0	0	0	0	0	0	0	0	0	0	0	0	0	0	0	0	0	0
13722.58cfa831e4b0c9d6adf6caf2	0	0	0	0	1	0	0	1	0	0	0	0	0	0	0	0	0	0	0	0	0	0	0	0	0	0	0	0	0	0	0	0	0	0	0	0	0	0	0	0	0	0	0	0	0	0	0	0	0
13722.58cfa831e4b0c9d6adf6c401	0	0	0	0	0	0	1	4	0	0	0	0	0	0	1	0	0	0	0	0	0	0	0	0	0	0	0	0	0	0	0	0	0	0	0	0	0	0	0	0	0	0	0	0	0	0	0	0	0
13722.58cfa832e4b0c9d6adf6cfbe	3	0	0	0	0	0	0	1	0	0	0	0	0	0	0	0	0	0	0	0	0	0	0	0	0	0	0	0	0	0	0	0	0	0	0	0	0	0	0	0	0	0	0	0	0	0	0	0	0
13722.58cfa831e4b0c9d6adf6c426	2	0	16	1	0	0	4	1	0	0	8	0	4	0	471	8	12	80	2	0	0	0	1	4	2	1	5	10	3	7	3	25	1	2	103	0	1	1129	19	1	17	1	3	7	19	0	0	0	1
13722.58cfa831e4b0c9d6adf6cad4	3	0	0	0	0	0	1	6	0	0	0	0	0	0	0	0	1	0	0	0	0	0	0	0	0	0	0	0	0	0	0	0	0	0	0	0	0	0	0	0	0	0	0	0	1	0	0	0	0
13722.58cfa832e4b0c9d6adf6d4cc	1	0	0	0	0	0	0	0	0	0	0	0	0	0	0	0	0	0	0	0	0	0	0	0	0	0	0	0	0	0	0	0	0	0	0	0	0	0	0	0	0	0	0	0	0	0	0	0	0
13722.58cfa831e4b0c9d6adf6c368	1	0	0	0	0	0	1	0	0	0	0	0	0	0	0	0	0	0	0	0	0	0	0	1	0	0	0	0	0	0	0	0	0	0	0	0	0	0	0	0	0	0	0	0	0	0	0	0	0
13722.58cfa831e4b0c9d6adf6c600	0	0	5	1	0	0	0	2	0	0	0	0	1	0	2076	0	274	2	0	0	1	0	0	6468	2	1	0	0	0	0	0	758	0	0	9	0	0	24	2	0	0	1	0	21	23	0	0	0	0
13722.58cfa831e4b0c9d6adf6c502	5	0	0	0	0	0	0	1	0	0	3	0	0	0	224	0	15	0	0	0	0	0	0	30	0	0	2	0	0	0	0	9	0	0	3	0	1	256	2	0	0	0	0	3	0	0	0	0	0
13722.58cfa82ee4b0c9d6adf6aca0	3	0	0	0	0	0	0	12	0	0	0	0	0	0	0	0	0	0	0	0	0	0	0	0	0	0	4	0	0	0	0	0	0	0	0	0	0	0	0	0	0	0	0	0	0	0	0	0	0
13722.58cfa83ce4b0c9d6adf72f7f	185	0	1	1	0	1	1	37	0	0	1	0	1	0	4	0	3	0	0	0	0	1	0	2	0	0	13	0	0	0	0	1	0	1	0	0	0	9	8	1	0	4	1	1	16	0	0	0	0
13722.58cfa82de4b0c9d6adf6a620	2559	0	0	3	1	0	3	1	0	0	29	0	0	0	22	1	21	3	0	0	0	0	0	2	3	2	9	0	0	1	0	4	0	0	9	0	0	73	4	5	0	20	13	17	29	0	0	0	0
13722.58cfa83ce4b0c9d6adf72fc2	31	0	0	0	0	0	1	0	0	0	30	0	7	0	6	0	6	0	0	0	0	0	0	1	1	0	2	0	0	0	0	0	0	0	1	1	0	26	0	0	0	1	1	1	0	0	0	0	0
13722.58cfa831e4b0c9d6adf6c713	2	0	1	3	0	0	0	19	0	0	0	0	0	0	69	0	14	0	0	0	0	0	0	37	12	0	0	0	0	1	0	10	0	0	0	0	0	86	0	0	0	0	0	28	0	0	0	0	0
13722.58cfa82de4b0c9d6adf6a5be	242	0	120	1654	64	1	121	26	66	8	80149	72	26562	369	1227689	1675	759918	819	701	64	1535	174	416	2082635	2991	1030	6916	2043	1518	5455	2065	69286	326	1915	36027	1749	3953	4272719	17789	142	457	489	727	51528	4653	571	1765	163	1757
13722.58cfa83ce4b0c9d6adf72f6c	299	0	0	3	3	0	1	22	0	0	7	0	0	0	11	0	1	1	0	1	0	1	0	4	0	0	5	0	0	0	0	3	0	0	2	0	0	23	0	0	0	0	1	3	5	0	0	0	0
13722.58cfa82ee4b0c9d6adf6ac43	2	0	0	0	0	0	0	7	0	0	0	0	0	0	0	0	0	0	0	0	0	0	0	0	0	0	0	0	0	0	0	0	0	0	0	0	0	0	0	0	0	0	0	0	0	0	0	0	0
13722.58cfa83ce4b0c9d6adf730ed	160	0	3	1	0	0	0	9	0	0	0	0	0	0	1	0	1	0	1	0	0	0	0	3	2	0	10	0	0	0	0	0	0	0	0	0	0	19	1	0	0	3	3	3	0	0	0	0	0
13722.58cfa830e4b0c9d6adf6bcba	14	0	0	49889	0	0	5	19	0	0	1	0	0	0	3	0	1	0	0	0	0	0	0	0	0	0	2	0	0	0	1	0	0	0	0	0	0	0	8	0	1	0	0	0	0	3	0	2	0
13722.58cfa83ce4b0c9d6adf72ed8	191	0	0	0	0	0	0	42	0	0	1	0	0	0	3	0	3	0	1	0	0	0	0	7	1	17	2	0	0	0	1	1	0	1	5	0	0	19	121	0	1	14	1	2	24	0	0	0	0
13722.58cfa82ee4b0c9d6adf6ad73	104	0	1	0	0	0	0	11	0	0	0	0	0	0	0	0	1	0	0	0	0	0	0	1	1	0	0	0	0	1	0	0	0	0	0	0	0	0	0	0	0	0	0	0	1	0	0	0	0
13722.58cfa83ce4b0c9d6adf730fb	5882	0	0	1	1	0	3	0	0	0	1	0	0	0	3	0	10	1	0	0	0	0	0	0	2	0	0	0	0	0	0	0	0	0	0	0	0	8	1	2	0	2	8	2	20	0	0	0	0
13722.58cfa82fe4b0c9d6adf6b858	0	0	0	0	0	1	1	11	0	0	0	0	0	0	0	0	0	0	0	0	0	0	0	0	0	0	4	0	0	0	0	0	0	0	0	0	0	1	0	0	0	0	0	0	0	0	0	0	0
13722.58cfa830e4b0c9d6adf6bcaa	26	0	0	3	0	0	0	7	0	0	0	0	0	0	0	0	0	0	0	0	0	0	0	1	5	0	3	0	0	1	1	0	0	0	0	0	0	1	8	0	0	0	0	0	0	0	0	0	0
13722.58cfa831e4b0c9d6adf6c7e8	4	0	6	7	0	0	0	14	0	0	3	0	0	0	10003	0	2	2	0	0	0	2	0	43	7	0	7	2	0	0	6	10	0	23	115	0	0	37390	50	0	0	0	0	6	1	0	1	0	0
13722.58cfa831e4b0c9d6adf6c5d2	19	0	0	5	0	0	6	12	0	0	1	0	0	0	1	0	0	0	0	0	0	2	0	1	4	0	1	0	0	0	0	0	0	0	0	0	0	7	0	0	0	0	0	0	3	0	0	0	0
13722.58cfa83ce4b0c9d6adf72f9a	146	0	0	0	0	0	1	37	0	0	3	0	0	0	4	0	4	3	1	1	0	2	1	5	1	1	2	0	0	0	0	2	0	0	0	1	0	17	7	0	1	2	3	0	8	0	0	0	0
13722.58cfa82ee4b0c9d6adf6abf9	1	0	0	0	0	0	0	10	0	0	0	0	0	0	0	0	0	0	0	0	0	0	0	0	0	0	2	0	0	0	0	0	0	0	0	0	0	0	0	0	0	0	0	0	0	0	0	0	0
13722.58cfa82ee4b0c9d6adf6ad59	10	0	0	0	4	0	2	8	0	0	0	0	0	0	2	0	0	0	0	0	0	0	4	3	73	1	15	0	0	0	0	0	0	0	0	0	0	1	1	0	0	1	0	1	0	0	0	0	0
13722.58cfa82ee4b0c9d6adf6a86c	0	0	0	0	0	0	0	0	0	0	0	0	0	0	0	0	2	0	1	0	0	0	0	0	0	0	3	0	0	0	0	0	0	0	0	0	0	1	0	0	0	0	0	0	0	0	0	0	0
13722.58cfa830e4b0c9d6adf6bdea	146	0	0	0	0	1	0	25	0	0	0	0	0	0	1	0	1	5	1	0	0	0	0	0	1	0	3	0	0	0	0	0	0	0	0	0	0	13	0	0	0	2	1	0	9	0	0	0	0
13722.58cfa83ce4b0c9d6adf7312a	2	0	0	0	0	0	1	13	0	0	0	0	0	0	1	0	1	0	0	0	0	0	0	1	0	0	0	0	0	0	0	0	0	0	0	0	0	3	0	0	0	2	0	0	1	0	0	0	0
13722.58cfa83ce4b0c9d6adf72f7b	100	0	0	0	0	0	1	11	0	0	3	0	0	0	9	0	6	0	0	0	0	0	0	2	0	1	0	0	0	1	0	0	0	0	2	0	0	15	4	0	0	4	0	0	4	0	0	0	0
13722.58cfa830e4b0c9d6adf6c196	22	0	1	44020	0	0	10	19	0	0	0	0	0	0	3	0	25	0	0	0	0	1	0	12	1	1	1	0	0	0	0	0	0	0	0	0	0	25	1	1	1	0	0	0	1	0	0	0	0
13722.58cfa82de4b0c9d6adf6a53a	155	0	2	3	0	0	0	23	0	0	11	0	0	0	161	0	7	0	0	0	0	1	0	27	1	5	8	0	0	4	0	3	1	1	7	0	0	1291	2	0	0	2	4	2	12	0	0	1	0
13722.58cfa82ee4b0c9d6adf6ad0a	0	0	0	0	0	0	0	8	0	0	0	0	0	0	0	0	0	0	1	0	0	0	0	0	1	0	2	0	0	0	0	0	0	0	0	0	0	0	0	0	0	0	0	0	0	0	0	0	0
13722.58cfa82ee4b0c9d6adf6abc8	2	0	0	0	2	0	1	29	0	0	0	0	0	0	0	0	0	0	0	0	0	0	0	0	20	0	1	0	0	1	0	0	0	0	0	0	0	0	0	1	0	0	0	0	0	0	0	0	0
13722.58cfa82ee4b0c9d6adf6ab84	3	0	0	0	0	0	0	13	0	0	0	0	0	0	1	0	0	0	0	0	0	0	0	0	1	0	0	0	0	0	0	0	0	0	0	0	0	0	0	0	0	0	0	0	2	0	0	0	0
13722.58cfa830e4b0c9d6adf6c19c	4	0	0	0	0	0	0	0	0	0	0	0	0	0	0	0	0	0	0	0	0	0	0	0	0	0	0	0	0	0	0	0	0	0	0	0	0	1	0	0	0	0	0	0	0	0	0	0	0
13722.58cfa82ee4b0c9d6adf6a94a	1	0	0	0	0	6	0	0	0	0	0	0	0	0	0	0	0	0	0	0	0	0	0	0	0	2	0	0	0	0	0	0	0	0	0	0	0	0	0	0	0	0	0	0	0	0	0	0	0
13722.58cfa83ce4b0c9d6adf731a8	1323	0	0	0	0	2	4	0	0	0	1	0	1	0	3	0	16	1	1	0	0	1	0	2	15	1	2	0	0	0	1	2	0	0	0	0	0	40	0	2	0	10	4	9	27	0	0	0	0
13722.58cfa82ee4b0c9d6adf6adb8	5	0	0	0	0	0	0	15	0	0	0	0	0	0	0	0	1	0	0	0	0	0	0	0	0	0	1	0	0	0	0	0	0	0	0	0	0	1	1	0	0	0	0	0	0	0	0	0	0
13722.58cfa82de4b0c9d6adf6a47c	24	0	0	0	2	4	1	22	0	0	1	0	0	0	3	0	2	0	5	1	0	0	0	4	2	4	3	0	0	1	0	0	0	0	8	0	0	11	6	0	0	3	2	0	9	0	0	0	0
13722.58cfa82ee4b0c9d6adf6acfa	2	0	0	0	0	0	0	16	0	0	0	0	0	0	61	0	6	0	0	0	0	0	0	12	0	0	0	0	0	0	0	0	0	0	0	0	0	102	0	0	0	0	0	1	0	0	0	0	0
13722.58cfa82de4b0c9d6adf6a514	6	0	0	0	1	1	0	12	0	0	0	0	0	0	1	0	0	0	0	1	0	0	0	0	1	0	2	0	0	0	0	0	0	0	0	0	0	0	0	0	0	0	0	1	0	0	0	0	0
13722.58cfa83ce4b0c9d6adf72ea0	155	0	1	58	0	0	7	19	3	0	0	0	0	0	10	0	4	0	1	0	0	6	0	16	1	0	5	0	0	0	1	1	0	0	7	0	0	18	5	2	2	6	1	2	15	0	0	0	0
13722.58cfa82de4b0c9d6adf6a468	93	0	0	0	0	0	1	0	0	0	49	0	7	0	13	1	0	0	0	0	0	0	0	3	1	0	3	0	0	0	1	0	0	0	2	0	0	46	0	0	0	1	0	2	3	0	0	0	0
13722.58cfa82de4b0c9d6adf6a4be	14	0	0	0	0	0	6	20	0	0	0	0	0	0	1	0	0	1	0	0	0	4	0	1	1	1	2	0	0	1	0	2	0	0	0	0	0	5	1	1	0	0	2	1	1	0	0	0	0
13722.58cfa830e4b0c9d6adf6bd09	3	0	0	0	0	0	0	1	0	0	0	0	0	0	1	0	0	0	0	0	0	0	0	1	0	0	0	0	0	0	0	0	0	0	0	0	0	0	0	0	0	0	0	0	1	0	0	0	0
13722.58cfa82de4b0c9d6adf6a6d8	128	0	3	2	2	0	6	19	0	0	1	1	0	0	39	0	5	0	1	0	0	12	1	11	2	0	29	0	0	1	0	0	0	0	0	0	0	35	11	1	0	2	1	1	8	0	0	0	0
13722.58cfa82de4b0c9d6adf6a4d2	2841	0	0	1	0	1	2	0	0	0	9	0	0	0	20	0	26	1	1	0	0	0	0	17	9	0	0	0	0	0	0	11	0	1	8	0	0	89	1	1	0	11	20	1	57	0	0	0	0
13722.58cfa82ee4b0c9d6adf6b032	82	0	0	0	0	0	1	10	0	0	0	0	0	0	0	0	0	0	0	0	0	0	0	1	0	0	2	0	0	0	1	0	0	0	0	0	0	2	0	0	0	0	0	0	1	0	0	0	0
13722.58cfa82de4b0c9d6adf6a51c	104	0	5	124837	1	1	8	31	0	0	1	0	0	0	4	0	1	2	1	0	0	0	1	12	4	0	19	0	0	0	0	2	0	0	0	0	0	10	1	0	0	2	0	1	3	0	0	0	0
13722.58cfa82ee4b0c9d6adf6aadc	1	0	0	0	0	0	0	13	0	0	0	0	0	0	0	0	0	0	0	0	0	0	0	0	0	1	1	0	0	0	0	0	0	0	0	0	0	0	1	0	0	0	0	0	0	0	0	1	0
13722.58cfa82de4b0c9d6adf6a65e	169	0	1	0	1	0	5	16	0	0	1	0	0	0	7	0	0	0	0	0	0	0	0	1	0	3	1	0	0	0	0	0	0	0	5	0	0	11	1	0	0	0	5	1	7	0	0	0	0
13722.58cfa82de4b0c9d6adf6a698	57	0	0	1	3	0	3	18	1	0	32	0	4	0	32	0	12	0	1	0	0	2	0	11	2	0	5	0	0	0	1	6	0	0	6	0	0	81	8	0	0	2	1	9	7	1	0	0	0
13722.58cfa82ee4b0c9d6adf6a96d	9	0	0	0	0	0	0	13	0	0	1	0	0	0	0	0	0	0	0	0	0	0	0	0	2	0	1	0	0	0	0	0	0	0	1	0	0	0	0	0	0	0	0	0	0	0	0	0	0
13722.58cfa82de4b0c9d6adf6a5b2	1065	0	0	25	1	0	5	32	0	0	17	0	1	1	36	0	8	0	1	2	0	6	0	24	3	1	8	0	0	1	0	3	2	0	4	0	0	87	2	0	0	5	4	8	25	0	0	0	0
13722.58cfa82ee4b0c9d6adf6aa5e	4	0	1	1	0	0	2	19	0	0	0	0	7	0	0	0	1	0	0	0	0	0	0	0	3	0	4	0	0	0	0	0	0	0	0	0	0	1	0	0	0	0	0	0	0	0	0	0	0
13722.58cfa831e4b0c9d6adf6cc42	1	0	3	48411	0	0	5	19	0	0	0	0	1	0	0	0	0	0	0	0	0	0	0	1	0	0	0	0	0	0	0	0	0	0	0	0	0	5	8	0	0	0	0	0	0	1	0	0	0
13722.58cfa82ee4b0c9d6adf6ab6a	9	0	0	0	1	0	0	16	0	0	0	0	1	0	0	0	0	0	0	0	0	0	0	1	2	0	1	0	0	0	0	0	0	0	0	0	0	1	0	0	0	0	0	1	1	0	0	0	0
13722.58cfa82ee4b0c9d6adf6aad4	68	0	4	1	2	0	1	12	0	0	0	0	0	0	0	0	0	0	0	0	0	0	0	0	0	0	0	0	0	0	0	0	0	0	0	0	0	0	0	0	0	0	1	0	1	0	0	0	0
13722.58cfa82de4b0c9d6adf6a522	148	0	2	4	0	0	0	20	0	0	2	0	1	0	0	0	2	0	1	0	0	8	0	3	1	0	4	0	0	2	1	3	0	0	2	0	0	5	8	0	0	2	0	0	6	0	0	0	0
13722.58cfa83ce4b0c9d6adf72f73	13	0	5	104364	0	0	7	36	0	0	0	0	0	0	4	0	5	0	0	0	0	1	0	5	1	0	5	0	0	0	0	0	0	0	0	0	0	3	0	0	0	0	0	0	1	0	0	2	0
13722.58cfa82de4b0c9d6adf6a45b	264	0	2	1	1	0	3	16	0	0	3	0	1	0	27	0	9	0	0	0	0	3	0	9	2	0	0	0	0	0	0	0	0	0	0	0	0	37	2	0	0	1	2	3	11	0	0	0	0
13722.58cfa82ee4b0c9d6adf6aa84	7	0	0	1	0	1	1	17	0	0	0	0	0	0	0	0	0	0	0	0	0	0	0	0	12	0	6	0	0	0	0	0	0	0	0	0	0	0	0	0	0	1	0	0	0	0	0	0	0
13722.58cfa83ce4b0c9d6adf72eec	4245	1	0	0	1	1	5	0	0	0	71	0	21	2	477	4	147	2	0	0	0	0	0	39	4	1	11	2	0	3	2	44	0	0	251	0	2	1704	516	1	0	9	17	26	83	0	1	0	1
13722.58cfa830e4b0c9d6adf6be1e	0	0	0	0	0	0	0	2	0	0	1	0	0	0	1	0	0	0	0	0	0	0	0	0	0	0	0	0	0	0	0	2	0	0	0	0	0	1	0	0	0	0	0	0	1	0	0	0	0
13722.58cfa82ee4b0c9d6adf6a91a	34	0	0	1	0	0	0	8	0	0	0	0	0	0	0	0	0	0	0	0	0	0	0	0	0	0	0	0	0	0	0	0	0	0	0	0	0	0	0	0	0	0	0	0	0	0	0	0	0
13722.58cfa82ee4b0c9d6adf6ab86	6	0	0	0	0	0	0	13	0	0	22	0	0	0	540	0	432	6	0	0	0	0	0	3	0	1	2	0	0	0	0	16	0	0	6	1	0	581	5	0	0	0	0	0	2	0	0	0	0
13722.58cfa82ee4b0c9d6adf6abd6	0	0	0	2	0	0	0	13	0	0	0	0	0	0	0	0	0	0	0	0	0	1	0	0	1	0	1	0	0	1	0	0	0	0	0	0	0	0	0	0	0	0	0	0	0	0	0	0	0
13722.58cfa830e4b0c9d6adf6bdf1	23	0	4	84005	0	0	8	21	0	0	0	0	0	0	1	0	0	1	1	0	0	0	0	0	4	0	9	0	0	0	1	1	0	0	2	0	0	6	0	0	0	1	0	0	0	0	0	0	0
13722.58cfa82de4b0c9d6adf6a58f	820	0	0	1	0	0	1	11	0	0	6	1	2	0	52	0	25	11	1	0	0	1	0	24	1	0	22	0	0	0	0	2	0	0	4	0	0	50	1	5	0	16	24	5	79	0	0	0	1
13722.58cfa83ce4b0c9d6adf72f0d	130	0	0	1	1	0	1	21	0	0	0	0	0	1	3	0	1	0	0	0	0	0	0	5	0	0	1	0	0	0	0	0	0	1	1	0	0	10	1	1	0	2	1	1	5	0	0	0	0
13722.58cfa82de4b0c9d6adf6a618	5	0	0	1	0	0	1	23	0	0	0	0	0	0	0	0	0	0	0	0	0	0	0	0	0	0	3	0	0	0	1	0	0	0	0	0	0	0	0	0	0	0	0	0	0	0	0	0	0
13722.58cfa82ee4b0c9d6adf6af30	7	0	0	0	0	0	0	32	0	0	0	0	0	0	1	0	0	0	0	0	0	0	0	0	2	0	1	0	0	0	0	0	0	0	0	0	0	1	0	0	0	0	0	0	0	0	0	0	0
13722.58cfa82ee4b0c9d6adf6a936	2	0	0	0	0	0	0	12	0	0	0	0	0	0	0	0	0	0	0	0	0	0	0	0	0	0	0	0	0	0	0	0	0	0	1	0	0	0	0	0	0	0	0	0	2	0	0	0	0
13722.58cfa82ee4b0c9d6adf6ab3c	8	0	0	0	0	0	1	3	0	0	0	0	0	0	1	0	0	0	0	0	0	0	0	0	1	0	0	0	0	0	0	0	0	0	0	0	0	0	0	0	0	0	0	0	5	0	0	0	0
13722.58cfa82ee4b0c9d6adf6ab8f	6	0	0	0	0	1	0	9	0	0	0	0	0	0	1	0	1	0	0	0	0	0	0	0	2	0	3	0	0	0	1	0	0	0	0	0	0	0	6	0	0	0	1	0	0	1	0	1	0
13722.58cfa830e4b0c9d6adf6c220	1	0	0	3	0	0	3	9	0	0	1	0	0	0	5	0	0	0	1	0	0	0	0	1	17	0	0	0	0	1	0	1	0	0	0	0	0	14	2	0	0	0	0	1	0	0	0	0	0
13722.58cfa82fe4b0c9d6adf6b61f	0	0	0	0	0	0	5	10	0	0	0	0	0	0	0	0	0	0	0	0	0	0	1	0	15	0	3	0	0	0	0	0	0	0	0	0	0	0	1	0	0	0	0	0	0	0	0	0	0
13722.58cfa82de4b0c9d6adf6a518	461	0	3	0	0	0	2	33	0	0	3	4	0	0	53	0	4	0	0	0	0	0	0	23	0	0	11	0	0	0	0	1	0	2	4	0	0	132	6	1	0	7	1	6	30	1	0	0	0
13722.58cfa83ce4b0c9d6adf73082	9	0	0	2	0	0	5	30	0	0	2	213	0	0	14	0	25	0	0	0	0	1	0	116	0	0	3	0	0	0	0	1	0	0	5	0	0	8	1	0	0	0	1	0	4	0	0	0	0
13722.58cfa82fe4b0c9d6adf6b9d0	3	0	0	3	0	0	0	10	0	0	0	0	0	0	1	0	0	0	1	0	0	0	0	0	5	1	5	0	0	3	1	0	0	1	0	0	0	2	2	1	0	0	0	0	0	0	0	0	0
13722.58cfa83ce4b0c9d6adf72eb7	1738	1	14	22	19	4	11	19	8	0	5	0	78	0	118	0	70	0	11	2	1	278	0	106	18	18	128	1	0	17	6	17	1	1	58	0	0	233	77	7	8	38	27	11	88	2	0	0	0
13722.58cfa831e4b0c9d6adf6c416	14	0	0	130679	0	0	6	12	0	0	0	0	0	0	0	0	0	0	1	0	0	1	0	2	0	0	3	0	0	0	0	0	0	0	0	0	0	2	0	0	0	0	0	0	0	0	0	0	0
13722.58cfa83ce4b0c9d6adf72f87	68	2	1	0	14	41619	100	20	0	0	0	0	1	0	3	0	2	0	6	0	0	2	0	7	2	2	18	0	0	0	0	0	0	0	0	0	0	8	2	2	0	6	1	0	10	0	0	0	0
13722.58cfa82ee4b0c9d6adf6aa8f	46	0	0	1	1	0	2	19	0	0	0	0	0	0	0	0	0	0	0	1	0	0	0	0	18	1	4	0	0	0	0	0	0	0	0	0	0	1	0	0	0	0	0	0	0	0	0	0	0
13722.58cfa82de4b0c9d6adf6a68a	33	0	0	0	0	0	4	35	0	0	2	0	1	0	3	0	3	0	0	0	0	0	1	6	5	1	4	0	0	0	0	0	0	0	1	0	0	20	2	0	0	1	1	0	7	0	0	0	0
13722.58cfa82de4b0c9d6adf6a6e8	6	0	0	1	0	0	3	19	0	0	0	0	0	0	1	0	0	0	1	0	0	0	0	0	0	0	1	0	0	0	0	0	0	0	0	0	0	2	0	0	0	0	0	0	1	0	0	0	0
13722.58cfa82ee4b0c9d6adf6aa80	72	0	0	0	0	0	0	11	0	0	0	0	0	0	1	0	0	0	0	0	0	0	0	0	0	0	0	0	0	0	0	0	0	0	0	0	0	1	0	0	0	0	0	0	0	0	0	0	0
13722.58cfa83ce4b0c9d6adf73192	16	0	1	0	0	0	0	14	0	0	0	0	0	0	5	0	10	0	1	0	0	0	0	3	0	1	4	0	0	0	0	0	0	0	0	0	0	29	2	0	0	2	0	1	14	0	0	0	0
13722.58cfa82ee4b0c9d6adf6ad0c	2	0	0	0	0	0	2	8	0	0	1	0	0	0	0	0	0	0	0	0	0	0	0	0	0	0	0	0	0	0	0	0	0	0	0	0	0	0	1	0	0	0	1	0	0	0	0	0	0
13722.58cfa82ee4b0c9d6adf6ac0e	8	0	0	0	2	0	0	30	0	0	0	0	0	0	0	0	0	0	0	0	0	0	3	2	44	2	3	0	0	1	0	0	0	0	0	0	0	1	1	0	0	0	0	0	0	0	0	0	0
13722.58cfa82ee4b0c9d6adf6ab6c	68	0	1	0	0	0	1	14	0	0	0	0	0	0	0	0	1	0	0	0	0	0	0	0	0	0	1	0	0	0	0	0	0	0	0	0	0	1	1	0	0	0	0	0	1	0	0	0	0
13722.58cfa82ee4b0c9d6adf6a974	68	0	1	0	0	0	1	14	0	0	0	0	0	0	0	0	1	0	0	0	0	0	0	0	0	0	1	0	0	0	0	0	0	0	0	0	0	1	1	0	0	0	0	0	1	0	0	0	0
13722.58cfa83ce4b0c9d6adf731b8	814	0	4	16	4	3	2	40	0	0	3	0	2	0	30	0	37	0	3	0	0	5	2	23	14	9	17	0	0	0	0	3	0	0	9	0	0	35	18	3	0	7	2	3	55	1	1	1	0
13722.58cfa82ee4b0c9d6adf6b172	3	0	0	0	0	2	3	25	0	0	0	0	2	0	0	0	0	0	0	0	0	0	0	0	0	0	0	0	0	0	0	0	0	0	0	0	0	0	5	0	0	0	0	0	0	0	0	0	0
13722.58cfa82ee4b0c9d6adf6afd4	0	0	0	0	2	0	0	1	0	0	0	0	0	0	0	0	0	0	0	0	0	0	0	0	0	0	5	0	0	0	0	0	0	0	0	0	0	0	0	0	0	0	0	0	0	0	0	0	0
13722.58cfa830e4b0c9d6adf6bcbd	83	0	2	125697	0	0	8	9	0	0	2	1	1	0	3	0	3	0	3	0	0	0	1	0	0	0	5	0	0	0	0	1	0	0	1	0	0	7	2	0	0	2	2	2	8	0	0	1	0
13722.58cfa82fe4b0c9d6adf6ba3b	12	0	0	1	0	0	3	18	0	0	2	0	0	0	33	0	0	0	0	0	0	0	0	3	8	0	9	0	0	0	0	4	0	0	147	0	0	3	6	0	0	0	1	1	0	0	0	0	0
13722.58cfa82de4b0c9d6adf6a5ea	17	0	0	0	1	2	2	20	0	0	0	0	1	0	0	0	0	0	0	1	0	0	0	1	0	0	2	0	0	0	1	0	0	0	2	0	0	1	1	0	0	0	0	0	2	0	0	0	0
13722.58cfa830e4b0c9d6adf6bcec	2	0	0	0	0	0	0	0	0	0	0	0	0	0	0	0	0	0	0	0	0	0	0	1	0	0	0	0	0	0	0	0	0	0	0	0	0	0	0	0	0	0	0	0	0	0	0	0	0
13722.58cfa82de4b0c9d6adf6a6b7	46	0	0	2	0	2	2	16	0	0	1	0	0	0	21	0	16	0	0	0	0	0	2	21	307	2	26	0	0	0	0	2	0	0	1	0	0	14	6	0	0	1	1	2	3	0	0	0	0
13722.58cfa82de4b0c9d6adf6a5c2	2089	0	1	0	0	1	6	0	0	0	1	0	0	0	9	0	8	2	0	0	0	1	0	3	1	0	0	0	0	0	0	1	0	0	0	0	0	43	0	0	0	7	6	1	6	0	0	0	0
13722.58cfa82de4b0c9d6adf6a5ce	695	0	3	1	0	1	2	26	0	0	7	0	1	1	14	0	15	1	0	0	0	7	0	18	1	0	19	0	0	1	1	2	0	0	1	0	0	38	5	3	0	2	2	7	11	0	0	0	0
13722.58cfa82ee4b0c9d6adf6b150	5	0	0	0	0	0	0	5	0	0	0	0	0	0	0	0	0	0	0	0	0	0	0	0	0	0	1	0	0	0	0	0	0	0	1	0	0	0	0	0	0	0	0	0	0	0	0	0	0
13722.58cfa83ce4b0c9d6adf73142	140	0	1	0	1	2	1	21	0	0	0	0	0	0	0	0	1	0	0	0	0	0	0	0	1	6	6	0	0	0	0	2	0	0	1	0	0	1	4	1	0	1	0	0	5	0	0	0	0
13722.58cfa82ee4b0c9d6adf6afcc	15	0	0	0	1	2	1	10	0	0	0	0	0	0	0	0	2	0	3	1	0	0	0	2	1	1	3	0	0	1	0	0	0	0	3	0	0	10	7	0	0	1	2	0	2	0	0	0	0
13722.58cfa83ce4b0c9d6adf7306a	89	0	0	0	2	0	0	0	0	0	247	0	4	0	1096	12	341	2	0	0	1	0	0	190	3	2	5	1	1	3	1	35	0	0	56	3	5	4028	20	0	0	1	0	42	2	0	0	0	0
13722.58cfa830e4b0c9d6adf6bc94	3	0	0	16	0	0	1	0	1	0	616	0	209	5	9709	14	6016	4	1	1	12	1	3	16180	31	6	52	15	9	38	14	544	4	12	289	14	25	33388	119	1	1	3	7	452	45	3	9	0	19
13722.58cfa82ee4b0c9d6adf6adcc	0	0	0	0	2	0	1	18	0	0	206	0	2	0	336	0	1	0	0	0	0	0	0	3	0	0	3	0	1	3	1	209	0	0	27	0	0	2273	727	0	0	0	0	4	1	0	0	0	1
13722.58cfa82ee4b0c9d6adf6b1e9	188	0	1	21	1	0	1	11	0	0	5	0	0	0	84	0	95	0	1	0	0	0	1	50	3	0	7	0	0	0	0	11	0	0	1	0	0	61	4	1	0	1	7	5	6	0	0	0	0
13722.58cfa82de4b0c9d6adf6a5a2	15	0	0	1	1	0	6	16	0	0	2	0	0	0	0	0	0	0	3	0	0	3	7	4	523	8	18	0	0	3	2	0	0	1	0	0	0	0	10	0	0	0	0	0	0	1	0	0	0
13722.58cfa83ce4b0c9d6adf72eb9	1169	0	0	2	0	0	6	0	0	0	0	0	0	0	3	0	2	3	0	0	0	0	0	2	0	0	0	0	0	0	0	5	0	0	1	0	0	10	1	1	0	2	7	0	16	0	0	0	0
13722.58cfa82de4b0c9d6adf6a67e	101	0	0	0	0	0	1	0	0	0	1	0	0	0	33	0	0	1	0	0	0	0	0	22	1	0	2	0	0	0	0	0	1	1	3	0	0	436	2	0	0	2	1	3	1	0	0	0	0
13722.58cfa82de4b0c9d6adf6a6de	65	0	9	1	2	0	1	11	1	0	1	0	1	0	11	0	10	0	35	0	2	3	3	18	49	7	80	0	0	1	0	5	0	0	1	0	0	18	0	0	0	2	2	0	8	1	0	0	0
13722.58cfa830e4b0c9d6adf6bdaf	123	0	3	5	0	0	0	28	0	0	0	0	0	1	3	0	2	0	1	0	0	0	0	2	8	0	3	0	0	1	0	0	0	0	0	0	0	0	10	0	0	0	1	0	1	0	0	0	0
13722.58cfa82ee4b0c9d6adf6aefe	10	0	0	0	0	0	0	14	0	0	0	0	0	0	0	0	0	0	0	1	0	0	0	1	1	0	2	0	0	0	0	0	0	0	0	0	0	0	0	0	0	0	0	0	1	0	0	0	0
13722.58cfa830e4b0c9d6adf6bd60	3	0	0	3	0	0	3	19	0	0	0	0	0	0	1	0	0	0	0	0	0	0	0	0	2	0	1	0	0	0	0	0	0	0	0	0	0	0	2	0	0	1	0	0	0	0	0	0	0
13722.58cfa82de4b0c9d6adf6a44a	192	0	1	19	1	0	1	11	0	0	5	0	0	0	84	0	97	0	1	0	0	0	1	50	3	0	7	0	0	0	0	11	0	0	1	0	0	58	4	1	0	1	8	5	5	0	0	0	0
13722.58cfa83ce4b0c9d6adf72edb	13	0	0	2	0	0	1	48	0	0	0	0	0	0	2	0	0	0	0	0	0	0	1	0	0	17	9	0	0	0	2	0	0	0	0	0	0	0	0	0	0	0	1	0	1	0	0	0	0
13722.58cfa830e4b0c9d6adf6bf0a	15	0	3	59268	0	0	4	19	0	0	2	0	0	0	3	0	2	0	0	0	0	0	0	2	0	0	0	0	0	0	0	0	0	0	0	0	0	8	0	0	0	2	1	0	1	2	0	0	0
13722.58cfa82ee4b0c9d6adf6a924	4	0	0	0	0	0	0	14	0	0	0	0	0	0	0	0	0	0	0	0	0	0	0	1	0	0	1	0	0	0	0	0	0	0	0	0	0	0	0	0	0	0	1	0	0	0	0	0	0
13722.58cfa82de4b0c9d6adf6a5b3	256	0	1	3	0	1	3	24	0	0	0	0	0	0	6	0	2	0	1	0	0	1	0	3	0	2	6	0	0	0	0	0	0	0	3	0	0	6	4	0	0	1	2	2	19	0	0	0	0
13722.58cfa82ee4b0c9d6adf6a814	0	0	0	0	0	0	0	5	0	0	0	0	0	0	1	0	0	0	0	0	0	1	0	1	0	0	1	0	1	0	0	0	0	0	312	0	1	5	0	2	4	15	8	1	19	0	0	0	0
13722.58cfa82ee4b0c9d6adf6a94c	0	0	0	1	0	0	0	6	0	0	0	0	0	0	0	0	0	0	0	0	0	0	0	0	0	0	1	0	0	1	0	0	0	0	0	0	0	0	0	0	0	1	1	0	0	0	0	0	0
13722.58cfa830e4b0c9d6adf6bcf8	5	0	0	6	0	0	0	9	1	0	0	0	0	0	0	0	0	0	0	0	0	0	0	0	6	0	7	0	0	0	0	0	0	0	0	0	0	0	0	0	0	1	0	0	1	0	0	0	0
13722.58cfa82ee4b0c9d6adf6ab32	13	0	1	0	1	0	0	9	0	0	0	0	0	0	0	0	1	0	0	0	0	38	0	0	0	1	13	0	0	0	0	0	1	0	0	0	0	0	1	0	0	0	0	0	1	0	0	0	0
13722.58cfa82ee4b0c9d6adf6af40	1	0	0	0	2	1	1	17	0	0	0	0	0	0	0	0	0	0	0	0	0	0	0	0	5	0	2	0	0	0	0	0	0	0	0	0	0	0	0	0	0	0	0	0	0	0	0	0	0
13722.58cfa82ee4b0c9d6adf6ab22	11	0	0	0	0	0	0	11	0	0	0	0	0	6	70	0	0	0	7	0	0	0	0	0	1	0	31	0	0	3	7	0	0	1	0	0	0	1	76	0	0	1	1	21	1	7	0	0	0
13722.58cfa82ee4b0c9d6adf6ab58	3	0	1	0	0	0	0	11	0	0	0	0	0	0	0	0	0	0	0	0	0	0	0	0	0	0	0	0	0	0	0	1	0	0	0	0	0	2	0	0	0	0	1	0	1	0	0	0	0
13722.58cfa82ee4b0c9d6adf6a8fa	3	0	0	0	0	1	0	5	0	0	0	0	0	0	0	0	0	0	0	0	0	0	0	0	0	0	0	0	0	0	0	0	0	0	0	0	0	0	0	0	0	0	0	0	0	0	0	0	0
13722.58cfa82de4b0c9d6adf6a535	5	0	0	1	0	0	1	22	0	0	0	0	0	0	0	0	0	1	0	0	0	0	0	0	1	0	4	0	0	0	0	0	0	0	0	0	0	0	1	0	0	0	1	1	2	0	0	0	0
13722.58cfa82ee4b0c9d6adf6a8f0	12	0	0	0	0	0	0	11	0	0	0	0	0	0	0	0	0	0	1	0	0	0	1	0	36	2	12	0	0	0	0	0	0	0	0	0	0	0	0	0	0	0	0	0	1	0	0	0	0
13722.58cfa82ee4b0c9d6adf6aabc	83	0	0	0	0	0	0	9	0	0	0	0	0	0	0	0	0	0	0	0	0	0	0	0	0	0	0	0	0	0	0	0	0	0	0	0	0	0	1	0	0	0	0	0	0	0	0	0	0
13722.58cfa830e4b0c9d6adf6bdf8	7	0	4	125904	0	0	2	12	0	0	0	0	0	0	0	0	0	0	0	0	0	0	0	0	1	0	1	0	0	0	0	0	0	0	1	0	0	0	1	0	0	0	0	0	0	0	0	0	0
13722.58cfa82de4b0c9d6adf6a626	43	0	1	0	0	1	2	21	0	0	1	0	0	0	12	0	3	0	2	1	0	1	0	1	18	0	11	0	0	0	0	0	0	0	1	0	0	6	2	3	1	2	1	0	5	0	0	0	0
13722.58cfa82de4b0c9d6adf6a4de	17	0	4	0	3	1	1	12	0	0	0	0	1	0	34	0	55	0	16	0	0	0	0	105	3	0	65	0	0	0	0	32	0	0	0	0	0	57	22	0	0	0	0	0	6	0	0	0	0
13722.58cfa83ce4b0c9d6adf73092	12	0	0	8	1	0	2	23	0	0	1	0	0	0	5	0	2	0	0	0	0	0	0	4	5	2	3	0	0	0	5	0	0	1	0	0	0	18	14	0	0	0	1	0	5	1	0	0	0
13722.58cfa82fe4b0c9d6adf6b92c	10	0	4	54554	0	0	5	9	0	0	0	0	0	0	1	0	0	0	0	0	0	1	0	1	0	0	3	0	0	0	0	0	0	0	1	0	0	5	0	0	0	0	1	0	0	0	0	0	0
13722.58cfa82ee4b0c9d6adf6a8aa	7	0	0	0	1	0	0	22	0	0	0	0	0	0	0	0	0	0	0	0	0	0	0	1	1	0	2	0	0	0	0	0	0	0	0	0	0	0	0	0	0	0	0	0	0	0	0	0	0
13722.58cfa830e4b0c9d6adf6bd16	73	0	0	0	1	0	0	0	1	0	0	0	4	0	2	0	1	0	1	0	0	16	0	6	0	1	4	0	0	2	0	2	0	0	4	0	0	10	5	0	0	4	0	2	5	0	0	0	0
13722.58cfa82de4b0c9d6adf6a60c	141	0	2	0	0	0	5	25	0	0	3	0	0	0	2	0	2	0	0	0	0	0	0	1	1	0	6	0	0	0	0	0	0	0	0	0	0	1	3	0	0	1	1	0	5	0	0	0	0
13722.58cfa82ee4b0c9d6adf6ab06	4	0	0	0	1	0	0	9	0	0	0	0	0	0	0	0	0	0	2	0	0	0	1	0	1	1	2	0	0	1	0	0	0	0	0	0	0	0	0	0	0	0	0	0	0	0	0	0	0
13722.58cfa82fe4b0c9d6adf6b3c6	525	0	3	6	1	1	2	18	0	0	0	2	1	0	19	0	6	1	0	0	0	0	0	2	3	1	6	0	0	0	0	0	0	1	3	0	0	40	0	0	0	6	4	0	34	0	0	0	0
13722.58cfa82de4b0c9d6adf6a652	6	0	1	1	0	38	0	11	0	0	0	0	0	0	0	0	0	0	0	0	0	0	0	1	0	0	0	0	0	0	0	0	0	0	2	0	0	1	2	1	0	2	0	0	3	0	0	0	0
13722.58cfa830e4b0c9d6adf6c18c	0	0	0	0	0	0	0	0	0	0	0	0	0	0	0	0	0	0	0	0	0	0	0	0	0	0	0	0	0	0	0	0	0	0	0	0	0	0	0	0	0	0	0	0	0	0	0	0	0
13722.58cfa82de4b0c9d6adf6a4f2	127	0	0	0	0	8	0	0	0	0	0	0	0	0	3	0	1	0	0	0	0	0	0	6	3	1	0	0	0	0	0	0	0	0	1	0	0	7	4	0	0	1	3	1	1	0	0	0	0
13722.58cfa82ee4b0c9d6adf6ac66	2	0	0	0	1	0	1	21	0	0	0	0	0	0	0	0	0	0	0	0	0	0	0	1	11	0	1	0	0	1	0	0	0	0	0	0	0	1	0	0	0	0	0	0	0	0	0	0	0
13722.58cfa82de4b0c9d6adf6a4c6	40	0	1	1	0	1	4	19	0	0	0	0	0	0	3	0	2	0	2	0	0	0	1	4	3	1	6	0	0	2	0	0	0	1	0	0	0	12	6	0	0	0	0	1	2	0	0	0	0
13722.58cfa82de4b0c9d6adf6a599	122	0	0	1	1	0	0	16	0	0	1	0	0	0	13	0	1	0	0	0	0	2	0	6	0	0	4	1	0	0	0	1	0	0	0	0	0	14	2	1	0	1	1	2	9	0	0	0	0
13722.58cfa83ce4b0c9d6adf72f2c	127	0	0	1	3	0	0	20	0	0	0	0	0	0	1	0	0	0	1	0	0	0	0	1	1	0	8	0	0	0	0	1	0	0	0	0	0	0	0	0	0	0	0	0	4	0	0	0	0
13722.58cfa82ee4b0c9d6adf6a982	0	0	0	0	0	0	0	0	0	0	0	0	0	0	0	0	0	0	0	0	0	0	0	0	0	0	0	0	0	0	0	0	0	0	0	0	0	1	0	0	0	0	0	0	0	0	0	0	0
13722.58cfa82de4b0c9d6adf6a44c	36	0	0	0	0	0	0	18	0	1	0	0	0	18	5	0	1	0	2	0	0	0	0	1	0	0	2	0	0	53	24	0	5	3	1	10	0	0	83	0	0	1	1	0	1	0	0	0	0
13722.58cfa82de4b0c9d6adf6a66a	39	0	0	0	0	0	0	8	0	0	0	0	0	0	0	0	1	0	1	0	0	2	0	1	2	1	12	0	0	0	1	0	0	0	0	0	0	2	0	0	0	0	2	1	1	0	0	0	0
13722.58cfa83ce4b0c9d6adf731f0	31	0	0	0	1	0	1	10	0	0	1	0	0	0	1	0	0	0	0	0	0	0	0	2	1	0	2	0	0	4	3	0	0	0	1	0	0	1	5	0	0	2	0	0	1	0	0	0	0
13722.58cfa82ee4b0c9d6adf6a95c	2	0	0	0	0	0	1	17	0	0	0	0	0	0	0	0	0	0	0	0	0	0	0	1	0	0	0	0	0	0	0	0	0	0	0	0	0	0	0	0	0	0	1	0	0	0	0	1	0
13722.58cfa832e4b0c9d6adf6d4ff	3	0	1	3	0	0	0	11	0	0	0	0	0	0	1	0	1	0	0	0	0	1	0	0	1	0	1	0	0	0	0	0	0	0	0	0	0	1	3	0	0	0	0	0	2	0	0	0	0
13722.58cfa830e4b0c9d6adf6be32	7	0	0	0	1	1348	4	4	0	0	0	0	0	0	0	0	0	0	0	0	0	0	0	0	0	0	0	0	0	0	0	0	0	0	0	0	0	0	0	0	0	0	0	0	0	0	0	0	0
13722.58cfa82ee4b0c9d6adf6adb2	7	0	0	0	0	1	0	10	0	0	0	0	0	0	4	0	1	0	0	0	0	0	0	0	0	0	1	0	0	1	0	2	0	0	0	0	0	9	4	0	0	0	0	0	0	0	0	0	0
13722.58cfa83ce4b0c9d6adf72fbd	20	0	0	0	0	0	1	7	0	0	0	0	1	0	18	0	8	0	2	0	0	2	0	16	0	0	6	0	0	0	0	3	0	0	0	0	0	4	0	0	0	0	0	0	6	0	0	0	0
13722.58cfa831e4b0c9d6adf6c4a8	27	0	1	109494	0	0	5	19	0	0	0	0	0	0	0	0	0	0	0	0	0	0	0	0	0	0	4	0	0	0	0	0	0	0	0	0	0	9	0	3	0	1	0	0	1	0	0	1	0
13722.58cfa82de4b0c9d6adf6a4e6	174	0	1	1	1	1	2	39	0	0	0	0	0	0	2	0	0	0	1	0	0	0	0	1	0	1	6	0	0	0	0	0	1	0	3	0	0	3	2	0	0	1	0	0	22	0	0	0	0
13722.58cfa83ce4b0c9d6adf730fa	13	0	4	0	0	0	2	10	0	0	0	0	0	0	5	0	1	0	0	0	0	0	0	17	2	0	1	0	0	0	0	2	0	0	0	0	0	3	1	0	0	0	1	0	4	0	0	0	0
13722.58cfa83ce4b0c9d6adf730e0	23	0	1	0	1	0	0	24	0	0	1	0	0	0	12	0	6	0	0	0	0	8	0	2	0	0	2	0	0	6	3	2	0	0	2	0	0	11	30	0	0	3	1	0	13	0	0	0	0
13722.58cfa82ee4b0c9d6adf6abb8	7	0	0	0	0	0	0	2	0	0	0	0	0	0	0	0	0	0	0	1	0	0	0	0	0	0	0	0	0	0	0	0	0	0	0	0	0	0	1	0	0	0	0	0	0	0	0	0	0
13722.58cfa82ee4b0c9d6adf6ac3f	1	0	0	0	3	0	0	14	0	0	0	0	0	0	0	0	0	0	0	0	0	1	0	0	28	0	5	0	0	1	0	0	0	0	0	0	0	0	0	0	0	0	0	2	0	0	0	0	0
13722.58cfa82de4b0c9d6adf6a49a	7	0	0	1	0	0	4	21	0	0	0	0	0	0	0	0	0	0	1	0	0	1	0	0	2	2	2	0	0	0	0	0	0	0	1	0	0	0	0	0	0	0	0	0	0	0	0	0	0
13722.58cfa82ee4b0c9d6adf6a97a	10	0	0	0	0	6	0	1	0	0	0	0	0	0	1	0	0	0	1	0	0	0	0	0	0	0	0	0	0	0	0	0	0	1	0	0	0	2	0	0	0	0	0	0	0	0	0	0	0
13722.58cfa83ce4b0c9d6adf72f69	25	0	0	0	0	0	5	12	0	0	0	0	0	0	1	0	7	0	18	0	0	0	0	11	2	0	5	0	0	0	0	0	0	0	0	0	0	4	3	0	0	0	0	0	0	0	0	0	1
13722.58cfa82de4b0c9d6adf6a54c	1351	3	32	0	4	0	26	0	368	25	1203740	524	111340	77	331125	2750	8673	1125	416	32	50	201	352	33517	2082	117	2546	221	90	995	167	7349	243	169	8509	410	200	1076709	7496	417	668	1184	624	48078	1707	855	461	189	539
13722.58cfa82de4b0c9d6adf6a5c0	21	0	0	0	0	1	0	7	0	0	0	0	0	0	0	0	3	0	1	0	0	1	0	1	0	2	1	0	0	0	0	1	0	0	1	0	0	4	0	0	0	0	1	0	1	0	0	0	0
13722.58cfa82de4b0c9d6adf6a47a	58	0	1	3	2	0	4	42	0	0	1	0	0	0	14	0	8	0	2	2	1	0	0	13	1	0	61	0	0	1	4	1	0	1	5	0	0	10	4	3	0	5	2	2	7	0	0	0	0
13722.58cfa82de4b0c9d6adf6a682	20	0	3	0	1	0	4	19	8	0	0	0	0	1	2	0	3	0	0	1	0	0	0	1	0	0	3	0	0	0	0	0	0	0	2	0	0	8	1	1	0	0	2	0	4	0	0	0	1
13722.58cfa82ee4b0c9d6adf6b0b4	0	0	0	0	0	0	1	9	0	0	0	0	0	0	0	0	0	0	0	0	0	0	0	0	0	1	0	0	0	0	0	0	0	0	0	0	0	0	0	0	0	0	0	0	0	0	0	0	0
13722.58cfa82de4b0c9d6adf6a5e0	38	1	0	1	0	0	5	19	0	0	2	0	0	0	5	0	4	0	6	0	0	33	0	12	6	0	12	0	0	4	4	1	0	5	1	0	0	5	17	0	0	0	0	0	4	0	0	0	0
13722.58cfa83ce4b0c9d6adf7308c	170	1	0	2	0	0	5	21	0	0	1	0	1	1	4	0	1	0	3	0	0	1	0	0	1	0	8	0	0	1	1	1	0	0	1	0	0	5	11	0	0	0	0	0	3	1	0	0	0
13722.58cfa831e4b0c9d6adf6c79b	1	0	0	4	1	0	0	17	0	0	15	0	1	0	371	1	34	0	0	0	0	1	0	11	4	0	1	0	0	1	0	17	0	1	9	3	0	1084	15	1	0	23	3	179	2	0	0	0	2
13722.58cfa82ee4b0c9d6adf6a986	8	0	0	1	1	0	1	8	0	0	0	0	0	0	2	0	0	0	1	0	0	0	0	0	0	0	1	0	0	0	0	0	0	0	0	0	0	1	2	0	0	0	0	1	0	0	0	0	1
13722.58cfa82ee4b0c9d6adf6ac56	5	0	0	0	0	0	0	27	0	0	0	0	3	1	67	0	0	0	0	0	0	0	0	0	1	0	5	0	0	2	0	1	0	0	0	0	0	82	3	0	0	0	0	0	0	0	0	0	0
13722.58cfa82de4b0c9d6adf6a640	173	0	0	1	0	1	0	26	0	0	0	0	0	0	2	0	0	0	0	0	0	0	0	5	1	1	3	0	0	0	0	0	0	0	3	0	0	3	3	1	0	0	1	0	12	0	0	0	0
13722.58cfa82ee4b0c9d6adf6aac4	5	0	0	0	0	0	0	16	0	0	0	0	0	0	1	0	0	0	0	0	0	0	0	0	0	0	2	0	0	0	0	0	0	0	0	0	0	0	0	0	0	0	0	0	0	0	0	0	0
13722.58cfa82ee4b0c9d6adf6aa68	1	0	0	0	0	0	0	4	0	0	0	0	0	0	0	0	0	0	0	0	0	0	0	0	0	0	0	0	0	0	0	0	0	0	0	0	0	2	0	0	0	0	0	0	0	0	0	0	0
13722.58cfa82ee4b0c9d6adf6aaba	3	0	0	0	0	0	1	16	0	0	0	0	0	0	0	0	0	0	0	0	0	0	0	0	0	1	1	0	0	0	0	0	0	0	0	0	0	0	0	0	0	0	0	0	0	0	0	0	0
13722.58cfa830e4b0c9d6adf6bbbe	9	0	5	95638	0	0	6	14	0	0	0	0	0	0	2	0	1	0	0	0	0	0	0	0	0	0	3	0	0	0	0	0	0	0	0	0	0	3	0	0	0	0	0	2	1	0	0	1	0
13722.58cfa82ee4b0c9d6adf6a966	0	0	0	0	1	0	0	17	0	1	0	0	0	0	1	0	0	0	0	0	0	0	0	0	0	0	1	0	0	0	0	0	0	0	1	0	0	1	0	0	0	0	0	0	0	0	0	0	0
13722.58cfa832e4b0c9d6adf6d3b0	1	0	0	3	0	0	0	13	0	0	0	0	0	0	0	0	0	0	1	0	0	0	0	1	2	0	1	0	0	3	0	0	0	0	0	0	0	5	14	0	0	0	0	0	2	0	0	0	0
13722.58cfa82ee4b0c9d6adf6a999	9	0	0	0	1	0	0	16	0	0	0	0	1	0	0	0	0	0	0	0	0	0	0	1	2	0	1	0	0	0	0	0	0	0	0	0	0	1	0	0	0	0	0	1	1	0	0	0	0
13722.58cfa83ce4b0c9d6adf72fb2	44	0	0	0	1	0	9	13	0	0	0	0	0	0	4	0	0	0	0	1	0	0	0	1	0	0	1	0	0	0	0	1	0	0	0	0	0	5	0	0	0	3	1	0	3	0	0	0	0
13722.58cfa83ce4b0c9d6adf7313a	228	0	4	0	1	0	2	21	0	0	2	0	0	0	13	0	6	0	0	0	0	2	0	11	8	0	2	0	0	0	1	7	1	0	6	0	0	46	10	0	0	4	3	2	13	0	0	0	0
13722.58cfa83ce4b0c9d6adf730fd	2	0	77	0	3	0	1	3	0	0	1	0	0	1	2	1	2	0	0	0	0	0	0	13	1	1	5	0	0	1	0	0	0	0	1	0	0	24	48	0	0	0	1	0	0	0	0	1	0
13722.58cfa830e4b0c9d6adf6baa0	16	0	2	136664	0	0	5	9	0	0	0	0	0	0	5	0	10	0	0	0	0	1	0	24	0	0	3	0	0	0	0	0	0	0	0	0	0	5	0	0	0	0	0	1	0	0	0	0	0
13722.58cfa82ee4b0c9d6adf6abaa	21	0	0	0	0	0	0	12	0	0	0	0	0	0	0	0	0	0	0	0	0	1	0	1	0	0	1	0	0	0	0	0	0	0	0	0	0	1	0	0	0	1	0	0	0	0	0	0	0
13722.58cfa83ce4b0c9d6adf72f45	169	0	1	2	1	0	1	32	0	0	0	0	0	2	4	0	2	0	0	0	0	0	0	2	3	0	5	0	0	26	14	0	4	8	0	1	0	28	77	0	0	1	0	0	11	2	0	3	0
13722.58cfa83ce4b0c9d6adf72eb0	16	0	0	1	1	0	3	37	0	0	0	0	0	0	0	0	0	0	48	0	0	0	0	0	1	0	8	0	0	0	0	2	0	0	0	0	0	0	3	0	0	3	1	0	15	0	0	0	0
13722.58cfa83ce4b0c9d6adf72ef0	52	0	0	0	1	0	6	27	0	0	0	0	0	0	2	0	0	0	2	0	0	0	0	0	4	1	6	0	0	0	0	0	0	0	1	0	0	25	0	0	0	0	0	0	2	0	0	0	0
13722.58cfa831e4b0c9d6adf6c56f	10	0	4	93900	0	0	2	4	0	0	0	0	0	0	2	0	0	0	0	0	0	2	0	0	1	0	4	0	0	0	0	0	0	0	0	0	0	9	0	0	0	0	0	0	0	0	0	1	0
13722.58cfa83ce4b0c9d6adf7305a	117	0	0	0	0	0	0	8	0	0	0	0	0	0	1	0	0	0	0	0	0	0	0	0	0	0	4	0	0	0	0	0	0	0	0	0	0	5	0	0	0	1	0	0	3	0	0	0	0
13722.58cfa82de4b0c9d6adf6a455	10	0	0	0	0	0	0	14	0	0	1	0	0	0	1	0	6	0	1	0	0	1	3	1	205	3	4	0	0	1	2	0	0	0	4	0	0	1	3	0	0	1	0	0	3	0	0	0	0
13722.58cfa83ce4b0c9d6adf730c0	193	0	0	0	2	0	4	25	0	0	1	0	0	0	4	0	3	0	0	1	0	0	0	4	0	0	1	0	0	2	0	2	0	0	1	0	0	7	2	0	0	1	0	3	17	0	0	0	0
13722.58cfa82de4b0c9d6adf6a65f	207	0	0	11	0	0	1	35	0	0	0	0	0	0	12	0	4	4	3	0	0	0	0	21	12	1	27	0	0	0	0	1	0	0	1	0	0	17	9	0	0	3	1	0	4	0	0	0	0
13722.58cfa82de4b0c9d6adf6a674	1163	0	0	2	5	2	3	15	0	0	8	0	1	0	25	0	9	0	2	1	0	2	0	4	2	6	8	0	0	3	0	4	0	0	7	0	0	26	9	1	1	15	7	1	33	0	0	0	0
13722.58cfa82ee4b0c9d6adf6ab3a	5	0	1	0	0	0	0	11	0	0	1	0	0	0	0	0	0	0	0	0	0	0	0	0	1	0	1	0	0	0	0	0	0	0	0	0	0	1	0	0	0	0	0	0	0	0	0	0	0
13722.58cfa830e4b0c9d6adf6bce9	2	0	0	0	0	4	0	0	0	0	0	0	0	0	0	0	0	0	0	0	0	0	0	0	0	0	0	0	0	0	0	0	0	0	0	0	0	1	0	0	0	0	0	0	1	0	0	0	0
13722.58cfa83ce4b0c9d6adf731fc	39	0	0	2	1	14	1	17	1	0	0	0	0	0	4	0	2	0	0	0	0	2	0	7	2	1	3	0	0	0	0	0	0	0	1	0	0	6	0	0	1	2	4	2	17	0	0	0	0
13722.58cfa82de4b0c9d6adf6a6d4	94	0	0	0	0	0	0	24	0	0	0	0	0	0	3	0	0	0	0	0	0	0	0	1	0	0	5	0	0	0	0	0	0	0	1	0	0	4	2	0	0	0	0	1	9	0	0	0	0
13722.58cfa831e4b0c9d6adf6c824	4	0	0	30243	0	0	5	8	0	0	0	0	1	0	1	0	1	0	0	0	0	0	0	0	0	0	5	0	0	0	0	0	0	0	0	0	0	1	0	1	0	1	1	0	2	0	0	0	0
13722.58cfa82ee4b0c9d6adf6aba3	27	0	0	1	0	0	0	12	0	0	0	0	0	0	0	0	0	0	0	0	0	1	0	0	0	0	0	0	0	0	0	1	0	0	0	0	0	1	0	0	0	0	0	0	0	0	0	0	0
13722.58cfa82ee4b0c9d6adf6a97c	5	0	0	0	0	0	0	10	0	0	0	0	0	0	0	0	0	0	1	0	0	0	0	0	0	0	1	0	0	0	0	0	0	0	0	0	0	1	0	0	0	0	0	0	0	0	0	0	0
13722.58cfa82ee4b0c9d6adf6a8f4	6	0	0	0	0	0	0	7	0	0	0	0	0	0	0	0	1	0	0	0	0	1	0	0	0	0	0	0	0	0	0	0	0	0	0	0	0	0	0	0	0	0	0	0	1	0	0	0	0
13722.58cfa82ee4b0c9d6adf6a8f8	0	0	0	0	0	0	0	11	0	0	0	0	0	0	0	0	0	0	0	0	0	0	0	0	0	0	1	0	0	0	0	0	0	0	1	0	0	0	0	0	0	0	0	0	0	0	0	0	0
13722.58cfa82de4b0c9d6adf6a45e	43	1	0	45	2	1	533	18	0	0	0	0	1	0	6	0	1	0	0	0	0	0	0	7	1	2	11	0	0	0	0	0	0	0	0	0	0	3	2	0	0	1	1	3	2	0	0	0	0
13722.58cfa82ee4b0c9d6adf6aa6c	31	0	0	0	0	0	0	12	0	0	0	0	0	0	0	0	0	0	2	0	0	0	0	1	1	1	4	0	0	0	0	0	0	0	0	0	0	0	0	0	0	0	0	0	0	0	0	0	0
13722.58cfa830e4b0c9d6adf6bf06	21	0	6	120838	1	1	6	16	0	0	1	0	0	0	1	0	1	0	1	0	0	0	0	2	0	0	4	0	0	0	0	0	0	0	0	0	0	8	0	0	0	0	2	0	1	0	0	1	0
13722.58cfa830e4b0c9d6adf6bbb0	249	0	0	0	0	0	0	8	0	0	0	0	1	0	4	0	3	3	0	0	0	0	0	1	1	0	4	0	0	0	0	1	0	1	0	1	0	7	0	0	0	1	0	3	12	0	0	0	0
13722.58cfa82de4b0c9d6adf6a570	16	0	0	0	1	0	0	11	0	0	1	0	0	1	8	0	0	3	0	0	0	0	0	9	0	0	5	0	0	0	0	1	0	0	3	0	0	8	7	3	1	4	2	2	2	0	0	0	0
13722.58cfa831e4b0c9d6adf6c7f4	0	0	4	29949	0	0	4	10	0	0	0	0	0	0	6	0	3	0	0	0	0	0	0	1	1	0	0	0	0	0	0	1	0	0	0	0	0	2	0	0	0	0	0	0	0	0	0	0	0
13722.58cfa82ee4b0c9d6adf6aa88	19	0	1	0	0	0	0	10	0	0	0	0	0	0	0	0	0	0	0	0	0	0	0	0	0	1	0	0	0	0	0	0	0	0	0	0	0	1	0	0	0	1	0	0	0	0	0	0	0
13722.58cfa82ee4b0c9d6adf6ac3b	8	0	3	0	0	0	0	12	0	0	1	0	0	0	17	0	46	0	0	0	0	0	1	2	0	0	3	0	0	0	0	0	0	0	1	0	0	34	1	0	0	0	0	1	1	0	0	0	0
13722.58cfa82ee4b0c9d6adf6aab4	6	0	0	0	1	0	0	16	0	0	0	0	0	0	0	0	0	0	0	0	0	0	0	0	0	0	0	0	0	0	0	0	0	0	0	0	0	0	0	0	0	0	0	0	0	0	0	0	0
13722.58cfa82ee4b0c9d6adf6aafc	7	0	0	1	1	0	0	7	0	0	0	0	0	0	0	0	0	0	0	0	0	0	1	0	8	0	2	0	0	0	0	0	0	0	0	0	0	0	0	0	0	0	0	0	0	0	0	0	0
13722.58cfa82ee4b0c9d6adf6b0b9	1	0	0	0	0	0	4	10	0	0	0	0	0	0	0	0	0	0	1	0	0	0	0	0	0	0	0	0	0	0	0	0	0	0	0	0	0	0	0	0	0	0	0	0	0	0	0	0	0
13722.58cfa82ee4b0c9d6adf6ac70	1	0	0	0	1	0	0	16	0	0	0	0	0	0	0	0	0	0	0	0	0	0	0	0	0	0	0	0	0	0	0	0	0	0	0	0	0	0	0	0	0	0	0	0	1	0	0	0	0
13722.58cfa82ee4b0c9d6adf6ac60	8	0	0	0	1	0	0	18	0	0	0	0	0	0	0	0	0	0	1	0	0	0	0	0	27	3	7	0	0	0	0	0	0	0	0	0	0	3	1	1	0	0	0	1	0	0	0	0	0
13722.58cfa83ce4b0c9d6adf72f79	390	0	0	1	0	0	0	0	0	0	0	0	0	0	8	0	4	2	0	0	0	0	0	2	3	0	2	0	0	0	0	0	0	0	1	0	0	9	1	0	0	2	4	3	7	0	0	0	0
13722.58cfa82de4b0c9d6adf6a5e6	2	0	0	0	1	0	0	12	0	0	0	0	0	0	6	0	1	1	1	0	0	0	1	3	5	1	3	0	0	0	0	0	0	0	1	0	0	2	1	0	0	0	0	0	0	0	0	0	0
13722.58cfa82ee4b0c9d6adf6a90d	8	0	0	0	0	0	0	19	0	0	0	0	0	0	0	0	0	0	0	0	0	1	0	0	0	0	0	0	0	0	0	0	0	0	0	0	0	1	0	0	0	0	0	0	0	1	0	0	0
13722.58cfa82de4b0c9d6adf6a4e2	71	3	1	16	26	2	26	191	871	600	3180324	4	816	271	4903	124	864	28	63	86	10	5	22	811	2005	105	618	93	108	2800	11307	1062	7172	2631	3425	3282	11	45910	2003326	48	91	329	183	908	318	68	21	13	41
13722.58cfa82de4b0c9d6adf6a57c	68	0	0	1	2	6	2	13	1	0	0	0	0	0	2	0	1	0	1	0	0	1	0	5	2	0	5	0	0	2	0	1	1	0	0	1	0	4	7	0	0	0	0	0	7	0	0	0	1
13722.58cfa831e4b0c9d6adf6c80b	63	0	1	116468	0	0	7	7	0	0	0	0	0	0	1	0	2	0	2	0	0	3	1	0	3	0	20	0	0	1	0	1	0	0	2	0	0	10	4	7	0	11	11	0	63	0	0	1	0
13722.58cfa83ce4b0c9d6adf730ac	75	0	0	37	0	0	1	39	0	0	0	0	0	0	2	0	0	0	1	0	0	0	0	1	0	0	1	0	0	0	0	0	0	0	0	0	0	5	0	1	0	0	0	1	1	0	0	0	0
13722.58cfa82de4b0c9d6adf6a470	945	0	1	99	5	5	16	28	0	0	2	0	0	0	30	0	27	1	6	43	0	7	1	43	7	3	29	0	1	3	0	12	0	0	2	0	0	27	6	3	0	13	9	0	44	1	0	0	1
13722.58cfa82de4b0c9d6adf6a480	6	0	2	0	0	0	0	9	0	0	0	0	0	0	0	0	0	0	1	0	0	0	0	2	2	0	1	0	0	0	0	0	0	0	0	0	0	0	0	0	0	0	0	0	0	0	0	0	0
13722.58cfa82ee4b0c9d6adf6a972	0	0	0	0	0	0	0	0	0	0	0	0	0	0	0	0	0	0	1	0	0	0	0	0	0	0	1	0	0	0	0	0	0	0	0	0	0	0	0	0	0	0	0	0	0	0	0	0	0
13722.58cfa82fe4b0c9d6adf6b3ae	4	0	0	0	5	0	0	1	0	0	0	0	0	0	0	0	1	0	0	0	0	0	0	0	0	0	1	0	0	0	0	0	0	0	0	0	0	0	0	0	0	0	0	0	0	0	0	0	0
13722.58cfa82de4b0c9d6adf6a4d0	28	0	1	3	0	1	5	3	0	0	1	0	0	0	13	0	4	0	3	0	0	12	1	4	0	4	11	0	0	0	0	0	0	0	1	0	0	21	0	1	0	1	2	2	4	0	0	0	0
13722.58cfa830e4b0c9d6adf6bb98	8	0	0	0	0	0	1	14	0	0	0	0	0	0	1	0	2	0	0	0	0	0	0	1	0	0	3	0	0	0	0	2	0	0	0	0	0	1	0	0	0	0	0	0	1	0	0	0	0
13722.58cfa82de4b0c9d6adf6a693	113	0	0	0	0	0	6	0	0	0	0	0	1	1	13	0	12	0	0	0	0	0	0	1	0	0	5	0	0	0	0	0	0	0	0	0	0	112	1	0	0	0	1	0	0	0	0	1	0
13722.58cfa82de4b0c9d6adf6a61e	9	0	0	0	0	0	15	21	0	0	1	341	1513	0	9	0	0	407	2	0	0	1	0	1	0	1	1	0	0	0	0	0	0	0	0	0	0	3	0	10	4	15	63	33	59	1	0	0	0
13722.58cfa82ee4b0c9d6adf6aba5	19	0	0	1	0	0	0	10	0	0	0	0	0	0	0	0	0	0	1	0	0	0	1	0	9	0	4	0	0	2	0	0	0	0	0	0	0	0	0	0	0	0	0	0	1	0	0	0	0
13722.58cfa83ce4b0c9d6adf72ef4	135	0	0	0	0	0	1	33	0	0	0	0	0	1	0	0	0	0	2	0	0	0	0	3	2	0	4	0	0	1	0	1	0	0	1	1	0	0	0	0	0	1	1	0	8	0	0	0	0
13722.58cfa82de4b0c9d6adf6a4e8	3	0	0	0	0	2	2	27	0	0	0	0	0	0	0	0	0	0	0	0	0	0	0	0	0	0	0	0	0	0	0	0	0	0	0	0	0	0	4	0	0	0	0	0	0	0	0	0	0
13722.58cfa82ee4b0c9d6adf6ac10	4	0	0	0	0	1	0	7	0	0	0	0	0	0	0	0	0	0	0	0	0	0	0	0	0	0	0	0	0	0	0	0	0	0	0	0	0	0	0	0	0	0	0	0	0	0	0	0	0
13722.58cfa82ee4b0c9d6adf6b1e2	2	0	77	0	3	0	1	3	0	0	1	0	0	1	2	1	2	0	0	0	0	0	0	13	1	1	5	0	0	1	0	0	0	0	1	0	0	24	48	0	0	0	1	0	0	0	0	1	0
13722.58cfa82de4b0c9d6adf6a5d6	323	0	0	1	3	0	0	18	0	0	5	0	1	1	10	0	2	0	2	0	0	0	0	3	6	3	10	0	0	0	0	2	0	0	3	0	0	25	5	1	1	3	0	0	18	1	0	0	0
13722.58cfa83ce4b0c9d6adf731d0	315	0	1	0	0	1	1	19	0	0	3	0	0	0	19	0	3	1	1	0	0	2	0	10	2	1	5	0	0	0	0	1	0	0	1	0	0	15	6	0	0	3	6	0	19	0	0	0	0
13722.58cfa82ee4b0c9d6adf6ab2e	11	0	0	0	0	0	0	11	0	0	0	0	0	6	70	0	0	0	7	0	0	0	0	0	1	0	31	0	0	3	7	0	0	1	0	0	0	1	76	0	0	1	1	21	1	7	0	0	0
13722.58cfa82ee4b0c9d6adf6a8bc	2	0	0	0	1	0	0	14	0	0	0	0	0	0	0	0	0	1	0	0	0	1	0	0	0	1	0	0	0	0	0	0	0	0	0	0	0	1	1	0	0	0	0	0	0	0	0	0	0
13722.58cfa82de4b0c9d6adf6a6da	103	0	0	0	1	0	0	23	0	0	0	0	0	0	1	0	0	0	0	0	0	0	0	2	1	0	2	0	0	0	0	0	0	0	1	0	0	2	2	0	0	2	0	0	6	0	1	0	0
13722.58cfa82de4b0c9d6adf6a469	491	2	2	0	0	1	3	0	0	0	69	0	382	2	75	0	8	0	11	0	0	5	1	40	4	2	6	0	0	5	1	6	0	0	12	0	1	214	4	0	0	7	2	7	5	0	0	0	0
13722.58cfa82ee4b0c9d6adf6acda	4	0	0	0	1	0	2	33	0	0	0	0	0	0	0	0	0	0	1	0	0	0	0	0	0	1	1	0	0	0	0	0	0	0	0	0	0	1	0	0	0	0	0	0	2	0	0	0	0
13722.58cfa82ee4b0c9d6adf6a8de	1	0	0	1	0	0	0	22	0	0	0	0	0	0	0	0	0	0	1	0	0	0	0	0	3	0	1	0	0	0	0	0	0	0	1	0	0	0	1	0	0	0	0	0	0	0	0	0	0
13722.58cfa82ee4b0c9d6adf6acdd	1	0	0	0	0	0	0	17	0	0	0	0	0	0	0	0	0	0	0	0	0	0	0	1	0	0	0	0	0	0	0	0	0	0	0	0	0	0	0	0	0	0	0	0	0	0	0	0	0
13722.58cfa82de4b0c9d6adf6a6b3	121	0	3	4	5	8	3	40	4	0	1	0	1	1	49	0	157	0	10	1	0	3	0	48	13	4	121	0	0	0	4	19	2	0	12	0	1	68	15	3	2	22	13	3	45	0	0	0	0
13722.58cfa82de4b0c9d6adf6a6c7	340	0	0	1	0	2	2	0	0	0	3	0	1	0	127	0	100	3	1	0	0	1	0	17	4	1	7	0	0	0	0	3	0	0	4	0	0	120	2	0	1	1	4	6	5	0	0	0	0
13722.58cfa83ce4b0c9d6adf73166	306	0	0	8	2	1	0	14	0	0	3	0	1	0	20	0	5	5	0	0	0	1	0	8	2	1	4	0	0	0	2	3	0	0	1	0	0	19	3	0	0	1	3	2	6	0	0	0	0
13722.58cfa82ee4b0c9d6adf6a977	5	0	0	0	1	2	1	8	0	0	0	0	0	0	0	0	0	0	0	1	0	0	0	1	2	0	5	0	0	0	1	0	0	0	0	0	0	1	2	0	0	0	0	0	0	0	0	0	0
13722.58cfa82de4b0c9d6adf6a4a0	15	0	0	0	1	1	0	17	0	0	1	0	3	0	0	0	1	0	2	0	0	1	0	0	3	2	4	0	0	0	0	0	0	0	1	0	0	4	3	0	0	0	0	0	1	0	0	0	0
13722.58cfa82ee4b0c9d6adf6ac7e	4	0	0	0	1	0	0	18	0	0	0	0	0	0	0	0	0	0	0	0	0	0	0	0	2	0	2	0	0	0	0	0	0	0	0	0	0	0	0	0	0	0	1	0	1	0	0	0	0
13722.58cfa830e4b0c9d6adf6bf19	0	0	0	0	0	0	2	31	2	6	11	0	6	76	437	0	10	0	11	0	1	2	5	7	29	5	23	29	39	6992	7635	20	145	10232	10	112	1	148	73284	2	2	1	1	8	8	120	4	154	2
13722.58cfa832e4b0c9d6adf6d354	7	0	2	0	1	0	1	23	0	0	4	0	2	0	6	0	4	0	1	0	0	1	0	3	0	0	2	0	0	0	0	1	0	0	0	0	0	4	0	0	0	0	0	1	3	0	0	0	0
13722.58cfa832e4b0c9d6adf6d2e6	13	0	2	0	0	0	1	15	0	0	1	0	0	0	1	0	0	0	0	0	0	0	0	2	1	0	2	0	0	0	0	0	0	0	0	0	0	1	0	0	0	0	0	0	2	0	0	0	0
13722.58cfa830e4b0c9d6adf6c005	32	0	1	0	0	1	0	18	0	0	2	0	0	0	17	0	7	0	0	0	0	0	0	0	2	0	1	0	0	0	0	0	0	0	0	0	0	3	1	0	0	1	1	1	1	0	0	0	0
13722.58cfa832e4b0c9d6adf6d1f2	12	0	0	4	1	0	0	40	0	0	0	0	0	0	0	0	1	0	0	0	0	0	0	0	1	1	3	0	0	0	0	0	0	0	0	0	0	0	15	0	0	0	0	0	0	0	0	0	0
13722.58cfa831e4b0c9d6adf6cc59	37	0	3	0	0	0	1	30	0	0	3	0	0	1	1	0	13	0	2	0	0	0	0	3	0	0	1	1	0	1	0	0	0	0	0	0	0	22	1	0	0	1	1	2	4	0	0	0	0
13722.58cfa832e4b0c9d6adf6d29d	13	0	0	0	0	1	0	15	0	0	1	0	0	0	2	0	2	0	1	0	0	0	0	2	0	0	3	0	0	0	0	0	0	0	1	0	0	4	0	0	0	2	1	0	5	0	0	0	0
13722.58cfa832e4b0c9d6adf6d0a2	52	0	3	1	0	1	2	12	0	0	0	0	0	0	10	0	8	0	0	0	0	1	0	3	1	0	6	0	0	0	0	0	0	0	3	0	0	17	0	0	0	1	1	4	1	0	0	0	0
13722.58cfa831e4b0c9d6adf6c8a8	41	0	0	0	2	0	0	21	0	0	2	0	0	0	2	0	5	0	2	0	0	0	0	0	1	0	1	0	0	0	0	0	0	0	0	0	0	6	0	0	0	0	2	1	3	0	0	0	0
13722.58cfa831e4b0c9d6adf6c422	4	0	0	0	0	0	1	14	0	0	0	0	1	0	1	0	1	0	0	0	0	0	0	0	1	0	0	0	0	0	0	0	0	0	0	0	0	0	0	0	0	0	0	0	4	0	0	0	0
13722.58cfa82fe4b0c9d6adf6b8d2	5	0	0	0	0	1	0	11	0	0	0	0	0	0	1	0	1	0	0	0	0	0	0	0	0	0	0	0	2	9	16	0	7	7	0	0	0	0	820	0	0	0	0	1	0	2	0	2	0
13722.58cfa831e4b0c9d6adf6c89a	8	0	2	1	0	0	182	30	0	0	0	0	0	0	0	0	1	0	0	0	0	1	0	1	0	1	10	0	0	0	0	0	0	0	0	0	0	4	1	0	0	3	1	0	3	0	0	0	0
13722.58cfa831e4b0c9d6adf6cb2c	9	0	0	0	0	0	2	30	0	0	0	0	0	0	0	0	0	0	4	0	0	0	0	2	1	0	3	0	0	0	0	1	0	0	0	0	0	6	0	0	0	0	0	0	3	0	0	0	0
13722.58cfa832e4b0c9d6adf6cf76	12	0	0	0	0	0	2	13	0	0	1	0	0	0	3	0	3	0	0	0	0	0	0	2	2	0	2	0	0	0	0	1	0	0	0	0	0	3	2	0	0	1	1	0	1	0	0	0	0
13722.58cfa82ee4b0c9d6adf6afc7	4	0	0	0	2	0	2	25	0	0	0	0	0	0	0	0	0	0	0	0	0	0	0	1	0	0	2	0	0	0	0	0	0	0	0	0	0	1	0	0	0	0	0	0	0	0	0	0	0
13722.58cfa831e4b0c9d6adf6cae4	1	0	1	0	1	0	0	20	0	0	2	0	3	7	58647	1	1455	4	1	0	0	0	0	64014	5	0	1	1	0	0	1	7	0	1	25	0	1	310	2	2	2	1	0	1006	9	3	0	0	2
13722.58cfa832e4b0c9d6adf6d4fc	11	0	4	1	0	0	1	44	0	0	0	0	0	0	3	0	0	0	1	0	0	1	0	1	1	1	16	0	0	0	0	0	0	0	0	0	0	4	5	0	0	0	0	0	0	0	0	0	0
13722.58cfa830e4b0c9d6adf6be71	16	0	1	0	0	0	2	61	0	0	0	0	0	0	2	0	1	0	0	0	0	1	0	1	1	0	1	0	0	0	0	0	0	0	1	0	0	2	6	0	0	0	0	0	1	2	0	0	0
13722.58cfa832e4b0c9d6adf6d029	4	0	0	0	0	0	0	19	0	0	0	0	0	0	3	0	1	0	1	0	0	1	0	0	0	0	3	0	0	0	0	0	0	0	0	0	0	2	0	0	0	0	0	0	0	0	0	0	0
13722.58cfa82de4b0c9d6adf6a752	2	0	1	0	0	0	0	22	0	18	0	0	0	0	0	0	0	0	0	0	0	0	0	0	0	0	1	0	0	160	21	0	1	49	1	2	0	1	432	0	0	0	0	0	1	30	0	4	0
13722.58cfa82fe4b0c9d6adf6b440	1	0	0	0	0	0	0	12	0	0	0	0	0	1	0	0	2	0	0	0	0	0	0	0	0	0	2	0	0	4	0	1	0	0	0	0	0	3	3	0	0	0	0	0	2	0	0	0	0
13722.58cfa831e4b0c9d6adf6c7be	15	0	101	0	0	0	0	24	0	1	9	0	4016	1	13	0	2	0	0	0	1	0	1	8	0	0	5	0	0	0	0	0	0	0	0	0	0	12	21	1	0	4	5	149	470	0	1	2	18
13722.58cfa832e4b0c9d6adf6d291	24	0	0	0	0	0	2	43	0	0	1	0	0	0	3	0	1	0	1	0	0	4	0	0	1	0	9	0	0	0	0	0	0	0	0	0	0	0	0	0	0	1	0	0	0	0	0	0	0
13722.58cfa82ee4b0c9d6adf6ad00	9	0	0	5	0	0	2	18	0	0	0	0	0	0	0	0	0	0	0	0	0	0	0	0	0	0	1	0	0	0	0	0	0	0	0	0	0	1	0	0	0	0	0	0	1	0	0	0	0
13722.58cfa832e4b0c9d6adf6d2b8	14	0	0	0	0	0	3	14	0	0	0	0	0	0	4	0	3	0	1	0	0	15	1	3	3	0	8	0	0	0	0	0	0	0	1	0	0	11	0	0	0	0	0	0	3	0	0	0	0
13722.58cfa831e4b0c9d6adf6c66a	1	0	0	0	0	2	0	31	0	0	13	0	2	1	585	0	105	0	1	0	1	1	3	555	1	2	5	0	0	4	1	26	0	0	16	1	4	4072	27	0	0	0	1	83	6	0	1	0	1
13722.58cfa832e4b0c9d6adf6d311	8	0	0	0	0	0	1	18	0	0	0	0	0	0	0	0	0	0	0	0	0	2	0	0	0	0	2	0	0	0	0	0	0	0	0	0	0	6	0	0	0	0	1	0	2	0	0	0	0
13722.58cfa82ee4b0c9d6adf6af90	2	0	0	0	0	0	1	17	0	0	0	0	0	0	0	0	0	0	0	0	0	0	0	1	0	0	0	0	0	1	0	0	0	0	0	0	0	2	0	0	0	1	0	0	1	1	0	0	0
13722.58cfa832e4b0c9d6adf6d2a0	11	0	1	0	1	1	1	28	0	0	0	0	0	0	3	0	3	0	1	0	0	0	0	1	0	0	15	0	0	0	0	1	0	0	0	0	0	3	1	0	0	0	0	0	1	0	0	0	0
13722.58cfa832e4b0c9d6adf6d062	37	0	1	0	0	0	13	21	0	0	1	0	0	1	4	0	0	0	0	0	0	1	0	2	1	0	0	0	0	0	1	0	0	0	0	0	0	3	2	0	0	0	0	0	1	0	0	0	0
13722.58cfa82ee4b0c9d6adf6af7c	18	0	0	0	0	0	0	35	0	0	1	0	0	1	10	0	4	0	1	0	0	0	0	1	0	0	2	0	0	2	0	1	0	0	0	1	0	4	4	39	0	14	12	1	6	0	0	0	0
13722.58cfa831e4b0c9d6adf6c43a	105	0	3	3	0	0	1	11	0	0	7	0	1	0	66	0	156	0	0	0	0	2	0	18	4	0	1	0	0	0	0	2	0	0	0	0	0	85	3	0	0	1	3	1	8	0	1	0	1
13722.58cfa82fe4b0c9d6adf6b3fa	4	0	0	0	0	0	2	10	0	0	0	0	0	0	1	0	1	0	0	0	0	0	0	0	0	0	1	0	0	3	0	0	0	0	0	0	0	0	11	1	0	0	1	0	3	0	0	0	0
13722.58cfa82ee4b0c9d6adf6acf8	16	0	10	2	2	0	4	20	0	0	1	0	0	0	3	0	1	8	4	0	0	4	1	1	5	3	300	0	0	0	0	2	0	0	1	0	0	33	0	0	0	0	3	0	6	0	0	0	0
13722.58cfa82ee4b0c9d6adf6ae16	15	0	0	0	2	0	3	43	0	0	0	0	0	0	3	0	1	0	2	0	0	0	0	1	0	1	26	0	0	0	0	0	0	1	0	0	0	3	0	0	0	0	0	0	0	0	0	0	0
13722.58cfa832e4b0c9d6adf6d011	8	0	1	3	0	0	1	47	0	0	0	0	0	0	0	0	0	0	0	0	0	0	0	1	4	0	2	0	0	0	0	0	0	0	0	0	0	2	1	0	0	0	0	0	1	0	0	0	0
13722.58cfa830e4b0c9d6adf6bb02	7	0	2	0	0	0	1	37	0	0	1	0	1	112	445	0	36	1	2	0	0	0	0	4	2	0	16	2	9	225	247	3	8	90	6	5	3	38	2810	0	0	1	2	48	0	2	0	2	0
13722.58cfa832e4b0c9d6adf6d296	5	0	1	0	0	0	0	20	0	0	0	0	0	0	0	0	1	0	0	0	0	0	0	0	0	0	1	0	0	0	0	0	0	0	0	0	0	2	0	0	0	0	0	0	2	0	0	0	0
13722.58cfa831e4b0c9d6adf6ca63	3	0	0	0	0	0	1	27	0	0	1	0	2	0	15	0	5	0	0	0	0	0	0	4	0	0	1	0	0	0	0	0	0	0	0	0	0	53	1	0	0	0	0	0	2	0	0	0	0
13722.58cfa832e4b0c9d6adf6d51c	7	0	6	0	0	0	2	20	0	0	0	0	0	0	6	0	14	0	0	0	0	1	0	4	0	8	17	0	0	0	0	1	0	0	0	0	0	48	0	1	1	3	1	0	3	0	0	0	0
13722.58cfa832e4b0c9d6adf6d1c1	1	0	0	5	1	0	0	47	0	0	0	0	0	0	0	0	3	0	0	0	0	0	0	0	8	0	4	0	0	0	0	1	0	0	0	0	0	3	0	0	0	0	0	0	1	0	0	0	0
13722.58cfa832e4b0c9d6adf6d246	71	0	2	0	0	2	2	20	0	0	0	0	1	0	3	0	7	0	1	0	0	1	0	1	1	0	3	0	0	0	0	0	0	0	1	0	0	21	1	0	0	4	8	0	13	0	0	0	1
13722.58cfa830e4b0c9d6adf6c23e	11	0	0	0	0	0	1	7	0	0	0	0	0	0	3	0	0	0	0	0	0	0	0	1	0	1	3	0	0	0	0	0	0	0	0	0	0	1	0	0	0	0	0	0	0	0	0	0	0
13722.58cfa82de4b0c9d6adf6a712	9	0	1	0	0	0	2	31	0	0	0	0	0	1	0	0	0	0	0	0	0	0	0	0	2	3	20	0	0	1	0	0	1	0	0	0	0	3	1	0	0	0	0	0	0	0	0	0	0
13722.58cfa831e4b0c9d6adf6ca58	19	0	0	0	0	0	0	30	0	0	1	0	0	0	2	1	4	0	0	0	0	1	0	2	1	0	7	0	0	0	0	0	0	0	0	0	0	1	0	0	0	1	1	0	2	0	0	0	0
13722.58cfa832e4b0c9d6adf6ce70	98	0	1	0	0	0	0	17	0	0	1	0	0	0	15	0	18	0	1	0	0	0	0	8	1	0	1	0	0	0	0	1	0	0	0	0	0	19	0	0	0	3	2	2	8	0	0	0	0
13722.58cfa82ee4b0c9d6adf6af4e	19	0	0	0	1	0	3	17	0	0	0	0	0	0	0	0	1	0	0	1	0	0	0	0	1	0	5	0	0	0	0	0	0	0	0	0	0	1	0	0	0	0	0	0	0	0	0	0	0
13722.58cfa832e4b0c9d6adf6d1ee	10	0	1	1	1	0	2	69	0	0	0	0	0	0	0	0	1	0	1	0	0	0	0	0	4	0	3	0	0	0	0	1	0	0	0	0	0	1	0	0	0	0	0	0	1	0	0	0	0
13722.58cfa832e4b0c9d6adf6d5b8	5	0	4	0	1	2	2	29	0	0	0	0	0	0	1	0	2	0	0	0	0	0	0	1	0	1	14	0	0	0	0	0	0	1	0	0	0	2	0	0	0	1	3	0	4	0	0	0	0
13722.58cfa82fe4b0c9d6adf6b541	10	0	1	0	0	0	1	8	0	0	6	0	0	2	0	0	1	0	1	0	0	1	0	1	0	0	0	0	0	7	0	0	0	0	0	0	0	1	12	0	0	0	1	0	2	0	0	0	0
13722.58cfa831e4b0c9d6adf6cc3c	56	0	0	0	0	0	0	23	0	0	0	0	0	0	2	0	3	0	0	0	0	0	0	1	2	0	0	0	0	0	0	0	0	0	1	0	0	2	0	0	0	1	1	0	1	0	0	0	0
13722.58cfa831e4b0c9d6adf6ca23	41	0	3	0	0	0	1	26	0	0	1	0	0	0	6	0	7	0	0	0	0	0	0	4	0	0	1	0	1	0	0	1	0	0	1	0	0	5	2	0	0	1	1	0	5	0	0	0	1
13722.58cfa831e4b0c9d6adf6ca2b	45	0	0	0	0	0	1	25	1	0	0	0	0	0	7	0	13	0	1	0	0	0	0	0	0	0	3	0	0	0	0	0	0	0	0	0	0	6	1	0	0	0	0	0	5	1	0	0	4
13722.58cfa82ee4b0c9d6adf6b197	6	0	0	0	1	0	0	16	0	0	0	0	0	0	2	0	0	0	2	0	0	1	0	2	0	0	2	0	0	3	0	0	0	0	1	0	0	1	5	0	0	0	0	0	2	1	0	0	0
13722.58cfa832e4b0c9d6adf6d168	9	0	0	0	0	0	0	11	0	0	0	0	0	0	3	0	0	0	0	0	0	7	0	1	3	0	5	0	0	0	0	0	0	0	0	0	0	1	0	0	0	1	0	1	0	0	0	0	0
13722.58cfa832e4b0c9d6adf6cfd2	26	0	1	0	0	0	2	25	0	0	3	0	0	0	11	0	3	0	0	0	0	0	0	7	2	0	2	0	0	0	0	1	0	0	0	0	0	7	1	0	0	1	0	1	2	0	0	0	0
13722.58cfa832e4b0c9d6adf6d2e0	21	0	1	0	0	0	0	37	0	0	3	0	0	0	1	0	16	0	4	1	0	30	0	4	13	2	14	0	0	0	0	1	0	0	0	0	0	18	0	0	0	2	0	2	3	0	0	0	0
13722.58cfa831e4b0c9d6adf6c9bf	5	0	0	0	0	0	1	29	0	0	0	0	0	0	2	0	3	0	0	0	0	0	0	3	0	0	1	0	0	0	0	0	0	0	2	0	0	7	1	0	0	0	0	1	1	0	0	0	0
13722.58cfa83ce4b0c9d6adf73153	13001	0	1	2	1	0	10	1	1	0	1	2	2	1	33	0	10	129	2	0	0	2	0	7	21	1	7	0	0	71	0	12	0	0	7	0	0	144	6	7	0	60	43	21	172	0	0	0	0
13722.58cfa831e4b0c9d6adf6c954	6	0	5	0	0	0	2	37	0	0	36	0	8	0	12	0	22	0	0	1	16	1	1	46	6	10	40	0	0	6	2	1	10	1	4	0	0	18878	33	0	0	2	0	72	2	2	3	0	0
13722.58cfa830e4b0c9d6adf6c14b	26	0	0	0	1	2	1	14	0	0	0	0	2	1	22	0	39	0	1	0	0	0	0	10	0	0	2	0	0	0	0	0	0	0	1	0	0	372	6	0	0	2	3	2	0	5	0	0	0
13722.58cfa830e4b0c9d6adf6becd	5	0	1	0	0	0	1	19	0	0	0	0	0	0	8	0	8	0	0	0	0	1	0	3	1	0	1	0	0	0	1	0	0	0	1	0	0	5	0	0	0	0	1	0	6	0	0	0	0
13722.58cfa832e4b0c9d6adf6cefa	11	0	0	0	0	0	0	23	0	0	0	0	0	1	24	0	20	0	0	0	0	2	0	4	3	0	5	0	0	0	0	1	0	0	1	0	0	118	2	0	0	1	0	1	2	0	0	0	0
13722.58cfa82ee4b0c9d6adf6aea0	3	0	0	0	4	1	1	17	0	0	0	0	0	0	1	0	0	0	0	0	0	0	0	0	0	0	0	0	0	0	0	0	0	0	0	0	0	1	0	0	0	0	0	0	0	0	0	0	0
13722.58cfa830e4b0c9d6adf6c156	2	0	1	0	0	0	0	13	0	0	1	0	0	0	0	0	0	0	0	0	0	0	0	0	0	0	1	0	0	1	1	0	0	0	1	0	0	0	2	1	0	0	0	0	1	1	0	0	0
13722.58cfa82de4b0c9d6adf6a600	205	0	3	28	2	8	1	177	0	0	5	0	0	0	28	0	19	0	11	0	0	1	1	12	11	23	28	0	0	0	0	3	0	0	3	0	0	26	1	1	0	1	3	2	4	0	0	0	0
13722.58cfa832e4b0c9d6adf6ce7e	5	0	0	0	0	0	1	24	0	0	0	0	0	0	0	0	0	0	0	0	0	0	0	0	1	0	0	0	0	0	0	0	0	0	0	0	0	1	1	0	0	0	0	0	1	0	1	0	0
13722.58cfa831e4b0c9d6adf6cd8d	59	0	0	7	0	0	2	48	0	0	0	0	0	0	0	0	2	0	1	0	0	1	0	1	4	0	6	0	0	4	0	0	0	0	0	0	0	4	2	0	0	1	0	0	1	0	0	0	0
13722.58cfa82ee4b0c9d6adf6aeaa	2	0	0	0	0	0	2	25	0	0	0	0	0	0	0	0	0	0	0	0	0	0	0	0	0	1	1	0	0	0	0	0	0	0	0	0	0	0	0	0	0	0	0	0	0	0	0	0	0
13722.58cfa832e4b0c9d6adf6ce6f	18	0	0	0	0	3	0	7	0	0	1	0	1	0	13	0	20	0	0	0	0	1	0	3	8	0	10	0	0	1	0	2	0	0	0	0	0	53	3	0	0	2	2	0	3	0	0	0	0
13722.58cfa831e4b0c9d6adf6c8ca	4	0	0	0	2	0	2	22	1	0	403855	0	87075	7	180678	3	1296	3	8	14	6	2	0	9916	47	21	53	56	41	309	19	525	38	62	1396	33	82	28013	509	3	3	0	11	75	17	4	1	0	11
13722.58cfa832e4b0c9d6adf6ce00	110	0	1	0	0	0	1	69	0	0	1	0	1	0	8	0	28	0	3	0	0	0	0	7	0	0	4	0	0	0	0	3	0	0	0	0	0	24	1	1	0	9	3	2	5	0	0	0	0
13722.58cfa82ee4b0c9d6adf6ac7a	133	0	0	0	1	0	2	32	0	0	0	0	0	0	5	0	1	0	11	4	0	1	0	2	4	5	105	0	0	0	0	1	0	0	0	0	0	26	0	0	0	0	1	0	0	0	0	0	0
13722.58cfa832e4b0c9d6adf6d04c	11	0	1	0	0	0	1	18	0	0	1	0	0	0	16	0	16	0	1	0	0	0	0	7	1	0	3	0	0	0	0	1	0	0	0	0	0	15	1	0	0	3	1	0	3	0	0	0	0
13722.58cfa831e4b0c9d6adf6c45e	93	0	2	0	0	0	1	31	0	0	1	0	0	0	12	0	4	1	1	0	0	0	0	0	1	0	1	0	0	0	0	1	0	0	1	0	0	12	0	0	0	7	8	0	13	0	0	0	0
13722.58cfa830e4b0c9d6adf6c178	13	0	0	0	1	0	0	23	0	0	0	0	0	0	4	0	0	0	1	0	0	0	0	2	1	0	1	0	0	0	0	0	0	0	0	0	0	5	1	0	0	1	0	0	3	0	0	0	0
13722.58cfa831e4b0c9d6adf6c6b0	11	0	1	0	0	4	10	10	12	3	590978	4	12369	41	420322	44	1227	68	27	0	16	3	14	371063	60	23	214	95	72	343	76	455	14	38	2384	91	230	15643	861	53	45	38	117	10342	742	41	19	15	46
13722.58cfa832e4b0c9d6adf6d2aa	18	0	3	0	0	0	1	29	0	0	0	0	1	0	0	0	2	0	0	0	0	1	0	4	0	0	5	0	0	0	1	0	0	0	0	0	0	2	8	0	0	1	1	1	2	0	0	0	0
13722.58cfa832e4b0c9d6adf6d2d0	27	0	1	0	1	1	0	21	0	0	0	0	0	0	0	0	0	0	1	0	0	2	0	2	1	0	5	0	0	0	0	0	0	0	0	0	0	3	1	0	0	1	0	0	1	0	0	0	0
13722.58cfa832e4b0c9d6adf6ce87	4	0	0	1	0	0	3	10	0	0	0	0	0	0	1	0	2	0	0	0	0	0	0	0	1	1	11	0	0	0	0	0	0	0	1	0	0	1	0	0	0	0	0	0	0	0	0	0	0
13722.58cfa831e4b0c9d6adf6c9a4	12	0	1	0	0	0	1	23	0	0	0	0	1	0	3	0	2	0	0	0	0	0	0	1	2	0	1	0	0	0	0	0	0	0	0	0	0	5	1	2	0	0	1	1	3	0	0	0	0
13722.58cfa832e4b0c9d6adf6d17e	7	7	12	3	1	0	10	23	10	56	6398612	3	570	145	971208	65	1773	72	217	0	12	23	202	602515	1054	26	568	8	1	179	58	2336	177	51	1968	29	135	756473	2874	44	145	94	211	35785	142	163	39	13	29
13722.58cfa832e4b0c9d6adf6d07e	4	0	0	0	0	0	0	33	0	0	0	0	1	0	1	0	1	0	1	0	0	0	1	1	0	0	1	0	0	0	0	0	0	0	0	0	0	0	0	0	0	0	0	0	0	0	0	0	0
13722.58cfa830e4b0c9d6adf6c28c	6	0	0	0	0	0	0	24	0	0	36	0	4	0	20676	0	154	0	1	0	0	0	0	2	0	1	1	0	0	13	18	0	0	1	15	1	3	1058	418	0	0	0	0	16	1	1	0	0	0
13722.58cfa831e4b0c9d6adf6cc1c	99	0	0	2	0	0	1	26	0	0	2	0	0	0	6	0	6	0	0	0	0	0	0	5	1	0	0	0	0	0	0	2	0	0	0	0	0	11	0	0	0	0	1	0	1	0	0	0	0
13722.58cfa832e4b0c9d6adf6d1bf	20	0	1	0	1	0	1	17	0	0	0	0	0	0	0	0	1	0	0	0	0	0	0	0	0	0	1	0	0	0	0	0	0	0	0	0	0	1	0	0	0	0	0	0	1	0	0	0	0
13722.58cfa82ee4b0c9d6adf6ad92	17	0	2	0	2	1	3	31	0	0	19	0	0	0	70	0	38	0	0	0	0	1	0	20	0	0	5	0	0	0	0	33	2	0	42	0	1	764	9	0	0	0	0	0	0	0	0	0	0
13722.58cfa82fe4b0c9d6adf6b290	0	0	0	1	0	0	1	7	0	0	0	0	0	0	0	0	0	0	0	0	0	0	0	0	0	0	2	0	0	6	3	0	0	0	0	0	0	1	3	0	0	0	0	0	0	0	0	0	0
13722.58cfa82ee4b0c9d6adf6ae7c	6	0	0	0	0	0	1	19	0	0	0	0	0	0	0	0	0	0	1	0	0	0	0	0	0	3	13	0	0	0	0	0	0	0	0	0	0	0	0	0	0	0	0	0	1	0	0	0	0
13722.58cfa82ee4b0c9d6adf6af3e	5	0	0	0	1	0	1	40	0	0	0	0	0	0	0	0	0	0	0	0	0	0	0	0	0	0	0	0	0	0	0	0	0	0	0	0	0	0	0	0	0	0	0	0	0	0	0	0	0
13722.58cfa830e4b0c9d6adf6bb0d	15	0	0	0	0	0	4	19	0	0	0	0	0	193	15	0	1	2	0	0	0	0	0	0	0	0	2	0	0	4	31	0	1	2	4	1	0	33	902	0	0	1	1	0	5	3	0	0	0
13722.58cfa82fe4b0c9d6adf6b3de	69	0	0	0	0	0	3	24	0	0	5	0	0	2	20	0	16	0	0	0	0	0	0	8	0	0	1	0	0	4	4	1	0	0	0	0	0	22	20	0	0	2	1	0	2	0	0	0	0
13722.58cfa830e4b0c9d6adf6c198	9	0	0	0	0	0	0	8	0	0	0	0	0	0	0	0	1	0	1	0	0	0	0	1	0	0	4	0	0	0	0	0	0	0	0	0	0	4	0	0	0	1	1	0	2	0	0	0	0
13722.58cfa82fe4b0c9d6adf6b2be	9	0	0	0	0	0	2	17	0	0	25	0	0	2	18	0	11	0	1	0	0	0	0	15	0	0	2	0	0	8	0	3	0	1	1	0	0	38	24	0	0	0	0	2	0	0	0	0	0
13722.58cfa82ee4b0c9d6adf6acef	2	1	0	1	4	0	5	38	0	0	0	0	0	0	0	0	0	0	6	0	0	0	0	1	0	1	8	0	0	0	0	0	0	0	0	0	0	0	3	0	0	0	0	0	0	0	0	0	0
13722.58cfa831e4b0c9d6adf6c706	1	0	0	0	0	0	0	9	0	0	5	0	1	0	18	0	2	0	0	0	0	1	0	5	0	0	1	0	0	0	0	0	0	0	1	0	0	124	4	0	0	0	0	1	1	0	0	0	0
13722.58cfa832e4b0c9d6adf6ce68	110	0	0	0	1	1	1	28	0	0	9	0	2	0	9	0	19	0	0	0	0	1	1	13	3	0	4	0	0	1	0	5	0	0	0	0	0	27	0	0	0	0	1	2	2	0	0	0	0
13722.58cfa831e4b0c9d6adf6c3b6	78	0	1	0	1	0	1	36	0	0	0	0	0	0	1	0	3	0	7	0	0	1	0	2	3	1	19	0	0	0	0	0	0	0	0	0	0	4	3	0	0	0	3	0	3	0	0	0	0
13722.58cfa82de4b0c9d6adf6a720	10	0	0	0	24	2	149	49	0	0	0	0	0	0	0	0	0	0	5	0	0	0	0	0	1	0	1	0	0	0	0	0	0	2	1	0	0	0	0	0	0	3	0	0	2	0	0	0	0
13722.58cfa82ee4b0c9d6adf6ac9c	4	0	0	0	0	1	0	12	0	0	0	0	1	0	1	0	0	0	0	0	0	0	0	0	0	0	1	0	0	0	0	0	0	0	0	0	0	1	0	0	0	0	0	0	1	0	0	0	0
13722.58cfa831e4b0c9d6adf6c8e1	126	0	1	0	0	1	0	25	0	0	0	0	0	0	6	0	4	0	0	0	0	0	0	1	0	0	1	0	0	0	0	0	0	0	0	0	0	13	2	0	0	1	0	0	3	0	0	0	0
13722.58cfa832e4b0c9d6adf6d32e	9	0	15	0	0	0	1	22	0	0	0	0	0	0	3	0	0	0	3	0	0	0	0	1	1	2	18	0	0	0	0	0	0	0	0	0	0	12	1	0	0	0	0	0	0	0	0	0	0
13722.58cfa832e4b0c9d6adf6d2b6	22	0	3	0	0	0	2	22	0	0	1	0	0	0	0	0	2	0	2	0	0	16	0	1	1	2	6	0	0	0	0	0	0	0	0	0	0	2	1	0	0	0	0	1	0	0	0	0	0
13722.58cfa832e4b0c9d6adf6d29a	9	0	0	0	0	0	0	20	0	0	0	0	0	1	1	0	0	0	0	0	0	5	0	2	0	1	5	0	0	0	0	0	0	0	0	0	0	1	0	0	0	0	0	0	2	0	0	1	0
13722.58cfa832e4b0c9d6adf6d027	13	0	0	0	0	0	1	35	0	0	0	0	0	0	3	0	3	0	0	0	0	0	0	0	0	0	1	0	0	0	1	0	0	0	0	0	0	0	0	0	0	1	1	0	0	0	0	0	0
13722.58cfa832e4b0c9d6adf6d164	18	0	0	0	0	0	0	31	0	0	0	0	0	0	11	0	4	0	2	0	0	0	1	2	1	0	9	0	0	0	0	0	0	0	1	0	0	6	0	0	0	1	1	0	5	0	0	0	0
13722.58cfa82ee4b0c9d6adf6a7c5	0	0	0	0	1	0	1	3	0	0	0	0	0	0	0	0	0	0	0	0	0	0	0	0	0	0	1	0	0	0	0	0	0	0	0	0	0	0	0	0	0	0	0	0	0	0	0	0	0
13722.58cfa830e4b0c9d6adf6bdba	10	0	0	0	0	0	2	16	0	0	0	0	0	0	3	0	4	0	0	0	0	0	0	1	2	0	4	0	0	0	0	0	0	0	0	0	0	2	0	0	0	0	0	0	1	0	0	0	0
13722.58cfa832e4b0c9d6adf6ce6e	14	0	0	0	1	0	0	10	0	0	1	0	0	0	12	0	48	0	2	0	0	1	0	2	0	0	2	0	0	0	0	1	0	0	1	0	0	13	0	1	0	2	2	0	5	0	0	0	0
13722.58cfa830e4b0c9d6adf6c2c4	18	0	0	0	1	0	1	7	0	1	2	0	0	3	291	0	3	0	14	0	0	0	0	1	5	1	8	20	9	2186	4824	3	161	864	11	89	0	10	28587	0	1	6	1	1	3	291	0	50	1
13722.58cfa82ee4b0c9d6adf6adac	4	0	0	0	1	0	6	27	0	0	31	0	102	0	378	0	32	0	0	2	1	0	0	0	3	0	33	0	0	0	0	10	0	3	9	0	0	1969	25	0	1	0	0	7	0	0	0	0	0
13722.58cfa830e4b0c9d6adf6bc36	30	0	0	0	0	0	0	11	0	0	0	0	0	0	3	0	7	0	1	0	0	0	0	5	2	1	0	0	0	0	0	2	0	0	0	0	0	5	0	0	0	1	0	2	6	0	0	0	0
13722.58cfa831e4b0c9d6adf6c89e	13	0	1	0	0	1	1	31	1	0	0	0	0	1	0	0	0	0	1	0	0	1	0	1	1	1	5	0	0	0	0	0	0	0	0	0	0	2	3	0	0	0	1	0	2	0	0	0	0
13722.58cfa832e4b0c9d6adf6d3ad	2	0	0	0	0	0	0	19	1	0	1308	0	4	1009	10512	1	1112	2	2	0	3	1	0	27	5	2	15	19	11	3979	224	15	841	580	996	44	6	5878	8033	2	2	2	2	53	6	52	1	23	1
13722.58cfa830e4b0c9d6adf6c14d	2	0	0	0	0	0	0	18	1	0	0	0	2	0	3763	0	136	0	1	0	0	0	0	69	2	0	5	0	0	1	0	10	0	2	18	0	0	8751	20	1	0	2	0	148	1	1	0	0	0
13722.58cfa832e4b0c9d6adf6d523	23	0	3	0	1	0	0	7	0	0	0	0	0	0	4	0	1	0	0	0	0	0	0	0	1	0	8	0	0	0	0	0	0	0	0	0	0	2	0	0	0	1	0	0	3	0	0	0	0
13722.58cfa832e4b0c9d6adf6ce62	48	2	0	0	0	0	1	23	0	0	2	0	0	0	133	0	312	0	0	0	0	0	0	538	1	0	7	1	0	1	0	27	0	0	6	1	0	214	4	0	0	2	1	8	3	1	0	0	0
13722.58cfa831e4b0c9d6adf6c6b9	3	0	0	1	0	0	0	16	0	0	1	0	0	0	21	0	4	0	0	0	0	0	0	21	0	0	2	0	0	2	0	1	0	1	0	0	0	13	6	0	0	0	0	0	1	0	0	0	0
13722.58cfa82ee4b0c9d6adf6ade4	12	2	0	0	4	0	3	28	0	0	0	0	0	0	6	0	1	0	10	4	0	2	1	9	15	29	466	0	0	1	0	0	0	1	2	0	0	10	0	0	0	0	1	0	0	0	0	0	0
13722.58cfa82ee4b0c9d6adf6af6e	4	0	273	1	1	0	2	20	0	0	16	1	37	0	871	2	20	0	1	2	1	1	3	887	6	12	149	2	1	6	1	513	0	2	23	4	5	893	15	0	0	1	1	23	1	2	1	0	2
13722.58cfa832e4b0c9d6adf6d2e2	21	0	0	0	1	0	2	43	0	0	0	0	0	0	7	1	17	0	0	1	0	2	0	2	2	1	4	0	0	0	0	1	0	0	0	0	0	23	1	1	0	2	1	0	1	0	0	0	0
13722.58cfa830e4b0c9d6adf6c22e	28	0	789	0	0	0	2	26	2	0	108912	4	18	5	58708	20	2344	8	38	9	20	19	43	2279	53	5	54	31	37	768	64	3710	47	18	5654	18	31	10999	16817	27	24	17	31	2232	143	10	3	2	5
13722.58cfa832e4b0c9d6adf6d112	52	0	0	0	0	0	0	14	0	0	0	0	0	0	1	0	0	0	2	0	0	0	0	1	3	8	4	0	0	0	0	0	0	0	0	0	0	0	1	0	0	1	1	0	4	0	0	0	0
13722.58cfa831e4b0c9d6adf6c903	95	0	1	0	0	1	2	40	0	0	1	0	1	0	26	1	23	0	0	0	0	0	0	8	9	0	4	0	0	1	0	3	0	0	1	0	0	185	0	0	0	2	0	0	7	0	0	0	0
13722.58cfa832e4b0c9d6adf6d2f9	7	0	3	0	0	0	1	14	0	0	0	0	1	0	1	0	0	0	0	0	0	0	0	2	1	0	9	0	0	0	0	0	0	0	0	0	0	3	0	0	0	0	0	0	0	0	0	0	0
13722.58cfa831e4b0c9d6adf6c9f6	5	0	0	0	0	0	0	29	0	0	0	0	0	0	0	0	7	0	0	0	0	2	0	0	2	5	38	0	0	0	0	0	0	0	0	0	0	2	0	0	0	0	0	1	0	0	0	0	0
13722.58cfa832e4b0c9d6adf6d11e	26	0	1	0	0	0	2	61	0	0	0	0	0	0	2	0	5	0	0	0	0	1	0	2	0	0	1	0	0	0	0	0	0	0	0	0	0	1	1	0	0	0	0	0	1	0	1	0	0
13722.58cfa832e4b0c9d6adf6d43a	4	0	1	0	0	0	0	22	0	0	1	0	0	0	5	0	0	0	0	0	0	0	0	0	1	0	4	0	0	1	0	0	0	0	0	0	0	3	15	0	0	0	0	0	3	0	0	0	0
13722.58cfa831e4b0c9d6adf6c612	1	0	0	0	0	0	0	16	0	0	8	0	10	1	846	0	101	0	0	0	0	1	0	95	1	0	2	0	0	2	1	93	0	0	8	1	1	570	6	0	0	0	0	114	2	0	0	0	0
13722.58cfa82ee4b0c9d6adf6aeb6	17	1	1	3	3	1	1	27	0	0	0	0	0	0	0	0	0	0	2	1	0	0	0	0	2	2	7	0	0	0	0	0	0	0	0	0	0	0	0	0	0	0	0	0	0	0	0	0	0
13722.58cfa832e4b0c9d6adf6d5af	32	0	1	0	0	1	3	37	0	0	0	0	0	1	4	0	8	0	0	0	0	1	0	1	2	0	2	0	0	0	0	0	0	0	0	0	0	8	1	0	0	4	2	0	3	2	0	0	0
13722.58cfa830e4b0c9d6adf6c140	5	0	0	0	1	0	4	37	3	1	57044	0	36	2	137867	44	802	5	13	2	23	10	35	29218	101	8	55	28	22	570	23	2039	21	13	4320	34	76	12441	402	10	56	19	33	6598	72	17	11	1	10
13722.58cfa831e4b0c9d6adf6c8fe	2	0	0	0	0	0	0	9	0	0	1	0	0	0	3	0	5	0	0	0	0	0	0	0	0	0	1	0	0	0	0	0	0	0	0	0	0	6	2	0	0	0	0	1	1	0	0	0	0
13722.58cfa82ee4b0c9d6adf6ade1	38	0	0	0	2	1	3	41	0	0	5	0	2	0	75	0	1	0	16	6	1	1	0	0	13	31	407	0	0	3	4	0	3	2	0	0	0	10	121	0	0	0	0	0	1	0	0	0	2
13722.58cfa830e4b0c9d6adf6bc5e	130	0	0	0	1	4	2	17	0	0	10	0	0	0	13	0	9	0	0	0	0	0	0	8	1	0	7	0	0	0	0	7	0	0	1	0	0	18	6	5	0	17	8	4	94	0	0	0	0
13722.58cfa82fe4b0c9d6adf6b8e1	334	0	0	0	0	0	0	28	0	0	0	0	0	0	2	0	0	0	0	0	0	0	0	0	0	0	1	0	0	0	0	0	0	0	0	0	0	0	0	1	0	0	0	0	0	2	0	0	0
13722.58cfa830e4b0c9d6adf6c048	42	0	0	0	0	0	1	28	0	0	1	0	0	0	6	0	3	0	0	0	0	0	0	1	0	0	1	0	0	0	0	0	0	0	0	0	0	4	2	0	0	0	0	3	2	0	0	0	0
13722.58cfa82ee4b0c9d6adf6add6	120	0	0	1	3	0	2	38	1	1	4656	0	100	5	4290	13	1478	3	15	1	1	4	1	52	8	8	106	21	14	198	3	667	21	225	1743	36	16	158181	2897	7	8	6	1	164	31	3	2	0	1
13722.58cfa831e4b0c9d6adf6c934	64	0	0	0	0	1	22	23	0	0	1	0	0	1	15	0	11	0	0	0	0	0	0	6	1	0	14	0	0	0	1	3	0	0	0	0	0	15	1	0	0	0	1	1	3	0	0	0	0
13722.58cfa831e4b0c9d6adf6c418	8	0	0	0	1	0	0	17	0	0	0	0	0	0	0	0	1	0	0	0	0	2	0	2	0	0	2	0	0	0	0	0	0	0	0	0	0	1	1	0	0	0	0	0	0	0	0	0	0
13722.58cfa832e4b0c9d6adf6cef0	3	0	0	1	0	0	2	58	0	0	0	0	0	0	2	0	1	0	0	0	0	0	0	1	2	0	5	0	2	3	332	3	0	0	16	1	4	64	25	0	0	0	0	0	0	0	1	0	0
13722.58cfa831e4b0c9d6adf6c8e4	9	0	0	0	2	0	2	22	4	4	82067	0	2009	2	114429	45	422	5	29	10	1	4	5	7889	82	1	62	44	18	125	20	2395	6	17	1321	34	22	85524	450	5	5	145	30	2614	55	13	0	0	5
13722.58cfa82fe4b0c9d6adf6b3a2	3	0	0	1	0	0	0	15	0	0	0	0	0	0	0	0	0	0	0	0	0	0	0	0	0	0	1	0	0	2	1	0	0	0	0	0	0	0	2	0	0	0	1	0	0	0	0	0	0
13722.58cfa831e4b0c9d6adf6c630	4	0	0	6	0	0	1	27	0	0	356	0	34	0	2881	0	42	1	0	0	0	0	0	26	8	0	1	0	0	0	1	20	1	0	9	1	0	367	7	1	0	0	2	347	1	0	0	0	0
13722.58cfa82ee4b0c9d6adf6ad02	3	0	0	2	3	1	3	81	0	0	0	0	0	0	1	0	0	0	0	0	0	0	0	0	1	0	5	0	0	0	0	0	0	0	0	0	0	2	0	0	0	0	0	0	7	0	0	0	0
13722.58cfa830e4b0c9d6adf6c1e6	3	0	0	0	0	0	0	18	0	0	0	0	0	0	0	0	1	4	0	0	0	0	0	1	0	0	1	0	0	0	0	0	0	0	1	0	0	0	0	0	0	0	0	0	1	0	0	0	0
13722.58cfa82fe4b0c9d6adf6b92e	18	0	0	0	0	0	0	19	0	0	1	0	0	0	1	0	0	0	1	0	0	0	0	1	1	0	2	0	0	0	0	0	0	0	0	0	0	1	0	0	0	1	1	1	2	0	0	0	0
13722.58cfa82fe4b0c9d6adf6b8ca	8	0	0	0	0	0	1	20	0	0	0	0	0	0	2	0	1	0	0	0	0	0	0	3	0	1	4	0	0	0	0	0	0	0	0	0	0	0	0	0	1	0	0	0	1	0	0	0	0
13722.58cfa831e4b0c9d6adf6c450	0	0	0	0	0	0	0	17	0	0	0	0	0	0	1	0	0	0	0	0	0	0	0	4	0	0	0	0	0	0	0	0	0	0	1	0	0	0	2	0	0	1	0	0	0	0	0	0	0
13722.58cfa832e4b0c9d6adf6d332	12	0	1	0	0	1	1	22	0	0	0	1	0	0	1	0	0	0	0	0	0	0	0	1	2	1	2	0	0	0	0	0	0	0	0	1	0	1	0	0	0	1	0	0	0	0	0	0	0
13722.58cfa831e4b0c9d6adf6c7ba	12	0	0	0	0	1	1	46	0	0	408	0	38	1	1218	0	15	0	1	0	1	0	0	15	1	2	4	2	1	4	2	32	2	2	77	5	5	4941	56	0	0	0	1	61	5	0	0	0	0
13722.58cfa832e4b0c9d6adf6d448	6	0	0	1	0	0	3	18	0	0	15	0	1	1	451	0	22	2	0	0	0	0	0	3	0	0	4	1	0	104	73	11	20	4	38	0	2	763	1413	1	0	0	1	244	1	3	0	3	1
13722.58cfa831e4b0c9d6adf6ca17	8	0	0	0	0	0	1	11	0	0	0	0	0	0	0	0	0	0	0	0	0	0	0	0	1	0	4	0	0	0	0	0	0	0	0	0	0	0	0	0	0	0	0	0	1	0	0	0	0
13722.58cfa832e4b0c9d6adf6d1b9	27	0	0	0	0	0	0	22	0	0	1	0	0	0	0	0	1	0	0	0	0	1	1	1	2	0	2	0	0	2	0	0	0	0	1	0	0	0	2	0	0	3	0	0	3	0	0	0	0
13722.58cfa82fe4b0c9d6adf6b384	4	0	0	1	0	0	0	19	0	0	0	0	0	0	1	0	0	0	0	0	0	0	0	0	0	0	2	0	0	1	0	0	0	0	0	0	0	2	4	0	0	1	2	1	2	0	0	0	0
13722.58cfa82ee4b0c9d6adf6acec	3	0	0	0	0	2	2	16	0	0	0	0	0	0	0	0	0	0	2	0	0	0	0	0	4	1	9	0	0	1	1	0	0	0	0	0	0	0	5	0	0	0	0	0	1	0	0	0	0
13722.58cfa831e4b0c9d6adf6c8b2	71	0	0	0	0	0	7	11	0	0	0	0	0	0	3	0	2	0	0	0	0	0	0	1	0	0	2	0	0	0	0	0	0	0	0	0	0	6	0	0	0	0	0	0	0	0	0	0	0
13722.58cfa832e4b0c9d6adf6d338	5	0	1	0	0	0	0	12	0	0	0	0	0	0	1	0	2	0	0	0	0	0	0	1	0	0	1	0	0	0	0	2	0	0	0	0	0	1	0	0	0	1	1	0	2	0	0	0	0
13722.58cfa832e4b0c9d6adf6d130	9	0	0	0	0	0	1	27	0	0	0	0	0	0	0	0	0	0	0	0	0	0	0	0	1	0	0	0	0	0	0	0	0	0	0	0	0	0	0	0	0	0	1	0	0	0	0	0	0
13722.58cfa832e4b0c9d6adf6d2da	33	0	0	0	2	2	5	28	0	0	1	0	1	0	0	0	2	0	1	0	0	38	0	1	0	0	14	0	0	0	0	0	0	0	2	0	0	2	0	0	0	2	1	0	1	0	0	0	0
13722.58cfa82ee4b0c9d6adf6afcf	8	0	0	0	8	0	2	15	0	0	0	0	0	0	0	0	0	0	0	0	0	0	0	0	0	0	4	0	0	0	0	0	0	0	0	0	0	0	0	0	0	0	0	0	2	0	0	0	0
13722.58cfa82ee4b0c9d6adf6ad18	4	0	0	0	3	2	3	26	0	0	0	0	0	0	0	0	0	0	2	0	0	0	0	1	1	3	18	0	0	0	0	0	0	0	0	0	0	0	0	0	0	1	1	0	0	0	0	0	0
13722.58cfa830e4b0c9d6adf6bc4c	19	0	0	0	0	0	0	10	0	0	0	0	0	0	1	0	0	0	0	0	0	1	0	0	0	0	4	0	0	0	0	0	0	0	0	0	0	1	0	0	0	0	0	0	1	0	0	0	0
13722.58cfa832e4b0c9d6adf6d2fe	16	1	1	0	0	0	2	22	0	0	0	0	0	1	0	0	3	0	0	0	0	0	0	0	0	1	6	0	0	0	0	0	0	0	1	0	0	4	0	0	0	1	2	0	1	0	0	0	0
13722.58cfa82ee4b0c9d6adf6b004	9	0	0	0	1	2	2	15	0	0	0	0	0	0	0	0	0	0	1	0	0	0	0	0	0	2	10	0	0	0	0	0	0	0	0	0	0	3	1	0	0	2	0	0	1	0	0	0	0
13722.58cfa832e4b0c9d6adf6d470	2	0	0	0	1	0	1	11	11	61	4	0	1	480	9824	0	694	1	9	0	0	1	1	4	11	4	18	28	68	238	8810	6	37	111	12	336	0	47	68405	0	3	1	0	1	2	415	0	45	0
13722.58cfa832e4b0c9d6adf6d5a2	216	0	4	0	19	0	2	18	0	0	1	0	0	0	19	0	18	0	0	0	0	1	0	5	0	1	4	0	0	1	0	3	0	0	0	0	0	17	1	1	1	1	2	0	2	0	0	0	0
13722.58cfa830e4b0c9d6adf6c2a2	11	0	1	0	0	0	3	33	0	0	0	0	0	0	2	0	1	0	2	0	0	2	2	0	1	0	1	0	0	0	0	0	0	0	0	0	0	1	1	0	0	0	1	0	1	1	0	0	0
13722.58cfa82ee4b0c9d6adf6af1a	0	0	0	0	0	0	0	8	0	0	0	0	0	0	4	0	1	0	0	0	0	0	0	0	2	0	0	0	0	2	1	0	0	0	0	0	0	8	3	0	0	0	0	0	0	0	0	0	0
13722.58cfa830e4b0c9d6adf6bca2	34	0	0	1	0	0	0	20	0	0	1	0	0	0	10	0	3	0	1	0	0	1	0	0	4	0	7	0	0	1	0	1	0	3	0	0	0	3	278	0	0	0	1	0	2	0	0	0	0
13722.58cfa832e4b0c9d6adf6d1f0	4	0	0	3	0	0	0	41	0	0	0	0	0	0	0	0	1	0	0	0	0	0	0	0	9	0	1	0	0	0	0	0	0	0	0	0	0	5	0	0	0	0	0	0	0	0	0	0	0
13722.58cfa82ee4b0c9d6adf6abab	22	1	76	1	14	1	29	12	0	0	1	0	4	0	3	0	6	0	2	0	0	1	0	1	9	0	8	1	0	0	0	0	0	0	0	0	0	0	3	0	0	0	0	2	1	1	0	0	0
13722.58cfa82ee4b0c9d6adf6b071	6	0	0	1	9	2	2	32	0	0	0	0	0	0	1	0	0	0	0	0	0	0	0	0	1	1	1	0	0	0	0	0	0	0	0	0	0	2	0	1	0	0	0	0	0	0	0	0	0
13722.58cfa832e4b0c9d6adf6ce7c	10	0	0	0	0	2	3	16	0	0	0	0	0	0	1	0	2	0	0	0	0	1	0	3	0	0	8	0	0	0	0	0	0	0	0	0	0	0	0	2	0	0	0	0	1	0	0	0	0
13722.58cfa832e4b0c9d6adf6d58e	61	0	0	0	2	0	1	23	0	0	4	0	0	0	26	0	5	0	0	0	0	0	0	2	2	0	1	0	0	0	0	0	0	0	0	0	0	9	3	0	0	1	2	5	3	0	0	0	0
13722.58cfa82ee4b0c9d6adf6abe7	131	0	0	0	1	0	1	25	0	0	0	0	0	0	0	0	0	0	1	0	0	0	0	0	0	0	2	0	0	0	0	0	0	0	0	0	0	1	0	0	0	0	0	0	0	0	0	0	0
13722.58cfa832e4b0c9d6adf6d2c4	11	0	0	0	0	0	1	11	0	0	0	0	0	0	1	0	0	0	7	0	0	31	0	0	3	0	13	0	0	0	0	0	0	0	0	0	0	1	0	0	0	2	0	0	1	0	0	0	0
13722.58cfa830e4b0c9d6adf6bc4a	6	0	0	0	0	0	0	15	0	0	0	0	0	0	2	0	1	0	0	0	0	0	0	0	1	0	0	0	0	0	0	1	0	0	0	0	0	10	1	0	0	0	0	0	0	0	0	0	0
13722.58cfa830e4b0c9d6adf6bed5	37	1	0	0	1	0	0	18	0	0	0	0	0	2	7	0	7	0	0	0	0	0	0	3	0	0	4	0	0	2	0	1	0	0	0	0	0	75	10	0	0	1	0	0	0	5	0	0	0
13722.58cfa831e4b0c9d6adf6c3e3	37	0	0	0	0	0	2	34	0	0	0	0	0	0	4	0	2	0	8	0	0	1	0	1	1	1	9	0	0	0	0	0	0	0	1	0	0	3	2	0	0	2	2	0	6	0	0	0	0
13722.58cfa831e4b0c9d6adf6c470	5	0	1	8	0	0	1	44	0	0	39	0	0	12	439	0	2	0	0	0	0	0	12	3	12	1	13	36	0	85	5101	3	97	58	26	27	1	4096	51138	0	2	1	0	39	0	112	0	185	0
13722.58cfa82ee4b0c9d6adf6ad1f	7	0	50	0	0	0	0	34	0	0	75	0	8	0	5109	0	73	0	17	2	0	0	3	11	16	11	284	3	1	12	5	75	0	5	298	6	10	48177	180	3	1	2	1	219	3	1	0	0	2
13722.58cfa832e4b0c9d6adf6d2d4	18	0	0	0	0	0	2	21	4	0	0	0	0	0	4	2	1	0	1	0	0	8	0	1	0	0	4	0	0	0	0	1	0	0	4	0	0	41	5	8	1	40	10	1	63	0	0	0	1
13722.58cfa830e4b0c9d6adf6be22	86	0	2	0	0	1	1	10	0	0	5	0	0	0	272	0	349	0	1	0	2	3	0	257	14	1	11	0	0	0	0	42	0	0	4	0	0	166	3	0	0	4	5	2	12	0	0	0	0
13722.58cfa832e4b0c9d6adf6d30e	9	0	0	0	0	0	1	37	0	0	0	0	0	0	3	0	6	0	0	0	1	0	0	4	1	0	0	0	0	0	0	1	0	0	0	1	0	0	0	0	0	1	2	0	4	0	0	0	0
13722.58cfa82fe4b0c9d6adf6b89b	7	0	0	0	0	1	0	27	1	1	3	0	4	23	2815	0	89	1	26	0	0	2	0	9	15	6	15	2	81	8713	5804	91	794	135	1578	686	3	1880	48693	0	1	4	2	83	2	43	0	64	1
13722.58cfa832e4b0c9d6adf6d48a	5	0	0	0	0	0	2	17	0	0	0	0	0	0	1	0	1	0	0	0	1	0	1	0	2	0	0	0	0	21	491	1	10	9	0	4	0	7	1820	0	1	0	1	0	2	36	0	3	0
13722.58cfa831e4b0c9d6adf6c6c6	3	0	0	1	1	0	5	46	5	0	158184	1	10749	3	141142	17	53868	27	13	1	24	10	4	154834	54	11	96	14	12	88	37	1104	8	30	11856	13	17	47308	3994	15	30	5	25	7343	48	2	7	3	18
13722.58cfa830e4b0c9d6adf6bcb3	78	0	0	0	0	0	2	26	0	0	1	0	0	0	1	0	2	0	0	0	0	0	0	0	2	0	1	0	0	0	0	1	0	0	0	1	0	1	2	2	0	7	3	0	14	0	0	0	0
13722.58cfa82fe4b0c9d6adf6b691	1	0	0	0	0	0	0	6	0	0	0	0	0	0	0	0	0	0	0	0	0	0	0	0	1	0	1	0	0	1	0	0	0	0	0	0	0	1	1	0	0	1	0	0	0	0	0	0	0
13722.58cfa82fe4b0c9d6adf6ba25	75	0	5	0	0	0	3	43	0	0	1	0	1	0	8	0	7	0	0	0	0	0	0	3	0	0	2	0	0	0	0	1	0	0	1	0	0	17	1	0	0	0	0	0	4	0	0	0	0
13722.58cfa831e4b0c9d6adf6c9db	6	0	0	0	1	0	2	31	0	0	2	0	1	1	77	0	0	0	214	0	0	0	0	1	17	1	75	0	9	33	8	1	0	0	3	4	2	19	97	0	0	1	0	0	0	7	3	88	2
13722.58cfa832e4b0c9d6adf6d1b2	20	0	0	1	0	0	2	31	0	0	0	0	0	0	0	0	0	0	0	0	0	0	0	0	4	0	1	0	0	0	0	0	0	0	0	0	0	0	2	0	1	0	0	0	1	0	0	0	0
13722.58cfa82fe4b0c9d6adf6b408	21	0	0	0	0	1	0	15	0	0	2	0	0	1	0	0	1	0	0	0	0	0	0	1	0	0	0	0	0	9	0	0	0	0	0	0	0	3	11	0	0	3	2	0	3	0	0	1	0
13722.58cfa832e4b0c9d6adf6ce6c	6	0	2	1	1	0	0	65	0	0	0	0	1	0	0	0	0	0	0	0	0	1	0	0	6	0	5	0	0	0	0	0	0	0	0	0	0	2	1	0	0	0	0	0	0	0	0	0	0
13722.58cfa832e4b0c9d6adf6d0d8	7	0	0	0	0	0	0	12	0	0	0	0	0	0	0	0	3	0	1	0	0	1	0	1	1	1	2	0	0	0	0	0	0	0	0	0	0	0	1	1	0	0	0	0	1	0	0	0	0
13722.58cfa82ee4b0c9d6adf6ad25	53	0	0	0	0	0	5	60	0	0	0	0	0	0	0	0	0	0	0	0	0	0	1	0	1	1	2	0	0	1	0	0	0	0	0	0	0	0	1	0	0	0	0	0	0	0	0	0	0
13722.58cfa832e4b0c9d6adf6d437	6	0	0	0	0	11	1	43	0	0	0	0	1	0	7	0	1	0	3	0	0	0	0	5	1	1	4	0	0	3	2	1	1	0	0	1	0	11	159	2	0	8	4	0	19	4	0	0	1
13722.58cfa832e4b0c9d6adf6d2fc	9	0	4	0	0	0	1	22	0	0	0	0	0	0	1	0	1	0	0	0	0	1	0	1	0	0	2	0	0	0	0	0	0	0	0	0	0	0	0	0	0	1	0	0	1	0	0	0	0
13722.58cfa82ee4b0c9d6adf6b028	1	0	0	0	0	0	0	10	0	0	0	0	0	0	0	0	1	0	0	0	0	0	0	0	0	1	1	0	0	0	7	0	0	0	0	0	0	0	9	1	0	0	0	0	0	2	0	1	0
13722.58cfa830e4b0c9d6adf6c1c8	6	0	0	0	0	0	1	17	0	0	0	0	0	0	0	0	0	0	0	0	0	0	1	2	1	2	290	0	0	0	0	0	0	0	1	0	0	4	0	0	0	0	1	0	2	0	0	0	0
13722.58cfa832e4b0c9d6adf6ce3a	38	0	0	0	0	0	1	16	0	0	0	0	0	0	21	0	10	0	0	0	0	1	0	2	1	0	3	0	0	0	0	0	0	0	0	0	0	41	2	0	0	1	1	1	2	0	0	0	0
13722.58cfa831e4b0c9d6adf6c9ca	3	0	0	0	0	0	0	18	0	0	0	0	1	0	4	0	8	0	1	0	0	2	0	1	1	0	5	0	0	0	0	1	0	0	0	0	0	8	0	0	0	0	3	1	0	0	0	0	0
13722.58cfa82ee4b0c9d6adf6aedb	6	0	0	1	1	0	1	20	0	0	0	0	0	0	0	0	0	0	0	0	0	0	0	0	0	2	17	0	0	0	0	0	0	0	0	0	0	0	0	0	0	0	0	0	0	0	0	0	0
13722.58cfa832e4b0c9d6adf6d59a	33	0	2	0	0	0	1	19	0	0	1	0	0	0	7	0	4	0	0	0	0	0	0	2	1	0	4	0	0	0	0	1	0	0	0	0	0	5	0	0	0	0	2	0	0	0	0	1	1
13722.58cfa831e4b0c9d6adf6c8b8	1	0	1	1	0	0	1	26	0	0	0	0	0	0	0	0	1	0	0	0	0	0	0	0	0	0	5	0	0	0	0	0	0	0	0	0	0	0	3	0	0	0	0	0	0	1	0	0	0
13722.58cfa831e4b0c9d6adf6cbe9	321	0	0	0	0	0	1	16	0	0	0	0	0	0	4	0	1	0	0	0	0	0	0	1	1	0	2	0	0	0	0	0	0	0	1	0	0	2	0	0	0	2	0	1	3	0	0	0	0
13722.58cfa831e4b0c9d6adf6cc38	15	0	0	0	0	0	0	23	0	0	0	0	0	0	2	0	2	0	0	0	0	1	0	1	1	0	0	0	0	1	0	0	0	0	0	0	0	0	0	0	0	0	0	0	4	0	0	0	0
13722.58cfa832e4b0c9d6adf6d33a	6	0	1	0	0	0	0	10	0	0	2	0	0	0	1	0	0	0	0	0	0	0	0	0	0	0	1	0	0	0	0	0	0	0	0	0	0	1	0	1	0	0	1	0	0	0	0	0	0
13722.58cfa831e4b0c9d6adf6c977	8	0	1	0	1	0	0	41	0	0	0	0	0	0	1	0	1	0	0	0	0	0	0	1	0	0	1	0	0	0	0	0	0	0	0	1	0	1	2	1	0	0	0	0	2	0	0	0	0
13722.58cfa832e4b0c9d6adf6d320	21	0	3	0	2	0	2	17	0	0	0	0	0	0	4	0	6	0	0	0	0	0	0	3	1	1	7	0	0	1	1	2	0	0	0	0	0	7	1	0	0	0	0	0	3	0	0	0	0
13722.58cfa82ee4b0c9d6adf6b0f2	0	0	0	0	4	0	0	7	0	0	0	0	0	0	0	0	0	0	0	0	0	0	0	0	0	0	0	0	0	0	0	0	0	0	0	0	0	0	0	0	0	0	0	0	0	0	0	0	0
13722.58cfa831e4b0c9d6adf6c3be	5	0	0	0	0	0	0	34	0	0	0	0	1	0	0	0	3	0	2	0	0	3	0	3	0	1	49	0	0	0	0	0	0	0	1	0	0	4	0	0	0	0	0	0	3	0	0	0	0
13722.58cfa831e4b0c9d6adf6cde4	83	0	1	0	0	2	4	12	0	0	1	0	0	0	5	0	1	0	0	0	0	0	0	1	0	0	1	0	0	0	0	1	0	0	1	0	0	4	0	0	0	4	1	0	3	1	0	0	0
13722.58cfa82ee4b0c9d6adf6ae5a	3	0	2	0	0	0	0	10	0	0	0	0	4	0	92	2	14	0	0	0	1	0	0	8	0	0	8	0	1	1	0	1	0	0	2	1	0	101	4	0	0	0	0	1	1	1	0	0	0
13722.58cfa832e4b0c9d6adf6d433	6	0	0	0	0	2	1	52	0	0	2	0	0	1	69697	2	25	2	1	0	0	0	0	2	2	0	3	13	3	113	295	0	17	7	193	12	0	5	58313	1	3	2	3	6150	2	14	1	2	0
13722.58cfa832e4b0c9d6adf6d5ad	17	0	0	0	0	1	1	19	0	0	0	0	0	0	4	0	4	0	0	0	0	1	0	2	3	0	2	0	0	1	0	1	0	0	0	0	0	1	2	0	0	0	2	0	0	0	0	0	0
13722.58cfa82fe4b0c9d6adf6b80a	2	0	1	1	0	0	2	18	0	0	0	0	0	1	1	0	1	1	0	0	0	0	0	0	0	0	0	0	0	4	2	0	0	0	1	0	0	3	2	1	0	1	0	0	3	0	0	0	0
13722.58cfa830e4b0c9d6adf6c1ae	183	0	1	0	2	3	1	18	0	0	1	0	0	0	4	0	6	0	0	0	0	0	0	2	1	0	3	0	0	0	0	2	0	0	1	0	0	10	0	2	1	20	9	1	57	0	0	0	0
13722.58cfa82ee4b0c9d6adf6ad12	12	0	1	0	2	2	6	34	0	0	0	0	0	0	0	0	0	0	0	0	0	0	1	1	0	0	5	0	0	0	0	0	0	0	0	0	0	3	0	0	0	2	1	0	1	0	0	0	0
13722.58cfa831e4b0c9d6adf6c9a2	60	0	7	0	0	0	1	25	0	0	2	0	1	0	45	0	19	0	3	0	0	0	0	5	3	0	2	0	0	0	0	6	0	0	0	0	0	7	0	0	0	5	6	1	10	0	0	0	0
13722.58cfa832e4b0c9d6adf6d317	6	0	1	0	0	0	0	10	0	0	0	0	0	0	1	0	0	0	0	0	0	0	0	0	1	0	0	0	0	0	0	0	0	0	0	0	0	0	0	1	0	1	0	0	1	0	0	0	0
13722.58cfa830e4b0c9d6adf6c00e	16	0	0	1	0	0	1	21	0	0	1	0	0	0	6	0	11	0	0	0	0	0	0	2	0	0	4	0	0	0	0	0	0	0	4	0	0	4	24	0	0	4	0	5	0	0	0	0	0
13722.58cfa830e4b0c9d6adf6c000	73	0	0	0	0	1	5	40	0	0	9	0	0	0	31	0	23	0	1	0	0	1	0	10	0	0	2	0	0	0	1	8	0	0	1	0	0	61	2	0	0	4	2	5	1	0	0	0	0
13722.58cfa830e4b0c9d6adf6c15e	1	0	33	0	0	0	0	9	1	0	3	0	1	1	372	0	13	0	0	0	1	0	0	6	0	1	1	0	2	9	4	1	0	3	3	1	0	60	62	0	0	0	1	2	1	0	0	0	0
13722.58cfa82ee4b0c9d6adf6aec4	0	0	0	0	0	1	0	20	0	0	0	0	0	0	0	0	0	0	0	0	0	0	0	0	2	0	6	0	0	1	0	0	0	0	0	0	0	0	0	0	0	0	1	0	0	0	0	0	0
13722.58cfa832e4b0c9d6adf6d517	19	0	2	1	0	0	5	34	0	0	68	0	1	0	78	0	43	0	3	0	0	0	0	34	1	0	7	0	0	0	0	4	0	0	0	0	0	104	1	0	0	1	0	1	1	0	0	0	0
13722.58cfa832e4b0c9d6adf6d334	9	0	20	0	2	0	5	30	0	0	1	0	0	1	3	0	4	0	0	0	0	0	0	2	0	4	18	0	0	0	0	0	0	0	0	0	0	4	2	0	0	2	2	0	1	0	0	0	0
13722.58cfa831e4b0c9d6adf6c8f4	3	0	0	0	1	0	2	39	1	0	159549	13	109	23	829182	75	42336	56	48	0	193	1	22	311883	105	8	161	99	49	249	71	125019	7	73	8540	147	260	79432	1457	8	7	52	26	15497	76	18	6	1	13
13722.58cfa830e4b0c9d6adf6c1d6	10	0	1	0	0	0	0	22	0	0	0	0	0	0	6	0	20	0	0	0	0	1	0	8	3	0	1	0	0	0	1	0	0	0	0	0	0	14	5	0	1	2	2	0	4	0	0	0	0
13722.58cfa831e4b0c9d6adf6c3a6	7	0	0	0	0	0	0	22	0	0	0	0	0	0	3	0	2	0	2	0	0	0	0	4	0	0	5	0	0	0	0	0	0	0	0	0	0	0	0	0	0	0	1	0	3	0	0	0	0
13722.58cfa82ee4b0c9d6adf6aff6	1	0	0	0	0	0	1	7	0	0	0	0	0	0	0	0	0	0	1	0	0	0	0	0	0	1	3	0	0	0	0	0	0	0	0	0	0	0	1	0	0	0	1	0	0	1	0	0	0
13722.58cfa832e4b0c9d6adf6d2fa	14	0	0	0	0	0	2	18	0	0	1	0	0	0	0	0	1	0	1	0	0	0	0	5	1	3	4	0	0	0	0	0	0	0	0	0	0	0	0	1	0	2	0	0	1	0	0	0	0
13722.58cfa82ee4b0c9d6adf6ad1c	2	0	0	0	0	1	2	21	0	0	0	0	0	0	0	0	0	0	0	0	0	0	0	0	0	0	0	0	0	0	0	0	0	0	0	0	0	0	0	0	0	0	0	0	0	0	0	0	0
13722.58cfa832e4b0c9d6adf6d59c	240	0	0	2	0	1	1	43	0	0	16	0	0	2	30	0	79	0	2	0	0	1	0	8	0	0	7	0	0	1	0	3	0	0	0	0	0	60	2	0	0	3	3	0	8	0	0	0	0
13722.58cfa82de4b0c9d6adf6a5a8	729	0	4	7	2	1	4	24	0	0	1	2	1	0	21	0	6	1	0	0	0	0	0	3	3	1	6	0	0	0	0	0	0	1	3	0	0	50	0	0	0	6	4	0	35	0	0	0	0
13722.58cfa82de4b0c9d6adf6a464	309	1	2	0	1	0	0	36	0	0	1	0	0	0	50	0	3	0	0	0	0	3	0	8	0	0	1	0	0	1	0	4	1	0	3	0	0	39	8	0	0	3	1	0	42	0	0	0	0
13722.58cfa831e4b0c9d6adf6c70a	3	0	31	5	1	0	0	7	0	1	1632	0	2362	1	9314	1	1571	1	1	2	4	1	0	2606	13	4	14	23	11	56	8	1913	4	9	181	2	8	4860	87	17	11	298	37	4528	60	1	2	0	5
13722.58cfa82de4b0c9d6adf6a5c6	19	0	0	0	0	0	3	12	0	0	0	0	0	0	1	0	0	0	0	0	0	0	0	0	0	0	0	0	0	0	0	0	0	0	1	0	0	13	0	0	0	0	0	0	0	0	0	0	0
13722.58cfa82ee4b0c9d6adf6ae7f	29	0	0	0	1	209	17	16	0	0	0	0	0	0	0	0	0	0	0	0	0	1	0	0	0	0	13	0	0	0	0	0	0	0	0	0	0	0	0	0	0	2	0	0	4	0	0	0	0
13722.58cfa830e4b0c9d6adf6bf02	9	0	2	123036	0	0	8	11	0	0	0	0	0	0	1	0	0	0	5	0	0	0	0	0	2	0	12	0	0	0	0	0	0	0	1	0	0	16	0	0	0	0	0	0	1	0	0	3	0
13722.58cfa82ee4b0c9d6adf6ada6	1	0	0	1	0	0	0	21	0	0	0	0	0	0	0	0	0	0	0	0	0	0	0	0	0	0	0	0	0	0	0	0	0	0	0	0	0	0	0	0	0	0	0	0	1	0	0	0	0
13722.58cfa82fe4b0c9d6adf6b741	2	0	1	0	0	0	1	10	0	0	0	0	0	0	1	0	1	0	0	0	0	0	0	1	7	0	5	0	0	0	0	0	0	0	0	0	0	2	1	0	0	1	0	0	0	1	0	0	0
13722.58cfa82ee4b0c9d6adf6acc0	0	0	0	0	1	0	0	12	0	0	0	0	0	0	1	0	0	0	0	0	0	0	0	0	0	1	0	0	0	0	0	0	0	0	0	0	0	0	1	0	0	0	0	0	0	0	0	0	0
13722.58cfa82ee4b0c9d6adf6aa8e	5	0	0	0	0	0	1	11	0	0	0	0	0	0	1	0	0	0	0	0	0	0	0	0	4	1	1	0	0	0	0	0	0	0	0	0	0	2	0	0	0	0	1	0	1	0	0	0	0
13722.58cfa82ee4b0c9d6adf6ab72	7	0	0	0	0	0	1	7	0	0	0	0	0	0	0	0	0	0	0	0	0	1	0	0	0	0	1	0	0	0	0	0	0	0	0	0	0	1	0	0	0	0	1	0	0	0	0	0	0
13722.58cfa830e4b0c9d6adf6bc3e	14	0	0	3	0	0	1	15	1	1	1	0	5	145	1862	0	498	0	1	0	1	0	1	6	4	0	12	4	9	89	182	0	29	209	143	25	1	85	33282	0	1	2	1	23	2	55	15	87	1
13722.58cfa830e4b0c9d6adf6bbe0	17	0	0	0	0	0	1	8	0	0	0	0	0	0	1	0	1	0	0	0	0	0	0	0	1	1	1	0	0	0	0	0	0	0	1	0	0	0	0	0	0	0	1	0	1	0	0	0	0
13722.58cfa82ee4b0c9d6adf6b095	8	0	0	0	2	0	0	24	0	0	1	0	0	0	12	0	4	0	1	0	0	0	0	7	5	1	15	0	0	0	0	1	0	0	0	0	0	25	0	0	0	1	0	3	4	0	0	0	0
13722.58cfa82ee4b0c9d6adf6a9aa	2	0	0	1	0	0	0	3	0	0	0	0	0	0	0	0	0	0	0	0	0	1	0	0	1	0	1	0	0	0	0	0	0	0	0	0	0	0	0	0	0	0	0	0	0	0	0	0	0
13722.58cfa82fe4b0c9d6adf6b909	5	0	0	0	0	0	4	11	0	0	3	0	2	0	1	0	0	0	0	0	0	0	0	1	0	1	0	0	0	0	0	1	0	0	0	0	0	0	13	0	0	0	0	0	0	0	0	0	6
13722.58cfa82ee4b0c9d6adf6ad53	10	0	0	0	0	0	0	13	0	0	0	0	0	0	0	0	0	0	0	0	0	0	0	0	0	0	0	0	0	0	0	0	0	0	0	0	0	0	0	0	0	0	0	0	0	0	0	0	0
13722.58cfa82ee4b0c9d6adf6a8f2	3	0	0	0	0	0	1	8	0	0	0	0	0	0	0	0	0	0	0	0	0	0	0	0	2	0	1	0	0	0	0	0	0	0	0	0	0	0	0	0	0	0	0	0	1	0	0	0	0
13722.58cfa83ce4b0c9d6adf72ea2	65	0	2	3	0	0	1	20	0	0	1	0	0	0	3	0	3	0	0	0	0	0	1	6	2	0	5	0	0	1	0	1	0	0	3	0	0	16	2	3	0	1	2	0	9	0	0	0	0
13722.58cfa82de4b0c9d6adf6a4b8	89	0	0	112	1	0	0	17	0	0	0	0	0	0	6	0	5	1	1	0	0	0	0	3	0	0	3	0	0	0	0	0	0	0	0	0	0	10	1	0	0	3	1	0	1	0	0	0	0
13722.58cfa82ee4b0c9d6adf6a934	2	0	0	0	0	0	0	9	0	0	0	0	0	0	1	0	0	0	0	0	0	0	0	0	2	0	3	0	0	0	0	0	0	0	0	0	0	0	0	0	0	0	0	0	0	0	0	0	0
13722.58cfa82de4b0c9d6adf6a63a	74	0	0	1	0	0	0	19	0	0	0	0	0	0	16	0	4	0	2	1	0	1	1	7	1	1	2	0	0	0	0	0	0	0	2	0	0	12	3	0	0	1	3	0	11	0	0	0	0
13722.58cfa82de4b0c9d6adf6a444	42	0	0	1	0	0	0	21	0	0	0	0	0	0	0	0	1	0	0	0	0	1	0	0	2	0	0	0	1	0	0	0	0	0	0	0	0	1	0	0	0	1	0	0	2	0	0	0	0
13722.58cfa82de4b0c9d6adf6a766	16	0	0	4	0	0	1	10	0	0	0	0	0	0	2	0	0	0	1	0	0	0	0	0	1	3	7	0	0	0	0	0	0	0	0	0	0	0	2	0	0	0	0	0	2	0	0	0	0
13722.58cfa82ee4b0c9d6adf6aaee	54	0	1	1	0	2	2	18	0	0	0	105	4	0	0	0	0	0	5	0	0	0	0	0	2	0	25	0	0	1	0	0	0	0	0	0	0	1	1	0	0	0	0	0	1	0	0	0	0
13722.58cfa82ee4b0c9d6adf6a884	1	0	0	0	1	0	0	6	0	0	0	0	0	0	0	0	0	0	0	0	0	0	0	0	6	0	0	0	0	0	0	0	0	0	0	0	0	0	0	0	0	0	0	0	0	0	0	0	0
13722.58cfa82ee4b0c9d6adf6adbe	18	0	0	0	0	0	1	15	0	0	4	0	0	0	211	0	17	0	0	0	1	0	0	47	1	0	1	1	0	1	2	16	0	0	5	0	1	566	12	1	0	0	0	3	0	0	0	0	1
13722.58cfa831e4b0c9d6adf6c442	7	0	3	126853	0	0	5	12	0	0	0	0	1	0	2	0	0	0	0	0	0	0	0	0	1	0	5	0	0	0	0	0	0	0	1	0	0	17	0	0	0	0	0	0	0	0	0	0	0
13722.58cfa82ee4b0c9d6adf6a967	3	0	0	0	0	0	0	16	0	0	0	0	0	0	0	0	0	0	0	0	0	0	0	0	1	0	2	1	0	0	0	0	1	0	0	0	0	1	4	0	0	0	0	0	0	1	0	0	0
13722.58cfa82fe4b0c9d6adf6b45e	0	0	0	0	200	0	0	9	0	0	0	0	0	0	0	0	0	0	0	0	0	0	0	0	0	0	1	0	0	0	0	0	0	0	0	0	0	0	0	0	0	0	0	0	0	0	0	0	0
13722.58cfa82de4b0c9d6adf6a47e	37	0	1	0	0	0	3	35	1	0	0	0	0	0	2	0	0	0	1	0	0	0	0	2	1	0	11	0	0	0	0	0	0	0	2	0	0	7	0	0	0	0	0	0	6	0	0	0	0
13722.58cfa830e4b0c9d6adf6bef0	5	0	2	83382	0	0	4	4	0	0	0	0	0	0	1	0	1	0	1	0	0	0	0	0	1	0	2	0	0	0	0	0	0	0	0	0	0	3	0	0	0	1	0	1	2	0	0	0	0
13722.58cfa83ce4b0c9d6adf72f14	260	0	18	0	0	1	4	12	1	1	6	0	1	1	23	0	3	0	1	0	0	3	3	8	113	56	275	0	0	1	2	0	0	0	2	0	0	26	8	8	0	11	12	0	156	0	0	0	0
13722.58cfa82de4b0c9d6adf6a732	10	0	0	0	2	0	0	17	0	0	0	0	0	0	1	0	0	0	0	0	0	0	0	0	0	0	2	0	0	0	0	0	0	0	0	0	0	0	0	0	0	0	0	0	0	0	0	0	0
13722.58cfa82ee4b0c9d6adf6af36	10	0	0	0	1	0	0	5	0	0	0	0	0	0	0	0	0	0	0	0	0	0	0	0	2	1	14	0	0	0	0	0	0	0	1	0	0	0	0	0	0	0	0	0	0	0	0	0	0
13722.58cfa82ee4b0c9d6adf6ac19	6	0	1	0	1	1	2	44	0	0	0	0	0	0	1	0	1	0	0	0	0	0	0	4	86	4	23	0	0	1	0	0	0	0	0	1	0	18	0	0	0	0	0	0	1	0	0	0	0
13722.58cfa83ce4b0c9d6adf72f72	33	0	2	99701	1	0	5	31	0	0	0	0	0	0	1	0	0	2	1	0	0	0	0	2	10	0	8	0	0	0	0	0	0	0	0	0	0	4	1	0	0	0	3	0	3	0	0	0	0
13722.58cfa82ee4b0c9d6adf6aa96	1	0	0	0	0	0	0	12	0	0	0	0	0	0	0	0	0	0	0	0	0	1	6	0	9	0	12	0	0	1	0	0	0	0	0	0	0	0	1	0	0	0	0	0	0	0	0	0	0
13722.58cfa82de4b0c9d6adf6a642	12	0	1	3	2	1	0	27	0	0	0	0	0	0	2	0	0	0	6	0	0	1	1	1	8	0	3	0	0	0	0	0	0	0	0	0	0	2	0	0	0	1	1	0	3	0	0	0	0
13722.58cfa82ee4b0c9d6adf6a8d7	29	0	0	0	0	0	3	17	0	0	0	0	0	0	0	0	0	0	0	0	1	0	0	0	1	0	3	0	0	0	0	0	0	0	0	0	0	1	0	0	0	0	0	0	2	0	0	0	0
13722.58cfa82ee4b0c9d6adf6a946	1	0	0	0	0	117	3	12	0	0	0	0	0	0	0	0	0	0	1	0	0	1	0	0	0	0	5	0	0	0	0	0	0	0	0	0	0	3	0	0	0	2	0	1	0	0	0	0	0
13722.58cfa830e4b0c9d6adf6bdad	4	0	0	3	6	0	0	7	0	0	1	0	0	0	2	0	1	0	0	0	0	0	0	0	7	0	3	0	4	40	107	0	4	10	198	0	0	26	1530	2	0	1	3	6	3	6	0	2	0
13722.58cfa82de4b0c9d6adf6a56a	1391	0	2	2	1	0	13	22	0	0	5	1	0	1	41	0	16	1	11	0	0	1	1	17	2	0	17	0	0	1	1	3	0	0	10	0	0	50	4	5	0	35	10	3	73	0	0	0	1
13722.58cfa830e4b0c9d6adf6c2d1	68	0	12	117300	1	0	4	12	0	0	2	0	0	0	3	0	13	0	2	0	0	10	0	7	2	2	47	0	0	1	1	2	0	0	12	0	0	16	5	32	0	47	31	1	127	0	0	0	0
13722.58cfa83ce4b0c9d6adf730ba	174	0	0	1	0	0	0	0	0	0	5	1	0	0	56	1	22	1	0	0	0	0	0	14	2	0	7	0	0	1	0	1	0	0	4	0	1	143	0	1	0	0	2	0	2	0	0	0	1
13722.58cfa82de4b0c9d6adf6a4b4	2035	22	56	16	1	8	7	47	0	0	8	0	5	4	83	9	60	105	9	2	0	14	2	29	5	14	32	0	0	3	4	3	2	5	6	0	0	128	175	1	3	23	21	3	79	1	10	1	0
13722.58cfa83ce4b0c9d6adf72e9c	741	0	2	2	0	0	3	26	0	0	4	0	1	0	33	0	6	0	1	0	0	0	3	8	4	2	10	0	0	1	1	1	0	1	2	0	0	111	5	0	0	14	6	2	25	0	0	1	0
13722.58cfa82ee4b0c9d6adf6aa42	10	0	0	2	0	1	1	22	0	0	0	0	0	0	0	0	0	0	0	0	0	0	0	1	15	0	6	0	0	0	0	0	0	0	0	0	0	0	0	0	0	1	0	0	0	0	0	0	0
13722.58cfa82ee4b0c9d6adf6ab9a	8	0	0	0	1	0	5	30	0	0	0	1	2	0	2	0	2	0	1	0	0	0	3	0	23	1	7	0	0	1	0	0	0	0	0	0	0	16	1	0	0	0	1	0	0	0	0	0	0
13722.58cfa82de4b0c9d6adf6a588	95	0	0	0	0	45	3	10	0	0	1	0	0	0	7	0	9	0	0	4	0	1	0	3	0	0	12	0	0	0	1	1	0	0	0	0	0	13	5	0	0	10	2	1	9	0	0	0	0
13722.58cfa83ce4b0c9d6adf73128	8	0	0	0	0	0	0	26	0	0	0	0	0	1	1	0	0	0	0	0	0	0	0	0	2	0	1	0	0	0	1	0	0	0	0	0	0	0	11	1	0	1	0	0	1	0	0	1	0
13722.58cfa83ce4b0c9d6adf72f9e	20	0	2	1	2	0	0	43	0	0	2	0	0	0	18	0	8	0	1	0	0	1	0	1	2	0	19	0	0	1	0	0	0	2	0	0	0	20	76	0	0	4	1	0	3	0	2	1	0
13722.58cfa830e4b0c9d6adf6bbd6	5	0	0	3	0	0	1	7	0	0	0	0	0	0	0	0	0	0	0	0	0	0	0	0	3	0	3	0	0	0	0	0	0	0	0	0	0	0	3	0	0	0	0	0	1	0	0	0	0
13722.58cfa82ee4b0c9d6adf6aa22	2	0	0	0	0	0	0	5	0	0	0	0	0	0	0	0	0	0	0	0	0	0	0	0	0	0	0	0	0	0	0	0	0	0	0	0	0	0	0	0	0	0	1	0	0	0	0	0	0
13722.58cfa82ee4b0c9d6adf6aa60	29	0	0	1	1	0	1	18	0	0	0	0	0	0	0	0	0	0	0	0	0	0	0	0	2	0	2	0	0	1	0	0	0	0	0	0	0	1	1	0	0	0	0	0	0	0	0	0	0
13722.58cfa82ee4b0c9d6adf6ad83	3	0	0	0	0	0	0	9	0	0	0	0	0	0	0	0	1	0	1	0	0	0	0	0	0	0	3	0	0	0	0	0	0	0	0	0	0	2	1	0	0	0	0	4	0	0	0	0	0
13722.58cfa82fe4b0c9d6adf6b2a6	28	0	0	2	0	0	2	8	0	0	0	0	0	0	0	0	2	0	1	0	0	0	0	2	0	1	2	0	0	0	0	0	0	0	0	0	0	2	1	0	0	0	0	0	1	0	0	0	0
13722.58cfa83ce4b0c9d6adf72fc8	164	0	0	2	1	0	0	24	0	0	0	0	0	0	8	0	1	0	4	0	0	0	0	2	0	0	2	0	0	1	0	2	0	0	0	0	0	11	4	0	0	1	0	0	18	0	0	0	0
13722.58cfa82de4b0c9d6adf6a6bc	21	0	7	116477	0	1	10	29	0	0	2	0	0	0	3	0	4	1	1	0	0	1	1	7	12	0	34	0	0	0	0	0	0	0	1	0	0	7	1	0	0	1	0	1	2	0	0	0	0
13722.58cfa82de4b0c9d6adf6a69e	107	0	0	6	0	0	79	17	0	2	1011	2149	131	2	532525	27	153	21	194	2	2	9	115	1273	320	69	545	256	148	837	529	1610	343	106	492468	293	256	53989	7185	1491	918	39324	2166	475	6003	66	4	27	168
13722.58cfa82ee4b0c9d6adf6aa35	0	0	0	1	0	0	0	12	0	0	0	0	0	0	1	0	0	0	0	0	0	0	0	0	0	0	1	0	0	0	0	0	0	0	0	0	0	0	1	0	0	0	0	0	0	0	0	0	0
13722.58cfa82ee4b0c9d6adf6a952	2	0	0	3	0	0	1	2	0	0	0	0	0	0	0	0	0	0	0	0	0	0	0	0	0	0	1	0	0	0	0	0	0	0	0	0	0	0	0	0	0	0	0	0	0	0	0	0	0
13722.58cfa82ee4b0c9d6adf6ab40	3	0	0	0	1	0	1	18	0	0	0	0	1	0	8	0	0	0	1	0	0	0	0	0	1	1	3	0	0	1	0	1	0	2	779	0	0	16	2	2	10	45	24	0	37	0	0	0	1
13722.58cfa82ee4b0c9d6adf6a9a8	0	0	0	0	0	0	1	8	0	0	0	0	0	0	0	0	0	0	0	0	0	0	0	0	0	0	2	0	0	0	0	0	0	0	0	0	0	0	0	0	0	0	1	0	1	0	0	0	0
13722.58cfa82ee4b0c9d6adf6a91e	1	0	0	0	0	0	0	8	0	0	0	0	1	0	0	0	8	0	0	0	0	0	0	0	1	2	0	0	0	0	0	0	0	0	0	0	0	1	0	0	0	0	0	0	0	0	0	0	0
13722.58cfa82ee4b0c9d6adf6acb2	3	0	0	0	0	0	1	10	0	0	0	0	2	0	0	0	0	0	0	0	0	0	0	0	0	0	2	0	0	0	0	0	0	0	0	0	0	0	0	0	0	0	0	0	0	0	0	0	0
13722.58cfa82de4b0c9d6adf6a4a6	22	0	0	0	0	1	0	19	0	0	0	0	0	0	0	0	0	0	0	0	0	0	0	2	1	0	3	0	0	0	0	0	0	0	0	0	0	0	0	0	0	0	0	0	1	0	0	0	0
13722.58cfa82ee4b0c9d6adf6ab38	6	0	1	0	0	0	0	4	0	0	0	0	0	0	0	0	0	0	1	0	0	0	0	0	1	1	1	0	0	0	0	0	0	0	0	0	0	0	0	0	0	0	0	0	0	0	0	0	0
13722.58cfa830e4b0c9d6adf6bb68	7	0	0	6	0	0	0	15	0	0	1	0	3	2	2	0	1	0	7	0	1	1	2	5	18	5	15	18	58	199	4756	7	56	43	7	29	11	69	16017	1	0	2	2	0	3	9	0	50	1
13722.58cfa83ce4b0c9d6adf73060	26	0	0	0	0	0	4	8	0	0	0	0	0	0	8	0	0	0	1	0	0	3	0	1	5	0	2	0	0	0	0	1	0	0	0	0	0	7	0	0	0	0	1	1	1	0	0	0	0
13722.58cfa830e4b0c9d6adf6beaf	8	0	0	2	0	1	0	8	0	0	0	0	0	0	0	0	0	0	1	0	0	1	0	2	4	0	6	0	0	0	0	0	0	0	0	0	0	0	0	0	0	0	0	0	0	0	0	0	0
13722.58cfa82de4b0c9d6adf6a796	27	0	0	2	1	1	1	16	0	0	0	0	0	0	1	0	3	0	0	1	0	0	0	1	4	10	46	0	0	0	0	0	0	0	1	0	0	1	1	0	0	0	0	0	1	0	0	0	0
13722.58cfa82ee4b0c9d6adf6afc2	4	0	1	0	0	0	0	15	0	0	0	0	0	0	0	0	0	0	0	0	0	0	0	2	0	0	5	0	0	0	0	0	0	0	0	0	0	2	0	0	0	0	0	0	2	0	0	0	0
13722.58cfa83ce4b0c9d6adf7307f	194	0	0	1	2	0	3	18	0	0	0	0	0	0	5	0	2	0	5	0	0	2	0	2	5	0	10	0	0	1	0	1	0	0	0	0	0	3	0	1	0	2	1	0	4	0	0	0	0
13722.58cfa82ee4b0c9d6adf6b0f8	35	0	0	0	1	0	1	1	0	0	0	0	0	0	0	0	0	0	0	0	0	0	0	5	0	0	1	0	0	0	0	0	0	0	0	0	0	2	0	0	0	0	0	0	0	0	0	0	0
13722.58cfa82ee4b0c9d6adf6aaa4	51	0	0	2	0	0	0	14	0	0	1	0	0	0	0	0	0	0	0	0	0	0	0	1	2	2	4	0	0	0	0	0	0	0	0	0	0	2	0	0	0	0	0	0	0	0	0	0	0
13722.58cfa82fe4b0c9d6adf6b9fc	12	0	0	1	0	1	1	8	0	0	0	0	0	0	1	0	0	0	0	0	0	1	0	0	11	0	3	0	0	2	0	1	0	0	0	0	0	0	0	0	0	0	1	0	2	0	0	1	0
13722.58cfa82ee4b0c9d6adf6aaf2	22	0	0	0	0	0	1	10	0	0	0	0	0	0	0	0	0	0	0	0	0	0	2	0	30	0	9	0	0	0	0	0	0	0	0	0	0	2	0	0	0	0	0	0	0	0	0	0	0
13722.58cfa82de4b0c9d6adf6a57e	5910	0	1	0	1	0	8	0	0	0	48	1	18	0	42	0	32	0	0	0	0	0	0	9	14	1	1	0	0	0	0	8	0	0	5	0	0	122	4	1	0	22	25	9	42	0	0	0	0
13722.58cfa82ee4b0c9d6adf6aa3e	5	0	0	0	0	1	2	11	0	0	0	0	0	0	0	0	0	0	0	0	0	0	0	0	1	0	1	0	0	0	0	0	0	0	0	0	0	0	0	0	0	0	0	0	0	0	0	0	0
13722.58cfa82ee4b0c9d6adf6a8d2	10	0	0	0	0	0	1	3	0	0	0	0	0	0	0	0	0	0	0	0	0	0	0	0	0	0	0	0	0	0	0	0	0	0	0	0	0	1	0	0	0	0	0	0	0	0	0	0	0
13722.58cfa82de4b0c9d6adf6a5b8	8	0	0	0	0	0	0	30	0	0	3	0	0	0	3	0	1	0	0	0	0	0	0	0	0	0	4	0	0	0	0	0	0	0	0	0	0	5	0	0	0	0	0	0	0	0	0	0	0
13722.58cfa830e4b0c9d6adf6bb0c	7	0	0	3	0	0	2	27	0	0	1	0	0	0	1	0	0	0	0	0	0	0	0	4	6	0	0	0	0	0	0	0	0	0	1	0	0	6	5	0	0	1	2	0	4	0	0	0	0
13722.58cfa82ee4b0c9d6adf6adf6	6	0	9736	1	3	0	18	12	2	6	21441	2	51	8	110827	18	118	150	4	0	0	1	4	937	11	8	21	3	4	40	4	269	1	44	12960	2	18	465990	351	27	31	13	22	9173	41	15	3	11	39
13722.58cfa83ce4b0c9d6adf73047	79	1	2	0	0	0	1	0	0	0	4	0	1	0	75	0	80	0	0	0	0	0	0	479	0	0	10	0	0	0	0	1	0	0	1	0	0	159	0	1	0	2	2	0	5	0	0	0	0
13722.58cfa82ee4b0c9d6adf6aa48	32	0	0	1	0	0	0	15	0	0	0	0	0	0	0	0	0	0	0	0	0	0	0	0	0	0	0	0	0	0	0	0	0	0	0	0	0	0	0	0	0	0	1	0	0	0	0	0	0
13722.58cfa82ee4b0c9d6adf6a98e	10	0	0	1	0	0	0	18	0	0	1	0	0	0	1	0	0	0	3	0	0	2	0	1	4	0	3	1	0	0	0	0	0	0	0	0	0	1	1	0	0	1	0	0	0	0	0	0	0
13722.58cfa82ee4b0c9d6adf6afdc	1	0	0	0	0	0	0	1	0	0	0	0	0	0	0	0	0	0	0	0	0	0	0	0	0	0	1	0	0	0	0	0	0	0	0	0	0	0	0	0	0	0	0	0	0	0	0	0	0
13722.58cfa83ce4b0c9d6adf72f43	14	0	0	1	0	0	0	10	0	0	0	0	0	0	0	0	0	0	0	0	0	0	1	0	0	0	1	0	0	1	0	0	0	0	0	0	0	0	1	0	0	0	0	0	0	0	1	0	0
13722.58cfa83ce4b0c9d6adf72f03	197	0	0	2	0	0	1	23	0	0	0	0	0	0	2	0	0	0	0	0	0	0	0	2	0	0	2	0	0	0	0	0	0	0	0	0	0	1	6	1	0	2	1	0	2	0	0	0	0
13722.58cfa82de4b0c9d6adf6a50c	12	0	11	0	0	0	0	27	0	0	1	0	0	0	2	0	0	1	0	0	0	1	0	0	0	0	2	0	0	0	0	0	0	0	0	0	0	1	0	0	0	0	0	1	0	0	0	0	0
13722.58cfa82de4b0c9d6adf6a64a	26	0	0	10	0	0	1	19	0	0	0	1	2	0	4	0	5	40	1	0	0	0	0	1	0	0	1	0	0	1	0	0	0	0	1	0	0	82	3	0	2	1	1	0	8	0	0	0	1
13722.58cfa82ee4b0c9d6adf6a9e5	3	0	0	2	0	0	3	13	0	0	3	0	0	0	1	0	1	0	2	0	0	0	0	0	1	1	1	0	0	0	0	1	0	0	0	0	0	0	0	0	0	1	0	0	2	0	0	0	0
13722.58cfa83ce4b0c9d6adf72ef8	17	0	0	0	0	0	1	12	0	0	0	0	0	0	1	0	0	0	0	0	0	0	0	0	0	0	7	0	0	0	0	0	0	0	1	0	0	3	0	1	0	0	0	1	2	0	0	0	0
13722.58cfa830e4b0c9d6adf6ba78	8	0	0	2	0	0	0	16	0	1	5	0	3	7	3905	0	9	2	2	1	0	1	0	4	6	0	15	43	10	707	763	1	174	236	81	34	0	11496	20824	0	4	0	0	358	1	48	2	14	2
13722.58cfa82ee4b0c9d6adf6afa0	1	0	0	0	7	0	0	1	0	0	0	0	0	0	0	0	0	0	1	0	0	0	0	0	0	0	1	0	0	0	0	0	0	0	0	0	0	1	0	0	0	0	0	0	0	0	0	0	0
13722.58cfa82ee4b0c9d6adf6aa1c	3	0	0	0	0	0	1	11	0	0	0	0	0	0	0	0	0	0	0	0	0	1	0	1	0	0	0	0	0	0	0	0	0	0	0	0	0	0	0	0	0	0	0	0	0	0	0	0	0
13722.58cfa830e4b0c9d6adf6c056	66	0	0	0	0	0	5	16	0	0	3	1	0	0	3	0	5	0	0	0	0	0	0	12	0	0	0	0	0	0	0	1	0	0	4	0	0	18	2	0	0	2	1	0	9	0	0	0	0
13722.58cfa82ee4b0c9d6adf6aa38	16	0	0	1	0	0	0	3	0	0	0	0	0	0	0	0	0	0	15	2	0	3	1	1	11	20	306	0	0	0	1	0	0	1	0	0	0	0	0	0	0	0	0	0	1	0	0	0	0
13722.58cfa82ee4b0c9d6adf6a7cb	7	0	0	0	0	0	0	8	0	0	0	0	0	0	1	0	0	0	6	0	0	0	2	0	11	1	12	0	0	0	0	0	0	0	0	0	0	1	1	0	0	1	0	0	0	0	0	0	1
13722.58cfa82ee4b0c9d6adf6aaaa	49	0	0	0	0	0	15	14	0	0	0	0	0	0	0	0	0	0	0	0	0	0	0	1	0	0	1	0	0	1	0	0	0	0	0	0	0	1	0	0	0	0	1	0	0	0	0	0	0
13722.58cfa82ee4b0c9d6adf6a8b0	0	0	0	0	0	0	0	11	0	0	0	0	0	0	3	0	0	0	1	0	0	0	0	0	0	0	1	0	0	0	0	0	0	0	0	0	0	8	0	0	0	0	0	0	0	0	0	0	0
13722.58cfa832e4b0c9d6adf6d1e8	25	0	0	4	1	1	0	31	0	0	0	0	0	0	0	0	0	0	1	0	0	0	1	2	7	1	3	0	0	0	0	0	0	0	2	0	0	1	3	0	0	1	1	0	0	0	0	0	0
13722.58cfa82de4b0c9d6adf6a4c8	6983	0	3	1	1	5	4	0	0	0	1	0	4	0	14	0	24	77	1	1	0	0	0	12	16	3	10	0	2	4	25	2	3	0	71	1	0	91	1035	6	0	44	51	5	109	0	0	0	2
13722.58cfa82de4b0c9d6adf6a6cf	111	0	0	1	0	1	3	16	0	0	3	0	0	4	14	3	9	1	2	0	0	0	0	3	2	0	36	0	0	10	0	3	0	0	5	0	0	25	8	1	0	5	15	0	17	0	0	0	0
13722.58cfa82de4b0c9d6adf6a50e	102	0	1	0	0	0	0	20	0	0	0	0	0	0	7	0	4	0	1	0	0	0	0	6	0	0	5	0	0	0	0	0	0	0	3	0	0	3	1	0	0	2	0	1	4	0	0	0	0
13722.58cfa82ee4b0c9d6adf6aa9e	33	0	0	0	1	0	2	13	0	0	0	0	0	0	0	0	0	0	0	0	0	3	0	0	0	0	0	0	0	0	0	0	0	0	0	0	0	0	0	0	0	0	0	0	0	0	0	0	0
13722.58cfa82ee4b0c9d6adf6a9a4	3	0	0	0	1	1	0	8	0	0	0	0	0	0	0	0	0	0	0	0	0	0	0	0	1	0	0	0	0	0	0	0	0	0	0	0	0	0	0	0	0	0	0	0	1	0	0	0	0
13722.58cfa82ee4b0c9d6adf6abde	7	0	0	0	1	0	0	18	0	0	0	0	0	0	0	0	0	0	0	0	0	0	0	0	0	0	1	0	0	0	0	0	0	0	0	0	0	3	0	0	0	0	0	0	0	0	0	0	0
13722.58cfa82de4b0c9d6adf6a63e	19	0	0	2	0	0	0	18	0	0	0	0	0	0	0	0	0	0	1	0	0	0	0	0	0	0	8	0	0	0	0	0	0	0	0	0	0	2	0	0	0	0	1	0	1	0	0	0	0
13722.58cfa82de4b0c9d6adf6a43d	33	0	5	10	0	1	2	12	1	0	3	0	1	0	9	0	5	0	2	0	0	50	0	4	0	1	8	0	0	0	0	2	0	0	4	0	0	14	0	0	0	2	1	0	3	0	0	0	0
13722.58cfa82ee4b0c9d6adf6af24	13	0	634	0	0	0	1	24	0	0	29	0	0	0	81	7	27102	44	0	0	0	0	0	15	0	0	3	0	0	0	0	2	0	0	1	1	0	192	0	0	6	0	0	313	10	0	0	0	0
13722.58cfa82ee4b0c9d6adf6ac8e	1	24	0	0	2	0	0	17	0	0	0	0	0	0	0	0	0	0	0	0	0	0	0	0	0	0	1	0	0	0	0	0	0	0	0	0	0	0	0	0	0	0	0	0	0	0	0	0	0
13722.58cfa82de4b0c9d6adf6a48c	31	0	0	4	0	0	0	25	0	0	0	0	0	0	1	0	0	0	2	0	0	1	0	1	1	0	2	0	0	0	1	0	0	0	0	0	0	4	0	0	0	0	0	0	1	0	0	0	0
13722.58cfa82ee4b0c9d6adf6abba	1	0	0	1	1	0	0	8	0	0	0	0	0	0	0	0	0	0	0	0	0	0	0	0	0	0	1	0	0	0	0	0	0	0	0	0	0	1	0	0	0	0	1	0	0	0	0	0	0
13722.58cfa82fe4b0c9d6adf6b2ec	3	0	0	0	0	0	0	7	0	0	0	0	0	0	2	0	2	0	0	0	0	0	0	1	0	0	1	0	0	0	0	0	0	0	0	0	0	1	0	0	0	0	0	0	0	0	0	0	0
13722.58cfa830e4b0c9d6adf6bcc0	3	0	0	3	0	0	0	17	0	0	0	0	0	9	1	0	1	0	0	0	0	0	0	0	3	0	0	0	0	9	5	0	0	1	0	0	0	0	122	0	0	0	0	0	0	0	4	1	0
13722.58cfa830e4b0c9d6adf6ba4e	81	0	0	0	0	0	1	12	0	0	0	0	0	0	3	0	3	0	0	0	0	0	0	2	0	0	2	0	0	0	0	0	0	0	0	0	0	7	0	0	0	0	1	0	2	1	0	0	0
13722.58cfa82de4b0c9d6adf6a65c	254	0	0	4	0	1	1	15	0	0	2	0	0	1	48	0	46	0	1	0	0	15	0	11	1	0	9	0	0	1	1	2	0	0	1	0	0	50	3	0	0	3	3	12	21	0	0	0	0
13722.58cfa83ce4b0c9d6adf72fea	28	0	0	167	0	0	2	11	0	0	0	0	0	0	3	0	1	0	1	0	0	0	0	4	11	0	6	0	0	0	0	1	0	0	1	0	0	5	1	0	1	0	0	0	1	0	0	0	0
13722.58cfa82ee4b0c9d6adf6ac6e	4	0	0	1	0	0	0	18	0	0	0	0	0	0	0	0	0	0	0	0	0	0	0	0	1	0	2	0	0	0	0	0	0	0	0	0	0	0	1	0	0	0	1	0	0	0	0	0	0
13722.58cfa82ee4b0c9d6adf6a900	4	0	0	0	2	0	1	16	0	0	0	0	0	0	1	0	2	0	1	0	0	0	2	2	23	1	12	0	0	0	0	0	0	0	0	0	0	10	1	0	0	3	0	0	9	0	0	0	0
13722.58cfa82ee4b0c9d6adf6a93c	21	0	0	1	0	0	0	9	0	0	0	0	0	0	0	0	0	0	0	0	0	1	0	0	0	0	3	0	0	0	0	0	0	0	0	0	0	0	0	0	0	0	0	0	0	0	0	0	0
13722.58cfa82ee4b0c9d6adf6a980	4	0	0	0	0	0	0	10	0	0	0	0	0	0	0	0	0	0	0	0	0	0	0	0	0	0	1	0	0	0	0	0	0	0	0	0	0	0	0	0	0	0	0	0	0	0	0	0	0
13722.58cfa82de4b0c9d6adf6a5de	221	0	1	1	1	0	1	21	0	0	1	0	0	1	3	0	4	0	4	0	0	0	0	0	0	2	6	0	0	0	1	0	2	0	1	0	0	2	9	2	0	3	2	1	13	0	0	0	0
13722.58cfa82de4b0c9d6adf6a6cc	10	0	0	431	1	0	1	16	0	0	0	0	0	0	5	0	1	0	1	0	0	1	0	1	19	1	3	0	0	0	0	0	0	0	0	0	0	5	1	0	0	0	0	0	2	0	0	0	0
13722.58cfa82de4b0c9d6adf6a658	3595	0	27	4	3	3	13	18	0	0	24	0	1	1	194	0	120	8	55	11	2	17	3	83	9	6	80	0	0	1	2	24	1	3	22	0	3	463	34	2	1	26	27	20	143	0	0	1	1
13722.58cfa82ee4b0c9d6adf6a94d	8	0	0	0	0	0	8	20	0	0	0	0	0	0	0	0	0	0	0	0	0	0	0	0	1	2	9	0	0	0	0	0	0	0	0	0	0	1	0	0	0	0	0	0	1	0	0	0	0
13722.58cfa82ee4b0c9d6adf6aca6	1	0	0	0	3	0	0	18	0	0	0	0	0	0	0	0	0	0	0	0	0	0	0	0	2	2	24	0	0	0	0	0	0	0	0	0	0	0	0	0	0	0	0	0	0	0	0	0	0
13722.58cfa82ee4b0c9d6adf6af02	8	0	0	0	3	0	1	23	0	0	0	0	0	0	1	0	0	0	0	0	0	0	0	4	12	0	0	0	0	0	0	0	0	0	1	0	0	3	0	0	0	0	0	0	0	0	0	0	0
13722.58cfa82ee4b0c9d6adf6ab93	94	0	0	1	0	0	1	21	0	0	0	0	0	0	1	0	0	0	1	0	0	1	0	0	7	0	7	0	0	0	0	1	0	0	0	0	0	2	0	0	0	1	0	0	2	0	0	0	0
13722.58cfa82ee4b0c9d6adf6ac00	1	0	0	0	0	0	0	10	1	0	0	0	0	0	1	0	0	0	0	0	0	0	0	0	0	0	0	0	0	0	0	0	0	0	0	0	0	1	0	0	0	0	0	0	0	0	0	0	0
13722.58cfa83ce4b0c9d6adf72edf	12	0	0	0	0	0	0	16	0	0	0	0	0	0	1	0	0	0	0	0	0	0	0	18	0	0	1	0	0	0	0	0	0	0	0	0	0	2	0	0	0	0	1	0	1	0	0	0	0
13722.58cfa82ee4b0c9d6adf6ac32	3	0	0	0	1	0	0	34	0	0	0	0	0	0	1	0	1	0	0	0	0	0	0	0	1	1	0	0	0	0	0	1	0	0	1	0	0	1	1	0	0	0	0	0	0	0	0	0	0
13722.58cfa830e4b0c9d6adf6bde6	15	0	2	96948	1	0	9	28	0	0	0	0	0	0	0	0	0	0	0	0	0	0	0	0	0	0	6	0	0	0	0	1	0	0	1	0	0	1	0	1	0	0	1	0	2	0	0	0	0
13722.58cfa82de4b0c9d6adf6a678	61	0	88	4	108	1	13	373	0	0	0	0	1	0	7	0	6	0	3	4	0	0	0	2	4	0	45	0	0	0	0	1	0	2	15	1	0	13	21	14	0	8	9	2	13	0	0	0	0
13722.58cfa82de4b0c9d6adf6a6c4	9	0	1	9	0	0	9	21	0	1	76	13	100	15	546227	192	110	15966	11	2	2	1	10	40	48	11	67	24	8	204	87	70	315	4	15889	418	8	108909	446	36	256	134	116	2171	133	33	6	1	34
13722.58cfa82ee4b0c9d6adf6ab26	3	0	0	0	0	0	0	22	0	0	0	0	0	0	0	0	0	0	0	0	0	2	0	0	0	0	0	0	0	0	0	0	0	0	0	0	0	0	0	0	0	0	1	0	0	0	0	0	0
13722.58cfa82ee4b0c9d6adf6ab56	4	0	0	0	0	0	0	17	0	0	0	0	0	0	0	0	0	0	1	0	0	0	0	0	0	1	0	0	0	0	0	0	0	0	0	0	0	1	0	0	0	0	0	0	0	0	0	0	0
13722.58cfa83ce4b0c9d6adf73066	117	0	0	0	0	0	0	0	0	0	13	0	1	0	135	0	4	0	0	0	0	0	0	658	2	0	0	0	2	0	0	5	2	0	20	0	3	2097	16	0	1	0	3	10	3	0	0	0	0
13722.58cfa82de4b0c9d6adf6a5fc	27	0	0	0	0	0	0	33	0	0	0	0	0	0	2	0	1	2	0	0	0	0	0	1	1	0	5	0	0	0	0	0	0	0	1	0	0	22	6	1	0	1	0	0	3	2	0	3	0
13722.58cfa82ee4b0c9d6adf6abeb	3	0	0	0	0	0	1	16	0	0	0	0	0	0	0	0	0	0	0	0	0	0	0	1	0	0	2	0	0	0	0	0	0	0	0	0	0	2	0	0	0	0	0	0	0	0	0	0	0
13722.58cfa831e4b0c9d6adf6c41c	9	0	3	122657	0	0	10	8	0	0	0	0	0	0	0	0	0	0	0	0	0	0	0	1	0	0	7	0	0	0	0	0	0	0	0	0	0	0	0	0	0	1	0	0	0	0	0	1	0
13722.58cfa832e4b0c9d6adf6d36a	0	0	0	1	0	0	0	28	0	0	0	0	0	0	0	0	1	0	0	0	0	0	0	0	7	0	0	0	0	1	0	0	0	0	0	0	0	0	0	0	0	0	0	0	3	0	0	0	0
13722.58cfa82ee4b0c9d6adf6ab08	48	0	0	0	0	0	1	27	0	0	1	0	0	0	0	0	2	0	0	0	0	0	0	1	1	0	2	0	0	0	0	0	0	0	0	0	0	0	1	0	0	0	0	0	0	0	0	0	0
13722.58cfa82ee4b0c9d6adf6abae	50	0	1	1	0	0	0	15	0	0	0	0	0	0	0	0	0	0	0	0	0	1	0	0	0	0	1	0	0	0	0	0	0	0	0	0	0	0	0	0	0	0	0	0	1	0	0	0	0
13722.58cfa831e4b0c9d6adf6c44e	15	0	1	165728	0	0	9	11	0	0	0	0	0	0	1	0	0	0	0	0	0	0	0	0	0	0	3	0	0	0	0	0	0	0	0	0	0	1	0	0	0	0	0	0	0	0	0	1	0
13722.58cfa82de4b0c9d6adf6a471	32	0	0	0	0	0	2	34	1	0	0	0	0	0	2	0	0	0	0	0	0	0	0	0	1	0	3	0	0	0	0	0	0	0	2	0	0	2	1	0	0	0	0	0	2	0	0	0	0
13722.58cfa82ee4b0c9d6adf6a88f	20	0	0	0	1	11	0	19	0	0	0	0	0	0	0	0	0	0	0	0	0	0	0	0	29	0	2	0	0	0	0	1	0	0	0	0	0	2	0	0	0	0	0	0	0	0	0	0	0
13722.58cfa82de4b0c9d6adf6a785	14	0	1	0	2	0	0	40	0	0	0	0	0	0	0	0	1	0	8	2	0	5	0	1	2	5	60	0	0	0	1	0	0	0	1	0	0	3	1	0	0	1	0	0	1	0	0	0	0
13722.58cfa82de4b0c9d6adf6a591	51	0	1	3	0	0	3	22	0	0	2	0	0	0	3	0	1	0	79	0	0	2	4	2	40	110	145	0	0	0	0	0	0	0	0	0	0	3	0	0	0	0	0	0	5	0	0	0	0
13722.58cfa83ce4b0c9d6adf731cc	257	0	4	2	1	0	5	14	0	0	9	0	0	0	15	0	4	0	3	0	1	0	0	0	0	0	2	0	0	1	1	2	0	0	2	0	0	39	3	0	0	2	4	0	13	0	0	1	0
13722.58cfa82ee4b0c9d6adf6a816	4	0	0	0	0	0	1	5	0	0	0	0	0	0	0	0	0	0	1	0	0	0	0	1	0	0	1	0	0	0	0	0	0	0	0	0	0	0	0	0	0	0	1	0	0	0	0	0	0
13722.58cfa82ee4b0c9d6adf6ab2c	5	0	0	1	0	0	1	10	0	0	0	0	0	0	0	0	0	0	0	0	0	0	0	0	0	0	3	0	0	0	0	0	0	0	0	0	0	0	0	0	0	0	0	0	1	1	0	0	0
13722.58cfa83ce4b0c9d6adf72eac	62	0	1	2	0	0	64	34	6	0	1	0	0	0	14	0	9	1	2	0	0	0	0	55	3	0	18	1	0	4	0	16	0	0	26	0	1	21	1	5	5	10	8	2	32	0	0	0	0
13722.58cfa83ce4b0c9d6adf72fdc	29	0	3	0	1	17	3	41	0	0	2	0	0	1	5	0	19	0	5	1	0	5	12	24	812	5	44	0	0	2	0	1	0	0	1	0	0	218	28	0	0	0	0	6	2	0	0	0	0
13722.58cfa82ee4b0c9d6adf6ac47	6	0	0	0	1	0	0	19	0	0	0	0	0	0	1	0	1	0	1	0	0	0	0	0	1	0	0	0	0	0	0	0	0	0	0	0	0	0	0	0	0	1	0	0	0	0	0	0	0
13722.58cfa82ee4b0c9d6adf6ab9d	0	0	0	0	0	0	0	10	0	0	0	0	0	0	0	0	0	0	0	0	0	0	1	0	0	0	1	0	0	0	0	0	0	0	0	0	0	0	0	0	0	0	0	0	0	0	0	0	0
13722.58cfa831e4b0c9d6adf6c483	14	0	0	39574	1	0	8	14	0	0	0	0	0	0	0	0	6	0	0	0	0	0	0	1	0	0	4	0	0	0	0	0	0	0	1	0	0	1	0	0	0	0	0	0	1	0	0	0	0
13722.58cfa83ce4b0c9d6adf7309a	160	0	1	505	0	0	0	19	0	0	1	0	0	0	14	0	5	0	0	0	0	0	0	13	0	0	3	0	0	0	0	0	0	0	1	0	0	40	2	0	0	3	3	1	4	0	0	0	0
13722.58cfa82de4b0c9d6adf6a484	535	0	2	1	2	1	5	34	0	0	1	0	1	0	6	0	3	0	0	0	0	1	0	1	2	7	4	0	0	0	0	0	0	0	5	0	0	4	2	0	0	0	4	0	4	0	0	0	0
13722.58cfa830e4b0c9d6adf6bb04	1	0	0	0	1	0	0	15	0	0	0	0	0	0	0	0	0	0	0	0	0	0	1	0	1	0	0	0	0	0	0	0	0	0	0	0	0	0	0	0	0	0	0	0	0	0	0	0	0
13722.58cfa82de4b0c9d6adf6a4ea	15	0	0	2	0	0	0	27	0	0	0	0	0	0	2	0	0	0	0	0	0	2	0	0	1	0	0	0	0	0	0	0	0	0	0	0	0	2	0	0	0	1	0	0	1	0	0	0	0
13722.58cfa83ce4b0c9d6adf72f19	66	0	0	1	0	0	1	17	0	0	0	0	1	0	2	0	1	3	0	0	0	0	0	5	0	0	16	0	0	1	0	0	0	0	2	0	0	4	2	0	0	2	0	0	6	2	0	0	0
13722.58cfa82ee4b0c9d6adf6ab34	16	0	2	0	0	0	0	4	0	0	0	0	0	0	0	0	0	0	1	0	0	0	0	0	1	0	1	0	0	0	0	0	0	0	0	0	0	1	0	1	0	0	6	0	11	0	0	0	0
13722.58cfa83ce4b0c9d6adf73156	8	0	0	0	0	4	3	44	0	0	0	0	1	9	2	0	0	0	0	0	0	0	0	1	4	0	0	0	0	13	9	0	1	74	2	0	0	3	3109	1	0	0	1	0	0	4	44	0	0
13722.58cfa830e4b0c9d6adf6bfea	6	0	0	3	2	0	0	17	0	0	5	0	5	0	21497	1	4235	0	0	0	0	0	0	7	7	0	9	10	5	100	304	10	20	81	27	6	2	5300	46469	2	3	0	5	173	4	55	0	7	2
13722.58cfa832e4b0c9d6adf6d151	5	0	0	4	0	0	0	4	0	0	1	0	0	0	0	0	0	0	0	0	0	0	0	0	3	0	1	0	0	0	0	0	0	0	0	0	0	0	1	0	0	0	1	0	2	0	0	0	0
13722.58cfa82ee4b0c9d6adf6a903	14	0	0	2	1	0	0	29	0	0	0	0	0	0	0	0	0	0	0	0	0	0	0	0	1	0	1	0	0	0	0	0	0	0	0	0	0	0	0	0	0	0	0	0	1	0	0	0	0
13722.58cfa83ce4b0c9d6adf730ca	15	0	0	4	1	0	2	26	1	0	1	0	2	0	6	0	4	0	7	0	0	1	1	0	1	2	627	4	2	14	19	2	1	3	3	1	0	8	22	0	0	0	2	0	6	1	0	0	0
13722.58cfa82ee4b0c9d6adf6aaac	2	0	0	4	0	0	0	11	0	0	0	0	0	0	0	0	0	0	0	0	0	0	0	0	2	0	1	0	0	0	0	0	0	0	0	0	0	0	0	0	0	0	0	0	0	0	0	0	0
13722.58cfa83ce4b0c9d6adf72f7d	60	0	0	0	10	0	0	11	1	0	1	0	0	0	20	0	5	0	0	1	0	2	1	8	1	0	2	0	0	0	0	2	0	0	10	0	0	17	1	0	1	4	7	2	20	1	0	0	0
13722.58cfa82ee4b0c9d6adf6a8ec	40	0	0	0	0	0	0	31	0	0	0	0	0	0	0	0	1	0	0	0	0	0	0	1	0	0	3	0	0	0	0	0	0	0	1	0	0	0	0	0	0	0	0	0	5	0	0	0	0
13722.58cfa82fe4b0c9d6adf6b22b	0	0	0	0	58	0	0	2	0	0	0	0	0	0	0	0	0	0	0	0	0	0	0	0	0	0	0	0	0	0	0	0	0	0	0	0	0	0	0	0	0	0	0	0	0	0	0	0	0
13722.58cfa83ce4b0c9d6adf730cb	15	0	0	0	0	0	2	17	0	0	1	0	0	0	0	0	0	0	0	0	0	0	0	0	2	0	0	0	0	0	0	0	0	0	0	0	0	0	1	0	0	0	0	0	1	0	0	0	0
13722.58cfa82de4b0c9d6adf6a596	13	0	0	3	1	0	3	22	0	0	1	0	0	0	3	0	0	0	0	0	0	0	0	2	0	0	0	0	0	1	0	0	0	0	0	0	0	3	0	0	0	0	1	0	2	0	0	0	0
13722.58cfa83ce4b0c9d6adf72fec	123	0	1	0	1	1	0	20	0	0	0	0	0	1	6	0	0	0	0	0	0	0	0	7	0	0	1	0	0	0	0	0	0	0	2	0	0	17	3	0	0	0	2	0	11	0	0	0	0
13722.58cfa82ee4b0c9d6adf6aa66	4	0	0	0	0	0	0	19	0	0	0	0	0	0	0	0	0	0	0	0	0	0	1	1	13	0	9	0	0	0	0	0	0	0	0	0	0	1	3	0	0	0	0	0	0	0	0	0	0
13722.58cfa831e4b0c9d6adf6c6f6	4	0	0	9	0	0	8	9	0	0	0	0	0	0	0	0	0	0	0	0	0	2	0	1	10	0	7	0	0	0	0	0	0	0	1	0	0	0	0	0	0	2	0	0	2	0	0	0	0
13722.58cfa82de4b0c9d6adf6a461	21	0	0	5	0	0	1	42	0	0	1	0	0	2	2	0	0	0	0	0	0	2	0	3	0	0	0	0	0	0	0	0	0	0	0	0	0	7	0	0	0	0	9	0	3	0	0	0	0
13722.58cfa82de4b0c9d6adf6a708	51	0	2	89	0	0	5	16	0	0	0	0	0	0	6	0	5	0	1	0	0	0	0	1	5	0	5	0	0	0	1	0	1	0	1	0	0	11	4	1	0	3	1	3	9	0	0	0	1
13722.58cfa82de4b0c9d6adf6a510	14	0	0	0	1	0	5	17	0	0	0	0	0	0	0	0	11	0	0	0	0	0	0	0	0	0	1	0	0	0	0	1	0	0	0	0	0	2	1	0	0	0	1	0	5	0	0	0	0
13722.58cfa831e4b0c9d6adf6c5a6	4	0	2	5	0	0	0	20	0	0	0	0	0	0	3	0	0	0	1	0	0	0	0	0	9	0	0	0	0	0	0	0	0	0	0	0	0	2	0	2	1	1	3	0	1	0	0	0	0
13722.58cfa82ee4b0c9d6adf6aaf8	24	0	0	0	1	0	0	25	0	1	15	0	1	0	52	0	26	0	0	0	0	1	0	452	10	3	17	0	0	0	1	0	0	0	3	0	0	891	2	0	0	0	1	0	1	0	0	0	0
13722.58cfa82ee4b0c9d6adf6ac24	0	0	0	0	0	0	0	13	0	0	0	0	0	0	0	0	0	0	0	0	0	0	0	0	1	0	0	0	0	0	0	0	0	0	0	0	0	0	0	0	0	0	0	0	0	0	0	0	0
13722.58cfa82ee4b0c9d6adf6aad6	0	0	2	0	1	0	0	16	0	0	0	0	0	0	0	0	0	0	1	0	0	1	0	0	24	4	5	0	0	0	0	0	0	0	0	0	0	1	0	0	0	0	0	0	0	0	0	0	1
13722.58cfa82fe4b0c9d6adf6ba23	21	0	0	1	0	1	1	23	0	0	0	0	0	0	1	0	0	0	0	0	0	0	1	1	4	0	1	0	0	0	0	0	0	0	0	0	0	1	1	0	0	1	0	0	2	0	0	0	0
13722.58cfa832e4b0c9d6adf6d28e	2	0	0	1	0	0	1	28	0	0	0	0	0	1	0	0	0	0	0	0	0	0	0	0	1	0	0	0	0	0	0	0	0	0	0	0	0	1	0	0	0	0	1	0	1	0	0	0	0
13722.58cfa83ce4b0c9d6adf72fae	229	0	2	1	1	0	0	26	0	0	5	0	1	0	203	0	48	0	0	0	1	2	0	174	0	2	10	0	0	1	0	11	0	0	6	0	0	112	4	0	0	1	1	7	15	0	0	0	0
13722.58cfa82de4b0c9d6adf6a574	10	0	0	0	0	0	0	17	0	0	1	0	0	6	4	0	2	0	0	0	0	0	0	1	0	0	9	0	0	2	2	2	0	0	0	0	0	10	13	0	0	0	0	0	1	0	0	0	0
13722.58cfa830e4b0c9d6adf6bc31	1	0	0	3	0	0	1	16	0	0	1	0	5	16	2356	0	8	1	4	0	0	0	1	3	10	3	9	22	3	247	8699	5	285	39	0	178	1	17	35955	0	2	0	0	22	1	223	0	137	4
13722.58cfa82ee4b0c9d6adf6aa9a	17	0	0	0	1	0	0	19	0	0	0	0	1	0	2	0	1	0	0	0	0	1	0	2	14	2	2	0	0	0	0	0	0	0	0	0	0	0	0	1	0	2	1	1	0	0	0	0	0
13722.58cfa82ee4b0c9d6adf6a8ac	2	0	0	0	0	0	0	7	0	0	0	0	0	0	0	0	0	0	0	0	0	0	0	1	1	1	1	0	0	0	0	0	0	0	0	0	0	0	0	0	0	0	0	0	0	0	0	0	0
13722.58cfa82de4b0c9d6adf6a52e	7	0	0	0	0	0	1	31	0	0	0	0	0	0	0	0	0	0	0	0	0	0	0	0	0	0	4	0	0	0	0	0	0	0	0	0	0	1	0	0	0	0	0	0	0	0	0	0	0
13722.58cfa830e4b0c9d6adf6bfec	8	0	0	3	0	0	0	29	0	0	0	0	0	0	0	0	3	0	0	0	0	0	1	3	8	0	4	0	0	0	0	0	0	0	0	0	0	1	3	0	0	0	2	0	2	0	0	0	0
13722.58cfa82de4b0c9d6adf6a76e	2	0	0	0	0	0	8	17	0	0	0	0	0	1	0	0	0	0	0	0	0	0	0	0	0	0	1	0	0	2	1	0	0	0	1	0	0	0	1	0	0	0	0	0	0	1	0	0	0
13722.58cfa82de4b0c9d6adf6a58a	20	0	0	7	0	0	0	13	0	0	7	0	41458	0	216211	0	64	1	0	0	2	1	11	303	23	0	16	0	3	1034	1903	2	1172	277	22	600	0	340	317626	4	0	1	9	1072	308	1	0	0	0
13722.58cfa82ee4b0c9d6adf6abc0	0	0	0	0	0	0	2	5	0	0	0	0	0	0	0	0	0	0	0	0	0	0	0	0	0	0	0	0	0	0	0	0	0	0	0	0	0	0	0	0	0	0	0	0	0	0	0	0	0
13722.58cfa82ee4b0c9d6adf6aaa0	1	0	0	0	0	0	1	19	0	0	0	0	0	0	0	0	0	0	1	0	0	0	0	0	3	0	4	0	0	0	0	0	0	0	0	0	0	1	0	0	0	0	0	0	0	0	0	0	0
13722.58cfa82ee4b0c9d6adf6ac86	8	0	0	0	0	0	127	34	0	0	0	0	0	0	0	0	0	0	1	0	0	0	0	0	0	0	4	0	0	0	0	0	0	0	0	0	0	0	0	0	0	0	0	0	0	0	0	0	0
13722.58cfa82ee4b0c9d6adf6a8e0	6	0	0	2	0	0	0	15	0	0	0	0	0	0	0	0	0	0	0	0	0	0	0	0	1	0	0	0	0	0	0	0	0	0	0	0	0	2	0	0	0	0	0	0	1	0	0	0	0
13722.58cfa82ee4b0c9d6adf6a948	9	0	0	1	0	0	2	24	0	0	0	0	0	0	0	0	1	0	0	0	0	0	0	1	0	0	2	0	0	0	0	0	0	0	0	0	0	0	0	0	0	1	0	0	0	0	0	0	0
13722.58cfa82de4b0c9d6adf6a554	1655	0	2	0	0	0	1	1	0	0	49	0	6	0	54	0	13	4	5	0	0	1	0	22	9	0	2	0	0	0	0	6	0	0	3	0	0	125	2	2	0	6	6	6	16	0	0	0	0
13722.58cfa82ee4b0c9d6adf6ae84	3	0	0	0	1	0	1	11	0	0	0	0	0	0	0	0	0	0	0	0	0	0	0	0	0	0	4	0	0	0	0	0	0	0	0	0	0	0	0	0	0	0	0	0	1	0	0	0	0
13722.58cfa830e4b0c9d6adf6bb93	6	0	0	2	0	0	0	14	0	0	1	0	2	4	129	0	8	0	5	0	0	0	1	16	14	1	9	32	32	303	805	11	74	332	61	59	17	333	7201	0	1	2	2	17	2	10	1	12	3
13722.58cfa83ce4b0c9d6adf73184	24	0	3	0	1	11	5	32	0	0	0	0	0	0	4	0	1	0	1	0	0	0	0	1	6	0	1	0	0	0	0	0	0	0	1	0	0	2	1	1	0	0	0	1	1	0	0	0	0
13722.58cfa82de4b0c9d6adf6a69f	4	0	0	0	0	0	0	22	0	0	4	0	0	0	1	0	2	0	0	0	0	0	0	1	0	0	7	0	0	0	0	0	0	0	0	0	0	1	0	0	1	0	0	0	0	0	0	0	0
13722.58cfa82ee4b0c9d6adf6acba	6	0	0	0	0	0	0	22	0	0	0	0	0	0	0	0	0	0	0	0	0	0	0	0	1	0	1	0	0	0	0	0	0	0	0	0	0	1	0	0	0	0	0	0	1	0	0	0	1
13722.58cfa82ee4b0c9d6adf6ab0a	6	0	0	0	0	0	3	21	0	0	0	0	0	0	1	0	1	0	2	0	0	0	0	0	3	0	1	0	0	0	1	0	0	1	0	0	0	1	0	0	0	0	0	0	0	0	0	0	0
13722.58cfa82de4b0c9d6adf6a526	28	0	2	104358	0	6	2	26	0	0	0	0	1	0	3	0	1	2	1	0	0	0	0	4	11	7	8	0	0	0	0	2	0	0	0	0	0	2	0	0	0	1	0	2	12	0	0	0	0
13722.58cfa82fe4b0c9d6adf6b910	13	0	0	7	0	0	0	18	0	0	0	0	0	0	0	0	0	0	0	0	0	0	0	4	4	0	8	0	0	0	0	0	0	0	0	0	0	1	0	0	0	1	0	0	0	0	0	0	0
13722.58cfa830e4b0c9d6adf6c1d8	32	0	0	6	0	1	0	16	0	0	0	0	0	0	0	0	0	0	0	0	0	0	0	0	2	0	2	0	0	0	0	0	0	1	0	0	0	2	2	1	0	0	4	0	2	0	0	0	0
13722.58cfa82de4b0c9d6adf6a530	100	0	0	0	0	0	1	40	0	0	1	0	0	1	7	0	0	0	1	1	0	2	0	9	20	0	44	0	0	0	1	0	0	0	0	0	0	6	42	1	0	0	0	0	14	1	4	1	0
13722.58cfa82ee4b0c9d6adf6ac2e	10	0	0	0	2	0	2	35	0	0	0	0	0	0	3	0	0	0	0	0	0	0	0	0	17	0	3	0	0	0	0	0	0	0	0	0	0	1	0	0	0	0	0	0	0	0	0	0	0
13722.58cfa830e4b0c9d6adf6bc9c	4	0	0	0	0	1	0	0	0	0	0	0	0	0	2	0	0	0	0	0	0	0	0	0	0	0	1	0	0	0	0	1	0	0	0	0	0	0	1	0	0	0	1	0	0	0	0	0	0
13722.58cfa82de4b0c9d6adf6a4a8	136	0	0	3	1	0	6	10	0	0	1	0	0	0	2	0	1	0	0	0	0	0	0	2	0	0	1	0	0	0	0	0	0	0	0	0	0	3	0	1	0	2	5	0	11	0	0	0	0
13722.58cfa82ee4b0c9d6adf6aae6	1	0	0	0	0	0	0	9	0	0	0	0	0	0	0	0	0	0	0	0	0	0	0	0	0	0	0	0	0	0	0	1	0	0	0	0	0	0	0	0	0	0	0	0	0	0	0	0	0
13722.58cfa82de4b0c9d6adf6a4b2	29	0	0	0	0	0	0	36	0	0	0	0	0	0	0	0	0	0	0	0	0	1	0	0	0	0	0	0	0	0	0	0	0	0	0	0	0	0	0	0	0	0	0	0	0	0	0	0	0
13722.58cfa82ee4b0c9d6adf6abe3	4	0	0	0	1	0	0	20	0	0	0	0	0	0	0	0	0	0	0	2	0	1	0	0	1	7	45	0	0	0	0	0	0	0	1	0	0	0	0	0	0	0	0	0	0	0	0	1	0
13722.58cfa830e4b0c9d6adf6c274	6	0	1	1	0	0	0	18	0	0	0	0	0	13	6	0	0	0	0	0	0	1	0	2	2	0	5	0	0	11	9	1	0	0	0	1	0	14	252	0	0	0	1	0	0	0	0	1	0
13722.58cfa82de4b0c9d6adf6a668	471	0	1	3	1	0	3	22	0	0	3	0	0	0	18	0	8	0	1	0	0	0	0	18	1	1	7	0	0	0	0	1	0	0	1	0	0	27	6	1	0	4	5	1	14	0	0	0	0
13722.58cfa82fe4b0c9d6adf6ba1a	4	0	4	96922	0	1	6	20	0	0	0	0	1	0	0	0	0	0	0	0	0	0	0	0	0	0	1	0	0	2	0	0	0	0	0	0	1	8	8	0	0	1	0	0	2	0	0	0	1
13722.58cfa82ee4b0c9d6adf6acb8	13	0	0	0	0	0	1	22	0	0	0	0	0	0	1	0	1	0	0	0	0	0	0	0	5	0	0	0	0	1	0	1	0	0	0	0	0	3	0	0	0	0	0	0	1	0	0	0	0
13722.58cfa82ee4b0c9d6adf6add2	11	0	0	0	1	0	0	25	0	0	0	0	0	0	0	0	0	0	0	0	0	1	0	0	2	2	47	0	0	0	0	0	0	0	0	0	0	0	0	0	0	0	0	0	0	0	0	0	0
13722.58cfa82de4b0c9d6adf6a6e6	2	0	0	0	0	0	0	24	0	0	0	0	1	0	0	0	0	0	0	0	0	0	0	0	0	0	3	0	0	0	0	0	0	0	0	0	0	0	1	0	0	0	0	0	0	0	0	0	0
13722.58cfa82de4b0c9d6adf6a734	9	0	1	0	1	1	9	25	1	0	0	0	0	0	1	0	0	0	0	0	0	0	0	0	5	0	5	0	0	0	0	0	0	1	0	0	0	2	1	0	0	0	0	0	1	0	0	0	0
13722.58cfa831e4b0c9d6adf6c862	3	0	0	3	0	0	0	20	0	0	0	0	0	6	0	0	0	0	0	0	0	0	0	0	4	0	1	0	0	9	1	0	0	0	0	2	0	0	136	0	0	0	1	1	0	0	23	0	0
13722.58cfa82ee4b0c9d6adf6ae06	0	0	0	0	25	0	0	4	0	0	0	0	0	0	0	0	0	0	0	0	0	0	0	0	0	0	0	0	0	0	0	0	0	0	0	0	0	0	0	0	0	0	0	0	0	0	0	0	0
13722.58cfa82ee4b0c9d6adf6abb3	2	0	0	0	0	0	0	9	0	0	0	0	0	0	0	0	0	0	0	0	0	0	0	0	0	0	3	0	0	0	0	0	0	0	0	0	0	0	0	0	0	0	0	0	0	0	0	0	0
13722.58cfa82fe4b0c9d6adf6ba1c	0	0	0	4	0	0	0	7	0	0	29	0	4	41	6569	0	187	0	0	0	8	0	0	21	8	4	27	2	10	104	892	13	267	345	784	7	1	860	18252	0	1	8	3	554	2	142	1	125	3
13722.58cfa83ce4b0c9d6adf72ed9	17	0	0	0	0	0	1	15	0	0	0	0	0	0	1	0	0	0	0	0	0	0	0	0	2	0	1	0	0	0	0	0	0	0	1	0	0	0	0	0	0	0	0	0	1	0	0	0	0
13722.58cfa82fe4b0c9d6adf6b24c	161	0	4	0	0	0	19	9	0	0	3	0	3	0	9	0	2	2	4	0	0	23	3	5	27	1	60	0	0	9	6	1	0	5	6	0	0	24	75	2	0	12	8	5	33	0	0	2	0
13722.58cfa830e4b0c9d6adf6bdda	2	0	2	29345	0	0	3	27	0	0	0	0	0	0	0	0	0	0	0	0	0	0	0	0	0	0	0	0	0	0	0	0	0	0	0	0	0	0	0	0	0	0	0	0	2	0	0	0	0
13722.58cfa82ee4b0c9d6adf6aba7	4	0	0	1	0	0	0	19	0	0	0	0	0	0	0	0	0	0	1	0	0	0	0	0	0	0	0	0	0	0	0	0	0	0	1	0	0	1	0	0	0	0	0	0	0	0	0	0	0
13722.58cfa83ce4b0c9d6adf73055	1	0	0	0	1	7	5	8	0	0	0	0	0	0	1	0	1	0	0	0	0	0	0	2	2	0	3	0	0	1	0	0	0	0	0	0	0	0	0	0	0	0	0	0	1	0	0	0	0
13722.58cfa82ee4b0c9d6adf6a983	4	0	0	0	5	508	6	27	0	0	0	0	0	0	1	0	0	0	0	1	0	0	0	1	1	51	4	0	0	0	0	0	0	0	0	0	0	1	0	0	0	0	0	0	1	0	0	0	0
13722.58cfa82ee4b0c9d6adf6aae8	9	0	0	0	0	0	0	5	0	0	0	0	0	0	0	0	0	0	0	0	0	0	0	0	0	0	0	0	1	0	0	0	0	0	0	0	0	1	0	0	0	0	0	0	0	0	0	0	0
13722.58cfa82de4b0c9d6adf6a614	54	0	0	2	1	0	0	28	0	0	0	0	0	0	3	0	2	0	1	0	0	0	0	1	1	0	3	0	0	0	0	0	0	0	1	0	0	4	0	0	0	0	0	0	3	0	0	0	0
13722.58cfa83ce4b0c9d6adf730d4	67	0	0	0	0	0	0	29	0	0	0	0	0	0	0	0	0	0	0	0	0	0	0	0	0	0	1	0	0	0	0	0	0	0	0	0	0	5	0	0	0	0	0	0	0	0	0	0	0
13722.58cfa82ee4b0c9d6adf6afb8	0	0	0	0	0	0	1	25	0	0	0	0	0	0	0	0	0	0	0	0	0	0	0	0	0	0	1	0	0	0	0	0	0	0	0	0	0	0	0	0	0	0	0	0	0	0	0	0	0
13722.58cfa82ee4b0c9d6adf6b0af	10	0	0	0	1	2	1	5	0	0	0	0	0	0	2	0	0	0	1	2	0	1	0	1	0	0	23	0	0	0	0	0	0	0	0	0	0	0	0	0	0	0	0	0	1	0	0	0	0
13722.58cfa82ee4b0c9d6adf6a991	1	0	0	0	0	0	1	15	0	0	0	0	0	0	0	0	0	0	1	0	0	1	1	0	12	1	5	0	0	0	0	0	0	0	0	0	0	0	0	0	0	0	0	0	0	0	0	0	0
13722.58cfa830e4b0c9d6adf6c04e	6	0	0	152998	0	0	2	10	0	0	0	0	0	0	0	0	0	0	0	0	0	0	0	0	1	0	1	0	0	0	0	0	0	0	0	0	0	9	1	0	0	0	1	0	0	0	0	1	0
13722.58cfa830e4b0c9d6adf6be9e	27	0	0	4	0	0	3	27	0	0	0	0	0	0	1	0	3	0	0	0	0	0	0	0	5	0	14	0	0	0	0	0	0	0	0	0	0	3	0	0	0	0	0	0	3	0	0	0	0
13722.58cfa831e4b0c9d6adf6c414	10	0	1	80585	1	0	7	18	0	0	5	0	0	0	14	0	4	0	0	0	0	0	0	10	0	0	1	0	0	0	0	3	0	0	0	0	0	14	0	0	0	0	0	0	2	0	0	0	0
13722.58cfa82ee4b0c9d6adf6a92a	0	0	0	0	1	0	1	10	0	0	0	0	0	0	0	0	0	0	0	0	0	0	0	0	1	0	0	0	0	0	0	0	0	0	0	0	0	0	0	0	0	0	0	0	0	0	0	0	0
13722.58cfa82fe4b0c9d6adf6b924	41	0	0	3	0	1	0	16	0	0	0	0	0	0	1	0	0	0	0	0	0	1	0	1	6	0	13	0	0	0	0	0	0	0	0	0	0	3	0	0	0	0	0	0	1	0	0	0	0
13722.58cfa831e4b0c9d6adf6c736	2	0	0	7	0	0	0	12	0	0	0	0	0	21	0	0	0	0	0	0	0	1	0	0	4	0	0	0	0	12	10	0	0	0	0	2	0	0	219	0	0	0	0	0	1	0	1	1	0
13722.58cfa831e4b0c9d6adf6c42e	9	0	2	72409	1	0	11	7	0	0	1	0	0	0	2	0	0	0	0	0	0	0	0	0	0	0	3	0	0	0	0	0	0	0	0	0	0	4	0	0	0	0	0	0	0	0	0	0	0
13722.58cfa82de4b0c9d6adf6a53c	87	0	0	3	0	0	1	18	0	0	2	0	0	4	5	0	1	0	0	0	0	0	0	3	2	0	3	0	0	0	4	3	0	0	2	0	0	12	5	0	0	2	2	1	1	0	0	0	0
13722.58cfa832e4b0c9d6adf6d242	0	0	0	0	0	0	0	1	0	0	0	0	0	0	0	0	0	0	0	0	0	0	0	0	0	0	0	0	0	0	0	0	0	0	0	0	0	0	0	0	0	0	0	0	0	0	0	0	0
13722.58cfa831e4b0c9d6adf6cb1a	0	0	0	0	0	0	0	5	0	0	0	0	0	0	0	0	0	0	0	0	0	0	0	0	0	0	3	0	0	0	0	0	0	0	0	0	0	0	0	0	0	0	0	0	0	0	0	0	0
13722.58cfa830e4b0c9d6adf6be01	0	0	0	0	1	0	3	3	0	0	0	0	0	0	0	0	0	0	0	0	0	0	0	0	0	0	1	0	0	0	0	0	0	0	0	0	0	0	0	0	0	0	0	0	0	0	0	0	0
13722.58cfa831e4b0c9d6adf6cd0c	0	0	0	0	0	0	4	6	0	0	0	0	0	0	0	0	1	0	0	0	0	0	0	0	0	0	0	0	0	0	0	0	0	0	0	0	0	0	0	0	0	0	0	0	0	0	0	0	0
13722.58cfa831e4b0c9d6adf6ca97	0	0	0	0	1	0	0	2	0	0	0	0	0	0	0	0	0	0	0	0	0	0	0	0	1	0	0	0	0	0	0	0	0	0	0	0	0	0	0	0	0	0	0	0	0	0	0	0	0
13722.58cfa831e4b0c9d6adf6c89c	3	0	0	0	0	0	2	5	0	0	0	0	2	0	0	0	0	0	0	0	0	0	0	1	0	0	2	0	0	0	0	0	0	0	0	0	0	0	0	0	0	0	0	0	0	0	0	0	0
13722.58cfa832e4b0c9d6adf6cefe	0	0	0	0	0	0	0	4	0	0	0	0	0	0	0	0	0	0	0	0	0	0	0	0	0	0	0	0	0	0	0	0	0	0	0	0	0	0	0	0	0	0	0	0	0	0	0	0	0
13722.58cfa832e4b0c9d6adf6d40a	0	0	0	0	0	0	2	1	0	0	0	0	0	0	0	0	0	0	0	0	0	0	0	0	0	0	0	0	0	0	0	0	0	0	0	0	0	0	0	0	0	0	0	0	0	0	0	0	0
13722.58cfa830e4b0c9d6adf6bc0a	1	0	0	1	1	1	3	0	0	0	0	0	0	0	0	0	0	0	0	0	0	0	0	0	1	0	0	0	0	0	0	0	0	0	0	0	0	0	0	0	0	0	0	0	0	0	0	0	0
13722.58cfa832e4b0c9d6adf6cf25	3	0	0	2	1	0	2	3	0	0	0	0	0	0	0	0	0	0	0	0	0	0	0	0	4	0	0	0	0	0	0	0	0	0	0	0	0	0	0	0	0	0	0	0	0	0	0	0	0
13722.58cfa82fe4b0c9d6adf6b926	0	0	0	0	0	0	0	1	0	0	0	0	0	0	2	0	0	0	0	0	0	0	0	0	0	0	1	0	0	0	0	0	0	0	0	0	0	0	0	0	0	0	0	0	0	0	0	0	0
13722.58cfa831e4b0c9d6adf6c5d8	2	0	0	0	4	0	0	3	0	0	3279	0	12	2	6125	1	38	8	2	0	0	1	0	12	4	1	3	1	1	19	0	1113	0	2	71	2	2	1612	30	0	2	2	1	131	4	0	0	0	0
13722.58cfa832e4b0c9d6adf6d186	0	0	0	0	0	0	0	0	0	0	0	0	0	0	0	0	0	0	0	0	0	0	0	0	0	0	0	0	0	0	0	0	0	0	0	0	0	0	0	0	0	0	0	0	0	0	0	0	0
13722.58cfa831e4b0c9d6adf6cdd1	1	0	0	0	0	0	0	6	0	0	0	0	0	0	0	0	0	0	0	0	0	0	0	0	5	0	1	0	0	0	0	0	0	0	0	0	0	0	0	0	0	0	0	0	0	0	0	0	0
13722.58cfa831e4b0c9d6adf6c7b8	0	0	0	2	0	0	3	3	0	0	0	0	0	0	1	0	2	0	0	0	0	0	0	7	0	0	0	0	0	0	0	0	0	0	0	0	0	0	0	0	0	0	0	0	0	0	0	0	0
[truncated: 5,260 more rows]
[truncated: 245 more columns]
