# Supplementary material for: Robustness of cancer microbiome signals over a broad range of methodological variation
Source: Oncogene. 2024 Feb 23;43(15):1127–48. doi: 10.1038/s41388-024-02974-w (PMC10997506; doi:10.1038/s41388-024-02974-w)
Supplement: Supplementary file 2 — Supplementary Tables [file 41388_2024_2974_MOESM2_ESM.zip › Tables copy/TableS12_KrakenUniq_BIO_Pan_intersected.csv]

sampleid	Malassezia	Pneumocystis	Candida	Saccharomyces	Fusarium	Penicillium	Aspergillus	Cyphellophora	Jonquetella	Cloacibacillus	Treponema	Ureaplasma	Mycoplasma	Akkermansia	Fusobacterium	Streptobacillus	Leptotrichia	Sneathia	Sphingobacterium	Weeksella	Bergeyella	Empedobacter	Myroides	Capnocytophaga	Flavobacterium	Elizabethkingia	Chryseobacterium	Muribaculum	Barnesiella	Alistipes	Parabacteroides	Tannerella	Butyricimonas	Odoribacter	Porphyromonas	Paraprevotella	Alloprevotella	Prevotella	Bacteroides	Ezakiella	Murdochiella	Peptoniphilus	Anaerococcus	Parvimonas	Finegoldia	Erysipelatoclostridium	Turicibacter	Faecalitalea	Erysipelothrix
13722.58cfa82fe4b0c9d6adf6b67c	3	0	0	0	0	0	0	0	0	0	0	0	0	0	0	0	0	0	0	0	0	0	0	0	0	0	0	0	0	0	0	0	0	0	0	0	0	0	2	0	0	0	0	0	0	0	0	0	0
13722.58cfa830e4b0c9d6adf6c286	0	0	0	0	0	0	0	0	0	0	0	0	0	0	0	0	0	0	0	0	0	0	0	0	0	0	0	0	0	0	0	0	0	0	0	0	0	0	0	0	0	0	0	0	0	0	0	0	0
13722.58cfa831e4b0c9d6adf6cbf7	0	0	0	0	0	0	0	0	0	0	0	0	0	0	0	0	0	48	0	0	0	0	0	0	0	0	2	0	0	0	0	0	0	0	2	0	0	5	0	0	0	0	0	0	0	0	0	0	0
13722.58cfa830e4b0c9d6adf6be64	0	0	0	1	0	0	0	0	0	0	0	0	1	0	0	0	0	0	0	0	0	0	0	0	0	0	0	0	0	0	0	0	0	0	0	0	0	0	1	0	0	0	0	0	0	0	0	0	0
13722.58cfa832e4b0c9d6adf6d618	2	0	0	0	0	0	0	0	0	0	0	0	4	0	23	0	0	0	0	0	0	0	0	0	0	0	19	0	0	0	0	0	0	0	1	0	0	99	12	0	0	0	0	0	0	0	0	0	0
13722.58cfa831e4b0c9d6adf6c4c4	0	0	0	0	0	0	1	0	0	0	0	0	0	0	0	0	0	0	0	0	0	0	0	0	0	1	0	0	0	0	0	0	0	0	0	0	0	0	0	0	0	0	0	0	0	0	0	0	0
13722.58cfa831e4b0c9d6adf6c5dc	0	0	0	1	0	0	0	0	0	0	0	0	0	0	0	0	0	0	0	0	0	0	0	0	0	0	1	0	0	0	0	0	0	0	0	0	0	0	0	0	0	0	0	0	0	0	0	0	0
13722.58cfa831e4b0c9d6adf6c85f	0	0	0	0	3	0	1	0	0	0	0	0	0	0	1	0	0	0	0	0	0	0	0	1	1	0	1	0	0	0	0	0	0	0	0	0	0	0	0	0	0	0	0	0	0	0	0	0	0
13722.58cfa831e4b0c9d6adf6c848	3	0	0	5	0	0	3	0	0	0	1	0	1	0	2	0	7	0	1	0	0	0	0	58	2	1	1	0	0	0	0	0	0	0	0	0	0	0	1	0	0	0	0	0	0	0	0	0	0
13722.58cfa832e4b0c9d6adf6d288	2	0	0	0	0	0	1	0	0	0	0	0	0	0	0	0	0	0	0	0	0	0	0	0	0	0	0	0	0	0	0	0	0	0	0	0	0	0	0	0	0	0	0	0	1	0	0	0	0
13722.58cfa830e4b0c9d6adf6bf50	4	0	0	0	11	0	0	1	0	0	3	0	0	0	29	0	550	0	0	0	0	0	0	1	0	0	0	0	0	0	0	0	0	1	0	0	0	54	0	0	0	0	0	2	0	0	0	0	0
13722.58cfa82fe4b0c9d6adf6b71e	0	0	0	0	2	0	0	0	0	0	0	0	0	0	0	0	1	0	0	0	0	0	0	0	1	0	0	0	0	0	0	0	0	0	0	0	0	0	0	0	0	0	0	0	0	0	0	0	0
13722.58cfa831e4b0c9d6adf6cb00	0	0	0	0	0	0	0	0	0	0	0	0	0	0	0	0	0	0	0	0	0	0	0	0	0	0	0	0	0	0	0	0	0	0	0	0	0	0	0	0	0	0	0	0	0	0	0	0	0
13722.58cfa831e4b0c9d6adf6c9ac	0	0	0	0	0	0	0	0	0	0	0	0	0	0	0	0	0	0	0	0	0	0	0	0	0	0	0	0	0	0	0	0	0	0	0	0	0	0	0	0	0	0	0	0	0	0	0	0	0
13722.58cfa832e4b0c9d6adf6cfb8	0	0	0	0	0	0	0	0	0	0	0	0	0	0	0	0	0	0	0	0	0	0	0	0	0	0	0	0	0	0	0	0	0	0	0	0	0	0	0	0	0	0	2	0	6	0	0	0	0
13722.58cfa832e4b0c9d6adf6cf54	0	0	0	0	0	0	0	0	0	0	0	0	0	0	0	0	0	0	0	0	0	0	0	0	3	0	0	0	0	0	0	0	0	0	1	0	0	0	0	0	0	0	0	0	0	0	0	0	0
13722.58cfa830e4b0c9d6adf6c1e1	1	0	0	1	0	0	0	0	0	0	0	0	0	0	0	0	0	0	0	0	0	2	0	0	0	0	0	0	0	0	0	0	0	0	0	0	0	0	0	0	0	0	0	0	0	0	0	0	0
13722.58cfa830e4b0c9d6adf6c234	1	0	0	0	0	1	0	0	0	0	213	0	0	0	368	0	2	0	0	0	0	0	0	1	0	0	0	0	0	0	0	522	0	0	11	0	1	1214	969	0	0	0	1	3	0	0	0	0	0
13722.58cfa832e4b0c9d6adf6ce8a	0	0	0	0	0	0	0	0	0	0	0	0	0	0	0	0	0	0	0	0	0	0	0	1	0	0	0	0	0	0	0	0	0	0	0	0	0	0	0	0	0	0	0	0	0	0	0	0	0
13722.58cfa831e4b0c9d6adf6c63c	1	0	0	0	0	0	0	0	0	0	0	0	1	0	0	0	0	0	0	0	0	0	0	0	0	0	0	0	0	0	0	0	0	0	0	0	0	0	0	0	0	0	0	0	0	0	0	0	0
13722.58cfa831e4b0c9d6adf6cc4c	0	0	0	0	0	0	0	0	0	0	0	0	0	0	0	0	0	0	0	0	0	0	0	0	0	0	0	0	0	0	0	0	0	0	0	0	0	1	0	0	0	0	0	0	0	0	0	0	0
13722.58cfa831e4b0c9d6adf6cc0f	2	0	0	1	0	0	0	0	0	0	0	0	0	0	1	0	0	0	0	0	0	0	0	0	0	0	0	0	0	0	0	0	0	0	0	0	0	0	0	0	0	0	0	0	0	0	0	0	1
13722.58cfa832e4b0c9d6adf6d578	0	0	0	0	0	0	0	0	0	0	0	0	0	0	0	0	0	0	0	0	0	0	0	0	0	0	0	0	0	0	0	0	0	0	0	0	0	0	0	0	0	0	0	0	0	0	0	0	0
13722.58cfa830e4b0c9d6adf6c232	2	0	0	0	0	0	1	0	0	0	1	0	0	0	0	0	0	0	0	0	0	0	0	0	0	0	0	0	0	0	0	0	0	0	0	0	0	0	0	0	0	0	0	0	0	0	0	0	0
13722.58cfa831e4b0c9d6adf6c836	2	0	0	0	0	0	0	0	0	0	0	0	1	0	0	0	1	0	0	0	0	0	0	1	0	0	0	0	0	0	0	0	1	0	2	0	0	9	1	0	0	0	0	0	0	0	0	0	0
13722.58cfa830e4b0c9d6adf6bf55	2	0	0	3	0	0	1	0	0	0	0	0	0	0	70	0	0	0	0	0	0	0	0	0	0	0	4	0	0	0	0	2	0	3	0	0	0	219	9	0	0	0	0	5	0	0	0	0	1
13722.58cfa831e4b0c9d6adf6cc94	0	0	0	0	0	0	0	0	0	0	0	0	0	0	0	0	0	0	0	0	0	0	0	0	0	0	0	0	0	0	0	0	0	0	0	0	0	0	0	0	0	0	0	0	0	0	0	0	0
13722.58cfa830e4b0c9d6adf6bdd4	1	0	0	0	0	0	0	0	0	0	0	0	0	0	1	0	0	0	0	0	0	0	0	0	0	0	0	0	0	0	0	0	0	0	0	0	0	0	0	0	0	0	0	0	0	0	0	0	0
13722.58cfa831e4b0c9d6adf6c784	3	0	1	1	1	1	1	0	0	0	5	0	0	0	1	0	3	0	0	0	0	0	0	0	0	0	0	0	0	0	0	0	0	0	3	0	0	7	0	0	0	0	0	0	2	0	0	0	0
13722.58cfa831e4b0c9d6adf6cdba	0	0	0	0	0	0	1	0	0	0	0	0	0	0	0	0	0	0	0	0	0	0	0	0	0	0	0	0	0	0	0	0	0	0	0	0	0	0	0	0	0	0	0	0	0	0	0	0	0
13722.58cfa832e4b0c9d6adf6d3d0	0	0	0	0	0	0	0	0	0	0	0	0	0	0	4	0	0	0	1	0	0	0	0	0	0	0	0	0	0	0	0	0	0	0	0	0	0	3	0	0	0	0	0	0	0	0	0	0	0
13722.58cfa831e4b0c9d6adf6c39a	0	0	1	0	0	0	1	0	0	0	439	0	9	2	174	0	124	0	0	0	0	0	1	108	1	0	2	0	2	59	177	15	7	44	38	5	1	4245	6026	0	0	0	0	27	0	0	0	2	0
13722.58cfa82fe4b0c9d6adf6b5e0	1	0	0	0	2	0	0	0	0	0	0	0	0	0	1	0	0	0	0	0	0	0	1	0	3	0	0	0	0	0	0	0	0	0	0	0	0	1	0	0	0	0	0	0	0	0	0	0	0
13722.58cfa832e4b0c9d6adf6d5b4	0	0	0	0	0	0	0	0	0	0	0	0	0	0	0	0	0	0	0	0	0	0	0	3	0	0	0	0	0	0	0	0	0	0	0	0	0	16	0	0	0	0	0	0	0	0	0	0	0
13722.58cfa830e4b0c9d6adf6be88	1	0	0	0	0	0	2	0	0	0	0	0	0	0	0	0	0	0	0	0	0	0	0	0	1	0	0	0	0	0	0	0	0	0	0	0	0	0	1	0	0	0	0	0	0	0	0	0	0
13722.58cfa832e4b0c9d6adf6d006	1	0	0	0	0	0	1	0	0	0	0	0	0	0	1	0	0	0	0	0	0	0	0	0	0	0	1	0	0	0	0	0	0	0	0	0	0	0	0	0	0	0	0	0	0	0	0	0	0
13722.58cfa830e4b0c9d6adf6bb6a	0	0	0	0	1	0	2	0	0	0	0	0	0	0	0	0	1	0	0	0	0	0	0	0	0	0	0	0	0	0	0	0	0	0	0	0	0	1	0	0	0	0	0	1	0	0	0	0	0
13722.58cfa831e4b0c9d6adf6c3fc	1	0	0	0	0	0	0	0	0	0	0	0	0	0	0	0	0	0	0	0	0	0	0	0	0	0	0	0	0	0	0	0	0	0	0	0	0	0	0	0	0	0	0	0	0	0	0	0	0
13722.58cfa831e4b0c9d6adf6c93f	3	0	0	0	0	0	1	0	0	0	0	0	1	0	0	0	1	0	0	0	0	0	0	0	0	0	0	0	0	0	0	0	0	0	3	0	0	1	0	0	0	0	0	0	0	0	0	0	0
13722.58cfa82fe4b0c9d6adf6b9f0	0	0	0	2	0	0	0	0	0	0	0	0	0	0	0	0	0	0	0	0	0	0	0	0	0	0	0	0	0	0	0	0	0	0	0	0	0	0	0	0	0	0	0	0	0	0	0	0	0
13722.58cfa831e4b0c9d6adf6ca93	1	0	0	0	0	0	1	0	0	0	0	0	0	0	0	0	0	0	0	0	0	0	0	0	0	0	0	0	0	0	0	0	0	0	0	0	0	0	0	0	0	0	0	0	0	0	0	0	0
13722.58cfa831e4b0c9d6adf6c931	1	0	0	2	0	0	0	0	0	0	0	0	0	0	0	0	0	0	0	0	0	0	0	0	0	0	1	0	0	0	0	0	0	0	0	0	0	0	0	0	0	0	0	0	0	0	0	0	0
13722.58cfa831e4b0c9d6adf6cd19	0	0	0	0	0	0	1	0	0	0	0	0	0	0	0	0	0	0	0	0	0	0	0	0	4	0	1	0	0	0	0	0	0	0	0	0	0	0	0	0	0	0	0	0	0	0	0	0	0
13722.58cfa82fe4b0c9d6adf6b8f4	1	0	0	1	0	0	0	0	0	0	0	0	0	0	0	0	0	0	0	0	0	0	0	0	4	0	0	0	0	0	0	0	0	0	0	0	0	0	0	0	0	0	0	0	0	0	0	0	0
13722.58cfa830e4b0c9d6adf6c1d4	0	0	0	0	0	0	0	0	0	0	0	0	0	0	1	0	0	0	0	0	0	0	0	0	0	0	5	0	0	0	0	0	0	0	0	0	0	0	0	0	0	0	0	0	0	0	0	0	0
13722.58cfa830e4b0c9d6adf6be94	10	0	0	0	0	0	1	0	0	1	0	2	0	0	1	0	1	0	0	0	0	0	0	0	0	0	1	0	0	0	0	0	0	0	1	0	0	14	0	0	0	0	0	0	0	0	0	0	0
13722.58cfa82fe4b0c9d6adf6b766	2	0	1	4	2	0	5	0	0	0	0	0	0	0	0	0	0	0	0	0	0	0	0	0	0	0	0	0	0	0	0	0	0	0	0	0	0	0	0	0	0	0	0	0	0	0	0	0	0
13722.58cfa832e4b0c9d6adf6d1b5	2	0	0	0	0	1	0	0	0	0	0	0	0	0	0	0	0	0	0	0	0	0	0	0	0	0	0	0	0	0	0	0	0	0	0	0	0	0	0	0	0	0	0	0	0	0	0	0	0
13722.58cfa82fe4b0c9d6adf6b988	0	0	0	0	0	0	0	0	0	0	1	0	0	0	0	0	0	0	0	0	0	1	0	0	0	0	0	0	0	0	0	0	0	0	0	0	0	0	0	0	0	0	0	0	0	0	0	0	0
13722.58cfa830e4b0c9d6adf6bc48	0	0	0	0	0	0	0	0	0	0	0	0	0	0	0	0	0	0	1	0	0	0	0	0	0	0	0	0	0	0	0	0	0	0	0	0	0	0	0	0	0	0	0	0	0	0	0	0	0
13722.58cfa832e4b0c9d6adf6cecd	0	0	0	0	0	0	0	0	0	0	0	0	0	0	0	0	0	0	0	0	0	0	0	0	0	0	0	0	0	0	0	0	0	0	0	0	0	0	0	0	0	0	0	0	0	0	0	0	0
13722.58cfa831e4b0c9d6adf6c61a	2	0	0	0	0	0	0	0	0	0	0	0	0	0	0	0	0	0	0	0	0	0	0	0	0	0	0	0	0	0	0	0	0	0	0	0	0	0	0	0	0	0	0	0	0	0	0	0	0
13722.58cfa832e4b0c9d6adf6ce96	0	0	0	0	0	0	2	0	0	0	0	0	0	0	0	0	0	0	0	0	0	0	0	0	0	0	0	0	0	0	0	0	0	0	0	0	0	0	0	0	0	0	0	0	0	0	0	0	0
13722.58cfa831e4b0c9d6adf6c481	0	0	0	0	1	0	1	0	0	0	1	0	1	0	29	0	0	0	0	0	0	0	0	2	0	0	0	0	1	0	0	0	0	1	1	0	0	67	2	0	0	0	0	0	0	0	0	0	0
13722.58cfa831e4b0c9d6adf6c822	1	0	0	2	1	0	1	0	0	0	1	0	1	0	0	0	2	0	0	0	0	0	0	11	0	0	1	0	0	0	0	0	0	0	0	0	0	0	0	0	0	0	0	0	0	0	0	0	0
13722.58cfa832e4b0c9d6adf6d208	11	0	1	1	1	0	0	0	0	0	0	0	0	0	0	0	1	0	1	0	0	0	0	1	3	0	0	0	0	0	0	0	0	0	0	0	0	1	0	0	0	0	0	0	0	0	0	0	0
13722.58cfa831e4b0c9d6adf6c45c	0	0	0	1	0	0	0	0	0	0	0	0	0	0	0	0	0	0	0	0	0	0	0	0	9	0	2	0	0	0	0	0	0	0	0	0	0	0	0	0	0	0	0	0	0	0	0	0	0
13722.58cfa831e4b0c9d6adf6cace	1	0	0	1	0	0	1	0	0	0	0	0	0	0	0	0	0	0	0	0	0	0	0	0	3	1	1	0	0	0	0	0	1	0	0	0	0	0	0	0	0	0	0	0	0	0	0	0	0
13722.58cfa832e4b0c9d6adf6cf7a	2	0	0	0	0	0	1	0	0	0	0	0	0	0	0	0	0	0	0	0	0	0	0	0	0	0	0	0	0	0	0	1	0	0	0	0	0	2	1	0	0	0	0	0	0	0	0	0	0
13722.58cfa831e4b0c9d6adf6c9c1	1	0	0	2	0	0	0	0	0	0	0	0	0	0	0	0	0	0	1	0	0	0	0	0	0	0	0	0	0	0	0	0	0	0	0	0	0	0	0	0	0	0	0	0	0	0	0	0	0
13722.58cfa831e4b0c9d6adf6cd97	0	0	0	0	0	0	0	0	0	0	0	0	0	0	0	0	0	0	0	0	0	0	0	0	0	0	0	0	0	0	0	0	0	0	0	0	0	0	0	0	0	0	0	0	0	0	0	0	0
13722.58cfa82fe4b0c9d6adf6b680	33	0	0	5	4	2	1	0	0	0	0	0	0	0	0	0	0	0	0	0	0	0	0	0	1	0	4	0	0	0	1	0	0	0	0	0	0	1	0	0	0	0	0	0	0	0	0	0	0
13722.58cfa830e4b0c9d6adf6c1a6	1	0	0	0	0	0	0	0	0	0	0	0	0	0	0	0	0	0	0	0	0	0	0	0	0	0	0	0	0	0	0	0	0	0	0	0	0	0	0	0	0	0	0	0	0	0	0	0	0
13722.58cfa830e4b0c9d6adf6c2db	3	0	0	1	0	0	0	0	0	0	0	0	0	0	0	0	1	0	1	0	0	0	0	5	0	0	1	1	1	20	4	1	0	2	55	0	0	44	18	5	2	99	37	0	142	0	0	0	0
13722.58cfa831e4b0c9d6adf6c82b	0	0	0	0	0	0	3	0	0	0	0	0	0	0	0	0	0	0	0	0	0	0	0	0	0	0	0	0	0	0	0	0	0	0	0	0	0	0	0	0	0	0	0	0	1	0	0	0	0
13722.58cfa830e4b0c9d6adf6bcc6	0	0	0	1	1	0	1	0	0	0	0	0	0	0	1	0	0	0	0	0	0	0	0	0	0	0	1	0	0	0	0	0	0	0	1	0	0	0	0	0	0	0	0	0	1	0	0	0	0
13722.58cfa830e4b0c9d6adf6c134	5	0	0	1	0	0	0	0	0	0	0	0	0	0	0	0	0	0	0	0	0	0	0	0	0	0	0	0	0	0	0	0	0	0	0	0	0	0	0	0	0	1	0	0	0	0	0	0	0
13722.58cfa832e4b0c9d6adf6d43c	0	0	1	0	0	0	0	0	0	0	0	0	0	0	0	0	0	0	0	0	0	0	0	0	1	1	0	0	0	0	0	0	0	0	0	0	0	0	0	0	0	0	0	0	0	0	0	0	0
13722.58cfa831e4b0c9d6adf6cdd0	0	0	0	1	0	0	0	0	0	0	0	0	0	0	0	0	0	0	0	0	0	0	0	0	0	0	0	0	0	0	0	0	0	0	0	0	0	0	0	0	0	0	0	1	0	0	0	0	0
13722.58cfa82fe4b0c9d6adf6b690	4	0	0	0	0	0	2	0	0	0	0	0	0	0	0	0	0	0	0	0	0	0	0	0	1	0	0	0	0	1	0	0	0	0	0	0	0	0	0	0	0	0	0	0	0	0	0	0	0
13722.58cfa832e4b0c9d6adf6d3cc	0	0	0	0	0	0	0	0	0	0	0	0	0	0	0	0	0	0	0	0	0	0	0	0	0	0	0	0	0	0	0	0	0	0	0	0	0	5	0	0	0	0	0	0	0	0	0	0	0
13722.58cfa831e4b0c9d6adf6c3ca	0	0	0	1	0	0	0	0	0	0	208	0	1	0	974	0	5	0	1	0	0	3	0	26	3	3	3	2	1	11	3	29	2	18	84	8	18	20352	583	0	4	0	0	201	0	0	0	0	0
13722.58cfa832e4b0c9d6adf6d10e	0	0	0	0	0	0	8	0	0	4	0	0	1	0	1	0	1	0	0	0	0	0	0	0	0	0	0	0	0	5	0	0	0	0	0	0	0	1	0	0	0	0	0	0	0	0	3	1	1
13722.58cfa831e4b0c9d6adf6c867	5	0	0	3	0	0	0	0	0	0	0	0	0	0	10	0	10	0	0	0	0	0	0	83	5	0	0	0	0	0	0	0	0	0	2	0	0	1	0	0	0	0	0	0	0	0	0	0	0
13722.58cfa832e4b0c9d6adf6d0d4	0	0	0	0	0	0	0	0	0	0	0	0	0	0	1	0	0	0	0	0	0	0	0	0	0	0	0	0	0	0	0	0	0	0	0	0	0	0	0	0	0	0	0	0	0	0	0	0	0
13722.58cfa832e4b0c9d6adf6cf7f	2	0	0	0	0	0	0	0	0	0	0	0	0	0	0	0	1	0	0	0	0	0	0	0	0	1	0	0	0	0	0	0	0	0	0	0	0	0	0	0	0	0	0	0	1	0	0	0	0
13722.58cfa830e4b0c9d6adf6be66	0	0	0	0	0	0	0	0	0	0	0	0	0	0	1	0	0	0	0	0	0	0	0	0	0	0	1	0	0	0	0	0	0	0	0	0	0	0	1	0	0	0	0	0	0	0	0	0	0
13722.58cfa831e4b0c9d6adf6c5b8	3	0	0	0	0	0	0	0	0	0	3326	0	15	0	6632	0	56	19	2	0	0	1	0	9	0	2	3	2	1	24	3	1159	1	1	70	7	2	1619	32	0	1	3	2	140	3	0	2	0	0
13722.58cfa831e4b0c9d6adf6c8ea	8	0	0	0	0	0	3	0	4	3	106757	3	348	3	66988	54	588	11	12	3	23	10	17	4728	65	12	40	35	25	508	27	779	20	27	1304	39	91	28588	611	5	52	7	9	9625	28	12	3	5	10
13722.58cfa831e4b0c9d6adf6c6be	2	0	0	0	0	0	0	0	0	0	6344	0	145	0	350	0	0	0	4	0	2	0	1	24	6	1	0	0	0	16	0	18	1	0	32	0	0	652	10	0	1	1	1	113	1	0	0	0	0
13722.58cfa830e4b0c9d6adf6c062	1	0	0	0	0	0	0	0	0	0	0	0	0	0	0	0	0	0	0	0	0	0	0	0	0	0	0	0	0	0	0	0	0	0	0	0	0	0	0	0	0	0	0	0	0	0	0	0	0
13722.58cfa831e4b0c9d6adf6c61d	2	0	0	1	0	0	0	0	0	0	0	0	0	0	0	0	0	0	0	0	0	0	0	0	0	0	0	0	0	0	0	0	0	0	0	0	0	0	0	0	0	0	0	0	0	0	0	0	0
13722.58cfa831e4b0c9d6adf6c37e	0	0	0	0	0	0	0	0	0	0	0	0	0	0	1	0	0	0	0	0	0	0	0	2	0	0	0	0	0	0	0	0	0	0	1	0	0	17	0	0	0	0	0	0	0	0	0	0	0
13722.58cfa831e4b0c9d6adf6c444	4	0	0	2	0	0	0	1	0	0	0	0	0	0	0	0	0	0	1	0	0	0	0	0	1	0	0	0	0	0	0	0	0	0	0	0	0	0	0	0	0	0	0	0	0	0	0	0	0
13722.58cfa830e4b0c9d6adf6bdce	0	0	0	0	0	0	0	0	0	0	0	0	0	0	0	0	0	0	0	0	0	0	0	0	0	0	0	0	0	0	0	0	0	0	0	0	0	0	0	0	0	0	0	0	0	0	0	0	0
13722.58cfa832e4b0c9d6adf6cf7e	0	0	0	0	0	0	0	0	0	0	0	0	0	0	0	0	0	0	0	0	0	1	0	0	0	0	0	0	0	0	0	0	0	0	1	0	0	0	0	0	0	0	0	0	0	0	0	0	0
13722.58cfa82fe4b0c9d6adf6b60d	15	0	1	6	1	0	3	0	0	0	0	0	0	0	1	0	3	0	0	0	0	0	0	4	1	0	2	0	0	1	0	0	0	0	5	0	0	3	0	0	0	1	0	0	0	0	0	0	0
13722.58cfa832e4b0c9d6adf6d04e	0	0	0	0	0	0	0	0	0	0	0	0	0	0	0	0	0	0	0	0	0	0	0	0	0	0	0	0	0	0	0	0	0	0	0	0	0	3	0	0	0	0	0	0	0	0	0	0	0
13722.58cfa831e4b0c9d6adf6c8e8	0	0	0	0	0	0	1	0	0	0	35	0	0	0	8	0	0	0	0	0	2	0	0	7	2	0	1	0	0	17	8	4	2	3	17	0	0	14313	36	5	1	10	14	4	22	0	0	0	1
13722.58cfa831e4b0c9d6adf6cad0	1	0	0	0	0	0	0	0	0	0	0	0	0	0	0	0	0	0	0	0	0	0	0	0	0	0	1	0	0	0	0	0	0	0	0	0	0	0	0	0	0	0	0	0	0	0	0	0	0
13722.58cfa82fe4b0c9d6adf6b686	0	9	0	0	0	0	0	0	0	0	0	0	0	0	0	0	0	0	0	0	0	0	0	0	0	0	0	0	0	0	0	0	0	0	0	0	0	0	1	0	0	0	0	0	0	0	0	1	0
13722.58cfa831e4b0c9d6adf6cce2	28	0	0	0	0	0	0	0	0	0	0	0	0	0	1	0	4	0	0	0	0	0	0	2	0	0	0	0	0	0	0	1	0	0	1	0	0	2	0	0	0	0	0	2	0	0	0	0	0
13722.58cfa831e4b0c9d6adf6ccdf	0	0	0	0	0	0	0	0	0	0	0	0	1	0	0	0	0	0	0	0	0	0	0	0	0	0	0	0	0	0	0	0	0	0	0	0	0	0	0	0	0	0	0	0	0	0	0	0	0
13722.58cfa831e4b0c9d6adf6c803	1	0	1	0	0	0	0	0	0	0	0	0	0	0	0	0	0	0	0	0	0	0	0	0	1	0	0	0	0	0	0	0	0	0	0	0	0	1	0	0	0	0	0	0	0	0	0	0	0
13722.58cfa830e4b0c9d6adf6c214	10	0	456	0	1	0	0	0	0	0	4	0	1	0	69	0	0	0	0	0	0	0	0	1	2	0	0	0	0	0	1	6	0	0	1	0	0	273	2	0	0	1	0	9	0	0	0	0	0
13722.58cfa82fe4b0c9d6adf6b880	1	0	0	2	0	0	0	0	0	0	0	0	0	0	1	0	1	0	0	0	0	0	0	1	0	0	0	0	0	1	0	0	0	0	0	0	0	1	0	0	0	0	0	0	0	0	0	0	0
13722.58cfa831e4b0c9d6adf6cd9c	0	0	0	1	0	0	0	0	0	0	0	0	0	0	0	0	0	0	0	0	0	0	0	0	0	0	0	0	0	0	0	0	0	0	0	0	0	0	0	0	0	0	0	0	0	0	0	0	0
13722.58cfa832e4b0c9d6adf6d5b2	0	0	0	0	0	0	0	0	0	0	9	0	12	0	1	0	0	0	0	0	0	4	0	15	0	0	0	0	0	0	0	0	0	0	0	0	0	13	0	0	0	0	0	1	0	0	0	0	0
13722.58cfa831e4b0c9d6adf6cd4a	0	0	0	0	0	0	0	0	0	0	0	0	0	0	1	0	0	0	0	0	0	0	0	0	0	0	1	0	0	0	0	0	0	0	0	0	0	0	0	0	0	0	0	0	0	0	0	0	0
13722.58cfa832e4b0c9d6adf6d018	3	0	0	0	0	0	0	0	0	0	0	0	1	0	0	0	0	0	0	0	0	0	0	0	1	0	1	0	0	0	0	0	0	0	0	0	0	1	0	0	0	0	0	0	0	0	0	0	0
13722.58cfa832e4b0c9d6adf6ceb1	2	0	0	0	0	0	0	0	0	0	0	0	0	0	0	0	0	0	0	0	0	0	0	0	0	0	0	0	0	0	0	0	0	0	0	0	0	0	0	0	0	0	0	0	0	0	0	0	0
13722.58cfa831e4b0c9d6adf6c885	1	0	0	4	0	0	0	0	0	0	0	0	0	0	1	0	0	0	0	0	0	0	0	2	0	0	1	0	0	0	0	0	0	0	1	0	0	1	0	0	0	0	0	0	0	0	0	0	0
13722.58cfa832e4b0c9d6adf6ceb4	1	0	0	0	0	0	0	0	0	0	0	0	0	0	0	0	0	0	0	0	0	0	0	0	0	0	0	0	0	0	0	0	0	0	0	0	0	0	0	0	0	0	0	0	0	0	0	0	0
13722.58cfa832e4b0c9d6adf6d1ea	0	0	0	1	0	0	0	0	0	0	0	0	1	0	0	0	0	0	0	0	0	0	0	0	0	0	0	0	0	0	0	0	0	0	0	0	0	0	0	0	0	0	0	0	0	0	0	0	0
13722.58cfa830e4b0c9d6adf6c25a	1	0	0	0	0	0	0	0	0	0	0	0	0	0	0	0	0	0	0	0	0	0	0	0	1	0	3	0	0	0	0	0	0	0	0	0	0	1	0	0	0	0	0	0	0	0	0	0	0
13722.58cfa832e4b0c9d6adf6d1c8	3	0	0	0	1	0	0	0	0	0	0	0	0	0	0	0	0	0	0	0	0	0	0	0	0	0	0	0	0	0	0	0	0	0	0	0	0	1	1	0	0	0	0	0	0	0	0	0	0
13722.58cfa830e4b0c9d6adf6bf28	3	0	0	2	0	0	0	0	0	0	0	0	0	0	0	0	0	0	1	0	0	0	0	1	0	0	0	0	0	0	0	0	0	0	0	0	0	11	0	0	0	0	0	0	0	0	0	0	0
13722.58cfa832e4b0c9d6adf6cf0a	1	0	1	2	0	0	0	0	0	0	0	0	0	0	0	0	0	0	0	0	0	0	0	0	0	0	0	0	0	0	0	0	0	0	0	0	0	0	0	0	0	0	0	0	0	0	0	0	0
13722.58cfa831e4b0c9d6adf6ccb6	1	0	0	0	0	0	0	0	0	0	0	0	0	0	0	0	0	0	0	0	0	0	0	0	0	0	0	0	0	0	0	0	0	0	0	0	0	1	0	0	0	0	0	0	0	0	0	0	0
13722.58cfa831e4b0c9d6adf6c53a	2	0	0	0	0	0	0	0	0	0	0	0	0	0	0	0	0	0	0	0	0	0	0	0	0	0	0	0	0	0	0	0	0	0	0	0	0	0	2	0	0	0	0	0	0	0	0	0	0
13722.58cfa830e4b0c9d6adf6c02e	0	0	0	0	0	0	0	0	0	0	0	0	0	0	1	0	0	0	0	0	0	0	0	0	0	0	0	0	0	0	0	0	0	0	0	0	0	0	0	0	0	0	1	0	0	0	0	0	0
13722.58cfa82ee4b0c9d6adf6af8e	16	0	0	0	0	0	1	0	0	0	1	0	1	0	0	0	0	0	0	0	0	1	0	0	0	0	1	0	0	0	0	0	0	0	0	0	0	0	0	0	0	0	0	0	1	0	0	0	0
13722.58cfa831e4b0c9d6adf6c3f0	0	0	0	0	0	0	0	0	0	0	0	0	0	0	0	0	0	0	0	0	0	0	0	0	0	0	0	0	0	0	0	0	0	0	0	0	0	0	9	0	0	0	0	0	0	0	0	0	0
13722.58cfa832e4b0c9d6adf6cf46	0	0	0	0	0	1	0	0	0	0	0	0	0	0	0	0	0	0	0	0	0	0	0	0	0	0	0	0	0	0	0	0	0	0	0	0	0	0	0	0	0	0	0	0	0	0	0	0	0
13722.58cfa831e4b0c9d6adf6cdb6	5	0	0	0	0	0	0	0	0	0	0	0	0	0	0	0	0	0	0	0	0	0	0	0	0	0	0	0	0	0	0	0	0	0	0	0	0	0	0	0	0	0	0	0	0	0	0	0	0
13722.58cfa832e4b0c9d6adf6ceac	0	0	0	0	0	0	0	0	0	0	2	0	0	0	18	0	0	0	0	0	0	0	0	0	0	0	0	0	0	0	0	0	0	0	1	0	0	2	0	0	0	0	0	2	0	0	0	0	0
13722.58cfa831e4b0c9d6adf6c34a	0	0	0	0	0	0	0	0	0	0	0	0	0	0	284	0	24	0	0	0	0	1	0	2	0	0	1	0	0	2	1	7	0	3	9	0	0	1754	5	0	0	0	0	33	0	0	0	0	0
13722.58cfa831e4b0c9d6adf6c7a2	5	0	0	0	0	1	1	0	0	0	5	0	1	0	514	1	59	0	0	0	0	0	0	19	0	0	0	0	0	1	0	9	0	0	0	0	0	910	3	0	0	0	0	18	0	0	0	0	0
13722.58cfa831e4b0c9d6adf6c7fc	0	0	0	0	0	0	3	0	2	0	11464	3	252	5	108960	51	11263	12	6	2	25	0	18	10956	42	10	90	22	31	165	55	2073	4	28	3756	42	69	167084	619	16	3	22	25	8264	311	12	16	12	42
13722.58cfa830e4b0c9d6adf6bee4	0	0	0	1	0	0	0	0	0	0	0	0	0	0	0	0	0	0	0	0	0	0	0	0	0	0	1	0	0	0	0	0	0	0	0	0	0	0	0	0	0	0	0	0	0	0	0	0	0
13722.58cfa831e4b0c9d6adf6c3b8	1	0	0	0	0	0	0	0	0	0	91	0	1	0	860	0	9	0	0	0	0	0	0	30	0	0	3	0	1	8	1	24	1	5	56	3	6	9482	97	0	1	0	0	150	1	0	0	0	0
13722.58cfa82fe4b0c9d6adf6b6c1	2	0	0	0	0	0	0	0	0	0	0	0	0	0	1	0	0	0	0	0	0	0	0	1	1	0	0	0	0	0	0	0	0	0	2	0	0	1	0	0	0	0	0	0	0	0	0	0	0
13722.58cfa82ee4b0c9d6adf6ae56	47	0	1	16	9	0	1	0	0	0	0	0	0	0	0	0	0	0	0	0	0	0	0	0	1	0	2	0	0	1	0	0	0	0	0	0	0	0	0	0	0	0	0	0	1	0	0	0	0
13722.58cfa831e4b0c9d6adf6cc76	0	0	0	0	0	0	1	0	0	0	0	0	0	0	28	0	0	0	0	0	0	0	0	0	1	0	0	0	0	0	0	1	0	0	3	0	0	4	1	2	0	16	6	0	22	0	0	0	0
13722.58cfa831e4b0c9d6adf6c7de	0	0	0	0	0	0	0	0	0	0	0	0	0	0	0	0	0	0	0	0	0	0	0	0	0	0	0	0	0	0	0	0	0	0	0	0	0	0	0	0	0	0	0	0	0	0	0	0	0
13722.58cfa831e4b0c9d6adf6c5b3	94	0	1	9	0	0	0	0	0	0	3	0	0	0	9	0	6	0	2	0	0	0	0	15	0	0	3	0	0	0	0	2	0	0	3	0	0	8	0	0	0	0	0	1	0	0	0	0	0
13722.58cfa830e4b0c9d6adf6c128	4	0	0	0	0	0	0	0	0	0	0	0	0	0	0	0	0	0	0	0	0	0	0	0	0	0	0	0	0	1	0	0	0	0	0	0	0	0	0	0	0	0	0	0	0	0	0	0	0
13722.58cfa830e4b0c9d6adf6c236	6	0	0	1	0	0	1	0	0	0	1	0	0	0	0	0	0	0	0	0	0	1	0	0	0	0	0	0	0	0	0	0	0	0	0	0	0	1	0	0	0	0	0	0	0	0	0	0	0
13722.58cfa831e4b0c9d6adf6cd76	0	0	0	0	0	1	1	0	0	0	0	0	0	0	0	0	0	0	0	0	0	0	0	0	7	0	0	0	0	0	0	0	0	0	0	0	0	1	0	0	0	0	0	0	0	0	1	0	0
13722.58cfa831e4b0c9d6adf6cbfc	0	0	0	0	0	0	0	0	0	0	0	0	0	0	0	0	0	0	0	0	0	0	0	0	0	0	0	0	0	0	0	0	0	0	0	0	0	0	0	0	0	0	0	0	0	0	0	0	0
13722.58cfa82fe4b0c9d6adf6b62c	1	0	0	0	0	0	1	0	0	0	0	0	0	0	1	0	0	0	0	0	0	0	0	0	1	0	1	0	0	0	0	0	0	0	0	0	0	0	0	0	0	0	0	0	1	0	0	0	0
13722.58cfa82fe4b0c9d6adf6b7ca	0	0	0	0	1	0	0	0	0	0	0	0	1	0	1	0	0	0	0	0	0	0	0	0	0	1	0	0	0	0	0	0	0	1	0	0	0	0	0	0	0	0	0	0	0	0	0	0	0
13722.58cfa831e4b0c9d6adf6c5f4	10	0	0	2	0	0	0	0	0	0	0	0	0	0	0	0	0	0	0	0	0	1	0	0	0	0	2	0	0	0	0	0	0	0	0	0	0	1	0	0	0	0	0	0	0	0	0	0	0
13722.58cfa830e4b0c9d6adf6bdd0	6	0	0	0	0	0	0	0	0	0	0	0	0	0	1	0	0	0	0	0	0	0	0	0	2	0	1	0	0	1	0	0	0	0	0	0	0	0	0	0	0	0	0	0	0	0	0	0	0
13722.58cfa831e4b0c9d6adf6c576	5	0	0	0	0	0	0	0	0	0	0	0	0	0	0	0	0	0	0	0	0	0	0	0	0	0	0	0	0	0	0	0	0	0	0	0	0	1	0	0	0	0	0	0	0	0	0	0	0
13722.58cfa831e4b0c9d6adf6cb25	0	0	0	0	0	0	0	0	0	0	0	0	0	0	0	0	0	0	0	0	0	0	0	0	0	0	2	0	0	0	0	0	0	0	0	0	0	0	0	0	0	0	0	0	0	0	0	0	0
13722.58cfa832e4b0c9d6adf6ce58	0	0	0	0	0	0	0	0	0	0	0	0	0	0	0	0	0	0	0	0	0	0	0	0	1	1	1	0	0	0	0	0	0	0	0	0	0	0	0	0	0	0	0	0	0	0	0	0	0
13722.58cfa831e4b0c9d6adf6c670	2	0	0	0	0	0	0	0	0	0	0	0	0	0	0	0	0	0	0	0	0	0	0	0	0	0	1	0	0	0	0	0	0	0	0	0	0	2	0	1	0	0	0	0	0	0	0	0	0
13722.58cfa832e4b0c9d6adf6ce22	1	0	0	0	0	0	0	0	0	0	0	0	0	0	0	0	0	0	0	0	0	0	0	0	0	0	0	0	0	0	0	0	0	0	0	0	0	0	0	0	0	0	0	0	0	0	0	0	0
13722.58cfa82fe4b0c9d6adf6b648	2	0	0	4	4	0	0	0	0	0	0	0	0	0	0	0	0	0	0	0	0	0	0	0	0	0	0	0	0	0	0	0	0	0	0	0	0	0	1	0	0	0	0	0	0	0	0	0	0
13722.58cfa831e4b0c9d6adf6c7c8	0	0	0	0	0	0	0	0	0	0	0	0	0	0	0	0	0	0	1	0	0	0	0	0	1	0	0	0	0	0	0	1	0	0	0	0	0	0	0	0	0	0	0	1	0	0	0	0	0
13722.58cfa832e4b0c9d6adf6d1a4	0	0	0	0	0	0	0	0	0	2	1310	0	17	2	14869	7	5921	3	0	0	0	1	0	67	3	0	14	4	0	5	2	49	1	19	144	13	8	113859	714	3	6	10	21	273	9	1	0	1	1
13722.58cfa830e4b0c9d6adf6c31e	0	0	0	0	0	0	0	0	0	0	0	0	0	0	0	0	0	0	0	0	0	0	0	0	0	0	0	0	0	0	0	0	0	0	0	0	0	0	0	0	0	0	0	0	0	0	0	0	0
13722.58cfa832e4b0c9d6adf6cfaa	0	0	0	0	0	0	0	0	0	0	0	0	0	0	0	0	0	0	0	0	0	1	0	0	6	0	1	0	0	0	0	0	0	0	0	0	0	0	0	0	0	1	0	0	0	0	0	0	0
13722.58cfa832e4b0c9d6adf6cf8b	1	0	0	0	0	0	1	0	0	0	1	0	1	0	0	0	0	0	0	0	0	0	0	0	6	0	0	0	0	1	0	0	0	0	0	0	0	1	0	0	0	0	0	0	0	0	0	0	0
13722.58cfa831e4b0c9d6adf6c942	11	0	0	0	0	0	0	0	0	0	0	0	0	0	1	0	0	0	0	0	0	0	0	0	0	0	0	0	0	0	0	0	0	0	0	0	0	0	1	0	0	0	0	0	0	0	0	0	0
13722.58cfa832e4b0c9d6adf6cf2b	0	0	0	1	0	0	0	0	0	0	0	0	0	0	0	0	0	0	0	0	0	0	0	0	4	2	2	0	0	0	0	0	0	0	0	0	0	0	0	0	0	0	0	0	0	0	0	0	0
13722.58cfa831e4b0c9d6adf6c594	0	0	0	0	0	0	0	0	0	0	0	0	0	0	0	0	0	0	0	0	0	0	0	0	0	0	0	0	0	0	0	0	0	0	0	0	0	0	0	0	0	0	0	0	0	0	0	0	0
13722.58cfa830e4b0c9d6adf6bf40	0	0	0	0	0	0	0	0	0	0	0	0	0	0	0	0	1	0	0	1	0	0	0	0	0	0	1	0	0	0	0	0	0	0	0	0	0	0	0	0	0	0	0	0	0	0	0	0	0
13722.58cfa832e4b0c9d6adf6cfae	2	0	0	0	1	0	0	0	0	0	0	0	0	0	0	0	0	0	0	0	0	0	0	0	0	0	1	0	0	0	0	0	0	0	0	0	0	0	0	0	0	0	0	0	0	0	0	0	0
13722.58cfa832e4b0c9d6adf6d22e	0	0	0	2	0	0	0	0	0	0	0	0	1	0	0	0	0	0	0	0	0	0	0	0	6	0	0	0	0	0	0	0	0	0	0	0	0	0	0	0	0	0	0	0	0	0	0	0	0
13722.58cfa831e4b0c9d6adf6c7cb	0	0	1570	0	0	0	1	0	0	0	11	2	8	0	69368	2	48	0	3	0	3	0	1	3781	3	3	6	3	3	6	3	1620	0	3	29629	4	3	17672	104	0	4	1	1	1598	5	4	2	0	5
13722.58cfa82fe4b0c9d6adf6b8dc	0	0	0	0	0	0	0	0	0	0	0	0	0	0	0	0	0	0	0	0	0	0	0	0	4	0	0	0	0	0	0	0	0	0	0	0	0	0	0	0	0	0	0	0	0	0	0	0	0
13722.58cfa82fe4b0c9d6adf6b6f8	19	1	0	0	1	0	7	0	0	0	2	0	1	0	6	1	3	0	0	0	0	1	0	0	1	1	1	0	0	0	0	1	0	0	1	0	0	1	0	0	1	0	0	1	0	0	0	0	0
13722.58cfa831e4b0c9d6adf6cd96	7	0	1	0	0	0	2	0	0	0	0	0	0	0	0	0	0	0	0	0	0	0	0	0	1	0	0	0	0	0	0	0	0	0	0	0	0	1	0	1	0	0	0	0	0	0	0	0	0
13722.58cfa832e4b0c9d6adf6d07a	5	0	0	1	2	0	0	0	0	0	0	0	0	0	0	0	0	0	0	0	0	0	0	0	6	1	1	1	0	0	0	0	0	0	0	0	0	0	0	0	0	0	0	0	0	0	0	0	0
13722.58cfa830e4b0c9d6adf6bf44	0	0	0	5	0	0	0	0	0	0	0	0	0	0	0	0	0	0	0	0	0	0	0	6	0	0	0	0	0	0	0	0	0	0	0	0	0	1	0	0	0	0	0	0	0	0	1	0	0
13722.58cfa831e4b0c9d6adf6c6de	4	0	0	0	0	0	0	0	0	0	0	0	0	0	4	0	2	0	0	0	0	0	0	0	0	0	0	0	0	0	0	0	0	0	1	0	0	0	0	0	0	0	0	0	0	0	0	0	0
13722.58cfa831e4b0c9d6adf6c85a	35	0	0	9	0	1	7	0	0	0	0	0	0	1	5	0	3	0	0	0	0	0	0	55	3	0	3	0	0	0	0	0	0	0	4	0	0	2	0	0	0	1	0	0	0	0	1	0	0
13722.58cfa82fe4b0c9d6adf6b669	3	0	0	0	1	0	1	0	0	0	0	0	0	0	0	0	0	0	0	0	0	0	0	0	0	0	0	0	0	0	0	0	0	0	0	0	0	0	0	0	0	0	0	1	0	0	0	0	0
13722.58cfa832e4b0c9d6adf6d128	0	0	0	0	0	0	0	0	0	0	0	0	0	0	0	0	0	0	0	0	0	0	0	0	0	0	0	0	0	0	0	0	0	0	0	0	0	0	0	0	0	0	0	0	0	0	0	0	0
13722.58cfa831e4b0c9d6adf6c65d	10	0	0	2	0	0	0	0	0	0	0	0	0	0	0	0	0	0	0	0	0	1	0	0	0	0	2	0	0	0	0	0	0	0	0	0	0	1	0	0	0	0	0	0	0	0	0	0	0
13722.58cfa832e4b0c9d6adf6cf82	2	0	0	0	1	0	0	0	0	0	0	0	0	0	0	0	0	0	0	0	0	0	0	0	0	0	1	0	0	0	0	0	0	0	0	0	0	0	0	0	0	0	0	0	0	0	0	0	0
13722.58cfa831e4b0c9d6adf6c389	0	0	0	0	0	0	0	0	0	0	0	0	0	0	0	0	0	0	0	0	0	0	0	0	0	0	0	0	0	0	0	0	0	0	0	0	0	1	0	0	0	0	0	0	0	0	0	0	0
13722.58cfa831e4b0c9d6adf6c702	0	0	1	1	1	0	0	0	1	0	2911	0	2	0	620	1	24	0	0	0	0	0	0	233	0	0	0	2	0	1	2	76	0	3	204	1	0	4897	747	0	2	0	2	396	1	2	0	0	0
13722.58cfa831e4b0c9d6adf6c3d6	0	0	0	0	0	0	0	0	0	0	2	0	0	0	22	0	0	0	0	0	0	0	0	0	0	0	0	0	0	0	0	1	0	0	2	0	0	314	11	0	0	0	0	3	0	0	0	0	0
13722.58cfa831e4b0c9d6adf6c6f2	1	0	0	2	0	0	1	0	0	0	68	0	1	1	10	0	11	0	0	0	0	0	0	21	0	1	2	0	0	0	0	19	0	0	11	0	0	44	1	0	0	0	0	9	0	0	0	0	0
13722.58cfa830e4b0c9d6adf6becf	1	0	0	0	1	0	0	0	0	0	0	0	1	0	0	0	0	0	0	0	0	0	0	0	0	0	25	0	0	0	0	0	0	0	0	0	0	1	0	0	0	0	0	0	0	0	0	0	0
13722.58cfa832e4b0c9d6adf6cfdc	0	0	0	0	0	0	0	0	0	0	0	0	0	0	0	0	0	0	0	0	0	0	0	0	0	0	0	0	0	0	0	0	0	0	0	0	0	0	0	0	0	0	0	0	0	0	0	0	0
13722.58cfa832e4b0c9d6adf6ce66	1	0	0	0	0	0	0	0	0	0	0	0	0	0	0	0	0	0	0	0	0	0	0	0	0	0	0	0	0	0	0	0	0	0	0	0	0	0	0	0	0	1	0	0	0	0	0	0	0
13722.58cfa832e4b0c9d6adf6d1ce	0	0	0	0	0	0	15	0	0	0	0	0	17	0	0	0	0	0	0	0	0	0	0	0	10	1	2	0	0	0	0	0	0	0	0	0	0	0	0	0	0	0	0	0	0	0	0	0	0
13722.58cfa830e4b0c9d6adf6c29c	2	0	0	0	0	0	2	0	0	0	0	0	0	0	7	0	0	0	0	0	0	0	0	0	0	0	0	0	0	0	0	0	0	0	2	0	0	1	28	0	0	0	0	0	1	0	0	0	0
13722.58cfa831e4b0c9d6adf6c4ae	2	0	0	0	0	0	0	0	0	0	0	0	0	0	2	0	2	0	0	0	0	0	0	4	0	0	0	0	0	0	0	1	0	0	0	0	0	0	0	0	0	0	0	1	0	0	0	0	0
13722.58cfa831e4b0c9d6adf6c740	2	0	0	1	0	0	0	0	0	0	0	0	0	0	0	0	0	0	0	0	0	0	0	0	10	0	2	0	0	0	0	0	0	0	0	0	0	0	0	0	0	0	0	0	0	0	0	0	0
13722.58cfa830e4b0c9d6adf6c208	9	0	0	1	0	0	0	0	3	0	2278	1	88	3	10643	8	8361	67	20	5	238	6	12	88804	105	107	731	34	42	104	38	1027	5	7	4067	20	34	15956	302	6	20	232	80	582	78	4	4	2	13
13722.58cfa831e4b0c9d6adf6c6f0	4	0	0	0	0	0	0	0	0	1	7	0	10	1	16	0	12	1	13	0	0	0	8	29	21	7	20	6	1	6	10	89	4	2	69	4	2	28947	271	24	0	46	4	431	4	3	7	0	9
13722.58cfa831e4b0c9d6adf6c3b0	1	0	0	0	0	0	0	0	0	0	0	0	0	0	0	0	0	0	0	0	0	0	0	0	0	0	0	0	0	0	0	0	0	0	0	0	0	0	0	0	0	0	0	0	0	0	0	0	0
13722.58cfa830e4b0c9d6adf6c2a8	6	0	0	2	0	0	1	0	0	0	0	0	0	0	0	0	1	0	1	0	0	0	0	0	0	0	0	0	0	0	0	0	0	0	0	0	0	4	0	0	0	0	0	0	1	0	0	0	0
13722.58cfa832e4b0c9d6adf6d0ce	0	0	0	0	0	0	0	0	0	0	0	0	0	0	0	0	0	0	0	0	0	0	0	0	0	1	2	0	0	0	0	0	0	0	0	0	0	0	0	0	0	0	0	0	0	0	0	0	0
13722.58cfa832e4b0c9d6adf6d188	1	0	0	0	0	0	0	0	0	0	0	0	0	0	5	0	0	0	0	0	0	0	0	1	0	0	0	0	0	0	0	0	0	0	0	0	0	0	4	0	0	0	0	1	0	0	0	0	0
13722.58cfa832e4b0c9d6adf6ceea	1	1	1	5	0	0	0	0	0	0	0	0	0	0	0	0	0	0	0	0	0	0	0	0	0	0	0	0	0	0	0	0	0	0	0	0	0	0	0	0	0	0	0	0	0	0	0	0	0
13722.58cfa831e4b0c9d6adf6c7f7	0	0	0	0	0	0	1	0	0	0	0	0	0	0	0	0	0	0	0	0	0	0	0	0	0	0	0	0	0	0	0	0	0	0	0	0	0	0	0	0	0	0	0	0	0	0	0	0	0
13722.58cfa830e4b0c9d6adf6c136	3	0	0	2	0	0	0	0	0	0	0	0	0	0	0	0	0	0	0	0	0	0	0	0	0	0	0	0	0	0	0	0	0	0	0	0	0	0	0	0	0	0	0	0	0	0	0	0	0
13722.58cfa832e4b0c9d6adf6cfa2	1	0	0	0	0	0	0	0	0	0	0	0	0	0	0	0	0	0	0	0	0	0	0	0	0	0	1	0	0	0	0	0	0	0	0	0	0	0	0	0	0	0	0	0	0	0	0	0	0
13722.58cfa831e4b0c9d6adf6c73a	0	0	0	1	0	0	0	0	0	0	0	0	0	0	431	0	76	0	0	0	0	0	0	2	0	0	0	0	0	0	0	1	0	0	0	0	0	9	0	0	0	0	0	2	0	0	0	0	0
13722.58cfa830e4b0c9d6adf6c2aa	4	0	0	1	1	0	1	0	0	0	279	2	16	0	9319	3	49	2	1	0	1	1	0	6	3	0	3	0	0	6	4	25	2	0	74	0	0	1057	38	1	2	1	0	178	2	0	0	0	0
13722.58cfa831e4b0c9d6adf6ca01	0	0	1	0	0	0	1	0	0	0	0	0	5	1	35325	0	643	0	0	0	1	1	0	27252	2	0	1	0	1	0	1	2	0	0	4	0	0	204	1	0	1	0	0	308	2	0	0	0	0
13722.58cfa831e4b0c9d6adf6cbd9	0	0	0	2	0	0	0	0	0	0	0	0	0	0	0	0	0	0	0	0	0	0	0	0	0	0	0	0	0	0	0	0	0	0	0	0	0	0	0	0	0	0	0	0	0	0	0	0	0
13722.58cfa831e4b0c9d6adf6cc08	1	0	0	0	0	0	0	0	0	0	0	0	0	0	2	0	0	0	0	0	0	0	0	0	0	0	0	0	0	0	0	0	0	0	0	0	0	0	0	0	0	0	0	0	0	0	0	0	0
13722.58cfa832e4b0c9d6adf6d396	1	0	0	0	0	0	0	0	0	0	0	0	0	0	24	0	1	0	0	0	0	0	0	1	0	0	0	0	0	0	0	0	0	0	0	0	0	0	0	0	0	0	0	0	0	0	0	0	0
13722.58cfa82fe4b0c9d6adf6b748	4	0	0	0	0	0	0	0	0	0	0	0	0	0	1	0	0	0	1	0	0	0	0	0	0	0	0	0	0	0	0	0	0	0	0	0	0	1	0	0	0	0	0	0	1	0	0	0	0
13722.58cfa82fe4b0c9d6adf6b6fc	3	0	0	3	0	0	0	0	0	0	0	0	0	0	1	0	0	0	0	0	0	0	0	0	0	0	0	0	0	0	0	1	0	0	0	0	0	0	2	0	0	0	0	0	1	0	0	0	0
13722.58cfa831e4b0c9d6adf6c78a	0	0	1	0	0	0	1	0	0	0	2	0	0	0	0	0	1	0	0	0	0	0	1	5	0	0	1	0	1	0	0	6	0	0	1	0	0	831	12	9	1	110	11	331	28	1	0	0	0
13722.58cfa832e4b0c9d6adf6d22a	1	0	0	0	0	0	0	0	0	0	0	0	0	0	0	0	0	0	0	0	0	0	0	0	0	0	0	0	0	0	0	0	0	0	0	0	0	0	0	0	0	0	0	0	0	0	0	0	0
13722.58cfa832e4b0c9d6adf6d03c	0	0	0	0	0	0	0	0	0	0	0	0	0	0	0	0	0	0	0	0	0	0	0	0	0	0	0	0	0	0	0	0	0	0	0	0	0	0	0	0	0	0	0	0	0	0	0	0	0
13722.58cfa832e4b0c9d6adf6d57a	0	0	1	0	0	0	0	0	0	0	0	0	8	0	0	0	0	0	0	0	0	0	0	1	0	0	3	0	0	0	0	0	0	0	1	0	0	1236	1	0	0	0	0	0	0	0	0	0	0
13722.58cfa830e4b0c9d6adf6beea	0	0	0	0	1	0	0	0	0	0	0	0	0	0	0	0	0	0	0	0	0	0	0	0	1	0	0	0	0	0	0	0	0	0	0	0	0	1	0	0	0	0	0	0	0	0	0	0	0
13722.58cfa832e4b0c9d6adf6d194	2	0	0	1	0	1	1	0	0	0	0	0	0	0	0	0	1	0	0	0	0	0	0	1	1	0	0	0	0	0	0	0	0	0	0	0	0	2	0	0	0	0	0	0	0	0	0	0	0
13722.58cfa831e4b0c9d6adf6c8eb	1	0	0	5	0	0	0	0	0	0	28	0	1	0	193	0	469	0	0	0	0	0	0	115	1	0	5	0	0	1	0	129	0	0	5	0	0	163	2	0	0	0	0	6	0	0	0	0	0
13722.58cfa831e4b0c9d6adf6c8c4	2	0	0	0	0	0	0	0	0	0	29	1	38	0	148878	10	795	1	0	1	5	0	3	34244	5	2	16	3	0	5	0	85	0	2	96	2	2	3992	14971	0	11	4	2	7588	11	6	0	1	5
13722.58cfa831e4b0c9d6adf6c5e2	2	0	5	0	0	0	0	0	0	0	0	0	0	0	1	0	2	0	0	0	0	0	0	2	0	0	0	0	0	0	0	0	0	0	0	0	0	3	0	0	0	0	0	0	1	0	0	0	0
13722.58cfa831e4b0c9d6adf6cba8	1	0	0	0	0	0	0	0	0	0	0	0	0	0	0	0	0	0	0	0	0	0	0	0	0	0	0	0	0	0	0	0	0	0	0	0	0	0	0	0	0	0	0	0	0	0	0	0	0
13722.58cfa831e4b0c9d6adf6c5da	0	0	0	1	0	0	0	0	0	0	0	0	0	0	0	0	0	0	0	0	0	0	0	0	0	0	1	0	0	0	0	0	0	0	0	0	0	0	0	0	0	0	0	0	0	0	0	0	0
13722.58cfa831e4b0c9d6adf6c57b	0	0	0	0	0	0	0	0	0	0	78	0	1	0	171	0	3	0	0	0	0	0	0	0	0	0	0	0	0	0	0	206	0	1	3	0	0	516	410	0	0	0	0	1	0	0	0	0	1
13722.58cfa831e4b0c9d6adf6ca71	0	0	0	0	0	0	1	0	0	0	0	0	0	0	0	0	0	0	0	0	0	0	0	0	0	0	0	0	0	0	0	0	0	0	0	0	0	0	0	0	0	0	0	0	0	0	0	0	0
13722.58cfa832e4b0c9d6adf6cec0	0	0	0	0	0	0	0	0	0	0	0	0	0	0	0	0	0	0	0	0	0	0	0	0	0	0	1	0	0	0	0	0	0	0	0	0	0	0	0	0	0	0	0	0	0	0	0	0	0
13722.58cfa831e4b0c9d6adf6c5ed	0	0	28	1	0	0	0	0	0	0	1	0	2	0	1	0	1	1	0	0	0	0	0	0	0	0	0	0	0	0	0	0	0	0	0	0	0	1	0	0	0	0	0	3	2	0	0	0	0
13722.58cfa831e4b0c9d6adf6c671	3	0	0	0	0	0	1	0	0	0	0	0	0	0	0	0	0	0	0	0	0	0	0	0	1	0	1	0	0	0	0	0	0	0	0	0	0	0	0	0	0	0	0	0	0	0	0	0	0
13722.58cfa830e4b0c9d6adf6c1a0	1	0	0	1	0	0	0	0	0	0	10	0	1	0	71	2	799	35	3	0	1	0	1	0	0	0	0	0	0	1	0	12	0	1	15	1	0	8611	11	2	0	1	6	19	2	3	0	0	2
13722.58cfa831e4b0c9d6adf6c366	0	0	0	0	0	0	0	0	0	0	0	0	0	0	3	0	0	0	0	0	0	0	0	0	0	0	0	0	0	0	0	0	0	0	0	0	0	15	0	0	0	0	0	0	0	0	0	0	0
13722.58cfa82fe4b0c9d6adf6b5f1	0	0	0	0	0	0	5	0	0	0	0	0	0	0	1	0	0	0	0	0	0	0	0	0	0	0	2	0	0	0	0	0	0	0	0	0	0	0	0	0	0	0	0	0	0	0	0	0	0
13722.58cfa831e4b0c9d6adf6c91f	2	0	0	1	0	0	1	0	0	0	0	0	0	0	1	0	1	0	0	0	0	0	0	0	0	1	1	0	0	0	0	1	0	0	0	0	0	1	0	0	0	0	0	0	0	0	0	0	0
13722.58cfa831e4b0c9d6adf6c6e2	2	0	0	0	0	0	1	0	0	0	0	0	0	0	1	0	1	0	1	0	0	0	0	0	9	0	14	0	0	0	0	0	0	0	0	0	0	0	0	0	0	0	0	0	0	0	0	0	0
13722.58cfa831e4b0c9d6adf6cd09	1	0	0	0	0	0	0	0	0	0	0	0	0	0	0	0	0	0	0	0	0	0	0	0	0	0	0	0	0	0	0	0	0	0	0	0	0	0	0	0	0	0	0	0	0	0	0	0	0
13722.58cfa82fe4b0c9d6adf6ba37	5	0	0	4	0	1	1	0	0	0	1	0	0	0	0	0	0	0	0	0	0	0	0	0	4	0	1	0	0	0	0	0	0	0	1	0	0	2	1	0	0	0	1	0	0	0	0	0	0
13722.58cfa831e4b0c9d6adf6c6e7	1	0	0	0	0	0	1	0	0	0	0	0	0	0	0	0	0	1	0	0	0	0	0	0	0	0	0	0	0	0	0	0	0	0	1	0	0	0	2	0	0	0	0	0	0	0	0	0	0
13722.58cfa832e4b0c9d6adf6ce32	2	0	0	2	1	0	0	0	0	0	0	0	0	1	0	0	0	0	0	0	0	0	2	0	13	0	2	0	0	0	0	0	0	0	0	0	0	0	0	0	0	0	0	0	0	0	0	0	0
13722.58cfa831e4b0c9d6adf6cc7a	2	0	0	0	0	0	1	0	0	0	0	0	0	0	0	0	0	0	0	0	0	0	0	0	0	0	1	0	0	0	0	0	0	0	1	0	0	0	0	0	0	0	0	0	0	0	0	0	0
13722.58cfa832e4b0c9d6adf6cf70	0	0	0	0	0	0	0	0	0	0	0	0	1	0	0	0	0	0	0	0	0	0	0	0	0	1	0	0	0	0	0	0	0	0	0	0	0	0	0	0	0	0	0	0	0	0	0	0	0
13722.58cfa832e4b0c9d6adf6d1dc	1	0	0	0	0	0	0	0	0	0	0	0	0	0	0	0	0	0	0	0	0	0	0	0	0	0	0	0	0	0	0	0	0	0	0	0	0	0	0	0	0	0	0	0	0	0	0	0	0
13722.58cfa830e4b0c9d6adf6c138	0	0	0	1	0	0	0	0	0	0	0	0	0	0	0	0	0	0	0	0	0	0	0	0	0	0	0	0	0	0	0	0	0	0	0	0	0	0	0	0	0	0	0	0	1	0	0	0	0
13722.58cfa831e4b0c9d6adf6c82e	14	0	0	0	0	0	2	0	0	0	0	0	0	1	1	0	3	0	1	0	0	0	0	27	4	0	2	0	0	0	0	0	0	0	0	0	0	0	0	0	0	1	0	0	0	0	0	0	0
13722.58cfa831e4b0c9d6adf6cda4	0	0	0	4	0	0	0	0	0	0	0	0	0	0	0	0	0	0	0	0	0	0	0	0	1	0	0	0	0	0	0	0	0	0	0	0	0	0	0	0	0	0	0	0	0	0	0	0	0
13722.58cfa832e4b0c9d6adf6d204	0	0	0	0	0	0	0	0	0	0	0	0	0	0	0	0	0	0	0	0	0	0	0	0	1	0	0	0	0	0	0	0	0	0	0	0	0	0	0	0	0	0	0	0	0	0	0	0	0
13722.58cfa831e4b0c9d6adf6c488	0	0	0	0	0	0	1	0	0	0	0	0	0	0	0	0	0	0	0	0	0	0	0	0	0	0	0	0	0	0	0	0	0	0	0	0	0	0	0	0	0	0	0	0	0	0	0	0	0
13722.58cfa832e4b0c9d6adf6d044	2	0	0	1	2	0	0	0	0	0	0	0	0	0	0	0	0	0	0	0	0	0	0	0	0	0	0	0	0	0	0	0	0	0	0	0	0	0	0	0	0	1	1	0	2	0	0	0	0
13722.58cfa82fe4b0c9d6adf6b8d9	2	0	0	0	0	0	1	0	0	0	0	0	0	0	0	0	0	0	0	0	0	0	0	0	0	0	0	0	0	0	2	0	0	0	0	0	0	0	1	0	0	0	0	0	0	1	1	0	0
13722.58cfa831e4b0c9d6adf6c8f2	1	0	0	0	0	0	0	0	0	0	384	0	3	0	242	0	53	0	0	0	0	0	0	69	0	1	0	0	0	0	0	45	0	0	32	0	0	241	3	0	1	0	0	18	0	0	0	0	0
13722.58cfa82fe4b0c9d6adf6b6d8	0	0	2	0	0	0	0	0	0	0	1	0	0	0	0	0	0	0	0	0	0	0	0	0	0	0	0	0	0	0	0	0	0	0	0	0	0	0	0	0	0	0	0	0	0	0	0	0	0
13722.58cfa831e4b0c9d6adf6c91d	1	0	0	1	1	0	0	0	0	0	0	0	2	0	0	0	0	0	2	0	0	0	0	0	3	0	0	0	0	1	0	0	0	0	0	0	0	0	0	0	0	0	0	0	1	0	0	0	0
13722.58cfa831e4b0c9d6adf6cb04	0	0	0	0	0	0	0	0	0	0	0	0	0	0	0	0	0	0	0	0	0	0	0	0	0	0	0	0	0	0	0	0	0	0	0	0	0	0	0	0	0	0	0	0	0	0	0	0	0
13722.58cfa830e4b0c9d6adf6c23a	0	0	0	0	0	0	0	0	0	0	0	0	0	0	0	0	0	0	0	0	0	0	0	0	0	0	0	0	0	0	0	0	0	0	0	0	0	0	0	0	0	0	0	0	1	0	0	0	0
13722.58cfa831e4b0c9d6adf6c3dc	0	0	0	0	0	0	0	0	0	0	4	0	0	0	0	0	1	0	0	0	0	0	0	1	0	0	0	0	0	0	0	1	0	0	0	0	0	4	11	0	0	0	0	0	0	0	0	0	0
13722.58cfa832e4b0c9d6adf6d1d3	2	0	0	0	0	0	0	0	0	0	0	0	0	0	0	0	0	0	0	0	0	0	0	0	0	0	0	0	0	0	0	0	0	0	0	0	0	0	0	0	0	0	0	0	0	0	0	0	0
13722.58cfa831e4b0c9d6adf6cb94	0	0	0	1	0	0	0	0	0	0	0	0	0	0	0	0	0	0	0	0	0	0	0	0	1	0	0	0	0	0	0	0	0	0	0	0	0	0	0	0	0	0	0	0	0	0	0	0	0
13722.58cfa82fe4b0c9d6adf6b8c0	3	0	0	0	1	0	0	0	0	0	0	0	0	0	1	0	0	0	0	0	0	1	0	0	0	0	0	0	0	0	0	0	0	0	0	0	0	0	0	0	0	0	0	0	0	0	0	0	0
13722.58cfa830e4b0c9d6adf6bd7e	10	0	0	1	0	0	1	0	0	0	0	0	0	0	2	0	0	0	0	0	0	0	0	0	0	0	0	0	0	0	0	0	0	0	0	0	0	2	0	0	0	0	0	0	0	0	0	0	0
13722.58cfa831e4b0c9d6adf6c3fa	14	0	0	0	0	0	0	0	1	0	0	0	0	0	1	0	0	1	0	0	1	0	0	2	1	0	3	0	0	0	0	0	0	0	3	0	0	2	0	0	0	0	0	0	0	0	0	0	0
13722.58cfa82ee4b0c9d6adf6af20	2	0	0	0	0	0	0	0	0	0	1	0	0	0	4	0	0	0	0	0	0	0	0	0	0	0	0	0	0	0	0	0	0	0	0	0	0	0	7	0	0	0	0	0	0	0	0	0	0
13722.58cfa831e4b0c9d6adf6c614	5	0	0	1	0	0	0	0	0	0	0	0	1	0	1	0	0	0	0	0	0	0	0	0	0	0	0	0	0	0	0	0	0	0	0	0	0	0	0	0	0	0	1	0	0	0	0	0	0
13722.58cfa831e4b0c9d6adf6c5c8	0	0	0	0	0	0	0	0	0	0	0	0	0	0	31	0	177	0	0	0	0	0	0	5	0	0	0	0	0	0	0	4	0	0	0	0	0	202	0	0	0	0	0	2	0	0	0	0	1
13722.58cfa830e4b0c9d6adf6c202	1	0	0	0	0	0	0	0	0	0	1	0	0	0	0	0	0	0	0	0	0	0	0	0	0	0	2	0	0	0	0	0	0	0	0	0	0	0	1	0	0	0	0	0	0	0	0	0	0
13722.58cfa831e4b0c9d6adf6c6fe	6	0	5	1	0	0	0	0	4	0	788	1	3	0	3836	0	379	1	4	1	6	0	1	1932	1	3	8	0	1	3	2	55	0	3	303	1	2	8687	70	7	7	1	20	2709	38	3	1	0	0
13722.58cfa832e4b0c9d6adf6d0d5	2	0	0	0	0	1	1	0	0	0	0	0	0	0	1	0	0	0	0	0	0	0	0	0	2	0	1	0	0	0	0	0	0	0	0	0	0	0	0	0	0	0	2	0	0	0	0	0	0
13722.58cfa831e4b0c9d6adf6c7aa	0	0	0	0	1	0	0	0	0	0	0	0	0	0	0	0	0	0	0	0	0	0	0	0	0	0	0	0	0	0	0	0	0	0	2	0	0	0	0	0	0	0	0	0	0	0	0	0	0
13722.58cfa831e4b0c9d6adf6cd7a	0	0	0	1	0	0	1	0	0	0	0	0	0	0	0	0	0	0	0	0	0	0	0	0	0	0	0	0	0	0	0	0	0	0	0	0	0	0	0	0	0	0	0	0	1	0	0	0	0
13722.58cfa831e4b0c9d6adf6cc23	1	0	0	0	0	0	0	0	0	0	0	0	0	0	0	0	0	0	0	0	0	0	0	0	0	0	0	0	0	0	0	0	0	0	0	0	0	0	0	0	0	0	0	0	0	0	0	0	0
13722.58cfa831e4b0c9d6adf6c7b1	0	0	0	1	1	0	0	0	0	0	1362	0	38	0	2071	2	52	0	1	0	0	0	1	25	3	0	1	0	0	1	2	83	0	2	144	1	0	4672	24	0	0	0	0	389	0	0	0	0	1
13722.58cfa831e4b0c9d6adf6c518	3	0	0	2	0	0	2	0	0	0	0	0	0	0	0	0	0	0	0	0	0	0	0	0	1	0	0	0	0	0	0	0	0	0	0	0	0	0	0	0	0	0	0	0	0	0	0	0	0
13722.58cfa832e4b0c9d6adf6d002	0	0	0	0	0	0	0	0	0	0	0	0	0	0	0	0	0	0	0	0	0	0	0	0	0	0	0	0	0	0	0	0	0	0	0	0	0	0	0	0	0	0	0	0	0	0	0	0	0
13722.58cfa831e4b0c9d6adf6c851	1	0	0	0	1	0	0	0	0	0	0	0	0	0	0	0	0	0	0	0	0	0	0	0	0	0	0	0	0	0	0	0	0	0	0	0	0	0	0	0	0	0	0	0	0	0	0	0	0
13722.58cfa831e4b0c9d6adf6cd74	1	0	0	0	0	0	0	0	0	0	0	0	0	0	0	0	0	0	0	0	0	0	0	0	0	0	0	0	0	0	0	0	0	0	0	0	0	0	0	0	0	0	0	0	0	0	0	0	0
13722.58cfa832e4b0c9d6adf6d1f8	0	0	0	0	0	0	0	0	0	0	0	0	0	0	0	0	0	0	0	0	0	0	0	0	0	0	0	0	0	0	0	0	0	0	0	0	0	0	0	0	0	0	0	0	0	0	0	0	0
13722.58cfa831e4b0c9d6adf6c646	0	0	0	0	0	0	0	0	0	0	266	0	14	0	2573	0	17	0	0	0	0	0	0	266	0	0	0	2	0	1	0	27	0	0	27	1	2	282	12	0	0	0	0	57	0	0	0	1	1
13722.58cfa82fe4b0c9d6adf6b87d	5	0	0	0	5	0	2	0	0	0	0	0	0	0	0	0	0	0	0	0	0	0	0	1	2	0	1	0	0	0	0	0	0	0	0	0	0	0	0	0	0	0	0	0	0	0	0	0	1
13722.58cfa82ee4b0c9d6adf6b034	0	0	0	0	0	0	0	0	0	0	0	0	0	0	0	0	1	0	0	0	0	0	0	0	0	0	3	0	0	0	1	0	0	0	0	0	0	2	8	0	0	0	0	0	0	0	0	0	0
13722.58cfa832e4b0c9d6adf6d5f6	0	0	0	0	0	0	0	0	0	0	0	0	0	0	0	0	0	0	0	0	0	0	0	0	0	0	0	0	0	0	0	0	0	0	0	0	0	0	0	0	0	0	0	0	0	0	0	0	0
13722.58cfa831e4b0c9d6adf6cbe5	1	0	0	1	0	0	0	0	0	0	0	0	0	0	0	0	0	0	0	0	0	0	0	0	0	0	0	0	0	0	0	0	0	0	0	0	0	0	0	0	0	0	0	0	0	0	0	0	0
13722.58cfa831e4b0c9d6adf6c510	1	0	0	0	3	0	3	0	0	0	0	0	0	0	2	0	0	0	0	0	0	0	1	0	1	0	1	0	0	0	0	0	0	0	0	0	0	0	0	0	0	0	0	0	0	0	0	0	0
13722.58cfa832e4b0c9d6adf6cfde	0	0	0	0	0	0	0	0	0	0	0	0	0	0	0	0	0	0	0	0	0	0	0	0	3	0	0	0	0	0	0	0	0	0	0	0	0	0	0	0	0	0	0	0	0	0	0	0	0
13722.58cfa831e4b0c9d6adf6c5fa	2	0	0	0	0	0	0	0	0	0	0	0	0	0	0	0	0	0	0	0	0	0	0	0	0	0	0	0	0	0	0	0	0	0	0	0	0	0	0	0	0	0	0	0	0	0	0	0	0
13722.58cfa832e4b0c9d6adf6d5f9	0	0	0	0	0	0	0	0	0	0	0	0	0	0	0	0	0	0	0	0	0	0	0	0	0	0	0	0	0	0	0	0	0	0	0	0	0	0	0	0	0	0	0	0	0	0	0	0	0
13722.58cfa82fe4b0c9d6adf6b754	0	0	0	0	0	0	0	0	0	0	0	0	0	0	0	0	0	0	0	0	0	0	0	0	0	0	0	0	0	0	0	0	0	0	0	0	0	0	0	0	0	0	0	0	0	0	0	0	0
13722.58cfa82fe4b0c9d6adf6b6e2	2	0	0	0	0	0	0	0	0	0	0	0	0	0	1	0	0	0	0	0	0	0	0	1	0	0	0	0	0	0	0	0	0	0	0	0	0	0	0	0	0	0	0	0	0	0	0	0	0
13722.58cfa830e4b0c9d6adf6be36	0	0	0	0	0	0	0	0	0	0	0	0	0	0	0	0	0	0	0	0	0	1	0	0	0	0	0	0	0	0	0	0	0	0	0	0	0	0	0	0	0	0	0	0	0	0	0	0	0
13722.58cfa832e4b0c9d6adf6d38c	0	0	0	0	0	0	0	0	0	0	0	0	0	0	131	0	4	0	0	0	0	0	0	116	0	0	0	0	0	0	0	0	0	0	2	0	0	153	2	0	0	0	0	16	1	0	0	0	0
13722.58cfa830e4b0c9d6adf6bd8e	2	0	0	0	1	0	2	0	0	0	0	0	0	0	1	0	0	0	0	0	0	0	0	0	0	0	0	0	0	0	0	0	0	0	0	0	0	0	0	0	0	0	0	0	0	0	0	0	0
13722.58cfa831e4b0c9d6adf6c9ed	0	0	0	0	0	0	0	0	0	0	0	0	0	0	0	0	0	0	0	0	0	0	0	0	0	0	0	0	0	0	0	0	0	0	0	0	0	0	0	0	0	0	0	0	0	0	0	0	0
13722.58cfa831e4b0c9d6adf6caa0	2	0	0	0	0	0	0	0	0	0	0	0	0	0	1	0	0	0	0	0	0	0	0	0	0	0	0	0	0	0	0	0	0	0	0	0	0	0	0	0	0	0	0	0	0	0	0	0	0
13722.58cfa832e4b0c9d6adf6d47e	0	0	0	0	0	0	0	0	0	0	0	0	0	0	0	0	0	0	1	0	0	0	0	0	0	0	3	0	0	0	0	0	0	0	0	0	0	0	1	0	0	0	0	0	0	0	0	0	0
13722.58cfa830e4b0c9d6adf6bd02	1	0	0	0	0	0	4	0	0	0	1	0	0	0	0	0	2	0	0	0	0	2	0	0	1	0	2	0	0	0	0	0	0	0	1	0	0	1	2	0	0	0	0	0	0	0	1	0	0
13722.58cfa831e4b0c9d6adf6c654	2	0	0	0	0	0	0	0	0	0	1	0	0	0	6	0	3	0	0	0	0	0	0	1	0	0	1	0	0	0	0	1	0	0	2	0	0	5	0	0	0	0	0	0	0	0	0	0	0
13722.58cfa832e4b0c9d6adf6d5d7	0	0	0	0	0	0	0	0	0	0	0	0	0	0	0	0	0	0	0	0	0	0	0	0	0	0	0	0	0	0	0	0	0	0	0	0	0	0	0	0	0	0	0	0	0	0	0	0	0
13722.58cfa830e4b0c9d6adf6bf3c	0	0	1	0	0	0	0	0	0	0	0	0	0	0	36	0	49	0	0	0	0	0	0	7	0	0	0	0	0	0	0	0	0	0	0	0	0	23	5	0	0	0	0	10	0	0	0	0	0
13722.58cfa832e4b0c9d6adf6cef6	3	0	0	0	0	0	0	0	0	0	1	0	0	0	1	0	0	0	0	0	0	0	0	0	0	0	0	0	0	0	0	0	0	0	0	0	0	0	0	0	0	0	0	2	0	0	0	0	0
13722.58cfa82fe4b0c9d6adf6b965	1	0	0	0	1	0	0	0	0	0	0	0	2	0	1666	0	1	0	0	0	0	0	0	0	0	0	2	0	0	138	264	2	0	22	1	0	0	186	2112	0	0	0	2	38	0	3	0	4	0
13722.58cfa832e4b0c9d6adf6cf1e	0	0	0	0	0	0	0	0	0	0	0	0	0	0	0	0	0	0	0	0	0	0	0	0	2	0	0	0	0	0	0	0	0	0	0	0	0	0	0	0	0	0	0	0	0	0	0	0	0
13722.58cfa830e4b0c9d6adf6bfa8	0	0	0	0	0	0	0	0	0	0	0	0	0	0	0	0	2	0	0	0	0	0	0	0	0	0	0	0	0	0	0	0	0	0	0	0	0	0	0	0	0	0	0	0	0	0	0	0	0
13722.58cfa82ee4b0c9d6adf6af9a	13	0	0	3	2	0	0	0	0	0	0	0	0	0	1	0	0	0	1	0	0	0	0	0	0	0	0	0	0	0	0	0	0	0	3	0	0	2	0	0	0	0	0	0	0	0	0	0	0
13722.58cfa831e4b0c9d6adf6c726	4	0	0	0	0	0	0	0	0	0	4	0	0	0	543	0	141	0	0	0	0	0	0	4	1	0	1	0	0	2	0	2	0	0	3	0	0	1706	3	0	0	0	0	8	0	0	0	0	0
13722.58cfa830e4b0c9d6adf6c200	1	0	0	0	0	0	0	0	0	0	0	0	0	0	0	0	0	0	0	0	0	0	0	0	0	0	0	0	0	0	0	0	0	0	0	0	0	0	0	0	0	0	0	0	0	0	0	0	0
13722.58cfa831e4b0c9d6adf6c7ff	0	0	0	0	0	0	1	0	0	0	1	0	0	0	1	0	0	0	0	0	0	0	0	0	0	0	0	0	0	0	0	2	0	0	18	0	0	8	0	0	0	0	0	0	0	0	0	1	0
13722.58cfa830e4b0c9d6adf6bbc8	1	0	0	0	0	0	2	0	0	0	0	0	0	0	1	0	1	0	0	0	0	0	0	1	0	0	0	0	1	75	57	0	5	135	0	0	0	2	688	0	0	0	0	0	0	20	0	3	0
13722.58cfa831e4b0c9d6adf6c4fd	0	0	0	0	0	0	0	0	0	0	1	0	0	0	1	0	0	0	0	0	0	0	0	0	0	0	0	0	0	0	0	2	0	0	1	0	0	24	0	0	0	0	0	0	0	0	0	0	0
13722.58cfa832e4b0c9d6adf6d446	0	0	0	0	0	0	0	0	0	0	0	0	0	0	0	0	0	0	0	0	0	0	0	0	0	0	0	0	0	0	0	0	0	0	0	0	0	0	1	0	0	0	0	0	0	0	0	0	0
13722.58cfa832e4b0c9d6adf6d0a8	1	0	0	0	0	0	0	0	0	0	0	0	0	0	0	0	0	0	0	0	0	0	0	0	2	0	0	0	0	0	0	0	0	0	0	0	0	0	0	0	0	0	0	0	0	0	0	0	0
13722.58cfa832e4b0c9d6adf6d846	1	0	0	0	0	0	0	0	0	0	0	0	0	0	0	0	0	0	0	0	0	0	0	0	2	0	0	0	0	0	0	0	0	0	0	0	0	0	0	0	0	0	0	0	0	0	0	0	0
13722.58cfa82fe4b0c9d6adf6b892	14	0	0	0	7	0	0	0	0	0	4	0	0	63	4731	0	14	0	2	0	0	0	0	3	6	2	7	11	12	831	1318	4	126	293	5	60	4	27	16831	0	0	2	0	4	3	1101	4	35	0
13722.58cfa831e4b0c9d6adf6c396	2	0	0	1	0	0	0	0	0	0	0	0	0	0	0	0	0	0	0	0	0	0	0	0	1	0	0	0	0	0	0	0	0	0	0	0	0	0	0	0	0	0	0	0	0	0	0	0	0
13722.58cfa830e4b0c9d6adf6c010	3	0	0	1	0	1	0	0	0	0	0	0	0	0	1	0	0	0	0	0	0	0	0	0	0	0	0	0	0	0	0	0	0	0	0	0	0	4	0	0	0	0	0	0	0	0	0	0	0
13722.58cfa831e4b0c9d6adf6c94b	1	0	1	0	0	0	49	0	0	0	0	0	0	0	0	0	0	0	0	0	0	0	0	0	0	0	0	0	0	0	0	0	0	0	0	0	0	0	0	0	0	0	0	0	0	0	0	0	0
13722.58cfa830e4b0c9d6adf6bf16	1	0	0	2	0	0	0	0	0	0	2	0	0	0	24	0	1	0	0	0	0	0	0	1	0	0	0	0	0	1	1	0	0	0	8	0	0	15	4	0	0	0	0	1	0	0	0	0	0
13722.58cfa82fe4b0c9d6adf6ba00	2	0	0	0	0	0	0	0	0	0	1	0	2	17	685	0	11	0	0	0	0	0	1	0	2	0	1	0	12	255	393	0	7	281	19	0	0	163	2970	0	0	0	0	49	4	57	0	20	1
13722.58cfa830e4b0c9d6adf6c106	0	0	0	0	0	1	0	0	0	0	0	0	0	0	0	0	0	0	0	0	0	0	0	0	0	0	0	0	0	0	0	0	0	0	0	0	0	0	0	0	0	0	0	0	0	0	0	0	0
13722.58cfa831e4b0c9d6adf6c882	7	0	2	0	0	0	0	0	0	0	13	0	0	0	68	0	0	0	0	0	0	0	0	23	0	0	1	0	0	0	0	1	0	0	2	1	0	115	0	0	0	0	0	5	0	0	0	0	0
13722.58cfa831e4b0c9d6adf6c5be	0	0	0	0	0	0	0	0	0	0	0	0	0	0	0	0	0	0	0	0	0	0	0	0	0	0	0	0	0	0	0	0	0	0	0	0	0	0	0	0	0	0	0	0	1	0	0	0	0
13722.58cfa830e4b0c9d6adf6bf18	1	0	0	0	0	0	0	0	0	0	3	0	0	0	38	0	0	0	0	0	0	0	1	2	0	0	3	0	0	0	0	0	0	0	39	0	0	55	6	0	0	0	0	0	3	0	0	0	0
13722.58cfa832e4b0c9d6adf6cf6e	0	0	0	0	0	0	0	0	0	0	0	0	0	0	0	0	0	0	0	0	0	0	0	0	0	0	0	0	0	0	0	0	0	0	0	0	0	1	0	0	0	0	0	0	0	0	0	0	0
13722.58cfa831e4b0c9d6adf6cc54	2	0	0	0	0	0	1	0	0	0	0	0	0	0	1	0	0	0	0	0	0	0	0	0	0	0	0	0	0	0	0	0	0	0	0	0	0	0	1	0	0	0	0	0	0	0	0	0	0
13722.58cfa831e4b0c9d6adf6cc21	0	0	0	0	0	0	0	0	0	0	0	0	0	0	0	0	0	0	0	0	0	0	0	0	0	0	0	0	0	0	0	0	0	0	0	0	0	0	0	0	0	0	0	0	0	0	0	0	0
13722.58cfa832e4b0c9d6adf6d530	0	0	0	0	0	0	0	0	0	0	0	0	0	0	0	0	0	0	0	0	0	0	0	0	0	0	0	0	0	0	0	0	0	0	0	0	0	0	0	0	0	0	0	0	0	0	0	0	0
13722.58cfa82fe4b0c9d6adf6b980	11	0	0	1	0	0	0	0	0	0	0	0	0	1	1	0	0	0	0	0	0	1	0	1	1	0	0	0	0	0	0	0	0	0	0	0	0	1	1	0	0	0	0	0	1	0	0	0	0
13722.58cfa831e4b0c9d6adf6cca2	0	0	0	1	0	0	0	0	0	0	0	0	0	0	5	0	0	0	0	0	0	0	0	1	0	0	2	0	0	0	1	0	0	0	0	0	0	5	0	0	0	0	0	0	0	0	0	0	0
13722.58cfa831e4b0c9d6adf6cc6e	0	0	0	1	0	0	1	0	0	0	0	0	0	0	0	0	2	0	0	0	0	1	4	0	6	1	0	0	0	0	0	0	0	0	0	0	0	1	0	0	0	0	1	0	1	0	0	0	1
13722.58cfa82ee4b0c9d6adf6aff0	4	0	0	0	0	0	0	0	0	0	0	0	0	0	0	0	0	0	0	0	0	0	0	0	0	0	0	0	0	0	0	0	0	0	0	0	0	1	0	0	0	0	0	1	0	0	0	0	0
13722.58cfa830e4b0c9d6adf6bb80	4	0	0	0	0	0	0	0	0	0	0	0	1	0	0	0	0	0	0	0	0	0	0	0	0	0	1	0	0	0	0	0	0	0	0	1	0	0	1	0	0	0	0	0	0	0	0	0	0
13722.58cfa832e4b0c9d6adf6cf91	3	0	0	0	0	9	0	0	0	0	0	0	0	0	2	0	0	0	0	0	0	0	0	0	0	0	0	0	0	3	2	0	1	1	1	0	0	0	19	0	0	0	0	1	0	0	0	0	0
13722.58cfa830e4b0c9d6adf6c024	0	0	0	6	0	0	0	0	0	0	0	0	0	0	0	0	0	0	0	0	0	0	0	0	0	0	0	0	0	0	0	0	0	0	0	0	0	0	0	0	0	0	0	0	0	0	0	0	0
13722.58cfa832e4b0c9d6adf6d52e	0	0	0	0	0	0	0	0	0	0	0	0	0	0	0	0	0	0	0	0	0	0	0	0	0	0	0	0	0	0	0	0	0	0	0	0	0	1	0	0	0	0	0	0	0	0	0	0	0
13722.58cfa830e4b0c9d6adf6bb07	4	0	0	0	0	0	0	0	0	0	0	0	0	0	0	0	0	0	1	0	0	0	0	0	0	0	0	0	0	0	0	0	0	0	0	0	0	1	0	0	0	0	0	0	0	0	0	0	0
13722.58cfa82fe4b0c9d6adf6b9c8	2	0	0	0	5	0	3	0	0	0	0	0	1	0	452	0	0	0	1	0	0	1	0	0	0	0	2	1	2	385	167	0	32	563	205	0	0	3	8093	0	0	0	0	23	0	9	0	3	1
13722.58cfa82fe4b0c9d6adf6b86c	0	0	0	0	0	0	1	0	0	0	0	0	0	0	0	0	1	0	0	0	0	0	0	0	0	0	0	0	0	0	0	0	0	0	0	0	0	0	0	0	0	0	0	0	0	0	0	0	0
13722.58cfa832e4b0c9d6adf6d640	0	0	0	0	0	0	0	0	0	0	0	0	0	0	0	0	0	0	0	0	0	0	0	0	2	0	0	0	0	0	0	0	0	0	0	0	0	0	0	0	0	0	0	0	0	0	0	0	0
13722.58cfa832e4b0c9d6adf6d4fe	0	0	0	0	0	0	0	0	0	0	0	0	1	0	35	0	0	0	0	0	0	0	0	1	0	0	0	0	0	0	0	0	0	0	0	0	0	24	0	0	0	0	0	2	0	0	0	0	0
13722.58cfa832e4b0c9d6adf6d088	0	0	0	0	0	0	0	0	0	0	0	0	0	0	0	0	0	0	0	0	0	0	0	0	1	0	0	0	0	0	0	0	0	0	0	0	0	0	0	0	0	0	0	0	0	0	0	0	0
13722.58cfa831e4b0c9d6adf6c51c	1	0	0	0	2	0	0	0	0	0	0	0	1	0	1	0	0	0	1	0	0	0	0	0	1	0	0	0	0	0	0	0	0	0	0	0	0	0	1	0	0	0	0	0	0	0	0	0	0
13722.58cfa830e4b0c9d6adf6be28	1	0	0	0	0	0	0	0	0	0	0	0	0	0	0	0	0	0	0	0	0	0	0	1	0	0	0	0	0	0	0	0	0	0	0	0	0	0	0	0	0	0	0	0	0	0	0	0	0
13722.58cfa830e4b0c9d6adf6be52	0	0	0	0	0	0	0	0	0	0	0	0	0	0	0	0	0	0	0	0	0	0	0	0	0	0	0	0	0	0	0	0	0	0	0	0	0	0	0	0	0	0	0	0	0	0	0	0	0
13722.58cfa832e4b0c9d6adf6d008	0	0	0	1	0	0	0	0	0	0	0	0	0	0	1	0	0	0	0	0	0	0	0	0	0	0	0	0	0	0	0	0	0	0	0	0	0	0	0	0	0	0	0	0	0	0	0	0	0
13722.58cfa832e4b0c9d6adf6d604	0	0	0	0	0	0	0	0	0	0	0	0	5	0	0	0	2	0	0	0	0	0	0	1	0	0	0	0	0	0	0	1	0	0	0	0	0	4	0	0	0	0	0	0	0	0	0	0	0
13722.58cfa830e4b0c9d6adf6ba75	2	0	0	0	0	0	0	0	0	8	2	0	0	3	10	0	8	0	1	0	0	2	0	0	1	0	3	0	1	18	726	3	56	813	0	0	0	31	4613	0	0	0	0	0	0	87	0	15	0
13722.58cfa830e4b0c9d6adf6bf6c	3	0	0	1	0	0	0	0	0	0	0	0	1	0	1	0	3	0	0	0	0	0	0	0	2	0	1	0	0	0	0	1	0	0	0	0	0	0	0	0	0	0	0	0	0	0	0	0	0
13722.58cfa82fe4b0c9d6adf6b964	11	0	1	0	0	0	0	0	0	0	0	0	1	0	0	0	0	0	0	0	0	1	0	0	0	0	8	0	0	0	0	0	0	0	2	0	0	3	2	0	0	0	0	0	0	0	0	0	0
13722.58cfa831e4b0c9d6adf6cb46	0	0	0	0	0	0	1	0	0	0	0	0	0	0	1	0	1	0	0	0	0	0	0	0	0	0	0	0	0	0	0	0	0	0	0	0	0	0	0	0	0	0	0	0	0	0	0	0	0
13722.58cfa832e4b0c9d6adf6d554	2	0	0	0	0	0	0	0	0	0	0	0	0	0	0	0	0	0	0	0	0	0	0	0	2	1	0	0	0	0	0	0	0	0	0	0	0	0	0	0	0	0	0	0	0	0	0	0	0
13722.58cfa831e4b0c9d6adf6c4f9	1	0	0	0	0	0	0	0	0	0	0	0	0	0	82	0	9	0	0	0	0	0	0	135	0	0	0	0	0	0	0	0	0	0	0	0	0	6	1	0	0	0	0	1	0	0	0	0	0
13722.58cfa830e4b0c9d6adf6c1ba	0	0	0	0	0	1	2	0	0	0	0	0	0	0	0	0	0	0	0	0	0	0	0	0	1	0	0	0	0	0	0	0	0	0	0	0	0	0	0	0	0	0	0	0	0	0	0	0	0
13722.58cfa831e4b0c9d6adf6cbe1	0	1	0	0	0	0	0	0	0	0	0	0	0	0	0	0	0	0	0	0	0	0	0	0	0	0	0	0	0	0	0	0	0	0	0	0	0	0	0	0	0	0	0	0	0	0	0	0	0
13722.58cfa82ee4b0c9d6adf6ae34	2	0	0	0	0	0	0	0	0	0	0	0	0	0	0	0	0	0	0	0	0	0	0	0	0	0	0	0	0	0	0	0	0	0	0	0	0	1	0	0	0	0	0	0	0	0	0	0	0
13722.58cfa832e4b0c9d6adf6d47c	0	0	0	0	0	0	0	0	0	0	0	0	0	0	0	0	0	0	0	0	0	0	0	0	0	0	0	0	0	0	0	0	0	0	0	0	0	0	0	0	0	0	0	0	0	0	0	0	0
13722.58cfa832e4b0c9d6adf6d5bc	1	0	0	1	0	0	0	0	0	0	0	0	0	0	0	0	0	0	0	0	0	0	0	0	0	0	0	0	0	0	0	0	0	0	0	0	0	0	0	0	0	0	0	0	0	0	0	0	0
13722.58cfa830e4b0c9d6adf6bbe4	18	0	0	6	2	1	3	0	0	1	1	0	2	101	8193	0	2	1	3	14	0	2	0	6	15	9	282	0	6	400	854	1	18	216	3	5	0	10	44018	2	0	0	5	10	8	55	0	6	2
13722.58cfa831e4b0c9d6adf6cada	0	0	0	0	0	0	0	0	0	0	0	0	0	0	0	0	0	0	0	0	0	0	0	0	0	0	0	0	0	0	0	0	0	0	0	0	0	0	0	0	0	0	0	0	0	0	0	0	0
13722.58cfa831e4b0c9d6adf6c392	1	0	0	0	0	0	0	0	0	0	0	0	0	0	0	0	0	0	0	0	0	0	0	0	0	0	0	0	0	0	0	0	0	0	0	0	0	325	0	0	0	0	0	0	0	0	0	0	0
13722.58cfa830e4b0c9d6adf6bec2	0	0	0	0	0	0	0	0	0	0	0	0	0	0	0	0	0	0	0	0	0	0	0	0	0	0	0	0	0	0	0	0	0	0	0	0	0	0	0	0	0	0	0	0	0	0	0	0	0
13722.58cfa831e4b0c9d6adf6c605	0	0	0	1	0	0	1	0	1	0	1887	0	511	2	41743	7	2345	16	9	1	2	6	12	1128	32	2	17	7	8	240	13	46	11	10	235	7	14	16546	124	3	19	9	12	146	15	3	1	0	1
13722.58cfa832e4b0c9d6adf6d160	0	0	0	0	0	0	0	0	0	0	0	0	0	0	1	1	0	0	0	0	0	0	0	0	0	0	0	0	0	0	0	0	0	0	0	0	0	15	0	0	0	0	0	0	0	0	0	0	0
13722.58cfa830e4b0c9d6adf6c167	0	0	0	0	0	0	0	0	0	0	0	0	0	0	0	0	0	0	0	0	0	0	0	0	0	0	0	0	0	0	0	0	0	0	0	0	0	0	0	0	0	0	0	0	0	0	0	0	0
13722.58cfa830e4b0c9d6adf6c20b	0	0	0	0	0	0	0	0	0	0	139	0	1	0	6654	0	18	0	0	0	0	0	0	0	1	0	0	1	0	2	0	5	0	0	13	0	0	720	1	0	0	0	0	130	0	0	0	0	0
13722.58cfa832e4b0c9d6adf6d552	0	0	0	0	0	0	0	0	0	0	0	0	0	0	0	0	0	0	0	0	0	0	0	0	0	0	0	0	0	0	0	0	0	0	0	0	0	0	0	0	0	0	0	0	0	0	0	0	0
13722.58cfa830e4b0c9d6adf6c2a0	0	0	0	0	0	0	0	0	0	0	0	0	0	0	1	0	0	0	1	0	0	0	0	0	0	0	0	0	0	0	0	0	0	0	0	0	0	0	0	0	0	0	0	0	0	0	0	0	0
13722.58cfa832e4b0c9d6adf6d45a	0	0	0	0	0	0	0	0	0	0	0	0	0	0	0	0	0	0	0	0	0	0	0	0	0	0	0	0	0	0	0	0	0	0	0	0	0	0	0	0	0	0	0	0	0	0	0	0	0
13722.58cfa82fe4b0c9d6adf6b834	4	0	0	0	0	0	0	0	0	0	0	0	0	0	1	0	1	0	0	0	0	0	0	0	0	0	0	0	0	0	0	0	0	0	0	0	0	2	0	0	0	0	0	0	0	0	0	0	0
13722.58cfa830e4b0c9d6adf6bebe	3	0	0	2	0	0	1	0	0	0	0	0	0	0	2	0	0	0	1	0	0	0	0	2	0	0	2	0	0	0	0	0	0	0	1	0	0	0	0	0	0	0	0	0	0	0	0	0	0
13722.58cfa82fe4b0c9d6adf6b68e	20	0	0	33	4	2	5	0	0	0	0	0	0	0	0	0	0	0	0	0	0	0	0	0	0	0	2	0	0	0	0	0	0	0	0	0	0	0	1	0	0	0	0	0	0	0	0	0	0
13722.58cfa832e4b0c9d6adf6d346	0	0	0	0	0	0	0	0	0	0	0	0	0	0	0	0	0	0	0	0	0	0	0	1	0	0	0	0	0	0	0	0	0	0	0	0	0	10	0	0	0	0	0	0	0	0	0	0	0
13722.58cfa832e4b0c9d6adf6cedf	1	0	1	0	0	0	0	0	0	0	0	0	0	0	0	0	0	0	0	0	0	0	0	1	0	0	0	0	0	0	0	0	0	0	0	0	0	0	0	0	0	0	0	0	0	0	0	0	0
13722.58cfa830e4b0c9d6adf6bbd2	1	0	0	0	1	0	2	0	0	0	0	0	0	0	0	0	0	0	0	0	0	0	0	0	2	0	0	0	0	0	0	0	0	0	0	0	0	0	0	0	0	0	0	0	0	0	0	0	0
13722.58cfa830e4b0c9d6adf6bb90	16	0	0	0	2	0	0	0	0	0	0	0	0	0	0	0	0	0	1	0	0	0	0	0	5	0	2	0	0	0	0	0	0	0	0	0	0	0	0	0	0	0	0	0	1	0	0	0	0
13722.58cfa830e4b0c9d6adf6bf6a	0	0	0	0	0	0	0	0	0	0	0	0	0	0	22	0	2	0	0	0	0	0	0	0	0	0	0	0	0	0	0	0	0	0	0	0	0	21	0	0	0	0	0	0	0	0	0	0	0
13722.58cfa832e4b0c9d6adf6cf68	1	0	0	0	0	0	0	0	0	0	0	0	0	0	0	0	0	0	0	0	0	0	0	0	0	0	0	0	0	0	0	0	0	0	0	0	0	0	0	0	0	0	0	0	0	0	0	0	0
13722.58cfa830e4b0c9d6adf6bd44	9	0	0	4	2	0	1	0	0	0	2	0	0	0	0	0	0	0	0	0	0	0	0	0	1	0	1	0	0	0	0	0	0	0	2	0	0	2	0	0	0	0	0	0	0	0	0	0	0
13722.58cfa82ee4b0c9d6adf6afea	2	0	0	0	0	1	1	0	0	0	0	0	0	0	0	0	0	0	0	0	0	0	0	0	0	0	0	0	0	0	0	0	0	0	0	0	0	0	1	0	0	0	0	0	0	0	0	0	0
13722.58cfa832e4b0c9d6adf6d42e	0	0	0	0	0	0	0	0	0	0	0	0	0	0	0	0	0	0	0	0	0	0	0	0	0	0	0	0	0	0	0	0	0	0	0	0	0	0	0	0	0	0	0	0	0	0	0	0	0
13722.58cfa82fe4b0c9d6adf6b8a1	0	0	0	2	0	0	0	0	0	0	0	0	0	0	0	0	0	0	0	0	0	0	0	0	0	0	0	0	0	0	0	0	0	0	0	0	0	0	0	0	0	0	0	0	0	0	0	0	0
13722.58cfa82fe4b0c9d6adf6b714	0	0	0	0	0	0	0	0	0	0	0	0	0	0	0	0	0	0	0	0	0	0	0	0	0	0	1	0	0	0	0	0	0	0	0	0	0	0	0	0	0	0	0	0	0	0	0	0	0
13722.58cfa831e4b0c9d6adf6cc0c	0	0	0	0	0	0	0	0	0	0	0	0	0	0	0	0	1	0	0	0	0	0	0	0	0	0	0	0	0	0	0	0	0	0	0	0	0	0	0	0	0	0	0	0	0	0	0	0	0
13722.58cfa832e4b0c9d6adf6cee1	0	0	0	0	0	0	0	0	0	0	0	0	0	0	0	0	0	0	0	0	0	0	1	0	1	0	0	0	0	0	0	0	0	0	0	0	0	0	0	0	0	0	0	0	0	0	0	0	0
13722.58cfa831e4b0c9d6adf6c52c	1	0	0	0	0	0	1	0	0	0	0	0	0	154	0	0	0	0	0	0	0	0	0	0	0	0	1	0	0	31	57	0	0	0	0	0	0	0	65	0	0	0	0	0	0	8	0	1	0
13722.58cfa830e4b0c9d6adf6be44	1	0	0	0	2	0	2	0	0	0	0	0	0	0	0	0	0	0	0	0	0	0	0	0	0	0	3	0	0	0	0	0	0	0	0	0	0	1	3	0	0	0	0	0	0	4	0	0	0
13722.58cfa831e4b0c9d6adf6cd5e	0	0	0	0	0	0	0	0	0	0	0	0	0	0	0	0	0	0	0	0	0	0	0	0	0	0	0	0	0	0	0	0	0	0	0	0	0	0	0	0	0	0	0	0	0	0	0	0	0
13722.58cfa830e4b0c9d6adf6baf9	1	0	0	0	2	0	0	0	0	0	0	0	0	1	0	0	0	0	0	0	0	0	0	0	0	0	0	0	0	35	100	0	5	0	0	3	0	0	580	0	0	0	0	0	0	13	0	0	0
13722.58cfa82fe4b0c9d6adf6b84e	2	0	0	0	0	1	0	0	0	0	0	0	0	0	0	0	0	0	0	0	0	0	0	0	1	0	0	0	0	3	0	0	0	1	0	0	0	0	1	1	0	0	0	0	0	0	0	0	0
13722.58cfa831e4b0c9d6adf6c655	0	0	0	0	0	0	0	0	0	0	0	0	0	0	0	0	2	0	0	0	0	0	0	0	0	0	0	0	0	0	0	0	0	0	0	0	0	0	0	0	0	0	0	0	0	0	0	0	0
13722.58cfa832e4b0c9d6adf6ce1c	2	0	0	0	0	0	0	0	0	0	0	0	1	0	0	0	0	0	0	0	0	0	0	0	4	0	0	0	0	0	0	0	0	0	0	0	0	0	0	0	0	0	0	0	0	0	0	0	0
13722.58cfa830e4b0c9d6adf6c064	0	0	0	0	0	0	0	0	0	1	94	0	1	120	3874	3	21	0	0	0	0	0	0	0	1	0	5	0	1	39	150	3	15	37	1197	15	2	440	2140	0	2	3	3	294	3	5	1	3	0
13722.58cfa82fe4b0c9d6adf6b764	0	0	0	0	0	0	0	0	0	0	0	0	0	0	0	0	0	0	0	0	0	0	0	0	0	0	0	0	0	0	0	0	0	0	0	0	0	0	0	0	0	0	0	0	0	0	0	0	0
13722.58cfa82fe4b0c9d6adf6b8bc	1	0	3	0	0	0	0	0	0	0	0	0	0	0	0	0	1	0	0	0	0	0	0	0	0	0	3	0	0	0	0	0	0	0	0	0	0	0	23	0	0	2	0	0	0	0	0	0	0
13722.58cfa830e4b0c9d6adf6bfd6	1	0	0	0	0	0	1	0	0	0	0	0	1	1	10	0	0	0	0	0	0	0	0	0	0	0	0	0	0	16	9	0	0	2	1	0	0	0	84	0	0	0	0	0	0	0	0	0	0
13722.58cfa832e4b0c9d6adf6d5d0	1	0	0	0	0	0	0	0	2	1	3060	1	225	0	10589	5	530	0	4	0	0	5	1	147	13	5	14	7	7	61	12	505	3	33	451	30	45	51988	692	0	2	4	4	4641	3	1	1	0	3
13722.58cfa830e4b0c9d6adf6c058	1	0	0	0	1	0	0	0	0	0	0	0	1	0	1	0	0	0	0	0	0	0	0	0	0	0	0	0	0	0	0	0	0	0	0	0	0	1	0	0	0	0	0	0	0	0	0	0	0
13722.58cfa831e4b0c9d6adf6cab2	0	0	0	0	0	0	0	0	0	0	0	0	0	0	0	0	0	0	0	0	0	0	0	0	0	0	0	0	0	0	0	0	0	0	1	0	0	5	3	0	0	5	2	0	3	0	0	0	0
13722.58cfa831e4b0c9d6adf6cc11	0	0	0	0	0	0	1	0	0	0	0	0	0	0	0	0	0	0	0	0	0	0	0	0	0	0	0	0	0	0	0	0	0	0	0	0	0	0	0	0	0	0	0	0	0	0	0	0	0
13722.58cfa832e4b0c9d6adf6d272	0	0	0	0	0	0	0	0	0	0	0	0	0	0	0	0	0	0	0	0	0	0	0	0	0	0	0	0	0	0	0	0	0	0	0	0	0	0	0	0	0	0	0	0	0	0	0	0	0
13722.58cfa830e4b0c9d6adf6c060	8	0	0	0	0	0	0	0	0	0	0	0	1	0	0	0	0	0	0	0	0	0	0	0	2	0	1	0	0	0	0	0	0	0	0	0	0	0	1	0	0	0	0	0	0	0	0	0	0
13722.58cfa830e4b0c9d6adf6ba58	22	0	0	0	12	0	1	0	0	0	1	0	0	0	5	0	0	0	1	0	0	1	0	0	0	0	0	0	0	0	0	0	0	0	0	0	0	3	5	0	0	0	0	1	0	0	0	0	0
13722.58cfa831e4b0c9d6adf6c51f	1	0	0	0	1	0	0	0	0	0	0	0	1	0	1	0	0	0	1	0	0	0	2	1	1	0	1	0	0	0	0	0	0	0	0	0	0	3	0	0	0	0	0	0	0	0	0	0	0
13722.58cfa830e4b0c9d6adf6bc46	0	0	0	0	0	0	0	0	0	0	0	0	2	0	0	0	0	0	0	0	0	0	0	0	0	0	0	0	0	0	0	0	0	0	0	0	0	0	0	0	0	0	0	0	0	0	0	0	0
13722.58cfa82ee4b0c9d6adf6b001	31	0	0	0	1	0	0	0	0	0	1	0	0	0	2	0	1	0	0	0	0	0	0	3	0	0	2	0	0	0	0	0	0	0	1	0	0	4	0	0	0	0	0	0	0	0	0	0	0
13722.58cfa832e4b0c9d6adf6d652	0	0	0	0	0	0	0	0	0	0	0	0	0	0	0	0	0	0	0	0	0	0	0	0	0	0	2	0	0	0	0	0	0	0	0	0	0	0	1	0	0	0	0	0	0	0	0	0	0
13722.58cfa82fe4b0c9d6adf6b676	1	0	0	0	0	0	0	0	0	0	1	0	0	0	0	0	0	0	0	0	0	1	0	0	0	0	0	0	0	0	0	0	0	0	0	0	0	0	0	1	0	0	0	0	0	0	0	0	0
13722.58cfa830e4b0c9d6adf6bd98	0	0	0	0	0	0	0	0	0	0	0	0	0	0	1	0	0	0	0	0	0	0	0	0	2	0	0	0	0	0	0	0	0	0	0	0	0	0	0	0	0	0	0	0	0	0	0	0	0
13722.58cfa830e4b0c9d6adf6bc18	2	0	0	0	0	0	0	0	0	0	0	0	0	0	0	0	0	0	0	0	0	0	0	0	1	0	1	0	0	0	0	0	0	0	0	0	0	1	0	0	0	0	0	0	0	0	0	0	0
13722.58cfa832e4b0c9d6adf6d3ba	2	0	3	0	0	0	0	0	0	0	0	0	0	0	1	0	0	0	0	0	0	1	0	1	0	0	1	0	0	0	0	0	0	0	1	0	0	5	0	0	0	0	0	0	0	0	0	0	0
13722.58cfa831e4b0c9d6adf6cab0	0	0	0	0	1	0	0	0	0	0	0	0	0	0	0	0	0	0	0	0	0	0	0	0	0	0	0	0	0	0	0	0	0	0	0	0	0	0	1	0	0	0	0	0	0	0	0	0	0
13722.58cfa82fe4b0c9d6adf6b9cc	4	0	0	0	6	0	0	0	0	0	1	0	0	0	435	0	0	0	2	0	0	0	1	1	0	0	1	1	0	23	322	0	3	20	2	1	0	3	2283	0	0	0	0	0	0	3	0	4	0
13722.58cfa830e4b0c9d6adf6bba0	0	0	0	1	3	0	0	0	0	0	0	0	0	0	0	0	0	0	0	0	0	0	0	1	0	0	1	0	0	1	24	0	2	1	1	0	0	0	108	0	0	0	0	0	0	7	0	0	0
13722.58cfa82fe4b0c9d6adf6b6f6	0	0	0	0	0	0	0	0	0	0	0	0	0	0	0	0	0	0	0	0	0	0	0	0	0	0	0	0	0	0	0	0	0	0	0	0	0	0	0	0	0	0	0	0	0	0	0	0	0
13722.58cfa82fe4b0c9d6adf6b900	2	0	0	0	0	0	0	0	0	0	0	0	0	0	0	0	1	0	0	0	0	0	0	2	0	0	0	0	0	0	0	0	0	0	0	0	0	1	0	0	0	0	0	0	0	0	0	0	0
13722.58cfa830e4b0c9d6adf6c27a	4	1	1	1	7	25	688	1	0	6	2	0	1	17	7473	0	10	0	3	0	0	0	0	9	0	0	18	1	0	36	36	3	348	8	1419	1	1	43	6586	4	2	3	18	289	11	50	2	7	1
13722.58cfa831e4b0c9d6adf6cd70	0	0	0	0	0	0	0	0	0	0	0	0	0	0	0	0	0	0	0	0	0	0	0	0	0	0	0	0	0	0	0	0	0	0	0	0	0	0	0	0	0	0	0	0	0	0	0	0	0
13722.58cfa82fe4b0c9d6adf6b876	1	0	0	0	1	0	0	0	0	0	1	0	0	0	0	0	1	0	0	0	0	0	0	0	0	0	1	0	0	0	0	0	0	0	0	0	0	0	1	0	0	0	0	0	0	0	0	0	0
13722.58cfa831e4b0c9d6adf6cd5a	1	0	0	0	0	0	1	0	0	0	0	0	0	0	0	0	0	0	0	0	0	0	0	0	0	0	0	0	0	0	0	0	0	0	0	0	0	0	0	0	0	0	0	0	0	0	0	0	0
13722.58cfa830e4b0c9d6adf6ba6c	2	0	0	0	2	0	2	0	6	0	1158	6	98	2	6243	11	64	4	2	0	0	2	1	8	8	4	11	10	13	284	185	74	23	116	319	9	4	9298	6422	3	5	2	5	2623	17	22	1	9	1
13722.58cfa830e4b0c9d6adf6bbe2	7	0	0	0	2	0	0	1	0	0	0	0	0	0	0	0	0	0	0	0	0	0	0	0	1	1	1	0	0	0	0	0	0	0	0	0	0	0	0	0	0	1	0	0	0	0	0	0	0
13722.58cfa831e4b0c9d6adf6c97a	1	0	0	0	0	0	0	0	0	0	0	0	0	0	0	0	2	0	0	0	0	0	0	0	0	0	0	0	0	0	0	0	0	0	0	0	0	0	0	0	0	0	0	0	0	0	0	0	0
13722.58cfa831e4b0c9d6adf6cda0	0	0	0	0	0	0	1	0	0	0	0	0	1	0	0	0	0	0	0	0	0	0	0	0	0	0	0	0	0	0	0	0	0	0	0	0	0	0	0	0	0	0	0	0	0	0	0	0	0
13722.58cfa830e4b0c9d6adf6bc56	5	0	0	0	3	0	2	0	0	0	0	0	0	0	0	0	0	0	1	0	0	0	0	0	0	0	0	0	0	0	0	0	0	0	0	0	0	2	0	0	0	0	0	0	0	0	0	0	0
13722.58cfa830e4b0c9d6adf6bcb2	6	0	0	0	1	0	2	0	0	0	0	0	0	3	1	0	0	0	0	0	0	0	0	0	0	0	1	0	0	9	5	0	0	8	0	1	0	12	50	0	0	0	0	0	0	0	0	1	0
13722.58cfa832e4b0c9d6adf6ceb5	1	0	1	0	0	0	0	0	0	0	0	0	0	0	0	0	0	0	0	0	0	0	0	0	0	0	0	0	0	0	0	0	0	0	0	0	0	0	0	0	0	0	0	0	0	0	0	0	0
13722.58cfa830e4b0c9d6adf6c072	6	0	0	1	0	0	0	0	0	0	0	0	0	0	0	0	0	0	0	0	0	0	0	0	0	0	1	0	0	0	0	0	0	0	0	0	0	1	0	0	0	0	0	0	0	0	0	0	0
13722.58cfa832e4b0c9d6adf6d5cc	0	0	0	0	0	0	0	0	2	1	76	0	82	0	3141	0	4	1	1	0	0	0	0	1	2	1	2	0	1	5	4	25	0	1	65	2	6	17267	948	0	3	1	0	73	1	0	0	1	0
13722.58cfa832e4b0c9d6adf6d608	0	0	0	0	0	0	0	0	0	0	3	0	5	0	22	0	0	0	0	0	0	0	0	0	0	0	0	0	0	0	0	1	0	0	1	0	1	9	82	0	0	0	0	3	0	0	0	0	0
13722.58cfa830e4b0c9d6adf6be2a	0	0	0	0	0	0	0	0	0	0	0	0	0	0	0	0	0	0	0	0	0	0	0	0	0	0	0	0	0	0	0	0	0	0	0	0	0	0	0	0	0	0	0	0	0	0	0	0	0
13722.58cfa830e4b0c9d6adf6c258	1	0	0	0	0	0	0	0	0	0	0	0	0	0	0	0	0	0	0	0	0	0	0	0	0	0	0	0	0	0	0	0	0	0	0	0	0	0	0	0	0	0	0	0	0	0	0	0	0
13722.58cfa830e4b0c9d6adf6c31b	0	0	0	0	0	0	0	0	0	0	0	0	0	0	0	0	0	0	0	0	0	0	0	0	0	0	0	0	0	0	0	0	0	0	0	0	0	0	1	0	0	0	0	0	0	0	0	0	0
13722.58cfa831e4b0c9d6adf6c526	0	0	0	0	0	0	4	0	0	7	1	1	3	25	14540	0	142	0	0	0	0	0	0	0	0	0	3	2	1	102	185	0	4	40	2	2	0	3	10473	0	2	1	0	342	2	528	0	19	2
13722.58cfa830e4b0c9d6adf6c1ec	1	0	0	0	0	0	0	0	0	0	0	0	0	0	2	0	1	0	0	0	0	1	1	0	1	0	1	0	0	0	0	0	0	0	0	0	0	2	0	0	0	0	0	0	0	0	0	0	0
13722.58cfa831e4b0c9d6adf6c95a	4	0	0	1	0	0	0	0	0	0	0	0	0	0	0	0	1	0	0	0	0	0	0	0	0	0	0	0	0	0	0	0	0	0	0	0	0	1	0	0	0	0	0	0	0	0	0	0	0
13722.58cfa830e4b0c9d6adf6bc6c	0	0	1	0	0	0	0	0	0	10	0	0	0	40	4	0	0	0	1	0	0	0	0	0	0	1	3	0	0	38	25	0	3	244	239	0	0	4	586	0	0	1	0	18	0	0	0	0	1
13722.58cfa830e4b0c9d6adf6bf48	0	0	0	0	0	0	0	0	0	0	0	0	0	0	3	0	0	0	0	0	0	0	0	0	0	0	1	0	0	0	0	0	0	0	0	0	0	7	3	0	0	0	0	1	0	0	0	0	0
13722.58cfa831e4b0c9d6adf6ca4b	0	0	0	0	0	0	1	0	0	0	0	0	0	0	0	0	0	0	0	0	0	0	0	0	0	0	1	0	0	0	0	0	0	0	0	0	0	1	0	0	0	0	0	0	0	0	0	0	0
13722.58cfa831e4b0c9d6adf6c764	0	0	0	0	0	0	0	0	0	0	0	0	0	0	0	0	0	0	0	0	0	0	0	0	0	0	0	0	0	0	0	0	0	0	0	0	0	0	0	0	0	0	0	0	0	0	0	0	0
13722.58cfa831e4b0c9d6adf6c588	4	0	0	0	3	0	0	0	0	0	0	0	0	37	315	0	1	0	0	0	0	0	0	0	0	0	3	1	5	132	326	0	1	184	0	8	1	40	1535	0	0	0	0	0	0	9	0	11	0
13722.58cfa831e4b0c9d6adf6c598	6	0	0	2	0	1	0	0	0	0	0	0	0	0	0	0	0	0	0	0	0	1	0	0	0	0	0	0	0	0	0	0	0	0	0	0	0	0	1	0	0	0	0	0	0	0	0	0	0
13722.58cfa831e4b0c9d6adf6cdcc	0	0	0	0	0	0	0	0	0	0	0	0	0	0	0	0	0	0	0	0	0	0	0	0	0	0	0	0	0	0	0	0	0	0	0	0	0	0	0	0	0	0	0	0	0	0	0	0	0
13722.58cfa832e4b0c9d6adf6cf0c	0	0	0	0	0	0	0	0	0	0	0	0	0	0	0	0	0	0	0	0	0	0	0	0	1	0	1	0	0	0	0	0	0	0	0	0	0	0	0	0	0	0	0	0	0	0	0	0	0
13722.58cfa832e4b0c9d6adf6d41e	0	0	0	0	0	0	0	0	0	0	0	0	0	0	0	0	0	0	0	0	0	0	0	0	0	0	0	0	0	0	0	0	0	0	0	0	0	0	0	0	0	0	0	0	0	0	0	0	0
13722.58cfa82fe4b0c9d6adf6b97e	3	0	0	0	1	0	0	0	0	0	2	0	0	23	2068	0	3	0	1	0	0	1	0	1	0	0	1	0	2	69	195	0	2	58	1	1	0	4	2777	0	1	0	0	264	1	97	64	7	0
13722.58cfa832e4b0c9d6adf6ce20	1	0	0	0	0	0	0	0	0	0	0	0	0	0	0	0	0	0	0	0	0	0	0	0	0	0	0	0	0	0	0	0	0	0	0	0	0	0	0	0	0	0	0	0	0	0	0	0	0
13722.58cfa832e4b0c9d6adf6d620	0	0	0	1	0	0	0	0	0	0	0	0	0	0	0	0	0	0	0	0	0	0	0	0	0	0	0	0	0	0	0	0	0	0	0	0	0	0	0	0	0	0	0	0	0	0	0	0	0
13722.58cfa831e4b0c9d6adf6c5f0	0	0	0	0	0	0	0	0	0	0	0	0	0	0	0	0	0	0	0	0	0	0	0	0	0	0	1	0	0	0	0	0	0	0	0	0	0	2	0	0	0	0	0	0	0	0	0	0	0
13722.58cfa830e4b0c9d6adf6bf9c	0	0	0	0	0	0	0	0	0	0	19	0	0	0	77	0	5	0	0	0	0	0	0	4	0	0	1	0	0	1	0	6	0	0	3	1	1	350	2	0	0	0	0	1	0	0	0	0	0
13722.58cfa831e4b0c9d6adf6cdca	1	0	0	0	0	0	0	0	0	0	0	0	0	0	0	0	0	0	0	0	0	0	0	0	0	0	1	0	0	0	0	0	0	0	0	0	0	0	0	0	0	0	0	0	0	0	0	0	0
13722.58cfa82fe4b0c9d6adf6b982	1	0	0	0	0	0	0	0	1	1	89	0	1	4	808	1	57	0	2	0	0	0	0	1	5	1	4	3	8	458	511	0	565	651	10	8	1	611	5034	1	1	0	0	11	1	32	0	28	2
13722.58cfa831e4b0c9d6adf6cc28	0	0	0	0	0	0	0	0	0	0	0	0	0	0	0	0	1	0	0	0	0	0	0	0	1	0	0	0	0	0	0	0	0	0	0	0	0	0	0	0	0	0	0	0	0	0	0	0	0
13722.58cfa830e4b0c9d6adf6c11c	2	0	0	1	0	1	0	0	0	0	0	0	0	0	0	0	0	0	0	0	0	0	1	0	2	0	1	0	0	0	0	0	0	0	0	0	0	0	0	0	0	0	0	0	0	0	0	0	0
13722.58cfa831e4b0c9d6adf6cc35	0	0	0	0	0	0	1	0	0	0	0	0	1	0	0	0	0	0	0	0	0	0	0	0	0	0	0	0	0	0	0	0	0	0	0	0	0	0	0	0	0	0	0	0	0	0	0	0	0
13722.58cfa830e4b0c9d6adf6be86	0	0	1	0	1	0	0	0	0	0	0	0	1	0	0	0	0	0	0	0	0	0	0	0	0	0	0	0	0	1	0	0	0	0	0	0	0	0	0	0	0	0	0	0	1	0	0	0	0
13722.58cfa831e4b0c9d6adf6c7ca	0	0	0	0	0	0	0	0	0	0	0	0	0	0	0	0	0	0	0	0	0	0	0	0	3	0	0	0	0	0	0	0	0	0	0	0	0	2	0	0	0	0	0	0	0	0	0	0	0
13722.58cfa830e4b0c9d6adf6bf80	0	0	0	0	0	0	0	0	0	0	0	0	0	2	6	0	2	0	0	0	0	0	0	3	0	0	0	0	0	0	0	2	0	0	0	0	0	118	5	0	0	0	0	0	0	0	0	0	0
13722.58cfa832e4b0c9d6adf6cec8	0	0	0	0	0	0	0	0	0	0	0	0	0	0	0	0	0	0	0	0	0	0	0	0	0	0	0	0	0	0	0	0	0	0	0	0	0	0	0	0	0	0	0	0	0	0	0	0	0
13722.58cfa831e4b0c9d6adf6c4c8	1	0	0	0	0	0	0	0	0	0	0	0	0	0	171	0	233	0	0	0	2	0	0	0	0	0	0	0	0	0	0	1	0	0	2	0	0	107	88	0	0	0	0	46	0	0	0	0	0
13722.58cfa831e4b0c9d6adf6c97b	0	0	0	0	0	0	1	0	0	0	0	0	0	0	0	0	0	0	0	0	0	0	0	0	0	0	0	0	0	0	0	0	0	0	0	0	0	0	0	0	0	0	0	0	0	0	0	0	0
13722.58cfa831e4b0c9d6adf6cac5	0	0	0	0	0	0	0	0	0	0	0	0	0	0	0	0	0	0	0	0	0	0	0	0	0	0	0	0	0	0	0	0	0	0	0	0	0	0	0	0	0	0	0	0	0	0	0	0	0
13722.58cfa831e4b0c9d6adf6c3a8	0	0	0	0	0	0	0	0	0	0	0	0	0	0	0	0	0	0	0	0	0	0	0	0	0	0	0	0	0	0	0	0	0	0	0	0	0	1	0	0	0	0	0	0	0	0	0	0	0
13722.58cfa830e4b0c9d6adf6bf72	1	0	0	0	0	0	0	0	0	0	1	0	6	0	1260	0	20	0	0	0	0	0	0	3	2	0	1	0	0	1	1	0	0	0	1	1	0	5440	8	0	0	0	0	1034	2	0	0	0	0
13722.58cfa830e4b0c9d6adf6bec5	15	0	0	12	3	0	0	0	0	0	0	0	0	11	1	0	2	0	0	0	0	1	0	0	2	0	7	0	1	3	51	0	1	2	0	1	0	1	313	1	0	0	2	0	1	0	0	0	0
13722.58cfa832e4b0c9d6adf6d468	1	0	0	0	0	0	0	0	0	0	0	0	0	0	0	0	0	0	0	0	0	0	0	0	0	0	0	0	0	0	0	0	0	0	0	0	0	0	0	0	0	0	0	0	0	0	0	0	0
13722.58cfa830e4b0c9d6adf6c04c	1	0	0	3	0	0	0	0	0	0	0	0	0	0	0	0	1	0	0	0	0	0	0	0	0	0	1	0	0	0	0	0	0	0	1	0	0	0	0	0	0	0	0	0	0	0	0	0	0
13722.58cfa832e4b0c9d6adf6d05d	0	0	0	0	0	0	0	0	0	0	0	0	0	0	0	0	0	0	0	0	0	0	0	0	2	1	0	0	0	0	0	0	0	0	0	0	0	0	0	0	0	0	0	0	0	0	0	0	0
13722.58cfa830e4b0c9d6adf6c05e	0	0	0	0	0	0	1	0	0	1	16	3	14	358	191562	15	42	5	3	1	0	1	0	25	6	0	10	4	59	1252	574	13	12	3308	26	26	3	2404	408840	6	22	4	32	5870	28	535	2	77	12
13722.58cfa831e4b0c9d6adf6cd32	0	0	0	0	0	0	0	0	0	0	0	0	0	0	0	0	0	0	0	0	0	0	0	0	0	0	0	0	0	0	0	0	0	0	0	0	0	0	0	0	0	0	0	0	0	0	0	0	0
13722.58cfa82fe4b0c9d6adf6b93e	3	0	0	0	1	0	1	0	0	0	1	0	0	0	11	0	0	0	0	0	0	0	0	0	2	0	2	0	0	1	0	1	0	0	0	0	0	9	9	0	0	0	0	0	0	0	0	0	0
13722.58cfa830e4b0c9d6adf6bf8d	11	0	0	1	0	0	0	0	0	0	0	0	0	0	0	0	0	0	0	0	0	0	0	0	0	1	0	0	0	0	0	0	0	0	0	0	0	0	0	0	0	0	1	0	0	0	0	0	0
13722.58cfa832e4b0c9d6adf6cfbc	0	0	0	0	0	0	0	0	0	0	0	0	0	0	0	0	0	0	0	0	0	0	0	0	0	0	0	0	0	0	0	0	0	0	0	0	0	0	0	0	0	0	0	0	0	0	0	0	0
13722.58cfa831e4b0c9d6adf6cd18	0	0	0	0	0	0	0	0	0	0	0	0	0	0	0	0	0	0	0	0	0	0	0	0	2	0	0	0	0	0	0	0	0	0	0	0	0	0	0	0	0	0	0	0	0	0	0	0	0
13722.58cfa832e4b0c9d6adf6d3ee	0	0	0	0	0	0	0	0	0	0	0	0	0	0	0	0	0	0	0	0	0	0	0	0	0	0	0	0	0	0	0	0	0	0	0	0	0	0	0	0	0	0	0	0	0	0	0	0	0
13722.58cfa831e4b0c9d6adf6c50a	0	0	0	0	0	0	1	0	0	0	0	0	0	0	11	0	1	0	0	0	0	0	0	0	0	0	2	0	0	0	0	0	0	0	0	0	0	3	0	0	0	0	0	1	1	0	0	0	0
13722.58cfa830e4b0c9d6adf6c13a	2	0	0	0	0	0	0	0	0	0	0	0	0	0	0	0	0	0	0	0	0	0	0	0	0	0	0	0	0	0	0	0	0	0	0	0	0	1	0	0	0	0	0	0	0	0	0	0	0
13722.58cfa82fe4b0c9d6adf6ba16	2	0	0	1	0	0	1	0	0	2	1	0	0	5	11	0	15985	1	0	0	0	2	0	0	0	2	2	2	1	10	278	0	4	6	0	0	0	11	72680	0	0	0	0	0	0	100	2	17	0
13722.58cfa831e4b0c9d6adf6c61f	2	0	0	1	0	0	0	0	0	0	0	0	0	2	39	0	0	5	0	0	0	0	0	2	1	0	0	0	0	0	0	5	0	0	6	0	0	662	4	0	0	0	0	1	0	0	0	0	0
13722.58cfa832e4b0c9d6adf6cf41	3	0	0	0	0	0	0	0	0	0	0	0	0	0	0	0	0	0	0	0	0	1	0	0	0	0	0	0	0	0	0	0	0	0	0	0	0	0	0	0	0	0	0	0	0	0	0	0	0
13722.58cfa82fe4b0c9d6adf6b7f6	0	0	0	0	0	0	0	0	0	0	0	0	1	0	0	0	0	0	0	0	0	0	0	0	0	0	1	0	0	0	0	0	0	0	0	0	0	1	9	0	0	0	0	0	0	0	0	0	0
13722.58cfa832e4b0c9d6adf6d3bc	0	0	0	0	0	0	0	0	0	0	0	0	0	0	0	0	0	0	0	0	0	0	0	0	0	0	0	0	0	0	0	0	0	0	0	0	0	2	0	0	0	0	0	0	0	0	0	0	0
13722.58cfa82fe4b0c9d6adf6b95e	4	0	0	0	0	0	0	0	0	0	0	0	1	0	0	0	0	0	0	0	0	0	0	0	0	0	1	0	1	5	6	0	0	0	0	0	0	1	782	0	0	0	0	0	0	0	0	0	0
13722.58cfa82fe4b0c9d6adf6b678	0	0	0	1	2	0	1	0	0	0	0	0	0	0	0	0	0	0	0	0	0	0	0	0	1	0	0	0	0	0	0	0	0	0	0	0	0	0	0	0	0	0	0	0	0	0	0	0	0
13722.58cfa82ee4b0c9d6adf6b020	0	0	0	0	0	0	0	0	0	0	0	0	0	0	0	0	0	0	0	0	0	0	0	0	0	0	0	0	0	0	0	0	0	0	0	0	0	0	0	0	0	1	0	0	0	0	0	0	0
13722.58cfa831e4b0c9d6adf6c9c9	0	0	0	0	0	0	1	0	0	0	0	0	0	0	0	0	0	0	0	0	0	0	0	0	0	0	0	0	0	0	0	0	0	0	0	0	0	0	0	0	0	0	0	0	0	0	0	0	0
13722.58cfa830e4b0c9d6adf6c1c2	0	0	0	0	0	0	0	0	0	0	0	0	0	0	0	0	1	0	0	0	0	0	0	0	0	0	0	0	0	0	0	0	0	0	0	0	0	0	0	0	0	0	0	0	0	0	0	0	0
13722.58cfa830e4b0c9d6adf6bf7a	1	0	0	0	0	0	0	0	0	0	0	0	0	0	4	0	4	0	0	0	0	0	0	1	0	0	0	0	0	1	0	0	0	0	0	0	0	1	3	0	0	0	0	0	0	0	0	0	0
13722.58cfa831e4b0c9d6adf6c6d2	3	0	0	0	0	0	0	0	0	0	0	0	0	0	0	0	0	0	0	0	0	0	0	0	0	0	0	0	0	0	0	0	0	0	0	0	0	0	1	0	0	0	0	0	0	0	0	0	0
13722.58cfa82fe4b0c9d6adf6b96f	3	0	0	0	0	0	3	0	0	0	0	0	0	1	39	0	4	0	2	0	0	0	0	0	0	0	1	0	1	33	394	0	2	46	29	6	0	5	2090	0	0	1	0	0	0	48	34	15	1
13722.58cfa832e4b0c9d6adf6d374	0	0	0	0	0	0	0	0	0	0	0	0	1	0	15	0	5	0	0	0	0	0	0	2	0	0	0	0	0	0	0	5	0	0	4	1	0	869	5	0	0	0	0	0	3	0	0	0	0
13722.58cfa830e4b0c9d6adf6bbcc	4	0	0	0	0	0	0	0	0	0	0	0	0	0	0	0	1	0	0	0	0	0	0	0	1	0	0	0	0	0	0	0	0	0	0	0	0	0	0	0	0	0	0	0	0	0	0	0	0
13722.58cfa831e4b0c9d6adf6cd82	0	0	0	0	0	0	2	1	0	0	0	0	0	0	0	0	0	0	0	0	0	0	0	0	0	0	0	0	0	0	0	0	0	0	0	0	0	1	0	0	0	0	0	0	0	0	0	0	0
13722.58cfa831e4b0c9d6adf6cb32	1	0	0	0	0	0	0	0	0	0	0	0	0	0	0	0	0	0	0	0	0	0	0	0	0	0	0	0	0	0	0	0	0	0	0	0	0	0	0	0	0	0	0	0	0	0	0	0	0
13722.58cfa830e4b0c9d6adf6bea9	1	0	0	0	0	0	0	0	0	1	0	0	0	76	1	0	1	0	0	0	0	0	0	1	1	0	2	1	1	9	154	0	6	8	0	1	1	23	3684	0	0	0	0	0	0	6	0	7	0
13722.58cfa830e4b0c9d6adf6be13	0	0	0	0	0	0	0	0	0	0	0	0	0	0	0	0	0	0	0	0	0	0	0	0	0	0	0	0	0	0	0	0	0	0	0	0	0	1	0	0	0	0	0	0	0	0	0	0	0
13722.58cfa832e4b0c9d6adf6ce97	0	0	0	0	0	0	0	0	0	0	0	0	0	0	0	0	0	0	0	0	0	0	0	0	0	0	0	0	0	0	0	0	0	0	0	0	0	0	0	0	0	0	0	0	0	0	0	0	0
13722.58cfa832e4b0c9d6adf6d84d	1	0	0	0	0	0	0	0	0	0	0	0	0	0	0	0	0	0	0	0	0	0	0	0	0	0	0	0	0	0	0	0	0	0	0	0	0	0	0	0	0	0	0	0	0	0	0	0	0
13722.58cfa831e4b0c9d6adf6c96e	0	0	0	0	0	0	0	0	0	0	0	0	0	0	0	0	0	0	0	0	0	0	0	0	0	0	0	0	0	0	0	0	0	0	0	0	0	0	0	0	0	0	0	0	0	0	0	0	0
13722.58cfa830e4b0c9d6adf6c226	1	0	0	0	0	0	0	0	0	0	0	0	0	0	0	0	0	0	0	0	0	0	0	1	0	0	3	0	0	0	0	0	0	0	284	0	0	4	0	1	0	1	0	0	1	0	0	0	0
13722.58cfa831e4b0c9d6adf6cdf4	0	0	0	0	0	0	0	0	0	0	0	0	0	0	0	0	0	0	0	0	0	0	0	0	2	0	0	0	0	0	0	0	0	0	0	0	0	0	0	0	0	0	0	0	0	0	0	0	0
13722.58cfa830e4b0c9d6adf6c107	0	0	0	0	0	0	0	0	0	0	0	0	0	0	0	0	0	0	0	0	0	0	0	0	0	0	0	0	0	0	0	0	0	0	0	0	0	0	0	0	0	0	0	0	0	0	0	0	0
13722.58cfa831e4b0c9d6adf6cabc	1	0	0	0	0	0	0	0	0	0	0	0	0	0	0	0	0	0	0	0	0	0	0	0	0	0	1	0	0	0	0	0	0	0	0	0	0	1	0	0	0	0	0	1	0	0	0	0	0
13722.58cfa832e4b0c9d6adf6cf6a	0	0	0	0	0	0	1	0	0	0	0	0	0	0	1	0	0	0	0	0	0	0	0	0	0	0	0	0	0	0	0	0	0	0	0	0	0	0	0	0	0	0	0	0	0	0	0	0	0
13722.58cfa831e4b0c9d6adf6c77a	0	0	0	1	0	0	0	0	0	0	0	0	0	0	0	0	0	0	0	0	0	0	0	0	0	0	0	0	0	0	0	0	0	0	0	0	0	0	2	0	0	0	0	0	0	0	0	0	0
13722.58cfa832e4b0c9d6adf6d4b4	0	0	0	0	0	0	0	0	0	0	0	0	0	0	0	0	0	0	0	0	0	0	0	0	0	0	0	0	0	0	0	0	0	0	0	0	0	0	0	0	0	0	0	0	0	0	0	0	0
13722.58cfa830e4b0c9d6adf6baf8	3	0	3	0	0	0	1	0	0	0	1	0	0	0	1	0	0	0	0	0	0	0	0	1	0	0	1	0	0	15	34	0	1	0	1	0	0	1	237	0	0	0	0	0	0	11	0	0	1
13722.58cfa82fe4b0c9d6adf6b882	0	0	0	0	0	0	0	0	0	1	1	0	0	23	77	0	5	0	0	0	0	0	1	0	0	0	1	0	12	1003	14	1	5	228	0	7	0	3	1087	0	0	0	0	0	0	58	0	19	0
13722.58cfa82fe4b0c9d6adf6b8cc	2	0	0	0	2	0	0	0	0	0	0	0	0	0	0	0	0	0	0	0	0	0	0	0	0	0	0	0	0	1	0	0	0	0	0	0	0	0	1	0	0	0	0	0	0	0	0	0	0
13722.58cfa831e4b0c9d6adf6c8ac	0	0	0	0	0	0	0	0	0	0	0	0	0	0	0	0	0	0	0	0	0	0	1	0	4	0	0	0	0	0	0	0	0	0	0	0	0	0	0	0	0	0	0	0	0	0	0	0	0
13722.58cfa830e4b0c9d6adf6c1b2	0	0	0	2	0	0	0	0	0	0	0	0	0	0	0	0	0	0	0	0	0	0	0	0	0	0	0	0	0	0	0	0	0	0	0	0	0	0	0	0	0	0	0	0	0	0	0	0	0
13722.58cfa830e4b0c9d6adf6ba5a	5	0	0	0	3	1	1	0	0	0	0	0	0	0	0	0	0	0	0	0	0	1	0	0	1	1	5	0	0	0	0	0	0	0	0	0	0	0	1	0	0	0	0	0	0	0	0	0	0
13722.58cfa832e4b0c9d6adf6d5e3	0	0	1	1	0	0	0	0	0	0	27	0	648	0	7444	0	381	2	0	0	4	0	0	96	2	0	1	2	0	0	1	143	0	16	203	2	1	27930	263	0	0	0	1	4	156	0	0	0	0
13722.58cfa831e4b0c9d6adf6c4d6	0	0	0	0	0	0	0	0	0	0	0	0	0	0	0	0	0	0	0	0	0	0	0	0	0	1	0	0	0	0	0	0	0	0	0	0	0	0	0	0	0	0	0	0	0	0	0	0	0
13722.58cfa832e4b0c9d6adf6d366	2	0	0	0	0	0	0	0	0	0	0	0	0	0	1	0	0	0	0	0	0	0	0	0	0	1	0	0	0	0	0	0	0	0	0	0	0	10	0	0	0	0	0	0	0	0	0	0	0
13722.58cfa82fe4b0c9d6adf6b95c	2	0	0	0	0	0	0	0	0	0	0	0	0	0	0	0	0	0	0	0	0	0	0	0	0	0	0	0	0	0	0	0	0	0	0	0	0	0	0	0	0	0	0	0	0	0	0	0	0
13722.58cfa830e4b0c9d6adf6bc14	3	0	0	0	3	0	0	0	0	0	1	0	0	376	85	0	0	0	0	0	0	0	0	1	0	0	1	0	2	127	345	1	4	30	37	70	0	1	1117	0	2	0	0	1	1	1	1	4	0
13722.58cfa830e4b0c9d6adf6bcf3	21	0	0	0	0	0	1	0	1	0	0	0	0	0	1	0	3	0	0	0	0	0	0	1	3	0	1	0	0	0	0	0	0	0	1	0	0	12	0	0	0	0	0	0	0	0	0	0	0
13722.58cfa830e4b0c9d6adf6bc1c	6	0	0	0	1	0	1	0	0	0	0	0	0	0	34	0	470	0	0	0	0	0	0	1	0	0	1	0	2	2	20	0	1	0	0	20	0	3	1097	0	1	0	0	4	0	7	0	10	0
13722.58cfa830e4b0c9d6adf6bc44	0	0	0	0	0	0	0	0	0	0	0	0	0	0	0	0	0	0	0	0	0	0	0	0	0	0	1	0	0	0	0	0	0	0	0	0	0	0	0	0	0	0	0	0	0	0	0	0	0
13722.58cfa82fe4b0c9d6adf6b72a	0	0	0	1	0	0	0	0	0	0	0	0	0	0	0	0	0	0	0	0	0	0	0	0	0	0	0	0	0	0	0	0	0	0	0	0	0	0	0	0	0	0	0	0	0	0	0	0	0
13722.58cfa830e4b0c9d6adf6c015	3	0	1	0	0	0	2	0	0	0	0	0	0	0	1	0	0	0	0	0	0	0	0	1	0	0	2	0	0	0	0	0	0	0	0	0	0	0	1	0	0	0	0	0	1	0	0	0	0
13722.58cfa831e4b0c9d6adf6c548	0	0	0	0	1	0	0	0	0	23	0	0	0	0	659	0	1	0	0	0	0	0	0	0	0	0	3	0	4	48	283	0	9	18	0	3	0	0	1380	0	0	0	0	0	0	65	0	4	0
13722.58cfa831e4b0c9d6adf6cdb8	0	0	0	0	0	0	0	0	0	0	0	0	0	0	0	0	0	0	0	0	0	0	0	0	0	0	0	0	0	0	0	0	0	0	0	0	0	0	0	0	0	0	0	0	0	0	0	0	0
13722.58cfa832e4b0c9d6adf6d514	0	0	0	0	0	0	0	0	0	0	0	0	0	0	0	0	0	0	0	0	0	0	0	0	0	0	5	0	0	0	0	0	0	0	0	0	0	0	0	0	0	0	0	0	0	0	0	0	0
13722.58cfa82fe4b0c9d6adf6ba21	6	0	0	0	0	0	1	0	0	0	0	0	0	0	0	0	1	0	0	0	0	0	0	0	0	0	1	0	0	0	0	0	0	0	1	0	0	0	1	0	0	0	0	0	0	0	0	0	0
13722.58cfa831e4b0c9d6adf6cdad	0	0	0	0	0	0	1	0	0	0	0	0	0	0	0	0	0	0	0	0	0	0	0	0	4	0	1	0	0	0	0	0	0	0	0	0	0	0	0	0	0	0	0	0	0	0	0	0	0
13722.58cfa830e4b0c9d6adf6bee2	4	0	0	0	0	0	0	0	0	0	0	0	0	0	0	0	0	0	0	0	0	0	0	0	0	0	0	0	0	0	0	0	0	0	0	0	0	1	0	0	0	0	0	0	0	0	0	0	0
13722.58cfa831e4b0c9d6adf6cc72	6	0	0	0	1	1	1	0	0	0	0	0	0	0	0	0	1	0	0	0	0	0	4	1	5	0	8	0	0	0	0	0	0	0	0	0	0	0	0	0	0	0	0	0	0	0	0	0	0
13722.58cfa832e4b0c9d6adf6d0d0	0	0	0	0	0	0	0	0	0	0	1	0	0	0	6	0	0	0	0	0	0	0	0	0	0	0	0	0	0	0	0	0	0	0	0	0	0	12	0	0	0	0	0	0	0	0	0	0	0
13722.58cfa830e4b0c9d6adf6bd92	199	0	0	5	1	2	7	0	0	0	1	0	0	0	2	0	7	0	0	0	6	1	0	3	1	0	2	0	0	0	1	3	0	0	1	0	0	15	1	2	0	0	1	3	6	0	1	0	1
13722.58cfa82fe4b0c9d6adf6b8ee	8	0	0	0	0	0	2	0	0	0	0	0	0	1	0	0	0	0	1	0	0	1	0	1	0	0	2	0	0	0	0	1	0	0	0	0	0	2	0	0	0	0	0	0	0	0	0	0	0
13722.58cfa830e4b0c9d6adf6bf08	12	0	17	8	1	0	1	0	0	0	0	0	1	0	0	0	0	0	0	0	0	0	0	0	0	0	1	0	0	0	0	0	0	0	2	0	0	8	0	0	0	0	1	0	0	0	0	0	0
13722.58cfa831e4b0c9d6adf6c716	3	0	0	1	0	0	1	0	0	1	0	0	0	0	1	0	0	0	0	0	0	0	0	1	1	1	2	0	0	2	0	0	0	0	0	0	0	3	0	0	0	0	0	0	0	0	0	0	0
13722.58cfa831e4b0c9d6adf6c74d	0	0	0	0	0	0	1	0	0	0	0	0	0	0	0	0	0	0	0	0	0	0	0	1	0	0	1	0	0	0	0	0	0	0	0	0	0	0	0	0	0	0	0	0	0	0	0	0	0
13722.58cfa830e4b0c9d6adf6c319	0	0	0	0	0	0	0	0	0	0	1	0	0	0	3	0	4	0	0	0	0	0	0	0	0	0	0	0	0	0	0	1	0	0	1	1	0	15	0	0	0	0	0	0	0	0	0	0	0
13722.58cfa831e4b0c9d6adf6c50e	1	0	0	0	0	0	0	0	0	0	0	0	0	0	0	0	0	0	0	0	0	0	0	0	0	0	1	0	0	0	0	0	0	0	0	0	0	0	0	0	0	0	0	0	0	0	0	0	0
13722.58cfa831e4b0c9d6adf6c8c6	1	0	0	0	0	6	2	0	0	0	0	0	0	0	0	0	0	0	0	0	0	0	0	0	0	0	0	0	0	0	0	0	0	0	0	0	0	0	0	0	0	0	0	0	0	0	0	0	0
13722.58cfa831e4b0c9d6adf6cdd8	0	0	0	0	1	0	0	0	0	0	0	0	0	0	0	0	0	0	0	0	0	0	0	0	2	0	0	0	0	0	0	0	0	0	0	0	0	0	0	0	0	0	0	0	0	0	0	0	0
13722.58cfa82fe4b0c9d6adf6b646	15	0	0	9	1	3	1	0	0	0	0	0	0	0	0	0	0	0	0	0	0	0	0	1	1	0	2	0	0	0	0	0	0	0	0	0	0	1	0	0	0	0	0	0	0	0	0	0	0
13722.58cfa831e4b0c9d6adf6c863	1	0	0	1	0	3	0	0	0	0	0	0	1	0	0	0	0	0	0	0	0	0	0	0	0	0	0	0	0	0	0	0	0	0	0	0	0	0	1	0	0	0	0	0	0	0	0	0	0
13722.58cfa830e4b0c9d6adf6c002	3	0	0	1	0	0	0	0	0	0	0	0	0	0	0	0	0	0	0	0	0	0	0	0	0	0	1	0	0	0	0	0	0	0	0	0	0	0	0	1	0	0	0	0	0	0	0	0	0
13722.58cfa82fe4b0c9d6adf6b724	0	0	0	3	1	0	0	0	0	0	0	0	0	0	0	0	0	0	0	0	0	0	0	0	5	0	1	0	0	0	0	0	0	0	0	0	0	0	0	0	0	0	0	0	0	0	0	0	0
13722.58cfa82fe4b0c9d6adf6b5dc	1	0	0	2	1	0	2	0	0	0	1	0	0	0	1	0	0	0	0	0	0	0	0	0	0	0	0	0	0	0	0	0	0	0	0	0	0	0	0	0	0	0	0	0	0	0	0	0	0
13722.58cfa832e4b0c9d6adf6d52c	0	0	0	0	0	0	0	0	0	0	0	0	0	0	0	0	0	0	0	0	0	0	0	0	0	0	0	0	0	0	0	1	0	0	0	0	0	21	0	0	0	0	0	0	0	0	0	0	0
13722.58cfa832e4b0c9d6adf6d046	0	0	0	0	0	0	0	0	0	0	0	0	0	0	0	0	0	0	0	0	0	0	0	0	6	0	0	0	0	0	0	0	0	0	0	0	0	0	0	0	0	0	0	0	0	0	0	0	0
13722.58cfa831e4b0c9d6adf6c610	1	0	1	0	0	0	0	0	1	0	14	2	1	0	48334	2	14743	1	5	1	76	3	2	63760	12	18	104	1	3	4	4	9	0	2	33	4	10	319	41	0	1	0	2	15	4	2	0	0	0
13722.58cfa830e4b0c9d6adf6c0ba	0	0	0	1	0	0	2	0	0	0	0	0	1	0	1	0	0	0	0	0	0	0	0	0	0	0	0	0	0	0	0	0	0	0	0	0	0	0	0	0	0	0	0	0	0	0	0	0	0
13722.58cfa831e4b0c9d6adf6c744	1	0	0	0	0	0	0	0	0	0	0	0	0	0	0	0	1	0	0	0	0	0	0	0	0	0	1	0	0	0	0	0	0	0	0	0	0	0	0	0	0	0	0	0	0	0	0	0	0
13722.58cfa831e4b0c9d6adf6cb8a	1	0	1	0	1	0	0	0	0	0	0	0	1	0	0	0	0	0	0	0	0	0	0	0	0	0	0	0	0	1	0	0	0	0	0	0	0	0	0	0	0	0	0	0	0	0	0	0	0
13722.58cfa831e4b0c9d6adf6ccfa	0	0	0	1	1	0	0	0	0	0	0	0	0	0	0	0	0	0	0	0	0	0	0	0	3	1	3	0	0	0	0	0	0	0	0	0	0	0	0	0	0	0	0	0	0	0	0	0	0
13722.58cfa82fe4b0c9d6adf6b879	0	0	1	0	0	0	0	0	0	0	0	0	0	0	0	0	0	0	0	0	0	0	0	0	1	0	0	0	0	0	0	0	0	0	0	0	0	0	0	0	0	0	0	0	0	0	0	0	0
13722.58cfa831e4b0c9d6adf6c9d5	0	0	0	1	0	0	1	0	0	0	0	0	0	0	0	0	0	0	0	0	0	0	0	0	0	1	1	0	0	0	0	0	0	0	0	0	0	0	0	0	0	0	0	0	0	0	0	0	0
13722.58cfa831e4b0c9d6adf6c546	1	0	0	0	0	0	0	0	0	0	0	0	0	0	0	0	0	0	0	0	0	0	0	1	0	0	0	0	0	0	0	0	0	0	0	0	0	0	0	0	0	0	0	0	0	0	0	0	0
13722.58cfa831e4b0c9d6adf6cc50	1	0	0	0	0	0	0	0	0	0	0	0	0	0	0	0	0	0	0	0	0	1	0	0	0	0	0	0	0	0	0	0	0	0	0	0	0	1	0	0	0	0	0	0	0	0	0	0	0
13722.58cfa831e4b0c9d6adf6c8bc	1	0	0	0	0	0	0	0	0	0	0	0	0	0	1	0	0	0	0	0	0	0	0	0	0	0	1	0	0	0	0	0	0	0	0	0	0	0	0	0	0	0	0	0	0	0	0	0	0
13722.58cfa831e4b0c9d6adf6c6b8	2	0	0	2	1	0	2	0	0	0	0	0	0	0	0	0	0	0	0	0	0	0	0	3	0	0	0	0	0	0	0	0	0	0	0	0	0	11	0	0	0	0	0	22	0	0	0	0	0
13722.58cfa82fe4b0c9d6adf6b92a	0	0	0	0	0	0	1	0	0	0	0	0	0	0	0	0	0	0	1	0	0	0	0	0	0	0	0	0	0	0	0	0	0	0	0	0	0	0	0	0	0	0	0	0	0	0	0	0	0
13722.58cfa832e4b0c9d6adf6d0f2	0	0	0	0	0	0	0	0	0	0	0	0	0	0	0	0	0	0	0	0	0	0	0	0	0	0	0	0	0	0	0	0	0	0	0	0	0	0	0	0	0	0	0	0	0	0	0	0	0
13722.58cfa830e4b0c9d6adf6c07c	0	0	0	0	0	0	1	0	0	0	0	0	1	0	0	0	0	0	0	0	0	0	0	0	0	0	0	0	0	0	0	0	0	0	0	0	0	0	0	0	0	0	0	0	0	0	0	0	0
13722.58cfa830e4b0c9d6adf6bff4	3	0	1	1	0	0	0	1	0	0	0	0	0	0	0	0	0	0	0	0	0	0	0	0	4	0	2	0	0	0	0	0	0	0	0	0	0	0	0	0	0	0	0	0	0	0	0	0	0
13722.58cfa82fe4b0c9d6adf6b7fa	12	0	0	11	5	0	1	0	0	0	0	0	0	0	0	0	0	0	0	0	0	0	0	0	0	0	2	0	0	1	0	1	0	0	1	0	0	1	1	2	0	3	0	0	0	1	0	0	0
13722.58cfa831e4b0c9d6adf6c530	1	0	0	0	0	0	0	0	0	0	0	0	0	0	0	0	0	0	0	0	0	0	0	0	0	0	0	0	0	0	0	0	0	0	0	0	0	1	0	0	0	0	0	0	0	0	0	0	0
13722.58cfa831e4b0c9d6adf6c44a	0	0	0	0	0	0	0	0	0	0	0	0	0	0	0	0	0	0	0	0	0	0	0	0	0	0	0	0	0	0	0	0	0	0	0	0	0	0	0	0	0	0	0	0	0	0	0	0	0
13722.58cfa831e4b0c9d6adf6c667	2	0	3	0	0	0	0	0	0	0	0	0	0	0	1392	0	152	0	1	0	0	0	0	3422	0	0	0	0	0	0	0	292	0	0	10	0	0	13	0	0	0	0	0	12	12	1	0	0	0
13722.58cfa832e4b0c9d6adf6d034	0	0	0	0	0	0	0	0	0	0	1	0	0	0	0	0	0	0	0	0	0	0	0	0	0	1	0	0	0	0	0	2	0	0	0	0	0	0	0	0	0	0	0	0	0	0	0	0	0
13722.58cfa831e4b0c9d6adf6cb9a	2	0	0	0	0	0	0	0	0	0	1	0	0	0	0	0	0	0	0	0	0	1	0	0	0	0	0	0	0	0	0	0	0	0	1	0	0	2	0	0	0	0	0	0	0	0	0	0	0
13722.58cfa82fe4b0c9d6adf6b69c	6	0	0	0	0	0	3	0	0	0	0	0	0	0	0	0	0	0	0	0	0	1	0	1	0	0	1	0	0	0	0	0	0	0	0	0	0	1	1	0	0	1	0	0	0	0	0	0	0
13722.58cfa830e4b0c9d6adf6c0e2	0	0	0	0	0	0	2	0	0	0	0	0	0	0	0	1	0	0	0	0	0	0	0	0	0	0	0	0	0	0	0	0	0	0	0	0	0	0	0	0	0	0	0	0	0	0	0	0	0
13722.58cfa830e4b0c9d6adf6c278	0	0	0	1	1	0	3	0	0	0	0	0	0	0	0	0	0	0	1	0	0	0	0	0	0	0	0	0	0	0	0	0	0	0	0	0	0	0	0	0	0	0	0	0	0	0	0	0	0
13722.58cfa832e4b0c9d6adf6d14a	0	0	0	0	0	0	0	0	0	0	0	0	1	0	0	0	0	0	0	0	0	1	1	0	5	0	0	0	0	0	1	0	0	0	0	0	0	0	0	0	0	1	0	0	0	0	0	0	0
13722.58cfa830e4b0c9d6adf6bf66	0	0	0	0	0	0	1	0	0	0	0	0	0	0	0	0	0	0	0	0	0	0	0	0	0	0	0	0	0	0	0	0	0	0	0	0	0	7	0	0	0	0	0	0	0	0	0	0	0
13722.58cfa832e4b0c9d6adf6ce0f	1	0	0	0	0	0	1	0	0	0	0	0	0	0	0	0	0	0	0	0	0	0	0	0	0	0	1	0	0	0	0	0	0	0	0	0	0	1	0	0	0	0	0	0	0	0	0	0	0
13722.58cfa830e4b0c9d6adf6c310	1	0	0	0	0	0	0	0	0	0	0	0	0	0	13	0	1	0	0	0	0	0	0	6	2	0	4	0	0	0	0	1	0	0	0	0	0	50	0	0	0	0	0	0	0	0	0	0	0
13722.58cfa82fe4b0c9d6adf6b8c6	2	0	0	0	0	0	1	0	0	0	0	0	1	0	0	0	0	0	0	0	0	0	1	0	0	0	0	0	0	0	0	0	0	0	0	0	0	1	0	0	0	0	0	0	0	0	0	0	0
13722.58cfa830e4b0c9d6adf6bfdf	0	0	0	0	0	0	0	0	0	0	0	0	0	0	22	0	6	1	0	0	0	0	0	0	0	0	0	0	0	0	0	0	0	0	0	0	0	6	0	0	0	0	0	0	0	0	0	0	0
13722.58cfa831e4b0c9d6adf6c50c	0	0	0	0	0	0	0	0	0	0	0	0	1	0	0	0	0	0	0	0	0	0	0	0	0	0	1	0	0	0	0	0	0	0	0	0	0	0	1	0	0	0	0	0	0	0	0	0	0
13722.58cfa831e4b0c9d6adf6cc2d	0	0	0	0	0	0	0	0	0	0	0	0	0	0	0	0	1	0	0	0	0	0	0	1	1	0	2	0	0	0	0	0	0	0	0	0	0	1	0	0	0	0	0	0	0	0	0	1	0
13722.58cfa830e4b0c9d6adf6c10a	0	0	0	0	0	1	1	0	0	0	0	0	0	0	0	0	0	0	0	0	0	0	0	0	0	1	0	0	0	0	0	0	0	0	0	0	0	0	0	0	0	0	0	0	0	0	0	0	0
13722.58cfa832e4b0c9d6adf6d178	1	0	0	0	0	0	0	0	0	0	0	0	0	0	0	0	0	0	0	0	0	0	0	0	0	0	0	0	0	0	0	0	0	0	0	0	0	0	0	0	0	0	0	0	0	0	0	0	0
13722.58cfa831e4b0c9d6adf6cbca	1	0	0	0	0	0	0	0	0	0	0	0	0	0	0	0	0	0	0	0	0	0	0	0	0	0	0	0	0	0	0	0	0	0	0	0	0	0	0	0	0	0	0	0	0	0	0	0	0
13722.58cfa831e4b0c9d6adf6c412	0	0	0	0	0	0	0	0	0	0	0	0	0	0	0	0	0	0	0	0	0	0	0	0	0	0	0	0	0	0	0	0	0	0	0	0	0	0	0	0	0	0	0	0	0	0	0	0	0
13722.58cfa830e4b0c9d6adf6bf54	17	0	0	2	0	0	1	0	0	0	27	0	1	0	36	0	1	0	0	0	0	0	0	118	0	0	1	0	0	0	1	6	0	0	26	0	0	927	12	0	0	0	0	22	2	0	0	0	0
13722.58cfa831e4b0c9d6adf6cc01	0	0	0	0	0	0	0	0	0	0	0	0	0	0	1	0	0	0	0	0	0	0	0	0	3	1	0	0	0	0	0	0	0	0	0	0	0	0	0	0	0	0	0	0	0	0	0	0	0
13722.58cfa831e4b0c9d6adf6c5bf	3	0	0	6	0	1	0	0	0	0	0	0	0	0	0	0	0	0	0	0	0	0	0	0	1	0	0	0	0	0	0	0	0	0	0	0	0	1	0	0	0	0	0	0	0	0	0	0	0
13722.58cfa831e4b0c9d6adf6c7ec	9	0	1	2	1	0	1	0	0	1	0	0	1	1	2	0	2	0	0	0	0	1	0	3	0	0	1	0	0	1	0	0	0	0	1	0	0	7	1	0	0	0	0	0	1	0	0	0	0
13722.58cfa830e4b0c9d6adf6c250	11	0	0	1	2	0	0	0	0	0	0	0	0	0	5	0	0	0	0	0	0	0	1	0	17	0	3	0	0	0	0	0	0	0	2	0	0	13	1	0	0	0	0	3	1	0	0	0	0
13722.58cfa831e4b0c9d6adf6cd60	0	0	0	0	0	0	0	0	0	0	0	0	0	0	0	0	0	0	0	0	0	0	0	0	0	0	0	0	0	0	0	0	0	0	0	0	0	0	0	0	0	0	0	0	0	0	0	0	0
13722.58cfa831e4b0c9d6adf6c462	0	0	0	0	0	0	1	0	0	0	0	0	0	0	0	0	0	0	0	0	0	0	0	0	0	0	0	0	0	0	0	0	0	0	0	0	0	0	0	0	0	0	0	0	0	0	0	0	0
13722.58cfa831e4b0c9d6adf6cccc	1	0	0	0	0	0	0	0	0	0	0	0	0	0	0	0	0	0	0	0	0	0	0	0	0	0	0	0	0	0	0	0	0	0	0	0	0	0	0	0	0	0	0	0	0	0	0	0	0
13722.58cfa831e4b0c9d6adf6c4ef	1	0	0	0	1	0	8	1	1	7	2	0	23	2	6	0	0	0	1	0	0	0	0	2	1	0	2	1	1	13	0	2	0	0	4	1	0	6	7	0	0	2	3	0	1	0	0	2	0
13722.58cfa830e4b0c9d6adf6c30e	2	0	0	0	0	0	0	0	0	0	0	0	0	0	0	0	0	0	0	0	0	0	0	0	5	0	0	0	0	0	0	0	0	0	0	0	0	3	0	0	0	0	0	0	0	0	0	0	0
13722.58cfa831e4b0c9d6adf6ca02	0	0	0	0	0	0	1	0	0	0	0	0	7	0	0	0	0	0	0	0	0	0	0	0	0	0	0	0	0	0	0	0	0	0	0	0	0	0	0	0	0	0	0	0	0	0	0	0	0
13722.58cfa831e4b0c9d6adf6c98e	4	0	0	0	0	0	0	0	0	0	0	0	0	0	0	0	0	0	0	0	0	0	0	0	0	0	0	0	0	0	0	0	0	0	0	0	0	2	0	0	0	0	0	0	0	0	0	0	0
13722.58cfa832e4b0c9d6adf6d1c2	2	0	0	0	0	1	1	0	0	0	0	0	0	0	0	0	0	0	0	0	0	0	0	0	0	0	0	0	0	0	0	0	0	0	1	0	0	1	0	0	0	0	0	0	0	0	0	0	0
13722.58cfa832e4b0c9d6adf6d0bd	0	0	0	0	0	0	1	0	0	0	0	0	0	0	0	0	0	0	0	0	0	0	0	0	2	1	1	0	0	0	0	0	0	0	0	0	0	0	0	0	0	0	0	0	0	0	0	0	0
13722.58cfa831e4b0c9d6adf6c673	2	1	0	0	0	0	1	0	0	0	6	0	36	1	81	0	27	5	0	0	0	0	0	1	1	1	28	0	2	0	0	0	0	0	1	0	0	1	0	102	11	377	2251	40	1946	3	1	5	11
13722.58cfa831e4b0c9d6adf6c9c7	2	0	0	1	0	0	1	0	0	0	6	0	0	0	129	0	54	0	0	0	0	0	0	99	0	0	3	0	0	0	0	26	0	0	0	0	0	193	0	0	0	0	0	3	0	0	0	0	0
13722.58cfa830e4b0c9d6adf6bda2	2	0	0	0	0	0	2	0	0	0	0	0	0	0	1	1	0	0	0	0	0	0	0	0	0	0	0	0	0	0	1	0	0	0	1	0	0	16	1	3	0	34	15	0	66	0	0	0	0
13722.58cfa830e4b0c9d6adf6c0a2	3	0	0	1	1	0	0	0	0	0	0	0	0	0	0	0	0	0	1	0	0	1	0	0	1	0	2	0	0	0	0	0	0	0	0	0	0	1	0	0	0	0	0	0	0	0	0	0	0
13722.58cfa830e4b0c9d6adf6bf32	7	0	0	2	0	0	1	0	0	0	0	0	0	0	6	0	4	0	2	0	0	0	0	2	0	0	9	0	0	0	0	2	0	0	0	0	0	53	1	0	0	0	0	0	0	0	0	0	0
13722.58cfa831e4b0c9d6adf6c3a2	1	0	0	0	1	0	0	0	0	0	0	0	0	0	0	0	0	0	1	0	0	0	0	0	1	0	0	0	0	0	0	0	0	0	0	0	0	0	0	0	0	0	0	0	0	0	0	0	0
13722.58cfa832e4b0c9d6adf6d174	2	0	0	0	0	0	0	0	0	0	0	0	0	0	1	0	0	0	0	0	0	0	0	0	0	0	1	0	0	0	0	0	0	0	0	0	0	1	0	0	0	0	0	0	0	0	0	0	0
13722.58cfa831e4b0c9d6adf6c858	3	0	0	0	0	0	1	0	0	0	0	0	1	0	0	0	0	0	1	0	1	0	0	0	1	0	0	0	0	0	0	0	0	0	0	0	0	62	4	0	0	1	0	0	0	0	0	0	0
13722.58cfa831e4b0c9d6adf6cbf3	0	0	0	0	0	0	0	0	0	0	0	0	0	0	0	0	0	0	0	0	0	0	0	0	2	0	0	0	0	0	0	0	0	0	0	0	0	0	0	0	0	0	0	0	0	0	0	0	0
13722.58cfa831e4b0c9d6adf6cb17	1	0	0	0	0	0	1	0	0	0	0	0	0	0	0	0	0	0	0	0	0	0	0	0	0	0	1	0	0	0	0	0	0	0	0	0	0	0	0	0	0	0	0	0	0	0	0	0	0
13722.58cfa82ee4b0c9d6adf6aee7	7	0	0	0	0	0	0	0	0	0	0	0	0	0	1	0	0	0	0	0	0	0	0	0	0	0	0	0	0	0	0	0	0	0	0	0	0	0	0	0	0	0	0	0	0	0	0	0	0
13722.58cfa831e4b0c9d6adf6c5ca	2	0	0	0	0	0	0	0	0	0	0	0	0	0	0	0	0	0	0	0	0	0	0	0	1	0	1	0	0	0	0	0	0	0	0	0	0	1	0	0	0	0	0	0	0	0	0	0	0
13722.58cfa832e4b0c9d6adf6ce92	0	0	1	1	0	0	0	0	0	0	25	0	6	0	24	1	8	2	0	0	0	0	0	0	0	0	3	0	0	0	0	0	0	0	0	0	0	1	0	116	2	12848	189	10	2324	0	1	0	2
13722.58cfa832e4b0c9d6adf6d12e	0	0	0	1	0	0	0	0	0	0	0	0	0	0	0	0	0	0	0	0	0	0	0	0	0	0	1	0	0	0	0	0	0	0	0	0	0	0	0	0	0	0	0	0	0	0	0	0	0
13722.58cfa82ee4b0c9d6adf6ae60	513	0	4	15	6	0	5	0	0	0	23	0	0	0	208	0	678	0	0	0	0	1	1	526	3	0	11	0	0	1	0	92	0	0	30	0	0	49	2	2	0	0	1	4	3	0	0	1	0
13722.58cfa830e4b0c9d6adf6be70	0	0	0	0	0	0	0	0	0	0	0	0	0	0	1	0	0	0	0	0	0	0	0	0	0	0	3	0	0	0	0	0	0	0	0	0	0	0	0	0	0	0	0	0	0	0	0	0	0
13722.58cfa830e4b0c9d6adf6c1de	0	0	0	0	0	0	0	0	0	0	0	0	0	0	0	0	0	0	0	0	0	0	0	0	0	0	0	0	0	0	0	0	0	0	0	0	0	0	0	0	0	0	0	0	0	0	0	0	0
13722.58cfa831e4b0c9d6adf6c544	0	0	0	0	0	0	0	0	0	0	0	0	0	0	0	0	0	0	0	0	0	0	0	0	0	0	0	0	0	0	0	0	0	0	0	0	0	0	0	0	0	0	0	0	0	0	0	0	0
13722.58cfa831e4b0c9d6adf6cc46	4	0	0	0	1	0	0	0	0	0	0	0	0	0	0	0	0	0	0	0	0	0	0	0	0	0	0	0	0	0	0	0	0	0	0	0	0	0	0	0	0	0	0	0	0	0	0	0	0
13722.58cfa82fe4b0c9d6adf6b720	8	0	0	2	0	0	0	0	0	0	0	0	0	0	0	0	1	0	0	0	0	0	0	0	0	0	0	0	0	0	0	0	0	0	0	0	0	0	1	0	0	0	0	0	0	0	0	0	0
13722.58cfa831e4b0c9d6adf6c404	1	0	0	0	0	0	0	0	0	0	0	0	0	0	0	0	0	0	0	0	0	0	0	0	0	0	0	0	0	0	0	0	0	0	0	0	0	0	0	0	0	0	0	0	0	0	0	0	0
13722.58cfa830e4b0c9d6adf6c0fa	1	0	1	0	0	0	0	0	0	0	0	0	0	0	0	0	0	0	0	0	0	0	0	0	0	1	2	0	0	0	0	0	0	0	0	0	0	0	0	0	0	0	0	0	0	0	0	0	0
13722.58cfa831e4b0c9d6adf6cbc7	2	0	0	0	0	0	1	0	0	0	0	0	0	0	0	0	0	0	0	0	0	0	0	0	0	0	1	0	0	0	0	0	0	0	0	0	0	0	0	0	0	0	0	0	0	0	0	0	0
13722.58cfa831e4b0c9d6adf6cafe	1	0	0	0	0	0	1	0	0	0	0	0	0	0	0	0	1	0	0	0	0	0	0	1	23	1	2	0	0	0	0	0	0	0	0	0	0	1	0	0	0	0	0	0	0	0	0	0	0
13722.58cfa831e4b0c9d6adf6cd62	0	0	0	0	0	0	0	0	0	0	0	0	0	0	0	0	0	0	0	0	0	0	0	0	0	0	0	0	0	0	0	0	0	0	0	0	0	0	0	0	0	0	0	0	0	0	0	0	0
13722.58cfa832e4b0c9d6adf6d0a0	3	0	0	0	1	0	0	0	0	0	0	0	0	0	0	0	0	0	1	0	0	1	0	0	5	0	0	0	0	0	0	0	0	0	0	0	0	0	0	0	0	0	0	0	0	0	0	0	0
13722.58cfa82fe4b0c9d6adf6b5ce	0	0	0	3	1	0	0	0	0	0	0	0	0	0	0	0	0	0	2	0	0	0	0	0	0	0	1	0	0	0	0	0	0	0	1	0	0	0	0	0	0	0	0	0	0	0	0	0	0
13722.58cfa82fe4b0c9d6adf6b83a	3	0	0	0	0	0	0	0	0	0	0	0	0	0	0	0	0	0	0	0	0	0	0	0	0	0	0	0	0	0	0	0	0	0	0	0	0	0	1	0	0	0	0	0	0	0	0	0	0
13722.58cfa831e4b0c9d6adf6c3e2	0	0	0	0	0	0	0	0	0	0	0	0	0	0	0	0	0	0	0	0	0	0	0	0	0	0	0	0	0	0	0	0	0	0	0	0	0	0	1	0	0	0	0	0	0	0	0	0	0
13722.58cfa830e4b0c9d6adf6be0d	3	0	1	1	0	0	0	0	0	0	0	0	0	0	1	0	4	0	0	0	0	0	0	1	1	0	0	0	0	0	0	0	0	0	0	0	0	0	0	0	0	0	0	0	0	0	0	0	0
13722.58cfa830e4b0c9d6adf6c2d8	12	0	5	0	0	0	0	0	0	0	0	0	0	0	0	0	0	0	0	0	0	0	0	0	0	0	0	0	0	0	0	0	0	0	0	0	0	0	0	0	0	0	7	0	4	0	0	0	0
13722.58cfa831e4b0c9d6adf6cb4a	0	0	0	0	1	0	0	1	0	0	0	0	0	0	0	0	0	0	1	0	0	0	0	0	0	0	0	0	0	0	0	0	0	0	0	0	0	0	0	0	0	0	0	0	0	0	0	0	0
13722.58cfa831e4b0c9d6adf6c55c	2	0	0	0	0	0	1	0	0	0	0	0	0	0	0	0	0	0	0	0	0	0	0	0	0	0	1	0	0	0	0	1	0	0	0	0	0	1	0	0	0	0	0	0	0	0	0	0	0
13722.58cfa82fe4b0c9d6adf6b674	4	0	0	0	0	0	1	0	0	0	0	0	1	0	0	0	0	0	0	0	0	0	0	0	1	0	0	0	0	0	0	0	0	0	0	0	0	0	0	0	0	2	0	0	0	0	0	0	0
13722.58cfa831e4b0c9d6adf6ca92	3	0	0	0	2	0	1	0	0	0	192	0	26	0	9947	6	1300	0	2	0	15	0	0	2061	9	8	25	0	5	3	4	120	0	0	45	0	9	1732	12	1	0	0	3	210	3	0	0	0	0
13722.58cfa831e4b0c9d6adf6c49a	1	0	0	0	0	0	0	0	0	0	0	0	0	0	257	0	105	2	0	0	0	0	0	1	0	0	0	0	0	0	0	0	0	0	3	0	1	981	2	1	0	0	0	9	1	0	0	0	0
13722.58cfa831e4b0c9d6adf6c7f3	6	0	0	1	0	0	1	0	0	0	2	0	0	1	1	0	0	0	0	0	0	0	0	0	0	0	2	0	0	0	0	0	0	0	0	0	0	62	0	0	0	0	0	0	0	0	0	0	0
13722.58cfa832e4b0c9d6adf6d0ac	0	0	0	0	0	0	0	0	0	0	0	0	0	0	2	0	1	0	0	0	0	0	0	1	0	0	0	0	0	0	0	0	0	0	1	0	0	4	0	0	0	0	0	0	0	0	0	0	0
13722.58cfa831e4b0c9d6adf6c400	0	0	0	0	0	0	0	0	0	0	0	0	1	0	0	0	0	0	0	0	0	0	0	0	0	0	1	0	0	0	0	0	0	0	0	0	0	1	0	0	0	0	0	0	0	0	0	0	0
13722.58cfa831e4b0c9d6adf6ca9c	2	0	0	1	0	0	0	0	0	0	0	0	0	0	0	0	0	0	0	0	0	0	0	0	4	0	0	0	0	0	0	0	0	0	0	0	0	0	0	0	0	0	0	0	0	0	0	0	0
13722.58cfa831e4b0c9d6adf6cd98	0	0	0	0	0	1	1	0	0	0	0	0	1	0	0	0	0	0	0	0	0	0	0	0	0	0	0	0	0	0	0	0	0	0	0	0	0	0	1	0	0	0	0	0	0	0	0	0	0
13722.58cfa831e4b0c9d6adf6c51a	3	0	0	0	1	0	3	0	0	0	0	0	0	0	0	0	0	0	0	0	0	0	0	0	0	0	0	0	0	0	0	0	0	0	0	0	0	0	0	0	0	0	0	0	0	0	0	0	0
13722.58cfa831e4b0c9d6adf6c448	1	0	0	0	0	0	0	0	0	0	0	0	0	0	0	0	0	0	0	0	0	0	0	0	0	0	0	0	0	0	0	0	0	0	0	0	0	0	0	0	0	0	0	0	0	0	0	0	0
13722.58cfa831e4b0c9d6adf6c8c2	0	0	0	0	0	0	0	0	0	0	0	0	0	0	0	0	0	0	0	0	0	0	0	1	0	0	0	0	0	0	0	0	0	0	0	0	0	2	1	0	0	0	0	0	0	0	0	0	0
13722.58cfa831e4b0c9d6adf6c9d3	1	0	0	0	0	0	0	0	0	0	1	0	1	0	0	0	0	0	1	0	0	0	0	0	0	0	0	0	0	0	0	0	0	0	0	0	0	0	0	0	0	0	0	0	0	0	0	0	0
13722.58cfa832e4b0c9d6adf6cf1a	1	0	0	0	0	0	0	0	0	2	75	1	27	0	1382	0	28	1	19	1	14	2	5	25212	53	22	74	7	3	17	27	195	8	12	242	12	13	71115	1844	763	16	1445	368	9849	2833	143	5	5	70
13722.58cfa831e4b0c9d6adf6cb44	1	0	0	0	0	0	0	0	0	0	0	0	0	0	0	0	0	0	0	0	0	0	0	0	0	0	0	0	0	0	0	0	0	0	0	0	0	0	0	0	0	0	0	0	0	0	0	0	0
13722.58cfa832e4b0c9d6adf6d658	0	0	0	0	0	0	0	0	0	0	0	0	0	0	0	0	0	0	0	0	0	0	0	0	0	0	0	0	0	0	0	0	0	0	0	0	0	0	0	0	0	0	0	0	0	0	0	0	0
13722.58cfa830e4b0c9d6adf6c22a	2	0	0	0	0	0	0	0	0	0	0	0	0	0	1	0	0	0	0	0	0	0	0	0	0	0	0	0	0	0	0	0	0	0	0	0	0	0	0	0	0	0	0	0	0	0	0	0	0
13722.58cfa82ee4b0c9d6adf6af98	14	0	0	4	4	0	2	0	0	0	0	0	0	0	1	0	1	0	1	0	0	0	0	0	0	0	1	0	0	0	0	0	0	0	1	0	0	0	0	0	0	0	0	0	0	0	0	0	0
13722.58cfa830e4b0c9d6adf6ba66	3	0	0	1	1	0	1	0	0	0	2	0	1	0	0	0	1	0	0	0	0	0	0	0	0	0	0	0	0	0	0	0	0	0	0	0	0	0	0	0	0	0	0	0	0	0	0	0	0
13722.58cfa832e4b0c9d6adf6d078	0	0	0	0	0	0	0	0	0	0	0	0	0	0	0	0	0	0	0	0	0	0	0	0	0	0	0	0	0	0	0	0	0	0	0	0	0	0	1	0	0	0	0	0	0	0	0	0	0
13722.58cfa831e4b0c9d6adf6c35e	0	0	0	0	0	0	0	0	0	0	0	0	0	0	0	0	0	0	0	0	0	0	0	0	0	0	0	0	0	0	0	0	0	0	0	0	0	0	0	0	0	0	0	0	0	0	0	0	0
13722.58cfa831e4b0c9d6adf6cbdd	0	0	0	0	0	0	1	0	0	0	0	0	0	0	0	0	0	0	0	0	0	0	0	0	0	0	0	0	0	0	0	0	0	0	0	0	0	0	0	0	0	0	0	0	0	0	0	0	0
13722.58cfa832e4b0c9d6adf6d655	1	0	0	0	0	0	0	0	0	0	0	211	88	0	2	0	1	0	1	0	0	0	0	1	0	0	1	0	0	0	2	1	0	0	4	0	0	361	7	0	0	0	0	0	0	0	0	0	0
13722.58cfa832e4b0c9d6adf6ce18	2	0	1	0	0	0	0	0	0	0	0	0	0	0	0	0	0	0	0	0	0	0	0	0	0	0	1	0	0	0	0	0	0	0	0	0	0	0	0	0	0	0	0	0	0	0	0	0	0
13722.58cfa831e4b0c9d6adf6c6a0	1	0	2	0	0	0	1	0	0	0	48	0	0	0	144	1	15	0	5	0	0	0	0	12	5	0	2	0	0	2	3	7	0	0	6	0	0	1585	8	0	0	0	0	22	1	0	0	0	0
13722.58cfa832e4b0c9d6adf6d038	2	0	0	0	0	0	0	0	0	0	0	0	0	0	0	0	0	0	0	0	0	0	0	0	1	0	1	0	0	0	0	0	0	0	0	0	0	0	0	0	0	0	0	0	0	0	0	0	0
13722.58cfa831e4b0c9d6adf6c3f2	2	0	0	0	0	0	0	0	0	0	0	0	0	0	0	0	0	0	0	0	0	0	0	0	1	0	0	0	0	0	0	0	0	0	0	0	0	0	0	0	0	0	0	0	0	0	0	0	0
13722.58cfa831e4b0c9d6adf6cb54	1	0	0	0	1	0	0	0	0	0	0	0	0	0	0	0	0	0	0	0	0	0	0	0	1	0	0	0	0	0	0	0	0	0	0	0	0	0	0	0	0	0	0	0	0	0	0	0	0
13722.58cfa831e4b0c9d6adf6c56b	2	0	0	0	0	0	0	0	0	0	0	0	0	0	0	0	0	0	0	0	0	0	0	0	0	0	0	0	0	0	0	0	0	0	0	0	0	0	0	0	0	0	0	0	0	0	0	0	0
13722.58cfa831e4b0c9d6adf6cbbd	1	0	0	1	0	0	0	0	0	0	0	0	0	0	0	0	0	0	0	0	0	0	0	0	0	0	1	0	0	0	0	1	0	0	0	0	0	0	0	0	0	0	0	0	0	0	0	0	0
13722.58cfa832e4b0c9d6adf6d35a	0	0	0	0	0	0	0	0	0	0	0	0	0	0	0	0	0	0	0	0	0	0	0	0	1	0	0	0	0	0	0	0	0	0	0	0	0	0	0	0	0	0	0	0	0	0	0	0	0
13722.58cfa831e4b0c9d6adf6ca76	0	0	0	0	1	5	1	0	0	0	0	0	0	0	0	0	0	0	0	0	0	0	0	0	1	0	0	0	0	0	0	0	0	0	0	0	0	0	0	0	0	0	0	0	0	0	0	0	0
13722.58cfa831e4b0c9d6adf6cbee	0	0	0	0	0	0	0	0	0	0	0	0	0	0	0	0	0	0	0	0	0	0	0	0	0	0	0	0	0	0	0	0	0	0	0	0	0	0	0	0	0	0	0	0	0	0	0	0	0
13722.58cfa831e4b0c9d6adf6cac2	0	0	0	0	1	0	1	0	0	0	1	0	0	0	0	0	0	0	0	0	0	0	0	0	0	0	0	0	0	0	0	0	0	0	0	0	0	0	0	0	0	0	0	0	0	0	0	0	0
13722.58cfa832e4b0c9d6adf6d01c	0	0	0	0	0	0	0	0	0	0	0	0	0	0	0	0	0	0	0	0	0	0	0	0	0	0	0	0	0	0	0	0	0	0	0	0	0	0	0	0	0	3	0	1	0	0	0	0	0
13722.58cfa830e4b0c9d6adf6bfce	3	0	0	0	0	0	0	0	0	1	0	0	0	0	0	0	0	0	0	0	0	0	0	0	3	1	1	0	0	0	0	0	0	0	0	0	0	0	1	0	0	0	0	0	0	0	0	0	0
13722.58cfa831e4b0c9d6adf6c340	4	0	1	2	1	0	0	0	0	0	0	0	0	0	0	0	0	0	0	0	0	1	0	0	0	0	0	0	0	0	0	0	0	0	0	0	0	0	0	0	0	0	0	0	0	0	0	0	0
13722.58cfa831e4b0c9d6adf6cd8a	2	0	0	0	1	0	0	0	0	0	0	0	0	0	0	0	0	0	0	0	0	0	0	0	0	0	4	0	0	0	0	0	0	0	0	0	0	1	0	0	0	0	0	0	0	0	0	0	0
13722.58cfa832e4b0c9d6adf6d406	0	0	0	0	0	0	0	0	0	0	0	0	0	0	0	0	0	0	0	0	0	0	0	0	0	0	0	0	0	0	0	0	0	0	0	0	0	0	0	0	0	0	0	0	0	0	0	0	0
13722.58cfa831e4b0c9d6adf6c5ce	1	0	0	0	0	0	0	0	0	0	0	0	0	0	22	0	2	0	0	0	0	0	0	11	0	0	1	0	0	0	0	2	0	0	1	0	0	16	4	0	0	0	0	0	0	0	0	0	0
13722.58cfa831e4b0c9d6adf6c602	1	0	0	0	0	0	0	0	0	0	0	0	0	0	2	0	0	0	0	0	0	0	0	4	0	1	1	0	0	0	0	0	0	0	0	0	0	3	0	0	0	0	0	0	0	0	0	0	0
13722.58cfa82ee4b0c9d6adf6ae6c	2	0	0	0	1	0	1	0	0	0	0	0	1	0	0	0	0	0	0	0	0	0	0	0	0	0	0	0	0	0	0	0	0	0	0	0	0	0	1	0	0	0	0	0	0	0	0	0	0
13722.58cfa831e4b0c9d6adf6c9d4	0	0	1	0	0	0	0	0	0	0	0	0	0	0	3	0	0	0	0	0	0	0	0	0	0	0	0	0	0	0	0	0	0	0	0	0	0	1	0	0	0	0	0	0	0	0	0	0	0
13722.58cfa832e4b0c9d6adf6cfe2	0	0	0	0	0	0	0	0	0	0	0	0	0	0	1	0	0	0	0	0	0	0	1	0	7	0	1	0	0	0	0	0	0	0	0	0	0	0	0	0	0	0	0	0	0	0	0	0	0
13722.58cfa831e4b0c9d6adf6ca86	2	0	1	1	1	0	0	0	0	0	0	0	0	0	0	0	0	0	0	1	0	0	0	0	1	0	0	0	0	0	0	0	0	0	0	0	0	1	1	0	0	0	0	0	0	0	0	0	0
13722.58cfa831e4b0c9d6adf6c80f	2	0	0	1	0	0	3	0	0	0	0	0	0	0	5	0	0	0	1	0	0	0	0	1	1	0	0	0	0	0	0	0	0	0	0	0	0	8	1	0	0	1	1	0	4	0	0	0	0
13722.58cfa831e4b0c9d6adf6cb73	1	0	0	0	0	0	0	0	0	0	0	0	0	0	1	0	0	0	0	0	0	0	0	0	0	0	0	0	0	0	0	0	0	0	0	0	0	0	0	0	0	0	0	0	0	0	0	0	0
13722.58cfa831e4b0c9d6adf6cca6	0	0	0	0	0	0	0	0	0	0	0	0	0	0	0	0	0	0	0	0	0	0	0	0	0	0	0	0	0	0	0	0	0	0	0	0	0	0	0	0	0	0	0	0	0	0	0	0	0
13722.58cfa830e4b0c9d6adf6bc9f	1	0	0	0	0	0	1	0	0	0	0	0	0	0	1	0	0	0	0	0	0	0	0	0	0	0	0	0	0	0	0	0	0	0	0	0	0	0	0	0	0	0	1	0	0	0	0	0	0
13722.58cfa830e4b0c9d6adf6bbf4	6	0	1	4	1	0	0	0	0	0	0	0	0	0	0	0	0	0	0	0	0	0	0	0	0	0	0	0	0	0	0	3	0	0	28	0	0	1	0	1	0	0	1	0	0	0	0	0	0
13722.58cfa832e4b0c9d6adf6ce04	0	0	0	0	2	0	0	0	0	0	0	0	0	0	0	0	0	0	0	0	0	1	1	0	23	2	2	0	0	0	0	0	0	0	0	0	0	0	0	0	0	0	0	0	0	0	0	0	0
13722.58cfa831e4b0c9d6adf6cc09	0	0	0	1	0	0	0	0	0	0	0	0	0	0	0	0	0	0	0	0	0	0	0	3	13	0	2	0	0	0	0	0	0	0	0	0	0	8	0	0	0	0	0	0	0	0	0	0	0
13722.58cfa831e4b0c9d6adf6c676	0	0	0	1	0	0	0	0	0	0	0	0	0	0	0	0	0	0	0	0	0	0	0	0	3	0	1	0	0	0	0	0	0	0	0	0	0	0	0	0	0	0	0	0	0	0	0	0	0
13722.58cfa832e4b0c9d6adf6d4c1	0	0	0	0	0	0	0	0	0	0	0	0	0	0	0	0	0	0	0	0	0	0	0	0	0	0	0	0	0	0	0	0	0	0	0	0	0	0	0	0	0	0	0	0	0	0	0	0	0
13722.58cfa831e4b0c9d6adf6c3b2	0	0	0	0	0	0	0	0	0	0	0	0	0	0	2	0	0	0	0	0	0	0	0	0	0	0	0	0	0	0	0	0	0	0	0	0	0	3	0	0	0	0	0	0	0	0	0	0	0
13722.58cfa831e4b0c9d6adf6c408	0	0	0	0	0	0	1	0	0	0	0	0	0	0	0	0	0	0	1	0	0	0	0	0	0	4	1	0	0	2	0	0	0	0	1	0	0	0	0	0	0	0	0	0	1	0	0	0	0
13722.58cfa832e4b0c9d6adf6cf9a	0	0	0	0	0	0	1	0	0	0	0	0	1	0	0	0	0	0	0	0	0	0	0	0	1	0	1	0	0	0	0	0	0	0	0	0	0	0	0	0	0	0	0	0	0	0	0	0	0
13722.58cfa830e4b0c9d6adf6ba81	5	0	0	1	0	0	0	0	0	0	0	0	2	0	2	0	1	0	0	0	0	0	0	0	1	0	0	0	0	0	0	0	0	0	0	0	0	0	0	0	0	0	0	0	0	0	0	0	0
13722.58cfa832e4b0c9d6adf6cfa4	0	0	0	0	0	0	0	0	0	0	0	0	0	0	0	0	1	0	0	0	0	0	0	0	11	1	1	0	0	1	0	0	0	0	0	0	0	0	0	0	0	0	0	0	0	0	0	0	0
13722.58cfa831e4b0c9d6adf6c3e8	0	0	0	1	0	0	0	0	0	0	0	0	0	0	0	0	0	0	0	0	0	0	0	0	1	0	0	0	0	0	0	0	0	0	0	0	0	0	0	0	0	0	0	0	0	0	0	0	0
13722.58cfa831e4b0c9d6adf6ccc2	5	0	1	4	0	0	0	0	0	0	1	0	0	0	2	0	0	0	0	0	2	0	0	0	1	0	2	0	0	0	0	0	0	0	1	0	0	4	0	0	0	0	0	0	0	0	0	0	0
13722.58cfa831e4b0c9d6adf6c3e6	0	0	0	0	0	0	0	0	0	0	0	0	0	0	0	0	0	0	0	0	0	0	0	0	0	0	0	0	0	0	0	0	0	0	0	0	0	0	1	0	0	0	0	0	0	0	0	0	0
13722.58cfa830e4b0c9d6adf6c1e8	0	0	0	0	0	0	0	0	0	0	0	0	0	0	0	0	0	0	0	0	0	0	0	0	0	0	0	0	0	0	0	0	0	0	0	0	0	0	0	0	0	0	0	0	0	0	0	0	0
13722.58cfa831e4b0c9d6adf6cd50	0	0	0	1	0	0	0	0	0	0	0	0	1	0	1	0	0	0	0	0	0	0	0	0	1	0	0	0	0	0	0	0	0	0	0	0	0	1	0	0	0	0	0	0	0	0	0	0	0
13722.58cfa832e4b0c9d6adf6cefc	0	0	0	0	0	0	1	0	0	0	0	34	1	0	1	0	0	0	0	0	0	0	0	0	0	0	0	0	0	0	0	0	0	0	0	0	0	0	0	0	0	0	0	0	0	0	0	0	0
13722.58cfa832e4b0c9d6adf6d476	1	0	0	0	0	0	0	0	0	0	0	0	0	0	0	0	0	0	0	0	0	0	0	0	0	0	0	0	0	0	0	0	0	0	0	0	0	0	0	0	0	0	0	0	1	0	0	0	0
13722.58cfa831e4b0c9d6adf6cd56	0	0	0	1	1	0	2	0	0	0	0	0	0	0	1	0	1	0	0	0	0	0	1	0	0	0	1	0	0	0	0	0	0	0	0	0	0	0	0	0	0	0	0	0	0	0	0	0	0
13722.58cfa831e4b0c9d6adf6cca3	0	0	0	0	0	0	0	0	0	0	0	0	0	0	0	0	0	0	0	0	0	0	0	0	0	0	0	0	0	0	0	0	0	0	0	0	0	0	0	0	0	0	0	0	0	0	0	0	0
13722.58cfa830e4b0c9d6adf6c126	0	0	0	0	1	0	0	0	0	0	0	0	0	0	1	0	0	0	0	0	0	0	0	0	1	0	0	0	0	0	0	0	0	0	0	0	0	0	0	0	0	0	0	0	1	0	0	0	0
13722.58cfa831e4b0c9d6adf6c77f	0	0	0	0	0	0	0	0	0	0	0	0	0	0	4	0	0	0	0	0	0	0	0	0	0	0	0	0	0	0	0	0	0	0	0	0	0	4	0	0	0	0	0	0	0	0	0	0	0
13722.58cfa830e4b0c9d6adf6c206	1	0	0	0	0	0	1	0	0	0	0	0	0	0	0	0	0	0	0	0	0	0	0	0	1	0	1	0	0	0	0	0	0	0	0	0	0	0	0	0	0	0	0	0	0	0	0	0	0
13722.58cfa831e4b0c9d6adf6c826	0	0	0	0	0	0	0	0	0	0	0	0	0	0	0	0	0	0	0	0	0	0	0	0	1	0	0	0	0	0	0	0	0	0	0	0	0	0	0	0	0	0	0	0	0	0	0	0	0
13722.58cfa82fe4b0c9d6adf6b9ab	2	0	0	1	0	0	2	0	0	0	0	0	2	0	0	0	0	0	0	0	0	0	0	1	0	1	0	0	0	0	0	0	0	0	0	0	0	1	0	0	0	1	0	0	0	0	0	0	0
13722.58cfa832e4b0c9d6adf6d170	1	0	0	0	0	0	0	0	0	0	0	0	1	0	1	0	0	0	2	0	0	0	0	0	0	0	2	0	0	0	0	0	0	0	0	0	0	0	0	0	0	0	0	0	0	0	0	0	0
13722.58cfa831e4b0c9d6adf6c5cc	0	0	0	0	0	0	0	0	0	0	0	0	0	0	0	0	0	0	0	0	0	0	0	0	0	0	0	0	0	0	0	0	0	1	1	0	0	0	1	0	0	0	0	0	0	0	0	0	0
13722.58cfa831e4b0c9d6adf6c47b	3	0	0	2	0	0	0	0	0	0	0	0	0	0	0	0	0	0	0	0	0	0	0	0	0	0	0	0	0	0	0	0	0	0	0	0	0	0	0	0	0	0	0	0	0	0	0	0	0
13722.58cfa82fe4b0c9d6adf6b81e	69	0	0	1	1	1	2	0	1	0	4	0	2	0	4	0	4	1	3	0	0	2	0	3	0	0	4	0	0	1	0	1	0	0	7	0	0	8	0	0	0	0	0	1	1	0	0	0	0
13722.58cfa832e4b0c9d6adf6d036	0	0	0	0	0	0	0	0	0	0	0	0	0	0	0	0	0	0	0	0	0	0	0	0	0	0	0	0	0	0	0	0	0	0	0	0	0	0	0	0	0	0	0	0	0	0	0	0	0
13722.58cfa832e4b0c9d6adf6d0f0	4	0	0	0	0	0	1	0	1	0	0	0	0	0	0	0	0	0	0	0	0	0	0	0	0	0	1	0	0	0	0	0	0	0	0	0	0	0	0	0	0	0	0	0	0	0	0	0	0
13722.58cfa831e4b0c9d6adf6cb72	3	0	0	0	0	0	0	0	0	0	0	0	0	0	0	0	0	0	0	0	0	0	0	0	0	0	0	0	0	0	0	0	0	0	0	0	0	1	0	0	0	0	0	0	0	0	0	0	0
13722.58cfa830e4b0c9d6adf6ba86	2	0	0	0	0	0	1	0	0	0	0	0	2	0	1	0	0	0	0	0	0	0	0	1	0	0	3	0	0	0	0	1	0	0	0	0	0	0	0	0	0	0	0	0	0	0	0	0	0
13722.58cfa830e4b0c9d6adf6c2af	0	1	0	0	0	0	0	0	0	0	0	0	0	0	0	0	0	0	1	0	0	0	1	0	3	0	0	0	0	0	0	0	0	0	0	0	0	0	0	0	0	0	0	0	0	0	0	0	0
13722.58cfa831e4b0c9d6adf6c7d8	0	0	1	1	0	0	1	0	0	0	0	0	0	0	1	0	0	0	0	0	0	0	0	0	0	0	0	0	0	0	0	0	0	0	0	0	0	0	0	0	0	0	0	0	0	0	0	0	0
13722.58cfa831e4b0c9d6adf6cd00	1	0	0	0	0	0	0	0	0	0	0	0	0	0	0	0	0	0	0	0	0	0	0	0	0	0	1	0	0	0	0	0	0	0	1	0	0	0	0	0	0	0	0	0	0	0	0	0	0
13722.58cfa832e4b0c9d6adf6d17b	5	0	0	2	0	0	0	0	0	0	0	0	0	0	0	0	0	0	0	0	0	0	0	0	11	3	1	0	0	0	0	0	0	0	0	0	0	0	0	1	0	0	0	0	0	0	0	0	0
13722.58cfa831e4b0c9d6adf6c9b5	0	0	0	0	0	0	0	0	0	0	0	0	1	0	0	0	0	0	0	0	0	0	0	0	0	1	0	0	0	0	0	0	0	0	0	0	0	0	0	0	0	0	0	0	0	0	0	0	0
13722.58cfa832e4b0c9d6adf6ce56	0	0	0	0	0	0	1	0	0	0	0	0	0	0	0	0	0	0	0	0	0	0	0	0	2	0	0	0	0	0	0	1	0	0	0	0	0	0	0	0	0	0	0	0	0	0	0	0	0
13722.58cfa831e4b0c9d6adf6c40e	1	0	0	0	0	0	0	0	0	0	0	0	0	0	0	0	0	0	0	0	0	0	0	1	0	0	0	0	0	0	0	0	0	0	0	0	0	2	0	0	0	0	0	0	0	0	0	0	0
13722.58cfa831e4b0c9d6adf6c768	3	0	0	2	0	0	0	0	0	0	1	0	1	0	2	0	1	0	0	0	0	0	0	9	1	0	0	0	0	0	0	0	0	0	1	0	0	0	0	0	0	0	0	0	0	0	0	0	0
13722.58cfa82ee4b0c9d6adf6afae	429	0	8	8	7	9	9	1	6	0	15	0	1	0	56	0	104	0	0	0	0	2	2	60	4	0	7	0	0	1	0	21	0	0	27	0	0	33	1	3	0	3	1	2	10	0	1	0	0
13722.58cfa832e4b0c9d6adf6d5f3	1	0	0	0	0	0	0	0	0	0	0	0	0	0	0	0	0	0	0	0	0	0	1	0	2	0	0	0	0	0	0	0	0	0	0	0	0	0	0	0	0	0	0	0	0	0	0	0	0
13722.58cfa82fe4b0c9d6adf6b8a8	6	0	0	4	3	0	1	0	0	0	1	0	0	0	0	0	0	0	0	0	0	0	0	2	2	0	1	0	0	0	0	0	0	0	1	0	0	0	0	0	0	1	0	0	0	0	0	0	0
13722.58cfa832e4b0c9d6adf6d158	1	0	0	0	0	0	0	0	0	0	0	0	0	0	0	0	0	0	0	0	0	0	0	0	0	0	1	0	0	0	0	0	0	0	0	0	0	0	0	0	0	0	0	0	0	0	0	0	0
13722.58cfa831e4b0c9d6adf6cbcd	3	0	0	1	0	0	0	0	0	0	0	0	0	0	0	0	0	0	1	0	0	0	0	0	0	0	0	0	0	0	0	0	0	0	0	0	0	0	0	0	0	0	0	0	0	0	0	0	0
13722.58cfa830e4b0c9d6adf6c12a	1	0	0	1	0	0	1	0	0	0	0	0	1	0	0	0	1	0	0	0	0	0	0	0	0	0	0	0	0	0	0	0	0	0	0	0	0	0	0	0	0	0	0	0	0	0	0	0	0
13722.58cfa830e4b0c9d6adf6c2bc	1	0	0	1	0	0	0	0	0	0	0	0	0	0	0	1	0	0	0	0	0	0	0	0	0	0	0	0	0	0	0	0	0	0	0	0	0	0	0	0	0	0	0	0	0	0	0	0	0
13722.58cfa830e4b0c9d6adf6c25c	0	0	0	0	225	0	0	0	0	0	0	0	0	0	0	0	0	0	0	0	0	0	0	0	0	0	0	0	0	0	0	0	0	0	0	0	0	0	0	0	0	0	0	0	0	0	0	0	0
13722.58cfa832e4b0c9d6adf6ce6a	2	0	0	0	0	0	0	0	0	0	0	0	0	0	0	0	0	0	0	0	0	0	0	0	0	0	8	0	0	0	0	0	0	0	0	0	0	0	0	0	0	0	0	0	0	0	0	0	0
13722.58cfa830e4b0c9d6adf6bf8b	2	0	0	0	0	0	0	0	0	0	0	0	0	0	0	0	0	0	0	0	0	0	0	0	0	1	0	0	0	0	0	0	0	0	0	0	0	0	0	0	0	0	0	0	0	0	0	0	0
13722.58cfa831e4b0c9d6adf6cbaa	1	0	0	0	0	0	0	0	0	0	0	0	0	0	0	0	0	0	0	0	0	0	0	0	0	0	0	0	0	0	0	0	0	0	0	0	0	0	0	0	0	0	0	0	0	0	0	0	0
13722.58cfa82ee4b0c9d6adf6afa4	12	0	1	2	0	1	1	0	0	0	0	0	0	0	0	0	4	0	0	0	0	0	0	1	0	0	1	0	0	0	0	0	0	0	0	0	0	2	0	0	0	0	0	0	0	0	0	0	0
13722.58cfa831e4b0c9d6adf6ca8e	0	0	0	1	0	1	1	0	0	0	0	0	1	0	0	0	0	0	0	0	0	0	0	0	0	0	1	0	0	0	0	0	0	0	0	0	0	0	0	0	0	0	0	0	0	0	0	0	0
13722.58cfa830e4b0c9d6adf6c246	4	0	0	1	0	0	1	0	0	0	0	0	0	0	4	0	1	0	0	0	0	0	0	1	5	0	1	0	0	0	0	0	0	0	0	0	0	6	1	0	0	0	0	0	0	0	0	0	0
13722.58cfa831e4b0c9d6adf6c69c	3	0	0	0	0	0	0	0	0	0	6	0	0	0	421	0	179	0	0	0	0	0	0	9	1	0	1	0	0	0	0	98	0	0	10	0	0	203	4	0	1	0	0	15	0	0	0	0	0
13722.58cfa832e4b0c9d6adf6cea9	0	0	0	0	0	0	0	0	0	0	0	0	0	0	0	0	0	0	0	0	0	0	0	0	0	0	0	0	0	0	0	0	0	0	0	0	0	0	0	0	0	0	0	0	0	0	0	0	0
13722.58cfa831e4b0c9d6adf6c406	0	0	0	0	0	0	0	0	0	0	0	0	0	1	0	0	0	0	0	0	0	0	0	0	0	0	0	0	0	67	1	0	0	5	0	0	0	0	43	0	0	0	0	0	0	1	0	0	0
13722.58cfa831e4b0c9d6adf6cd10	1	0	0	6	0	0	0	0	0	0	0	0	0	0	0	0	0	0	1	0	0	0	0	0	0	0	0	0	0	0	0	0	0	0	2	0	0	0	0	0	0	0	0	0	0	0	0	0	0
13722.58cfa831e4b0c9d6adf6c40a	1	0	0	0	0	0	0	0	0	0	0	0	0	0	0	0	0	0	0	0	0	0	0	0	0	0	0	0	0	0	0	0	0	0	0	0	0	0	0	0	0	0	0	0	0	0	0	0	0
13722.58cfa831e4b0c9d6adf6c7a3	1	0	0	0	0	0	0	0	0	0	1204	0	458	0	173886	2	56	1	0	0	0	0	0	201	1	0	1	0	0	3	0	25	0	1	30	0	0	6753	15	0	1	0	2	1487	0	0	0	0	1
13722.58cfa832e4b0c9d6adf6d392	0	0	0	0	0	0	0	0	0	0	0	0	0	0	0	0	0	0	0	0	0	0	0	0	0	0	0	0	0	0	0	0	0	0	0	0	0	0	0	0	0	0	0	0	0	0	0	0	0
13722.58cfa830e4b0c9d6adf6bd88	11	0	0	2	1	1	2	0	0	0	1	0	0	0	0	0	2	0	0	0	0	0	0	1	0	0	1	0	0	0	0	0	0	0	0	0	0	2	0	0	0	0	0	0	1	0	0	0	0
13722.58cfa832e4b0c9d6adf6cf48	2	0	0	0	1	0	0	0	0	0	0	0	0	0	0	0	0	0	0	0	0	0	0	0	0	0	1	0	0	0	0	0	0	0	0	0	0	2	0	0	0	0	0	0	0	0	0	0	0
13722.58cfa830e4b0c9d6adf6bee8	1	0	0	0	0	0	1	0	0	0	0	0	0	0	0	0	0	0	0	0	0	0	0	0	0	0	0	0	0	0	0	0	0	0	0	0	0	0	0	0	0	0	0	0	0	0	0	0	0
13722.58cfa831e4b0c9d6adf6c60a	6	0	1	0	0	0	0	0	0	0	81	0	1	1	15582	0	1377	1	1	0	0	1	0	1047	2	1	0	0	2	1	1	4	0	0	7	2	0	6375	17	0	1	0	1	488	3	1	0	1	0
13722.58cfa831e4b0c9d6adf6cbb8	0	0	0	0	0	0	0	0	0	0	0	0	0	0	0	0	0	0	0	0	0	0	0	0	1	1	0	0	0	0	0	0	0	0	0	0	0	0	0	0	0	0	0	0	0	0	0	0	0
13722.58cfa82fe4b0c9d6adf6b6b3	1	0	0	0	2	0	0	0	0	0	0	0	1	0	0	0	0	0	0	0	0	0	0	0	0	0	1	0	0	0	0	0	0	0	0	0	0	2	12	0	0	0	0	0	0	0	0	2	0
13722.58cfa832e4b0c9d6adf6d217	0	0	0	0	0	0	0	0	0	0	0	0	0	0	0	0	0	0	0	0	0	0	0	0	1	0	0	0	0	0	0	0	0	0	0	0	0	0	0	0	0	0	0	0	0	0	0	0	0
13722.58cfa832e4b0c9d6adf6cf86	0	0	0	0	0	0	0	0	0	0	0	0	0	0	1	0	0	0	0	0	0	0	0	0	0	0	0	0	0	1	1	0	1	1	0	0	0	1	2	0	0	0	0	1	0	0	0	0	0
13722.58cfa832e4b0c9d6adf6cff4	1	0	0	0	0	0	1	0	0	0	2	0	0	0	0	2	7	1	0	0	0	0	1	0	1	1	1	0	0	0	0	0	0	0	0	0	0	0	0	56	43	10	225	1	71	3043	0	0	2
13722.58cfa831e4b0c9d6adf6c746	0	0	0	0	0	0	0	0	0	0	0	0	0	0	1	0	0	0	0	0	0	0	0	0	0	0	0	0	0	0	0	0	0	0	0	0	0	2	1	0	0	0	0	0	0	0	0	0	0
13722.58cfa831e4b0c9d6adf6c819	3	0	0	0	0	0	0	0	0	0	0	0	2	0	78635	0	240	10	0	0	0	0	0	212	2	1	1	0	0	4	5	0	0	1	308	0	1	772	1405	1	1	2	1	139	1	0	0	0	0
13722.58cfa831e4b0c9d6adf6c438	5	0	0	0	0	0	0	0	0	0	0	0	0	0	0	0	0	0	0	0	0	0	0	0	0	0	0	0	0	0	0	1	0	0	0	0	0	0	0	0	0	0	0	0	0	0	0	0	0
13722.58cfa82fe4b0c9d6adf6b932	1	1	1	1	0	0	0	0	0	0	6	0	2	0	101	0	14	0	0	0	0	0	0	14	2	0	0	0	0	0	1	7	0	0	4	0	0	46	2	0	1	2	1	0	0	0	0	0	0
13722.58cfa831e4b0c9d6adf6cbac	2	0	0	1	0	0	1	0	0	0	0	0	0	0	0	0	0	0	0	0	0	0	0	0	9	1	3	0	0	0	0	0	0	0	0	0	0	0	1	0	0	0	0	0	0	0	0	0	0
13722.58cfa832e4b0c9d6adf6d5fc	0	0	0	0	0	0	0	0	0	0	0	0	0	0	0	0	0	0	0	0	0	0	0	0	1	0	0	0	0	0	0	0	0	0	0	0	0	0	0	0	0	0	0	0	0	0	0	0	0
13722.58cfa831e4b0c9d6adf6c7f0	2	0	0	0	3	0	0	0	0	0	1	0	0	0	2538	0	7	0	0	0	0	0	0	11	1	0	0	0	0	0	0	0	0	0	11	0	0	34	54	0	0	0	0	4	0	0	0	0	0
13722.58cfa831e4b0c9d6adf6cc6a	2	0	0	0	0	0	0	0	0	0	0	0	0	0	1	0	0	0	0	0	0	0	3	0	8	0	0	0	0	0	0	0	0	0	0	0	0	0	0	0	0	0	0	0	0	0	0	0	0
13722.58cfa832e4b0c9d6adf6d4ad	0	0	0	0	0	0	0	0	0	0	0	0	0	0	0	0	0	0	0	0	0	0	0	0	0	0	0	0	0	0	0	0	0	0	0	0	0	0	0	0	0	0	0	0	0	0	0	0	0
13722.58cfa831e4b0c9d6adf6cb3c	0	0	0	0	1	0	2	0	0	0	0	0	0	0	0	0	0	0	0	0	0	0	0	0	0	0	0	0	0	0	0	0	0	0	0	0	0	0	0	0	0	1	0	0	0	0	0	0	0
13722.58cfa832e4b0c9d6adf6d18a	0	0	0	0	0	0	0	0	0	0	0	0	0	0	0	0	0	0	0	0	0	1	0	0	1	0	0	0	0	0	0	0	0	0	0	0	0	0	0	0	0	0	0	0	0	0	0	0	0
13722.58cfa832e4b0c9d6adf6ce08	0	0	0	1	1	0	0	0	0	0	0	0	0	0	0	0	0	0	0	0	0	0	1	0	13	0	2	0	0	0	0	0	0	0	0	0	0	0	0	0	0	0	0	0	0	0	0	0	0
13722.58cfa831e4b0c9d6adf6c760	0	0	0	1	0	0	0	0	0	0	0	0	0	0	0	0	0	0	0	0	0	0	0	0	2	0	0	0	0	0	0	0	0	0	0	0	0	0	0	0	0	0	0	0	0	0	0	0	0
13722.58cfa831e4b0c9d6adf6c5a0	1	0	0	0	0	0	0	0	0	0	0	0	0	0	12	0	0	0	0	0	0	0	0	0	0	0	0	0	0	0	0	0	0	0	0	0	0	24	0	0	0	0	0	0	0	0	0	0	0
13722.58cfa831e4b0c9d6adf6c7e7	5	0	2	0	0	1	2	0	1	2	5999	1	431	1	13176	4	4281	2	1	0	13	2	1	17847	7	2	12	4	2	20	4	845	1	3	7522	5	6	6674	80	7	5	2	6	1251	13	2	2	0	6
13722.58cfa831e4b0c9d6adf6c338	0	0	0	0	0	0	0	0	0	0	0	0	0	0	2	0	0	0	0	0	0	0	0	0	0	0	0	0	0	0	0	0	0	0	0	0	0	3	0	0	0	0	0	0	0	0	0	0	0
13722.58cfa831e4b0c9d6adf6cbd4	1	0	0	1	0	0	0	0	0	0	0	0	0	0	0	0	0	0	0	0	0	0	0	0	1	0	1	0	0	0	0	0	0	0	0	0	0	0	0	0	0	0	0	0	0	0	0	0	0
13722.58cfa831e4b0c9d6adf6c59e	1	0	0	0	0	0	0	0	0	0	0	0	0	0	12	0	0	0	0	0	0	0	0	0	0	0	0	0	0	0	0	0	0	0	0	0	0	24	0	0	0	0	0	0	0	0	0	0	0
13722.58cfa831e4b0c9d6adf6c35a	0	0	0	0	0	0	0	0	0	0	0	0	0	0	0	0	0	0	0	0	0	0	0	0	0	0	0	0	0	0	0	0	0	0	0	0	0	0	0	0	0	0	0	0	0	0	0	0	0
13722.58cfa830e4b0c9d6adf6bf52	2	0	6	0	0	0	0	0	0	0	0	0	0	0	11	1	13	1	0	0	0	0	0	2	0	0	0	0	0	0	0	0	0	0	0	0	0	14	0	0	0	0	0	1	2	0	0	0	0
13722.58cfa831e4b0c9d6adf6c68c	2	0	1	0	0	0	0	0	0	0	0	0	0	0	0	0	0	0	0	0	0	0	0	0	0	0	2	0	0	0	0	0	0	0	0	0	0	2	0	0	0	0	0	0	0	0	0	0	0
13722.58cfa831e4b0c9d6adf6cb92	0	0	0	0	0	0	1	0	0	0	0	0	1	0	0	0	0	0	0	0	0	0	0	0	0	0	0	0	0	0	0	0	0	0	0	0	0	0	0	0	0	0	0	0	0	0	0	0	0
13722.58cfa831e4b0c9d6adf6cdc5	0	0	0	0	0	0	0	0	0	0	0	0	0	0	1	0	0	0	0	0	0	0	0	1	0	0	0	0	0	0	1	0	0	0	0	0	0	0	0	0	0	0	0	0	0	0	0	0	0
13722.58cfa832e4b0c9d6adf6ce9d	3	0	0	2	23	0	1	0	0	0	0	0	0	0	0	0	0	0	0	0	0	0	0	0	0	0	0	0	0	0	0	0	0	0	0	0	0	0	1	0	0	0	0	0	0	0	0	0	0
13722.58cfa831e4b0c9d6adf6c432	0	0	1	0	1	0	3	0	0	0	0	0	0	0	0	0	0	0	0	0	0	0	0	0	3	0	1	0	0	0	0	0	0	0	0	0	0	0	0	0	0	0	0	0	0	0	0	0	0
13722.58cfa830e4b0c9d6adf6c24e	1	0	0	0	0	1	1	0	0	0	1	0	0	0	0	0	0	0	0	0	0	0	0	0	0	0	0	0	0	0	0	0	0	0	0	0	0	1	0	0	0	0	0	0	0	0	0	0	0
13722.58cfa831e4b0c9d6adf6c531	0	0	0	1	0	0	0	0	0	0	0	0	0	0	0	0	0	0	0	0	0	0	0	0	0	0	0	0	0	0	0	0	0	0	0	0	0	0	0	0	0	0	0	0	0	0	0	0	0
13722.58cfa831e4b0c9d6adf6c70c	0	0	0	0	0	0	0	0	2	0	113636	0	26907	3	57111	0	414	0	2	1	3	0	0	2597	7	1	10	2	4	25	0	117	1	11	289	5	19	7259	99	2	0	1	5	26	3	0	0	0	0
13722.58cfa82de4b0c9d6adf6a714	18	0	0	0	0	0	5	0	0	1	8	0	0	0	0	0	2	0	7	0	0	1	0	1	9	1	16	0	0	22	0	3	0	0	0	0	0	5	18	0	0	0	0	0	0	0	0	0	0
13722.58cfa82de4b0c9d6adf6a624	50	0	3	0	0	0	1	0	0	0	0	0	0	0	7	0	1	0	0	0	0	1	0	7	0	1	3	0	0	0	0	1	0	0	0	0	0	13	1	0	0	5	1	0	4	0	0	0	0
13722.58cfa82ee4b0c9d6adf6a95a	3	0	0	3	1	2	1	0	0	0	67	1	40	0	410	1	2	0	2	0	0	1	0	1	1	0	3	0	0	6	1	87	0	2	21	0	0	1811	8	0	0	1	0	33	2	0	0	0	0
13722.58cfa82ee4b0c9d6adf6a8ea	1	0	0	0	0	0	0	0	0	0	0	0	0	0	0	0	0	0	0	0	0	0	0	0	3	0	1	0	0	0	0	0	0	0	0	0	0	0	0	0	0	0	0	0	0	0	0	0	0
13722.58cfa82de4b0c9d6adf6a61a	38	0	2	0	4	0	0	0	0	0	0	0	0	0	6	0	3	0	1	0	0	3	0	2	1	0	9	0	0	2	0	1	0	1	0	0	0	6	11	0	0	2	5	0	4	1	0	0	0
13722.58cfa83ce4b0c9d6adf72fd8	194	0	10	2	2	0	2	0	23	0	1	0	0	0	13	0	21	0	0	0	0	1	0	11	4	1	10	2	0	1	0	6	0	0	47	0	0	48	8	7	4	28	28	11	84	0	0	0	2
13722.58cfa82de4b0c9d6adf6a716	11	0	0	0	0	0	0	0	0	0	1	0	0	1	1	0	0	0	1	0	0	0	0	0	5	0	3	0	0	1	0	1	0	0	0	0	0	0	7	0	0	0	0	0	0	0	0	0	0
13722.58cfa82ee4b0c9d6adf6aa34	5	0	1	4	0	0	0	0	0	0	1	0	1	0	0	0	0	0	0	0	0	0	0	2	0	0	0	0	1	1	0	0	0	1	0	0	1	6	1	0	0	0	0	0	0	0	0	0	0
13722.58cfa82de4b0c9d6adf6a784	18	0	0	0	0	0	1	0	0	0	0	0	0	0	2	0	1	0	13	0	0	0	0	31	0	6	37	0	0	0	0	2	0	0	0	0	0	20	1	0	0	1	0	0	0	0	0	0	0
13722.58cfa82de4b0c9d6adf6a73a	2	0	0	0	0	0	5	0	0	0	0	0	0	0	0	0	1	0	1	0	0	1	1	5	13	1	5	0	0	12	0	2	0	0	0	0	0	1	6	0	0	1	0	0	0	0	0	0	0
13722.58cfa82ee4b0c9d6adf6ae4e	8	0	0	0	0	0	2	0	0	0	0	0	0	0	0	0	0	0	1	0	0	0	0	1	0	0	2	0	0	0	0	0	0	0	0	0	0	0	0	0	0	0	0	0	0	0	0	0	0
13722.58cfa82ee4b0c9d6adf6ade9	19	0	0	0	1	1	3	0	0	0	0	0	0	0	0	0	0	2	0	0	0	0	0	0	1	1	2	0	0	0	0	0	0	0	1	0	0	1	0	0	0	0	0	0	2	0	0	0	0
13722.58cfa82de4b0c9d6adf6a5d0	1223	0	2	18	0	0	5	0	5	0	4	0	1	0	95	0	17	0	35	0	1	0	0	24	5	32	18	0	0	1	0	1	1	0	25	0	0	31	16	3	1	21	33	5	170	1	0	0	2
13722.58cfa82ee4b0c9d6adf6adf2	3	0	0	0	1	0	0	0	0	0	0	0	0	0	0	0	0	0	0	0	0	0	0	0	0	1	11	0	0	0	0	0	0	0	0	0	0	0	1	0	0	0	0	0	0	0	0	0	0
13722.58cfa82ee4b0c9d6adf6ada4	4	0	0	0	0	0	1	0	0	0	0	0	0	0	0	0	0	0	0	0	0	0	0	0	5	0	2	0	0	0	0	0	0	0	0	0	0	0	0	0	0	0	0	0	0	0	0	0	0
13722.58cfa82ee4b0c9d6adf6ac34	50	0	10	0	1	1	1	0	0	0	2	0	6	0	26	1	47	4	0	1	0	0	0	1	2	1	5	0	0	0	0	0	0	0	4	0	0	68	0	2	0	3	3	18	12	0	0	0	1
13722.58cfa82ee4b0c9d6adf6a9ee	1	0	0	0	0	0	0	0	0	0	0	0	0	0	1	0	0	0	0	0	0	0	0	0	2	0	0	0	0	0	0	0	0	0	0	0	0	0	0	0	0	0	0	0	0	0	0	0	0
13722.58cfa830e4b0c9d6adf6ba4c	11	0	0	0	0	0	0	0	0	0	0	0	0	0	11	0	6	0	0	0	0	0	0	1	5	0	2	0	0	0	0	2	0	0	0	0	0	0	21	0	0	2	0	0	2	0	0	0	0
13722.58cfa82ee4b0c9d6adf6ab14	2	0	0	0	0	0	0	0	0	0	0	0	0	0	0	0	0	0	0	0	0	0	0	0	1	0	0	0	0	0	0	0	0	0	0	0	0	0	0	0	0	0	0	0	0	0	0	0	0
13722.58cfa82de4b0c9d6adf6a546	103	0	1	35	40	0	1	0	0	0	0	0	0	0	4	0	3	0	29	0	0	3	0	2	65	6	177	0	0	4	0	0	0	1	1	0	0	7	8	0	0	1	0	2	14	0	0	0	0
13722.58cfa83ce4b0c9d6adf73186	12483	0	77	109	4	8	43	0	4	0	82	4	17	6	6241	7	840	12	13	2	12	14	4	934	24	17	98	20	8	32	18	373	3	4	234	21	64	25631	190	19	10	134	320	638	817	3	2	3	5
13722.58cfa82ee4b0c9d6adf6a91c	69	0	0	0	0	0	1	0	0	0	0	0	0	0	0	0	0	0	0	0	0	0	0	0	1	0	0	0	0	0	0	0	0	0	0	0	0	0	0	0	0	0	0	0	0	0	0	0	0
13722.58cfa82ee4b0c9d6adf6ac2c	15	0	0	0	1	0	2	0	0	0	1	0	0	0	3	0	0	0	0	0	0	0	0	2	7	0	3	0	0	0	0	0	0	0	0	0	0	6	0	0	0	0	1	0	0	0	0	0	0
13722.58cfa83ce4b0c9d6adf72ee6	16	0	29	4	0	1	3	0	0	0	6	0	2	0	2	4	5	46	2	0	0	0	1	6	1	2	5	0	0	5	1	1	3	0	5	1	0	412	13	0	0	0	0	0	2	0	0	0	1
13722.58cfa82de4b0c9d6adf6a548	19	0	0	0	0	0	2	0	0	0	0	0	0	0	3	0	1	0	4	0	0	0	0	0	3	0	4	0	0	0	0	0	0	0	0	0	0	2	3	0	0	0	0	1	1	0	0	0	0
13722.58cfa82ee4b0c9d6adf6aca2	3	0	0	0	1	0	1	0	0	0	0	0	0	0	0	0	1	0	0	0	0	0	0	0	1	1	6	1	0	0	0	0	0	0	0	0	0	0	0	0	0	1	0	0	1	0	0	0	0
13722.58cfa83ce4b0c9d6adf730c6	67	0	0	0	0	1	1	0	0	0	0	0	0	0	3	0	4	0	1	0	0	0	0	8	0	0	1	0	0	0	0	1	0	0	1	0	0	3	0	0	0	0	0	0	3	0	0	0	0
13722.58cfa82de4b0c9d6adf6a6e0	139	0	1	0	0	0	7	0	3	0	2	0	0	0	2	0	0	1	1	2	0	1	0	4	3	0	10	0	0	5	4	2	2	0	28	5	0	23	55	6	1	13	16	2	72	6	0	0	0
13722.58cfa83ce4b0c9d6adf730e8	11	0	1	40	0	0	0	0	0	0	0	0	0	1	3	0	5	0	0	0	0	0	0	0	1	0	1	0	0	0	1	0	0	1	0	0	0	4	1	0	0	0	0	0	1	0	0	0	0
13722.58cfa82ee4b0c9d6adf6a953	1	0	1	0	1	0	2	0	0	0	0	0	0	0	1	0	0	0	0	0	0	0	0	0	0	0	2	0	0	0	0	1	0	0	0	0	0	1	1	0	0	0	0	0	1	0	0	0	0
13722.58cfa82ee4b0c9d6adf6ad65	6	0	0	1	1	0	0	1	0	0	0	0	0	0	4	0	0	0	1	0	0	0	0	0	0	0	0	0	0	0	0	0	0	0	0	0	0	5	0	0	0	1	0	0	0	0	0	0	0
13722.58cfa83ce4b0c9d6adf72ee4	588	0	1	4	1	0	3	0	0	0	2	0	0	0	22	0	11	0	6	0	0	1	2	46	2	0	10	1	0	3	1	5	0	1	8	0	0	104	5	5	0	7	11	19	35	1	0	0	0
13722.58cfa82ee4b0c9d6adf6aeba	14	0	0	0	0	0	0	0	0	0	0	0	0	0	12	0	0	2	0	0	0	1	1	1	9	0	2	0	0	0	0	1	0	0	0	0	0	8	1	0	0	0	0	0	0	0	0	0	0
13722.58cfa82ee4b0c9d6adf6aa94	17	0	1	0	0	0	0	0	0	0	0	0	0	0	0	0	0	0	0	0	0	0	0	1	5	0	0	0	0	0	0	0	0	0	0	0	0	1	0	0	0	0	0	0	0	0	0	0	0
13722.58cfa82de4b0c9d6adf6a572	42	0	0	0	0	0	3	0	0	0	1	0	0	0	1	0	2	3	0	0	0	0	0	1	1	0	2	0	0	0	0	0	0	0	8	0	0	5	1	0	0	1	1	0	6	0	0	0	0
13722.58cfa82ee4b0c9d6adf6ac78	24	0	0	0	0	1	0	0	0	0	1	0	0	0	0	0	0	0	0	0	0	0	0	0	0	0	2	0	0	0	0	0	0	0	0	0	0	7	1	0	0	0	0	0	3	0	0	0	0
13722.58cfa82de4b0c9d6adf6a502	70	0	6	0	0	0	2	0	0	0	1	0	0	0	10	0	0	0	0	0	0	1	0	2	1	0	8	0	0	0	0	3	0	0	3	0	0	13	1	0	0	0	0	0	1	0	0	0	0
13722.58cfa82ee4b0c9d6adf6ab2a	0	0	0	0	0	0	2	0	0	0	0	0	0	0	0	0	0	0	1	0	0	0	0	0	0	0	0	0	0	0	0	0	0	0	1	0	0	1	1	0	0	0	0	0	0	0	0	0	0
13722.58cfa82ee4b0c9d6adf6a7ec	24	0	0	0	0	0	7	0	0	0	0	0	0	0	1	0	0	0	0	0	0	0	0	0	3	1	3	0	0	0	0	0	0	0	0	0	0	0	0	0	0	0	0	0	0	0	0	0	0
13722.58cfa82de4b0c9d6adf6a59b	2	0	0	0	0	0	0	0	0	0	0	0	0	0	1	0	0	0	0	0	0	0	0	0	0	0	2	0	0	0	0	0	0	0	0	0	0	0	0	0	0	0	0	0	0	0	0	0	0
13722.58cfa82ee4b0c9d6adf6a997	1	0	0	0	0	0	0	0	0	0	0	0	1	0	0	0	0	0	0	0	0	0	0	0	0	0	0	0	0	1	0	0	0	0	0	0	0	0	0	0	0	0	0	0	0	0	0	0	0
13722.58cfa82ee4b0c9d6adf6ae18	39	0	1	0	1	0	1	0	0	0	0	0	0	0	1	0	0	0	2	0	0	0	0	0	7	2	28	0	0	0	0	0	0	0	0	0	0	1	0	1	0	0	0	0	0	0	0	0	0
13722.58cfa830e4b0c9d6adf6bfbe	2	0	10	0	0	1	3	0	0	0	0	0	0	0	22	0	16	0	0	0	0	1	0	12	3	1	4	0	0	0	0	2	0	0	0	0	0	73	1	0	0	1	0	0	1	0	0	0	0
13722.58cfa82de4b0c9d6adf6a724	29	0	0	0	0	0	4	0	0	0	0	0	0	0	1	0	0	0	2	0	0	0	0	0	5	0	2	0	0	5	0	1	0	0	0	0	0	2	1	0	0	0	0	0	0	0	0	0	0
13722.58cfa82de4b0c9d6adf6a71e	5	0	0	0	0	0	19	0	0	0	6	0	0	5	2	0	1	0	6	0	0	0	0	3	19	5	24	0	0	48	0	1	0	0	0	0	0	0	41	0	0	0	0	0	0	0	0	0	0
13722.58cfa82de4b0c9d6adf6a60e	149	0	0	0	6	0	5	1	0	0	0	1	0	0	11	0	3	3	1	1	0	2	3	2	24	3	59	0	0	0	0	1	0	0	2	0	0	20	2	0	0	2	0	1	3	0	0	0	0
13722.58cfa82ee4b0c9d6adf6a9f8	4	0	0	1	0	0	1	0	0	0	0	0	0	0	0	0	0	0	3	0	0	0	0	0	1	0	6	0	0	0	0	0	0	0	0	0	0	0	0	0	0	1	0	0	0	0	0	0	0
13722.58cfa831e4b0c9d6adf6c8d0	5	0	0	6	0	0	0	0	0	0	0	0	0	32	0	0	0	0	0	0	0	0	0	0	4	0	0	0	0	24	9	0	0	0	0	0	0	1	205	0	0	0	2	0	0	1	148	0	0
13722.58cfa82de4b0c9d6adf6a48a	519	0	1	0	2	1	7	0	27	0	5	0	1	0	64	1	29	1	4	1	0	7	2	22	47	0	63	2	1	1	7	3	1	1	191	1	0	125	21	27	18	89	58	20	314	2	1	3	0
13722.58cfa83ce4b0c9d6adf73168	745	0	7	6	3	1	2	0	0	0	3	0	0	1	16	0	9	0	3	1	0	4	0	16	1	1	9	0	0	3	0	1	0	0	7	0	0	43	18	1	0	11	5	0	29	1	0	1	0
13722.58cfa82ee4b0c9d6adf6ac76	1	0	0	0	0	0	1	0	0	0	0	0	0	0	1	0	1	0	0	0	0	0	0	0	0	0	0	0	0	0	0	0	0	0	0	0	0	1	0	1	0	0	0	0	1	0	0	0	0
13722.58cfa83ce4b0c9d6adf73120	41	0	7	1	0	0	0	0	0	0	1	0	0	0	7	1	0	0	0	0	0	0	1	1	2	1	2	0	0	0	0	2	0	0	0	0	0	3	1	1	0	0	3	1	24	0	0	0	0
13722.58cfa82ee4b0c9d6adf6a8be	2	0	0	0	0	0	0	0	0	0	0	0	0	0	0	0	0	0	0	0	0	0	0	0	0	0	1	0	0	0	0	0	0	0	0	0	0	0	0	0	0	0	0	0	0	0	0	0	0
13722.58cfa82ee4b0c9d6adf6ab00	5	0	0	1	0	0	0	0	0	0	0	1	0	0	0	0	0	0	1	0	0	0	1	0	3	0	5	0	0	0	0	0	0	0	0	0	0	0	1	0	0	0	0	0	1	0	0	0	0
13722.58cfa82de4b0c9d6adf6a46d	9	0	0	9	1	0	0	0	0	0	0	0	0	0	0	0	0	0	3	0	0	0	0	1	6	0	4	0	0	0	0	0	0	0	2	0	0	1	0	0	0	0	1	1	1	0	0	0	0
13722.58cfa82ee4b0c9d6adf6af0c	3	0	0	0	2	0	0	0	0	0	0	0	0	0	0	0	0	0	1	0	0	0	0	0	2	0	4	0	0	0	0	0	0	0	0	0	0	0	1	0	0	0	0	0	2	0	0	0	0
13722.58cfa82de4b0c9d6adf6a71a	4	0	0	0	0	0	11	0	0	0	10	0	0	2	0	0	2	0	4	0	0	0	1	0	8	1	13	0	0	22	0	1	0	0	0	0	0	1	22	0	0	0	0	0	1	0	0	0	0
13722.58cfa82ee4b0c9d6adf6a818	1	0	0	0	0	0	0	0	0	0	0	0	0	0	0	0	0	0	0	0	0	0	0	0	0	0	0	0	0	0	0	0	0	0	0	0	0	0	0	0	0	0	0	0	0	0	0	0	0
13722.58cfa82de4b0c9d6adf6a770	10	0	1	0	2	0	8	0	0	0	0	0	0	1	0	0	0	0	4	0	0	1	1	3	1	1	9	0	0	17	0	0	0	0	1	0	0	2	5	0	0	0	0	0	0	0	0	0	0
13722.58cfa82ee4b0c9d6adf6aace	1	0	0	2	0	0	0	0	0	0	0	0	0	0	0	0	0	0	0	0	0	0	0	0	0	2	2	0	0	0	0	0	0	0	0	0	0	0	2	0	0	3	0	0	10	0	0	0	0
13722.58cfa82ee4b0c9d6adf6ad3f	11	0	0	0	0	0	1	0	0	0	0	0	0	0	0	0	0	0	2	2	0	0	0	1	0	4	45	0	0	0	0	0	0	0	0	0	0	0	0	0	0	0	0	0	0	0	0	0	0
13722.58cfa82ee4b0c9d6adf6aa58	37	0	0	0	0	0	0	0	0	0	0	0	0	0	0	0	0	0	0	0	0	1	0	0	0	0	1	0	0	0	0	0	0	0	0	0	0	0	0	0	0	0	0	0	0	0	0	0	0
13722.58cfa82de4b0c9d6adf6a656	53	0	0	4	1	0	1	0	0	0	0	0	0	0	2	0	0	0	0	0	0	0	0	0	2	1	2	0	0	0	0	0	0	0	0	0	0	1	1	0	0	2	0	0	1	0	0	0	0
13722.58cfa82de4b0c9d6adf6a676	540	0	82	21	3	1	1	1	1	0	4	0	1	6	45	1	46	1	15	1	1	15	0	27	15	5	147	26	2	67	26	6	6	24	36	62	2	264	231	5	1	31	28	2	71	4	2	12	0
13722.58cfa83ce4b0c9d6adf730f0	298	0	0	2	0	1	2	0	18	0	9	0	1	3	16	1	9	0	0	0	0	3	0	12	7	1	33	0	1	2	5	0	2	0	90	1	1	58	21	9	8	59	58	3	136	1	0	0	0
13722.58cfa82fe4b0c9d6adf6b45a	1	0	0	0	84	0	0	0	0	0	0	0	0	0	0	0	0	0	0	0	0	0	0	0	0	1	0	0	0	0	0	0	0	0	0	0	0	0	2	0	0	0	0	0	0	0	0	0	0
13722.58cfa82de4b0c9d6adf6a5d4	16	0	0	3	0	12	0	0	0	0	0	0	0	1	2	0	1	0	0	0	0	0	0	2	2	0	4	0	0	0	0	0	0	0	0	0	0	3	0	0	0	0	0	0	2	0	0	1	0
13722.58cfa82de4b0c9d6adf6a6c0	66	0	0	0	0	0	0	0	0	0	0	0	0	0	0	0	2	0	0	0	0	0	0	2	0	0	0	0	0	0	1	0	0	0	2	0	0	5	7	1	0	2	0	0	0	0	0	0	0
13722.58cfa831e4b0c9d6adf6c6a3	4	0	1	8	5	0	0	0	0	0	0	0	0	0	0	0	0	0	2	0	0	0	0	0	6	0	1	0	0	0	0	0	0	0	0	0	0	0	1	0	0	0	1	0	1	0	0	0	0
13722.58cfa82de4b0c9d6adf6a528	3	0	0	0	0	2	1	0	0	0	0	0	1	0	2	0	1	0	0	0	0	0	1	0	3	0	4	0	0	0	0	0	0	0	0	0	0	0	0	0	0	0	0	0	0	1	1	0	0
13722.58cfa82ee4b0c9d6adf6af48	7	0	0	0	1	0	0	0	0	0	0	0	0	0	0	0	0	0	0	0	0	0	0	0	0	0	1	0	0	0	0	0	0	0	0	0	0	1	0	0	0	0	0	0	1	0	0	0	0
13722.58cfa830e4b0c9d6adf6bb2c	2	0	2	3	4	0	23	0	6	13	142	0	29	169	59747	3	775	3	117	4	0	14	20	101	304	64	265	368	2151	455909	192735	493	21761	58270	288	825	36	6726	560170	1	14	29	9	209	25	732	50	1145	21
13722.58cfa82de4b0c9d6adf6a77d	3	0	0	0	1	0	0	0	0	0	0	0	0	0	0	0	0	0	2	0	0	0	0	1	0	0	5	0	0	0	0	0	0	0	0	0	0	0	0	0	0	0	0	0	0	0	0	0	0
13722.58cfa82ee4b0c9d6adf6ac3a	1	0	0	7	1	0	1	0	0	0	0	0	0	0	1	0	0	0	1	0	0	0	0	0	16	0	4	0	0	0	0	0	0	0	0	0	0	1	0	0	0	0	0	0	1	0	0	0	0
13722.58cfa82de4b0c9d6adf6a721	3	0	1	0	0	0	3	0	0	0	0	0	0	1	1	0	0	0	7	0	0	0	0	2	4	1	5	0	0	9	0	0	0	0	0	0	0	0	4	0	0	0	1	0	0	0	0	0	0
13722.58cfa82ee4b0c9d6adf6acc4	0	0	0	0	0	0	2	0	0	0	0	0	0	0	0	0	0	0	0	0	0	0	0	0	0	1	2	0	0	0	0	0	0	0	0	0	0	1	0	0	0	0	0	0	0	0	0	0	0
13722.58cfa83ce4b0c9d6adf72f94	71	0	0	13	0	0	1	0	0	0	0	0	0	0	2	0	2	0	0	0	0	1	0	3	10	1	26	0	0	2	1	1	0	0	2	0	0	7	6	0	0	2	1	1	6	0	0	0	0
13722.58cfa82ee4b0c9d6adf6a9f6	0	0	0	0	0	0	1	0	0	0	0	0	0	0	0	0	0	0	0	0	0	0	0	0	0	0	0	0	0	0	0	0	0	0	0	0	0	0	0	0	0	0	0	0	0	0	0	0	0
13722.58cfa82ee4b0c9d6adf6a8c4	4	0	0	0	0	0	0	0	0	0	0	0	0	0	0	0	0	0	0	0	0	0	0	0	0	1	0	0	0	0	0	0	0	0	0	0	0	1	0	0	0	2	3	0	2	0	0	0	0
13722.58cfa82ee4b0c9d6adf6af7a	4	0	16	0	1	0	1	0	0	0	0	0	2	0	5	0	1	0	7	5	1	1	3	1	4	12	168	0	0	0	0	1	0	0	0	0	0	1	0	0	0	0	0	0	1	0	0	0	0
13722.58cfa82ee4b0c9d6adf6a98f	1	0	0	1	0	0	0	0	0	0	0	0	0	0	0	0	0	0	0	0	0	0	0	0	1	0	1	0	0	0	0	0	1	0	0	0	0	0	0	0	0	0	0	0	0	0	0	0	0
13722.58cfa82de4b0c9d6adf6a6ec	38	0	1	0	0	0	1	0	0	0	0	0	0	0	0	0	2	1	1	0	0	0	0	0	1	0	7	0	0	0	0	0	0	0	0	0	0	7	1	0	0	4	0	1	7	0	0	0	0
13722.58cfa82ee4b0c9d6adf6af32	4	0	0	0	0	0	2	0	0	0	0	0	0	0	0	0	0	0	0	0	0	0	0	0	0	1	1	0	0	0	0	0	0	0	0	0	0	2	0	0	0	0	0	0	0	0	0	0	0
13722.58cfa82de4b0c9d6adf6a542	487	0	4	2	0	3	1	0	0	0	1	0	1	0	37	0	6	0	1	0	0	0	0	10	5	1	4	0	0	1	1	4	0	0	1	0	0	49	3	1	1	7	4	3	20	1	0	0	0
13722.58cfa831e4b0c9d6adf6c796	4	0	0	1	0	0	0	0	0	0	0	0	0	0	0	0	0	0	1	0	0	1	0	0	5	0	0	0	0	0	0	0	0	0	0	0	0	2	0	0	1	0	0	0	0	0	0	0	0
13722.58cfa82ee4b0c9d6adf6a908	2	0	0	0	0	0	0	0	0	0	0	0	0	0	0	0	0	0	0	0	0	1	0	0	0	0	2	0	0	0	0	0	0	0	0	0	0	0	0	0	0	0	0	0	0	0	0	0	0
13722.58cfa82ee4b0c9d6adf6a7ee	0	0	0	2	0	0	0	0	0	0	0	0	0	0	0	0	0	0	0	0	0	0	0	0	1	0	0	0	0	0	0	0	0	0	0	0	0	0	0	0	0	0	1	0	1	0	0	0	0
13722.58cfa82ee4b0c9d6adf6aa85	9	0	0	0	0	0	1	0	0	0	0	0	0	0	0	0	0	0	2	0	0	2	0	0	0	3	7	0	0	0	0	0	0	0	0	0	0	0	1	0	0	0	0	0	1	0	0	0	0
13722.58cfa830e4b0c9d6adf6baba	6	0	0	1	0	0	0	0	0	0	0	0	0	2837	85	0	3	0	1	0	0	0	0	3	7	1	4	6	20	2456	331	0	86	735	26	3	3	27	2516	0	1	0	0	23	0	5	0	7	0
13722.58cfa830e4b0c9d6adf6ba64	0	0	0	4	0	0	0	0	0	0	1	0	0	5369	57	0	0	0	1	0	0	0	1	0	9	0	3	1	2	324	43	3	13	135	10	1	3	81	2154	0	0	0	0	22	0	3	0	5	0
13722.58cfa832e4b0c9d6adf6d2c8	2	0	0	1	0	0	1	0	0	0	0	0	0	1	0	0	0	0	0	0	0	0	0	0	5	0	0	0	0	0	0	0	0	0	0	0	0	0	0	0	0	0	0	0	0	0	0	0	0
13722.58cfa82ee4b0c9d6adf6a7ea	43	0	10	2	1	0	2	0	0	0	10	0	2	1	677	1	1115	1	3	0	1	0	0	106	4	2	11	1	3	6	1	50	0	0	101	1	1	5175	21	0	0	0	2	2	1	1	0	0	0
13722.58cfa831e4b0c9d6adf6c472	13	0	0	3	0	1	0	0	0	0	0	0	0	0	1	0	6	0	0	0	0	0	0	2	6	0	3	0	0	0	0	2	0	0	1	0	0	35	6	0	0	1	1	0	8	0	0	0	0
13722.58cfa82de4b0c9d6adf6a52c	263	0	0	0	0	0	1	0	2	0	0	0	0	0	22	1	13	1	0	0	0	0	0	14	4	0	0	0	0	0	0	2	0	0	21	0	1	19	5	5	1	6	13	0	64	0	0	0	2
13722.58cfa82ee4b0c9d6adf6af84	0	0	1	0	0	0	0	0	0	0	0	0	0	0	0	0	1	0	1	0	0	0	0	3	0	0	0	0	0	0	0	0	0	0	0	0	0	0	3	0	0	0	0	0	1	0	0	0	0
13722.58cfa82de4b0c9d6adf6a580	283	0	0	1	0	0	1	0	0	0	2	0	1	0	14	0	13	0	1	0	0	0	0	9	5	0	5	0	0	0	0	5	0	0	1	0	0	19	1	1	0	4	2	2	29	0	0	0	0
13722.58cfa82ee4b0c9d6adf6aeec	3	0	0	0	2	0	0	0	0	0	0	0	0	0	1	0	0	0	1	0	0	0	1	1	3	0	22	0	0	0	0	0	0	0	0	0	0	0	2	0	0	0	0	0	1	0	0	0	0
13722.58cfa82ee4b0c9d6adf6a927	0	0	0	0	0	0	0	0	0	0	0	0	0	0	0	0	0	0	0	0	0	0	0	0	0	0	0	0	0	0	0	0	0	0	0	0	0	0	0	0	0	0	0	0	0	0	0	0	0
13722.58cfa830e4b0c9d6adf6c294	9	0	0	74458	1	0	11	0	0	0	1	0	0	0	0	0	0	0	1	0	0	0	0	0	0	0	0	0	0	0	0	0	0	0	0	0	0	1	0	0	0	0	1	1	4	0	0	0	0
13722.58cfa82ee4b0c9d6adf6affe	4	0	0	2	2	2	2	0	0	0	0	0	0	0	0	0	0	0	0	0	0	0	0	0	1	0	3	0	0	0	0	0	0	0	1	0	0	0	0	0	0	0	0	0	6	0	0	0	0
13722.58cfa82ee4b0c9d6adf6ad28	16	0	0	0	0	0	0	0	0	0	0	0	0	0	0	0	0	0	1	1	0	0	0	2	2	6	52	0	0	0	1	0	0	0	0	0	0	0	0	0	0	0	0	0	0	0	0	0	0
13722.58cfa82ee4b0c9d6adf6a916	13	0	0	1	0	0	0	0	0	0	0	0	0	0	0	0	0	0	1	0	0	0	0	0	2	0	2	0	0	0	0	0	0	0	0	0	0	0	0	0	0	0	0	0	10	0	0	0	0
13722.58cfa82ee4b0c9d6adf6aa0c	7	0	1	1	0	0	0	0	0	0	0	0	0	0	0	0	0	0	2	0	0	1	0	1	2	3	3	0	0	0	0	0	0	0	0	0	0	2	2	0	0	0	0	0	0	0	0	0	0
13722.58cfa82de4b0c9d6adf6a556	10	0	1	2	0	0	0	0	0	0	0	0	0	1	3	0	1	0	0	0	0	0	0	20	6	0	12	0	1	9	1	5	0	0	14148	1	1	79	6	0	0	19	6	1	15	22	0	0	0
13722.58cfa82ee4b0c9d6adf6aa74	6	0	0	0	0	0	4	0	0	0	0	0	0	0	0	0	0	0	0	0	0	1	0	0	0	0	0	0	0	0	0	0	0	0	0	0	0	0	0	0	0	0	0	0	1	0	0	0	0
13722.58cfa82ee4b0c9d6adf6ad50	39	0	0	0	1	0	1	0	0	0	0	0	0	0	0	0	0	0	8	1	0	2	1	1	2	5	78	0	0	0	0	0	0	0	0	0	0	1	5	0	0	0	0	0	0	0	0	0	0
13722.58cfa82ee4b0c9d6adf6acb0	9	0	0	0	0	0	1	0	0	0	0	0	0	0	0	0	0	0	0	0	0	0	1	0	3	0	9	0	0	1	0	0	0	0	0	0	0	0	0	0	0	0	0	0	0	0	0	0	0
13722.58cfa82ee4b0c9d6adf6b191	0	0	2	0	0	0	0	0	0	0	0	0	0	0	2	0	3	0	0	0	0	0	0	2	0	0	0	0	0	0	0	3	0	0	0	0	0	2	0	0	0	0	0	0	0	0	0	0	0
13722.58cfa82de4b0c9d6adf6a4c2	61	0	0	12	0	0	0	0	0	0	0	0	0	0	3	0	1	0	0	0	0	0	0	6	3	0	1	0	0	0	0	0	0	0	1	0	0	4	0	0	0	1	2	0	1	0	0	0	0
13722.58cfa83ce4b0c9d6adf72fd0	43	0	0	0	0	0	1	0	0	0	2	0	3	0	8	0	4	2	0	0	0	3	0	6	0	1	3	1	0	99	34	2	18	6	3	19	2	24	11740	2	0	3	0	4	2	372	5898	4	2
13722.58cfa82ee4b0c9d6adf6af70	1	0	0	0	0	0	0	0	0	0	0	0	0	0	0	0	0	0	0	0	0	0	0	0	8	0	2	0	0	0	0	0	0	0	0	0	0	0	0	0	0	0	0	0	0	0	0	0	0
13722.58cfa82ee4b0c9d6adf6adf7	1	0	0	0	0	0	0	0	0	0	0	0	0	0	0	0	0	0	0	0	0	0	0	0	0	0	1	0	0	0	0	0	0	0	0	0	0	0	0	0	0	0	0	0	0	0	0	0	0
13722.58cfa82ee4b0c9d6adf6aade	9	0	0	1	0	0	0	0	0	0	0	0	0	0	0	0	0	0	0	0	0	0	0	0	0	1	2	0	1	0	0	0	0	0	0	0	0	0	1	0	0	0	0	0	0	0	0	0	1
13722.58cfa82ee4b0c9d6adf6aa16	4	0	0	1	0	0	0	0	0	0	0	0	0	0	0	0	0	0	2	0	0	0	0	0	3	1	2	0	0	0	0	0	0	0	0	0	0	0	0	0	0	0	0	0	0	0	0	0	0
13722.58cfa82ee4b0c9d6adf6ac12	36	0	0	0	3	0	0	0	0	0	0	0	0	0	1	0	1	0	0	0	0	0	1	0	20	1	4	0	0	1	0	0	0	0	1	0	0	11	4	5	0	0	1	1	6	0	0	0	0
13722.58cfa82ee4b0c9d6adf6ab28	3	0	0	3	0	0	0	0	0	0	0	0	0	0	0	0	0	0	0	0	0	0	0	3	1	2	1	0	0	0	0	0	0	0	0	0	0	0	0	0	0	0	0	0	0	0	0	0	0
13722.58cfa82ee4b0c9d6adf6adc8	1	0	0	0	0	0	0	0	0	0	0	0	0	0	0	0	0	0	0	0	0	0	0	0	0	0	1	0	0	0	0	0	0	0	0	0	0	2	0	0	0	0	0	0	0	0	0	0	0
13722.58cfa82ee4b0c9d6adf6aa70	9	0	0	0	3	0	1	0	1	0	0	0	0	0	0	0	0	0	0	0	0	0	0	1	1	0	3	0	0	7	0	0	0	0	0	0	0	1	0	0	0	0	0	0	2	0	0	0	0
13722.58cfa832e4b0c9d6adf6d526	1	0	0	0	0	0	0	0	0	0	0	0	0	0	0	0	0	0	0	0	0	0	0	0	0	0	1	0	0	0	0	0	0	0	0	0	0	0	1	0	0	0	0	0	1	0	0	0	0
13722.58cfa830e4b0c9d6adf6bbba	5	0	0	4	0	0	0	0	0	0	0	0	0	0	1	0	1	0	0	0	0	0	0	0	8	0	3	0	1	1	84	0	2	5	0	0	0	2	414	0	0	1	0	0	2	9	0	0	0
13722.58cfa82de4b0c9d6adf6a730	0	0	0	0	0	0	1	0	0	0	0	0	0	0	1	0	0	0	1	0	0	0	1	0	3	1	5	0	0	0	0	0	0	0	0	0	0	0	3	0	0	0	0	0	0	0	0	0	0
13722.58cfa82ee4b0c9d6adf6a7e6	8	0	0	6	1	6	37	0	0	0	0	0	4	1	1	0	0	0	0	0	0	0	0	3	0	1	3	0	1	5	0	2	0	0	0	0	0	1	2	1	0	0	0	0	2	0	0	0	0
13722.58cfa830e4b0c9d6adf6bf00	14	0	1	46467	0	0	3	0	0	0	1	0	0	0	1	0	0	0	0	0	0	0	0	0	0	0	4	0	0	0	0	0	0	0	0	0	0	0	0	0	0	0	0	0	1	0	1	0	0
13722.58cfa82ee4b0c9d6adf6acd1	1	0	0	0	1	0	0	0	0	0	0	0	0	0	0	0	0	0	0	0	0	0	0	0	0	0	0	0	0	0	0	0	0	0	0	0	0	0	0	0	0	0	0	0	0	0	0	0	0
13722.58cfa82ee4b0c9d6adf6ad6f	24	0	1	0	0	1	1	0	0	0	0	0	1	1	1	0	4	0	0	0	0	0	0	0	0	0	2	0	0	0	0	0	0	0	0	0	0	1	0	2	0	7	3	0	20	0	0	0	0
13722.58cfa82de4b0c9d6adf6a755	2	1	0	0	0	0	0	0	0	0	0	0	0	0	1	0	0	0	0	0	0	0	0	0	2	0	1	0	0	0	0	0	0	0	0	0	0	3	0	0	0	0	0	0	0	0	0	0	0
13722.58cfa831e4b0c9d6adf6c7b4	9	0	4	123243	1	0	6	0	0	0	0	0	0	0	0	0	0	0	0	0	0	0	0	2	0	0	0	0	0	0	0	0	0	0	1	0	0	3	0	0	0	1	1	1	0	0	0	0	0
13722.58cfa82ee4b0c9d6adf6aede	10	0	0	1	0	0	2	0	0	0	0	0	0	0	1	0	0	0	0	0	0	1	1	0	0	3	33	0	0	0	0	0	0	0	0	0	0	2	1	0	0	0	0	0	1	0	0	0	0
13722.58cfa82ee4b0c9d6adf6ab5a	8	0	1	1	1	0	2	0	0	0	0	0	1	1	0	0	0	0	5	0	0	1	1	0	9	2	9	1	0	1	0	1	0	0	0	0	0	1	3	0	0	1	0	0	4	0	0	0	1
13722.58cfa82ee4b0c9d6adf6aee0	5	0	0	1	1	0	1	0	0	0	0	0	0	0	46	0	211	0	0	0	0	0	0	0	3	1	2	0	0	0	0	0	0	0	0	0	0	301	1	0	0	0	0	1	0	0	0	0	0
13722.58cfa82de4b0c9d6adf6a49c	41	0	0	1	0	0	0	0	0	0	0	0	0	0	1	0	4	0	2	0	0	0	0	3	2	1	3	0	0	0	0	0	0	0	0	0	0	7	1	0	0	0	0	0	0	0	0	0	0
13722.58cfa830e4b0c9d6adf6bdfc	5	0	0	3	0	0	0	0	0	0	1	0	0	0	1	0	2	0	0	0	0	1	1	1	4	0	6	0	0	0	0	1	0	0	0	0	0	2	1	0	0	0	0	0	4	0	0	0	0
13722.58cfa82ee4b0c9d6adf6b05a	8	0	0	0	0	0	0	0	0	0	0	0	0	0	0	0	1	0	0	0	0	0	0	1	1	0	0	0	0	0	0	0	0	0	0	0	0	3	0	0	0	0	0	1	1	0	0	0	0
13722.58cfa832e4b0c9d6adf6d16c	5	0	0	0	0	0	1	0	0	0	0	0	0	0	0	0	0	0	0	0	0	0	0	0	1	0	2	0	0	1	0	0	0	0	0	0	0	3	0	0	0	0	0	0	0	0	0	0	0
13722.58cfa830e4b0c9d6adf6c03e	30	0	2	27506	0	0	3	0	0	0	0	0	0	0	1	0	0	0	1	0	0	0	0	2	1	0	2	0	0	0	0	0	0	0	1	0	0	0	0	1	0	1	0	0	3	0	0	0	0
13722.58cfa82de4b0c9d6adf6a6a4	8	0	0	1	0	0	0	0	0	0	0	0	0	0	9	0	5	0	0	0	0	0	0	2	0	0	5	0	0	0	0	1	0	0	0	0	0	6	0	0	0	0	0	0	0	0	0	0	0
13722.58cfa82ee4b0c9d6adf6a7e1	2	0	0	2	1	0	2	0	0	0	1	0	0	0	0	0	0	0	0	0	0	0	0	3	2	0	2	0	0	8	0	0	0	0	0	0	0	0	0	0	0	1	0	0	0	0	0	0	0
13722.58cfa83ce4b0c9d6adf731a2	15	0	0	2	0	0	0	0	0	0	0	0	0	0	9	0	5	0	1	0	0	2	0	5	2	0	7	0	0	0	0	5	0	0	2	0	0	16	3	1	0	7	3	0	9	0	0	0	0
13722.58cfa82de4b0c9d6adf6a4f6	152	0	0	3	0	8	0	0	2	0	1	0	0	0	7	0	34	0	0	0	0	0	0	19	7	0	10	0	0	1	5	2	0	0	5	1	0	24	26	3	0	8	2	1	13	0	0	1	0
13722.58cfa82ee4b0c9d6adf6a894	3	0	1	3	0	0	0	0	0	0	0	0	0	0	1	0	0	0	1	0	0	0	1	0	2	2	6	0	0	0	0	0	0	0	0	0	0	0	0	0	0	0	0	0	1	0	0	0	0
13722.58cfa82ee4b0c9d6adf6addb	78	0	0	0	0	0	0	0	0	0	0	0	0	0	0	0	0	0	1	0	0	0	0	1	0	1	17	0	0	0	0	0	0	0	0	0	0	0	0	0	0	0	0	0	0	0	0	0	0
13722.58cfa82de4b0c9d6adf6a529	26	0	0	0	2	0	0	0	0	0	0	0	0	0	18	0	4	0	0	0	0	0	0	12	2	0	3	0	0	2	0	0	0	0	0	0	0	3	1	0	0	3	0	0	2	0	0	0	0
13722.58cfa82ee4b0c9d6adf6adb6	0	0	0	0	0	0	0	0	0	0	0	0	0	0	0	0	1	0	1	0	0	0	0	2	0	2	1	0	0	0	0	0	0	0	0	0	0	0	0	0	0	0	0	0	0	0	0	0	0
13722.58cfa82ee4b0c9d6adf6a7e4	1	0	0	0	0	0	0	0	0	0	0	0	0	0	0	0	0	0	0	0	0	0	0	0	0	0	0	0	0	0	0	0	0	0	0	0	0	0	0	0	0	0	0	0	0	0	0	0	0
13722.58cfa831e4b0c9d6adf6c77c	3	0	2	36622	0	0	6	0	0	0	0	0	0	0	0	0	2	0	0	0	0	0	0	0	0	0	2	0	0	0	0	0	0	0	0	0	0	0	0	0	0	0	0	0	1	0	0	0	0
13722.58cfa82ee4b0c9d6adf6af50	0	0	0	0	0	0	0	0	0	0	0	0	0	0	8	0	3	0	0	0	0	1	0	0	2	0	9	0	0	1	0	0	0	0	0	0	0	10	0	0	0	0	0	0	0	0	0	0	0
13722.58cfa82de4b0c9d6adf6a66e	87	0	4	197176	0	0	10	0	0	1	0	0	0	0	2	0	0	2	1	0	0	0	0	0	6	0	6	0	0	0	0	2	0	0	1	0	0	15	0	1	0	5	2	1	8	0	0	1	0
13722.58cfa831e4b0c9d6adf6c658	5	1	0	1	0	0	0	0	0	0	0	0	0	0	1	0	0	0	0	0	0	1	0	0	3	0	8	0	0	0	0	0	0	0	0	0	0	0	0	0	0	1	0	0	1	0	0	0	0
13722.58cfa82ee4b0c9d6adf6aab6	8	0	0	0	0	0	0	0	0	0	0	0	0	0	1	0	0	0	0	0	0	0	0	0	0	0	2	0	0	0	0	0	0	0	0	0	0	1	0	0	0	0	0	0	1	0	0	0	0
13722.58cfa82de4b0c9d6adf6a71c	1	1	0	0	1	0	0	0	0	0	0	0	0	0	0	0	0	0	0	0	0	0	0	0	0	0	0	0	0	0	0	0	0	0	0	0	0	0	0	0	0	0	0	0	0	0	0	0	0
13722.58cfa82ee4b0c9d6adf6ac0a	12	0	0	0	1	0	0	0	0	0	0	0	0	0	0	0	0	0	1	0	0	0	0	0	13	1	5	0	0	0	0	0	0	0	0	0	0	1	3	0	0	0	0	0	0	0	0	0	0
13722.58cfa82ee4b0c9d6adf6aae0	7	0	0	1	1	0	4	0	0	0	2	0	3	3	33	0	58	0	3	0	0	1	0	5	7	0	9	0	0	6	0	1	0	0	0	0	0	12	3	0	0	2	0	2	0	0	0	0	0
13722.58cfa82ee4b0c9d6adf6ab30	20	0	0	0	0	0	0	0	0	0	0	0	4	0	0	0	0	0	0	0	0	1	0	0	0	0	3	0	0	0	0	0	0	0	0	0	0	0	0	0	0	0	0	0	0	0	0	0	0
13722.58cfa82de4b0c9d6adf6a610	84	0	2	3	0	1	1	0	1	0	6055	0	339	3	29969	5	77	32	5	0	0	1	0	29	24	6	25	17	5	46	1053	52	25	108	7180	13	4	1379	158156	43	161	183	169	158	106	8	0	2	7
13722.58cfa82fe4b0c9d6adf6ba46	4	0	0	4	0	0	2	0	0	0	0	0	0	0	0	0	0	0	0	0	0	0	1	0	3	0	1	0	0	2	0	0	0	0	0	0	0	0	0	0	0	3	2	0	0	0	0	0	0
13722.58cfa82ee4b0c9d6adf6ace9	5	0	0	0	0	0	0	0	0	0	0	0	0	0	23	0	2	0	0	0	0	0	0	0	0	0	0	0	0	0	0	0	0	0	9	0	0	388	5	0	0	0	0	7	0	0	0	0	0
13722.58cfa82ee4b0c9d6adf6af00	5	0	0	0	2	0	0	0	0	0	0	0	0	0	0	0	2	0	5	0	0	0	0	0	0	0	42	0	0	0	0	0	0	0	1	0	0	0	1	0	0	0	0	0	0	0	0	0	0
13722.58cfa82ee4b0c9d6adf6ad90	5	0	0	0	0	0	0	0	0	0	0	0	0	0	0	0	0	0	0	0	0	0	0	0	0	0	2	0	0	0	0	0	0	0	1	0	0	1	0	0	0	0	0	0	0	0	0	0	0
13722.58cfa82ee4b0c9d6adf6aae4	1	0	0	0	0	0	0	0	0	0	0	0	0	0	0	0	0	0	0	0	0	0	0	0	0	0	0	0	0	0	0	0	0	0	0	0	0	0	0	0	0	0	0	0	0	0	0	0	0
13722.58cfa82ee4b0c9d6adf6ad45	13	9	0	0	0	0	0	0	0	0	0	0	0	0	1	0	0	0	1	2	0	2	2	1	5	6	79	0	0	0	0	0	0	0	1	0	0	4	0	0	0	1	1	0	0	0	0	0	0
13722.58cfa82fe4b0c9d6adf6b976	7	0	0	2	0	0	0	0	0	1	5	0	5	3	605	0	53	0	2	0	0	0	1	0	4	0	2	4	5	112	1808	3	22	187	119	34	2	14	10304	0	0	1	0	20	2	564	229	100	4
13722.58cfa82de4b0c9d6adf6a6d6	117	0	1	1	1	0	1	0	0	0	0	0	0	0	5	0	1	0	0	1	0	0	0	6	1	0	5	0	0	0	0	1	0	0	1	0	0	13	0	2	2	3	25	2	18	0	0	0	0
13722.58cfa82ee4b0c9d6adf6af38	5	0	0	0	0	0	3	1	0	0	0	0	0	0	0	0	0	0	11	0	0	2	0	0	2	3	218	0	0	0	0	0	0	0	0	0	0	1	0	0	0	0	0	0	0	0	0	0	0
13722.58cfa82ee4b0c9d6adf6a9fa	69	0	0	0	0	0	1	0	0	0	0	0	0	0	0	0	0	0	0	0	0	0	0	0	1	0	0	0	0	0	0	0	0	0	0	0	0	0	0	0	0	0	0	0	0	0	0	0	0
13722.58cfa82ee4b0c9d6adf6ab94	13	0	0	0	0	0	1	0	0	0	0	0	0	0	0	0	0	0	3	0	0	0	0	1	15	1	6	1	0	0	0	0	0	0	0	0	0	1	1	0	0	0	0	0	1	0	0	0	0
13722.58cfa82ee4b0c9d6adf6aca4	15	0	0	0	0	0	0	0	0	0	0	0	0	0	1	0	0	0	0	0	0	0	0	0	0	0	10	0	0	0	0	0	0	0	0	0	0	0	1	0	0	1	0	0	1	0	0	0	0
13722.58cfa82ee4b0c9d6adf6adde	0	0	0	1	0	3	1	0	0	0	0	0	0	0	0	0	0	0	0	0	0	0	0	0	0	0	1	0	0	0	0	0	0	0	0	0	0	0	0	0	0	0	0	0	0	0	0	0	0
13722.58cfa82ee4b0c9d6adf6aa12	0	0	1	4	0	0	0	0	0	0	0	0	0	0	0	0	0	0	0	0	0	0	0	0	0	0	3	0	0	0	0	0	0	0	0	0	0	0	0	0	0	0	0	0	0	0	0	0	0
13722.58cfa82de4b0c9d6adf6a5a6	130	0	0	0	0	0	1	0	0	0	1	0	0	0	16	0	11	0	0	0	0	2	1	1	2	0	1	0	0	0	0	1	0	0	5	1	0	26	3	1	0	2	2	1	9	0	0	0	0
13722.58cfa82de4b0c9d6adf6a780	17	0	0	0	0	0	0	0	0	0	0	0	0	0	0	0	0	0	5	0	0	1	0	0	0	0	4	0	0	0	0	1	0	0	0	0	0	1	0	0	0	0	0	0	0	0	0	0	0
13722.58cfa82ee4b0c9d6adf6aa40	1	0	0	0	0	0	0	0	0	0	0	0	0	0	0	0	0	0	0	0	0	0	1	0	1	0	0	0	0	0	0	0	0	0	0	0	0	1	0	0	0	0	0	0	0	0	0	0	0
13722.58cfa832e4b0c9d6adf6d2f2	2	0	0	3	0	0	0	0	0	0	0	0	0	0	0	0	0	0	0	0	0	0	0	0	7	0	1	0	0	0	0	0	0	0	0	0	0	0	1	0	0	0	0	0	1	0	0	0	0
13722.58cfa830e4b0c9d6adf6be4a	18	0	0	6	0	0	0	0	0	0	0	0	0	0	0	0	2	0	0	0	0	0	0	1	9	0	7	0	0	0	0	0	0	0	0	0	0	3	0	0	0	0	3	0	5	0	0	0	0
13722.58cfa82ee4b0c9d6adf6aa8c	52	0	0	0	0	0	1	0	0	0	0	0	0	0	0	0	0	0	0	0	0	0	0	0	0	0	3	0	0	0	0	0	0	0	0	0	0	1	0	0	0	0	2	0	0	0	0	0	0
13722.58cfa82ee4b0c9d6adf6ae40	8	0	3	0	0	0	0	0	0	0	0	3	8	0	4	0	1	0	1	0	0	0	19	1	2	3	2	0	0	0	0	1	0	0	1	0	0	1	7	0	0	6	2	3	5	3	6	1	59
13722.58cfa830e4b0c9d6adf6bdec	6	0	0	1	0	0	0	0	0	0	0	0	1	0	0	0	0	0	0	0	0	0	0	0	6	0	1	0	0	0	0	0	0	0	0	0	0	1	0	0	0	0	0	0	0	0	0	0	0
13722.58cfa82de4b0c9d6adf6a6ad	16	0	0	1	0	0	0	0	0	0	0	0	0	0	9	0	1	0	1	0	0	0	4	3	323	4	15	0	0	0	0	0	0	0	1	0	0	9	5	0	0	0	0	1	1	0	0	0	0
13722.58cfa82ee4b0c9d6adf6aba2	4	0	0	3	0	0	0	0	0	0	0	0	0	0	0	0	0	0	0	0	0	0	0	0	0	0	1	0	0	0	0	0	0	0	0	0	0	0	0	0	0	0	0	0	0	0	0	0	0
13722.58cfa830e4b0c9d6adf6c19e	2	0	1	43398	0	0	1	0	0	0	0	0	0	0	0	0	0	0	0	0	0	0	0	0	0	0	0	0	0	0	0	0	0	0	0	0	0	0	0	0	0	0	0	0	0	0	0	0	0
13722.58cfa82ee4b0c9d6adf6a926	3	0	0	1	0	0	0	0	0	0	0	0	0	0	0	0	0	0	0	0	0	0	0	0	3	0	5	0	0	0	0	0	0	0	0	0	0	0	0	0	0	0	0	0	0	0	0	0	0
13722.58cfa83ce4b0c9d6adf72e96	58	0	0	0	0	0	3	0	0	0	0	0	1	0	6	0	0	1	2	0	0	0	0	2	12	0	37	0	0	0	0	1	0	0	1	0	0	10	2	0	0	0	1	1	3	0	0	0	0
13722.58cfa82ee4b0c9d6adf6ad75	3	0	0	0	0	0	1	0	0	0	0	0	0	0	0	0	0	0	0	0	0	0	0	0	1	1	1	0	0	0	0	0	0	0	0	0	0	0	0	0	0	0	0	0	1	0	0	0	0
13722.58cfa82ee4b0c9d6adf6a7cc	184	0	2	2	1	0	2	0	0	0	8	0	2	0	6	0	1	0	15	3	0	2	1	1	6	28	362	0	0	1	7	5	0	0	0	0	0	7	3	0	0	0	0	0	0	0	1	0	0
13722.58cfa82ee4b0c9d6adf6ab1a	89	0	5	1	0	0	1	0	0	0	0	0	0	0	0	0	0	0	0	0	0	0	1	1	7	0	5	0	0	0	0	0	0	0	0	0	0	1	0	0	0	0	1	0	2	0	0	0	0
13722.58cfa82ee4b0c9d6adf6ab90	12	0	0	0	0	0	0	0	0	0	0	0	0	0	0	0	0	0	0	0	0	0	0	0	0	0	0	0	0	1	0	0	0	0	0	0	0	1	0	0	0	0	0	0	0	0	0	0	0
13722.58cfa82ee4b0c9d6adf6a7cd	1	0	0	0	0	0	0	0	0	0	0	0	0	0	1	0	0	0	1	0	0	1	0	1	4	0	3	0	0	1	0	0	0	0	0	0	0	0	1	0	0	0	0	0	0	0	0	0	0
13722.58cfa82ee4b0c9d6adf6a950	9	0	0	0	0	0	0	0	0	0	0	0	0	0	0	0	0	0	0	0	0	0	0	0	0	0	1	0	0	0	0	0	0	0	0	0	0	0	0	0	0	1	0	0	0	0	0	0	0
13722.58cfa82ee4b0c9d6adf6a85e	1	0	0	0	0	0	0	0	0	0	0	0	0	0	0	0	0	0	0	0	0	1	0	0	8	0	0	0	0	0	0	0	0	0	0	0	0	0	0	0	0	0	0	0	0	0	0	0	0
13722.58cfa82de4b0c9d6adf6a740	11	0	0	0	0	0	11	0	0	0	7	0	0	2	0	0	0	0	6	1	0	0	0	1	5	0	12	0	0	30	0	1	0	0	1	0	0	0	23	0	0	0	0	0	0	0	0	0	2
13722.58cfa83ce4b0c9d6adf7310e	33	0	1	6	1	0	5	0	0	0	1	0	0	0	8	0	2	0	2	0	0	0	1	7	15	0	19	0	0	0	0	1	0	0	4	0	0	13	2	2	0	7	2	1	5	0	0	0	0
13722.58cfa82ee4b0c9d6adf6aa18	6	0	0	4	0	0	0	0	0	0	0	0	0	0	0	0	0	0	1	0	0	0	0	0	0	0	1	0	0	0	0	0	0	0	0	0	0	0	0	0	0	0	0	0	0	0	0	0	0
13722.58cfa83ce4b0c9d6adf72e98	2	0	0	1	0	0	0	0	0	0	0	0	0	0	0	0	0	0	0	0	0	0	0	0	0	0	1	0	0	0	0	0	0	0	1	0	0	0	0	0	0	0	0	0	0	0	0	0	0
13722.58cfa82de4b0c9d6adf6a72c	5	0	11	0	0	0	1	0	0	0	0	0	0	0	0	0	0	0	4	0	0	1	0	0	5	2	4	0	0	1	0	0	0	0	0	0	0	14	10	0	0	0	0	0	1	0	0	0	0
13722.58cfa82ee4b0c9d6adf6aa6e	15	0	0	0	0	0	0	0	0	0	0	0	0	0	0	0	1	0	1	0	0	0	2	1	9	0	0	0	0	0	0	0	0	0	0	0	0	0	0	0	0	0	0	0	1	0	0	0	0
13722.58cfa82de4b0c9d6adf6a4ce	127	0	5	133792	2	0	4	0	11	0	3	0	2	0	12	0	7	0	0	0	0	0	0	7	0	0	24	0	0	1	0	1	0	0	32	0	0	11	2	2	2	16	14	4	41	2	1	1	0
13722.58cfa82ee4b0c9d6adf6a930	3	0	0	1	0	1	1	0	0	0	0	0	0	0	0	0	0	0	0	0	0	0	1	0	0	0	3	0	0	0	0	0	1	0	0	0	0	0	0	0	0	0	0	0	0	0	0	0	0
13722.58cfa830e4b0c9d6adf6c013	5	0	3	0	0	0	2	0	0	0	0	0	0	0	2	0	2	0	0	0	0	0	0	1	1	0	4	0	0	0	0	0	0	0	1	0	0	3	1	2	0	0	1	1	1	0	0	0	0
13722.58cfa830e4b0c9d6adf6befe	13	0	5	147112	1	0	7	0	0	0	0	0	0	0	0	0	0	0	0	0	0	0	0	1	0	0	4	0	0	0	0	1	0	0	1	0	0	0	0	1	0	0	0	0	0	0	0	0	0
13722.58cfa82ee4b0c9d6adf6ac84	5	0	0	0	1	0	0	0	0	0	0	0	0	0	0	0	0	0	1	0	0	0	0	1	0	0	1	0	0	0	0	0	0	0	0	0	0	0	0	0	0	0	0	0	1	0	0	0	0
13722.58cfa82de4b0c9d6adf6a5f2	5	0	0	0	0	0	0	0	0	0	0	0	0	0	0	0	0	0	0	0	0	0	0	0	0	0	2	0	0	0	1	0	0	0	0	0	0	0	1	0	0	1	0	0	0	0	0	0	0
13722.58cfa82de4b0c9d6adf6a59d	173	0	1	72	2	0	4	0	3	0	0	0	2	0	12	0	4	0	2	0	0	0	0	13	19	1	53	0	0	2	3	0	0	0	4	0	0	22	31	0	0	6	4	5	17	0	0	0	0
13722.58cfa82de4b0c9d6adf6a748	11	9	0	0	0	0	1	0	0	0	6	0	0	0	1	0	1	0	7	0	0	2	3	0	22	1	13	0	0	5	0	1	0	0	0	0	0	5	9	0	0	0	0	0	0	0	0	0	0
13722.58cfa832e4b0c9d6adf6d330	1	0	0	3	0	0	0	0	0	0	0	0	0	0	1	0	0	0	0	0	0	0	0	0	5	0	1	0	0	0	0	0	0	0	0	0	0	2	0	0	0	0	0	0	0	0	3	0	0
13722.58cfa82ee4b0c9d6adf6ad96	7	0	11	0	0	0	0	0	0	0	0	0	0	0	1	0	1	0	1	0	0	0	1	2	1	0	1	0	0	0	0	0	0	0	0	0	0	1	1	0	0	0	0	0	1	0	0	0	2
13722.58cfa82ee4b0c9d6adf6ac7d	8	0	0	0	0	0	0	0	0	0	0	0	0	0	0	0	1	0	0	0	0	0	0	2	0	0	1	0	0	0	0	1	0	0	0	0	0	2	0	0	0	0	0	1	0	0	0	0	0
13722.58cfa82ee4b0c9d6adf6ac49	1	0	0	0	0	0	0	0	0	0	0	0	0	0	1	0	0	0	0	0	0	0	0	0	0	0	0	0	0	0	0	1	0	0	0	0	0	0	0	0	0	0	0	0	0	0	0	0	0
13722.58cfa830e4b0c9d6adf6bac4	19	0	0	0	0	0	0	0	0	1	3	2	5	164	42058	4	3585	1	11	0	0	0	1	15	10	3	9	9	4	582	1150	5	11	171	2599	1	3	201	167207	0	7	25	7	6989	10	35	3	12	2
13722.58cfa830e4b0c9d6adf6bda5	2	0	0	5	0	0	0	0	0	0	2	0	0	1	529	0	3	1	1	0	0	0	0	1	4	1	5	10	6	340	555	0	72	121	14	17	0	2551	7221	0	1	1	0	112	0	16	2	3	0
13722.58cfa82de4b0c9d6adf6a70c	8	0	0	4	0	0	1	0	0	0	107	0	9	7	35	0	9	4	13	0	0	0	2	18	16	0	30	0	1	4	6	13	17	0	1748	3	1	2156	100	651	95	584	5154	12	1249	1	1	0	30
13722.58cfa82ee4b0c9d6adf6a7d9	10	0	0	0	0	0	0	0	0	0	0	0	0	0	0	0	0	0	0	0	0	0	0	0	0	0	0	0	0	0	2	1	0	0	0	0	0	0	0	0	0	0	0	0	0	0	0	0	0
13722.58cfa82ee4b0c9d6adf6accd	4	0	0	0	0	0	0	0	0	0	0	0	0	0	0	0	0	0	0	0	0	0	0	0	0	0	0	0	0	0	0	0	0	0	0	0	0	0	0	0	0	0	0	0	0	0	0	0	0
13722.58cfa82ee4b0c9d6adf6aba4	1	0	1	0	0	0	0	0	0	0	0	0	0	0	1	0	0	0	1	0	0	0	0	0	0	0	1	0	0	0	0	0	0	0	0	0	0	1	0	0	0	0	0	0	0	0	0	0	0
13722.58cfa82ee4b0c9d6adf6acca	2	0	0	0	2	0	1	0	0	0	4	0	1	0	4	0	1	0	0	0	0	0	0	1	0	0	0	0	0	0	0	0	0	0	1	0	0	2	0	0	0	0	0	0	0	0	0	0	0
13722.58cfa83ce4b0c9d6adf72ec2	6	0	0	0	0	0	1	0	0	0	0	0	0	0	1	0	0	0	0	0	0	2	0	0	2	0	7	0	0	0	0	0	0	0	0	0	0	2	0	1	0	0	0	0	0	0	0	0	0
13722.58cfa82ee4b0c9d6adf6ab7a	0	0	0	0	0	0	0	0	0	0	0	0	0	0	0	0	0	0	0	0	0	0	0	0	0	0	0	0	0	0	0	0	0	0	0	0	0	0	0	0	0	0	0	0	0	0	0	0	0
13722.58cfa82ee4b0c9d6adf6b140	3	0	0	0	0	0	0	0	0	0	0	0	0	0	0	0	0	0	0	0	0	0	0	1	1	0	0	0	0	0	0	0	0	0	0	0	0	0	0	0	0	0	0	0	0	0	0	0	0
13722.58cfa82ee4b0c9d6adf6a8ad	27	0	0	4	0	0	0	0	0	0	0	0	0	0	1	0	0	0	2	0	0	2	0	4	3	1	7	0	0	1	0	0	0	0	0	0	1	2	1	0	0	0	1	0	0	0	0	0	0
13722.58cfa82ee4b0c9d6adf6aac0	14	0	0	2	2	0	5	0	0	0	0	0	1	0	0	0	3	0	0	0	0	2	0	0	2	1	1	0	0	11	0	2	0	0	1	0	1	2	1	0	0	1	1	0	2	0	0	0	0
13722.58cfa82de4b0c9d6adf6a728	0	0	0	0	0	0	2	0	0	0	3	0	0	0	0	0	0	0	0	0	0	0	0	0	2	0	1	0	0	0	0	0	0	0	1	0	0	0	6	0	0	0	0	0	0	0	0	0	0
13722.58cfa83ce4b0c9d6adf72ea6	91	0	1	0	0	3	0	0	1	0	1	0	0	1	15	0	13	0	4	0	0	6	0	19	42	0	59	0	1	1	3	0	0	0	10	0	0	40	37	2	2	13	11	2	31	1	2	1	0
13722.58cfa82de4b0c9d6adf6a710	13	0	315	0	0	0	1	0	0	0	4	0	0	0	0	0	0	0	1	0	0	0	0	0	0	0	1	0	0	0	0	0	0	0	0	0	0	0	0	1	0	0	0	0	1	0	0	0	0
13722.58cfa831e4b0c9d6adf6c8f0	45	0	1	4	0	0	0	0	0	0	0	0	9	0	1	0	0	0	0	0	0	0	0	1	5	0	1	0	0	0	1	0	0	0	0	0	0	3	0	0	0	0	1	0	1	0	0	0	0
13722.58cfa82ee4b0c9d6adf6ac71	6	0	0	0	0	0	0	0	0	0	0	0	0	0	1	0	0	0	3	0	0	0	0	0	0	0	4	0	0	0	0	0	0	0	0	0	0	0	1	0	0	0	0	0	0	0	0	0	0
13722.58cfa83ce4b0c9d6adf72f75	27	0	0	0	0	0	1	0	1	0	0	0	0	0	23	0	2	0	0	0	0	0	0	1	3	1	3	0	0	0	0	0	0	0	23	0	0	14	1	1	1	4	10	2	7	0	0	0	0
13722.58cfa82ee4b0c9d6adf6a8c2	8	0	0	1	0	0	0	0	0	0	0	0	0	0	0	0	0	0	1	0	0	2	0	0	0	0	2	0	0	0	0	0	0	0	1	0	0	1	0	0	4	0	0	0	3	0	0	0	0
13722.58cfa82ee4b0c9d6adf6a9f4	26	0	0	0	0	0	0	0	0	0	0	0	0	0	0	0	0	0	0	0	0	2	1	0	2	0	14	0	0	0	0	0	0	0	0	0	0	0	0	0	0	0	0	0	0	0	0	0	0
13722.58cfa82ee4b0c9d6adf6ab42	46	0	0	0	1	0	2	0	0	0	0	0	0	0	0	0	0	0	0	0	0	0	0	0	0	0	1	0	0	0	0	0	0	0	0	0	0	0	0	0	0	0	0	0	0	0	0	0	0
13722.58cfa82ee4b0c9d6adf6aed6	0	0	0	1	2	5	1	0	0	0	4	0	1	0	196	0	26	0	0	0	1	0	0	28	1	0	0	0	0	1	0	1	0	0	0	0	0	409	2	0	0	0	0	0	1	0	0	0	0
13722.58cfa82ee4b0c9d6adf6af22	4	0	0	0	1	0	0	0	0	0	0	0	0	0	39	0	4	0	0	0	0	0	0	9	0	0	6	0	0	1	0	0	0	0	0	0	0	59	1	0	0	0	0	1	1	0	0	0	0
13722.58cfa82ee4b0c9d6adf6ab62	0	1	0	3	0	0	0	0	0	0	0	0	0	0	0	0	0	0	1	0	0	1	0	0	1	0	1	0	0	0	0	0	0	0	0	0	0	0	0	0	0	0	0	0	0	0	0	0	0
13722.58cfa830e4b0c9d6adf6bbb2	7	0	0	1	0	1	0	0	0	0	2	0	0	1	42	0	1	0	1	0	0	0	0	1	4	0	5	0	0	4	5	0	0	2	7	1	2	10	280	0	0	0	0	0	2	0	0	0	0
13722.58cfa82ee4b0c9d6adf6b056	5	0	0	0	0	0	0	0	0	0	0	0	0	0	0	0	0	0	0	0	0	1	0	0	0	0	1	0	0	0	0	0	0	0	0	0	0	3	0	1	0	0	1	0	0	0	0	0	0
13722.58cfa82ee4b0c9d6adf6ae43	17	0	0	0	0	0	1	0	0	0	0	0	0	0	0	0	0	0	3	4	0	0	0	0	0	5	52	0	0	0	0	0	0	0	0	0	0	2	0	0	0	0	0	0	0	0	0	0	0
13722.58cfa82de4b0c9d6adf6a636	235	0	4	2	0	1	0	0	0	0	1	1	0	0	20	0	4	0	0	0	0	3	0	10	2	1	5	0	0	0	0	0	0	0	0	0	0	12	1	0	0	3	2	0	1	0	0	0	0
13722.58cfa82ee4b0c9d6adf6ace4	0	0	0	1	0	0	0	0	0	0	1	0	0	0	0	0	0	0	0	0	0	0	0	0	0	0	0	0	0	0	0	0	0	0	0	0	0	0	0	0	0	0	0	1	0	0	0	0	0
13722.58cfa82ee4b0c9d6adf6aad8	2	0	0	4	3	0	1	0	0	0	1	0	0	1	0	0	0	0	0	0	0	0	0	0	3	0	7	0	0	4	0	0	0	0	0	0	0	0	1	0	0	0	0	0	0	0	0	0	0
13722.58cfa82ee4b0c9d6adf6a976	1	0	1	0	1	0	0	0	0	0	0	0	0	0	0	0	1	0	0	0	0	0	0	0	0	0	1	0	0	0	0	0	0	0	0	0	0	0	0	0	0	0	0	0	1	0	0	0	0
13722.58cfa82de4b0c9d6adf6a66b	303	0	4	8	4	13	36	0	0	0	0	0	0	0	18	0	4	0	5	0	0	1	1	1	8	0	15	0	0	0	0	3	0	0	2	0	0	22	7	0	0	3	5	4	12	0	0	0	0
13722.58cfa82ee4b0c9d6adf6aae2	13	0	0	1	0	0	0	0	0	0	0	0	0	0	0	0	0	0	4	0	0	1	0	1	0	0	3	0	0	1	0	0	0	0	0	0	0	1	0	0	0	0	0	0	0	0	0	0	0
13722.58cfa83ce4b0c9d6adf73074	55	0	5	73717	0	0	8	0	0	0	0	0	0	0	2	0	2	2	0	2	0	0	0	5	14	0	19	0	0	0	0	0	0	0	1	1	0	9	1	1	0	4	0	0	14	0	0	0	0
13722.58cfa82ee4b0c9d6adf6ac08	7	0	0	1	0	0	0	0	0	0	0	0	0	0	0	0	0	0	0	0	0	0	0	0	17	0	6	0	0	1	0	0	0	0	0	0	0	0	0	0	0	0	0	0	0	0	0	0	0
13722.58cfa82ee4b0c9d6adf6a9d8	11	0	1	1	0	0	1	0	0	0	0	0	0	0	0	0	0	0	0	0	0	0	0	0	0	0	0	0	0	0	5	1	0	0	0	0	0	0	1	0	0	0	0	0	0	0	0	0	0
13722.58cfa82ee4b0c9d6adf6b006	0	0	0	0	0	0	0	0	0	0	0	0	0	0	1	0	0	0	0	0	0	0	0	0	0	0	0	0	0	0	0	0	0	0	0	0	0	0	0	0	0	0	0	0	0	0	0	0	0
13722.58cfa82ee4b0c9d6adf6ac3d	2	0	0	0	0	0	0	0	0	0	0	0	0	0	0	0	0	0	3	0	0	0	0	0	0	1	3	0	0	0	0	0	0	0	0	0	0	2	0	0	0	0	0	0	0	0	0	0	0
13722.58cfa82ee4b0c9d6adf6adba	4	0	0	0	0	0	2	0	0	0	0	0	0	0	0	0	0	0	2	0	0	1	0	0	9	4	88	0	0	0	0	0	0	0	0	0	0	0	1	0	0	0	0	0	0	0	0	0	0
13722.58cfa82ee4b0c9d6adf6af13	2	0	0	0	0	0	0	0	0	0	0	0	0	0	0	0	0	0	0	0	0	0	0	0	0	0	2	0	0	0	0	0	0	0	0	0	0	0	1	0	0	0	0	0	0	0	0	0	0
13722.58cfa82de4b0c9d6adf6a4d4	83	0	0	1	1	1	0	0	5	0	3	1	0	0	10	0	4	1	2	1	0	5	0	6	39	0	48	0	0	0	2	0	0	0	42	0	0	22	12	1	7	18	20	11	64	1	1	0	0
13722.58cfa831e4b0c9d6adf6c480	3	0	6	26997	1	0	3	0	0	0	1	0	1	0	8	0	6	0	0	0	0	0	0	3	0	0	1	0	0	0	0	1	0	0	0	0	0	4	3	0	0	0	0	0	0	0	0	0	0
13722.58cfa82ee4b0c9d6adf6a7d5	16	0	0	0	5	0	1	1	1	0	1	0	1	1	2	0	1	0	34	3	0	4	15	6	170	15	72	0	0	4	0	1	0	0	1	0	0	5	12	0	0	0	0	2	1	0	0	0	1
13722.58cfa82ee4b0c9d6adf6acc5	1	0	0	0	1	0	0	0	0	0	0	0	0	0	0	0	0	0	0	0	0	0	0	0	0	0	0	0	0	0	0	0	0	0	0	0	0	1	0	0	0	0	0	0	0	0	0	0	0
13722.58cfa831e4b0c9d6adf6cb76	0	0	0	0	0	0	1	0	0	0	1	0	0	1	0	0	0	0	0	0	0	0	0	0	0	0	0	0	0	0	0	0	0	0	0	0	0	0	0	0	0	0	0	0	1	0	0	0	0
13722.58cfa831e4b0c9d6adf6ccb2	1	0	0	1	0	0	1	0	0	0	0	0	0	0	0	0	0	0	0	0	0	0	0	1	0	0	0	0	0	0	0	0	0	0	0	0	0	0	0	0	0	0	0	0	0	0	0	0	0
13722.58cfa832e4b0c9d6adf6d3f1	0	0	0	0	0	0	0	0	0	0	0	0	0	0	0	0	0	0	0	0	0	0	0	0	1	0	0	0	0	0	0	0	0	0	0	0	0	0	0	0	0	0	0	0	0	0	0	0	0
13722.58cfa82fe4b0c9d6adf6b6af	0	0	0	0	0	0	1	0	0	0	0	0	0	0	0	0	0	0	0	0	0	0	0	0	0	0	0	0	0	0	0	0	0	0	0	0	0	0	0	0	0	0	0	0	0	0	0	0	0
13722.58cfa832e4b0c9d6adf6d1b4	0	0	0	0	0	0	0	0	0	0	0	0	0	0	0	0	0	0	0	0	0	0	0	0	8	0	1	0	0	0	0	0	0	0	0	0	0	0	0	0	0	0	0	0	0	0	0	0	0
13722.58cfa830e4b0c9d6adf6c256	0	0	0	0	0	0	0	0	0	0	0	0	0	0	0	0	0	0	0	0	0	0	0	0	1	0	0	0	0	0	0	0	0	0	0	0	0	0	0	0	0	0	0	0	0	0	0	0	0
13722.58cfa831e4b0c9d6adf6cc2f	0	0	0	0	0	0	0	0	0	0	0	0	0	0	0	0	0	0	0	0	0	0	0	0	0	0	0	0	0	0	0	0	0	0	0	0	0	0	0	0	0	0	0	0	0	0	0	0	0
13722.58cfa831e4b0c9d6adf6cca7	0	0	0	0	0	0	0	0	0	0	0	0	0	0	0	0	0	0	0	0	0	0	0	0	0	0	0	0	0	0	0	0	0	0	0	0	0	1	0	0	0	0	0	0	0	0	0	0	0
13722.58cfa831e4b0c9d6adf6cbfe	1	0	0	0	0	0	0	0	0	0	0	0	0	0	0	0	0	0	0	0	0	0	0	0	0	0	0	0	0	0	0	0	0	0	0	0	0	0	0	0	0	0	0	0	0	0	0	0	0
13722.58cfa830e4b0c9d6adf6be55	0	0	0	3	0	0	0	0	0	0	0	0	0	0	1	0	0	0	0	0	0	0	0	0	0	0	1	0	0	0	0	0	0	0	0	0	0	1	1	0	0	0	0	0	0	0	0	0	0
13722.58cfa831e4b0c9d6adf6c700	0	0	0	0	0	0	0	0	0	0	0	0	0	0	1	0	0	0	0	0	0	0	0	0	1	0	1	0	0	0	0	0	0	0	0	0	0	1	0	0	0	0	0	0	0	0	0	0	0
13722.58cfa832e4b0c9d6adf6cfa6	1	0	0	0	0	0	1	0	0	0	0	0	0	0	0	0	0	0	0	0	0	0	0	0	0	0	0	0	0	0	0	0	0	0	0	0	0	0	0	0	0	0	0	0	0	0	0	0	0
13722.58cfa830e4b0c9d6adf6bdb3	0	0	0	0	0	0	0	0	0	0	0	0	1	0	0	0	0	0	0	0	0	0	0	0	0	1	1	0	0	0	0	0	0	0	0	0	0	0	0	0	0	0	0	0	0	0	0	0	0
13722.58cfa830e4b0c9d6adf6c29a	2	0	0	4	0	0	0	0	0	0	0	0	0	0	0	0	0	0	0	0	0	0	0	0	3	0	0	0	0	0	0	0	0	0	0	0	0	1	0	0	0	0	0	0	0	0	0	0	0
13722.58cfa831e4b0c9d6adf6cc2b	0	0	0	0	0	0	0	0	0	0	0	0	0	0	0	0	0	0	0	0	0	0	0	0	0	0	0	0	0	0	0	0	0	0	0	0	0	0	0	0	0	0	0	0	0	0	0	0	0
13722.58cfa831e4b0c9d6adf6ccf2	5	0	0	1	0	0	0	0	0	0	0	0	0	0	0	0	0	0	0	0	0	0	0	0	0	0	0	0	0	0	0	0	0	0	0	0	0	0	0	0	0	0	0	0	0	0	0	0	0
13722.58cfa831e4b0c9d6adf6c94c	1	0	0	0	0	1	0	0	0	0	0	0	0	0	0	0	0	0	0	0	0	0	0	0	0	0	1	0	0	0	0	0	0	0	0	0	0	0	0	0	0	0	0	0	0	0	0	0	0
13722.58cfa831e4b0c9d6adf6c64e	0	0	0	0	0	0	2	0	0	0	25	1	3	0	10605	0	197	0	0	0	0	0	1	6	1	0	1	1	0	0	2	2	0	0	3	0	1	553	1	21	3	0	8	2	1663	1	0	0	0
13722.58cfa831e4b0c9d6adf6c4be	1	0	0	1	0	0	0	0	0	0	2	0	1	0	40	0	5	0	0	0	0	0	0	6	0	0	0	0	0	0	0	4	0	0	1	0	0	120	0	0	0	1	0	9	0	0	0	0	0
13722.58cfa831e4b0c9d6adf6caba	0	0	1	0	0	0	0	0	0	0	0	0	0	0	0	0	0	0	0	0	0	0	0	1	0	0	0	0	0	0	0	0	0	0	0	0	0	0	0	0	0	0	0	0	0	0	0	0	0
13722.58cfa831e4b0c9d6adf6cd2d	0	0	0	0	1	0	1	0	0	0	0	0	0	0	0	0	0	0	0	0	0	0	0	1	5	0	2	0	0	0	0	0	0	0	0	0	0	0	0	0	0	0	0	0	0	0	0	0	0
13722.58cfa832e4b0c9d6adf6cec4	0	0	0	1	0	0	0	0	0	0	0	0	0	0	1	0	0	0	0	0	0	0	0	0	0	0	0	0	0	0	0	0	0	0	0	0	0	0	0	0	0	0	0	0	0	0	0	0	0
13722.58cfa830e4b0c9d6adf6c16e	4	0	0	0	0	0	0	0	0	0	0	0	0	0	1	0	0	0	1	0	0	0	0	0	1	1	13	0	0	0	0	1	0	0	0	0	0	1	0	0	0	0	0	0	0	0	0	0	0
13722.58cfa831e4b0c9d6adf6c708	0	0	0	0	0	0	0	0	0	0	0	0	0	0	0	0	0	0	0	0	0	0	0	0	0	0	0	0	0	0	0	0	0	0	0	0	0	0	0	0	0	0	0	0	0	0	0	0	0
13722.58cfa831e4b0c9d6adf6c8b3	2	0	0	0	0	0	0	0	0	0	0	0	0	0	1	0	0	0	0	0	0	0	0	1	0	0	0	0	0	0	0	0	0	0	0	0	0	0	0	0	0	0	0	0	0	0	0	0	0
13722.58cfa830e4b0c9d6adf6bd9a	0	0	1	2	0	0	0	0	0	0	0	0	0	0	0	0	0	0	0	0	0	0	0	0	0	0	0	0	0	0	0	0	0	0	0	0	0	0	0	0	0	0	0	0	0	0	0	0	0
13722.58cfa82fe4b0c9d6adf6b6dc	3	0	0	0	0	0	0	0	0	0	0	0	1	0	0	0	0	0	1	0	0	0	0	0	0	0	0	0	0	1	0	0	0	0	0	0	0	1	0	0	0	0	0	0	0	0	0	0	0
13722.58cfa831e4b0c9d6adf6cc00	0	0	0	0	0	0	0	0	0	0	0	0	0	0	1	0	0	0	0	0	0	0	0	0	0	0	0	0	0	0	0	0	0	0	0	0	0	0	0	0	0	0	0	0	0	0	0	0	0
13722.58cfa831e4b0c9d6adf6c642	1	0	896	0	0	0	3	0	0	0	14	0	0	0	14053	8	5463	1	0	0	6	0	1	1792	3	4	16	1	0	0	0	6	0	0	27	0	1	5518	4	0	1	3	2	81	4	1	0	0	0
13722.58cfa831e4b0c9d6adf6c47a	0	0	0	1	2	0	0	0	0	0	0	0	1	0	0	0	0	0	0	0	0	0	0	1	1	0	0	0	0	0	0	0	0	0	0	0	0	0	1	0	0	0	0	0	0	0	0	0	0
13722.58cfa831e4b0c9d6adf6c4da	0	0	0	0	0	0	0	0	0	0	0	0	0	0	0	0	1	0	0	0	0	0	0	3	0	0	0	0	0	0	0	0	0	0	0	0	0	0	0	0	0	0	0	0	0	0	0	0	0
13722.58cfa831e4b0c9d6adf6cce7	0	0	0	0	0	0	0	0	0	0	0	0	0	0	0	0	0	0	0	0	0	0	0	0	0	0	0	0	0	0	0	0	0	0	0	0	0	1	2	0	0	0	0	0	0	0	0	0	0
13722.58cfa831e4b0c9d6adf6cc5e	1	0	0	0	0	0	0	0	0	0	0	0	0	0	0	0	0	0	0	0	0	0	0	0	7	0	1	0	0	0	0	0	0	0	0	0	0	0	0	0	0	0	0	0	0	0	0	0	0
13722.58cfa832e4b0c9d6adf6d042	0	0	0	0	0	0	0	0	0	0	0	0	0	0	0	0	0	0	0	0	0	0	0	0	0	0	0	0	0	0	0	0	0	0	0	0	0	0	0	0	0	0	1	0	0	0	0	0	0
13722.58cfa832e4b0c9d6adf6d1b7	0	0	0	0	0	0	0	0	0	0	0	0	0	0	0	0	0	0	0	0	0	0	0	0	0	0	0	0	0	0	0	0	0	0	0	0	0	0	0	0	0	0	0	0	0	0	0	0	0
13722.58cfa831e4b0c9d6adf6cda5	1	0	0	0	0	0	0	0	0	0	0	0	0	0	0	0	0	0	0	0	0	0	0	0	1	0	0	0	0	1	0	0	0	0	0	0	0	0	0	0	0	0	0	0	0	0	0	0	0
13722.58cfa831e4b0c9d6adf6c5e7	0	0	0	0	0	0	0	0	0	0	0	0	25	0	1	0	0	0	0	0	0	0	0	0	0	0	0	0	0	1	0	0	0	0	0	0	0	0	2	0	0	0	0	0	0	0	0	0	0
13722.58cfa831e4b0c9d6adf6c914	5	0	0	2	0	0	0	0	0	0	0	0	0	0	0	0	0	0	0	0	0	0	0	0	0	0	0	0	0	0	0	0	0	0	0	0	0	1	0	0	0	0	0	0	0	0	0	0	0
13722.58cfa831e4b0c9d6adf6cc8a	4	0	0	0	0	0	0	0	0	0	0	0	1	0	0	0	0	0	0	0	0	0	0	0	2	0	1	0	0	0	0	0	0	0	0	0	0	0	0	0	0	0	0	0	0	0	0	0	0
13722.58cfa831e4b0c9d6adf6cab8	0	0	0	0	0	0	0	0	0	0	0	0	0	0	0	0	0	0	0	0	0	0	0	0	0	0	1	0	0	0	0	0	0	0	0	0	0	0	0	0	0	0	0	0	0	0	0	0	0
13722.58cfa830e4b0c9d6adf6c12c	0	0	0	0	1	0	2	0	0	0	0	0	0	0	0	0	0	0	0	0	0	0	0	0	0	0	0	0	0	0	0	0	0	0	0	0	0	0	0	0	0	0	0	0	0	0	0	0	0
13722.58cfa831e4b0c9d6adf6cc62	3	0	0	0	0	0	0	0	0	0	0	0	0	0	0	0	0	0	0	0	0	0	0	0	0	0	1	0	0	0	0	0	0	0	0	0	0	0	0	0	0	0	0	0	0	0	0	0	0
13722.58cfa831e4b0c9d6adf6caf5	1	0	0	0	0	0	0	0	0	0	0	0	0	0	0	0	0	0	0	0	0	0	0	0	3	0	0	0	0	0	0	0	0	0	0	0	0	0	0	0	0	0	0	0	0	0	0	0	0
13722.58cfa831e4b0c9d6adf6cb12	0	0	0	0	0	0	0	0	0	0	0	0	0	0	0	0	0	0	0	0	0	0	0	0	0	0	0	0	0	0	0	0	0	0	0	0	0	0	0	0	0	0	0	0	0	0	0	0	0
13722.58cfa831e4b0c9d6adf6ca40	0	0	0	1	0	0	0	0	0	0	0	0	0	0	0	0	0	0	0	0	0	0	0	0	0	0	0	0	0	0	0	0	0	0	0	0	0	0	0	0	0	0	0	0	0	0	0	0	0
13722.58cfa832e4b0c9d6adf6ce5e	0	0	0	0	0	0	0	0	0	0	0	0	0	0	0	0	0	0	0	0	0	0	0	0	5	0	3	0	0	0	0	0	0	0	0	0	0	0	0	0	0	0	0	0	1	0	0	0	0
13722.58cfa831e4b0c9d6adf6cb8c	0	0	1	0	0	0	0	0	0	0	0	0	0	0	0	0	1	0	0	0	0	0	0	0	0	0	0	0	0	0	0	0	0	0	0	0	0	1	0	0	0	0	0	0	0	0	0	0	0
13722.58cfa82ee4b0c9d6adf6ae5c	25	0	0	12	2	0	2	0	0	0	1	0	0	0	1	0	0	0	0	0	0	0	0	0	0	0	7	0	0	0	0	0	0	0	0	0	0	0	0	0	0	1	0	0	1	0	0	0	0
13722.58cfa831e4b0c9d6adf6c54a	81	0	0	0	0	0	1	0	0	0	66	0	7	0	94018	6	87	0	0	0	1	3	2	143	8	1	3	0	0	2	1	42	1	8	83	0	0	80301	91	2	0	0	7	17031	6	3	0	0	0
13722.58cfa82fe4b0c9d6adf6b728	1	0	0	0	0	0	0	0	0	0	0	0	0	0	0	0	0	0	0	0	0	0	0	0	0	0	0	0	0	0	0	0	0	0	0	0	0	1	0	0	0	0	0	0	0	0	0	0	0
13722.58cfa831e4b0c9d6adf6ccec	0	0	0	0	0	0	0	0	0	0	0	0	0	0	0	0	0	0	0	0	0	0	0	0	0	0	0	0	0	0	0	0	0	0	0	0	0	0	0	0	0	0	0	0	0	0	0	0	0
13722.58cfa831e4b0c9d6adf6cb5c	1	0	0	1	0	0	0	0	0	0	0	0	1	0	0	0	0	0	0	0	0	0	0	0	0	0	0	0	0	0	0	0	0	0	0	0	0	0	0	0	0	0	0	0	0	0	0	0	0
13722.58cfa832e4b0c9d6adf6cebb	0	0	0	0	0	0	0	0	0	0	0	0	1	0	0	0	0	0	0	0	0	0	0	0	0	0	0	0	0	0	0	0	0	0	0	0	0	1	0	0	0	0	0	0	0	0	0	0	0
13722.58cfa832e4b0c9d6adf6cee4	0	0	0	0	0	0	0	0	0	0	0	0	0	0	0	0	0	0	0	0	0	0	0	0	0	0	0	0	0	0	0	0	0	0	0	0	0	0	0	0	0	0	0	0	0	0	0	0	0
13722.58cfa830e4b0c9d6adf6c2ce	1	0	0	0	0	0	0	0	0	0	0	0	0	0	0	0	0	0	0	0	0	0	0	0	0	0	0	0	0	0	0	0	0	0	0	0	0	0	0	0	0	0	0	0	0	0	0	0	0
13722.58cfa832e4b0c9d6adf6ce63	2	0	0	0	1	0	0	0	0	0	0	0	0	0	0	0	0	0	0	0	0	0	0	0	0	0	0	0	0	0	0	0	0	0	0	0	0	0	0	0	0	0	0	0	0	0	0	0	0
13722.58cfa831e4b0c9d6adf6cc78	0	0	0	0	0	0	0	0	0	0	0	0	0	0	0	0	0	0	0	0	0	0	0	0	0	0	0	0	0	0	0	0	0	0	0	0	0	0	0	0	0	0	0	0	0	0	0	0	0
13722.58cfa830e4b0c9d6adf6bec3	0	0	0	1	2	0	0	0	0	0	0	0	0	0	0	0	0	0	0	0	0	0	0	0	0	0	1	0	0	0	0	0	0	0	0	0	0	0	0	0	0	0	0	0	0	0	0	0	0
13722.58cfa832e4b0c9d6adf6d0da	0	0	0	0	0	0	0	0	0	0	0	0	0	0	0	0	0	0	0	0	0	0	0	0	0	0	0	0	0	0	0	0	0	0	0	0	0	0	0	0	0	0	0	0	0	0	0	0	0
13722.58cfa832e4b0c9d6adf6d132	0	0	1	0	0	0	0	0	0	0	0	0	0	0	0	0	0	0	0	0	0	0	0	0	0	0	1	0	0	0	0	0	0	0	0	0	0	0	0	0	0	0	0	0	0	0	0	0	0
13722.58cfa831e4b0c9d6adf6cb20	0	0	0	0	0	0	0	0	0	0	0	0	0	0	0	0	0	0	0	0	0	0	1	0	2	0	0	0	0	0	0	0	0	0	0	0	0	0	0	0	0	0	0	0	0	0	0	0	0
13722.58cfa82fe4b0c9d6adf6b8a7	4	0	0	0	0	0	1	0	0	0	0	0	1	1	0	0	0	0	0	0	0	0	0	0	0	0	0	0	0	2	1	0	1	0	0	0	0	0	13	0	0	0	0	0	0	5	0	0	0
13722.58cfa831e4b0c9d6adf6c6bc	0	0	0	1	0	0	0	0	0	0	0	0	0	0	0	0	0	0	0	0	0	0	0	0	0	0	0	0	0	0	0	0	0	0	0	0	0	0	0	0	0	0	0	0	0	0	0	0	0
13722.58cfa832e4b0c9d6adf6d191	0	0	0	0	0	0	0	0	0	0	0	0	0	0	0	0	0	0	0	0	0	0	0	0	1	0	1	0	0	0	0	0	0	0	0	0	0	0	0	0	0	0	0	0	0	0	0	0	0
13722.58cfa830e4b0c9d6adf6c197	1	0	0	0	0	0	0	0	0	0	0	0	0	0	0	0	0	0	0	0	0	0	0	0	0	0	0	0	0	0	0	0	0	0	0	0	0	0	0	0	0	0	0	0	0	0	0	0	0
13722.58cfa832e4b0c9d6adf6d4e5	0	0	0	0	0	0	0	0	0	0	0	0	0	0	0	0	0	0	0	0	0	0	0	0	0	0	0	0	0	0	0	0	0	0	0	0	0	0	0	0	0	0	0	0	0	0	0	0	0
13722.58cfa82fe4b0c9d6adf6b70a	1	0	0	0	0	0	0	0	0	0	0	0	0	0	1	0	0	0	0	0	0	0	0	0	0	0	1	0	0	0	0	0	0	0	0	0	0	0	0	0	0	0	0	0	0	0	0	0	0
13722.58cfa832e4b0c9d6adf6d40c	0	0	0	0	0	0	0	0	0	0	0	0	0	0	0	0	0	0	1	0	0	0	0	0	0	0	0	0	0	0	0	0	0	0	0	0	0	0	0	0	0	0	0	0	0	0	0	0	0
13722.58cfa832e4b0c9d6adf6cf35	0	0	0	0	0	0	0	0	0	0	0	0	0	0	0	0	0	0	0	0	0	0	0	0	0	0	0	0	0	0	0	0	0	0	0	0	0	0	0	0	0	0	0	0	0	0	0	0	0
13722.58cfa831e4b0c9d6adf6c855	1	0	0	0	0	0	0	0	0	0	0	0	0	0	0	0	0	0	0	0	0	0	0	0	0	0	0	0	0	0	0	0	0	0	0	0	0	0	0	0	0	0	0	0	0	0	0	0	0
13722.58cfa830e4b0c9d6adf6be68	0	0	0	0	0	0	0	0	0	0	0	0	0	0	0	0	0	0	0	0	0	0	0	0	0	0	0	0	0	0	0	0	0	0	0	0	0	0	0	0	0	0	0	0	0	0	0	0	0
13722.58cfa831e4b0c9d6adf6c7b5	1	0	0	0	0	0	1	0	1	0	465	0	3	0	163	0	30	0	0	0	1	0	0	19	0	1	0	0	0	0	0	36	0	0	2	0	0	300	2	0	0	0	0	8	0	0	0	0	0
13722.58cfa832e4b0c9d6adf6cebc	2	0	0	1	1	0	0	0	0	0	0	0	0	0	1	0	0	0	0	0	0	0	0	0	0	0	0	0	0	0	0	0	0	0	0	0	0	0	0	0	0	0	0	0	0	0	0	0	0
13722.58cfa831e4b0c9d6adf6c410	0	0	0	0	0	0	0	0	0	0	0	0	0	0	0	0	0	0	0	0	0	0	0	0	0	0	0	0	0	0	0	0	0	0	0	0	0	0	0	0	0	0	0	0	0	0	0	0	0
13722.58cfa830e4b0c9d6adf6bf87	0	0	0	1	0	0	0	0	0	0	0	0	0	0	0	0	0	0	0	0	0	0	0	0	0	0	0	0	0	0	0	0	0	0	0	0	0	0	0	0	0	0	0	0	0	0	0	0	0
13722.58cfa82fe4b0c9d6adf6b84c	11	0	0	7	4	2	2	0	0	0	1	0	0	0	2	0	0	0	0	0	0	0	0	1	0	0	1	0	0	0	0	0	0	0	0	0	1	1	0	0	0	0	0	0	1	0	0	0	0
13722.58cfa831e4b0c9d6adf6c900	0	0	0	0	0	0	0	0	0	0	0	0	0	0	0	0	0	0	0	0	0	0	0	0	0	0	0	0	0	0	0	0	0	0	0	0	0	0	0	0	0	0	0	0	0	0	0	0	0
13722.58cfa82fe4b0c9d6adf6b6e4	0	0	0	0	0	0	0	0	0	0	0	0	0	0	0	0	0	0	0	0	0	0	0	0	0	0	0	0	0	0	0	0	0	0	0	0	0	0	3	0	0	0	0	0	0	0	0	0	0
13722.58cfa832e4b0c9d6adf6d412	1	0	0	0	0	0	0	0	0	0	0	0	0	0	0	0	0	0	0	0	0	0	0	0	0	0	0	0	0	0	0	0	0	0	0	0	0	0	0	0	0	0	0	0	0	0	0	0	0
13722.58cfa832e4b0c9d6adf6d1e5	0	0	0	0	0	0	0	0	0	0	0	0	0	0	0	0	0	0	3	0	0	0	0	1	1	1	17	0	0	0	0	0	0	0	0	0	0	0	0	0	0	0	0	0	0	0	0	0	0
13722.58cfa831e4b0c9d6adf6c43c	0	0	0	0	0	0	0	0	0	0	0	0	0	0	0	0	0	0	0	0	0	0	0	0	0	0	0	0	0	0	0	0	0	0	0	0	0	5	0	0	0	0	0	0	0	0	0	0	0
13722.58cfa82fe4b0c9d6adf6b9a8	1	0	0	0	0	0	1	0	0	0	0	0	1	0	0	0	0	0	0	0	0	0	0	0	0	0	1	0	0	0	0	0	0	0	0	0	0	0	0	0	0	0	0	0	0	0	0	0	0
13722.58cfa831e4b0c9d6adf6ca77	1	0	0	1	0	0	0	0	0	0	0	0	0	0	0	0	0	0	0	0	0	0	0	0	0	0	0	0	0	0	0	0	0	0	0	0	0	0	0	0	0	0	0	0	0	0	0	0	0
13722.58cfa830e4b0c9d6adf6bbd4	9	0	0	0	3	0	0	0	0	0	0	0	1	0	4	0	0	0	1	0	0	0	0	1	0	0	1	0	0	0	0	0	0	0	0	0	0	10	4	0	0	0	0	0	0	0	0	0	0
13722.58cfa832e4b0c9d6adf6cf22	1	0	0	0	0	0	0	0	0	0	0	0	0	0	0	0	0	0	0	0	0	0	0	1	0	0	0	0	0	0	0	0	0	0	0	0	0	0	0	0	0	0	0	0	0	0	0	0	0
13722.58cfa831e4b0c9d6adf6cb88	1	0	0	0	0	0	0	0	0	0	0	0	0	0	0	0	0	0	0	0	0	0	0	0	0	0	1	0	0	0	0	0	0	0	0	0	0	1	0	0	0	0	0	0	0	0	0	0	0
13722.58cfa831e4b0c9d6adf6ca13	1	0	0	1	0	0	0	0	0	0	0	0	0	0	0	0	0	0	0	0	0	0	0	0	0	0	1	0	0	0	0	0	0	0	0	0	0	0	0	0	0	0	0	0	0	0	0	0	0
13722.58cfa832e4b0c9d6adf6d3e3	0	0	0	0	0	0	0	0	0	0	0	0	0	0	0	0	0	0	0	0	0	0	0	0	0	0	0	0	0	0	0	0	0	0	0	0	0	0	0	0	0	0	0	0	0	0	0	0	0
13722.58cfa831e4b0c9d6adf6c8e6	1	0	0	0	0	0	0	0	0	0	1	0	1	0	149	0	0	0	3	0	1	0	0	5	2	0	7	1	1	44	9	4	30	3	464	1	2	607	68	9	2	37	41	2	47	0	0	0	3
13722.58cfa831e4b0c9d6adf6ca90	6	0	0	0	0	0	0	0	0	0	0	0	0	0	0	0	0	0	0	0	0	0	0	0	0	0	4	0	0	0	0	0	0	0	0	0	0	0	0	0	0	0	0	0	1	0	0	0	0
13722.58cfa831e4b0c9d6adf6c82a	0	0	0	0	0	0	0	0	0	0	0	0	0	0	0	0	0	0	0	0	0	0	0	0	0	0	0	0	0	0	0	0	0	0	0	0	0	0	0	0	0	0	0	0	0	0	0	0	0
13722.58cfa832e4b0c9d6adf6d16a	1	0	0	0	0	0	1	0	0	0	0	0	0	0	2	0	0	0	1	0	0	1	0	0	0	0	1	0	0	0	0	0	0	0	0	0	0	0	0	0	0	0	0	0	0	0	0	0	0
13722.58cfa832e4b0c9d6adf6d1c5	1	0	0	0	0	0	0	0	0	0	0	0	0	0	0	0	0	0	0	0	0	0	0	0	0	0	0	0	0	0	0	0	0	0	0	0	0	0	0	0	0	0	0	0	0	0	0	0	0
13722.58cfa831e4b0c9d6adf6c390	2	0	0	0	0	4	0	0	0	0	0	0	0	0	0	0	0	0	0	0	0	0	0	0	0	0	0	0	0	0	0	0	0	0	0	0	0	4	0	0	0	0	0	0	0	0	0	0	0
13722.58cfa831e4b0c9d6adf6c36a	0	0	0	0	0	0	0	0	0	0	0	0	0	0	0	0	0	0	0	0	0	0	0	0	0	0	0	0	0	0	0	0	0	0	0	0	0	1	0	0	0	0	0	0	0	0	0	0	0
13722.58cfa831e4b0c9d6adf6cc13	0	0	0	0	1	0	0	0	0	0	0	0	0	0	0	0	0	0	0	0	0	0	0	0	0	0	0	0	0	0	0	0	0	0	0	0	0	2	0	0	0	0	0	0	0	0	0	0	0
13722.58cfa82fe4b0c9d6adf6b6be	0	0	0	0	0	0	1	0	0	0	0	0	0	0	1	0	0	0	0	0	0	0	0	0	0	0	0	0	0	0	0	0	0	0	0	0	0	1	1	0	0	0	0	0	0	0	0	0	0
13722.58cfa832e4b0c9d6adf6d026	2	0	0	0	1	0	0	0	0	0	0	0	0	0	0	0	0	0	0	0	0	0	0	0	0	0	0	0	0	0	0	0	0	0	0	0	0	0	0	0	0	0	0	0	0	0	0	0	0
13722.58cfa831e4b0c9d6adf6cc24	0	0	0	0	0	0	0	0	0	0	0	0	0	0	0	0	0	0	0	0	0	0	0	0	0	0	0	0	0	0	0	0	0	0	0	0	0	0	0	0	0	0	0	0	0	0	0	0	0
13722.58cfa831e4b0c9d6adf6cc96	0	0	0	0	0	0	1	0	0	0	0	0	0	0	0	0	0	0	0	0	0	0	0	0	3	0	2	0	0	0	0	0	0	0	0	0	0	0	0	0	0	0	0	0	0	1	0	0	0
13722.58cfa830e4b0c9d6adf6bdca	0	0	0	0	0	0	0	0	0	0	0	0	0	0	0	0	0	0	0	0	0	0	0	0	0	0	0	0	0	0	0	0	0	0	0	0	0	0	0	0	0	0	0	0	0	0	0	0	0
13722.58cfa831e4b0c9d6adf6c6c8	1	0	0	0	0	0	0	0	0	0	0	0	0	0	0	0	0	0	0	0	0	0	0	0	0	0	0	0	0	0	1	0	0	0	0	0	0	0	1	0	0	0	0	0	0	0	0	0	0
13722.58cfa831e4b0c9d6adf6cb80	1	0	0	0	0	0	0	0	0	0	0	0	0	0	0	0	0	0	0	0	0	0	0	0	0	0	0	0	0	0	0	0	0	0	0	0	0	0	0	0	0	0	0	0	0	0	0	0	0
13722.58cfa832e4b0c9d6adf6d4a4	0	0	0	0	0	0	0	0	0	0	0	0	0	0	0	0	0	0	0	0	0	0	0	0	0	0	0	0	0	0	0	0	0	0	0	0	0	0	0	0	0	0	0	0	0	0	0	0	0
13722.58cfa832e4b0c9d6adf6ce94	2	0	0	1	2	0	1	0	0	0	0	0	0	0	0	0	0	0	0	0	0	0	0	0	1	0	1	0	0	0	0	0	0	0	0	0	0	0	0	0	0	0	0	0	0	0	0	0	0
13722.58cfa82fe4b0c9d6adf6b9e8	2	0	0	1	0	0	0	0	0	0	0	0	0	0	0	0	0	0	0	0	0	0	0	0	0	0	1	0	0	0	0	0	0	0	0	0	0	0	1	0	0	0	0	0	0	0	0	0	0
13722.58cfa82fe4b0c9d6adf6b864	2	0	0	1	0	0	0	0	0	0	0	0	0	0	0	0	1	0	0	0	0	0	0	1	0	0	0	0	0	0	0	0	0	0	0	0	0	0	1	0	0	0	0	0	1	0	0	0	0
13722.58cfa830e4b0c9d6adf6bfb6	15	0	0	2	1	0	0	0	0	0	1	0	0	0	1	0	3	0	1	0	0	1	0	0	0	0	2	0	0	0	0	0	0	0	0	0	0	3	0	0	0	0	0	0	0	0	0	0	0
13722.58cfa82fe4b0c9d6adf6b762	5	0	0	12	0	0	2	0	0	0	0	0	0	0	0	0	1	0	0	0	0	0	0	1	0	0	3	0	0	0	0	0	0	0	0	0	0	0	0	0	0	0	0	0	1	0	0	0	0
13722.58cfa831e4b0c9d6adf6cbaf	1	0	0	0	0	0	0	0	0	0	1	1037	0	1	0	0	0	0	0	0	0	0	0	1	0	1	2	1	0	1	3	3	0	0	1594	2	0	97	10	10	5	27	16	94	150	7	0	0	0
13722.58cfa82fe4b0c9d6adf6b7f2	2	0	0	0	0	0	0	0	0	0	1	0	1	0	0	0	0	0	0	0	0	0	0	0	0	0	0	0	0	0	0	0	0	0	0	0	0	1	0	0	0	0	0	0	0	0	0	0	0
13722.58cfa831e4b0c9d6adf6cd3e	0	0	0	1	1	0	0	0	0	0	0	0	0	0	0	0	0	0	0	0	0	0	0	0	0	0	0	0	0	0	0	0	0	0	0	0	0	0	0	0	0	0	0	0	0	0	0	0	0
13722.58cfa831e4b0c9d6adf6cb66	0	0	0	1	0	0	2	0	0	0	0	0	0	0	0	0	0	0	0	0	0	0	0	0	0	0	0	0	0	0	0	0	0	0	0	0	0	0	0	0	0	0	0	0	0	0	0	0	0
13722.58cfa82fe4b0c9d6adf6b82d	0	0	0	1	0	0	0	0	0	0	0	0	0	0	0	0	0	0	0	0	0	0	0	0	0	0	0	0	0	0	0	0	0	0	0	0	0	0	0	0	0	0	0	0	0	0	0	0	0
13722.58cfa82fe4b0c9d6adf6b6d2	0	0	0	0	0	0	0	0	0	0	0	0	0	0	0	0	0	0	1	0	0	0	0	0	0	0	0	0	0	0	0	0	0	0	0	0	0	0	0	0	0	0	0	0	0	0	0	0	0
13722.58cfa82fe4b0c9d6adf6b7d5	1	0	0	0	0	0	1	0	0	0	0	0	0	0	0	0	0	0	0	0	0	0	0	0	0	0	1	0	0	0	0	0	0	0	1	0	0	0	0	0	0	0	0	0	0	0	0	0	0
13722.58cfa831e4b0c9d6adf6cbbe	2	0	0	0	0	0	0	0	0	0	0	0	0	0	1	0	0	0	0	0	0	0	0	0	0	0	0	0	0	0	0	0	0	0	1	0	0	0	1	0	0	0	0	0	0	0	0	0	0
13722.58cfa830e4b0c9d6adf6c1c0	0	0	0	1	0	0	0	0	0	0	0	0	0	0	1	0	0	0	0	0	0	0	0	0	0	0	2	0	0	0	0	0	0	0	1	0	0	56	0	0	0	0	0	0	0	0	0	0	0
13722.58cfa830e4b0c9d6adf6c027	0	0	0	1	0	0	0	0	0	0	0	0	0	0	1	0	0	0	0	0	0	0	0	0	1	0	0	0	0	0	0	0	0	0	0	0	0	0	0	0	0	0	0	0	0	0	0	0	0
13722.58cfa830e4b0c9d6adf6c25d	0	0	0	0	0	0	0	0	0	0	0	0	1	0	0	0	0	0	0	0	0	0	0	0	1	0	1	0	0	0	0	0	0	0	0	0	0	0	0	0	0	0	0	0	0	0	0	0	0
13722.58cfa830e4b0c9d6adf6c2c6	1	0	0	0	0	0	0	0	0	0	0	0	0	0	0	0	0	0	0	0	0	0	0	0	0	0	0	0	0	0	0	0	0	0	0	0	0	0	0	0	0	0	0	0	0	0	0	0	0
13722.58cfa831e4b0c9d6adf6c8f8	0	0	0	0	0	0	0	0	0	0	0	0	0	0	0	0	0	0	0	0	0	0	0	1	0	0	1	0	0	0	0	0	0	0	0	0	0	0	0	0	0	0	0	0	0	0	0	0	0
13722.58cfa831e4b0c9d6adf6c65f	0	0	1	0	0	0	0	0	0	0	1	0	0	0	5	0	4	0	0	0	0	0	0	2	0	0	0	0	0	0	0	0	0	0	0	0	0	4	0	0	0	0	0	0	0	0	0	0	0
13722.58cfa830e4b0c9d6adf6bc8a	7	0	0	0	1	0	0	0	0	0	0	0	0	0	0	0	0	0	0	0	0	0	0	0	1	0	0	0	0	0	0	0	0	0	0	0	0	0	0	0	0	0	0	1	0	0	0	0	0
13722.58cfa831e4b0c9d6adf6cd52	1	0	0	1	0	0	0	0	0	0	0	0	0	0	0	0	0	0	0	0	0	0	0	0	5	0	0	0	0	0	0	0	0	0	0	0	0	0	0	0	0	0	0	0	0	0	0	0	0
13722.58cfa831e4b0c9d6adf6ca0d	4	0	0	1	0	0	0	0	0	0	0	0	0	0	0	0	0	0	0	0	0	0	0	0	0	0	0	0	0	0	0	0	0	0	0	0	0	0	0	0	0	0	0	0	0	0	0	0	0
13722.58cfa831e4b0c9d6adf6c619	0	0	0	0	0	0	0	0	0	0	1	0	0	2	40051	0	10	1	2	0	0	0	0	4030	1	0	2	2	0	1	0	3	0	1	7	0	0	552	7	2	8	0	4	4630	10	1	0	0	0
13722.58cfa830e4b0c9d6adf6bf3d	3	0	0	3	1	0	0	0	0	0	0	0	0	0	0	0	1	0	0	0	0	0	0	1	2	0	0	0	0	0	0	1	0	0	0	0	0	12	0	0	0	0	0	0	0	0	0	0	0
13722.58cfa832e4b0c9d6adf6d03e	0	0	0	0	0	0	1	0	0	0	1	0	0	0	0	1	0	0	0	0	0	0	0	0	0	0	0	0	0	0	0	0	0	0	0	0	0	0	1	0	0	0	0	0	0	0	0	0	0
13722.58cfa832e4b0c9d6adf6ce71	0	0	0	1	0	0	0	0	0	0	0	0	0	0	0	0	0	0	0	0	0	0	0	0	2	0	1	0	0	0	0	0	0	0	0	0	0	0	0	0	0	0	0	0	0	0	0	0	0
13722.58cfa831e4b0c9d6adf6c6aa	9	0	0	0	1	0	0	0	17	2	42609	0	16	0	11552	6	12208	3	1	0	2	2	3	2839	5	1	13	9	5	24	6	1555	6	9	3031	5	7	61148	6306	6	36	10	19	4305	26	8	0	0	10
13722.58cfa830e4b0c9d6adf6bada	5	0	0	0	0	0	1	0	0	0	0	0	0	0	0	0	0	0	0	0	0	0	0	0	0	0	0	0	0	0	0	0	0	0	0	0	0	0	0	0	0	0	0	0	0	0	0	0	0
13722.58cfa831e4b0c9d6adf6c5eb	0	0	13	0	0	0	0	0	0	0	0	0	0	0	0	0	0	0	0	0	0	0	0	0	0	0	0	0	0	0	0	0	0	0	0	0	0	4	0	0	0	0	0	0	0	0	0	0	0
13722.58cfa831e4b0c9d6adf6cdce	0	0	0	0	1	0	0	0	0	0	0	0	0	0	0	0	0	0	0	0	0	0	0	1	5	0	0	0	0	0	0	0	0	0	0	0	0	0	0	0	0	0	0	0	0	0	0	0	0
13722.58cfa831e4b0c9d6adf6cbb4	2	0	0	0	0	0	0	0	0	0	0	0	0	0	1	0	0	0	0	0	0	0	0	0	0	0	0	0	0	0	1	0	0	0	1	0	0	0	0	0	0	0	0	0	0	0	0	0	0
13722.58cfa831e4b0c9d6adf6c3f4	0	0	0	0	0	0	0	0	0	0	0	0	0	0	0	0	0	0	0	0	0	0	0	0	0	0	0	0	0	0	0	0	0	0	0	0	0	1	0	0	0	0	0	0	0	0	0	0	0
13722.58cfa831e4b0c9d6adf6c459	5	0	0	3	0	0	2	0	0	0	1	0	0	0	1	0	1	0	0	0	0	0	0	0	0	0	0	0	0	0	0	0	0	0	0	0	0	1	0	0	0	0	0	0	0	0	0	0	0
13722.58cfa832e4b0c9d6adf6cf96	1	0	1	0	0	0	1	0	0	0	0	0	0	0	0	0	0	0	0	0	0	0	0	0	0	0	1	0	0	0	0	0	0	0	0	0	0	0	1	0	0	0	0	0	0	0	0	0	0
13722.58cfa830e4b0c9d6adf6bc82	1	0	0	4	0	0	0	0	0	0	0	0	0	0	0	0	0	0	0	0	0	0	0	0	0	0	0	0	0	0	0	0	0	0	0	0	0	0	0	0	0	0	0	0	0	0	0	0	0
13722.58cfa831e4b0c9d6adf6c84d	0	0	0	0	0	0	1	0	0	0	0	0	0	0	0	0	0	0	0	0	0	0	0	0	0	0	0	0	0	0	0	0	0	0	0	0	0	0	0	0	0	0	0	0	0	0	0	0	0
13722.58cfa831e4b0c9d6adf6c916	1	0	2	2	2	0	0	0	0	0	0	0	0	0	0	0	0	0	0	0	0	0	0	0	0	0	0	0	0	0	0	0	0	0	0	0	0	0	0	0	0	0	0	1	0	0	0	0	0
13722.58cfa832e4b0c9d6adf6ce8b	0	0	0	0	0	0	0	0	0	0	0	0	0	0	0	0	0	0	0	0	0	0	0	0	0	0	0	0	0	0	0	0	0	0	0	0	0	0	0	0	0	0	0	0	0	0	0	0	0
13722.58cfa831e4b0c9d6adf6c684	0	0	0	0	0	0	0	0	0	0	67	0	0	0	371	0	157	0	0	0	1	0	0	265	0	0	0	0	0	0	0	0	0	0	0	0	0	58	0	0	0	0	0	14	24	0	0	0	0
13722.58cfa831e4b0c9d6adf6c7c0	2	0	0	0	1	0	0	0	0	0	3	0	0	0	3	0	0	0	0	0	0	0	0	3	0	0	1	0	0	0	0	0	0	0	0	0	0	0	0	0	0	0	0	0	2	0	0	0	0
13722.58cfa82ee4b0c9d6adf6afa6	8	0	0	5	0	0	0	0	0	0	0	0	0	0	1	0	0	0	0	0	0	0	0	1	0	0	1	0	0	0	0	0	0	0	0	0	0	1	0	0	0	0	0	0	0	0	0	0	0
13722.58cfa830e4b0c9d6adf6bda9	0	0	0	1	0	0	0	0	0	0	0	0	0	0	0	0	0	0	0	0	0	0	0	0	3	1	1	0	0	0	0	0	0	0	0	0	0	0	0	0	0	0	0	0	0	0	0	0	0
13722.58cfa831e4b0c9d6adf6c9f1	0	0	0	0	2	0	2	0	0	0	1	0	0	0	1	0	1	0	0	0	0	0	0	1	2	0	2	0	0	0	0	0	0	0	0	0	0	1	2	0	0	0	0	0	0	0	0	0	1
13722.58cfa830e4b0c9d6adf6bc7c	0	0	0	0	0	0	0	0	0	0	0	0	0	0	4	0	1	0	0	0	0	0	0	0	0	1	0	0	0	0	0	2	0	0	0	0	0	45	0	0	0	0	0	0	0	0	0	0	0
13722.58cfa82ee4b0c9d6adf6af8a	264	0	10	7	2	1	0	0	3	0	9	0	1	1	34	0	73	0	1	0	0	2	0	41	1	0	7	0	0	1	0	15	0	0	35	0	0	30	2	1	1	2	0	0	4	0	0	0	0
13722.58cfa831e4b0c9d6adf6ca84	0	0	0	0	0	0	0	0	0	0	0	0	0	0	0	0	0	0	0	0	0	0	0	0	0	0	1	0	0	0	0	0	0	0	0	0	0	0	0	0	0	0	0	0	0	0	0	0	0
13722.58cfa830e4b0c9d6adf6c262	0	0	0	0	0	0	0	0	0	0	0	0	0	0	0	0	0	0	0	0	0	0	0	0	0	0	1	0	0	0	0	0	0	0	0	0	0	0	0	0	0	0	0	0	0	0	0	0	0
13722.58cfa831e4b0c9d6adf6c8fc	1	0	0	1	0	0	0	0	0	0	12	0	5	0	15	0	1	0	0	0	0	0	0	3	0	0	0	0	0	0	0	0	0	0	0	0	0	0	0	0	0	0	0	0	0	0	0	0	0
13722.58cfa831e4b0c9d6adf6cc80	0	0	0	0	0	0	1	0	0	0	0	0	0	0	0	0	0	0	0	0	0	0	0	0	0	0	0	0	0	0	0	0	0	0	0	0	0	0	0	0	0	0	0	0	0	0	0	0	0
13722.58cfa831e4b0c9d6adf6cbf1	1	0	0	1	1	0	0	0	0	0	0	0	0	0	0	0	0	0	0	0	0	0	0	0	0	2	0	0	0	0	0	0	0	0	0	0	0	0	1	0	0	0	0	0	0	0	0	0	0
13722.58cfa831e4b0c9d6adf6ca21	1	0	0	0	1	0	0	0	0	0	0	0	1	0	0	0	0	0	0	0	0	0	0	0	0	0	0	0	0	0	0	0	0	0	0	0	0	0	0	0	0	0	0	0	0	0	0	0	0
13722.58cfa830e4b0c9d6adf6c1b6	3	0	11113	0	1	0	6	0	0	1	4	0	14	0	195949	0	426	1	6	0	1	3	3	26	12	3	17	0	0	1	4	35	2	2	35	4	3	85838	166	0	0	3	0	5934	2	2	0	0	1
13722.58cfa832e4b0c9d6adf6cf7b	0	0	0	0	1	0	1	0	0	0	0	0	0	0	0	0	0	0	0	0	0	0	0	0	4	0	2	0	0	0	0	0	0	0	0	0	0	0	0	0	0	0	0	0	0	0	0	0	0
13722.58cfa831e4b0c9d6adf6c83e	0	0	0	1	0	0	0	0	0	0	0	0	0	0	0	0	0	0	0	0	0	0	0	0	0	0	1	0	0	0	0	0	0	0	0	0	0	0	0	0	0	0	0	0	0	0	0	0	0
13722.58cfa831e4b0c9d6adf6c580	0	0	2	0	0	0	0	0	0	0	0	0	0	10	0	0	1	0	0	0	0	0	0	0	0	0	0	0	0	4	5	0	0	1	3	0	0	4	30	0	0	0	0	0	0	0	0	0	0
13722.58cfa82fe4b0c9d6adf6b780	2	0	1	0	1	0	1	0	0	0	1	0	0	0	0	0	0	0	0	0	0	0	0	0	0	0	0	0	0	0	0	0	0	0	0	0	0	0	1	0	0	0	0	0	0	0	0	0	0
13722.58cfa831e4b0c9d6adf6ca8c	7	0	0	0	1	0	0	0	0	0	1	0	1	0	0	0	0	0	0	0	0	0	0	0	0	0	0	0	0	0	0	0	0	0	0	0	0	0	0	0	0	0	0	0	0	0	0	0	0
13722.58cfa832e4b0c9d6adf6d024	2	0	0	0	0	0	0	0	0	0	0	0	0	0	0	0	0	0	0	0	0	0	0	0	0	0	0	0	0	0	0	0	0	0	0	0	0	0	0	0	0	0	0	0	0	0	0	0	0
13722.58cfa831e4b0c9d6adf6cafa	0	0	0	0	1	0	0	0	0	0	0	0	0	0	0	0	0	0	0	0	0	0	0	0	13	2	8	0	0	0	0	0	0	0	0	0	0	0	0	0	0	0	0	0	0	0	0	0	0
13722.58cfa831e4b0c9d6adf6c985	0	0	0	1	0	0	0	0	0	0	0	0	0	1	0	0	0	0	0	0	0	0	0	0	0	0	0	0	0	0	0	0	0	0	0	0	0	0	0	0	0	0	0	0	0	0	0	0	0
13722.58cfa831e4b0c9d6adf6cb95	8	0	0	1	0	0	1	0	0	0	0	0	0	0	1	0	0	0	0	0	0	0	0	0	0	0	0	0	0	0	0	0	0	0	0	0	0	0	0	0	0	0	0	0	0	0	0	0	0
13722.58cfa832e4b0c9d6adf6d21a	0	0	0	0	0	0	0	0	0	0	0	0	0	0	0	0	0	0	0	0	0	0	0	0	0	0	0	0	0	0	0	0	0	0	0	0	0	0	0	0	0	0	0	0	0	0	0	0	0
13722.58cfa831e4b0c9d6adf6cc0b	1	0	0	0	0	0	0	0	0	0	0	0	0	0	0	0	0	0	0	0	0	0	0	1	0	0	1	0	0	0	0	0	0	0	0	0	0	1	0	0	0	0	0	0	0	0	0	0	0
13722.58cfa82ee4b0c9d6adf6b038	7	0	0	1	0	0	0	0	0	0	0	0	0	0	0	0	0	0	0	0	0	1	0	1	0	0	1	0	0	0	0	0	0	0	0	0	0	0	0	0	0	0	0	0	3	0	0	0	0
13722.58cfa830e4b0c9d6adf6c184	0	0	0	0	2	0	3	0	1	3	4265	0	26	3	4406	1	16	15	5	0	8	8	5	19	24	3	11	3	5	30	8	163	5	10	266	2	6	6356	9739	4	10	4	8	1125	77	5	2	1	3
13722.58cfa830e4b0c9d6adf6bd82	0	0	0	0	0	0	0	0	0	0	0	0	0	0	0	0	0	0	0	0	0	0	0	0	2	0	0	0	0	0	0	0	0	0	0	0	0	0	0	0	0	0	0	0	0	0	0	0	0
13722.58cfa831e4b0c9d6adf6c94f	2	0	0	1	0	0	0	0	0	0	0	0	0	0	0	0	1	0	0	0	0	0	0	0	0	0	1	0	0	0	0	1	0	0	0	0	0	6	0	0	0	0	0	0	0	0	0	0	0
13722.58cfa831e4b0c9d6adf6cac0	0	0	0	0	0	4	0	0	0	0	0	0	0	0	0	0	0	0	0	0	0	0	0	0	0	0	0	0	0	0	0	0	0	0	0	0	0	0	0	0	0	0	0	0	0	0	0	0	0
13722.58cfa831e4b0c9d6adf6cce4	0	0	0	0	0	0	0	0	0	0	0	0	0	0	0	0	1	0	0	0	0	0	0	0	1	0	0	0	0	0	0	0	0	0	0	0	0	1	0	0	0	0	0	0	0	0	0	0	0
13722.58cfa831e4b0c9d6adf6caf4	0	0	0	0	0	0	0	0	0	0	0	0	0	0	0	0	0	0	0	0	0	0	0	0	0	0	0	0	0	0	0	0	0	0	0	0	0	0	0	0	0	0	0	0	0	0	0	0	0
13722.58cfa832e4b0c9d6adf6ce38	1	0	0	0	0	0	0	0	0	0	0	0	0	0	0	0	0	0	0	0	0	0	0	0	1	0	0	0	0	0	0	0	0	0	0	0	0	0	0	0	0	0	0	0	0	0	0	0	0
13722.58cfa831e4b0c9d6adf6c772	1	0	0	0	1	0	0	0	0	1	20025	6	3639	4	9868	0	3368	1	5	0	1	1	3	490	20	1	5	5	3	24	6	2091	1	3	575	11	10	6094	105	0	2	1	0	136	29	1	0	0	0
13722.58cfa832e4b0c9d6adf6cdfc	0	0	0	1	0	0	0	0	0	0	0	0	0	0	0	0	0	0	0	0	0	0	0	0	0	0	1	0	0	0	0	0	0	0	0	0	0	0	0	0	0	0	0	0	0	0	0	0	0
13722.58cfa831e4b0c9d6adf6cc52	2	0	0	1	0	0	1	0	0	0	0	0	0	0	0	0	0	0	0	0	0	0	0	0	0	0	0	0	0	0	0	0	0	0	0	0	0	0	0	0	0	0	0	1	0	0	0	0	0
13722.58cfa831e4b0c9d6adf6cdd6	0	0	0	1	0	0	0	0	0	0	0	0	0	0	1	0	0	0	0	0	0	0	0	0	0	0	0	0	0	0	0	0	0	0	0	0	0	0	0	0	0	0	0	0	0	0	0	0	0
13722.58cfa832e4b0c9d6adf6d4ba	0	0	0	0	0	0	0	0	0	0	0	0	0	0	0	0	0	0	0	0	0	0	0	0	0	0	0	0	0	0	0	0	0	0	0	0	0	0	0	0	0	0	0	0	0	0	0	0	0
13722.58cfa830e4b0c9d6adf6be38	1	0	1	0	0	0	0	0	0	0	1	0	0	0	0	0	0	0	0	0	0	0	0	0	0	0	0	0	0	0	0	0	0	0	0	0	0	0	0	0	0	0	1	0	1	0	0	0	0
13722.58cfa82fe4b0c9d6adf6b7ac	0	0	0	0	4	0	1	0	0	0	0	0	0	0	0	0	0	0	0	0	0	0	1	0	0	0	1	0	0	0	0	0	0	0	0	0	0	1	0	0	0	0	0	0	0	0	0	0	0
13722.58cfa832e4b0c9d6adf6d49c	0	0	0	0	0	0	0	0	0	0	0	0	0	0	0	0	0	0	0	0	0	0	0	0	0	0	0	0	0	0	0	0	0	0	0	0	0	0	0	0	0	0	0	0	0	0	0	0	0
13722.58cfa832e4b0c9d6adf6d1da	0	0	0	0	0	0	0	0	0	0	0	0	0	0	0	0	0	0	0	0	0	0	0	0	0	0	1	0	0	0	0	0	0	0	0	0	0	0	0	0	0	0	0	0	0	0	0	0	0
13722.58cfa831e4b0c9d6adf6c756	1	0	0	0	0	0	0	0	0	0	0	0	0	0	0	0	0	0	0	0	0	0	0	0	0	0	0	0	0	0	0	0	0	0	0	0	0	0	0	0	0	0	0	0	0	0	0	0	0
13722.58cfa831e4b0c9d6adf6c634	1	0	0	0	0	0	0	0	0	0	6	0	0	0	25	0	0	0	0	0	0	0	0	0	0	0	0	0	0	0	0	1	1	0	0	0	0	11	0	0	0	1	2	0	2	0	0	0	0
13722.58cfa831e4b0c9d6adf6cacc	0	0	0	0	0	0	2	0	0	0	0	0	0	0	1	0	0	0	0	0	0	0	0	0	6	0	0	0	0	0	0	0	0	0	0	0	0	0	0	0	0	0	0	0	0	0	0	0	0
13722.58cfa82fe4b0c9d6adf6b5e6	0	0	1	0	1	0	0	0	0	0	0	0	0	0	0	0	0	0	0	0	0	0	0	0	0	0	0	0	0	0	0	0	0	0	0	0	0	0	0	0	0	0	0	0	0	0	0	0	0
13722.58cfa831e4b0c9d6adf6c4f6	0	0	0	0	0	0	0	0	0	0	2	0	0	0	1	0	0	0	0	0	0	0	0	0	1	0	1	0	0	0	0	1	0	0	0	0	0	18	8	0	0	0	0	0	0	0	0	0	0
13722.58cfa830e4b0c9d6adf6bf7e	1	0	0	0	0	0	0	0	0	0	0	0	0	0	1	0	0	0	0	0	0	0	0	0	0	0	0	0	0	0	0	1	0	0	0	0	0	0	0	0	0	0	0	0	0	0	0	0	0
13722.58cfa832e4b0c9d6adf6cfd0	0	0	0	0	0	0	0	0	0	0	0	0	0	0	0	0	0	1	0	0	0	0	0	0	2	0	0	0	0	0	0	0	0	0	0	0	0	0	0	0	0	0	0	0	0	0	0	0	0
13722.58cfa832e4b0c9d6adf6d1ba	0	0	0	0	0	0	0	0	0	0	0	0	0	0	0	0	0	0	0	0	0	0	0	0	0	0	0	0	0	0	0	0	0	0	0	0	0	0	0	0	0	0	0	0	0	0	0	0	0
13722.58cfa832e4b0c9d6adf6ce44	0	0	0	1	0	0	0	0	0	0	0	0	0	0	1	0	0	0	0	0	0	0	0	0	3	0	0	0	0	0	0	0	0	0	0	0	0	0	0	0	0	0	0	0	0	0	0	0	0
13722.58cfa830e4b0c9d6adf6c1f6	0	0	0	0	0	0	0	0	0	0	0	0	0	0	0	0	0	0	0	0	0	0	0	0	0	0	0	0	0	0	0	0	0	0	0	0	0	0	0	0	0	0	0	0	0	0	0	0	0
13722.58cfa82fe4b0c9d6adf6b9a2	5	0	0	0	0	0	0	0	0	0	0	0	0	0	0	0	0	0	2	0	0	0	0	0	0	0	0	0	0	0	1	0	0	0	0	0	0	2	0	0	0	0	0	0	0	0	0	0	0
13722.58cfa831e4b0c9d6adf6c640	0	0	5	1	0	0	0	0	0	0	0	0	1	0	2010	0	262	2	0	0	1	0	0	6274	2	1	0	0	0	0	0	732	0	0	8	0	0	22	2	0	0	1	0	21	23	0	0	0	0
13722.58cfa832e4b0c9d6adf6cfb9	0	0	0	0	0	0	0	0	0	0	0	0	0	0	0	0	0	0	0	0	0	0	0	0	0	0	0	0	0	0	0	0	0	0	0	0	0	0	0	0	0	0	0	0	0	0	0	0	0
13722.58cfa832e4b0c9d6adf6d364	1	0	0	0	0	0	0	0	0	0	0	0	0	0	0	0	0	0	0	0	0	0	0	0	0	0	0	0	0	0	0	0	0	0	0	0	0	1	0	0	0	0	0	0	0	0	0	0	0
13722.58cfa832e4b0c9d6adf6cf4a	0	0	0	0	0	0	0	0	0	0	0	0	0	0	0	0	0	0	0	0	0	0	0	0	1	0	0	0	0	0	0	0	0	0	0	0	0	0	0	0	0	0	0	0	0	0	0	0	0
13722.58cfa832e4b0c9d6adf6d0dd	4	0	0	0	0	0	0	0	0	1	0	0	1	0	0	0	0	0	0	0	0	0	0	0	2	0	0	0	0	0	0	0	0	0	0	0	0	1	0	0	0	0	0	0	0	1	0	0	0
13722.58cfa831e4b0c9d6adf6c693	1	0	0	0	0	0	1	0	0	0	0	0	0	0	0	0	0	0	0	0	0	0	0	0	0	0	0	0	0	0	0	0	0	0	0	0	0	0	0	0	0	0	0	0	0	0	0	0	0
13722.58cfa830e4b0c9d6adf6bbaa	9	0	0	0	5	0	1	0	0	0	0	0	0	0	4	0	1	0	1	0	0	0	0	0	0	0	0	0	0	0	0	0	0	0	0	0	0	1	10	0	0	0	1	0	0	0	0	0	0
13722.58cfa832e4b0c9d6adf6ce99	0	0	0	0	0	0	1	0	0	0	0	0	0	0	0	0	0	0	0	0	0	0	0	0	0	0	0	0	0	0	0	0	0	0	0	0	0	0	0	0	0	0	0	0	0	0	0	0	0
13722.58cfa831e4b0c9d6adf6c5d4	4	0	0	0	0	0	0	0	0	0	889	0	41	3	4742	2	3611	22	5	5	88	1	4	33235	33	47	290	9	8	41	13	389	3	6	1436	4	18	5398	129	3	4	84	35	265	35	5	3	1	7
13722.58cfa831e4b0c9d6adf6c801	2	0	0	0	0	0	0	0	0	1	29	0	2	1	64722	1	902	2	1	0	0	1	0	7090	2	0	2	0	0	9	2	24	0	3	42	3	4	5708	50	9	2	10	11	1440	10	27	1	0	1
13722.58cfa82fe4b0c9d6adf6b6a6	3	0	0	0	0	0	0	0	0	0	0	0	0	0	1	0	0	0	0	0	0	0	0	0	0	0	0	0	0	0	0	0	0	0	0	0	0	0	0	0	0	0	0	0	0	0	0	0	0
13722.58cfa830e4b0c9d6adf6c266	0	0	0	0	0	0	3	0	0	0	0	0	0	0	0	0	0	0	0	0	0	0	0	1	0	0	0	0	0	0	0	0	0	0	46	0	0	5	0	1	0	12	0	0	2	0	0	0	0
13722.58cfa831e4b0c9d6adf6ca7f	2	0	0	1	0	0	0	0	0	0	0	0	0	0	0	0	0	0	0	0	0	0	0	0	0	0	0	0	0	0	0	0	0	0	0	0	0	0	0	0	0	0	0	0	0	0	0	0	0
13722.58cfa82fe4b0c9d6adf6b78c	0	0	0	0	0	0	0	0	0	0	0	0	0	0	0	0	0	0	0	0	0	0	0	1	0	0	0	0	0	0	0	0	0	0	0	0	0	0	0	0	0	0	0	0	0	0	0	0	0
13722.58cfa832e4b0c9d6adf6cf64	1	0	0	0	0	0	0	0	0	0	0	0	0	0	0	0	0	0	0	0	0	0	0	0	1	0	0	0	0	0	0	0	0	0	0	0	0	0	0	0	0	0	0	0	0	0	0	0	0
13722.58cfa82fe4b0c9d6adf6b5f0	0	0	0	0	0	0	1	0	0	0	0	0	0	0	0	0	0	0	0	0	0	0	0	0	0	0	0	0	0	0	0	0	0	0	0	0	0	0	0	0	0	0	0	0	0	0	0	0	0
13722.58cfa830e4b0c9d6adf6bd93	5	0	0	1	0	0	0	0	0	0	0	0	0	0	0	0	1	0	0	0	0	0	0	0	1	0	0	0	0	0	0	0	0	0	0	0	0	1	0	0	0	0	0	0	0	0	0	0	0
13722.58cfa82ee4b0c9d6adf6b014	16	0	0	0	0	0	0	0	0	0	0	0	0	0	0	0	0	0	0	0	0	0	0	0	0	0	0	0	0	0	0	0	0	0	0	0	0	1	0	0	0	0	0	0	0	0	0	0	0
13722.58cfa832e4b0c9d6adf6cf84	0	0	0	0	0	0	0	0	0	0	0	0	1	0	0	0	0	0	0	0	0	0	0	0	0	0	1	0	0	0	0	0	0	0	0	0	0	0	0	0	0	0	0	0	0	0	0	0	0
13722.58cfa831e4b0c9d6adf6c9af	3	0	0	0	0	0	0	0	0	0	0	0	0	0	1	0	0	0	0	0	0	0	0	0	0	0	1	0	0	0	0	0	0	0	0	0	0	0	0	0	0	0	0	0	0	0	0	0	0
13722.58cfa830e4b0c9d6adf6c1aa	0	0	0	0	0	0	0	0	0	0	2	0	1	0	69	0	3	0	0	0	0	0	0	6	0	0	0	0	0	0	0	1	0	0	1	0	0	71	4	0	0	0	0	24	0	0	0	0	0
13722.58cfa831e4b0c9d6adf6c8de	2	0	0	0	0	0	0	0	0	0	0	0	0	0	0	0	1	0	0	0	0	0	0	0	0	0	0	0	0	0	0	0	0	0	0	0	0	47	0	0	0	0	0	0	0	0	0	0	0
13722.58cfa831e4b0c9d6adf6c63e	0	0	0	0	0	0	0	0	0	0	0	0	0	0	0	0	0	0	0	0	0	0	0	0	2	0	1	0	0	0	0	0	0	0	0	0	0	0	0	0	0	0	0	0	0	0	0	0	0
13722.58cfa830e4b0c9d6adf6bf26	1	0	0	0	0	0	0	0	0	0	338	0	8	0	376	0	17	0	0	0	0	0	0	1	1	0	1	1	1	3	1	8	0	0	22	3	1	1453	83	0	1	1	2	192	0	2	0	0	0
13722.58cfa831e4b0c9d6adf6c5f5	1	0	0	0	0	0	0	0	0	0	4	0	1	0	5217	0	4	499	1	0	0	0	0	5	0	0	0	0	0	6	25	31	6	0	24	0	1	4728	3999	0	1	0	2	1343	5	1	0	0	0
13722.58cfa830e4b0c9d6adf6be9b	0	0	0	0	0	0	0	0	0	0	1	0	0	0	0	0	0	0	0	0	0	0	0	0	3	1	0	0	0	0	0	0	0	0	0	0	0	1	0	0	0	0	0	0	0	0	0	0	0
13722.58cfa831e4b0c9d6adf6ccce	0	0	0	0	0	0	1	0	0	0	0	0	0	0	0	0	0	0	0	0	0	0	0	0	0	0	0	0	0	0	0	0	0	0	0	0	0	0	0	0	0	0	0	0	0	0	0	0	0
13722.58cfa831e4b0c9d6adf6c688	0	0	0	0	0	0	0	0	0	0	0	0	0	0	0	0	0	0	0	0	0	1	0	0	0	0	1	0	0	0	0	0	0	0	0	0	0	0	0	0	0	0	0	0	1	0	0	0	0
13722.58cfa82fe4b0c9d6adf6b8ea	1	0	0	0	0	0	0	0	0	0	0	0	0	0	0	0	0	0	0	0	0	0	0	0	0	1	0	0	0	0	0	0	0	0	0	0	0	0	0	0	0	0	0	0	0	0	0	0	0
13722.58cfa831e4b0c9d6adf6c53e	2	0	0	0	0	0	0	0	0	0	0	0	0	0	1	0	0	0	0	0	0	0	0	0	0	0	0	0	0	0	0	0	0	0	0	0	0	0	0	0	0	0	0	0	0	0	0	0	0
13722.58cfa832e4b0c9d6adf6d3f8	0	0	0	0	0	0	0	0	0	0	0	0	0	0	0	0	0	0	1	0	0	0	0	0	0	0	0	0	0	0	0	0	0	0	0	0	0	0	0	0	0	0	0	0	0	0	0	0	0
13722.58cfa831e4b0c9d6adf6c85c	0	0	0	0	0	1	0	0	0	0	0	0	2	0	0	0	0	0	0	0	0	0	0	0	0	0	0	0	0	0	0	0	0	0	0	0	0	0	0	0	0	0	0	0	0	0	0	0	0
13722.58cfa831e4b0c9d6adf6c59a	1	0	0	0	0	0	0	0	0	0	47	0	4	1	355	0	10	0	0	0	0	0	0	0	1	0	0	0	0	0	0	1	0	0	1	0	0	40	0	0	0	0	1	38	0	0	0	0	0
13722.58cfa830e4b0c9d6adf6bf89	0	0	0	0	0	0	2	0	0	0	0	0	0	0	0	0	0	0	0	0	0	0	0	0	4	0	0	0	0	0	0	0	0	0	0	0	0	0	0	0	0	0	0	0	0	0	0	0	0
13722.58cfa82fe4b0c9d6adf6b760	18	0	0	12	3	0	1	0	0	0	2	0	0	0	0	0	0	0	0	0	0	0	0	0	0	0	1	0	0	0	0	0	0	0	0	0	0	1	1	0	0	0	0	0	0	0	0	0	0
13722.58cfa831e4b0c9d6adf6c976	1	0	0	0	0	0	0	0	0	0	0	0	0	1	65	0	1	0	5	0	0	0	0	0	1	0	18	0	0	1	2	0	0	0	0	0	0	0	69	0	0	0	0	15	0	6	0	1	0
13722.58cfa831e4b0c9d6adf6cc03	43	0	0	7	0	0	0	0	0	0	0	0	0	0	0	0	0	0	0	0	0	0	1	1	0	0	2	0	0	0	0	0	0	0	0	0	0	1	1	0	0	1	0	0	0	0	0	0	0
13722.58cfa831e4b0c9d6adf6ccde	0	0	0	0	0	0	0	0	0	0	0	0	0	0	0	0	0	0	3	0	0	0	0	0	0	0	1	0	0	0	0	0	0	0	0	0	0	0	0	0	0	0	0	1	0	0	0	0	0
13722.58cfa832e4b0c9d6adf6cf9f	0	0	0	0	0	0	1	0	0	0	0	0	0	0	0	0	0	0	0	0	0	0	0	0	0	0	0	0	0	0	0	0	0	0	0	0	0	0	0	0	0	0	0	0	0	0	0	0	0
13722.58cfa832e4b0c9d6adf6d1fc	2	0	0	0	0	0	0	0	0	0	0	0	1	0	0	0	0	0	0	0	0	0	1	0	13	0	3	0	0	0	0	0	0	0	0	0	0	0	0	0	0	1	0	0	1	0	0	0	0
13722.58cfa830e4b0c9d6adf6c036	9	0	0	0	0	0	2	0	0	0	0	0	0	0	1	0	0	0	0	0	0	0	0	1	0	0	1	0	0	0	0	0	0	0	0	0	0	0	1	0	0	0	0	0	1	0	0	0	0
13722.58cfa832e4b0c9d6adf6d122	0	0	0	0	0	0	0	0	0	0	0	0	0	0	0	0	0	0	0	0	0	0	0	0	0	0	0	0	0	0	0	0	0	0	0	0	0	0	0	0	0	0	0	0	0	0	0	0	0
13722.58cfa831e4b0c9d6adf6cd24	1	0	0	0	0	0	0	0	0	0	0	0	0	0	0	0	0	0	0	0	0	0	0	0	0	0	0	0	0	0	0	0	0	0	1	0	0	0	0	0	0	0	0	0	0	0	0	0	0
13722.58cfa832e4b0c9d6adf6d248	1	0	0	0	0	0	0	0	0	0	0	0	0	0	1	0	0	0	1	0	0	0	0	0	0	0	0	0	0	0	0	0	0	0	0	0	0	0	0	0	0	0	0	0	0	0	0	0	0
13722.58cfa82fe4b0c9d6adf6b6a2	26	1	1	0	1	0	24	0	0	0	1	0	1	0	4	0	3	0	0	0	0	3	0	1	0	0	2	0	0	0	0	1	0	0	0	0	0	5	1	0	0	0	1	0	0	0	0	0	0
13722.58cfa832e4b0c9d6adf6ce3c	0	0	0	0	0	0	0	0	0	0	0	0	0	0	0	0	0	0	0	0	0	0	0	0	0	0	0	0	0	0	0	0	0	0	0	0	0	0	0	0	0	0	0	0	0	0	0	0	0
13722.58cfa831e4b0c9d6adf6caf2	0	0	0	0	0	0	0	0	0	0	0	0	0	0	0	0	0	0	0	0	0	0	0	0	0	0	0	0	0	0	0	0	0	0	0	0	0	0	0	0	0	0	0	0	0	0	0	0	0
13722.58cfa831e4b0c9d6adf6c401	0	0	0	0	0	0	0	0	0	0	0	0	0	0	1	0	0	0	0	0	0	0	0	0	0	0	0	0	0	0	0	0	0	0	0	0	0	0	0	0	0	0	0	0	0	0	0	0	0
13722.58cfa832e4b0c9d6adf6cfbe	3	0	0	0	0	0	0	0	0	0	0	0	0	0	0	0	0	0	0	0	0	0	0	0	0	0	0	0	0	0	0	0	0	0	0	0	0	0	0	0	0	0	0	0	0	0	0	0	0
13722.58cfa831e4b0c9d6adf6c426	2	0	16	1	0	0	0	0	0	0	8	0	2	0	459	8	11	77	2	0	0	0	1	4	2	1	5	8	3	7	3	25	1	2	98	0	1	1094	19	1	16	1	3	7	16	0	0	0	1
13722.58cfa831e4b0c9d6adf6cad4	3	0	0	0	0	0	0	0	0	0	0	0	0	0	0	0	1	0	0	0	0	0	0	0	0	0	0	0	0	0	0	0	0	0	0	0	0	0	0	0	0	0	0	0	1	0	0	0	0
13722.58cfa832e4b0c9d6adf6d4cc	1	0	0	0	0	0	0	0	0	0	0	0	0	0	0	0	0	0	0	0	0	0	0	0	0	0	0	0	0	0	0	0	0	0	0	0	0	0	0	0	0	0	0	0	0	0	0	0	0
13722.58cfa831e4b0c9d6adf6c368	1	0	0	0	0	0	0	0	0	0	0	0	0	0	0	0	0	0	0	0	0	0	0	1	0	0	0	0	0	0	0	0	0	0	0	0	0	0	0	0	0	0	0	0	0	0	0	0	0
13722.58cfa831e4b0c9d6adf6c600	0	0	5	1	0	0	0	0	0	0	0	0	1	0	2010	0	262	2	0	0	1	0	0	6274	2	1	0	0	0	0	0	732	0	0	8	0	0	22	2	0	0	1	0	21	23	0	0	0	0
13722.58cfa831e4b0c9d6adf6c502	5	0	0	0	0	0	0	0	0	0	3	0	0	0	212	0	15	0	0	0	0	0	0	29	0	0	2	0	0	0	0	9	0	0	3	0	1	247	2	0	0	0	0	3	0	0	0	0	0
13722.58cfa82ee4b0c9d6adf6aca0	3	0	0	0	0	0	0	0	0	0	0	0	0	0	0	0	0	0	0	0	0	0	0	0	0	0	4	0	0	0	0	0	0	0	0	0	0	0	0	0	0	0	0	0	0	0	0	0	0
13722.58cfa83ce4b0c9d6adf72f7f	184	0	1	1	0	1	1	0	0	0	1	0	1	0	4	0	3	0	0	0	0	1	0	2	0	0	13	0	0	0	0	1	0	1	0	0	0	9	8	1	0	4	1	1	16	0	0	0	0
13722.58cfa82de4b0c9d6adf6a620	2556	0	0	3	2	0	3	1	0	0	29	0	0	0	22	1	21	3	0	0	0	0	0	2	3	2	9	0	0	1	0	4	0	0	9	0	0	73	4	5	0	20	13	17	29	0	0	0	0
13722.58cfa83ce4b0c9d6adf72fc2	31	0	0	0	0	0	1	0	0	0	30	0	7	0	6	0	6	0	0	0	0	0	0	1	1	0	2	0	0	0	0	0	0	0	1	1	0	26	0	0	0	1	1	1	0	0	0	0	0
13722.58cfa831e4b0c9d6adf6c713	2	0	1	3	0	0	0	0	0	0	0	0	0	0	68	0	14	0	0	0	0	0	0	37	12	0	0	0	0	1	0	10	0	0	0	0	0	86	0	0	0	0	0	28	0	0	0	0	0
13722.58cfa82de4b0c9d6adf6a5be	241	0	119	1638	64	1	118	1	64	8	80026	72	26489	369	1222283	1672	756003	820	703	64	1534	173	416	2079361	2991	1022	6900	2039	1517	5456	2067	69220	326	1917	35973	1751	3947	4268998	17776	142	457	486	718	51380	4651	571	1760	163	1747
13722.58cfa83ce4b0c9d6adf72f6c	295	0	0	3	3	0	1	0	0	0	7	0	0	0	11	0	1	1	0	1	0	1	0	4	0	0	5	0	0	0	0	3	0	0	2	0	0	22	0	0	0	0	1	3	5	0	0	0	0
13722.58cfa82ee4b0c9d6adf6ac43	2	0	0	0	0	0	0	0	0	0	0	0	0	0	0	0	0	0	0	0	0	0	0	0	0	0	0	0	0	0	0	0	0	0	0	0	0	0	0	0	0	0	0	0	0	0	0	0	0
13722.58cfa83ce4b0c9d6adf730ed	159	0	2	1	0	0	0	0	0	0	0	0	0	0	1	0	1	0	1	0	0	0	0	3	1	0	10	0	0	0	0	0	0	0	0	0	0	19	1	0	0	3	3	3	0	0	0	0	0
13722.58cfa830e4b0c9d6adf6bcba	14	0	0	49746	0	0	5	0	0	0	1	0	0	0	3	0	1	0	0	0	0	0	0	0	0	0	2	0	0	0	1	0	0	0	0	0	0	0	8	0	1	0	0	0	0	3	0	2	0
13722.58cfa83ce4b0c9d6adf72ed8	191	0	0	0	0	0	0	0	0	0	1	0	0	0	3	0	3	0	1	0	0	0	0	7	1	17	2	0	0	0	1	1	0	1	5	0	0	19	121	0	1	13	1	2	24	0	0	0	0
13722.58cfa82ee4b0c9d6adf6ad73	104	0	1	0	0	0	0	0	0	0	0	0	0	0	0	0	1	0	0	0	0	0	0	1	1	0	0	0	0	1	0	0	0	0	0	0	0	0	0	0	0	0	0	0	1	0	0	0	0
13722.58cfa83ce4b0c9d6adf730fb	5875	0	0	1	1	0	3	0	0	0	1	0	0	0	3	0	10	1	0	0	0	0	0	0	2	0	0	0	0	0	0	0	0	0	0	0	0	8	1	2	0	2	8	2	20	0	0	0	0
13722.58cfa82fe4b0c9d6adf6b858	0	0	0	0	0	1	1	0	0	0	0	0	0	0	0	0	0	0	0	0	0	0	0	0	0	0	4	0	0	0	0	0	0	0	0	0	0	1	0	0	0	0	0	0	0	0	0	0	0
13722.58cfa830e4b0c9d6adf6bcaa	26	0	0	3	0	0	0	0	0	0	0	0	0	0	0	0	0	0	0	0	0	0	0	1	5	0	3	0	0	1	1	0	0	0	0	0	0	1	8	0	0	0	0	0	0	0	0	0	0
13722.58cfa831e4b0c9d6adf6c7e8	4	0	6	7	0	0	0	0	0	0	3	0	0	0	9973	0	2	2	0	0	0	2	0	43	7	0	7	2	0	0	6	10	0	23	115	0	0	37378	50	0	0	0	0	6	1	0	1	0	0
13722.58cfa831e4b0c9d6adf6c5d2	19	0	0	5	0	0	5	0	0	0	1	0	0	0	1	0	0	0	0	0	0	2	0	1	4	0	1	0	0	0	0	0	0	0	0	0	0	7	0	0	0	0	0	0	3	0	0	0	0
13722.58cfa83ce4b0c9d6adf72f9a	146	0	0	0	0	0	1	0	0	0	3	0	0	0	4	0	4	3	1	1	0	2	1	5	1	1	2	0	0	0	0	2	0	0	0	1	0	17	7	0	1	2	3	0	8	0	0	0	0
13722.58cfa82ee4b0c9d6adf6abf9	1	0	0	0	0	0	0	0	0	0	0	0	0	0	0	0	0	0	0	0	0	0	0	0	0	0	2	0	0	0	0	0	0	0	0	0	0	0	0	0	0	0	0	0	0	0	0	0	0
13722.58cfa82ee4b0c9d6adf6ad59	10	0	0	0	4	0	2	0	0	0	0	0	0	0	2	0	0	0	0	0	0	0	4	3	73	1	15	0	0	0	0	0	0	0	0	0	0	1	1	0	0	1	0	1	0	0	0	0	0
13722.58cfa82ee4b0c9d6adf6a86c	0	0	0	0	0	0	0	0	0	0	0	0	0	0	0	0	2	0	1	0	0	0	0	0	0	0	3	0	0	0	0	0	0	0	0	0	0	1	0	0	0	0	0	0	0	0	0	0	0
13722.58cfa830e4b0c9d6adf6bdea	144	0	0	0	0	1	0	0	0	0	0	0	0	0	1	0	1	5	1	0	0	0	0	0	1	0	3	0	0	0	0	0	0	0	0	0	0	13	0	0	0	2	1	0	9	0	0	0	0
13722.58cfa83ce4b0c9d6adf7312a	2	0	0	0	0	0	0	0	0	0	0	0	0	0	1	0	1	0	0	0	0	0	0	1	0	0	0	0	0	0	0	0	0	0	0	0	0	3	0	0	0	2	0	0	1	0	0	0	0
13722.58cfa83ce4b0c9d6adf72f7b	99	0	0	0	0	0	1	0	0	0	3	0	0	0	9	0	6	0	0	0	0	0	0	2	0	1	0	0	0	1	0	0	0	0	2	0	0	15	4	0	0	4	0	0	4	0	0	0	0
13722.58cfa830e4b0c9d6adf6c196	22	0	1	43909	0	0	10	0	0	0	0	0	0	0	3	0	25	0	0	0	0	1	0	12	1	1	1	0	0	0	0	0	0	0	0	0	0	25	1	1	1	0	0	0	1	0	0	0	0
13722.58cfa82de4b0c9d6adf6a53a	155	0	2	3	0	0	0	0	0	0	11	0	0	0	160	0	7	0	0	0	0	1	0	27	1	5	8	0	0	4	0	3	1	1	7	0	0	1290	2	0	0	2	4	2	12	0	0	1	0
13722.58cfa82ee4b0c9d6adf6ad0a	0	0	0	0	0	0	0	0	0	0	0	0	0	0	0	0	0	0	1	0	0	0	0	0	1	0	2	0	0	0	0	0	0	0	0	0	0	0	0	0	0	0	0	0	0	0	0	0	0
13722.58cfa82ee4b0c9d6adf6abc8	2	0	0	0	2	0	1	0	0	0	0	0	0	0	0	0	0	0	0	0	0	0	0	0	20	0	1	0	0	1	0	0	0	0	0	0	0	0	0	1	0	0	0	0	0	0	0	0	0
13722.58cfa82ee4b0c9d6adf6ab84	3	0	0	0	0	0	0	0	0	0	0	0	0	0	1	0	0	0	0	0	0	0	0	0	1	0	0	0	0	0	0	0	0	0	0	0	0	0	0	0	0	0	0	0	2	0	0	0	0
13722.58cfa830e4b0c9d6adf6c19c	3	0	0	0	0	0	0	0	0	0	0	0	0	0	0	0	0	0	0	0	0	0	0	0	0	0	0	0	0	0	0	0	0	0	0	0	0	1	0	0	0	0	0	0	0	0	0	0	0
13722.58cfa82ee4b0c9d6adf6a94a	1	0	0	0	0	6	0	0	0	0	0	0	0	0	0	0	0	0	0	0	0	0	0	0	0	2	0	0	0	0	0	0	0	0	0	0	0	0	0	0	0	0	0	0	0	0	0	0	0
13722.58cfa83ce4b0c9d6adf731a8	1317	0	0	0	0	2	4	0	0	0	1	0	1	0	3	0	16	1	1	0	0	1	0	2	15	1	2	0	0	0	1	2	0	0	0	0	0	40	0	2	0	10	4	8	27	0	0	0	0
13722.58cfa82ee4b0c9d6adf6adb8	5	0	0	0	0	0	0	0	0	0	0	0	0	0	0	0	1	0	0	0	0	0	0	0	0	0	1	0	0	0	0	0	0	0	0	0	0	1	1	0	0	0	0	0	0	0	0	0	0
13722.58cfa82de4b0c9d6adf6a47c	23	0	0	0	1	4	0	0	0	0	1	0	0	0	3	0	2	0	5	1	0	0	0	4	2	4	3	0	0	1	0	0	0	0	8	0	0	11	6	0	0	3	2	0	9	0	0	0	0
13722.58cfa82ee4b0c9d6adf6acfa	2	0	0	0	0	0	0	0	0	0	0	0	0	0	61	0	5	0	0	0	0	0	0	12	0	0	0	0	0	0	0	0	0	0	0	0	0	102	0	0	0	0	0	1	0	0	0	0	0
13722.58cfa82de4b0c9d6adf6a514	6	0	0	0	1	1	0	0	0	0	0	0	0	0	1	0	0	0	0	1	0	0	0	0	1	0	2	0	0	0	0	0	0	0	0	0	0	0	0	0	0	0	0	1	0	0	0	0	0
13722.58cfa83ce4b0c9d6adf72ea0	155	0	1	58	0	0	5	0	3	0	0	0	0	0	10	0	4	0	1	0	0	6	0	16	1	0	5	0	0	0	1	1	0	0	7	0	0	18	5	2	2	6	1	2	15	0	0	0	0
13722.58cfa82de4b0c9d6adf6a468	93	0	0	0	0	0	1	0	0	0	49	0	7	0	13	1	0	0	0	0	0	0	0	3	1	0	3	0	0	0	1	0	0	0	2	0	0	46	0	0	0	1	0	2	3	0	0	0	0
13722.58cfa82de4b0c9d6adf6a4be	14	0	0	0	0	0	6	0	0	0	0	0	0	0	1	0	0	1	0	0	0	4	0	1	1	1	2	0	0	1	0	2	0	0	0	0	0	5	1	1	0	0	2	1	1	0	0	0	0
13722.58cfa830e4b0c9d6adf6bd09	3	0	0	0	0	0	0	0	0	0	0	0	0	0	1	0	0	0	0	0	0	0	0	1	0	0	0	0	0	0	0	0	0	0	0	0	0	0	0	0	0	0	0	0	1	0	0	0	0
13722.58cfa82de4b0c9d6adf6a6d8	128	0	3	2	2	0	6	0	0	0	1	1	0	0	39	0	5	0	1	0	0	12	1	11	2	0	29	0	0	1	0	0	0	0	0	0	0	35	11	1	0	2	1	1	8	0	0	0	0
13722.58cfa82de4b0c9d6adf6a4d2	2832	0	0	1	0	1	2	0	0	0	9	0	0	0	20	0	26	1	1	0	0	0	0	17	9	0	0	0	0	0	0	11	0	1	8	0	0	89	1	1	0	11	20	1	57	0	0	0	0
13722.58cfa82ee4b0c9d6adf6b032	82	0	0	0	0	0	1	0	0	0	0	0	0	0	0	0	0	0	0	0	0	0	0	1	0	0	2	0	0	0	1	0	0	0	0	0	0	2	0	0	0	0	0	0	1	0	0	0	0
13722.58cfa82de4b0c9d6adf6a51c	103	0	5	124482	1	1	8	0	0	0	1	0	0	0	4	0	1	2	1	0	0	0	1	12	4	0	19	0	0	0	0	2	0	0	0	0	0	10	1	0	0	2	0	1	3	0	0	0	0
13722.58cfa82ee4b0c9d6adf6aadc	1	0	0	0	0	0	0	0	0	0	0	0	0	0	0	0	0	0	0	0	0	0	0	0	0	1	1	0	0	0	0	0	0	0	0	0	0	0	1	0	0	0	0	0	0	0	0	1	0
13722.58cfa82de4b0c9d6adf6a65e	168	0	1	0	0	0	4	0	0	0	1	0	0	0	7	0	0	0	0	0	0	0	0	1	0	3	1	0	0	0	0	0	0	0	5	0	0	11	1	0	0	0	5	1	7	0	0	0	0
13722.58cfa82de4b0c9d6adf6a698	57	0	0	1	3	0	1	0	1	0	32	0	4	0	31	0	12	0	1	0	0	2	0	11	2	0	5	0	0	0	1	6	0	0	6	0	0	80	8	0	0	2	1	9	7	1	0	0	0
13722.58cfa82ee4b0c9d6adf6a96d	9	0	0	0	0	0	0	0	0	0	1	0	0	0	0	0	0	0	0	0	0	0	0	0	2	0	1	0	0	0	0	0	0	0	1	0	0	0	0	0	0	0	0	0	0	0	0	0	0
13722.58cfa82de4b0c9d6adf6a5b2	1062	0	0	25	1	0	5	0	0	0	17	0	1	1	36	0	8	0	1	2	0	6	0	24	2	1	8	0	0	1	0	3	2	0	4	0	0	87	2	0	0	5	4	8	24	0	0	0	0
13722.58cfa82ee4b0c9d6adf6aa5e	4	0	0	1	0	0	1	0	0	0	0	0	4	0	0	0	1	0	0	0	0	0	0	0	2	0	4	0	0	0	0	0	0	0	0	0	0	1	0	0	0	0	0	0	0	0	0	0	0
13722.58cfa831e4b0c9d6adf6cc42	1	0	3	48286	0	0	5	0	0	0	0	0	1	0	0	0	0	0	0	0	0	0	0	1	0	0	0	0	0	0	0	0	0	0	0	0	0	5	8	0	0	0	0	0	0	1	0	0	0
13722.58cfa82ee4b0c9d6adf6ab6a	9	0	0	0	1	0	0	0	0	0	0	0	1	0	0	0	0	0	0	0	0	0	0	1	2	0	1	0	0	0	0	0	0	0	0	0	0	1	0	0	0	0	0	1	1	0	0	0	0
13722.58cfa82ee4b0c9d6adf6aad4	68	0	4	1	0	0	0	0	0	0	0	0	0	0	0	0	0	0	0	0	0	0	0	0	0	0	0	0	0	0	0	0	0	0	0	0	0	0	0	0	0	0	1	0	1	0	0	0	0
13722.58cfa82de4b0c9d6adf6a522	148	0	2	4	0	0	0	1	0	0	2	0	1	0	0	0	2	0	1	0	0	8	0	3	1	0	4	0	0	2	1	3	0	0	2	0	0	5	8	0	0	2	0	0	6	0	0	0	0
13722.58cfa83ce4b0c9d6adf72f73	13	0	5	104065	0	0	6	0	0	0	0	0	0	0	4	0	5	0	0	0	0	1	0	5	0	0	5	0	0	0	0	0	0	0	0	0	0	3	0	0	0	0	0	0	1	0	0	2	0
13722.58cfa82de4b0c9d6adf6a45b	264	0	2	1	1	0	3	0	0	0	3	0	1	0	27	0	8	0	0	0	0	3	0	9	0	0	0	0	0	0	0	0	0	0	0	0	0	37	2	0	0	1	2	3	11	0	0	0	0
13722.58cfa82ee4b0c9d6adf6aa84	7	0	0	1	0	1	1	0	0	0	0	0	0	0	0	0	0	0	0	0	0	0	0	0	12	0	6	0	0	0	0	0	0	0	0	0	0	0	0	0	0	1	0	0	0	0	0	0	0
13722.58cfa83ce4b0c9d6adf72eec	4228	1	0	0	1	1	5	0	0	0	71	0	21	2	470	4	146	2	0	0	0	0	0	39	4	1	11	2	0	3	2	44	0	0	251	0	2	1704	516	1	0	9	17	26	83	0	1	0	1
13722.58cfa830e4b0c9d6adf6be1e	0	0	0	0	0	0	0	0	0	0	1	0	0	0	1	0	0	0	0	0	0	0	0	0	0	0	0	0	0	0	0	2	0	0	0	0	0	1	0	0	0	0	0	0	1	0	0	0	0
13722.58cfa82ee4b0c9d6adf6a91a	34	0	0	1	0	0	0	0	0	0	0	0	0	0	0	0	0	0	0	0	0	0	0	0	0	0	0	0	0	0	0	0	0	0	0	0	0	0	0	0	0	0	0	0	0	0	0	0	0
13722.58cfa82ee4b0c9d6adf6ab86	6	0	0	0	0	0	0	0	0	0	22	0	0	0	537	0	432	6	0	0	0	0	0	3	0	1	2	0	0	0	0	16	0	0	6	1	0	581	5	0	0	0	0	0	2	0	0	0	0
13722.58cfa82ee4b0c9d6adf6abd6	0	0	0	2	0	0	0	0	0	0	0	0	0	0	0	0	0	0	0	0	0	1	0	0	0	0	1	0	0	1	0	0	0	0	0	0	0	0	0	0	0	0	0	0	0	0	0	0	0
13722.58cfa830e4b0c9d6adf6bdf1	23	0	4	83765	0	0	8	0	0	0	0	0	0	0	1	0	0	1	1	0	0	0	0	0	4	0	9	0	0	0	1	1	0	0	2	0	0	6	0	0	0	1	0	0	0	0	0	0	0
13722.58cfa82de4b0c9d6adf6a58f	801	0	0	1	0	0	1	0	0	0	6	1	2	0	50	0	25	10	1	0	0	1	0	24	1	0	22	0	0	0	0	2	0	0	4	0	0	47	1	5	0	16	25	5	80	0	0	0	1
13722.58cfa83ce4b0c9d6adf72f0d	129	0	0	1	1	0	1	0	0	0	0	0	0	1	3	0	1	0	0	0	0	0	0	5	0	0	1	0	0	0	0	0	0	1	1	0	0	10	1	1	0	2	1	1	5	0	0	0	0
13722.58cfa82de4b0c9d6adf6a618	5	0	0	1	0	0	0	0	0	0	0	0	0	0	0	0	0	0	0	0	0	0	0	0	0	0	3	0	0	0	1	0	0	0	0	0	0	0	0	0	0	0	0	0	0	0	0	0	0
13722.58cfa82ee4b0c9d6adf6af30	7	0	0	0	0	0	0	0	0	0	0	0	0	0	1	0	0	0	0	0	0	0	0	0	2	0	1	0	0	0	0	0	0	0	0	0	0	1	0	0	0	0	0	0	0	0	0	0	0
13722.58cfa82ee4b0c9d6adf6a936	2	0	0	0	0	0	0	0	0	0	0	0	0	0	0	0	0	0	0	0	0	0	0	0	0	0	0	0	0	0	0	0	0	0	1	0	0	0	0	0	0	0	0	0	2	0	0	0	0
13722.58cfa82ee4b0c9d6adf6ab3c	8	0	0	0	0	0	0	0	0	0	0	0	0	0	1	0	0	0	0	0	0	0	0	0	1	0	0	0	0	0	0	0	0	0	0	0	0	0	0	0	0	0	0	0	5	0	0	0	0
13722.58cfa82ee4b0c9d6adf6ab8f	6	0	0	0	0	1	0	0	0	0	0	0	0	0	1	0	1	0	0	0	0	0	0	0	2	0	3	0	0	0	1	0	0	0	0	0	0	0	6	0	0	0	1	0	0	1	0	1	0
13722.58cfa830e4b0c9d6adf6c220	1	0	0	3	0	0	2	0	0	0	1	0	0	0	5	0	0	0	1	0	0	0	0	1	17	0	0	0	0	1	0	1	0	0	0	0	0	14	2	0	0	0	0	1	0	0	0	0	0
13722.58cfa82fe4b0c9d6adf6b61f	0	0	0	0	0	0	5	0	0	0	0	0	0	0	0	0	0	0	0	0	0	0	1	0	15	0	3	0	0	0	0	0	0	0	0	0	0	0	1	0	0	0	0	0	0	0	0	0	0
13722.58cfa82de4b0c9d6adf6a518	460	0	3	0	0	0	2	0	0	0	3	4	0	0	53	0	4	0	0	0	0	0	0	23	0	0	11	0	0	0	0	1	0	2	4	0	0	132	6	1	0	7	1	6	30	1	0	0	0
13722.58cfa83ce4b0c9d6adf73082	9	0	0	2	0	0	0	0	0	0	2	212	0	0	13	0	25	0	0	0	0	1	0	116	0	0	3	0	0	0	0	1	0	0	5	0	0	8	1	0	0	0	1	0	4	0	0	0	0
13722.58cfa82fe4b0c9d6adf6b9d0	3	0	0	3	0	0	0	0	0	0	0	0	0	0	1	0	0	0	1	0	0	0	0	0	5	1	5	0	0	3	1	0	0	1	0	0	0	2	2	1	0	0	0	0	0	0	0	0	0
13722.58cfa83ce4b0c9d6adf72eb7	1736	0	14	22	19	4	10	1	8	0	5	0	78	0	117	0	69	0	11	2	1	278	0	106	17	18	128	1	0	17	6	17	1	1	58	0	0	233	77	7	8	38	27	10	88	2	0	0	0
13722.58cfa831e4b0c9d6adf6c416	14	0	0	130305	0	0	6	0	0	0	0	0	0	0	0	0	0	0	1	0	0	1	0	2	0	0	3	0	0	0	0	0	0	0	0	0	0	2	0	0	0	0	0	0	0	0	0	0	0
13722.58cfa83ce4b0c9d6adf72f87	68	2	1	0	10	41540	95	1	0	0	0	0	1	0	3	0	2	0	6	0	0	2	0	7	2	2	18	0	0	0	0	0	0	0	0	0	0	8	2	2	0	6	1	0	10	0	0	0	0
13722.58cfa82ee4b0c9d6adf6aa8f	46	0	0	1	1	0	2	0	0	0	0	0	0	0	0	0	0	0	0	1	0	0	0	0	18	1	4	0	0	0	0	0	0	0	0	0	0	1	0	0	0	0	0	0	0	0	0	0	0
13722.58cfa82de4b0c9d6adf6a68a	33	0	0	0	0	0	3	0	0	0	2	0	1	0	3	0	3	0	0	0	0	0	1	6	5	1	4	0	0	0	0	0	0	0	1	0	0	20	2	0	0	1	1	0	7	0	0	0	0
13722.58cfa82de4b0c9d6adf6a6e8	6	0	0	1	0	0	0	0	0	0	0	0	0	0	1	0	0	0	1	0	0	0	0	0	0	0	1	0	0	0	0	0	0	0	0	0	0	2	0	0	0	0	0	0	1	0	0	0	0
13722.58cfa82ee4b0c9d6adf6aa80	72	0	0	0	0	0	0	0	0	0	0	0	0	0	1	0	0	0	0	0	0	0	0	0	0	0	0	0	0	0	0	0	0	0	0	0	0	1	0	0	0	0	0	0	0	0	0	0	0
13722.58cfa83ce4b0c9d6adf73192	16	0	0	0	0	0	0	0	0	0	0	0	0	0	5	0	10	0	1	0	0	0	0	3	0	1	4	0	0	0	0	0	0	0	0	0	0	27	2	0	0	2	0	1	14	0	0	0	0
13722.58cfa82ee4b0c9d6adf6ad0c	2	0	0	0	0	0	2	0	0	0	1	0	0	0	0	0	0	0	0	0	0	0	0	0	0	0	0	0	0	0	0	0	0	0	0	0	0	0	1	0	0	0	1	0	0	0	0	0	0
13722.58cfa82ee4b0c9d6adf6ac0e	8	0	0	0	2	0	0	0	0	0	0	0	0	0	0	0	0	0	0	0	0	0	3	2	43	2	3	0	0	1	0	0	0	0	0	0	0	1	1	0	0	0	0	0	0	0	0	0	0
13722.58cfa82ee4b0c9d6adf6ab6c	68	0	1	0	0	0	1	0	0	0	0	0	0	0	0	0	1	0	0	0	0	0	0	0	0	0	1	0	0	0	0	0	0	0	0	0	0	1	1	0	0	0	0	0	1	0	0	0	0
13722.58cfa82ee4b0c9d6adf6a974	68	0	1	0	0	0	1	0	0	0	0	0	0	0	0	0	1	0	0	0	0	0	0	0	0	0	1	0	0	0	0	0	0	0	0	0	0	1	1	0	0	0	0	0	1	0	0	0	0
13722.58cfa83ce4b0c9d6adf731b8	812	0	4	16	4	3	2	0	0	0	3	0	2	0	28	0	37	0	3	0	0	5	2	23	14	9	17	0	0	0	0	3	0	0	9	0	0	35	18	3	0	7	2	3	55	1	1	1	0
13722.58cfa82ee4b0c9d6adf6b172	3	0	0	0	0	2	1	0	0	0	0	0	2	0	0	0	0	0	0	0	0	0	0	0	0	0	0	0	0	0	0	0	0	0	0	0	0	0	5	0	0	0	0	0	0	0	0	0	0
13722.58cfa82ee4b0c9d6adf6afd4	0	0	0	0	2	0	0	0	0	0	0	0	0	0	0	0	0	0	0	0	0	0	0	0	0	0	5	0	0	0	0	0	0	0	0	0	0	0	0	0	0	0	0	0	0	0	0	0	0
13722.58cfa830e4b0c9d6adf6bcbd	83	0	2	125359	0	0	8	0	0	0	2	1	1	0	3	0	3	0	3	0	0	0	1	0	0	0	5	0	0	0	0	1	0	0	1	0	0	7	2	0	0	2	2	2	8	0	0	1	0
13722.58cfa82fe4b0c9d6adf6ba3b	12	0	0	1	0	0	3	0	0	0	2	0	0	0	33	0	0	0	0	0	0	0	0	3	8	0	10	0	0	0	0	4	0	0	146	0	0	3	6	0	0	0	1	1	0	0	0	0	0
13722.58cfa82de4b0c9d6adf6a5ea	17	0	0	0	0	2	0	0	0	0	0	0	1	0	0	0	0	0	0	1	0	0	0	1	0	0	2	0	0	0	0	0	0	0	2	0	0	1	1	0	0	0	0	0	2	0	0	0	0
13722.58cfa830e4b0c9d6adf6bcec	2	0	0	0	0	0	0	0	0	0	0	0	0	0	0	0	0	0	0	0	0	0	0	1	0	0	0	0	0	0	0	0	0	0	0	0	0	0	0	0	0	0	0	0	0	0	0	0	0
13722.58cfa82de4b0c9d6adf6a6b7	43	0	0	2	0	2	0	0	0	0	1	0	0	0	21	0	16	0	0	0	0	0	2	21	307	2	25	0	0	0	0	2	0	0	1	0	0	14	6	0	0	1	1	2	3	0	0	0	0
13722.58cfa82de4b0c9d6adf6a5c2	2086	0	1	0	0	1	6	0	0	0	1	0	0	0	9	0	8	2	0	0	0	1	0	3	1	0	0	0	0	0	0	1	0	0	0	0	0	43	0	0	0	7	6	1	6	0	0	0	0
13722.58cfa82de4b0c9d6adf6a5ce	692	0	3	1	0	1	2	0	0	0	7	0	1	1	14	0	15	1	0	0	0	7	0	18	1	0	19	0	0	1	1	2	0	0	1	0	0	38	5	3	0	2	2	7	11	0	0	0	0
13722.58cfa82ee4b0c9d6adf6b150	4	0	0	0	0	0	0	0	0	0	0	0	0	0	0	0	0	0	0	0	0	0	0	0	0	0	1	0	0	0	0	0	0	0	1	0	0	0	0	0	0	0	0	0	0	0	0	0	0
13722.58cfa83ce4b0c9d6adf73142	140	0	1	0	1	2	0	0	0	0	0	0	0	0	0	0	1	0	0	0	0	0	0	0	1	6	6	0	0	0	0	2	0	0	1	0	0	1	4	1	0	1	0	0	5	0	0	0	0
13722.58cfa82ee4b0c9d6adf6afcc	15	0	0	0	1	2	0	0	0	0	0	0	0	0	0	0	2	0	3	0	0	0	0	2	1	1	3	0	0	1	0	0	0	0	2	0	0	9	5	0	0	1	1	0	2	0	0	0	0
13722.58cfa83ce4b0c9d6adf7306a	89	0	0	0	2	0	0	0	0	0	247	0	4	0	1085	12	339	2	0	0	1	0	0	190	3	2	5	1	1	3	1	35	0	0	56	3	5	4024	20	0	0	1	0	42	2	0	0	0	0
13722.58cfa830e4b0c9d6adf6bc94	3	0	0	15	0	0	1	0	1	0	616	0	209	5	9676	14	5983	4	1	1	12	1	3	16146	31	6	52	15	9	38	14	544	4	12	288	14	25	33349	119	1	1	3	6	448	45	3	9	0	19
13722.58cfa82ee4b0c9d6adf6adcc	0	0	0	0	2	0	1	0	0	0	206	0	2	0	336	0	1	0	0	0	0	0	0	3	0	0	3	0	1	3	1	209	0	0	27	0	0	2273	727	0	0	0	0	4	1	0	0	0	1
13722.58cfa82ee4b0c9d6adf6b1e9	186	0	1	21	1	0	1	0	0	0	5	0	0	0	84	0	95	0	1	0	0	0	1	50	3	0	7	0	0	0	0	11	0	0	1	0	0	60	4	1	0	1	7	5	6	0	0	0	0
13722.58cfa82de4b0c9d6adf6a5a2	15	0	0	1	0	0	2	0	0	0	2	0	0	0	0	0	0	0	3	0	0	3	7	4	507	8	18	0	0	3	2	0	0	1	0	0	0	0	9	0	0	0	0	0	0	1	0	0	0
13722.58cfa83ce4b0c9d6adf72eb9	1168	0	0	2	0	0	6	0	0	0	0	0	0	0	3	0	2	3	0	0	0	0	0	2	0	0	0	0	0	0	0	5	0	0	1	0	0	10	1	1	0	2	7	0	16	0	0	0	0
13722.58cfa82de4b0c9d6adf6a67e	100	0	0	0	0	0	1	0	0	0	1	0	0	0	33	0	0	1	0	0	0	0	0	22	0	0	2	0	0	0	0	0	1	1	3	0	0	436	2	0	0	2	1	3	1	0	0	0	0
13722.58cfa82de4b0c9d6adf6a6de	65	0	8	1	2	0	1	0	1	0	1	0	1	0	11	0	10	0	35	0	2	3	3	18	48	7	80	0	0	1	0	5	0	0	1	0	0	18	0	0	0	2	2	0	8	1	0	0	0
13722.58cfa830e4b0c9d6adf6bdaf	123	0	3	5	0	0	0	0	0	0	0	0	0	1	3	0	2	0	1	0	0	0	0	2	8	0	3	0	0	1	0	0	0	0	0	0	0	0	10	0	0	0	1	0	1	0	0	0	0
13722.58cfa82ee4b0c9d6adf6aefe	10	0	0	0	0	0	0	0	0	0	0	0	0	0	0	0	0	0	0	1	0	0	0	1	1	0	2	0	0	0	0	0	0	0	0	0	0	0	0	0	0	0	0	0	1	0	0	0	0
13722.58cfa830e4b0c9d6adf6bd60	3	0	0	3	0	0	3	0	0	0	0	0	0	0	1	0	0	0	0	0	0	0	0	0	2	0	1	0	0	0	0	0	0	0	0	0	0	0	2	0	0	1	0	0	0	0	0	0	0
13722.58cfa82de4b0c9d6adf6a44a	190	0	1	19	1	0	1	0	0	0	5	0	0	0	84	0	97	0	1	0	0	0	1	50	3	0	7	0	0	0	0	11	0	0	1	0	0	57	4	1	0	1	8	5	5	0	0	0	0
13722.58cfa83ce4b0c9d6adf72edb	12	0	0	2	0	0	1	0	0	0	0	0	0	0	2	0	0	0	0	0	0	0	1	0	0	17	9	0	0	0	2	0	0	0	0	0	0	0	0	0	0	0	1	0	1	0	0	0	0
13722.58cfa830e4b0c9d6adf6bf0a	15	0	3	59082	0	0	4	0	0	0	2	0	0	0	3	0	2	0	0	0	0	0	0	2	0	0	0	0	0	0	0	0	0	0	0	0	0	8	0	0	0	2	1	0	1	2	0	0	0
13722.58cfa82ee4b0c9d6adf6a924	4	0	0	0	0	0	0	0	0	0	0	0	0	0	0	0	0	0	0	0	0	0	0	1	0	0	1	0	0	0	0	0	0	0	0	0	0	0	0	0	0	0	1	0	0	0	0	0	0
13722.58cfa82de4b0c9d6adf6a5b3	253	0	1	3	0	1	3	0	0	0	0	0	0	0	6	0	2	0	1	0	0	1	0	3	0	2	6	0	0	0	0	0	0	0	3	0	0	6	4	0	0	1	2	2	19	0	0	0	0
13722.58cfa82ee4b0c9d6adf6a814	0	0	0	0	0	0	0	0	0	0	0	0	0	0	1	0	0	0	0	0	0	1	0	1	0	0	1	0	1	0	0	0	0	0	312	0	1	5	0	2	4	15	8	1	19	0	0	0	0
13722.58cfa82ee4b0c9d6adf6a94c	0	0	0	1	0	0	0	0	0	0	0	0	0	0	0	0	0	0	0	0	0	0	0	0	0	0	1	0	0	1	0	0	0	0	0	0	0	0	0	0	0	1	1	0	0	0	0	0	0
13722.58cfa830e4b0c9d6adf6bcf8	5	0	0	6	0	0	0	0	1	0	0	0	0	0	0	0	0	0	0	0	0	0	0	0	6	0	8	0	0	0	0	0	0	0	0	0	0	0	0	0	0	1	0	0	1	0	0	0	0
13722.58cfa82ee4b0c9d6adf6ab32	13	0	0	0	1	0	0	0	0	0	0	0	0	0	0	0	1	0	0	0	0	38	0	0	0	1	13	0	0	0	0	0	1	0	0	0	0	0	1	0	0	0	0	0	1	0	0	0	0
13722.58cfa82ee4b0c9d6adf6af40	1	0	0	0	1	1	1	0	0	0	0	0	0	0	0	0	0	0	0	0	0	0	0	0	4	0	2	0	0	0	0	0	0	0	0	0	0	0	0	0	0	0	0	0	0	0	0	0	0
13722.58cfa82ee4b0c9d6adf6ab22	11	0	0	0	0	0	0	0	0	0	0	0	0	6	70	0	0	0	7	0	0	0	0	0	1	0	31	0	0	3	7	0	0	1	0	0	0	1	76	0	0	1	1	21	1	7	0	0	0
13722.58cfa82ee4b0c9d6adf6ab58	3	0	0	0	0	0	0	0	0	0	0	0	0	0	0	0	0	0	0	0	0	0	0	0	0	0	0	0	0	0	0	1	0	0	0	0	0	2	0	0	0	0	1	0	1	0	0	0	0
13722.58cfa82ee4b0c9d6adf6a8fa	2	0	0	0	0	1	0	0	0	0	0	0	0	0	0	0	0	0	0	0	0	0	0	0	0	0	0	0	0	0	0	0	0	0	0	0	0	0	0	0	0	0	0	0	0	0	0	0	0
13722.58cfa82de4b0c9d6adf6a535	5	0	0	1	0	0	0	0	0	0	0	0	0	0	0	0	0	1	0	0	0	0	0	0	1	0	4	0	0	0	0	0	0	0	0	0	0	0	1	0	0	0	1	1	2	0	0	0	0
13722.58cfa82ee4b0c9d6adf6a8f0	12	0	0	0	0	0	0	0	0	0	0	0	0	0	0	0	0	0	1	0	0	0	1	0	36	2	12	0	0	0	0	0	0	0	0	0	0	0	0	0	0	0	0	0	1	0	0	0	0
13722.58cfa82ee4b0c9d6adf6aabc	83	0	0	0	0	0	0	0	0	0	0	0	0	0	0	0	0	0	0	0	0	0	0	0	0	0	0	0	0	0	0	0	0	0	0	0	0	0	1	0	0	0	0	0	0	0	0	0	0
13722.58cfa830e4b0c9d6adf6bdf8	7	0	3	125539	0	0	2	0	0	0	0	0	0	0	0	0	0	0	0	0	0	0	0	0	1	0	1	0	0	0	0	0	0	0	1	0	0	0	1	0	0	0	0	0	0	0	0	0	0
13722.58cfa82de4b0c9d6adf6a626	42	0	1	0	0	1	0	0	0	0	1	0	0	0	12	0	3	0	2	1	0	1	0	1	18	0	11	0	0	0	0	0	0	0	1	0	0	6	2	3	1	2	1	0	5	0	0	0	0
13722.58cfa82de4b0c9d6adf6a4de	16	0	4	0	3	1	0	0	0	0	0	0	1	0	31	0	54	0	16	0	0	0	0	104	2	0	65	0	0	0	0	30	0	0	0	0	0	57	22	0	0	0	0	0	6	0	0	0	0
13722.58cfa83ce4b0c9d6adf73092	12	0	0	8	1	0	1	0	0	0	1	0	0	0	5	0	2	0	0	0	0	0	0	4	4	2	3	0	0	0	5	0	0	1	0	0	0	18	14	0	0	0	1	0	5	1	0	0	0
13722.58cfa82fe4b0c9d6adf6b92c	10	0	4	54403	0	0	5	0	0	0	0	0	0	0	1	0	0	0	0	0	0	1	0	1	0	0	3	0	0	0	0	0	0	0	1	0	0	5	0	0	0	0	1	0	0	0	0	0	0
13722.58cfa82ee4b0c9d6adf6a8aa	7	0	0	0	1	0	0	0	0	0	0	0	0	0	0	0	0	0	0	0	0	0	0	1	1	0	2	0	0	0	0	0	0	0	0	0	0	0	0	0	0	0	0	0	0	0	0	0	0
13722.58cfa830e4b0c9d6adf6bd16	73	0	0	0	1	0	0	0	0	0	0	0	4	0	2	0	1	0	1	0	0	16	0	6	0	1	4	0	0	2	0	1	0	0	4	0	0	10	5	0	0	4	0	2	5	0	0	0	0
13722.58cfa82de4b0c9d6adf6a60c	140	0	2	0	0	0	4	0	0	0	3	0	0	0	2	0	2	0	0	0	0	0	0	1	1	0	6	0	0	0	0	0	0	0	0	0	0	1	3	0	0	1	1	0	5	0	0	0	0
13722.58cfa82ee4b0c9d6adf6ab06	4	0	0	0	1	0	0	0	0	0	0	0	0	0	0	0	0	0	2	0	0	0	1	0	1	1	2	0	0	1	0	0	0	0	0	0	0	0	0	0	0	0	0	0	0	0	0	0	0
13722.58cfa82fe4b0c9d6adf6b3c6	521	0	3	6	0	1	2	0	0	0	0	2	1	0	19	0	6	1	0	0	0	0	0	2	3	1	6	0	0	0	0	0	0	1	3	0	0	40	0	0	0	6	4	0	34	0	0	0	0
13722.58cfa82de4b0c9d6adf6a652	6	0	1	1	0	36	0	0	0	0	0	0	0	0	0	0	0	0	0	0	0	0	0	1	0	0	0	0	0	0	0	0	0	0	2	0	0	1	2	1	0	2	0	0	3	0	0	0	0
13722.58cfa830e4b0c9d6adf6c18c	0	0	0	0	0	0	0	0	0	0	0	0	0	0	0	0	0	0	0	0	0	0	0	0	0	0	0	0	0	0	0	0	0	0	0	0	0	0	0	0	0	0	0	0	0	0	0	0	0
13722.58cfa82de4b0c9d6adf6a4f2	127	0	0	0	0	8	0	0	0	0	0	0	0	0	3	0	1	0	0	0	0	0	0	6	3	1	0	0	0	0	0	0	0	0	1	0	0	7	4	0	0	1	3	1	1	0	0	0	0
13722.58cfa82ee4b0c9d6adf6ac66	2	0	0	0	1	0	1	0	0	0	0	0	0	0	0	0	0	0	0	0	0	0	0	1	11	0	1	0	0	1	0	0	0	0	0	0	0	1	0	0	0	0	0	0	0	0	0	0	0
13722.58cfa82de4b0c9d6adf6a4c6	40	0	1	1	0	1	2	0	0	0	0	0	0	0	3	0	2	0	2	0	0	0	1	4	3	1	6	0	0	2	0	0	0	1	0	0	0	12	6	0	0	0	0	1	2	0	0	0	0
13722.58cfa82de4b0c9d6adf6a599	122	0	0	1	1	0	0	0	0	0	1	0	0	0	13	0	1	0	0	0	0	2	0	6	0	0	4	1	0	0	0	1	0	0	0	0	0	14	2	1	0	1	1	2	9	0	0	0	0
13722.58cfa83ce4b0c9d6adf72f2c	126	0	0	1	2	0	0	0	0	0	0	0	0	0	1	0	0	0	1	0	0	0	0	1	1	0	8	0	0	0	0	1	0	0	0	0	0	0	0	0	0	0	0	0	4	0	0	0	0
13722.58cfa82ee4b0c9d6adf6a982	0	0	0	0	0	0	0	0	0	0	0	0	0	0	0	0	0	0	0	0	0	0	0	0	0	0	0	0	0	0	0	0	0	0	0	0	0	1	0	0	0	0	0	0	0	0	0	0	0
13722.58cfa82de4b0c9d6adf6a44c	36	0	0	0	0	0	0	0	0	1	0	0	0	18	5	0	1	0	2	0	0	0	0	1	0	0	2	0	0	53	24	0	5	3	1	10	0	0	83	0	0	1	1	0	1	0	0	0	0
13722.58cfa82de4b0c9d6adf6a66a	39	0	0	0	0	0	0	0	0	0	0	0	0	0	0	0	1	0	1	0	0	2	0	1	2	1	12	0	0	0	1	0	0	0	0	0	0	2	0	0	0	0	2	1	0	0	0	0	0
13722.58cfa83ce4b0c9d6adf731f0	28	0	0	0	1	0	0	0	0	0	1	0	0	0	1	0	0	0	0	0	0	0	0	2	1	0	2	0	0	4	3	0	0	0	1	0	0	1	4	0	0	2	0	0	1	0	0	0	0
13722.58cfa82ee4b0c9d6adf6a95c	2	0	0	0	0	0	1	0	0	0	0	0	0	0	0	0	0	0	0	0	0	0	0	1	0	0	0	0	0	0	0	0	0	0	0	0	0	0	0	0	0	0	1	0	0	0	0	1	0
13722.58cfa832e4b0c9d6adf6d4ff	3	0	1	3	0	0	0	0	0	0	0	0	0	0	1	0	1	0	0	0	0	1	0	0	1	0	1	0	0	0	0	0	0	0	0	0	0	1	3	0	0	0	0	0	2	0	0	0	0
13722.58cfa830e4b0c9d6adf6be32	6	0	0	0	1	1342	4	1	0	0	0	0	0	0	0	0	0	0	0	0	0	0	0	0	0	0	0	0	0	0	0	0	0	0	0	0	0	0	0	0	0	0	0	0	0	0	0	0	0
13722.58cfa82ee4b0c9d6adf6adb2	7	0	0	0	0	1	0	0	0	0	0	0	0	0	4	0	1	0	0	0	0	0	0	0	0	0	1	0	0	1	0	2	0	0	0	0	0	9	4	0	0	0	0	0	0	0	0	0	0
13722.58cfa83ce4b0c9d6adf72fbd	20	0	0	0	0	0	1	0	0	0	0	0	1	0	18	0	8	0	2	0	0	1	0	15	0	0	6	0	0	0	0	3	0	0	0	0	0	3	0	0	0	0	0	0	6	0	0	0	0
13722.58cfa831e4b0c9d6adf6c4a8	27	0	1	109167	0	0	4	0	0	0	0	0	0	0	0	0	0	0	0	0	0	0	0	0	0	0	4	0	0	0	0	0	0	0	0	0	0	9	0	3	0	1	0	0	1	0	0	1	0
13722.58cfa82de4b0c9d6adf6a4e6	174	0	1	1	1	1	2	0	0	0	0	0	0	0	2	0	0	0	1	0	0	0	0	1	0	1	6	0	0	0	0	0	1	0	3	0	0	3	2	0	0	1	0	0	22	0	0	0	0
13722.58cfa83ce4b0c9d6adf730fa	13	0	4	0	0	0	1	0	0	0	0	0	0	0	5	0	1	0	0	0	0	0	0	17	2	0	1	0	0	0	0	2	0	0	0	0	0	3	1	0	0	0	1	0	4	0	0	0	0
13722.58cfa83ce4b0c9d6adf730e0	23	0	1	0	1	0	0	0	0	0	1	0	0	0	12	0	6	0	0	0	0	8	0	2	0	0	2	0	0	6	3	2	0	0	2	0	0	11	30	0	0	3	1	0	13	0	0	0	0
13722.58cfa82ee4b0c9d6adf6abb8	7	0	0	0	0	0	0	0	0	0	0	0	0	0	0	0	0	0	0	1	0	0	0	0	0	0	0	0	0	0	0	0	0	0	0	0	0	0	1	0	0	0	0	0	0	0	0	0	0
13722.58cfa82ee4b0c9d6adf6ac3f	1	0	0	0	2	0	0	0	0	0	0	0	0	0	0	0	0	0	0	0	0	1	0	0	28	0	5	0	0	1	0	0	0	0	0	0	0	0	0	0	0	0	0	2	0	0	0	0	0
13722.58cfa82de4b0c9d6adf6a49a	7	0	0	1	0	0	3	0	0	0	0	0	0	0	0	0	0	0	1	0	0	1	0	0	2	2	2	0	0	0	0	0	0	0	1	0	0	0	0	0	0	0	0	0	0	0	0	0	0
13722.58cfa82ee4b0c9d6adf6a97a	10	0	0	0	0	6	0	0	0	0	0	0	0	0	1	0	0	0	1	0	0	0	0	0	0	0	0	0	0	0	0	0	0	1	0	0	0	2	0	0	0	0	0	0	0	0	0	0	0
13722.58cfa83ce4b0c9d6adf72f69	25	0	0	0	0	0	2	0	0	0	0	0	0	0	1	0	7	0	18	0	0	0	0	11	2	0	5	0	0	0	0	0	0	0	0	0	0	4	3	0	0	0	0	0	0	0	0	0	1
13722.58cfa82de4b0c9d6adf6a54c	1350	2	32	0	2	0	26	0	368	25	1202309	519	110147	76	328773	2746	8638	1125	416	33	50	202	351	33448	2079	117	2541	217	90	994	167	7349	242	169	8508	409	200	1075983	7488	417	663	1184	624	47777	1693	857	461	189	538
13722.58cfa82de4b0c9d6adf6a5c0	21	0	0	0	0	1	0	0	0	0	0	0	0	0	0	0	3	0	1	0	0	1	0	1	0	2	1	0	0	0	0	1	0	0	1	0	0	4	0	0	0	0	1	0	1	0	0	0	0
13722.58cfa82de4b0c9d6adf6a47a	57	0	1	3	2	0	4	0	0	0	1	0	0	0	14	0	8	0	2	2	1	0	0	13	1	0	61	0	0	1	4	1	0	1	5	0	0	10	4	3	0	5	2	2	6	0	0	0	0
13722.58cfa82de4b0c9d6adf6a682	20	0	3	0	0	0	0	0	8	0	0	0	0	1	2	0	3	0	0	1	0	0	0	1	0	0	3	0	0	0	0	0	0	0	2	0	0	8	1	1	0	0	2	0	4	0	0	0	1
13722.58cfa82ee4b0c9d6adf6b0b4	0	0	0	0	0	0	0	0	0	0	0	0	0	0	0	0	0	0	0	0	0	0	0	0	0	1	0	0	0	0	0	0	0	0	0	0	0	0	0	0	0	0	0	0	0	0	0	0	0
13722.58cfa82de4b0c9d6adf6a5e0	38	1	0	1	0	0	3	0	0	0	2	0	0	0	5	0	4	0	6	0	0	33	0	12	4	0	11	0	0	4	4	1	0	5	1	0	0	5	17	0	0	0	0	0	4	0	0	0	0
13722.58cfa83ce4b0c9d6adf7308c	169	1	0	1	0	0	5	0	0	0	1	0	1	1	4	0	1	0	3	0	0	1	0	0	1	0	8	0	0	1	1	1	0	0	1	0	0	5	11	0	0	0	0	0	3	1	0	0	0
13722.58cfa831e4b0c9d6adf6c79b	1	0	0	4	1	0	0	0	0	0	15	0	1	0	371	1	34	0	0	0	0	1	0	11	3	0	1	0	0	1	0	17	0	1	9	3	0	1084	15	1	0	23	3	179	2	0	0	0	2
13722.58cfa82ee4b0c9d6adf6a986	8	0	0	1	1	0	0	0	0	0	0	0	0	0	2	0	0	0	1	0	0	0	0	0	0	0	1	0	0	0	0	0	0	0	0	0	0	1	2	0	0	0	0	1	0	0	0	0	1
13722.58cfa82ee4b0c9d6adf6ac56	5	0	0	0	0	0	0	0	0	0	0	0	3	1	67	0	0	0	0	0	0	0	0	0	1	0	5	0	0	2	0	1	0	0	0	0	0	82	3	0	0	0	0	0	0	0	0	0	0
13722.58cfa82de4b0c9d6adf6a640	172	0	0	1	0	1	0	0	0	0	0	0	0	0	2	0	0	1	0	0	0	0	0	5	1	1	3	0	0	0	0	0	0	0	3	0	0	3	3	1	0	0	1	0	12	0	0	0	0
13722.58cfa82ee4b0c9d6adf6aac4	5	0	0	0	0	0	0	0	0	0	0	0	0	0	1	0	0	0	0	0	0	0	0	0	0	0	2	0	0	0	0	0	0	0	0	0	0	0	0	0	0	0	0	0	0	0	0	0	0
13722.58cfa82ee4b0c9d6adf6aa68	1	0	0	0	0	0	0	0	0	0	0	0	0	0	0	0	0	0	0	0	0	0	0	0	0	0	0	0	0	0	0	0	0	0	0	0	0	2	0	0	0	0	0	0	0	0	0	0	0
13722.58cfa82ee4b0c9d6adf6aaba	3	0	0	0	0	0	1	0	0	0	0	0	0	0	0	0	0	0	0	0	0	0	0	0	0	1	1	0	0	0	0	0	0	0	0	0	0	0	0	0	0	0	0	0	0	0	0	0	0
13722.58cfa830e4b0c9d6adf6bbbe	9	0	5	95338	0	0	6	0	0	0	0	0	0	0	2	0	1	0	0	0	0	0	0	0	0	0	3	0	0	0	0	0	0	0	0	0	0	3	0	0	0	0	0	2	1	0	0	1	0
13722.58cfa82ee4b0c9d6adf6a966	0	0	0	0	0	0	0	0	0	1	0	0	0	0	1	0	0	0	0	0	0	0	0	0	0	0	1	0	0	0	0	0	0	0	1	0	0	1	0	0	0	0	0	0	0	0	0	0	0
13722.58cfa832e4b0c9d6adf6d3b0	1	0	0	3	0	0	0	0	0	0	0	0	0	0	0	0	0	0	1	0	0	0	0	1	2	0	1	0	0	3	0	0	0	0	0	0	0	5	14	0	0	0	0	0	2	0	0	0	0
13722.58cfa82ee4b0c9d6adf6a999	9	0	0	0	1	0	0	0	0	0	0	0	1	0	0	0	0	0	0	0	0	0	0	1	2	0	1	0	0	0	0	0	0	0	0	0	0	1	0	0	0	0	0	1	1	0	0	0	0
13722.58cfa83ce4b0c9d6adf72fb2	44	0	0	0	0	0	9	0	0	0	0	0	0	0	4	0	0	0	0	1	0	0	0	1	0	0	1	0	0	0	0	1	0	0	0	0	0	5	0	0	0	3	1	0	3	0	0	0	0
13722.58cfa83ce4b0c9d6adf7313a	226	0	4	0	1	0	2	0	0	0	2	0	0	0	13	0	6	0	0	0	0	2	0	11	8	0	2	0	0	0	1	7	1	0	6	0	0	46	10	0	0	4	3	2	13	0	0	0	0
13722.58cfa83ce4b0c9d6adf730fd	2	0	77	0	3	0	1	0	0	0	1	0	0	1	2	1	1	0	0	0	0	0	0	13	1	1	5	0	0	1	0	0	0	0	1	0	0	23	48	0	0	0	1	0	0	0	0	1	0
13722.58cfa830e4b0c9d6adf6baa0	16	0	2	136326	0	0	5	0	0	0	0	0	0	0	5	0	10	0	0	0	0	1	0	24	0	0	3	0	0	0	0	0	0	0	0	0	0	5	0	0	0	0	0	1	0	0	0	0	0
13722.58cfa82ee4b0c9d6adf6abaa	21	0	0	0	0	0	0	0	0	0	0	0	0	0	0	0	0	0	0	0	0	1	0	1	0	0	1	0	0	0	0	0	0	0	0	0	0	1	0	0	0	1	0	0	0	0	0	0	0
13722.58cfa83ce4b0c9d6adf72f45	168	0	1	2	0	0	1	0	0	0	0	0	0	2	4	0	2	0	0	0	0	0	0	2	3	0	5	0	0	26	14	0	4	8	0	1	0	28	77	0	0	1	0	0	11	2	0	3	0
13722.58cfa83ce4b0c9d6adf72eb0	16	0	0	0	0	0	3	0	0	0	0	0	0	0	0	0	0	0	48	0	0	0	0	0	1	0	8	0	0	0	0	2	0	0	0	0	0	0	3	0	0	3	1	0	15	0	0	0	0
13722.58cfa83ce4b0c9d6adf72ef0	51	0	0	0	1	0	0	0	0	0	0	0	0	0	0	0	0	0	2	0	0	0	0	0	3	1	4	0	0	0	0	0	0	0	1	0	0	24	0	0	0	0	0	0	2	0	0	0	0
13722.58cfa831e4b0c9d6adf6c56f	10	0	3	93656	0	0	2	0	0	0	0	0	0	0	2	0	0	0	0	0	0	2	0	0	1	0	4	0	0	0	0	0	0	0	0	0	0	9	0	0	0	0	0	0	0	0	0	1	0
13722.58cfa83ce4b0c9d6adf7305a	116	0	0	0	0	0	0	0	0	0	0	0	0	0	1	0	0	0	0	0	0	0	0	0	0	0	4	0	0	0	0	0	0	0	0	0	0	5	0	0	0	1	0	0	3	0	0	0	0
13722.58cfa82de4b0c9d6adf6a455	10	0	0	0	0	0	0	0	0	0	1	0	0	0	1	0	6	0	1	0	0	1	3	1	204	3	4	0	0	1	2	0	0	0	4	0	0	1	3	0	0	1	0	0	3	0	0	0	0
13722.58cfa83ce4b0c9d6adf730c0	193	0	0	0	2	0	1	0	0	0	1	0	0	0	4	0	3	0	0	1	0	0	0	4	0	0	1	0	0	2	0	2	0	0	1	0	0	7	2	0	0	1	0	3	17	0	0	0	0
13722.58cfa82de4b0c9d6adf6a65f	205	0	0	10	0	0	1	0	0	0	0	0	0	0	12	0	4	4	3	0	0	0	0	21	13	1	27	0	0	0	0	1	0	0	1	0	0	17	9	0	0	3	1	0	4	0	0	0	0
13722.58cfa82de4b0c9d6adf6a674	1158	0	0	2	5	2	3	0	0	0	8	0	1	0	25	0	9	0	2	1	0	2	0	4	2	6	8	0	0	3	0	4	0	0	7	0	0	26	9	1	1	15	7	1	33	0	0	0	0
13722.58cfa82ee4b0c9d6adf6ab3a	5	0	1	0	0	0	0	0	0	0	1	0	0	0	0	0	0	0	0	0	0	0	0	0	1	0	1	0	0	0	0	0	0	0	0	0	0	1	0	0	0	0	0	0	0	0	0	0	0
13722.58cfa830e4b0c9d6adf6bce9	2	0	0	0	0	4	0	0	0	0	0	0	0	0	0	0	0	0	0	0	0	0	0	0	0	0	0	0	0	0	0	0	0	0	0	0	0	1	0	0	0	0	0	0	1	0	0	0	0
13722.58cfa83ce4b0c9d6adf731fc	38	0	0	2	1	14	0	0	1	0	0	0	0	0	4	0	2	0	0	0	0	2	0	7	2	1	3	0	0	0	0	0	0	0	1	0	0	6	0	0	1	2	4	2	17	0	0	0	0
13722.58cfa82de4b0c9d6adf6a6d4	94	0	0	0	0	0	0	0	0	0	0	0	0	0	3	0	0	0	0	0	0	0	0	1	0	0	5	0	0	0	0	0	0	0	1	0	0	4	2	0	0	0	0	1	9	0	0	0	0
13722.58cfa831e4b0c9d6adf6c824	4	0	0	30152	0	0	5	0	0	0	0	0	1	0	1	0	1	0	0	0	0	0	0	0	0	0	5	0	0	0	0	0	0	0	0	0	0	1	0	1	0	1	1	0	2	0	0	0	0
13722.58cfa82ee4b0c9d6adf6aba3	27	0	0	1	0	0	0	0	0	0	0	0	0	0	0	0	0	0	0	0	0	1	0	0	0	0	0	0	0	0	0	1	0	0	0	0	0	1	0	0	0	0	0	0	0	0	0	0	0
13722.58cfa82ee4b0c9d6adf6a97c	5	0	0	0	0	0	0	0	0	0	0	0	0	0	0	0	0	0	1	0	0	0	0	0	0	0	1	0	0	0	0	0	0	0	0	0	0	1	0	0	0	0	0	0	0	0	0	0	0
13722.58cfa82ee4b0c9d6adf6a8f4	6	0	0	0	0	0	0	0	0	0	0	0	0	0	0	0	1	0	0	0	0	1	0	0	0	0	0	0	0	0	0	0	0	0	0	0	0	0	0	0	0	0	0	0	1	0	0	0	0
13722.58cfa82ee4b0c9d6adf6a8f8	0	0	0	0	0	0	0	0	0	0	0	0	0	0	0	0	0	0	0	0	0	0	0	0	0	0	1	0	0	0	0	0	0	0	1	0	0	0	0	0	0	0	0	0	0	0	0	0	0
13722.58cfa82de4b0c9d6adf6a45e	42	1	0	41	1	1	504	0	0	0	0	0	1	0	6	0	1	0	0	0	0	0	0	6	0	2	10	0	0	0	0	0	0	0	0	0	0	3	2	0	0	1	1	3	2	0	0	0	0
13722.58cfa82ee4b0c9d6adf6aa6c	31	0	0	0	0	0	0	0	0	0	0	0	0	0	0	0	0	0	2	0	0	0	0	1	1	1	4	0	0	0	0	0	0	0	0	0	0	0	0	0	0	0	0	0	0	0	0	0	0
13722.58cfa830e4b0c9d6adf6bf06	21	0	6	120476	1	1	6	0	0	0	1	0	0	0	0	0	1	0	1	0	0	0	0	1	0	0	4	0	0	0	0	0	0	0	0	0	0	8	0	0	0	0	2	0	1	0	0	1	0
13722.58cfa830e4b0c9d6adf6bbb0	247	0	0	0	0	0	0	0	0	0	0	0	1	0	4	0	3	3	0	0	0	0	0	1	1	0	4	0	0	0	0	1	0	1	0	1	0	7	0	0	0	1	0	3	12	0	0	0	0
13722.58cfa82de4b0c9d6adf6a570	16	0	0	0	1	0	0	0	0	0	1	0	0	1	8	0	0	3	0	0	0	0	0	9	0	0	5	0	0	0	0	1	0	0	3	0	0	8	7	3	1	4	2	2	2	0	0	0	0
13722.58cfa831e4b0c9d6adf6c7f4	0	0	4	29876	0	0	4	0	0	0	0	0	0	0	6	0	3	0	0	0	0	0	0	1	1	0	0	0	0	0	0	1	0	0	0	0	0	2	0	0	0	0	0	0	0	0	0	0	0
13722.58cfa82ee4b0c9d6adf6aa88	19	0	1	0	0	0	0	0	0	0	0	0	0	0	0	0	0	0	0	0	0	0	0	0	0	1	0	0	0	0	0	0	0	0	0	0	0	1	0	0	0	1	0	0	0	0	0	0	0
13722.58cfa82ee4b0c9d6adf6ac3b	8	0	3	0	0	0	0	0	0	0	1	0	0	0	17	0	46	0	0	0	0	0	1	2	0	0	3	0	0	0	0	0	0	0	1	0	0	34	1	0	0	0	0	1	1	0	0	0	0
13722.58cfa82ee4b0c9d6adf6aab4	6	0	0	0	1	0	0	0	0	0	0	0	0	0	0	0	0	0	0	0	0	0	0	0	0	0	0	0	0	0	0	0	0	0	0	0	0	0	0	0	0	0	0	0	0	0	0	0	0
13722.58cfa82ee4b0c9d6adf6aafc	7	0	0	1	1	0	0	0	0	0	0	0	0	0	0	0	0	0	0	0	0	0	1	0	8	0	2	0	0	0	0	0	0	0	0	0	0	0	0	0	0	0	0	0	0	0	0	0	0
13722.58cfa82ee4b0c9d6adf6b0b9	1	0	0	0	0	0	0	0	0	0	0	0	0	0	0	0	0	0	1	0	0	0	0	0	0	0	0	0	0	0	0	0	0	0	0	0	0	0	0	0	0	0	0	0	0	0	0	0	0
13722.58cfa82ee4b0c9d6adf6ac70	1	0	0	0	0	0	0	0	0	0	0	0	0	0	0	0	0	0	0	0	0	0	0	0	0	0	0	0	0	0	0	0	0	0	0	0	0	0	0	0	0	0	0	0	1	0	0	0	0
13722.58cfa82ee4b0c9d6adf6ac60	8	0	0	0	0	0	0	0	0	0	0	0	0	0	0	0	0	0	1	0	0	0	0	0	27	3	7	0	0	0	0	0	0	0	0	0	0	3	1	1	0	0	0	1	0	0	0	0	0
13722.58cfa83ce4b0c9d6adf72f79	390	0	0	1	0	0	0	0	0	0	0	0	0	0	8	0	3	2	0	0	0	0	0	2	3	0	2	0	0	0	0	0	0	0	1	0	0	9	1	0	0	2	4	3	7	0	0	0	0
13722.58cfa82de4b0c9d6adf6a5e6	2	0	0	0	0	0	0	0	0	0	0	0	0	0	6	0	1	1	1	0	0	0	1	3	5	1	3	0	0	0	0	0	0	0	1	0	0	2	1	0	0	0	0	0	0	0	0	0	0
13722.58cfa82ee4b0c9d6adf6a90d	8	0	0	0	0	0	0	0	0	0	0	0	0	0	0	0	0	0	0	0	0	1	0	0	0	0	0	0	0	0	0	0	0	0	0	0	0	1	0	0	0	0	0	0	0	1	0	0	0
13722.58cfa82de4b0c9d6adf6a4e2	72	3	1	16	26	2	26	147	870	600	3176973	5	810	273	4890	124	864	28	63	86	10	5	22	812	2003	104	617	93	108	2796	11300	1062	7163	2632	3425	3285	11	45887	2002446	48	91	328	180	908	316	68	21	13	41
13722.58cfa82de4b0c9d6adf6a57c	68	0	0	1	1	6	1	0	1	0	0	0	0	0	2	0	1	0	1	0	0	1	0	5	1	0	5	0	0	2	0	1	1	0	0	1	0	4	7	0	0	0	0	0	7	0	0	0	1
13722.58cfa831e4b0c9d6adf6c80b	63	0	1	116156	0	0	6	0	0	0	0	0	0	0	1	0	2	0	2	0	0	3	1	0	3	0	20	0	0	1	0	1	0	0	2	0	0	10	4	7	0	11	11	0	63	0	0	1	0
13722.58cfa83ce4b0c9d6adf730ac	75	0	0	37	0	0	0	0	0	0	0	0	0	0	2	0	0	0	1	0	0	0	0	0	0	0	1	0	0	0	0	0	0	0	0	0	0	5	0	1	0	0	0	1	1	0	0	0	0
13722.58cfa82de4b0c9d6adf6a470	825	0	1	91	0	5	7	0	0	0	2	0	0	0	26	0	24	1	5	38	0	6	0	40	6	3	25	0	1	3	0	11	0	0	2	0	0	24	5	3	0	13	8	0	40	1	0	0	1
13722.58cfa82de4b0c9d6adf6a480	6	0	2	0	0	0	0	0	0	0	0	0	0	0	0	0	0	0	1	0	0	0	0	2	2	0	1	0	0	0	0	0	0	0	0	0	0	0	0	0	0	0	0	0	0	0	0	0	0
13722.58cfa82ee4b0c9d6adf6a972	0	0	0	0	0	0	0	0	0	0	0	0	0	0	0	0	0	0	1	0	0	0	0	0	0	0	1	0	0	0	0	0	0	0	0	0	0	0	0	0	0	0	0	0	0	0	0	0	0
13722.58cfa82fe4b0c9d6adf6b3ae	4	0	0	0	4	0	0	0	0	0	0	0	0	0	0	0	1	0	0	0	0	0	0	0	0	0	1	0	0	0	0	0	0	0	0	0	0	0	0	0	0	0	0	0	0	0	0	0	0
13722.58cfa82de4b0c9d6adf6a4d0	28	0	1	3	0	1	5	0	0	0	1	0	0	0	13	0	4	0	3	0	0	12	1	4	0	4	11	0	0	0	0	0	0	0	1	0	0	20	0	1	0	1	2	2	4	0	0	0	0
13722.58cfa830e4b0c9d6adf6bb98	8	0	0	0	0	0	1	0	0	0	0	0	0	0	1	0	2	0	0	0	0	0	0	1	0	0	3	0	0	0	0	2	0	0	0	0	0	1	0	0	0	0	0	0	1	0	0	0	0
13722.58cfa82de4b0c9d6adf6a693	113	0	0	0	0	0	6	0	0	0	0	0	1	1	13	0	12	0	0	0	0	0	0	1	0	0	5	0	0	0	0	0	0	0	0	0	0	112	1	0	0	0	1	0	0	0	0	1	0
13722.58cfa82de4b0c9d6adf6a61e	9	0	0	0	0	0	14	0	0	0	1	341	1502	0	9	0	0	407	2	0	0	1	0	1	0	1	1	0	0	0	0	0	0	0	0	0	0	3	0	10	4	15	63	33	59	1	0	0	0
13722.58cfa82ee4b0c9d6adf6aba5	19	0	0	1	0	0	0	0	0	0	0	0	0	0	0	0	0	0	1	0	0	0	1	0	9	0	4	0	0	2	0	0	0	0	0	0	0	0	0	0	0	0	0	0	1	0	0	0	0
13722.58cfa83ce4b0c9d6adf72ef4	134	0	0	0	0	0	1	0	0	0	0	0	0	1	0	0	0	0	2	0	0	0	0	3	2	0	4	0	0	1	0	1	0	0	1	1	0	0	0	0	0	1	1	0	8	0	0	0	0
13722.58cfa82de4b0c9d6adf6a4e8	3	0	0	0	0	2	1	0	0	0	0	0	0	0	0	0	0	0	0	0	0	0	0	0	0	0	0	0	0	0	0	0	0	0	0	0	0	0	4	0	0	0	0	0	0	0	0	0	0
13722.58cfa82ee4b0c9d6adf6ac10	4	0	0	0	0	1	0	0	0	0	0	0	0	0	0	0	0	0	0	0	0	0	0	0	0	0	0	0	0	0	0	0	0	0	0	0	0	0	0	0	0	0	0	0	0	0	0	0	0
13722.58cfa82ee4b0c9d6adf6b1e2	2	0	77	0	3	0	1	0	0	0	1	0	0	1	2	1	1	0	0	0	0	0	0	13	1	1	5	0	0	1	0	0	0	0	1	0	0	23	48	0	0	0	1	0	0	0	0	1	0
13722.58cfa82de4b0c9d6adf6a5d6	323	0	0	1	3	0	0	0	0	0	5	0	1	1	10	0	2	0	2	0	0	0	0	3	5	3	10	0	0	0	0	2	0	0	3	0	0	25	5	1	1	3	0	0	18	1	0	0	0
13722.58cfa83ce4b0c9d6adf731d0	315	0	1	0	0	1	0	0	0	0	3	0	0	0	19	0	3	1	1	0	0	2	0	10	2	1	5	0	0	0	0	1	0	0	1	0	0	15	6	0	0	3	6	0	19	0	0	0	0
13722.58cfa82ee4b0c9d6adf6ab2e	11	0	0	0	0	0	0	0	0	0	0	0	0	6	70	0	0	0	7	0	0	0	0	0	1	0	31	0	0	3	7	0	0	1	0	0	0	1	76	0	0	1	1	21	1	7	0	0	0
13722.58cfa82ee4b0c9d6adf6a8bc	2	0	0	0	1	0	0	0	0	0	0	0	0	0	0	0	0	1	0	0	0	1	0	0	0	1	0	0	0	0	0	0	0	0	0	0	0	1	1	0	0	0	0	0	0	0	0	0	0
13722.58cfa82de4b0c9d6adf6a6da	102	0	0	0	1	0	0	0	0	0	0	0	0	0	1	0	0	0	0	0	0	0	0	2	1	0	2	0	0	0	0	0	0	0	1	0	0	2	2	0	0	2	0	0	6	0	1	0	0
13722.58cfa82de4b0c9d6adf6a469	488	2	2	0	0	1	3	0	0	0	69	0	375	2	75	0	8	0	10	0	0	5	1	40	4	2	6	0	0	5	1	6	0	0	12	0	1	214	4	0	0	7	2	7	5	0	0	0	0
13722.58cfa82ee4b0c9d6adf6acda	4	0	0	0	0	0	2	0	0	0	0	0	0	0	0	0	0	0	1	0	0	0	0	0	0	1	1	0	0	0	0	0	0	0	0	0	0	1	0	0	0	0	0	0	2	0	0	0	0
13722.58cfa82ee4b0c9d6adf6a8de	1	0	0	1	0	0	0	0	0	0	0	0	0	0	0	0	0	0	1	0	0	0	0	0	3	0	1	0	0	0	0	0	0	0	1	0	0	0	1	0	0	0	0	0	0	0	0	0	0
13722.58cfa82ee4b0c9d6adf6acdd	1	0	0	0	0	0	0	0	0	0	0	0	0	0	0	0	0	0	0	0	0	0	0	1	0	0	0	0	0	0	0	0	0	0	0	0	0	0	0	0	0	0	0	0	0	0	0	0	0
13722.58cfa82de4b0c9d6adf6a6b3	121	0	3	4	3	8	3	0	4	0	1	0	1	1	49	0	157	0	10	1	0	3	0	48	11	4	121	0	0	0	4	19	2	0	12	0	1	68	15	3	2	21	13	3	44	0	0	0	0
13722.58cfa82de4b0c9d6adf6a6c7	340	0	0	1	0	2	2	0	0	0	3	0	1	0	127	0	99	3	1	0	0	1	0	17	4	1	7	0	0	0	0	3	0	0	4	0	0	120	2	0	1	1	4	6	5	0	0	0	0
13722.58cfa83ce4b0c9d6adf73166	306	0	0	8	2	1	0	0	0	0	3	0	1	0	20	0	5	5	0	0	0	1	0	7	2	1	4	0	0	0	2	3	0	0	1	0	0	19	3	0	0	1	3	2	6	0	0	0	0
13722.58cfa82ee4b0c9d6adf6a977	5	0	0	0	1	2	1	0	0	0	0	0	0	0	0	0	0	0	0	1	0	0	0	1	2	0	5	0	0	0	1	0	0	0	0	0	0	1	2	0	0	0	0	0	0	0	0	0	0
13722.58cfa82de4b0c9d6adf6a4a0	15	0	0	0	0	1	0	0	0	0	1	0	3	0	0	0	1	0	2	0	0	1	0	0	3	2	4	0	0	0	0	0	0	0	1	0	0	4	3	0	0	0	0	0	1	0	0	0	0
13722.58cfa82ee4b0c9d6adf6ac7e	4	0	0	0	1	0	0	0	0	0	0	0	0	0	0	0	0	0	0	0	0	0	0	0	2	0	2	0	0	0	0	0	0	0	0	0	0	0	0	0	0	0	1	0	1	0	0	0	0
13722.58cfa830e4b0c9d6adf6bf19	0	0	0	0	0	0	1	0	2	6	11	0	6	76	435	0	9	0	11	0	1	2	5	7	29	5	23	29	39	6991	7633	19	145	10229	10	113	1	149	73240	2	2	1	1	8	8	119	4	153	2
13722.58cfa832e4b0c9d6adf6d354	7	0	2	0	1	0	1	0	0	0	4	0	1	0	6	0	4	0	1	0	0	1	0	3	0	0	2	0	0	0	0	1	0	0	0	0	0	4	0	0	0	0	0	1	3	0	0	0	0
13722.58cfa832e4b0c9d6adf6d2e6	13	0	2	0	0	0	1	0	0	0	1	0	0	0	1	0	0	0	0	0	0	0	0	2	1	0	2	0	0	0	0	0	0	0	0	0	0	1	0	0	0	0	0	0	2	0	0	0	0
13722.58cfa830e4b0c9d6adf6c005	32	0	1	0	0	1	0	0	0	0	2	0	0	0	17	0	7	0	0	0	0	0	0	0	2	0	1	0	0	0	0	0	0	0	0	0	0	3	1	0	0	1	1	1	1	0	0	0	0
13722.58cfa832e4b0c9d6adf6d1f2	12	0	0	4	1	0	0	0	0	0	0	0	0	0	0	0	1	0	0	0	0	0	0	0	1	1	3	0	0	0	0	0	0	0	0	0	0	0	15	0	0	0	0	0	0	0	0	0	0
13722.58cfa831e4b0c9d6adf6cc59	37	0	3	0	0	0	0	1	0	0	3	0	0	1	1	0	13	0	2	0	0	0	0	3	0	0	1	1	0	1	0	0	0	0	0	0	0	22	1	0	0	1	1	2	4	0	0	0	0
13722.58cfa832e4b0c9d6adf6d29d	13	0	0	0	0	1	0	0	0	0	1	0	0	0	2	0	2	0	1	0	0	0	0	2	0	0	3	0	0	0	0	0	0	0	1	0	0	4	0	0	0	2	1	0	5	0	0	0	0
13722.58cfa832e4b0c9d6adf6d0a2	52	0	3	1	0	1	1	0	0	0	0	0	0	0	10	0	8	0	0	0	0	1	0	3	1	0	6	0	0	0	0	0	0	0	3	0	0	17	0	0	0	1	1	4	1	0	0	0	0
13722.58cfa831e4b0c9d6adf6c8a8	41	0	0	0	1	0	0	0	0	0	2	0	0	0	2	0	5	0	2	0	0	0	0	0	1	0	1	0	0	0	0	0	0	0	0	0	0	6	0	0	0	0	2	1	3	0	0	0	0
13722.58cfa831e4b0c9d6adf6c422	4	0	0	1	0	0	0	0	0	0	0	0	1	0	1	0	1	0	0	0	0	0	0	0	1	0	0	0	0	0	0	0	0	0	0	0	0	0	0	0	0	0	0	0	4	0	0	0	0
13722.58cfa82fe4b0c9d6adf6b8d2	5	0	0	0	0	1	0	0	0	0	0	0	0	0	1	0	1	0	0	0	0	0	0	0	0	0	0	0	2	9	16	0	7	7	0	0	0	0	819	0	0	0	0	1	0	2	0	2	0
13722.58cfa831e4b0c9d6adf6c89a	8	0	1	1	0	0	181	0	0	0	0	0	0	0	0	0	1	0	0	0	0	1	0	1	0	0	10	0	0	0	0	0	0	0	0	0	0	4	1	0	0	3	1	0	3	0	0	0	0
13722.58cfa831e4b0c9d6adf6cb2c	9	0	0	0	0	0	2	0	0	0	0	0	0	0	0	0	0	0	4	0	0	0	0	2	1	0	3	0	0	0	0	1	0	0	0	0	0	6	0	0	0	0	0	0	3	0	0	0	0
13722.58cfa832e4b0c9d6adf6cf76	12	0	0	0	0	0	1	0	0	0	1	0	0	0	3	0	3	0	0	0	0	0	0	2	2	0	2	0	0	0	0	1	0	0	0	0	0	3	2	0	0	1	1	0	1	0	0	0	0
13722.58cfa82ee4b0c9d6adf6afc7	4	0	0	0	2	0	2	0	0	0	0	0	0	0	0	0	0	0	0	0	0	0	0	1	0	0	2	0	0	0	0	0	0	0	0	0	0	1	0	0	0	0	0	0	0	0	0	0	0
13722.58cfa831e4b0c9d6adf6cae4	1	0	1	0	1	0	0	0	0	0	2	0	3	7	58404	1	1450	4	1	0	0	0	0	63938	5	0	1	1	0	0	1	7	0	1	25	0	1	309	2	2	2	1	0	1002	9	3	0	0	2
13722.58cfa832e4b0c9d6adf6d4fc	11	0	4	1	0	0	1	0	0	0	0	0	0	0	3	0	0	0	1	0	0	1	0	1	1	1	16	0	0	0	0	0	0	0	0	0	0	4	5	0	0	0	0	0	0	0	0	0	0
13722.58cfa830e4b0c9d6adf6be71	16	0	1	0	0	0	2	0	0	0	0	0	0	0	2	0	1	0	0	0	0	1	0	1	1	0	1	0	0	0	0	0	0	0	1	0	0	2	6	0	0	0	0	0	1	2	0	0	0
13722.58cfa832e4b0c9d6adf6d029	4	0	0	0	0	0	0	0	0	0	0	0	0	0	3	0	1	0	1	0	0	1	0	0	0	0	3	0	0	0	0	0	0	0	0	0	0	2	0	0	0	0	0	0	0	0	0	0	0
13722.58cfa82de4b0c9d6adf6a752	2	0	1	0	0	0	0	0	0	18	0	0	0	0	0	0	0	0	0	0	0	0	0	0	0	0	1	0	0	160	21	0	1	49	1	2	0	1	432	0	0	0	0	0	1	30	0	4	0
13722.58cfa82fe4b0c9d6adf6b440	1	0	0	0	0	0	0	0	0	0	0	0	0	1	0	0	2	0	0	0	0	0	0	0	0	0	2	0	0	4	0	1	0	0	0	0	0	3	3	0	0	0	0	0	2	0	0	0	0
13722.58cfa831e4b0c9d6adf6c7be	15	0	99	0	0	0	0	0	0	1	9	0	4007	1	13	0	2	0	0	0	1	0	1	8	0	0	5	0	0	0	0	0	0	0	0	0	0	12	21	1	0	4	5	149	469	0	1	2	18
13722.58cfa832e4b0c9d6adf6d291	24	0	0	0	0	0	2	0	0	0	1	0	0	0	3	0	1	0	1	0	0	4	0	0	1	0	9	0	0	0	0	0	0	0	0	0	0	0	0	0	0	1	0	0	0	0	0	0	0
13722.58cfa82ee4b0c9d6adf6ad00	9	0	0	5	0	0	1	0	0	0	0	0	0	0	0	0	0	0	0	0	0	0	0	0	0	0	1	0	0	0	0	0	0	0	0	0	0	1	0	0	0	0	0	0	1	0	0	0	0
13722.58cfa832e4b0c9d6adf6d2b8	14	0	0	0	0	0	1	0	0	0	0	0	0	0	4	0	3	0	1	0	0	15	1	3	3	0	8	0	0	0	0	0	0	0	1	0	0	11	0	0	0	0	0	0	3	0	0	0	0
13722.58cfa831e4b0c9d6adf6c66a	1	0	0	0	0	2	0	0	0	0	13	0	2	1	581	0	105	0	1	0	1	1	3	555	1	2	5	0	0	4	1	26	0	0	16	1	4	4069	27	0	0	0	1	83	6	0	1	0	1
13722.58cfa832e4b0c9d6adf6d311	8	0	0	0	0	0	1	0	0	0	0	0	0	0	0	0	0	0	0	0	0	2	0	0	0	0	2	0	0	0	0	0	0	0	0	0	0	6	0	0	0	0	1	0	2	0	0	0	0
13722.58cfa82ee4b0c9d6adf6af90	2	0	0	0	0	0	1	0	0	0	0	0	0	0	0	0	0	0	0	0	0	0	0	1	0	0	0	0	0	1	0	0	0	0	0	0	0	2	0	0	0	1	0	0	1	1	0	0	0
13722.58cfa832e4b0c9d6adf6d2a0	11	0	1	0	1	1	1	0	0	0	0	0	0	0	3	0	3	0	1	0	0	0	0	1	0	0	15	0	0	0	0	1	0	0	0	0	0	3	1	0	0	0	0	0	1	0	0	0	0
13722.58cfa832e4b0c9d6adf6d062	37	0	1	0	0	0	0	1	0	0	1	0	0	1	4	0	0	0	0	0	0	1	0	2	1	0	0	0	0	0	1	0	0	0	0	0	0	3	2	0	0	0	0	0	1	0	0	0	0
13722.58cfa82ee4b0c9d6adf6af7c	18	0	0	0	0	0	0	0	0	0	1	0	0	1	10	0	4	0	1	0	0	0	0	1	0	0	2	0	0	2	0	1	0	0	0	1	0	4	4	38	0	14	12	1	6	0	0	0	0
13722.58cfa831e4b0c9d6adf6c43a	105	0	3	3	0	0	1	0	0	0	7	0	1	0	66	0	156	0	0	0	0	2	0	18	4	0	1	0	0	0	0	2	0	0	0	0	0	85	3	0	0	1	3	1	8	0	1	0	1
13722.58cfa82fe4b0c9d6adf6b3fa	4	0	0	0	0	0	2	0	0	0	0	0	0	0	1	0	1	0	0	0	0	0	0	0	0	0	1	0	0	3	0	0	0	0	0	0	0	0	11	1	0	0	1	0	3	0	0	0	0
13722.58cfa82ee4b0c9d6adf6acf8	16	0	10	2	0	0	4	0	0	0	1	0	0	0	3	0	1	8	4	0	0	4	1	1	5	3	300	0	0	0	0	2	0	0	1	0	0	33	0	0	0	0	3	0	6	0	0	0	0
13722.58cfa82ee4b0c9d6adf6ae16	15	0	0	0	1	0	3	0	0	0	0	0	0	0	3	0	1	0	2	0	0	0	0	1	0	1	26	0	0	0	0	0	0	1	0	0	0	3	0	0	0	0	0	0	0	0	0	0	0
13722.58cfa832e4b0c9d6adf6d011	8	0	1	3	0	0	0	0	0	0	0	0	0	0	0	0	0	0	0	0	0	0	0	1	4	0	2	0	0	0	0	0	0	0	0	0	0	2	1	0	0	0	0	0	1	0	0	0	0
13722.58cfa830e4b0c9d6adf6bb02	7	0	2	0	0	0	1	0	0	0	1	0	1	112	440	0	36	1	2	0	0	0	0	4	2	0	16	2	9	225	247	3	8	89	6	5	3	38	2809	0	0	1	2	48	0	2	0	2	0
13722.58cfa832e4b0c9d6adf6d296	5	0	1	0	0	0	0	0	0	0	0	0	0	0	0	0	1	0	0	0	0	0	0	0	0	0	1	0	0	0	0	0	0	0	0	0	0	2	0	0	0	0	0	0	2	0	0	0	0
13722.58cfa831e4b0c9d6adf6ca63	3	0	0	0	0	0	1	0	0	0	1	0	2	0	15	0	5	0	0	0	0	0	0	4	0	0	1	0	0	0	0	0	0	0	0	0	0	53	1	0	0	0	0	0	2	0	0	0	0
13722.58cfa832e4b0c9d6adf6d51c	7	0	6	0	0	0	2	1	0	0	0	0	0	0	6	0	14	0	0	0	0	1	0	4	0	8	17	0	0	0	0	1	0	0	0	0	0	48	0	1	1	3	1	0	3	0	0	0	0
13722.58cfa832e4b0c9d6adf6d1c1	1	0	0	5	1	0	0	0	0	0	0	0	0	0	0	0	3	0	0	0	0	0	0	0	8	0	4	0	0	0	0	1	0	0	0	0	0	3	0	0	0	0	0	0	1	0	0	0	0
13722.58cfa832e4b0c9d6adf6d246	71	0	2	0	0	2	1	0	0	0	0	0	1	0	3	0	7	0	1	0	0	1	0	1	1	0	3	0	0	0	0	0	0	0	1	0	0	21	1	0	0	4	8	0	13	0	0	0	1
13722.58cfa830e4b0c9d6adf6c23e	11	0	0	0	0	0	1	0	0	0	0	0	0	0	3	0	0	0	0	0	0	0	0	1	0	1	3	0	0	0	0	0	0	0	0	0	0	1	0	0	0	0	0	0	0	0	0	0	0
13722.58cfa82de4b0c9d6adf6a712	9	0	1	0	0	0	2	0	0	0	0	0	0	1	0	0	0	0	0	0	0	0	0	0	2	3	20	0	0	1	0	0	1	0	0	0	0	3	1	0	0	0	0	0	0	0	0	0	0
13722.58cfa831e4b0c9d6adf6ca58	19	0	0	0	0	0	0	0	0	0	1	0	0	0	2	1	4	0	0	0	0	1	0	2	1	0	7	0	0	0	0	0	0	0	0	0	0	1	0	0	0	1	1	0	2	0	0	0	0
13722.58cfa832e4b0c9d6adf6ce70	98	0	1	0	0	0	0	0	0	0	1	0	0	0	14	0	18	0	1	0	0	0	0	8	1	0	1	0	0	0	0	1	0	0	0	0	0	19	0	0	0	3	2	2	7	0	0	0	0
13722.58cfa82ee4b0c9d6adf6af4e	19	0	0	0	0	0	3	0	0	0	0	0	0	0	0	0	1	0	0	1	0	0	0	0	1	0	5	0	0	0	0	0	0	0	0	0	0	1	0	0	0	0	0	0	0	0	0	0	0
13722.58cfa832e4b0c9d6adf6d1ee	10	0	1	1	0	0	1	0	0	0	0	0	0	0	0	0	1	0	1	0	0	0	0	0	4	0	3	0	0	0	0	1	0	0	0	0	0	1	0	0	0	0	0	0	1	0	0	0	0
13722.58cfa832e4b0c9d6adf6d5b8	5	0	3	0	1	2	1	0	0	0	0	0	0	0	1	0	2	0	0	0	0	0	0	1	0	1	14	0	0	0	0	0	0	1	0	0	0	2	0	0	0	1	3	0	4	0	0	0	0
13722.58cfa82fe4b0c9d6adf6b541	10	0	1	0	0	0	1	0	0	0	6	0	0	2	0	0	1	0	1	0	0	1	0	1	0	0	0	0	0	7	0	0	0	0	0	0	0	1	12	0	0	0	1	0	2	0	0	0	0
13722.58cfa831e4b0c9d6adf6cc3c	56	0	0	0	0	0	0	0	0	0	0	0	0	0	2	0	3	0	0	0	0	0	0	1	2	0	0	0	0	0	0	0	0	0	1	0	0	2	0	0	0	1	1	0	1	0	0	0	0
13722.58cfa831e4b0c9d6adf6ca23	41	0	3	0	0	0	1	0	0	0	1	0	0	0	6	0	7	0	0	0	0	0	0	4	0	0	1	0	1	0	0	1	0	0	1	0	0	5	2	0	0	1	1	0	5	0	0	0	1
13722.58cfa831e4b0c9d6adf6ca2b	45	0	0	0	0	0	0	0	1	0	0	0	0	0	7	0	13	0	1	0	0	0	0	0	0	0	3	0	0	0	0	0	0	0	0	0	0	6	1	0	0	0	0	0	5	1	0	0	4
13722.58cfa82ee4b0c9d6adf6b197	6	0	0	0	0	0	0	0	0	0	0	0	0	0	2	0	0	0	2	0	0	1	0	2	0	0	2	0	0	3	0	0	0	0	1	0	0	1	5	0	0	0	0	0	2	1	0	0	0
13722.58cfa832e4b0c9d6adf6d168	9	0	0	0	0	0	0	0	0	0	0	0	0	0	3	0	0	0	0	0	0	7	0	1	3	0	5	0	0	0	0	0	0	0	0	0	0	1	0	0	0	1	0	1	0	0	0	0	0
13722.58cfa832e4b0c9d6adf6cfd2	26	0	1	0	0	0	2	0	0	0	3	0	0	0	11	0	3	0	0	0	0	0	0	7	2	0	2	0	0	0	0	1	0	0	0	0	0	7	1	0	0	1	0	1	2	0	0	0	0
13722.58cfa832e4b0c9d6adf6d2e0	21	0	1	0	0	0	0	0	0	0	3	0	0	0	1	0	16	0	4	1	0	30	0	4	13	2	14	0	0	0	0	1	0	0	0	0	0	18	0	0	0	2	0	2	3	0	0	0	0
13722.58cfa831e4b0c9d6adf6c9bf	5	0	0	0	0	0	0	0	0	0	0	0	0	0	2	0	3	0	0	0	0	0	0	3	0	0	1	0	0	0	0	0	0	0	2	0	0	7	1	0	0	0	0	1	1	0	0	0	0
13722.58cfa83ce4b0c9d6adf73153	12977	0	1	2	1	0	10	1	1	0	1	2	2	1	33	0	10	128	2	0	0	2	0	7	21	1	7	0	0	73	0	12	0	0	7	0	0	143	6	7	0	60	43	21	172	0	0	0	0
13722.58cfa831e4b0c9d6adf6c954	6	0	5	0	0	0	0	0	0	0	36	0	8	0	12	0	22	0	0	1	16	1	1	46	6	10	40	0	0	6	2	1	10	1	4	0	0	18867	33	0	0	2	0	71	2	2	3	0	0
13722.58cfa830e4b0c9d6adf6c14b	25	0	0	0	1	2	0	0	0	0	0	0	2	1	21	0	39	0	1	0	0	0	0	10	0	0	2	0	0	0	0	0	0	0	1	0	0	372	6	0	0	2	3	2	0	5	0	0	0
13722.58cfa830e4b0c9d6adf6becd	5	0	1	0	0	0	1	0	0	0	0	0	0	0	8	0	8	0	0	0	0	1	0	3	1	0	1	0	0	0	1	0	0	0	1	0	0	5	0	0	0	0	1	0	6	0	0	0	0
13722.58cfa832e4b0c9d6adf6cefa	11	0	0	0	0	0	0	0	0	0	0	0	0	1	24	0	20	0	0	0	0	2	0	4	3	0	5	0	0	0	0	1	0	0	1	0	0	118	2	0	0	1	0	1	2	0	0	0	0
13722.58cfa82ee4b0c9d6adf6aea0	3	0	0	0	3	1	0	1	0	0	0	0	0	0	1	0	0	0	0	0	0	0	0	0	0	0	0	0	0	0	0	0	0	0	0	0	0	1	0	0	0	0	0	0	0	0	0	0	0
13722.58cfa830e4b0c9d6adf6c156	2	0	1	0	0	0	0	0	0	0	1	0	0	0	0	0	0	0	0	0	0	0	0	0	0	0	1	0	0	1	1	0	0	0	1	0	0	0	2	1	0	0	0	0	1	1	0	0	0
13722.58cfa82de4b0c9d6adf6a600	203	0	2	28	2	8	0	0	0	0	5	0	0	0	28	0	19	0	11	0	0	1	1	12	11	23	28	0	0	0	0	3	0	0	3	0	0	26	1	1	0	1	3	2	4	0	0	0	0
13722.58cfa832e4b0c9d6adf6ce7e	5	0	0	0	0	0	0	0	0	0	0	0	0	0	0	0	0	0	0	0	0	0	0	0	1	0	0	0	0	0	0	0	0	0	0	0	0	1	1	0	0	0	0	0	1	0	1	0	0
13722.58cfa831e4b0c9d6adf6cd8d	59	0	0	7	0	0	1	0	0	0	0	0	0	0	0	0	2	0	1	0	0	1	0	1	4	0	6	0	0	4	0	0	0	0	0	0	0	4	2	0	0	1	0	0	1	0	0	0	0
13722.58cfa82ee4b0c9d6adf6aeaa	2	0	0	0	0	0	2	0	0	0	0	0	0	0	0	0	0	0	0	0	0	0	0	0	0	1	1	0	0	0	0	0	0	0	0	0	0	0	0	0	0	0	0	0	0	0	0	0	0
13722.58cfa832e4b0c9d6adf6ce6f	18	0	0	0	0	3	0	0	0	0	1	0	1	0	13	0	20	0	0	0	0	1	0	3	6	0	10	0	0	1	0	2	0	0	0	0	0	53	3	0	0	2	2	0	3	0	0	0	0
13722.58cfa831e4b0c9d6adf6c8ca	4	0	0	0	2	0	2	0	1	0	403501	0	86817	7	179968	3	1292	2	8	14	6	2	0	9905	47	21	53	55	41	309	19	525	38	62	1393	33	82	27989	509	3	3	0	9	75	17	4	1	0	11
13722.58cfa832e4b0c9d6adf6ce00	110	0	1	0	0	0	1	0	0	0	1	0	1	0	7	0	28	0	3	0	0	0	0	7	0	0	4	0	0	0	0	3	0	0	0	0	0	24	1	1	0	9	3	2	5	0	0	0	0
13722.58cfa82ee4b0c9d6adf6ac7a	133	0	0	0	1	0	2	0	0	0	0	0	0	0	5	0	1	0	11	4	0	1	0	2	4	5	105	0	0	0	0	1	0	0	0	0	0	26	0	0	0	0	1	0	0	0	0	0	0
13722.58cfa832e4b0c9d6adf6d04c	11	0	1	0	0	0	1	0	0	0	1	0	0	0	16	0	16	0	1	0	0	0	0	7	1	0	3	0	0	0	0	1	0	0	0	0	0	15	1	0	0	3	1	0	3	0	0	0	0
13722.58cfa831e4b0c9d6adf6c45e	93	0	2	0	0	0	1	0	0	0	1	0	0	0	12	0	4	1	1	0	0	0	0	0	1	0	1	0	0	0	0	1	0	0	1	0	0	12	0	0	0	7	8	0	13	0	0	0	0
13722.58cfa830e4b0c9d6adf6c178	13	0	0	0	1	0	0	0	0	0	0	0	0	0	4	0	0	0	1	0	0	0	0	2	1	0	1	0	0	0	0	0	0	0	0	0	0	5	1	0	0	1	0	0	3	0	0	0	0
13722.58cfa831e4b0c9d6adf6c6b0	11	0	1	0	0	4	10	0	12	3	590041	4	12328	41	418844	44	1220	68	27	0	17	3	14	370736	60	23	211	95	72	341	76	453	14	38	2383	91	230	15621	857	53	45	38	117	10314	741	41	19	15	46
13722.58cfa832e4b0c9d6adf6d2aa	18	0	3	0	0	0	0	0	0	0	0	0	1	0	0	0	2	0	0	0	0	1	0	4	0	0	5	0	0	0	1	0	0	0	0	0	0	2	8	0	0	1	1	1	2	0	0	0	0
13722.58cfa832e4b0c9d6adf6d2d0	27	0	1	0	1	1	0	0	0	0	0	0	0	0	0	0	0	0	1	0	0	2	0	2	1	0	5	0	0	0	0	0	0	0	0	0	0	3	1	0	0	1	0	0	1	0	0	0	0
13722.58cfa832e4b0c9d6adf6ce87	4	0	0	1	0	0	3	0	0	0	0	0	0	0	1	0	2	0	0	0	0	0	0	0	1	1	11	0	0	0	0	0	0	0	1	0	0	1	0	0	0	0	0	0	0	0	0	0	0
13722.58cfa831e4b0c9d6adf6c9a4	12	0	1	0	0	0	1	0	0	0	0	0	1	0	3	0	2	0	0	0	0	0	0	1	2	0	1	0	0	0	0	0	0	0	0	0	0	5	1	2	0	0	1	1	3	0	0	0	0
13722.58cfa832e4b0c9d6adf6d17e	7	6	12	3	1	0	10	0	10	56	6391000	3	568	125	966893	65	1766	72	217	0	12	23	202	601737	1055	26	567	8	1	179	58	2336	177	51	1954	29	135	756040	2868	44	145	94	211	35636	141	163	39	13	29
13722.58cfa832e4b0c9d6adf6d07e	4	0	0	0	0	0	0	0	0	0	0	0	1	0	1	0	1	0	1	0	0	0	1	1	0	0	1	0	0	0	0	0	0	0	0	0	0	0	0	0	0	0	0	0	0	0	0	0	0
13722.58cfa830e4b0c9d6adf6c28c	6	0	0	0	0	0	0	0	0	0	36	0	4	0	20570	0	153	0	1	0	0	0	0	2	0	1	1	0	0	13	18	0	0	1	14	1	3	1058	418	0	0	0	0	16	1	1	0	0	0
13722.58cfa831e4b0c9d6adf6cc1c	99	0	0	1	0	0	0	0	0	0	2	0	0	0	6	0	6	0	0	0	0	0	0	5	1	0	0	0	0	0	0	2	0	0	0	0	0	11	0	0	0	0	1	0	1	0	0	0	0
13722.58cfa832e4b0c9d6adf6d1bf	20	0	1	0	0	0	1	0	0	0	0	0	0	0	0	0	1	0	0	0	0	0	0	0	0	0	1	0	0	0	0	0	0	0	0	0	0	1	0	0	0	0	0	0	1	0	0	0	0
13722.58cfa82ee4b0c9d6adf6ad92	17	0	2	0	2	1	3	0	0	0	19	0	0	0	70	0	37	0	0	0	0	1	0	20	0	0	5	0	0	0	0	33	2	0	42	0	1	764	9	0	0	0	0	0	0	0	0	0	0
13722.58cfa82fe4b0c9d6adf6b290	0	0	0	1	0	0	1	0	0	0	0	0	0	0	0	0	0	0	0	0	0	0	0	0	0	0	2	0	0	6	3	0	0	0	0	0	0	1	3	0	0	0	0	0	0	0	0	0	0
13722.58cfa82ee4b0c9d6adf6ae7c	6	0	0	0	0	0	1	0	0	0	0	0	0	0	0	0	0	0	1	0	0	0	0	0	0	3	13	0	0	0	0	0	0	0	0	0	0	0	0	0	0	0	0	0	1	0	0	0	0
13722.58cfa82ee4b0c9d6adf6af3e	5	0	0	0	1	0	1	0	0	0	0	0	0	0	0	0	0	0	0	0	0	0	0	0	0	0	0	0	0	0	0	0	0	0	0	0	0	0	0	0	0	0	0	0	0	0	0	0	0
13722.58cfa830e4b0c9d6adf6bb0d	15	0	0	0	0	0	4	0	0	0	0	0	0	193	15	0	1	2	0	0	0	0	0	0	0	0	1	0	0	4	31	0	1	2	4	1	0	33	902	0	0	1	1	0	5	3	0	0	0
13722.58cfa82fe4b0c9d6adf6b3de	69	0	0	0	0	0	1	0	0	0	5	0	0	2	20	0	16	0	0	0	0	0	0	8	0	0	1	0	0	4	4	1	0	0	0	0	0	22	20	0	0	2	1	0	2	0	0	0	0
13722.58cfa830e4b0c9d6adf6c198	9	0	0	0	0	0	0	0	0	0	0	0	0	0	0	0	1	0	1	0	0	0	0	1	0	0	4	0	0	0	0	0	0	0	0	0	0	4	0	0	0	1	1	0	2	0	0	0	0
13722.58cfa82fe4b0c9d6adf6b2be	9	0	0	0	0	0	1	0	0	0	25	0	0	2	18	0	11	0	1	0	0	0	0	14	0	0	2	0	0	8	0	3	0	1	1	0	0	38	24	0	0	0	0	2	0	0	0	0	0
13722.58cfa82ee4b0c9d6adf6acef	2	1	0	1	3	0	4	0	0	0	0	0	0	0	0	0	0	0	6	0	0	0	0	1	0	1	8	0	0	0	0	0	0	0	0	0	0	0	3	0	0	0	0	0	0	0	0	0	0
13722.58cfa831e4b0c9d6adf6c706	1	0	0	0	0	0	0	0	0	0	5	0	1	0	18	0	2	0	0	0	0	1	0	5	0	0	1	0	0	0	0	0	0	0	1	0	0	124	4	0	0	0	0	1	1	0	0	0	0
13722.58cfa832e4b0c9d6adf6ce68	110	0	0	0	0	1	1	0	0	0	9	0	2	0	9	0	19	0	0	0	0	1	1	13	3	0	4	0	0	1	0	4	0	0	0	0	0	27	0	0	0	0	1	2	2	0	0	0	0
13722.58cfa831e4b0c9d6adf6c3b6	77	0	0	0	1	0	1	0	0	0	0	0	0	0	1	0	3	0	7	0	0	1	0	2	3	1	19	0	0	0	0	0	0	0	0	0	0	4	3	0	0	0	3	0	3	0	0	0	0
13722.58cfa82de4b0c9d6adf6a720	10	0	0	0	23	2	147	0	0	0	0	0	0	0	0	0	0	0	5	0	0	0	0	0	1	0	1	0	0	0	0	0	0	2	1	0	0	0	0	0	0	3	0	0	2	0	0	0	0
13722.58cfa82ee4b0c9d6adf6ac9c	4	0	0	0	0	1	0	0	0	0	0	0	0	0	1	0	0	0	0	0	0	0	0	0	0	0	1	0	0	0	0	0	0	0	0	0	0	1	0	0	0	0	0	0	1	0	0	0	0
13722.58cfa831e4b0c9d6adf6c8e1	126	0	1	0	0	1	0	0	0	0	0	0	0	0	6	0	4	0	0	0	0	0	0	1	0	0	1	0	0	0	0	0	0	0	0	0	0	13	2	0	0	1	0	0	3	0	0	0	0
13722.58cfa832e4b0c9d6adf6d32e	9	0	15	0	0	0	1	0	0	0	0	0	0	0	3	0	0	0	3	0	0	0	0	1	1	2	18	0	0	0	0	0	0	0	0	0	0	12	1	0	0	0	0	0	0	0	0	0	0
13722.58cfa832e4b0c9d6adf6d2b6	22	0	3	0	0	0	1	0	0	0	1	0	0	0	0	0	2	0	2	0	0	16	0	1	1	2	6	0	0	0	0	0	0	0	0	0	0	2	1	0	0	0	0	1	0	0	0	0	0
13722.58cfa832e4b0c9d6adf6d29a	9	0	0	0	0	0	0	0	0	0	0	0	0	1	1	0	0	0	0	0	0	5	0	2	0	1	5	0	0	0	0	0	0	0	0	0	0	1	0	0	0	0	0	0	2	0	0	1	0
13722.58cfa832e4b0c9d6adf6d027	12	0	0	0	0	0	0	0	0	0	0	0	0	0	3	0	3	0	0	0	0	0	0	0	0	0	1	0	0	0	1	0	0	0	0	0	0	0	0	0	0	1	1	0	0	0	0	0	0
13722.58cfa832e4b0c9d6adf6d164	18	0	0	0	0	0	0	0	0	0	0	0	0	0	11	0	4	0	2	0	0	0	1	2	1	0	9	0	0	0	0	0	0	0	1	0	0	6	0	0	0	1	1	0	5	0	0	0	0
13722.58cfa82ee4b0c9d6adf6a7c5	0	0	0	0	1	0	0	0	0	0	0	0	0	0	0	0	0	0	0	0	0	0	0	0	0	0	1	0	0	0	0	0	0	0	0	0	0	0	0	0	0	0	0	0	0	0	0	0	0
13722.58cfa830e4b0c9d6adf6bdba	10	0	0	0	0	0	2	0	0	0	0	0	0	0	3	0	4	0	0	0	0	0	0	1	2	0	4	0	0	0	0	0	0	0	0	0	0	2	0	0	0	0	0	0	1	0	0	0	0
13722.58cfa832e4b0c9d6adf6ce6e	14	0	0	0	1	0	0	0	0	0	1	0	0	0	12	0	48	0	2	0	0	1	0	2	0	0	2	0	0	0	0	1	0	0	1	0	0	13	0	1	0	2	2	0	5	0	0	0	0
13722.58cfa830e4b0c9d6adf6c2c4	18	0	0	0	0	0	1	0	0	1	2	0	0	3	288	0	3	0	14	0	0	0	0	1	4	1	8	20	9	2184	4823	3	161	864	11	89	0	10	28575	0	1	6	1	1	3	290	0	51	1
13722.58cfa82ee4b0c9d6adf6adac	4	0	0	0	1	0	6	0	0	0	31	0	102	0	375	0	32	0	0	2	1	0	0	0	3	0	33	0	0	0	0	10	0	3	9	0	0	1967	25	0	1	0	0	7	0	0	0	0	0
13722.58cfa830e4b0c9d6adf6bc36	29	0	0	0	0	0	0	0	0	0	0	0	0	0	3	0	7	0	1	0	0	0	0	5	2	1	0	0	0	0	0	2	0	0	0	0	0	5	0	0	0	1	0	2	6	0	0	0	0
13722.58cfa831e4b0c9d6adf6c89e	13	0	1	0	0	1	1	0	1	0	0	0	0	1	0	0	0	0	1	0	0	1	0	1	1	1	5	0	0	0	0	0	0	0	0	0	0	2	3	0	0	0	1	0	2	0	0	0	0
13722.58cfa832e4b0c9d6adf6d3ad	2	0	0	0	0	0	0	0	1	0	1308	0	4	1009	10474	1	1108	2	2	0	3	1	0	27	5	2	15	18	11	3978	224	15	841	580	997	44	6	5875	8033	2	2	2	1	53	6	52	1	23	1
13722.58cfa830e4b0c9d6adf6c14d	2	0	0	0	0	0	0	0	1	0	0	0	2	0	3748	0	136	0	1	0	0	0	0	69	1	0	4	0	0	1	0	10	0	2	18	0	0	8747	20	1	0	2	0	147	1	1	0	0	0
13722.58cfa832e4b0c9d6adf6d523	23	0	3	0	1	0	0	0	0	0	0	0	0	0	4	0	1	0	0	0	0	0	0	0	0	0	8	0	0	0	0	0	0	0	0	0	0	2	0	0	0	1	0	0	3	0	0	0	0
13722.58cfa832e4b0c9d6adf6ce62	48	2	0	0	0	0	1	0	0	0	2	0	0	0	131	0	312	0	0	0	0	0	0	538	1	0	7	1	0	1	0	27	0	0	6	1	0	214	4	0	0	2	1	7	3	1	0	0	0
13722.58cfa831e4b0c9d6adf6c6b9	3	0	0	1	0	0	0	0	0	0	1	0	0	0	21	0	4	0	0	0	0	0	0	21	0	0	2	0	0	2	0	1	0	1	0	0	0	13	6	0	0	0	0	0	1	0	0	0	0
13722.58cfa82ee4b0c9d6adf6ade4	12	2	0	0	3	0	3	0	0	0	0	0	0	0	6	0	1	0	10	4	0	2	1	9	15	29	466	0	0	1	0	0	0	1	2	0	0	10	0	0	0	0	1	0	0	0	0	0	0
13722.58cfa82ee4b0c9d6adf6af6e	4	0	266	1	1	0	2	0	0	0	16	1	37	0	867	2	20	0	1	2	1	1	3	887	6	12	149	2	1	6	1	512	0	2	23	4	5	893	15	0	0	1	1	23	1	2	1	0	2
13722.58cfa832e4b0c9d6adf6d2e2	21	0	0	0	1	0	1	0	0	0	0	0	0	0	7	1	17	0	0	1	0	2	0	2	2	1	4	0	0	0	0	1	0	0	0	0	0	23	1	1	0	2	1	0	1	0	0	0	0
13722.58cfa830e4b0c9d6adf6c22e	28	0	780	0	0	0	2	0	2	0	108832	3	18	5	58489	20	2338	8	38	9	20	19	43	2277	53	5	54	31	37	768	64	3708	47	18	5650	17	31	10991	16806	27	24	17	31	2218	143	10	3	2	5
13722.58cfa832e4b0c9d6adf6d112	52	0	0	0	0	0	0	0	0	0	0	0	0	0	1	0	0	0	2	0	0	0	0	1	3	8	4	0	0	0	0	0	0	0	0	0	0	0	1	0	0	1	1	0	4	0	0	0	0
13722.58cfa831e4b0c9d6adf6c903	95	0	1	0	0	1	2	0	0	0	1	0	1	0	26	1	23	0	0	0	0	0	0	8	9	0	4	0	0	1	0	3	0	0	1	0	0	185	0	0	0	2	0	0	7	0	0	0	0
13722.58cfa832e4b0c9d6adf6d2f9	7	0	3	0	0	0	0	0	0	0	0	0	1	0	1	0	0	0	0	0	0	0	0	2	1	0	9	0	0	0	0	0	0	0	0	0	0	3	0	0	0	0	0	0	0	0	0	0	0
13722.58cfa831e4b0c9d6adf6c9f6	5	0	0	0	0	0	0	0	0	0	0	0	0	0	0	0	7	0	0	0	0	2	0	0	2	5	38	0	0	0	0	0	0	0	0	0	0	2	0	0	0	0	0	1	0	0	0	0	0
13722.58cfa832e4b0c9d6adf6d11e	25	0	1	0	0	0	1	0	0	0	0	0	0	0	2	0	5	0	0	0	0	1	0	2	0	0	1	0	0	0	0	0	0	0	0	0	0	1	1	0	0	0	0	0	1	0	1	0	0
13722.58cfa832e4b0c9d6adf6d43a	4	0	0	0	0	0	0	0	0	0	1	0	0	0	4	0	0	0	0	0	0	0	0	0	1	0	4	0	0	1	0	0	0	0	0	0	0	3	15	0	0	0	0	0	3	0	0	0	0
13722.58cfa831e4b0c9d6adf6c612	1	0	0	0	0	0	0	0	0	0	8	0	10	1	842	0	101	0	0	0	0	1	0	95	1	0	2	0	0	2	1	93	0	0	8	1	1	569	6	0	0	0	0	114	2	0	0	0	0
13722.58cfa82ee4b0c9d6adf6aeb6	17	1	1	3	3	1	1	0	0	0	0	0	0	0	0	0	0	0	2	1	0	0	0	0	1	2	7	0	0	0	0	0	0	0	0	0	0	0	0	0	0	0	0	0	0	0	0	0	0
13722.58cfa832e4b0c9d6adf6d5af	32	0	1	0	0	1	3	0	0	0	0	0	0	1	4	0	7	0	0	0	0	1	0	1	2	0	2	0	0	0	0	0	0	0	0	0	0	8	1	0	0	4	2	0	3	2	0	0	0
13722.58cfa830e4b0c9d6adf6c140	5	0	0	0	1	0	4	0	3	1	56974	0	36	2	137371	44	796	5	13	2	23	9	35	29195	101	8	55	27	22	570	23	2038	21	13	4321	34	76	12436	401	10	56	19	33	6573	71	17	11	1	10
13722.58cfa831e4b0c9d6adf6c8fe	2	0	0	0	0	0	0	0	0	0	1	0	0	0	3	0	5	0	0	0	0	0	0	0	0	0	1	0	0	0	0	0	0	0	0	0	0	6	2	0	0	0	0	1	1	0	0	0	0
13722.58cfa82ee4b0c9d6adf6ade1	38	0	0	0	2	1	3	0	0	0	5	0	2	0	74	0	0	0	16	6	1	1	0	0	13	31	407	0	0	3	4	0	3	2	0	0	0	10	121	0	0	0	0	0	1	0	0	0	2
13722.58cfa830e4b0c9d6adf6bc5e	130	0	0	0	1	4	2	0	0	0	10	0	0	0	13	0	9	0	0	0	0	0	0	8	1	0	7	0	0	0	0	7	0	0	1	0	0	18	6	5	0	17	8	4	94	0	0	0	0
13722.58cfa82fe4b0c9d6adf6b8e1	332	0	0	0	0	0	0	0	0	0	0	0	0	0	2	0	0	0	0	0	0	0	0	0	0	0	1	0	0	0	0	0	0	0	0	0	0	0	0	1	0	0	0	0	0	2	0	0	0
13722.58cfa830e4b0c9d6adf6c048	42	0	0	0	0	0	1	0	0	0	1	0	0	0	6	0	3	0	0	0	0	0	0	1	0	0	1	0	0	0	0	0	0	0	0	0	0	4	2	0	0	0	0	3	2	0	0	0	0
13722.58cfa82ee4b0c9d6adf6add6	120	0	0	1	3	0	2	0	1	1	4650	0	99	5	4279	13	1473	3	15	1	1	4	1	52	8	8	106	21	14	198	3	667	21	225	1743	36	16	158088	2894	7	8	6	1	164	31	3	2	0	1
13722.58cfa831e4b0c9d6adf6c934	63	0	0	0	0	1	1	0	0	0	1	0	0	1	15	0	11	0	0	0	0	0	0	6	1	0	14	0	0	0	1	3	0	0	0	0	0	15	1	0	0	0	1	1	3	0	0	0	0
13722.58cfa831e4b0c9d6adf6c418	8	0	0	0	1	0	0	0	0	0	0	0	0	0	0	0	1	0	0	0	0	2	0	2	0	0	2	0	0	0	0	0	0	0	0	0	0	1	1	0	0	0	0	0	0	0	0	0	0
13722.58cfa832e4b0c9d6adf6cef0	3	0	0	1	0	0	1	0	0	0	0	0	0	0	2	0	1	0	0	0	0	0	0	1	2	0	5	0	2	3	332	3	0	0	16	1	4	64	25	0	0	0	0	0	0	0	1	0	0
13722.58cfa831e4b0c9d6adf6c8e4	8	0	0	0	2	0	2	0	4	4	81972	0	1999	2	113961	45	422	5	29	10	1	4	5	7880	82	1	62	44	18	126	20	2393	6	17	1319	34	22	85479	447	5	5	145	30	2606	55	13	0	0	5
13722.58cfa82fe4b0c9d6adf6b3a2	3	0	0	1	0	0	0	0	0	0	0	0	0	0	0	0	0	0	0	0	0	0	0	0	0	0	1	0	0	2	1	0	0	0	0	0	0	0	2	0	0	0	1	0	0	0	0	0	0
13722.58cfa831e4b0c9d6adf6c630	4	0	0	6	0	0	0	0	0	0	356	0	34	0	2872	0	42	1	0	0	0	0	0	26	8	0	1	0	0	0	1	20	1	0	9	1	0	366	7	1	0	0	2	347	1	0	0	0	0
13722.58cfa82ee4b0c9d6adf6ad02	3	0	0	2	3	1	3	0	0	0	0	0	0	0	1	0	0	0	0	0	0	0	0	0	1	0	5	0	0	0	0	0	0	0	0	0	0	2	0	0	0	0	0	0	7	0	0	0	0
13722.58cfa830e4b0c9d6adf6c1e6	3	0	0	0	0	0	0	0	0	0	0	0	0	0	0	0	1	4	0	0	0	0	0	1	0	0	1	0	0	0	0	0	0	0	1	0	0	0	0	0	0	0	0	0	1	0	0	0	0
13722.58cfa82fe4b0c9d6adf6b92e	18	0	0	0	0	0	0	0	0	0	1	0	0	0	1	0	0	0	1	0	0	0	0	1	1	0	2	0	0	0	0	0	0	0	0	0	0	1	0	0	0	1	1	1	2	0	0	0	0
13722.58cfa82fe4b0c9d6adf6b8ca	8	0	0	0	0	0	0	0	0	0	0	0	0	0	2	0	1	0	0	0	0	0	0	3	0	1	4	0	0	0	0	0	0	0	0	0	0	0	0	0	1	0	0	0	1	0	0	0	0
13722.58cfa831e4b0c9d6adf6c450	0	0	0	0	0	0	0	0	0	0	0	0	0	0	1	0	0	0	0	0	0	0	0	4	0	0	0	0	0	0	0	0	0	0	1	0	0	0	2	0	0	1	0	0	0	0	0	0	0
13722.58cfa832e4b0c9d6adf6d332	12	0	1	0	0	1	0	0	0	0	0	1	0	0	1	0	0	0	0	0	0	0	0	1	2	1	2	0	0	0	0	0	0	0	0	1	0	1	0	0	0	1	0	0	0	0	0	0	0
13722.58cfa831e4b0c9d6adf6c7ba	12	0	0	0	0	1	0	0	0	0	408	0	38	1	1212	0	15	0	1	0	1	0	0	15	1	2	4	2	1	4	2	32	2	2	77	5	5	4939	56	0	0	0	1	61	5	0	0	0	0
13722.58cfa832e4b0c9d6adf6d448	6	0	0	1	0	0	1	0	0	0	15	0	1	1	450	0	23	2	0	0	0	0	0	3	0	0	4	1	0	103	73	11	20	4	38	0	2	761	1412	1	0	0	1	244	1	3	0	3	1
13722.58cfa831e4b0c9d6adf6ca17	8	0	0	0	0	0	1	0	0	0	0	0	0	0	0	0	0	0	0	0	0	0	0	0	1	0	4	0	0	0	0	0	0	0	0	0	0	0	0	0	0	0	0	0	1	0	0	0	0
13722.58cfa832e4b0c9d6adf6d1b9	27	0	0	0	0	0	0	0	0	0	1	0	0	0	0	0	1	0	0	0	0	1	1	1	2	0	2	0	0	2	0	0	0	0	1	0	0	0	2	0	0	3	0	0	3	0	0	0	0
13722.58cfa82fe4b0c9d6adf6b384	4	0	0	1	0	0	0	0	0	0	0	0	0	0	1	0	0	0	0	0	0	0	0	0	0	0	2	0	0	1	0	0	0	0	0	0	0	2	4	0	0	1	2	1	2	0	0	0	0
13722.58cfa82ee4b0c9d6adf6acec	3	0	0	0	0	2	2	0	0	0	0	0	0	0	0	0	0	0	2	0	0	0	0	0	4	1	9	0	0	1	1	0	0	0	0	0	0	0	5	0	0	0	0	0	1	0	0	0	0
13722.58cfa831e4b0c9d6adf6c8b2	70	0	0	0	0	0	7	0	0	0	0	0	0	0	3	0	2	0	0	0	0	0	0	1	0	0	2	0	0	0	0	0	0	0	0	0	0	6	0	0	0	0	0	0	0	0	0	0	0
13722.58cfa832e4b0c9d6adf6d338	5	0	1	0	0	0	0	0	0	0	0	0	0	0	1	0	2	0	0	0	0	0	0	1	0	0	1	0	0	0	0	2	0	0	0	0	0	1	0	0	0	1	1	0	2	0	0	0	0
13722.58cfa832e4b0c9d6adf6d130	9	0	0	0	0	0	0	0	0	0	0	0	0	0	0	0	0	0	0	0	0	0	0	0	1	0	0	0	0	0	0	0	0	0	0	0	0	0	0	0	0	0	1	0	0	0	0	0	0
13722.58cfa832e4b0c9d6adf6d2da	33	0	0	0	2	2	1	0	0	0	1	0	0	0	0	0	2	0	1	0	0	38	0	1	0	0	14	0	0	0	0	0	0	0	2	0	0	2	0	0	0	2	1	0	1	0	0	0	0
13722.58cfa82ee4b0c9d6adf6afcf	8	0	0	0	8	0	0	0	0	0	0	0	0	0	0	0	0	0	0	0	0	0	0	0	0	0	4	0	0	0	0	0	0	0	0	0	0	0	0	0	0	0	0	0	2	0	0	0	0
13722.58cfa82ee4b0c9d6adf6ad18	4	0	0	0	3	2	3	0	0	0	0	0	0	0	0	0	0	0	2	0	0	0	0	1	1	3	18	0	0	0	0	0	0	0	0	0	0	0	0	0	0	1	1	0	0	0	0	0	0
13722.58cfa830e4b0c9d6adf6bc4c	19	0	0	0	0	0	0	0	0	0	0	0	0	0	1	0	0	0	0	0	0	1	0	0	0	0	4	0	0	0	0	0	0	0	0	0	0	1	0	0	0	0	0	0	1	0	0	0	0
13722.58cfa832e4b0c9d6adf6d2fe	16	1	1	0	0	0	2	0	0	0	0	0	0	1	0	0	3	0	0	0	0	0	0	0	0	1	6	0	0	0	0	0	0	0	1	0	0	4	0	0	0	1	2	0	1	0	0	0	0
13722.58cfa82ee4b0c9d6adf6b004	9	0	0	0	1	2	2	0	0	0	0	0	0	0	0	0	0	0	1	0	0	0	0	0	0	2	10	0	0	0	0	0	0	0	0	0	0	3	1	0	0	2	0	0	1	0	0	0	0
13722.58cfa832e4b0c9d6adf6d470	2	0	0	0	0	0	0	0	11	61	4	0	1	475	9784	0	693	1	9	0	0	1	1	4	11	4	18	27	68	238	8802	6	37	111	12	336	0	47	68374	0	3	1	0	1	2	412	0	45	0
13722.58cfa832e4b0c9d6adf6d5a2	215	0	4	0	19	0	2	0	0	0	1	0	0	0	19	0	18	0	0	0	0	1	0	5	0	1	4	0	0	1	0	3	0	0	0	0	0	17	1	1	1	1	2	0	2	0	0	0	0
13722.58cfa830e4b0c9d6adf6c2a2	11	0	1	0	0	0	3	0	0	0	0	0	0	0	2	0	1	0	2	0	0	2	2	0	1	0	1	0	0	0	0	0	0	0	0	0	0	1	1	0	0	0	1	0	1	1	0	0	0
13722.58cfa82ee4b0c9d6adf6af1a	0	0	0	0	0	0	0	0	0	0	0	0	0	0	4	0	1	0	0	0	0	0	0	0	2	0	0	0	0	2	1	0	0	0	0	0	0	8	3	0	0	0	0	0	0	0	0	0	0
13722.58cfa830e4b0c9d6adf6bca2	34	0	0	1	0	0	0	0	0	0	1	0	0	0	10	0	3	0	1	0	0	1	0	0	4	0	7	0	0	1	0	1	0	3	0	0	0	3	278	0	0	0	1	0	2	0	0	0	0
13722.58cfa832e4b0c9d6adf6d1f0	4	0	0	3	0	0	0	0	0	0	0	0	0	0	0	0	1	0	0	0	0	0	0	0	9	0	1	0	0	0	0	0	0	0	0	0	0	5	0	0	0	0	0	0	0	0	0	0	0
13722.58cfa82ee4b0c9d6adf6abab	22	1	76	0	6	1	8	1	0	0	0	0	3	0	3	0	5	0	1	0	0	0	0	0	7	0	1	0	0	0	0	0	0	0	0	0	0	0	2	0	0	0	0	2	1	1	0	0	0
13722.58cfa82ee4b0c9d6adf6b071	6	0	0	1	8	2	0	0	0	0	0	0	0	0	1	0	0	0	0	0	0	0	0	0	1	1	1	0	0	0	0	0	0	0	0	0	0	2	0	1	0	0	0	0	0	0	0	0	0
13722.58cfa832e4b0c9d6adf6ce7c	10	0	0	0	0	2	1	0	0	0	0	0	0	0	1	0	2	0	0	0	0	1	0	3	0	0	8	0	0	0	0	0	0	0	0	0	0	0	0	2	0	0	0	0	1	0	0	0	0
13722.58cfa832e4b0c9d6adf6d58e	60	0	0	0	2	0	1	0	0	0	4	0	0	0	26	0	5	0	0	0	0	0	0	2	1	0	1	0	0	0	0	0	0	0	0	0	0	9	3	0	0	1	2	5	3	0	0	0	0
13722.58cfa82ee4b0c9d6adf6abe7	131	0	0	0	1	0	0	1	0	0	0	0	0	0	0	0	0	0	1	0	0	0	0	0	0	0	2	0	0	0	0	0	0	0	0	0	0	1	0	0	0	0	0	0	0	0	0	0	0
13722.58cfa832e4b0c9d6adf6d2c4	11	0	0	0	0	0	0	0	0	0	0	0	0	0	1	0	0	0	7	0	0	31	0	0	3	0	13	0	0	0	0	0	0	0	0	0	0	1	0	0	0	2	0	0	1	0	0	0	0
13722.58cfa830e4b0c9d6adf6bc4a	6	0	0	0	0	0	0	0	0	0	0	0	0	0	2	0	0	0	0	0	0	0	0	0	1	0	0	0	0	0	0	1	0	0	0	0	0	10	1	0	0	0	0	0	0	0	0	0	0
13722.58cfa830e4b0c9d6adf6bed5	37	1	0	0	1	0	0	0	0	0	0	0	0	2	7	0	7	0	0	0	0	0	0	3	0	0	4	0	0	2	0	1	0	0	0	0	0	75	10	0	0	1	0	0	0	5	0	0	0
13722.58cfa831e4b0c9d6adf6c3e3	37	0	0	0	0	0	2	0	0	0	0	0	0	0	4	0	2	0	8	0	0	1	0	1	1	1	9	0	0	0	0	0	0	0	1	0	0	3	2	0	0	2	2	0	6	0	0	0	0
13722.58cfa831e4b0c9d6adf6c470	5	0	1	8	0	0	1	0	0	0	39	0	0	12	436	0	2	0	0	0	0	0	11	3	12	1	13	36	0	85	5100	3	97	58	26	27	1	4089	51118	0	2	1	0	39	0	112	0	184	0
13722.58cfa82ee4b0c9d6adf6ad1f	7	0	49	0	0	0	0	0	0	0	75	0	8	0	5087	0	73	0	17	2	0	0	3	11	16	11	284	3	1	12	5	75	0	5	298	6	10	48150	180	3	1	2	1	218	3	1	0	0	2
13722.58cfa832e4b0c9d6adf6d2d4	18	0	0	0	0	0	1	0	4	0	0	0	0	0	4	2	1	0	1	0	0	8	0	1	0	0	4	0	0	0	0	1	0	0	4	0	0	41	5	8	1	40	10	1	63	0	0	0	1
13722.58cfa830e4b0c9d6adf6be22	85	0	2	0	0	1	1	0	0	0	5	0	0	0	270	0	348	0	1	0	2	3	0	257	14	1	11	0	0	0	0	42	0	0	4	0	0	166	3	0	0	4	5	2	12	0	0	0	0
13722.58cfa832e4b0c9d6adf6d30e	9	0	0	0	0	0	1	0	0	0	0	0	0	0	3	0	6	0	0	0	1	0	0	4	1	0	0	0	0	0	0	1	0	0	0	1	0	0	0	0	0	1	2	0	4	0	0	0	0
13722.58cfa82fe4b0c9d6adf6b89b	7	0	0	0	0	1	0	0	1	1	3	0	4	23	2805	0	88	1	26	0	0	2	0	9	15	6	15	2	82	8706	5803	91	792	135	1578	686	3	1878	48667	0	1	4	2	83	2	43	0	64	1
13722.58cfa832e4b0c9d6adf6d48a	5	0	0	0	0	0	1	0	0	0	0	0	0	0	1	0	1	0	0	0	1	0	1	0	2	0	0	0	0	21	490	1	10	9	0	4	0	7	1820	0	1	0	1	0	2	36	0	3	0
13722.58cfa831e4b0c9d6adf6c6c6	3	0	0	1	1	0	5	0	5	0	157931	1	10701	3	140489	17	53581	27	13	1	24	10	4	154698	54	11	96	14	12	88	37	1104	8	30	11852	13	17	47270	3992	15	30	5	25	7313	48	2	7	3	18
13722.58cfa830e4b0c9d6adf6bcb3	78	0	0	0	0	0	0	0	0	0	1	0	0	0	1	0	2	0	0	0	0	0	0	0	2	0	1	0	0	0	0	1	0	0	0	1	0	1	2	2	0	7	3	0	14	0	0	0	0
13722.58cfa82fe4b0c9d6adf6b691	1	0	0	0	0	0	0	0	0	0	0	0	0	0	0	0	0	0	0	0	0	0	0	0	1	0	1	0	0	1	0	0	0	0	0	0	0	1	1	0	0	1	0	0	0	0	0	0	0
13722.58cfa82fe4b0c9d6adf6ba25	75	0	5	0	0	0	0	0	0	0	1	0	1	0	8	0	7	0	0	0	0	0	0	3	0	0	2	0	0	0	0	1	0	0	1	0	0	17	1	0	0	0	0	0	4	0	0	0	0
13722.58cfa831e4b0c9d6adf6c9db	6	0	0	0	1	0	2	0	0	0	2	0	1	1	77	0	0	0	214	0	0	0	0	1	17	1	75	0	8	33	8	1	0	0	3	4	2	19	97	0	0	1	0	0	0	7	3	88	2
13722.58cfa832e4b0c9d6adf6d1b2	20	0	0	1	0	0	0	0	0	0	0	0	0	0	0	0	0	0	0	0	0	0	0	0	4	0	1	0	0	0	0	0	0	0	0	0	0	0	2	0	1	0	0	0	1	0	0	0	0
13722.58cfa82fe4b0c9d6adf6b408	20	0	0	0	0	1	0	0	0	0	2	0	0	1	0	0	1	0	0	0	0	0	0	1	0	0	0	0	0	9	0	0	0	0	0	0	0	3	11	0	0	3	2	0	3	0	0	1	0
13722.58cfa832e4b0c9d6adf6ce6c	6	0	2	1	1	0	0	0	0	0	0	0	1	0	0	0	0	0	0	0	0	1	0	0	6	0	5	0	0	0	0	0	0	0	0	0	0	2	1	0	0	0	0	0	0	0	0	0	0
13722.58cfa832e4b0c9d6adf6d0d8	7	0	0	0	0	0	0	0	0	0	0	0	0	0	0	0	3	0	1	0	0	1	0	1	1	1	2	0	0	0	0	0	0	0	0	0	0	0	1	1	0	0	0	0	1	0	0	0	0
13722.58cfa82ee4b0c9d6adf6ad25	53	0	0	0	0	0	5	0	0	0	0	0	0	0	0	0	0	0	0	0	0	0	1	0	1	1	2	0	0	1	0	0	0	0	0	0	0	0	1	0	0	0	0	0	0	0	0	0	0
13722.58cfa832e4b0c9d6adf6d437	6	0	0	0	0	11	1	0	0	0	0	0	1	0	7	0	1	0	3	0	0	0	0	5	1	1	4	0	0	3	2	1	1	0	0	1	0	11	159	2	0	8	4	0	19	4	0	0	1
13722.58cfa832e4b0c9d6adf6d2fc	9	0	4	0	0	0	0	0	0	0	0	0	0	0	1	0	1	0	0	0	0	1	0	1	0	0	2	0	0	0	0	0	0	0	0	0	0	0	0	0	0	1	0	0	1	0	0	0	0
13722.58cfa82ee4b0c9d6adf6b028	1	0	0	0	0	0	0	0	0	0	0	0	0	0	0	0	1	0	0	0	0	0	0	0	0	1	1	0	0	0	7	0	0	0	0	0	0	0	9	1	0	0	0	0	0	2	0	1	0
13722.58cfa830e4b0c9d6adf6c1c8	6	0	0	0	0	0	1	0	0	0	0	0	0	0	0	0	0	0	0	0	0	0	1	2	1	2	290	0	0	0	0	0	0	0	1	0	0	4	0	0	0	0	1	0	2	0	0	0	0
13722.58cfa832e4b0c9d6adf6ce3a	37	0	0	0	0	0	0	0	0	0	0	0	0	0	21	0	10	0	0	0	0	1	0	2	1	0	3	0	0	0	0	0	0	0	0	0	0	41	2	0	0	1	1	1	2	0	0	0	0
13722.58cfa831e4b0c9d6adf6c9ca	3	0	0	0	0	0	0	0	0	0	0	0	1	0	4	0	8	0	1	0	0	2	0	1	1	0	5	0	0	0	0	1	0	0	0	0	0	8	0	0	0	0	3	1	0	0	0	0	0
13722.58cfa82ee4b0c9d6adf6aedb	6	0	0	1	1	0	1	0	0	0	0	0	0	0	0	0	0	0	0	0	0	0	0	0	0	2	17	0	0	0	0	0	0	0	0	0	0	0	0	0	0	0	0	0	0	0	0	0	0
13722.58cfa832e4b0c9d6adf6d59a	33	0	2	0	0	0	1	0	0	0	1	0	0	0	7	0	4	0	0	0	0	0	0	2	1	0	4	0	0	0	0	1	0	0	0	0	0	5	0	0	0	0	2	0	0	0	0	1	1
13722.58cfa831e4b0c9d6adf6c8b8	1	0	1	1	0	0	0	0	0	0	0	0	0	0	0	0	1	0	0	0	0	0	0	0	0	0	5	0	0	0	0	0	0	0	0	0	0	0	3	0	0	0	0	0	0	1	0	0	0
13722.58cfa831e4b0c9d6adf6cbe9	319	0	0	0	0	0	1	0	0	0	0	0	0	0	4	0	1	0	0	0	0	0	0	1	1	0	2	0	0	0	0	0	0	0	1	0	0	2	0	0	0	2	0	1	3	0	0	0	0
13722.58cfa831e4b0c9d6adf6cc38	15	0	0	0	0	0	0	0	0	0	0	0	0	0	2	0	2	0	0	0	0	1	0	1	1	0	0	0	0	1	0	0	0	0	0	0	0	0	0	0	0	0	0	0	4	0	0	0	0
13722.58cfa832e4b0c9d6adf6d33a	6	0	0	0	0	0	0	0	0	0	2	0	0	0	1	0	0	0	0	0	0	0	0	0	0	0	1	0	0	0	0	0	0	0	0	0	0	1	0	1	0	0	1	0	0	0	0	0	0
13722.58cfa831e4b0c9d6adf6c977	8	0	1	0	1	0	0	0	0	0	0	0	0	0	1	0	1	0	0	0	0	0	0	1	0	0	1	0	0	0	0	0	0	0	0	1	0	1	2	1	0	0	0	0	2	0	0	0	0
13722.58cfa832e4b0c9d6adf6d320	21	0	3	0	1	0	2	0	0	0	0	0	0	0	4	0	6	0	0	0	0	0	0	3	1	1	7	0	0	1	1	2	0	0	0	0	0	7	1	0	0	0	0	0	3	0	0	0	0
13722.58cfa82ee4b0c9d6adf6b0f2	0	0	0	0	3	0	0	0	0	0	0	0	0	0	0	0	0	0	0	0	0	0	0	0	0	0	0	0	0	0	0	0	0	0	0	0	0	0	0	0	0	0	0	0	0	0	0	0	0
13722.58cfa831e4b0c9d6adf6c3be	5	0	0	0	0	0	0	0	0	0	0	0	1	0	0	0	3	0	2	0	0	3	0	3	0	1	49	0	0	0	0	0	0	0	1	0	0	4	0	0	0	0	0	0	3	0	0	0	0
13722.58cfa831e4b0c9d6adf6cde4	83	0	1	0	0	2	4	0	0	0	1	0	0	0	5	0	1	0	0	0	0	0	0	1	0	0	1	0	0	0	0	1	0	0	1	0	0	4	0	0	0	4	1	0	3	1	0	0	0
13722.58cfa82ee4b0c9d6adf6ae5a	3	0	2	0	0	0	0	0	0	0	0	0	4	0	92	2	14	0	0	0	1	0	0	8	0	0	8	0	1	1	0	1	0	0	2	1	0	101	4	0	0	0	0	1	1	1	0	0	0
13722.58cfa832e4b0c9d6adf6d433	6	0	0	0	0	2	0	0	0	0	2	0	0	1	69428	2	25	2	1	0	0	0	0	2	2	0	3	13	3	113	295	0	17	7	193	12	0	5	58285	1	3	2	3	6127	2	14	1	2	0
13722.58cfa832e4b0c9d6adf6d5ad	17	0	0	0	0	1	1	0	0	0	0	0	0	0	4	0	4	0	0	0	0	1	0	2	3	0	2	0	0	1	0	1	0	0	0	0	0	1	2	0	0	0	2	0	0	0	0	0	0
13722.58cfa82fe4b0c9d6adf6b80a	2	0	1	1	0	0	2	0	0	0	0	0	0	1	1	0	1	1	0	0	0	0	0	0	0	0	0	0	0	4	2	0	0	0	1	0	0	3	2	1	0	1	0	0	3	0	0	0	0
13722.58cfa830e4b0c9d6adf6c1ae	182	0	0	0	1	3	0	0	0	0	1	0	0	0	4	0	6	0	0	0	0	0	0	2	1	0	3	0	0	0	0	2	0	0	1	0	0	10	0	2	1	20	9	1	57	0	0	0	0
13722.58cfa82ee4b0c9d6adf6ad12	12	0	1	0	2	2	3	0	0	0	0	0	0	0	0	0	0	0	0	0	0	0	0	1	0	0	5	0	0	0	0	0	0	0	0	0	0	3	0	0	0	2	1	0	1	0	0	0	0
13722.58cfa831e4b0c9d6adf6c9a2	60	0	7	0	0	0	1	0	0	0	2	0	1	0	44	0	19	0	3	0	0	0	0	5	3	0	2	0	0	0	0	6	0	0	0	0	0	7	0	0	0	5	6	1	10	0	0	0	0
13722.58cfa832e4b0c9d6adf6d317	6	0	0	0	0	0	0	0	0	0	0	0	0	0	1	0	0	0	0	0	0	0	0	0	1	0	0	0	0	0	0	0	0	0	0	0	0	0	0	1	0	1	0	0	1	0	0	0	0
13722.58cfa830e4b0c9d6adf6c00e	15	0	0	1	0	0	0	0	0	0	1	0	0	0	6	0	11	0	0	0	0	0	0	2	0	0	4	0	0	0	0	0	0	0	4	0	0	4	23	0	0	4	0	5	0	0	0	0	0
13722.58cfa830e4b0c9d6adf6c000	73	0	0	0	0	1	5	0	0	0	9	0	0	0	31	0	23	0	1	0	0	1	0	10	0	0	2	0	0	0	1	8	0	0	1	0	0	61	2	0	0	4	2	5	1	0	0	0	0
13722.58cfa830e4b0c9d6adf6c15e	1	0	33	0	0	0	0	0	1	0	3	0	1	1	368	0	13	0	0	0	1	0	0	6	0	1	1	0	2	9	4	1	0	3	3	1	0	60	62	0	0	0	1	2	1	0	0	0	0
13722.58cfa82ee4b0c9d6adf6aec4	0	0	0	0	0	1	0	0	0	0	0	0	0	0	0	0	0	0	0	0	0	0	0	0	2	0	6	0	0	1	0	0	0	0	0	0	0	0	0	0	0	0	1	0	0	0	0	0	0
13722.58cfa832e4b0c9d6adf6d517	19	0	2	1	0	0	2	0	0	0	67	0	1	0	77	0	43	0	3	0	0	0	0	34	1	0	7	0	0	0	0	4	0	0	0	0	0	104	1	0	0	1	0	1	1	0	0	0	0
13722.58cfa832e4b0c9d6adf6d334	9	0	20	0	1	0	5	0	0	0	1	0	0	1	3	0	4	0	0	0	0	0	0	2	0	4	18	0	0	0	0	0	0	0	0	0	0	4	2	0	0	2	2	0	1	0	0	0	0
13722.58cfa831e4b0c9d6adf6c8f4	3	0	0	0	1	0	1	0	1	0	159331	13	109	23	826346	74	42190	56	48	0	192	1	22	311685	104	8	161	99	49	249	71	124903	7	73	8540	147	260	79346	1456	8	7	52	26	15466	76	18	6	1	13
13722.58cfa830e4b0c9d6adf6c1d6	10	0	1	0	0	0	0	0	0	0	0	0	0	0	6	0	20	0	0	0	0	1	0	8	3	0	1	0	0	0	1	0	0	0	0	0	0	14	5	0	1	2	2	0	4	0	0	0	0
13722.58cfa831e4b0c9d6adf6c3a6	7	0	0	0	0	0	0	0	0	0	0	0	0	0	3	0	2	0	2	0	0	0	0	4	0	0	5	0	0	0	0	0	0	0	0	0	0	0	0	0	0	0	1	0	3	0	0	0	0
13722.58cfa82ee4b0c9d6adf6aff6	1	0	0	0	0	0	0	0	0	0	0	0	0	0	0	0	0	0	1	0	0	0	0	0	0	1	3	0	0	0	0	0	0	0	0	0	0	0	1	0	0	0	1	0	0	1	0	0	0
13722.58cfa832e4b0c9d6adf6d2fa	14	0	0	0	0	0	0	0	0	0	1	0	0	0	0	0	1	0	1	0	0	0	0	5	1	3	4	0	0	0	0	0	0	0	0	0	0	0	0	1	0	2	0	0	1	0	0	0	0
13722.58cfa82ee4b0c9d6adf6ad1c	2	0	0	0	0	1	2	0	0	0	0	0	0	0	0	0	0	0	0	0	0	0	0	0	0	0	0	0	0	0	0	0	0	0	0	0	0	0	0	0	0	0	0	0	0	0	0	0	0
13722.58cfa832e4b0c9d6adf6d59c	240	0	0	3	0	1	1	0	0	0	16	0	0	2	30	0	79	0	2	0	0	1	0	8	0	0	7	0	0	1	0	3	0	0	0	0	0	60	2	0	0	3	3	0	8	0	0	0	0
13722.58cfa82de4b0c9d6adf6a5a8	725	0	4	6	1	1	4	0	0	0	1	2	1	0	21	0	6	1	0	0	0	0	0	3	3	1	6	0	0	0	0	0	0	1	3	0	0	50	0	0	0	6	4	0	35	0	0	0	0
13722.58cfa82de4b0c9d6adf6a464	308	1	2	0	1	0	0	0	0	0	1	0	0	0	50	0	3	0	0	0	0	3	0	8	0	0	1	0	0	1	0	4	1	0	3	0	0	39	8	0	0	3	1	0	42	0	0	0	0
13722.58cfa831e4b0c9d6adf6c70a	3	0	31	5	1	0	0	0	0	1	1630	0	2357	1	9283	1	1567	1	1	2	4	1	0	2606	13	4	14	23	11	56	8	1913	4	9	180	2	8	4857	87	17	11	295	36	4512	60	1	2	0	5
13722.58cfa82de4b0c9d6adf6a5c6	19	0	0	0	0	0	3	0	0	0	0	0	0	0	1	0	0	0	0	0	0	0	0	0	0	0	0	0	0	0	0	0	0	0	1	0	0	13	0	0	0	0	0	0	0	0	0	0	0
13722.58cfa82ee4b0c9d6adf6ae7f	29	0	0	0	1	209	17	0	0	0	0	0	0	0	0	0	0	0	0	0	0	1	0	0	0	0	13	0	0	0	0	0	0	0	0	0	0	0	0	0	0	2	0	0	4	0	0	0	0
13722.58cfa830e4b0c9d6adf6bf02	9	0	2	122652	0	0	6	0	0	0	0	0	0	0	1	0	0	0	5	0	0	0	0	0	2	0	12	0	0	0	0	0	0	0	1	0	0	16	0	0	0	0	0	0	1	0	0	3	0
13722.58cfa82ee4b0c9d6adf6ada6	1	0	0	1	0	0	0	0	0	0	0	0	0	0	0	0	0	0	0	0	0	0	0	0	0	0	0	0	0	0	0	0	0	0	0	0	0	0	0	0	0	0	0	0	1	0	0	0	0
13722.58cfa82fe4b0c9d6adf6b741	2	0	1	0	0	0	1	0	0	0	0	0	0	0	1	0	1	0	0	0	0	0	0	1	7	0	5	0	0	0	0	0	0	0	0	0	0	2	1	0	0	1	0	0	0	1	0	0	0
13722.58cfa82ee4b0c9d6adf6acc0	0	0	0	0	1	0	0	0	0	0	0	0	0	0	1	0	0	0	0	0	0	0	0	0	0	1	0	0	0	0	0	0	0	0	0	0	0	0	1	0	0	0	0	0	0	0	0	0	0
13722.58cfa82ee4b0c9d6adf6aa8e	5	0	0	0	0	0	1	0	0	0	0	0	0	0	1	0	0	0	0	0	0	0	0	0	4	1	1	0	0	0	0	0	0	0	0	0	0	2	0	0	0	0	1	0	1	0	0	0	0
13722.58cfa82ee4b0c9d6adf6ab72	7	0	0	0	0	0	1	0	0	0	0	0	0	0	0	0	0	0	0	0	0	1	0	0	0	0	1	0	0	0	0	0	0	0	0	0	0	1	0	0	0	0	1	0	0	0	0	0	0
13722.58cfa830e4b0c9d6adf6bc3e	14	0	0	3	0	0	1	0	1	1	1	0	5	145	1859	0	496	0	1	0	1	0	1	6	4	0	12	4	9	89	181	0	29	209	143	25	1	85	33274	0	1	2	1	23	2	55	15	87	1
13722.58cfa830e4b0c9d6adf6bbe0	17	0	0	0	0	0	1	0	0	0	0	0	0	0	1	0	1	0	0	0	0	0	0	0	1	1	1	0	0	0	0	0	0	0	1	0	0	0	0	0	0	0	1	0	1	0	0	0	0
13722.58cfa82ee4b0c9d6adf6b095	8	0	0	0	2	0	0	0	0	0	1	0	0	0	12	0	4	0	1	0	0	0	0	7	5	1	15	0	0	0	0	1	0	0	0	0	0	25	0	0	0	1	0	3	4	0	0	0	0
13722.58cfa82ee4b0c9d6adf6a9aa	2	0	0	1	0	0	0	0	0	0	0	0	0	0	0	0	0	0	0	0	0	1	0	0	1	0	1	0	0	0	0	0	0	0	0	0	0	0	0	0	0	0	0	0	0	0	0	0	0
13722.58cfa82fe4b0c9d6adf6b909	5	0	0	0	0	0	4	0	0	0	3	0	2	0	1	0	0	0	0	0	0	0	0	1	0	1	0	0	0	0	0	1	0	0	0	0	0	0	13	0	0	0	0	0	0	0	0	0	6
13722.58cfa82ee4b0c9d6adf6ad53	10	0	0	0	0	0	0	0	0	0	0	0	0	0	0	0	0	0	0	0	0	0	0	0	0	0	0	0	0	0	0	0	0	0	0	0	0	0	0	0	0	0	0	0	0	0	0	0	0
13722.58cfa82ee4b0c9d6adf6a8f2	3	0	0	0	0	0	1	0	0	0	0	0	0	0	0	0	0	0	0	0	0	0	0	0	2	0	1	0	0	0	0	0	0	0	0	0	0	0	0	0	0	0	0	0	1	0	0	0	0
13722.58cfa83ce4b0c9d6adf72ea2	64	0	2	3	0	0	1	0	0	0	1	0	0	0	3	0	3	0	0	0	0	0	1	6	2	0	5	0	0	1	0	1	0	0	3	0	0	16	2	3	0	1	2	0	9	0	0	0	0
13722.58cfa82de4b0c9d6adf6a4b8	89	0	0	112	1	0	0	0	0	0	0	0	0	0	6	0	5	1	1	0	0	0	0	2	0	0	3	0	0	0	0	0	0	0	0	0	0	10	1	0	0	3	1	0	1	0	0	0	0
13722.58cfa82ee4b0c9d6adf6a934	2	0	0	0	0	0	0	0	0	0	0	0	0	0	1	0	0	0	0	0	0	0	0	0	2	0	3	0	0	0	0	0	0	0	0	0	0	0	0	0	0	0	0	0	0	0	0	0	0
13722.58cfa82de4b0c9d6adf6a63a	74	0	0	1	0	0	0	0	0	0	0	0	0	0	16	0	4	0	2	1	0	1	1	7	1	1	2	0	0	0	0	0	0	0	2	0	0	12	3	0	0	1	3	0	11	0	0	0	0
13722.58cfa82de4b0c9d6adf6a444	42	0	0	1	0	0	0	0	0	0	0	0	0	0	0	0	1	0	0	0	0	1	0	0	2	0	0	0	1	0	0	0	0	0	0	0	0	1	0	0	0	1	0	0	2	0	0	0	0
13722.58cfa82de4b0c9d6adf6a766	16	0	0	4	0	0	1	0	0	0	0	0	0	0	2	0	0	0	1	0	0	0	0	0	1	3	7	0	0	0	0	0	0	0	0	0	0	0	2	0	0	0	0	0	2	0	0	0	0
13722.58cfa82ee4b0c9d6adf6aaee	54	0	1	1	0	2	2	0	0	0	0	105	3	0	0	0	0	0	5	0	0	0	0	0	2	0	25	0	0	1	0	0	0	0	0	0	0	1	1	0	0	0	0	0	1	0	0	0	0
13722.58cfa82ee4b0c9d6adf6a884	1	0	0	0	0	0	0	0	0	0	0	0	0	0	0	0	0	0	0	0	0	0	0	0	6	0	0	0	0	0	0	0	0	0	0	0	0	0	0	0	0	0	0	0	0	0	0	0	0
13722.58cfa82ee4b0c9d6adf6adbe	18	0	0	0	0	0	1	0	0	0	4	0	0	0	211	0	17	0	0	0	1	0	0	47	1	0	1	1	0	1	2	16	0	0	5	0	1	566	12	1	0	0	0	3	0	0	0	0	1
13722.58cfa831e4b0c9d6adf6c442	7	0	3	126484	0	0	5	0	0	0	0	0	1	0	2	0	0	0	0	0	0	0	0	0	1	0	5	0	0	0	0	0	0	0	1	0	0	17	0	0	0	0	0	0	0	0	0	0	0
13722.58cfa82ee4b0c9d6adf6a967	3	0	0	0	0	0	0	0	0	0	0	0	0	0	0	0	0	0	0	0	0	0	0	0	1	0	2	1	0	0	0	0	1	0	0	0	0	1	4	0	0	0	0	0	0	1	0	0	0
13722.58cfa82fe4b0c9d6adf6b45e	0	0	0	0	199	0	0	0	0	0	0	0	0	0	0	0	0	0	0	0	0	0	0	0	0	0	1	0	0	0	0	0	0	0	0	0	0	0	0	0	0	0	0	0	0	0	0	0	0
13722.58cfa82de4b0c9d6adf6a47e	38	0	1	0	0	0	3	0	1	0	0	0	0	0	2	0	0	0	1	0	0	0	0	1	1	0	8	0	0	0	0	0	0	0	2	0	0	7	0	0	0	0	0	0	6	0	0	0	0
13722.58cfa830e4b0c9d6adf6bef0	5	0	1	83146	0	0	4	0	0	0	0	0	0	0	1	0	1	0	1	0	0	0	0	0	1	0	2	0	0	0	0	0	0	0	0	0	0	3	0	0	0	1	0	1	2	0	0	0	0
13722.58cfa83ce4b0c9d6adf72f14	254	0	18	0	0	1	4	0	1	1	6	0	1	1	23	0	3	0	1	0	0	3	3	8	116	54	268	0	0	1	2	0	0	0	2	0	0	25	8	8	0	11	12	0	157	0	0	0	0
13722.58cfa82de4b0c9d6adf6a732	10	0	0	0	2	0	0	0	0	0	0	0	0	0	1	0	0	0	0	0	0	0	0	0	0	0	2	0	0	0	0	0	0	0	0	0	0	0	0	0	0	0	0	0	0	0	0	0	0
13722.58cfa82ee4b0c9d6adf6af36	10	0	0	0	1	0	0	0	0	0	0	0	0	0	0	0	0	0	0	0	0	0	0	0	2	1	14	0	0	0	0	0	0	0	1	0	0	0	0	0	0	0	0	0	0	0	0	0	0
13722.58cfa82ee4b0c9d6adf6ac19	6	0	1	0	1	1	1	0	0	0	0	0	0	0	1	0	1	0	0	0	0	0	0	4	86	4	23	0	0	1	0	0	0	0	0	1	0	18	0	0	0	0	0	0	1	0	0	0	0
13722.58cfa83ce4b0c9d6adf72f72	32	0	2	99421	1	0	5	0	0	0	0	0	0	0	1	0	0	2	1	0	0	0	0	2	11	0	7	0	0	0	0	0	0	0	0	0	0	4	1	0	0	0	3	0	3	0	0	0	0
13722.58cfa82ee4b0c9d6adf6aa96	1	0	0	0	0	0	0	0	0	0	0	0	0	0	0	0	0	0	0	0	0	1	6	0	9	0	12	0	0	1	0	0	0	0	0	0	0	0	1	0	0	0	0	0	0	0	0	0	0
13722.58cfa82de4b0c9d6adf6a642	12	0	1	3	2	1	0	0	0	0	0	0	0	0	2	0	0	0	6	0	0	1	1	1	8	0	3	0	0	0	0	0	0	0	0	0	0	2	0	0	0	1	1	0	3	0	0	0	0
13722.58cfa82ee4b0c9d6adf6a8d7	29	0	0	0	0	0	3	0	0	0	0	0	0	0	0	0	0	0	0	0	1	0	0	0	1	0	2	0	0	0	0	0	0	0	0	0	0	1	0	0	0	0	0	0	2	0	0	0	0
13722.58cfa82ee4b0c9d6adf6a946	1	0	0	0	0	117	3	1	0	0	0	0	0	0	0	0	0	0	1	0	0	1	0	0	0	0	5	0	0	0	0	0	0	0	0	0	0	3	0	0	0	2	0	1	0	0	0	0	0
13722.58cfa830e4b0c9d6adf6bdad	4	0	0	3	6	0	0	0	0	0	1	0	0	0	2	0	1	0	0	0	0	0	0	0	7	0	3	0	4	40	107	0	4	10	198	0	0	26	1528	2	0	1	3	6	3	6	0	2	0
13722.58cfa82de4b0c9d6adf6a56a	1388	0	2	2	1	0	13	0	0	0	5	1	0	1	41	0	16	1	11	0	0	1	1	17	2	0	17	0	0	1	1	3	0	0	10	0	0	50	4	5	0	34	10	3	73	0	0	0	1
13722.58cfa830e4b0c9d6adf6c2d1	68	0	11	116934	1	0	4	0	0	0	2	0	0	0	3	0	12	0	2	0	0	10	0	7	2	2	47	0	0	1	1	2	0	0	12	0	0	16	5	32	0	46	31	1	127	0	0	0	0
13722.58cfa83ce4b0c9d6adf730ba	173	0	0	1	0	0	0	0	0	0	5	1	0	0	56	1	21	1	0	0	0	0	0	14	2	0	7	0	0	1	0	1	0	0	4	0	1	143	0	1	0	0	2	0	2	0	0	0	1
13722.58cfa82de4b0c9d6adf6a4b4	2030	22	56	16	0	8	7	0	0	0	8	0	5	4	83	9	59	104	9	2	0	14	2	29	5	14	32	0	0	3	4	3	2	5	6	0	0	128	175	1	3	23	21	3	79	1	10	1	0
13722.58cfa83ce4b0c9d6adf72e9c	741	0	2	2	0	0	3	0	0	0	4	0	1	0	33	0	6	0	1	0	0	0	3	8	4	2	10	0	0	1	1	1	0	1	2	0	0	111	5	0	1	14	6	2	25	0	0	1	0
13722.58cfa82ee4b0c9d6adf6aa42	10	0	0	2	0	1	1	0	0	0	0	0	0	0	0	0	0	0	0	0	0	0	0	1	15	0	6	0	0	0	0	0	0	0	0	0	0	0	0	0	0	1	0	0	0	0	0	0	0
13722.58cfa82ee4b0c9d6adf6ab9a	8	0	0	0	1	0	3	0	0	0	0	1	2	0	2	0	2	0	1	0	0	0	3	0	23	1	7	0	0	1	0	0	0	0	0	0	0	16	1	0	0	0	1	0	0	0	0	0	0
13722.58cfa82de4b0c9d6adf6a588	94	0	0	0	0	45	1	0	0	0	1	0	0	0	7	0	9	0	0	4	0	1	0	3	0	0	12	0	0	0	1	1	0	0	0	0	0	13	4	0	0	10	2	1	9	0	0	0	0
13722.58cfa83ce4b0c9d6adf73128	8	0	0	0	0	0	0	0	0	0	0	0	0	1	1	0	0	0	0	0	0	0	0	0	2	0	1	0	0	0	1	0	0	0	0	0	0	0	11	1	0	1	0	0	1	0	0	1	0
13722.58cfa83ce4b0c9d6adf72f9e	20	0	2	1	2	0	0	0	0	0	2	0	0	0	18	0	8	0	1	0	0	1	0	1	2	0	19	0	0	1	0	0	0	2	0	0	0	20	76	0	0	4	1	0	3	0	2	1	0
13722.58cfa830e4b0c9d6adf6bbd6	5	0	0	3	0	0	0	0	0	0	0	0	0	0	0	0	0	0	0	0	0	0	0	0	3	0	3	0	0	0	0	0	0	0	0	0	0	0	3	0	0	0	0	0	1	0	0	0	0
13722.58cfa82ee4b0c9d6adf6aa22	2	0	0	0	0	0	0	0	0	0	0	0	0	0	0	0	0	0	0	0	0	0	0	0	0	0	0	0	0	0	0	0	0	0	0	0	0	0	0	0	0	0	1	0	0	0	0	0	0
13722.58cfa82ee4b0c9d6adf6aa60	28	0	0	1	1	0	1	0	0	0	0	0	0	0	0	0	0	0	0	0	0	0	0	0	2	0	2	0	0	1	0	0	0	0	0	0	0	1	1	0	0	0	0	0	0	0	0	0	0
13722.58cfa82ee4b0c9d6adf6ad83	3	0	0	0	0	0	0	0	0	0	0	0	0	0	0	0	1	0	1	0	0	0	0	0	0	0	3	0	0	0	0	0	0	0	0	0	0	2	1	0	0	0	0	4	0	0	0	0	0
13722.58cfa82fe4b0c9d6adf6b2a6	28	0	0	2	0	0	0	0	0	0	0	0	0	0	0	0	2	0	1	0	0	0	0	2	0	1	2	0	0	0	0	0	0	0	0	0	0	2	1	0	0	0	0	0	1	0	0	0	0
13722.58cfa83ce4b0c9d6adf72fc8	164	0	0	2	1	0	0	0	0	0	0	0	0	0	8	0	1	0	4	0	0	0	0	2	0	0	2	0	0	1	0	2	0	0	0	0	0	11	4	0	0	1	0	0	18	0	0	0	0
13722.58cfa82de4b0c9d6adf6a6bc	21	0	7	116161	0	1	10	0	0	0	2	0	0	0	3	0	4	1	1	0	0	1	1	7	12	0	33	0	0	0	0	0	0	0	1	0	0	7	1	0	0	1	0	1	2	0	0	0	0
13722.58cfa82de4b0c9d6adf6a69e	107	0	0	6	0	0	79	0	0	2	1011	2136	130	2	531647	27	153	21	194	2	2	9	115	1272	320	69	542	256	150	835	529	1608	343	106	491912	293	258	53943	7180	1491	916	39188	2159	475	5980	66	4	27	167
13722.58cfa82ee4b0c9d6adf6aa35	0	0	0	1	0	0	0	0	0	0	0	0	0	0	1	0	0	0	0	0	0	0	0	0	0	0	1	0	0	0	0	0	0	0	0	0	0	0	1	0	0	0	0	0	0	0	0	0	0
13722.58cfa82ee4b0c9d6adf6a952	2	0	0	3	0	0	1	0	0	0	0	0	0	0	0	0	0	0	0	0	0	0	0	0	0	0	1	0	0	0	0	0	0	0	0	0	0	0	0	0	0	0	0	0	0	0	0	0	0
13722.58cfa82ee4b0c9d6adf6ab40	3	0	0	0	1	0	1	0	0	0	0	0	1	0	8	0	0	0	1	0	0	0	0	0	1	1	3	0	0	1	0	1	0	2	778	0	0	16	2	2	10	45	24	0	37	0	0	0	1
13722.58cfa82ee4b0c9d6adf6a9a8	0	0	0	0	0	0	0	0	0	0	0	0	0	0	0	0	0	0	0	0	0	0	0	0	0	0	2	0	0	0	0	0	0	0	0	0	0	0	0	0	0	0	1	0	1	0	0	0	0
13722.58cfa82ee4b0c9d6adf6a91e	1	0	0	0	0	0	0	0	0	0	0	0	1	0	0	0	8	0	0	0	0	0	0	0	1	2	0	0	0	0	0	0	0	0	0	0	0	1	0	0	0	0	0	0	0	0	0	0	0
13722.58cfa82ee4b0c9d6adf6acb2	3	0	0	0	0	0	1	0	0	0	0	0	1	0	0	0	0	0	0	0	0	0	0	0	0	0	2	0	0	0	0	0	0	0	0	0	0	0	0	0	0	0	0	0	0	0	0	0	0
13722.58cfa82de4b0c9d6adf6a4a6	22	0	0	0	0	1	0	0	0	0	0	0	0	0	0	0	0	0	0	0	0	0	0	2	1	0	3	0	0	0	0	0	0	0	0	0	0	0	0	0	0	0	0	0	1	0	0	0	0
13722.58cfa82ee4b0c9d6adf6ab38	6	0	1	0	0	0	0	0	0	0	0	0	0	0	0	0	0	0	1	0	0	0	0	0	1	1	1	0	0	0	0	0	0	0	0	0	0	0	0	0	0	0	0	0	0	0	0	0	0
13722.58cfa830e4b0c9d6adf6bb68	7	0	0	6	0	0	0	0	0	0	1	0	3	2	2	0	1	0	7	0	1	1	2	6	18	5	15	18	58	199	4754	7	57	42	7	29	11	69	16007	1	0	2	2	0	3	9	0	50	1
13722.58cfa83ce4b0c9d6adf73060	26	0	0	0	0	0	4	0	0	0	0	0	0	0	8	0	0	0	1	0	0	3	0	1	5	0	2	0	0	0	0	1	0	0	0	0	0	7	0	0	0	0	1	1	1	0	0	0	0
13722.58cfa830e4b0c9d6adf6beaf	8	0	0	2	0	1	0	0	0	0	0	0	0	0	0	0	0	0	1	0	0	1	0	2	4	0	6	0	0	0	0	0	0	0	0	0	0	0	0	0	0	0	0	0	0	0	0	0	0
13722.58cfa82de4b0c9d6adf6a796	27	0	0	2	1	1	1	0	0	0	0	0	0	0	1	0	3	0	0	1	0	0	0	1	4	10	46	0	0	0	0	0	0	0	1	0	0	1	1	0	0	0	0	0	1	0	0	0	0
13722.58cfa82ee4b0c9d6adf6afc2	4	0	1	0	0	0	0	0	0	0	0	0	0	0	0	0	0	0	0	0	0	0	0	2	0	0	5	0	0	0	0	0	0	0	0	0	0	2	0	0	0	0	0	0	2	0	0	0	0
13722.58cfa83ce4b0c9d6adf7307f	194	0	0	1	2	0	1	0	0	0	0	0	0	0	5	0	2	0	5	0	0	2	0	2	5	0	10	0	0	1	0	1	0	0	0	0	0	4	0	1	0	2	1	0	4	0	0	0	0
13722.58cfa82ee4b0c9d6adf6b0f8	35	0	0	0	0	0	1	0	0	0	0	0	0	0	0	0	0	0	0	0	0	0	0	5	0	0	1	0	0	0	0	0	0	0	0	0	0	1	0	0	0	0	0	0	0	0	0	0	0
13722.58cfa82ee4b0c9d6adf6aaa4	51	0	0	2	0	0	0	0	0	0	1	0	0	0	0	0	0	0	0	0	0	0	0	1	2	2	4	0	0	0	0	0	0	0	0	0	0	2	0	0	0	0	0	0	0	0	0	0	0
13722.58cfa82fe4b0c9d6adf6b9fc	12	0	0	1	0	1	1	0	0	0	0	0	0	0	1	0	0	0	0	0	0	1	0	0	11	0	3	0	0	2	0	1	0	0	0	0	0	0	0	0	0	0	1	0	2	0	0	1	0
13722.58cfa82ee4b0c9d6adf6aaf2	22	0	0	0	0	0	0	0	0	0	0	0	0	0	0	0	0	0	0	0	0	0	2	0	30	0	9	0	0	0	0	0	0	0	0	0	0	2	0	0	0	0	0	0	0	0	0	0	0
13722.58cfa82de4b0c9d6adf6a57e	5890	0	1	0	1	0	8	0	0	0	48	1	18	0	42	0	32	0	0	0	0	0	0	9	14	1	1	0	0	0	0	8	0	0	5	0	0	122	4	1	0	22	25	9	42	0	0	0	0
13722.58cfa82ee4b0c9d6adf6aa3e	5	0	0	0	0	1	2	0	0	0	0	0	0	0	0	0	0	0	0	0	0	0	0	0	1	0	1	0	0	0	0	0	0	0	0	0	0	0	0	0	0	0	0	0	0	0	0	0	0
13722.58cfa82ee4b0c9d6adf6a8d2	10	0	0	0	0	0	0	0	0	0	0	0	0	0	0	0	0	0	0	0	0	0	0	0	0	0	0	0	0	0	0	0	0	0	0	0	0	1	0	0	0	0	0	0	0	0	0	0	0
13722.58cfa82de4b0c9d6adf6a5b8	8	0	0	0	0	0	0	0	0	0	3	0	0	0	3	0	1	0	0	0	0	0	0	0	0	0	3	0	0	0	0	0	0	0	0	0	0	5	0	0	0	0	0	0	0	0	0	0	0
13722.58cfa830e4b0c9d6adf6bb0c	7	0	0	3	0	0	2	0	0	0	1	0	0	0	1	0	0	0	0	0	0	0	0	4	6	0	0	0	0	0	0	0	0	0	1	0	0	6	5	0	0	1	2	0	4	0	0	0	0
13722.58cfa82ee4b0c9d6adf6adf6	6	0	9628	1	1	0	18	0	2	6	21427	2	51	8	110550	18	118	150	4	0	0	1	4	936	11	8	21	3	4	40	4	268	1	45	12957	2	18	465851	352	27	31	13	22	9153	41	15	3	11	39
13722.58cfa83ce4b0c9d6adf73047	79	1	2	0	0	0	1	0	0	0	4	0	1	0	75	0	80	0	0	0	0	0	0	477	0	0	10	0	0	0	0	1	0	0	1	0	0	159	0	1	0	2	2	0	5	0	0	0	0
13722.58cfa82ee4b0c9d6adf6aa48	31	0	0	1	0	0	0	0	0	0	0	0	0	0	0	0	0	0	0	0	0	0	0	0	0	0	0	0	0	0	0	0	0	0	0	0	0	0	0	0	0	0	1	0	0	0	0	0	0
13722.58cfa82ee4b0c9d6adf6a98e	10	0	0	1	0	0	0	0	0	0	1	0	0	0	1	0	0	0	3	0	0	2	0	1	3	0	3	1	0	0	0	0	0	0	0	0	0	1	1	0	0	1	0	0	0	0	0	0	0
13722.58cfa82ee4b0c9d6adf6afdc	1	0	0	0	0	0	0	0	0	0	0	0	0	0	0	0	0	0	0	0	0	0	0	0	0	0	1	0	0	0	0	0	0	0	0	0	0	0	0	0	0	0	0	0	0	0	0	0	0
13722.58cfa83ce4b0c9d6adf72f43	14	0	0	1	0	0	0	0	0	0	0	0	0	0	0	0	0	0	0	0	0	0	1	0	0	0	1	0	0	1	0	0	0	0	0	0	0	0	1	0	0	0	0	0	0	0	1	0	0
13722.58cfa83ce4b0c9d6adf72f03	196	0	0	2	0	0	1	0	0	0	0	0	0	0	2	0	0	0	0	0	0	0	0	2	0	0	2	0	0	0	0	0	0	0	0	0	0	1	6	1	0	2	1	0	2	0	0	0	0
13722.58cfa82de4b0c9d6adf6a50c	12	0	11	0	0	0	0	0	0	0	1	0	0	0	2	0	0	1	0	0	0	1	0	0	0	0	2	0	0	0	0	0	0	0	0	0	0	1	0	0	0	0	0	1	0	0	0	0	0
13722.58cfa82de4b0c9d6adf6a64a	26	0	0	10	0	0	1	0	0	0	1	1	2	0	4	0	5	40	1	0	0	0	0	1	0	0	1	0	0	1	0	0	0	0	1	0	0	82	3	0	2	1	1	0	8	0	0	0	1
13722.58cfa82ee4b0c9d6adf6a9e5	3	0	0	2	0	0	3	0	0	0	3	0	0	0	1	0	1	0	2	0	0	0	0	0	1	1	1	0	0	0	0	1	0	0	0	0	0	0	0	0	0	1	0	0	2	0	0	0	0
13722.58cfa83ce4b0c9d6adf72ef8	17	0	0	0	0	0	1	0	0	0	0	0	0	0	1	0	0	0	0	0	0	0	0	0	0	0	7	0	0	0	0	0	0	0	1	0	0	3	0	1	0	0	0	1	2	0	0	0	0
13722.58cfa830e4b0c9d6adf6ba78	8	0	0	2	0	0	0	0	0	1	5	0	3	7	3894	0	9	2	2	1	0	1	0	4	6	0	15	43	10	707	763	1	174	236	81	34	0	11496	20816	0	4	0	0	355	1	48	2	14	2
13722.58cfa82ee4b0c9d6adf6afa0	1	0	0	0	7	0	0	0	0	0	0	0	0	0	0	0	0	0	1	0	0	0	0	0	0	0	1	0	0	0	0	0	0	0	0	0	0	1	0	0	0	0	0	0	0	0	0	0	0
13722.58cfa82ee4b0c9d6adf6aa1c	3	0	0	0	0	0	1	1	0	0	0	0	0	0	0	0	0	0	0	0	0	1	0	1	0	0	0	0	0	0	0	0	0	0	0	0	0	0	0	0	0	0	0	0	0	0	0	0	0
13722.58cfa830e4b0c9d6adf6c056	65	0	0	0	0	0	5	0	0	0	3	1	0	0	3	0	5	0	0	0	0	0	0	12	0	0	0	0	0	0	0	1	0	0	4	0	0	18	2	0	0	2	1	0	9	0	0	0	0
13722.58cfa82ee4b0c9d6adf6aa38	16	0	0	1	0	0	0	0	0	0	0	0	0	0	0	0	0	0	15	2	0	3	1	1	11	20	306	0	0	0	1	0	0	1	0	0	0	0	0	0	0	0	0	0	1	0	0	0	0
13722.58cfa82ee4b0c9d6adf6a7cb	7	0	0	0	0	0	0	0	0	0	0	0	0	0	1	0	0	0	6	0	0	0	2	0	11	1	12	0	0	0	0	0	0	0	0	0	0	1	1	0	0	1	0	0	0	0	0	0	1
13722.58cfa82ee4b0c9d6adf6aaaa	49	0	0	0	0	0	14	0	0	0	0	0	0	0	0	0	0	0	0	0	0	0	0	1	0	0	1	0	0	1	0	0	0	0	0	0	0	1	0	0	0	0	1	0	0	0	0	0	0
13722.58cfa82ee4b0c9d6adf6a8b0	0	0	0	0	0	0	0	0	0	0	0	0	0	0	3	0	0	0	1	0	0	0	0	0	0	0	1	0	0	0	0	0	0	0	0	0	0	8	0	0	0	0	0	0	0	0	0	0	0
13722.58cfa832e4b0c9d6adf6d1e8	25	0	0	4	1	1	0	0	0	0	0	0	0	0	0	0	0	0	1	0	0	0	1	2	7	1	3	0	0	0	0	0	0	0	2	0	0	1	3	0	0	1	1	0	0	0	0	0	0
13722.58cfa82de4b0c9d6adf6a4c8	6968	0	3	1	1	5	4	0	0	0	1	0	4	0	14	0	24	77	1	1	0	0	0	12	16	3	10	0	2	3	25	2	3	0	71	1	0	91	1035	6	0	44	51	5	109	0	0	0	2
13722.58cfa82de4b0c9d6adf6a6cf	111	0	0	1	0	1	3	0	0	0	3	0	0	4	14	3	9	1	2	0	0	0	0	3	2	0	36	0	0	10	0	3	0	0	5	0	0	25	9	1	0	5	15	0	17	0	0	0	0
13722.58cfa82de4b0c9d6adf6a50e	102	0	1	0	0	0	0	0	0	0	0	0	0	0	7	0	4	0	1	0	0	0	0	6	0	0	5	0	0	0	0	0	0	0	3	0	0	3	1	0	0	2	0	1	4	0	0	0	0
13722.58cfa82ee4b0c9d6adf6aa9e	33	0	0	0	1	0	2	0	0	0	0	0	0	0	0	0	0	0	0	0	0	3	0	0	0	0	0	0	0	0	0	0	0	0	0	0	0	0	0	0	0	0	0	0	0	0	0	0	0
13722.58cfa82ee4b0c9d6adf6a9a4	3	0	0	0	1	1	0	0	0	0	0	0	0	0	0	0	0	0	0	0	0	0	0	0	1	0	0	0	0	0	0	0	0	0	0	0	0	0	0	0	0	0	0	0	1	0	0	0	0
13722.58cfa82ee4b0c9d6adf6abde	7	0	0	0	0	0	0	0	0	0	0	0	0	0	0	0	0	0	0	0	0	0	0	0	0	0	1	0	0	0	0	0	0	0	0	0	0	3	0	0	0	0	0	0	0	0	0	0	0
13722.58cfa82de4b0c9d6adf6a63e	19	0	0	2	0	0	0	0	0	0	0	0	0	0	0	0	0	0	1	0	0	0	0	0	0	0	8	0	0	0	0	0	0	0	0	0	0	2	0	0	0	0	1	0	1	0	0	0	0
13722.58cfa82de4b0c9d6adf6a43d	32	0	5	9	0	1	0	0	1	0	3	0	1	0	8	0	4	0	1	0	0	48	0	4	0	1	8	0	0	0	0	2	0	0	4	0	0	14	0	0	0	2	1	0	3	0	0	0	0
13722.58cfa82ee4b0c9d6adf6af24	13	0	624	0	0	0	0	0	0	0	29	0	0	0	79	7	27032	44	0	0	0	0	0	15	0	0	3	0	0	0	0	2	0	0	1	1	0	192	0	0	5	0	0	312	10	0	0	0	0
13722.58cfa82ee4b0c9d6adf6ac8e	1	24	0	0	1	0	0	0	0	0	0	0	0	0	0	0	0	0	0	0	0	0	0	0	0	0	1	0	0	0	0	0	0	0	0	0	0	0	0	0	0	0	0	0	0	0	0	0	0
13722.58cfa82de4b0c9d6adf6a48c	31	0	0	4	0	0	0	0	0	0	0	0	0	0	1	0	0	0	2	0	0	1	0	1	1	0	2	0	0	0	1	0	0	0	0	0	0	4	0	0	0	0	0	0	1	0	0	0	0
13722.58cfa82ee4b0c9d6adf6abba	1	0	0	1	1	0	0	0	0	0	0	0	0	0	0	0	0	0	0	0	0	0	0	0	0	0	1	0	0	0	0	0	0	0	0	0	0	1	0	0	0	0	1	0	0	0	0	0	0
13722.58cfa82fe4b0c9d6adf6b2ec	3	0	0	0	0	0	0	0	0	0	0	0	0	0	2	0	2	0	0	0	0	0	0	1	0	0	1	0	0	0	0	0	0	0	0	0	0	1	0	0	0	0	0	0	0	0	0	0	0
13722.58cfa830e4b0c9d6adf6bcc0	3	0	0	3	0	0	0	0	0	0	0	0	0	9	1	0	1	0	0	0	0	0	0	0	3	0	0	0	0	9	5	0	0	1	0	0	0	0	122	0	0	0	0	0	0	0	4	1	0
13722.58cfa830e4b0c9d6adf6ba4e	80	0	0	0	0	0	1	0	0	0	0	0	0	0	3	0	3	0	0	0	0	0	0	2	0	0	2	0	0	0	0	0	0	0	0	0	0	7	0	0	0	0	1	0	1	1	0	0	0
13722.58cfa82de4b0c9d6adf6a65c	253	0	0	4	0	1	1	0	0	0	2	0	0	1	48	0	46	0	1	0	0	15	0	11	1	0	9	0	0	1	1	2	0	0	1	0	0	50	3	0	0	3	3	12	21	0	0	0	0
13722.58cfa83ce4b0c9d6adf72fea	28	0	0	167	0	0	2	0	0	0	0	0	0	0	3	0	1	0	1	0	0	0	0	4	11	0	5	0	0	0	0	1	0	0	1	0	0	5	1	0	1	0	0	0	1	0	0	0	0
13722.58cfa82ee4b0c9d6adf6ac6e	4	0	0	1	0	0	0	0	0	0	0	0	0	0	0	0	0	0	0	0	0	0	0	0	1	0	2	0	0	0	0	0	0	0	0	0	0	0	1	0	0	0	1	0	0	0	0	0	0
13722.58cfa82ee4b0c9d6adf6a900	4	0	0	0	1	0	1	0	0	0	0	0	0	0	1	0	2	0	1	0	0	0	2	2	23	1	11	0	0	0	0	0	0	0	0	0	0	10	1	0	0	3	0	0	9	0	0	0	0
13722.58cfa82ee4b0c9d6adf6a93c	21	0	0	1	0	0	0	0	0	0	0	0	0	0	0	0	0	0	0	0	0	1	0	0	0	0	3	0	0	0	0	0	0	0	0	0	0	0	0	0	0	0	0	0	0	0	0	0	0
13722.58cfa82ee4b0c9d6adf6a980	4	0	0	0	0	0	0	0	0	0	0	0	0	0	0	0	0	0	0	0	0	0	0	0	0	0	1	0	0	0	0	0	0	0	0	0	0	0	0	0	0	0	0	0	0	0	0	0	0
13722.58cfa82de4b0c9d6adf6a5de	221	0	1	1	1	0	1	0	0	0	1	0	0	1	3	0	4	0	4	0	0	0	0	0	0	2	6	0	0	0	1	0	2	0	1	0	0	2	9	2	0	3	2	1	13	0	0	0	0
13722.58cfa82de4b0c9d6adf6a6cc	10	0	0	431	0	0	0	0	0	0	0	0	0	0	5	0	1	0	1	0	0	1	0	1	19	1	3	0	0	0	0	0	0	0	0	0	0	5	1	0	0	0	0	0	2	0	0	0	0
13722.58cfa82de4b0c9d6adf6a658	3578	0	27	4	3	3	12	0	0	0	24	0	1	1	191	0	120	8	55	11	2	17	3	83	9	6	80	0	0	1	2	24	1	3	22	0	3	463	34	2	1	26	27	20	143	0	0	1	1
13722.58cfa82ee4b0c9d6adf6a94d	8	0	0	0	0	0	0	1	0	0	0	0	0	0	0	0	0	0	0	0	0	0	0	0	1	2	9	0	0	0	0	0	0	0	0	0	0	1	0	0	0	0	0	0	1	0	0	0	0
13722.58cfa82ee4b0c9d6adf6aca6	1	0	0	0	2	0	0	0	0	0	0	0	0	0	0	0	0	0	0	0	0	0	0	0	2	2	24	0	0	0	0	0	0	0	0	0	0	0	0	0	0	0	0	0	0	0	0	0	0
13722.58cfa82ee4b0c9d6adf6af02	8	0	0	0	3	0	1	0	0	0	0	0	0	0	1	0	0	0	0	0	0	0	0	4	12	0	0	0	0	0	0	0	0	0	1	0	0	3	0	0	0	0	0	0	0	0	0	0	0
13722.58cfa82ee4b0c9d6adf6ab93	94	0	0	1	0	0	0	0	0	0	0	0	0	0	1	0	0	0	1	0	0	1	0	0	7	0	7	0	0	0	0	1	0	0	0	0	0	2	0	0	0	1	0	0	2	0	0	0	0
13722.58cfa82ee4b0c9d6adf6ac00	1	0	0	0	0	0	0	0	1	0	0	0	0	0	1	0	0	0	0	0	0	0	0	0	0	0	0	0	0	0	0	0	0	0	0	0	0	1	0	0	0	0	0	0	0	0	0	0	0
13722.58cfa83ce4b0c9d6adf72edf	12	0	0	0	0	0	0	0	0	0	0	0	0	0	1	0	0	0	0	0	0	0	0	18	0	0	1	0	0	0	0	0	0	0	0	0	0	2	0	0	0	0	1	0	1	0	0	0	0
13722.58cfa82ee4b0c9d6adf6ac32	3	0	0	0	1	0	0	0	0	0	0	0	0	0	1	0	1	0	0	0	0	0	0	0	1	1	0	0	0	0	0	1	0	0	1	0	0	1	1	0	0	0	0	0	0	0	0	0	0
13722.58cfa830e4b0c9d6adf6bde6	15	0	2	96679	1	0	8	0	0	0	0	0	0	0	0	0	0	0	0	0	0	0	0	0	0	0	6	0	0	0	0	1	0	0	1	0	0	1	0	1	0	0	1	0	2	0	0	0	0
13722.58cfa82de4b0c9d6adf6a678	61	0	88	4	108	1	13	320	0	0	0	0	1	0	7	0	6	0	3	4	0	0	0	2	4	0	45	0	0	0	0	1	0	2	15	1	0	13	21	14	0	8	9	2	13	0	0	0	0
13722.58cfa82de4b0c9d6adf6a6c4	9	0	1	9	0	0	8	0	0	1	75	13	100	15	544806	188	110	15944	11	2	2	1	10	38	48	11	67	24	8	205	87	70	315	4	15864	419	8	108837	445	36	255	134	116	2167	133	33	6	1	34
13722.58cfa82ee4b0c9d6adf6ab26	3	0	0	0	0	0	0	0	0	0	0	0	0	0	0	0	0	0	0	0	0	2	0	0	0	0	0	0	0	0	0	0	0	0	0	0	0	0	0	0	0	0	1	0	0	0	0	0	0
13722.58cfa82ee4b0c9d6adf6ab56	4	0	0	0	0	0	0	0	0	0	0	0	0	0	0	0	0	0	1	0	0	0	0	0	0	1	0	0	0	0	0	0	0	0	0	0	0	1	0	0	0	0	0	0	0	0	0	0	0
13722.58cfa83ce4b0c9d6adf73066	117	0	0	0	0	0	0	0	0	0	13	0	1	0	134	0	4	0	0	0	0	0	0	655	2	0	0	0	2	0	0	5	2	0	20	0	3	2097	16	0	1	0	3	10	3	0	0	0	0
13722.58cfa82de4b0c9d6adf6a5fc	27	0	0	0	0	0	0	0	0	0	0	0	0	0	2	0	1	2	0	0	0	0	0	1	1	0	5	0	0	0	0	0	0	0	1	0	0	22	6	1	0	1	0	0	3	2	0	3	0
13722.58cfa82ee4b0c9d6adf6abeb	3	0	0	0	0	0	1	1	0	0	0	0	0	0	0	0	0	0	0	0	0	0	0	1	0	0	1	0	0	0	0	0	0	0	0	0	0	2	0	0	0	0	0	0	0	0	0	0	0
13722.58cfa831e4b0c9d6adf6c41c	9	0	3	122319	0	0	9	0	0	0	0	0	0	0	0	0	0	0	0	0	0	0	0	1	0	0	7	0	0	0	0	0	0	0	0	0	0	0	0	0	0	1	0	0	0	0	0	1	0
13722.58cfa832e4b0c9d6adf6d36a	0	0	0	1	0	0	0	0	0	0	0	0	0	0	0	0	1	0	0	0	0	0	0	0	7	0	0	0	0	1	0	0	0	0	0	0	0	0	0	0	0	0	0	0	3	0	0	0	0
13722.58cfa82ee4b0c9d6adf6ab08	48	0	0	0	0	0	1	0	0	0	1	0	0	0	0	0	2	0	0	0	0	0	0	1	1	0	2	0	0	0	0	0	0	0	0	0	0	0	1	0	0	0	0	0	0	0	0	0	0
13722.58cfa82ee4b0c9d6adf6abae	50	0	1	1	0	0	0	0	0	0	0	0	0	0	0	0	0	0	0	0	0	1	0	0	0	0	1	0	0	0	0	0	0	0	0	0	0	0	0	0	0	0	0	0	1	0	0	0	0
13722.58cfa831e4b0c9d6adf6c44e	14	0	1	165248	0	0	9	0	0	0	0	0	0	0	1	0	0	0	0	0	0	0	0	0	0	0	3	0	0	0	0	0	0	0	0	0	0	1	0	0	0	0	0	0	0	0	0	1	0
13722.58cfa82de4b0c9d6adf6a471	32	0	0	0	0	0	1	0	1	0	0	0	0	0	2	0	0	0	0	0	0	0	0	0	1	0	3	0	0	0	0	0	0	0	2	0	0	2	1	0	0	0	0	0	2	0	0	0	0
13722.58cfa82ee4b0c9d6adf6a88f	20	0	0	0	1	11	0	0	0	0	0	0	0	0	0	0	0	0	0	0	0	0	0	0	28	0	2	0	0	0	0	1	0	0	0	0	0	2	0	0	0	0	0	0	0	0	0	0	0
13722.58cfa82de4b0c9d6adf6a785	14	0	1	0	2	0	0	0	0	0	0	0	0	0	0	0	1	0	8	2	0	5	0	1	2	5	60	0	0	0	1	0	0	0	1	0	0	3	1	0	0	1	0	0	1	0	0	0	0
13722.58cfa82de4b0c9d6adf6a591	51	0	1	3	0	0	3	0	0	0	2	0	0	0	3	0	1	0	79	0	0	2	4	2	40	110	145	0	0	0	0	0	0	0	0	0	0	3	0	0	0	0	0	0	5	0	0	0	0
13722.58cfa83ce4b0c9d6adf731cc	256	0	2	2	1	0	5	0	0	0	9	0	0	0	15	0	4	0	3	0	1	0	0	0	0	0	2	0	0	1	1	2	0	0	2	0	0	39	3	0	0	2	4	0	13	0	0	1	0
13722.58cfa82ee4b0c9d6adf6a816	4	0	0	0	0	0	1	0	0	0	0	0	0	0	0	0	0	0	1	0	0	0	0	1	0	0	1	0	0	0	0	0	0	0	0	0	0	0	0	0	0	0	1	0	0	0	0	0	0
13722.58cfa82ee4b0c9d6adf6ab2c	5	0	0	1	0	0	1	0	0	0	0	0	0	0	0	0	0	0	0	0	0	0	0	0	0	0	3	0	0	0	0	0	0	0	0	0	0	0	0	0	0	0	0	0	1	1	0	0	0
13722.58cfa83ce4b0c9d6adf72eac	62	0	1	2	0	0	63	0	6	0	1	0	0	0	14	0	9	1	2	0	0	0	0	55	3	0	18	1	0	4	0	16	0	0	26	0	1	21	1	5	5	10	8	2	32	0	0	0	0
13722.58cfa83ce4b0c9d6adf72fdc	28	0	3	0	0	17	3	0	0	0	2	0	0	1	5	0	19	0	5	1	0	5	12	24	804	5	43	0	0	2	0	1	0	0	1	0	0	217	28	0	0	0	0	6	2	0	0	0	0
13722.58cfa82ee4b0c9d6adf6ac47	6	0	0	0	1	0	0	0	0	0	0	0	0	0	1	0	1	0	1	0	0	0	0	0	1	0	0	0	0	0	0	0	0	0	0	0	0	0	0	0	0	1	0	0	0	0	0	0	0
13722.58cfa82ee4b0c9d6adf6ab9d	0	0	0	0	0	0	0	0	0	0	0	0	0	0	0	0	0	0	0	0	0	0	1	0	0	0	1	0	0	0	0	0	0	0	0	0	0	0	0	0	0	0	0	0	0	0	0	0	0
13722.58cfa831e4b0c9d6adf6c483	14	0	0	39449	1	0	8	0	0	0	0	0	0	0	0	0	6	0	0	0	0	0	0	1	0	0	4	0	0	0	0	0	0	0	1	0	0	1	0	0	0	0	0	0	1	0	0	0	0
13722.58cfa83ce4b0c9d6adf7309a	159	0	0	502	0	0	0	0	0	0	1	0	0	0	14	0	5	0	0	0	0	0	0	12	0	0	3	0	0	0	0	0	0	0	1	0	0	39	2	0	0	3	3	1	4	0	0	0	0
13722.58cfa82de4b0c9d6adf6a484	533	0	1	1	2	1	4	0	0	0	1	0	1	0	6	0	3	0	0	0	0	1	0	1	2	7	4	0	0	0	0	0	0	0	5	0	0	4	2	0	0	0	4	0	4	0	0	0	0
13722.58cfa830e4b0c9d6adf6bb04	1	0	0	0	0	0	0	0	0	0	0	0	0	0	0	0	0	0	0	0	0	0	1	0	1	0	0	0	0	0	0	0	0	0	0	0	0	0	0	0	0	0	0	0	0	0	0	0	0
13722.58cfa82de4b0c9d6adf6a4ea	15	0	0	2	0	0	0	0	0	0	0	0	0	0	2	0	0	0	0	0	0	2	0	0	1	0	0	0	0	0	0	0	0	0	0	0	0	2	0	0	0	1	0	0	1	0	0	0	0
13722.58cfa83ce4b0c9d6adf72f19	66	0	0	1	0	0	1	0	0	0	0	0	1	0	2	0	1	3	0	0	0	0	0	5	0	0	16	0	0	1	0	0	0	0	2	0	0	5	2	0	0	2	0	0	6	2	0	0	0
13722.58cfa82ee4b0c9d6adf6ab34	16	0	2	0	0	0	0	0	0	0	0	0	0	0	0	0	0	0	1	0	0	0	0	0	1	0	1	0	0	0	0	0	0	0	0	0	0	1	0	1	0	0	6	0	11	0	0	0	0
13722.58cfa83ce4b0c9d6adf73156	8	0	0	0	0	4	2	0	0	0	0	0	1	9	2	0	0	0	0	0	0	0	0	1	4	0	0	0	0	13	9	0	1	74	2	0	0	4	3107	1	0	0	1	0	0	4	44	0	0
13722.58cfa830e4b0c9d6adf6bfea	6	0	0	3	0	0	0	0	0	0	5	0	5	0	21447	1	4218	0	0	0	0	0	0	7	7	0	9	10	5	100	304	10	20	81	27	6	2	5298	46459	2	3	0	5	173	4	55	0	7	2
13722.58cfa832e4b0c9d6adf6d151	5	0	0	4	0	0	0	0	0	0	1	0	0	0	0	0	0	0	0	0	0	0	0	0	3	0	1	0	0	0	0	0	0	0	0	0	0	0	1	0	0	0	1	0	2	0	0	0	0
13722.58cfa82ee4b0c9d6adf6a903	14	0	0	2	1	0	0	0	0	0	0	0	0	0	0	0	0	0	0	0	0	0	0	0	1	0	1	0	0	0	0	0	0	0	0	0	0	0	0	0	0	0	0	0	1	0	0	0	0
13722.58cfa83ce4b0c9d6adf730ca	15	0	0	4	0	0	1	0	1	0	1	0	2	0	6	0	4	0	7	0	0	1	1	0	1	2	626	4	1	14	19	2	1	3	3	1	0	8	22	0	0	0	2	0	6	1	0	0	0
13722.58cfa82ee4b0c9d6adf6aaac	2	0	0	4	0	0	0	0	0	0	0	0	0	0	0	0	0	0	0	0	0	0	0	0	2	0	1	0	0	0	0	0	0	0	0	0	0	0	0	0	0	0	0	0	0	0	0	0	0
13722.58cfa83ce4b0c9d6adf72f7d	60	0	0	0	10	0	0	0	1	0	1	0	0	0	20	0	5	0	0	1	0	2	1	8	1	0	2	0	0	0	0	2	0	0	10	0	0	17	1	0	1	4	7	2	20	1	0	0	0
13722.58cfa82ee4b0c9d6adf6a8ec	40	0	0	0	0	0	0	0	0	0	0	0	0	0	0	0	1	0	0	0	0	0	0	1	0	0	3	0	0	0	0	0	0	0	1	0	0	0	0	0	0	0	0	0	5	0	0	0	0
13722.58cfa82fe4b0c9d6adf6b22b	0	0	0	0	58	0	0	0	0	0	0	0	0	0	0	0	0	0	0	0	0	0	0	0	0	0	0	0	0	0	0	0	0	0	0	0	0	0	0	0	0	0	0	0	0	0	0	0	0
13722.58cfa83ce4b0c9d6adf730cb	13	0	0	0	0	0	1	0	0	0	1	0	0	0	0	0	0	0	0	0	0	0	0	0	2	0	0	0	0	0	0	0	0	0	0	0	0	0	1	0	0	0	0	0	1	0	0	0	0
13722.58cfa82de4b0c9d6adf6a596	13	0	0	3	0	0	3	0	0	0	1	0	0	0	3	0	0	0	0	0	0	0	0	2	0	0	0	0	0	1	0	0	0	0	0	0	0	3	0	0	0	1	1	0	2	0	0	0	0
13722.58cfa83ce4b0c9d6adf72fec	123	0	1	0	1	1	0	0	0	0	0	0	0	1	6	0	0	0	0	0	0	0	0	7	0	0	1	0	0	0	0	0	0	0	2	0	0	17	3	0	0	0	2	0	11	0	0	0	0
13722.58cfa82ee4b0c9d6adf6aa66	4	0	0	0	0	0	0	0	0	0	0	0	0	0	0	0	0	0	0	0	0	0	1	1	13	0	9	0	0	0	0	0	0	0	0	0	0	1	3	0	0	0	0	0	0	0	0	0	0
13722.58cfa831e4b0c9d6adf6c6f6	4	0	0	9	0	0	0	0	0	0	0	0	0	0	0	0	0	0	0	0	0	2	0	1	10	0	7	0	0	0	0	0	0	0	1	0	0	0	0	0	0	2	0	0	2	0	0	0	0
13722.58cfa82de4b0c9d6adf6a461	20	0	0	5	0	0	1	0	0	0	1	0	0	2	2	0	0	0	0	0	0	2	0	3	0	0	0	0	0	0	0	0	0	0	0	0	0	7	0	0	0	0	9	0	3	0	0	0	0
13722.58cfa82de4b0c9d6adf6a708	51	0	0	89	0	0	5	0	0	0	0	0	0	0	6	0	6	0	1	0	0	0	0	1	5	0	5	0	0	0	0	0	1	0	1	0	0	11	4	1	0	3	1	3	9	0	0	0	1
13722.58cfa82de4b0c9d6adf6a510	13	0	0	0	1	0	5	0	0	0	0	0	0	0	0	0	11	0	0	0	0	0	0	0	0	0	1	0	0	0	0	1	0	0	0	0	0	2	1	0	0	0	1	0	5	0	0	0	0
13722.58cfa831e4b0c9d6adf6c5a6	4	0	2	5	0	0	0	0	0	0	0	0	0	0	3	0	0	0	1	0	0	0	0	0	9	0	0	0	0	0	0	0	0	0	0	0	0	2	0	2	1	1	3	0	1	0	0	0	0
13722.58cfa82ee4b0c9d6adf6aaf8	24	0	0	0	1	0	0	0	0	1	15	0	1	0	52	0	26	0	0	0	0	1	0	452	10	3	17	0	0	0	1	0	0	0	3	0	0	891	2	0	0	0	1	0	1	0	0	0	0
13722.58cfa82ee4b0c9d6adf6ac24	0	0	0	0	0	0	0	0	0	0	0	0	0	0	0	0	0	0	0	0	0	0	0	0	1	0	0	0	0	0	0	0	0	0	0	0	0	0	0	0	0	0	0	0	0	0	0	0	0
13722.58cfa82ee4b0c9d6adf6aad6	0	0	2	0	1	0	0	0	0	0	0	0	0	0	0	0	0	0	1	0	0	1	0	0	24	4	5	0	0	0	0	0	0	0	0	0	0	1	0	0	0	0	0	0	0	0	0	0	1
13722.58cfa82fe4b0c9d6adf6ba23	21	0	0	1	0	1	1	0	0	0	0	0	0	0	1	0	0	0	0	0	0	0	1	1	4	0	1	0	0	0	0	0	0	0	0	0	0	1	1	0	0	1	0	0	2	0	0	0	0
13722.58cfa832e4b0c9d6adf6d28e	2	0	0	1	0	0	1	0	0	0	0	0	0	1	0	0	0	0	0	0	0	0	0	0	1	0	0	0	0	0	0	0	0	0	0	0	0	1	0	0	0	0	1	0	1	0	0	0	0
13722.58cfa83ce4b0c9d6adf72fae	227	0	2	1	1	0	0	0	0	0	5	0	1	0	201	0	48	0	0	0	1	2	0	174	0	2	10	0	0	1	0	11	0	0	6	0	0	112	4	0	0	1	1	7	15	0	0	0	0
13722.58cfa82de4b0c9d6adf6a574	10	0	0	0	0	0	0	0	0	0	1	0	0	6	4	0	2	0	0	0	0	0	0	1	0	0	9	0	0	2	2	2	0	0	0	0	0	10	13	0	0	0	0	0	1	0	0	0	0
13722.58cfa830e4b0c9d6adf6bc31	1	0	0	3	0	0	1	0	0	0	1	0	5	16	2352	0	8	1	4	0	0	0	1	3	10	3	9	22	3	247	8699	5	285	39	0	178	1	17	35941	0	2	0	0	22	1	223	0	136	4
13722.58cfa82ee4b0c9d6adf6aa9a	17	0	0	0	1	0	0	0	0	0	0	0	1	0	2	0	1	0	0	0	0	1	0	2	14	2	2	0	0	0	0	0	0	0	0	0	0	0	0	1	0	2	1	1	0	0	0	0	0
13722.58cfa82ee4b0c9d6adf6a8ac	2	0	0	0	0	0	0	0	0	0	0	0	0	0	0	0	0	0	0	0	0	0	0	1	1	1	1	0	0	0	0	0	0	0	0	0	0	0	0	0	0	0	0	0	0	0	0	0	0
13722.58cfa82de4b0c9d6adf6a52e	7	0	0	0	0	0	0	0	0	0	0	0	0	0	0	0	0	0	0	0	0	0	0	0	0	0	4	0	0	0	0	0	0	0	0	0	0	1	0	0	0	0	0	0	0	0	0	0	0
13722.58cfa830e4b0c9d6adf6bfec	8	0	0	3	0	0	0	0	0	0	0	0	0	0	0	0	3	0	0	0	0	0	1	3	8	0	4	0	0	0	0	0	0	0	0	0	0	1	3	0	0	0	2	0	2	0	0	0	0
13722.58cfa82de4b0c9d6adf6a76e	1	0	0	0	0	0	8	0	0	0	0	0	0	1	0	0	0	0	0	0	0	0	0	0	0	0	1	0	0	2	1	0	0	0	1	0	0	0	1	0	0	0	0	0	0	1	0	0	0
13722.58cfa82de4b0c9d6adf6a58a	20	0	0	7	0	0	0	0	0	0	7	0	41323	0	215273	0	64	1	0	0	2	1	11	303	23	0	16	0	3	1032	1903	2	1170	277	22	598	0	340	317541	4	0	1	9	1071	306	1	0	0	0
13722.58cfa82ee4b0c9d6adf6abc0	0	0	0	0	0	0	0	0	0	0	0	0	0	0	0	0	0	0	0	0	0	0	0	0	0	0	0	0	0	0	0	0	0	0	0	0	0	0	0	0	0	0	0	0	0	0	0	0	0
13722.58cfa82ee4b0c9d6adf6aaa0	1	0	0	0	0	0	0	0	0	0	0	0	0	0	0	0	0	0	1	0	0	0	0	0	3	0	4	0	0	0	0	0	0	0	0	0	0	1	0	0	0	0	0	0	0	0	0	0	0
13722.58cfa82ee4b0c9d6adf6ac86	8	0	0	0	0	0	127	0	0	0	0	0	0	0	0	0	0	0	1	0	0	0	0	0	0	0	4	0	0	0	0	0	0	0	0	0	0	0	0	0	0	0	0	0	0	0	0	0	0
13722.58cfa82ee4b0c9d6adf6a8e0	6	0	0	2	0	0	0	0	0	0	0	0	0	0	0	0	0	0	0	0	0	0	0	0	1	0	0	0	0	0	0	0	0	0	0	0	0	2	0	0	0	0	0	0	1	0	0	0	0
13722.58cfa82ee4b0c9d6adf6a948	9	0	0	1	0	0	1	0	0	0	0	0	0	0	0	0	1	0	0	0	0	0	0	1	0	0	2	0	0	0	0	0	0	0	0	0	0	0	0	0	0	1	0	0	0	0	0	0	0
13722.58cfa82de4b0c9d6adf6a554	1651	0	2	0	0	0	1	1	0	0	49	0	6	0	54	0	13	4	5	0	0	1	0	22	9	0	1	0	0	0	0	6	0	0	3	0	0	125	2	2	0	6	6	6	16	0	0	0	0
13722.58cfa82ee4b0c9d6adf6ae84	3	0	0	0	1	0	1	0	0	0	0	0	0	0	0	0	0	0	0	0	0	0	0	0	0	0	4	0	0	0	0	0	0	0	0	0	0	0	0	0	0	0	0	0	1	0	0	0	0
13722.58cfa830e4b0c9d6adf6bb93	6	0	0	2	0	0	0	0	0	0	1	0	2	4	126	0	8	0	5	0	0	0	1	16	14	1	9	32	32	302	804	11	75	332	61	59	17	332	7198	0	1	2	2	17	2	10	1	12	3
13722.58cfa83ce4b0c9d6adf73184	24	0	3	0	0	11	4	0	0	0	0	0	0	0	4	0	1	0	1	0	0	0	0	1	6	0	1	0	0	0	0	0	0	0	1	0	0	2	1	1	0	0	0	1	1	0	0	0	0
13722.58cfa82de4b0c9d6adf6a69f	4	0	0	0	0	0	0	0	0	0	4	0	0	0	1	0	2	0	0	0	0	0	0	1	0	0	7	0	0	0	0	0	0	0	0	0	0	1	0	0	1	0	0	0	0	0	0	0	0
13722.58cfa82ee4b0c9d6adf6acba	6	0	0	0	0	0	0	0	0	0	0	0	0	0	0	0	0	0	0	0	0	0	0	0	1	0	1	0	0	0	0	0	0	0	0	0	0	1	0	0	0	0	0	0	1	0	0	0	1
13722.58cfa82ee4b0c9d6adf6ab0a	6	0	0	0	0	0	1	0	0	0	0	0	0	0	1	0	1	0	2	0	0	0	0	0	3	0	1	0	0	0	1	0	0	1	0	0	0	1	0	0	0	0	0	0	0	0	0	0	0
13722.58cfa82de4b0c9d6adf6a526	28	0	2	104048	0	5	2	0	0	0	0	0	1	0	3	0	1	2	2	0	0	0	0	4	12	7	8	0	0	0	0	2	0	0	0	0	0	2	0	0	0	1	0	2	12	0	0	0	0
13722.58cfa82fe4b0c9d6adf6b910	13	0	0	7	0	0	0	0	0	0	0	0	0	0	0	0	0	0	0	0	0	0	0	4	4	0	8	0	0	0	0	0	0	0	0	0	0	1	0	0	0	1	0	0	0	0	0	0	0
13722.58cfa830e4b0c9d6adf6c1d8	32	0	0	6	0	1	0	0	0	0	0	0	0	0	0	0	0	0	0	0	0	0	0	0	2	0	2	0	0	0	0	0	0	1	0	0	0	2	2	1	0	0	4	0	2	0	0	0	0
13722.58cfa82de4b0c9d6adf6a530	98	0	0	0	0	0	1	0	0	0	1	0	0	1	7	0	0	0	1	1	0	2	0	9	20	0	42	0	0	0	1	0	0	0	0	0	0	6	42	1	0	0	0	0	14	1	4	1	0
13722.58cfa82ee4b0c9d6adf6ac2e	10	0	0	0	2	0	2	0	0	0	0	0	0	0	3	0	0	0	0	0	0	0	0	0	17	0	3	0	0	0	0	0	0	0	0	0	0	1	0	0	0	0	0	0	0	0	0	0	0
13722.58cfa830e4b0c9d6adf6bc9c	4	0	0	0	0	1	0	0	0	0	0	0	0	0	2	0	0	0	0	0	0	0	0	0	0	0	1	0	0	0	0	1	0	0	0	0	0	0	1	0	0	0	1	0	0	0	0	0	0
13722.58cfa82de4b0c9d6adf6a4a8	136	0	0	3	1	0	2	0	0	0	1	0	0	0	2	0	1	0	0	0	0	0	0	2	0	0	1	0	0	0	0	0	0	0	0	0	0	3	0	1	0	2	5	0	11	0	0	0	0
13722.58cfa82ee4b0c9d6adf6aae6	1	0	0	0	0	0	0	0	0	0	0	0	0	0	0	0	0	0	0	0	0	0	0	0	0	0	0	0	0	0	0	1	0	0	0	0	0	0	0	0	0	0	0	0	0	0	0	0	0
13722.58cfa82de4b0c9d6adf6a4b2	29	0	0	0	0	0	0	0	0	0	0	0	0	0	0	0	0	0	0	0	0	1	0	0	0	0	0	0	0	0	0	0	0	0	0	0	0	0	0	0	0	0	0	0	0	0	0	0	0
13722.58cfa82ee4b0c9d6adf6abe3	4	0	0	0	1	0	0	0	0	0	0	0	0	0	0	0	0	0	0	2	0	1	0	0	1	7	45	0	0	0	0	0	0	0	1	0	0	0	0	0	0	0	0	0	0	0	0	1	0
13722.58cfa830e4b0c9d6adf6c274	6	0	0	1	0	0	0	0	0	0	0	0	0	13	6	0	0	0	0	0	0	1	0	2	2	0	5	0	0	11	9	1	0	0	0	1	0	14	252	0	0	0	1	0	0	0	0	1	0
13722.58cfa82de4b0c9d6adf6a668	467	0	1	3	1	0	3	0	0	0	3	0	0	0	18	0	8	0	1	0	0	0	0	18	1	1	7	0	0	0	0	1	0	0	1	0	0	27	6	1	0	4	5	1	14	0	0	0	0
13722.58cfa82fe4b0c9d6adf6ba1a	4	0	4	96644	0	1	4	0	0	0	0	0	1	0	0	0	0	0	0	0	0	0	0	0	0	0	1	0	0	2	0	0	0	0	0	0	1	8	8	0	0	1	0	0	2	0	0	0	1
13722.58cfa82ee4b0c9d6adf6acb8	13	0	0	0	0	0	0	0	0	0	0	0	0	0	1	0	1	0	0	0	0	0	0	0	5	0	0	0	0	1	0	1	0	0	0	0	0	3	0	0	0	0	0	0	1	0	0	0	0
13722.58cfa82ee4b0c9d6adf6add2	11	0	0	0	1	0	0	0	0	0	0	0	0	0	0	0	0	0	0	0	0	1	0	0	2	2	46	0	0	0	0	0	0	0	0	0	0	0	0	0	0	0	0	0	0	0	0	0	0
13722.58cfa82de4b0c9d6adf6a6e6	2	0	0	0	0	0	0	0	0	0	0	0	1	0	0	0	0	0	0	0	0	0	0	0	0	0	2	0	0	0	0	0	0	0	0	0	0	0	1	0	0	0	0	0	0	0	0	0	0
13722.58cfa82de4b0c9d6adf6a734	9	0	1	0	1	1	9	0	1	0	0	0	0	0	1	0	0	0	0	0	0	0	0	0	5	0	6	0	0	0	0	0	0	1	0	0	0	2	1	0	0	0	0	0	1	0	0	0	0
13722.58cfa831e4b0c9d6adf6c862	3	0	0	3	0	0	0	0	0	0	0	0	0	6	0	0	0	0	0	0	0	0	0	0	4	0	1	0	0	9	1	0	0	0	0	2	0	0	136	0	0	0	1	1	0	0	22	0	0
13722.58cfa82ee4b0c9d6adf6ae06	0	0	0	0	25	0	0	0	0	0	0	0	0	0	0	0	0	0	0	0	0	0	0	0	0	0	0	0	0	0	0	0	0	0	0	0	0	0	0	0	0	0	0	0	0	0	0	0	0
13722.58cfa82ee4b0c9d6adf6abb3	2	0	0	0	0	0	0	0	0	0	0	0	0	0	0	0	0	0	0	0	0	0	0	0	0	0	3	0	0	0	0	0	0	0	0	0	0	0	0	0	0	0	0	0	0	0	0	0	0
13722.58cfa82fe4b0c9d6adf6ba1c	0	0	0	4	0	0	0	0	0	0	29	0	4	41	6552	0	187	0	0	0	8	0	0	21	8	4	27	2	10	104	891	13	265	343	784	7	1	860	18248	0	1	8	3	553	2	142	1	125	3
13722.58cfa83ce4b0c9d6adf72ed9	17	0	0	0	0	0	0	0	0	0	0	0	0	0	1	0	0	0	0	0	0	0	0	0	2	0	1	0	0	0	0	0	0	0	1	0	0	0	0	0	0	0	0	0	1	0	0	0	0
13722.58cfa82fe4b0c9d6adf6b24c	160	0	4	0	0	0	19	0	0	0	3	0	3	0	9	0	2	2	3	0	0	23	3	5	26	1	59	0	0	9	6	1	0	5	6	0	0	24	75	2	0	13	8	5	33	0	0	2	0
13722.58cfa830e4b0c9d6adf6bdda	2	0	1	29262	0	0	3	0	0	0	0	0	0	0	0	0	0	0	0	0	0	0	0	0	0	0	0	0	0	0	0	0	0	0	0	0	0	0	0	0	0	0	0	0	2	0	0	0	0
13722.58cfa82ee4b0c9d6adf6aba7	4	0	0	1	0	0	0	0	0	0	0	0	0	0	0	0	0	0	1	0	0	0	0	0	0	0	0	0	0	0	0	0	0	0	1	0	0	1	0	0	0	0	0	0	0	0	0	0	0
13722.58cfa83ce4b0c9d6adf73055	1	0	0	0	1	7	3	0	0	0	0	0	0	0	1	0	1	0	0	0	0	0	0	2	1	0	3	0	0	1	0	0	0	0	0	0	0	0	0	0	0	0	0	0	1	0	0	0	0
13722.58cfa82ee4b0c9d6adf6a983	4	0	0	0	5	506	5	1	0	0	0	0	0	0	1	0	0	0	0	1	0	0	0	1	1	51	4	0	0	0	0	0	0	0	0	0	0	1	0	0	0	0	0	0	1	0	0	0	0
13722.58cfa82ee4b0c9d6adf6aae8	9	0	0	0	0	0	0	0	0	0	0	0	0	0	0	0	0	0	0	0	0	0	0	0	0	0	0	0	1	0	0	0	0	0	0	0	0	1	0	0	0	0	0	0	0	0	0	0	0
13722.58cfa82de4b0c9d6adf6a614	54	0	0	2	1	0	0	0	0	0	0	0	0	0	3	0	2	0	1	0	0	0	0	1	1	0	3	0	0	0	0	0	0	0	1	0	0	4	0	0	0	0	0	0	3	0	0	0	0
13722.58cfa83ce4b0c9d6adf730d4	67	0	0	0	0	0	0	0	0	0	0	0	0	0	0	0	0	0	0	0	0	0	0	0	0	0	1	0	0	0	0	0	0	0	0	0	0	5	0	0	0	0	0	0	0	0	0	0	0
13722.58cfa82ee4b0c9d6adf6afb8	0	0	0	0	0	0	1	0	0	0	0	0	0	0	0	0	0	0	0	0	0	0	0	0	0	0	1	0	0	0	0	0	0	0	0	0	0	0	0	0	0	0	0	0	0	0	0	0	0
13722.58cfa82ee4b0c9d6adf6b0af	10	0	0	0	1	2	1	0	0	0	0	0	0	0	2	0	0	0	1	2	0	1	0	1	0	0	23	0	0	0	0	0	0	0	0	0	0	0	0	0	0	0	0	0	1	0	0	0	0
13722.58cfa82ee4b0c9d6adf6a991	1	0	0	0	0	0	1	0	0	0	0	0	0	0	0	0	0	0	1	0	0	1	1	0	12	1	5	0	0	0	0	0	0	0	0	0	0	0	0	0	0	0	0	0	0	0	0	0	0
13722.58cfa830e4b0c9d6adf6c04e	6	0	0	152589	0	0	2	0	0	0	0	0	0	0	0	0	0	0	0	0	0	0	0	0	1	0	1	0	0	0	0	0	0	0	0	0	0	9	1	0	0	0	1	0	0	0	0	1	0
13722.58cfa830e4b0c9d6adf6be9e	27	0	0	4	0	0	3	0	0	0	0	0	0	0	1	0	3	0	0	0	0	0	0	0	5	0	14	0	0	0	0	0	0	0	0	0	0	3	0	0	0	0	0	0	3	0	0	0	0
13722.58cfa831e4b0c9d6adf6c414	10	0	1	80344	1	0	6	0	0	0	5	0	0	0	14	0	4	0	0	0	0	0	0	10	0	0	1	0	0	0	0	3	0	0	0	0	0	14	0	0	0	0	0	0	2	0	0	0	0
13722.58cfa82ee4b0c9d6adf6a92a	0	0	0	0	0	0	0	0	0	0	0	0	0	0	0	0	0	0	0	0	0	0	0	0	1	0	0	0	0	0	0	0	0	0	0	0	0	0	0	0	0	0	0	0	0	0	0	0	0
13722.58cfa82fe4b0c9d6adf6b924	40	0	0	3	0	1	0	0	0	0	0	0	0	0	1	0	0	0	0	0	0	1	0	1	6	0	13	0	0	0	0	0	0	0	0	0	0	3	0	0	0	0	0	0	1	0	0	0	0
13722.58cfa831e4b0c9d6adf6c736	2	0	0	7	0	0	0	0	0	0	0	0	0	21	0	0	0	0	0	0	0	1	0	0	4	0	0	0	0	12	10	0	0	0	0	2	0	0	219	0	0	0	0	0	1	0	1	1	0
13722.58cfa831e4b0c9d6adf6c42e	9	0	1	72214	1	0	9	0	0	0	1	0	0	0	2	0	0	0	0	0	0	0	0	0	0	0	3	0	0	0	0	0	0	0	0	0	0	4	0	0	0	0	0	0	0	0	0	0	0
13722.58cfa82de4b0c9d6adf6a53c	87	0	0	3	0	0	1	0	0	0	2	0	0	4	5	0	1	0	0	0	0	0	0	3	2	0	2	0	0	0	4	3	0	0	2	0	0	12	5	0	0	2	2	1	1	0	0	0	0
13722.58cfa832e4b0c9d6adf6d242	0	0	0	0	0	0	0	0	0	0	0	0	0	0	0	0	0	0	0	0	0	0	0	0	0	0	0	0	0	0	0	0	0	0	0	0	0	0	0	0	0	0	0	0	0	0	0	0	0
13722.58cfa831e4b0c9d6adf6cb1a	0	0	0	0	0	0	0	0	0	0	0	0	0	0	0	0	0	0	0	0	0	0	0	0	0	0	2	0	0	0	0	0	0	0	0	0	0	0	0	0	0	0	0	0	0	0	0	0	0
13722.58cfa830e4b0c9d6adf6be01	0	0	0	0	0	0	0	0	0	0	0	0	0	0	0	0	0	0	0	0	0	0	0	0	0	0	1	0	0	0	0	0	0	0	0	0	0	0	0	0	0	0	0	0	0	0	0	0	0
13722.58cfa831e4b0c9d6adf6cd0c	0	0	0	0	0	0	0	0	0	0	0	0	0	0	0	0	1	0	0	0	0	0	0	0	0	0	0	0	0	0	0	0	0	0	0	0	0	0	0	0	0	0	0	0	0	0	0	0	0
13722.58cfa831e4b0c9d6adf6ca97	0	0	0	0	0	0	0	0	0	0	0	0	0	0	0	0	0	0	0	0	0	0	0	0	1	0	0	0	0	0	0	0	0	0	0	0	0	0	0	0	0	0	0	0	0	0	0	0	0
13722.58cfa831e4b0c9d6adf6c89c	3	0	0	0	0	0	0	0	0	0	0	0	2	0	0	0	0	0	0	0	0	0	0	1	0	0	2	0	0	0	0	0	0	0	0	0	0	0	0	0	0	0	0	0	0	0	0	0	0
13722.58cfa832e4b0c9d6adf6cefe	0	0	0	0	0	0	0	0	0	0	0	0	0	0	0	0	0	0	0	0	0	0	0	0	0	0	0	0	0	0	0	0	0	0	0	0	0	0	0	0	0	0	0	0	0	0	0	0	0
13722.58cfa832e4b0c9d6adf6d40a	0	0	0	0	0	0	0	0	0	0	0	0	0	0	0	0	0	0	0	0	0	0	0	0	0	0	0	0	0	0	0	0	0	0	0	0	0	0	0	0	0	0	0	0	0	0	0	0	0
13722.58cfa830e4b0c9d6adf6bc0a	1	0	0	0	0	1	1	0	0	0	0	0	0	0	0	0	0	0	0	0	0	0	0	0	0	0	0	0	0	0	0	0	0	0	0	0	0	0	0	0	0	0	0	0	0	0	0	0	0
13722.58cfa832e4b0c9d6adf6cf25	3	0	0	2	1	0	0	0	0	0	0	0	0	0	0	0	0	0	0	0	0	0	0	0	4	0	0	0	0	0	0	0	0	0	0	0	0	0	0	0	0	0	0	0	0	0	0	0	0
13722.58cfa82fe4b0c9d6adf6b926	0	0	0	0	0	0	0	0	0	0	0	0	0	0	2	0	0	0	0	0	0	0	0	0	0	0	1	0	0	0	0	0	0	0	0	0	0	0	0	0	0	0	0	0	0	0	0	0	0
13722.58cfa831e4b0c9d6adf6c5d8	2	0	0	0	1	0	0	0	0	0	3187	0	12	2	5910	1	38	8	2	0	0	1	0	12	2	1	3	1	1	18	0	1081	0	2	70	2	2	1574	30	0	2	2	1	125	4	0	0	0	0
13722.58cfa832e4b0c9d6adf6d186	0	0	0	0	0	0	0	0	0	0	0	0	0	0	0	0	0	0	0	0	0	0	0	0	0	0	0	0	0	0	0	0	0	0	0	0	0	0	0	0	0	0	0	0	0	0	0	0	0
13722.58cfa831e4b0c9d6adf6cdd1	0	0	0	0	0	0	0	0	0	0	0	0	0	0	0	0	0	0	0	0	0	0	0	0	4	0	1	0	0	0	0	0	0	0	0	0	0	0	0	0	0	0	0	0	0	0	0	0	0
13722.58cfa831e4b0c9d6adf6c7b8	0	0	0	2	0	0	0	0	0	0	0	0	0	0	1	0	2	0	0	0	0	0	0	7	0	0	0	0	0	0	0	0	0	0	0	0	0	0	0	0	0	0	0	0	0	0	0	0	0
[truncated: 5,260 more rows]
[truncated: 245 more columns]
