# Supplementary material for: Robustness of cancer microbiome signals over a broad range of methodological variation
Source: Oncogene. 2024 Feb 23;43(15):1127–48. doi: 10.1038/s41388-024-02974-w (PMC10997506; doi:10.1038/s41388-024-02974-w)
Supplement: Supplementary file 2 — Supplementary Tables [file 41388_2024_2974_MOESM2_ESM.zip › Tables copy/TableS13_RS210clean_filtered_abundances.csv]

sampleid	G000146045	G000182965	G003290485	G000005845	G000006765	G000006925	G000007145	G000008185	G000008865	G000010505	G000011065	G000012845	G000013285	G000013425	G000014425	G000017585	G000019345	G000020225	G000020425	G000023145	G000023205	G000023285	G000023845	G000023905	G000024225	G000024265	G000024945	G000025985	G000026225	G000143845	G000144405	G000146345	G000147675	G000148565	G000148585	G000153625	G000153905	G000154065	G000154105	G000154125	G000154205	G000154405	G000154465	G000154485	G000154525	G000155815	G000156495	G000156535	G000156615
13722.58cfa830e4b0c9d6adf6bc54	0	0	48	0	3	0	0	0	0	0	0	0	0	0	0	0	0	0	0	2	0	0	0	0	0	0	0	0	0	0	0	0	0	0	0	0	0	0	0	0	0	0	0	0	0	0	0	0	0
13722.58cfa82fe4b0c9d6adf6b9c2	0	0	4	418	0	240	0	0	273	0	0	0	0	0	0	0	0	0	0	1	1	0	0	0	0	0	0	0	74	0	0	0	0	0	0	0	0	0	0	0	0	0	0	0	0	0	0	0	1
13722.58cfa830e4b0c9d6adf6bba5	0	0	1	135	5	74	9	0	86	0	6	0	0	0	0	0	0	5	0	0	0	0	0	0	0	0	0	4	21	0	0	0	0	0	0	0	9	34	7	1	11	0	0	0	0	0	3	13	0
13722.58cfa830e4b0c9d6adf6ba68	0	0	8	129	0	68	2	0	80	0	0	0	0	0	0	0	0	0	0	0	0	0	0	0	0	0	0	0	18	0	0	0	0	1	0	0	0	0	0	0	0	0	0	0	0	0	0	0	1
13722.58cfa830e4b0c9d6adf6bb48	0	0	0	100	0	51	0	0	62	0	60	93	0	0	0	0	0	0	1	0	0	0	0	0	0	0	0	77	17	0	0	0	0	0	0	0	8	23	4	12	52	0	1	0	3	1	2	5	0
13722.58cfa830e4b0c9d6adf6ba6e	0	0	2	0	0	1	0	0	0	0	8	0	0	0	0	0	0	2035	0	1	0	0	0	0	0	0	2	2	0	0	0	0	0	1	0	0	13	3	3	346	519	0	5	0	10	5	5	8	0
13722.58cfa830e4b0c9d6adf6c28a	0	0	0	321	0	178	0	0	211	0	29	21	0	0	0	0	0	71	0	0	0	0	0	0	0	0	0	38	53	0	0	0	1	1	5	0	8	20	12	6	27	0	89	0	5	3	3	37	0
13722.58cfa830e4b0c9d6adf6bbac	0	0	4	325	0	188	2	0	213	1	3	1	0	0	0	0	0	0	0	0	0	0	0	0	0	0	1	8	52	0	0	0	0	1	0	6	0	0	0	0	2	1	2	0	1	0	0	0	3
13722.58cfa830e4b0c9d6adf6ba50	0	0	2	313	0	162	1	0	190	0	0	0	0	0	0	0	0	0	0	0	0	0	0	0	0	0	0	0	44	0	0	0	0	0	0	0	0	0	0	0	0	0	0	0	0	0	0	0	0
13722.58cfa830e4b0c9d6adf6ba7a	0	0	0	164	0	84	0	0	103	0	0	0	0	0	0	0	0	0	0	0	0	0	0	0	0	0	0	0	21	0	0	0	0	0	0	0	0	0	0	0	0	0	0	0	0	0	0	0	0
13722.58cfa830e4b0c9d6adf6c1fe	2	0	21	0	2	0	1	0	0	0	1	0	0	3	1	0	0	0	0	6	0	0	0	5	8	0	70	0	0	0	2	0	0	21	6	1	0	0	0	0	0	0	0	0	0	0	0	0	2
13722.58cfa830e4b0c9d6adf6bc20	0	0	0	1	0	1	0	0	1	0	30	6	0	0	0	0	0	25	0	0	0	0	0	3	0	0	0	147	0	0	0	2	0	0	0	73	2	8	1	1	9	7	1	0	9	0	1	8	0
13722.58cfa830e4b0c9d6adf6bc3a	0	0	0	0	0	0	0	0	0	0	0	0	0	0	0	0	0	0	0	0	0	0	0	0	0	0	0	0	0	0	0	0	0	0	0	0	0	0	0	0	0	0	0	0	0	0	0	0	0
13722.58cfa830e4b0c9d6adf6bcda	0	0	10	8	0	6	0	0	8	0	0	12	0	0	0	0	0	2	0	1	0	0	0	0	1	1	0	80	2	0	0	0	1	0	0	0	0	1	0	2	0	0	10	0	0	0	0	0	0
13722.58cfa82fe4b0c9d6adf6b9fe	0	0	0	4	0	4	0	0	4	0	13	4	0	0	0	0	0	4	0	0	0	0	0	0	0	0	0	1	2	0	0	0	0	0	0	3	24	6	1	1	6	3	62	0	2	0	7	2	0
13722.58cfa82fe4b0c9d6adf6b624	0	0	0	0	0	0	0	0	0	0	0	0	0	0	0	0	0	0	0	0	0	0	0	0	0	0	0	0	0	0	0	0	0	0	0	0	0	0	0	0	0	0	0	0	0	0	0	0	1
13722.58cfa82fe4b0c9d6adf6b71c	0	0	0	0	0	0	0	0	0	0	0	0	0	0	0	0	0	0	0	0	0	0	0	0	0	0	0	0	0	0	0	0	0	0	0	0	0	0	0	0	0	0	0	0	0	0	0	0	0
13722.58cfa82fe4b0c9d6adf6b682	0	0	2	0	0	0	0	0	0	0	0	0	0	0	0	0	0	0	0	0	0	0	0	0	0	0	0	0	0	0	0	0	0	0	0	0	0	0	0	0	0	0	0	0	0	0	0	0	0
13722.58cfa82fe4b0c9d6adf6b7d4	2	0	1	2	0	1	0	0	1	0	0	0	0	0	0	0	0	0	0	0	0	0	0	0	0	0	0	0	0	0	0	0	0	0	0	0	0	0	0	0	0	0	0	0	0	0	0	0	0
13722.58cfa82ee4b0c9d6adf6afe6	0	0	0	0	0	0	0	0	0	0	0	0	0	0	0	0	0	0	0	0	0	0	0	0	0	0	0	0	0	0	0	0	0	0	0	0	0	0	0	0	0	0	0	0	0	0	0	0	0
13722.58cfa82ee4b0c9d6adf6b030	0	0	2	0	0	0	0	0	0	0	0	0	0	0	0	0	0	0	0	0	0	0	0	0	0	0	0	0	0	0	0	0	0	0	0	0	0	0	0	0	0	0	0	0	0	0	0	0	0
13722.58cfa82fe4b0c9d6adf6b889	0	0	2	0	1	0	0	0	0	0	0	0	0	1	0	0	0	0	0	4	0	0	0	0	0	0	1	0	0	0	0	0	0	2	1	0	0	0	0	0	0	0	0	0	0	0	0	0	2
13722.58cfa82fe4b0c9d6adf6b797	0	0	0	0	0	0	0	0	0	0	0	0	0	0	0	0	0	0	0	0	0	0	0	0	0	0	0	0	0	0	0	0	0	0	0	0	0	0	0	0	0	0	0	0	0	0	0	0	0
13722.58cfa82fe4b0c9d6adf6b72e	0	0	2	0	0	0	0	0	0	0	0	0	0	0	0	0	0	0	0	0	0	0	0	0	0	0	0	2	0	0	0	0	0	0	0	0	0	0	0	0	0	0	0	1	0	0	0	0	0
13722.58cfa82fe4b0c9d6adf6b617	0	0	0	1	0	1	0	0	1	0	0	0	0	0	0	0	0	0	0	0	0	0	0	0	0	0	0	0	0	0	0	0	0	1	0	0	0	0	0	0	0	0	0	0	0	0	0	0	0
13722.58cfa831e4b0c9d6adf6c538	4	0	0	0	0	0	0	0	0	0	0	0	0	0	0	0	0	0	0	0	0	0	0	0	0	0	0	0	0	0	0	0	0	0	0	0	0	0	0	0	0	0	0	0	0	0	0	0	0
13722.58cfa831e4b0c9d6adf6c6d8	0	0	0	0	0	0	0	31	0	1	0	0	0	0	1	0	0	0	0	0	0	0	0	131	0	0	0	0	0	0	135	0	122	1	0	68	0	0	0	0	0	17	0	0	0	0	0	1	0
13722.58cfa831e4b0c9d6adf6cc33	0	0	0	0	0	0	0	0	0	0	0	0	0	0	0	0	0	0	0	0	0	0	0	0	0	0	0	0	0	0	0	0	0	0	0	0	0	0	0	0	0	0	0	0	0	0	0	0	0
13722.58cfa831e4b0c9d6adf6ccac	2	0	0	0	0	0	0	0	0	0	0	0	0	0	0	0	0	0	0	0	0	0	0	0	0	0	0	0	0	0	0	0	0	0	0	0	0	0	0	0	0	0	0	0	0	0	0	0	0
13722.58cfa831e4b0c9d6adf6cd22	0	0	1	0	0	0	0	0	0	0	0	0	0	0	0	0	0	0	0	0	0	0	0	0	0	0	0	0	0	0	0	0	0	0	0	0	0	0	0	0	0	0	0	0	0	0	0	0	0
13722.58cfa830e4b0c9d6adf6c018	0	0	2	0	0	0	0	0	0	0	0	0	0	0	0	0	0	0	0	0	0	0	0	0	0	0	0	0	0	0	0	0	0	0	0	0	0	0	0	0	0	0	0	0	0	0	0	0	0
13722.58cfa830e4b0c9d6adf6bc68	0	0	21	296	0	164	0	0	187	0	1	0	0	0	0	0	0	0	0	0	0	0	0	0	0	0	0	0	49	0	0	0	0	0	0	0	0	0	0	0	0	0	0	0	0	0	0	0	0
13722.58cfa830e4b0c9d6adf6bfee	0	0	2	0	0	0	0	0	0	0	0	0	0	0	0	0	0	0	0	0	0	0	0	0	0	0	0	0	0	0	0	0	0	0	0	0	0	0	0	0	0	0	0	0	0	0	0	0	0
13722.58cfa830e4b0c9d6adf6bdde	0	0	5	327	0	178	3	0	205	0	0	0	0	0	0	0	0	0	0	0	0	0	0	0	0	0	0	0	50	0	0	0	0	0	0	0	0	0	0	0	0	0	0	0	0	0	0	0	17
13722.58cfa830e4b0c9d6adf6c270	0	0	0	1	0	0	0	0	0	0	21	6	0	0	0	4	0	0	0	1	0	0	0	35	0	0	0	982	0	0	1	0	2	0	0	354	18	1	12	6	9	7	37	5	2	4	6	1	0
13722.58cfa830e4b0c9d6adf6bc1a	0	0	3	281	0	148	0	0	177	0	7	15	0	0	0	0	0	11	0	2	0	0	0	0	0	0	0	36	39	0	0	0	11	0	0	1	5	0	3	2	8	1	42	0	2	0	1	2	0
13722.58cfa830e4b0c9d6adf6c147	0	0	2	0	0	0	0	0	0	1	0	0	348	0	863	0	0	0	0	0	0	0	0	12	0	0	5	0	0	1	1222	0	3	9	2	1	0	1	0	0	0	3	0	0	0	0	0	1	0
13722.58cfa830e4b0c9d6adf6c1a1	0	474	4	0	0	0	0	0	0	4	0	0	2	0	31	0	0	0	1	0	0	0	2	1	5	0	122	0	0	0	323	0	334	3	1	13	0	0	1	0	0	1	0	0	0	0	0	0	0
13722.58cfa830e4b0c9d6adf6bf97	0	0	4	1	0	0	0	0	0	0	0	0	0	0	0	0	0	0	0	0	0	0	0	0	0	0	0	0	0	0	0	0	0	0	0	0	0	0	0	0	0	0	0	0	0	0	0	0	0
13722.58cfa830e4b0c9d6adf6bc1e	0	0	4	291	0	153	0	0	172	0	0	0	0	0	0	0	0	0	0	0	0	0	0	0	0	0	0	28	50	0	0	0	0	0	0	0	16	0	1	3	8	0	0	0	2	2	0	1	0
13722.58cfa831e4b0c9d6adf6c4a6	0	0	4	0	0	0	0	0	0	0	0	0	0	0	0	0	0	0	0	0	0	0	0	0	0	0	0	0	0	0	0	0	0	0	0	0	0	0	0	0	0	0	0	0	0	0	0	0	0
13722.58cfa830e4b0c9d6adf6bbee	0	0	0	50	0	38	1	0	46	0	15	9	0	0	0	0	0	12	0	0	0	0	0	0	0	0	0	1	13	0	0	0	0	1	0	4	6	3	2	1	8	1	21	0	2	7	1	3	1
13722.58cfa830e4b0c9d6adf6bbf8	0	0	0	0	0	0	0	0	0	0	0	0	0	0	0	0	0	0	0	0	0	0	0	0	0	0	0	0	0	0	0	0	0	0	0	0	0	0	0	0	0	0	0	0	0	0	0	0	0
13722.58cfa82fe4b0c9d6adf6b96c	0	0	8	0	0	0	0	0	0	0	0	0	0	0	0	0	0	0	0	0	0	0	0	0	0	0	0	0	0	0	0	0	0	0	0	0	0	0	0	0	0	0	0	0	0	0	0	0	1
13722.58cfa82fe4b0c9d6adf6b9ee	0	0	4	0	0	0	0	0	0	0	0	0	0	0	0	0	0	0	0	8	1	0	0	0	0	0	0	0	0	0	0	0	0	0	1	0	0	0	0	0	0	0	0	0	0	0	0	0	1
13722.58cfa830e4b0c9d6adf6bbec	3	0	3	0	0	0	1	0	0	0	0	0	0	0	0	0	0	0	0	0	0	0	0	0	0	0	0	0	0	0	0	0	0	0	0	0	0	0	0	0	0	0	0	0	0	0	0	0	0
13722.58cfa82fe4b0c9d6adf6ba04	0	0	2	7	0	7	0	0	9	0	54	194	0	0	0	0	0	2	2	0	0	0	0	0	0	1	0	179	3	0	0	0	14	0	0	10	91	117	50	20	46	3	210	0	21	30	15	20	0
13722.58cfa830e4b0c9d6adf6bd11	0	0	2	2	8	2	0	0	2	0	8	0	1	0	0	0	0	5	0	0	0	0	0	0	0	0	0	235	1	0	0	1	1	0	0	0	1	1	0	0	1	12	0	0	1	0	0	0	0
13722.58cfa82fe4b0c9d6adf6ba0e	0	0	4	370	0	216	0	0	243	0	0	0	0	0	0	0	0	0	0	0	0	0	0	0	0	0	0	0	68	0	0	0	0	0	0	0	0	0	0	0	0	0	0	0	0	0	0	0	1
13722.58cfa82fe4b0c9d6adf6b9a3	0	0	8	352	0	194	0	0	227	0	0	0	0	0	0	0	0	0	0	0	0	0	0	0	0	0	0	0	57	0	0	0	0	0	0	0	0	0	0	0	0	0	0	0	0	0	0	0	0
13722.58cfa830e4b0c9d6adf6ba7c	0	0	0	2	0	3	0	0	2	0	0	13	0	0	0	0	0	0	0	0	0	0	0	0	0	0	0	1	0	0	0	0	0	0	0	1	29	1	11	3	12	4	14	0	4	1	1	4	0
13722.58cfa830e4b0c9d6adf6bb5c	0	0	2	18	0	14	0	0	18	0	119	8	0	0	0	0	0	2	0	0	0	0	0	0	0	0	3	653	6	0	1	0	87	42	9	92	9	6	18	17	35	26	101	0	12	9	4	9	0
13722.58cfa82fe4b0c9d6adf6b974	0	0	0	378	0	220	0	0	264	0	105	7	0	0	0	0	0	1	0	0	0	0	0	0	0	0	3	529	74	0	0	0	104	43	10	230	10	11	14	15	29	53	48	0	12	6	6	9	0
13722.58cfa830e4b0c9d6adf6bb70	0	0	2	1298	0	690	0	0	816	0	0	0	0	0	0	0	0	0	0	0	0	0	0	0	0	0	0	0	209	0	0	0	0	0	0	0	0	0	0	0	0	0	0	0	0	0	0	0	0
13722.58cfa830e4b0c9d6adf6ba83	0	0	2	8	0	9	0	0	9	0	19	207	0	0	0	0	0	0	1	0	0	0	0	0	0	3	2	13	3	0	1	0	0	1	1	2	397	13	238	41	207	7	250	0	40	5	48	22	0
13722.58cfa830e4b0c9d6adf6ba56	0	0	4	409	7	237	0	0	278	0	139	51	1	0	0	0	0	5	4	0	1	0	0	13	0	2	288	3422	79	0	0	0	1	0	1	583	85	37	225	49	180	0	284	2	134	16	62	25	0
13722.58cfa82fe4b0c9d6adf6b940	0	0	4	4	0	1	0	0	2	0	3	2	0	0	0	0	0	0	1	0	0	0	0	0	2	1	1	281	0	1	1	0	0	0	3	2	218	109	7	35	1	0	4	3	2	1	10	28	0
13722.58cfa830e4b0c9d6adf6bbf2	0	0	0	0	0	0	0	0	0	0	0	0	0	0	0	0	0	0	0	0	0	0	0	0	0	0	0	0	0	0	0	0	0	1	0	0	0	0	0	0	0	0	0	0	0	0	0	0	0
13722.58cfa830e4b0c9d6adf6bc06	0	0	4	0	0	0	0	0	0	0	0	0	0	0	0	0	0	0	0	0	1	0	0	0	0	0	0	0	0	0	0	0	0	0	0	0	0	0	0	0	0	0	0	0	0	0	0	0	0
13722.58cfa82fe4b0c9d6adf6b96b	0	0	0	0	0	0	0	0	0	0	0	0	0	0	0	0	0	0	0	0	0	0	0	0	0	0	0	0	0	0	0	0	0	0	0	0	0	0	0	0	0	0	0	0	0	0	0	0	0
13722.58cfa830e4b0c9d6adf6bc16	0	0	1	0	0	0	0	0	0	0	0	0	0	0	0	0	0	0	0	0	0	0	0	0	0	0	0	0	0	0	0	0	0	0	0	0	0	0	0	0	0	0	0	0	0	0	0	0	0
13722.58cfa82fe4b0c9d6adf6b960	0	0	0	2	0	1	0	0	1	0	2	6	0	0	0	0	0	0	0	0	0	0	0	0	0	0	0	17	0	0	0	0	0	0	0	0	1	0	1	0	3	3	0	0	0	0	2	1	0
13722.58cfa82fe4b0c9d6adf6ba1e	0	0	0	44	4	39	0	1	49	202	651	72	211	0	0	0	0	9	0	1	0	0	0	1	0	18	87	2	14	0	1	3	174	265	53	69	25	33	6	59	90	16	21	4	8	5	4	23	0
13722.58cfa830e4b0c9d6adf6bb52	0	0	0	547	0	284	0	0	325	0	0	0	0	0	0	0	0	0	0	0	0	0	0	0	0	0	0	0	84	0	0	0	0	0	0	0	0	0	0	0	0	0	0	0	0	0	0	0	0
13722.58cfa82fe4b0c9d6adf6b95a	0	0	0	288	0	164	0	0	187	0	0	0	0	0	0	0	0	0	0	0	1	0	0	0	0	0	0	0	49	0	0	0	0	0	0	0	0	0	0	0	0	0	0	0	0	0	0	0	0
13722.58cfa830e4b0c9d6adf6bc02	1	0	0	59	0	47	0	8	68	3	54	157	0	0	0	2	0	4	1	0	0	1	1	103	0	7	1	8211	22	10	23	4	138	3	1	3649	6	7	15	86	82	1127	19	74	144	55	31	8	0
13722.58cfa830e4b0c9d6adf6bb88	1	0	4	2451	0	1557	0	0	1838	0	586	310	0	0	0	0	0	0	0	0	0	0	0	0	0	49	568	3066	518	0	0	0	0	1	2	0	2	3	22	23	818	0	258	19	36	19	22	8	0
13722.58cfa82fe4b0c9d6adf6ba35	2	0	2	117	0	97	0	0	122	2	22	1432	15	0	0	0	0	130	0	1	0	0	0	14	0	12	3	38	42	0	7	6	5	1	2	44	29	143	708	403	972	92	1332	55	47	82	124	25	0
13722.58cfa830e4b0c9d6adf6bc26	0	0	1	160	0	133	0	0	157	4	23	1681	5	0	0	0	0	195	1	0	0	0	0	3	0	29	2	26	58	0	6	0	5	1	1	10	35	139	867	395	1193	35	1982	26	60	106	132	32	0
13722.58cfa830e4b0c9d6adf6bb5a	0	0	2	2852	0	1656	0	0	1885	0	13	7	0	0	0	0	0	0	1	0	0	0	0	0	0	0	0	29	505	0	0	0	0	0	0	0	16	10	19	9	40	0	102	0	6	63	4	13	0
13722.58cfa82fe4b0c9d6adf6b978	0	0	15	5365	1	3118	0	0	3556	0	0	0	0	0	0	0	0	0	0	0	3	0	0	0	0	0	0	0	963	0	0	0	0	0	1	0	0	0	0	0	0	0	0	0	0	0	0	0	5
13722.58cfa82fe4b0c9d6adf6b967	0	0	0	2	0	2	0	1	3	1	157	27	0	0	0	0	0	0	0	0	0	0	0	1	0	45	34	29378	1	2	1	3	412	1	1	0	192	93	73	313	142	2463	600	35	132	76	325	109	0
13722.58cfa830e4b0c9d6adf6bd5d	0	0	0	1147	1821	584	0	0	664	1	139	54	0	0	0	0	0	0	0	0	0	0	0	0	0	3	0	7	180	0	1	0	0	8	9	0	23	29	10	1329	22	1	25	0	9	12	7	66	0
13722.58cfa830e4b0c9d6adf6bc42	0	0	5	3164	0	1849	0	0	2114	0	0	0	0	0	0	0	0	0	0	0	0	0	0	0	0	0	0	0	583	0	0	0	0	0	0	0	0	0	0	0	0	0	0	0	0	0	0	0	0
13722.58cfa82fe4b0c9d6adf6b8e8	0	0	0	8	0	5	0	9	7	3	173	51	1	0	0	1	0	0	0	0	0	0	0	1059	0	0	0	30545	2	0	6	1	764	1	0	8867	10	6	438	226	38	270	5	5	55	49	180	13	0
13722.58cfa82fe4b0c9d6adf6ba20	0	0	9	5542	5	3206	1	1	3681	211	648	80	272	0	0	0	0	7	0	0	1	0	0	0	1	14	91	2	1003	0	1	0	190	265	48	147	33	38	6	53	78	35	18	11	7	6	5	29	2
13722.58cfa82fe4b0c9d6adf6b9d8	1	0	5	8753	3	7642	1	1	9638	1609	2812	2500	25	0	0	0	0	2946	0	0	0	0	0	1	0	7	3	30	3132	4	2	0	3	1	0	459	198	348	101	237	3664	63	9941	2	94	86	364	68	1
13722.58cfa830e4b0c9d6adf6bbf0	0	0	2	3403	0	1943	0	0	2374	1	147	4	0	1	0	1	0	13	0	0	0	0	0	0	0	209	4	32450	579	0	0	7	1	0	0	3	61	27	43	641	190	0	46	83	308	243	119	47	0
13722.58cfa82fe4b0c9d6adf6b726	0	0	0	0	0	0	0	0	0	0	0	0	0	0	0	0	0	0	0	0	0	0	0	0	0	0	0	0	0	0	0	0	0	0	0	0	0	0	0	0	0	0	0	0	0	0	0	0	0
13722.58cfa82fe4b0c9d6adf6ba3e	0	0	2	0	0	0	0	0	0	0	0	0	0	0	0	0	0	0	0	0	0	0	0	0	0	0	0	0	0	0	0	0	0	0	0	0	0	0	0	0	0	0	0	0	0	0	0	0	1
13722.58cfa82fe4b0c9d6adf6b7b0	2	0	18	0	0	0	1	0	0	0	0	0	0	0	0	0	0	0	0	0	0	0	0	0	0	0	0	0	0	0	1	0	0	0	0	0	0	0	0	0	0	0	0	0	0	0	0	0	1
13722.58cfa82fe4b0c9d6adf6b88c	0	0	9	419	0	235	0	0	262	0	0	0	0	0	0	0	0	0	0	0	0	0	0	0	0	0	0	0	63	0	0	0	0	0	0	0	0	0	0	0	0	0	0	0	0	0	0	0	0
13722.58cfa82fe4b0c9d6adf6b67d	0	0	13	0	0	0	0	0	0	0	0	0	0	0	0	0	0	0	0	0	1	0	0	0	0	0	0	0	0	0	0	0	0	0	1	0	0	0	0	0	0	0	0	0	0	0	0	0	0
13722.58cfa82fe4b0c9d6adf6b7da	0	0	0	8	0	2	1	0	3	1	0	0	0	1	0	0	0	0	0	0	1	0	0	0	0	0	0	1	1	0	2	0	0	1	1	0	0	0	0	0	0	0	0	0	0	0	0	0	2
13722.58cfa82fe4b0c9d6adf6b8d5	0	0	76	776	0	417	1	0	489	0	0	0	0	0	0	0	0	0	0	4	1	0	0	0	0	0	0	0	125	0	0	0	0	0	0	0	0	0	0	0	0	0	0	0	0	0	0	0	1
13722.58cfa830e4b0c9d6adf6bac2	0	0	5	0	788	0	0	0	0	0	0	0	0	0	0	0	0	0	0	1	0	0	0	0	0	0	0	0	0	0	0	0	0	0	0	0	0	0	0	0	0	0	0	0	0	0	0	0	0
13722.58cfa82fe4b0c9d6adf6b70c	0	0	1	2	0	0	0	0	0	0	0	0	0	0	0	0	0	0	0	2	0	0	0	0	0	0	0	0	0	0	0	0	0	0	0	0	0	0	0	0	0	0	0	0	0	0	0	0	0
13722.58cfa830e4b0c9d6adf6bc00	0	0	1	217	0	134	0	0	163	0	13	0	0	0	0	0	0	0	0	0	0	0	0	0	1	20	1	2323	42	0	0	5	2	0	0	1	5	3	3	50	21	0	4	11	26	22	7	4	0
13722.58cfa82fe4b0c9d6adf6b7ec	1	0	11	3	0	2	0	0	2	0	0	0	0	0	0	0	0	0	0	0	1	0	0	0	0	0	0	0	1	0	1	0	0	0	0	0	0	0	0	0	0	0	0	0	0	0	0	0	0
13722.58cfa82fe4b0c9d6adf6b83f	0	0	1	308	0	178	0	0	199	0	0	0	0	0	0	0	0	0	0	0	0	0	0	0	0	0	0	0	55	0	0	0	0	0	0	0	0	0	0	0	0	0	0	0	0	0	0	0	0
13722.58cfa82fe4b0c9d6adf6b8b8	0	0	2	1	0	1	0	0	0	0	0	0	0	0	0	0	0	0	0	0	1	0	0	0	0	0	0	0	0	0	2	0	0	0	2	0	0	0	0	0	0	0	0	0	0	0	0	0	8
13722.58cfa82ee4b0c9d6adf6af57	0	0	0	4	0	2	0	0	2	0	0	0	0	0	0	0	0	0	0	0	1	0	2	0	0	0	0	0	1	0	0	0	0	0	0	0	0	0	0	0	0	0	0	0	0	0	0	0	0
13722.58cfa82fe4b0c9d6adf6b842	0	0	2	2809	0	1650	0	0	1893	0	0	0	0	0	0	0	0	0	0	0	0	0	0	0	1	0	1	0	523	0	1	0	0	3	8	0	0	0	0	0	0	1	0	0	0	0	0	0	1
13722.58cfa82fe4b0c9d6adf6ba39	0	0	2	3042	0	1797	0	0	2048	0	0	0	0	0	0	0	0	0	0	0	0	0	0	0	0	0	0	0	541	0	1	0	0	0	0	0	0	0	0	0	0	0	0	0	0	0	0	0	0
13722.58cfa82fe4b0c9d6adf6b928	0	0	0	3141	0	1837	0	0	2096	0	0	0	0	0	0	0	0	0	0	0	0	0	0	0	0	0	0	0	567	0	0	0	0	0	0	1	0	0	0	0	0	0	0	0	0	0	0	0	0
13722.58cfa82fe4b0c9d6adf6b898	0	0	0	359	0	241	0	0	283	0	339	168	67	0	0	2	0	222	0	0	0	0	0	0	0	12	0	3740	87	0	0	0	0	1	0	151	16	15	56	41	76	0	1183	10	244	31	17	9	0
13722.58cfa82fe4b0c9d6adf6b91e	0	0	6	2988	0	1715	0	0	1968	1	81	7	0	0	0	0	0	13	0	0	0	0	0	0	0	1	0	835	543	0	1	3	67	0	0	11	1	0	2	14	14	16	6	1	19	3	3	1	1
13722.58cfa82fe4b0c9d6adf6b840	0	0	0	3180	0	1870	0	0	2131	0	7	7	0	0	0	0	0	3	3	0	0	0	0	0	0	0	0	112	563	0	0	0	0	1	2	1	4	2	7	1	6	0	3	0	5	2	3	1	0
13722.58cfa82fe4b0c9d6adf6b694	0	0	2	0	0	0	0	0	0	0	0	0	0	0	0	0	0	0	0	0	0	0	0	0	0	0	0	0	0	0	0	0	0	0	0	0	0	0	0	0	0	0	0	0	0	0	0	0	0
13722.58cfa82fe4b0c9d6adf6b98e	0	0	0	0	0	0	1	0	0	0	0	0	0	0	0	0	0	0	0	0	0	0	0	0	0	0	0	0	0	0	0	0	0	0	0	0	0	0	0	0	0	0	0	0	0	0	0	0	0
13722.58cfa82ee4b0c9d6adf6ae71	0	0	4	0	0	0	0	0	0	0	0	0	0	0	0	0	0	0	0	0	0	0	0	0	0	0	0	0	0	0	0	0	0	0	0	0	0	0	0	0	0	0	0	0	0	0	0	0	0
13722.58cfa82fe4b0c9d6adf6b77c	0	0	0	1	0	0	0	0	0	0	0	0	0	0	0	0	0	0	0	0	0	0	0	0	0	0	0	0	0	0	0	0	0	0	0	0	0	0	0	0	0	0	0	0	0	0	0	0	0
13722.58cfa82fe4b0c9d6adf6b8f8	0	0	0	0	0	0	0	0	0	0	0	0	0	0	0	0	0	0	0	0	0	0	0	0	0	0	0	0	0	0	0	0	0	0	0	0	0	0	0	0	0	0	0	0	0	0	0	0	0
13722.58cfa82ee4b0c9d6adf6ae68	0	0	2	0	0	0	0	0	0	0	0	0	0	0	0	0	0	0	0	0	0	0	0	0	0	0	0	0	0	0	0	0	0	0	0	0	0	0	0	0	0	0	0	0	0	0	0	0	0
13722.58cfa82ee4b0c9d6adf6b146	0	0	0	1	0	0	0	0	0	0	0	0	0	0	0	0	0	0	0	1	0	0	0	0	0	0	0	0	0	0	0	0	0	0	0	0	0	0	0	0	0	0	0	0	0	0	0	0	0
13722.58cfa82ee4b0c9d6adf6ae74	0	0	2	0	0	0	0	0	0	1	0	0	0	0	0	0	0	0	0	53	0	0	0	0	0	0	0	0	0	0	0	0	0	0	0	0	0	0	0	0	0	0	0	0	0	0	0	0	2
13722.58cfa82fe4b0c9d6adf6b9ec	0	0	0	0	0	0	0	0	0	0	0	0	0	0	0	0	0	0	0	0	0	0	0	0	0	0	0	0	0	0	0	0	0	0	0	0	0	0	0	0	0	0	0	0	0	0	0	0	0
13722.58cfa82fe4b0c9d6adf6b914	0	0	0	0	11	0	0	0	0	0	0	0	0	0	0	0	0	0	0	0	0	0	0	0	0	0	0	0	0	0	0	0	0	0	0	0	0	0	0	0	0	0	0	0	0	0	0	0	0
13722.58cfa82ee4b0c9d6adf6afc4	0	0	4	0	0	0	0	0	0	0	0	0	0	0	0	0	0	0	0	0	0	0	0	0	0	0	0	0	0	0	0	0	0	0	0	0	0	0	0	0	0	0	0	0	0	0	0	0	0
13722.58cfa82ee4b0c9d6adf6afb2	0	0	1	0	0	0	0	0	0	0	0	0	0	0	0	0	0	0	0	1	0	0	0	0	0	0	0	0	0	0	0	0	0	0	0	0	0	0	0	0	0	0	0	0	0	0	0	0	0
13722.58cfa82ee4b0c9d6adf6aeb4	0	0	2	0	0	0	0	0	0	0	0	0	0	0	0	0	0	0	0	0	0	0	0	0	0	0	0	0	0	0	0	0	0	0	0	0	0	0	0	0	0	0	0	0	0	0	0	0	0
13722.58cfa830e4b0c9d6adf6baf6	0	0	0	0	0	0	0	0	0	0	0	0	0	0	0	0	0	0	0	0	0	0	0	0	0	0	0	0	0	0	0	0	0	0	0	0	0	0	0	0	0	0	0	0	0	0	0	0	0
13722.58cfa82fe4b0c9d6adf6b5da	0	0	3	0	0	0	0	0	0	0	0	0	0	0	0	0	0	0	0	0	0	0	0	0	1	0	0	0	0	0	0	0	0	0	0	0	0	0	0	0	0	0	0	0	0	0	0	0	1
13722.58cfa82fe4b0c9d6adf6b5e4	0	0	0	0	0	0	0	0	0	0	0	0	0	0	0	0	0	0	0	0	0	0	0	0	0	0	0	0	0	0	0	0	0	0	0	0	0	0	0	0	0	0	0	0	0	0	0	0	0
13722.58cfa82ee4b0c9d6adf6ae62	4	0	1	0	0	0	0	0	0	0	0	0	0	0	0	0	0	0	0	0	0	0	0	0	0	0	0	0	0	0	0	0	0	0	0	0	0	0	0	0	0	0	0	0	0	0	0	0	0
13722.58cfa830e4b0c9d6adf6bb0a	0	0	2	0	0	0	0	0	0	0	0	0	0	0	0	0	0	0	0	0	0	0	0	0	0	0	0	0	0	0	0	0	0	0	0	0	0	0	0	0	0	0	0	0	0	0	0	0	0
13722.58cfa82fe4b0c9d6adf6b89a	0	2	3	167	0	97	0	0	109	0	116	46	0	0	0	0	0	0	1	1	0	0	0	0	0	277	0	52	25	0	0	0	0	1	0	0	85	29	1339	261	322	4	30	97	316	447	220	40	0
13722.58cfa830e4b0c9d6adf6bbfe	0	0	5	3263	0	1951	0	0	2274	0	1753	92	13	0	0	0	0	0	0	0	0	0	0	0	0	57	29	1205	604	0	0	0	0	0	1	1	122	125	346	325	233	0	192	13	59	134	86	21	0
13722.58cfa830e4b0c9d6adf6bede	0	0	1	273	0	131	0	0	161	2	15	34	0	0	0	0	0	0	0	0	0	0	0	1	0	0	1	150	42	0	0	0	15	0	0	12	1	3	6	13	23	8	122	0	40	1	2	1	1
13722.58cfa830e4b0c9d6adf6bc22	0	0	3	2	8	2	1	0	2	0	49	11	0	0	0	0	0	94	0	0	1	0	0	3	0	0	1	296	1	0	1	0	0	0	0	23	4	14	1	1	19	4	1	0	15	1	1	7	1
13722.58cfa82fe4b0c9d6adf6ba0c	0	0	0	435	0	263	0	0	291	0	126	0	0	0	0	0	0	2	0	0	0	0	0	0	0	2	1	308	88	0	0	0	0	0	0	1	67	16	7	12	201	0	534	6	8	39	8	7	0
13722.58cfa830e4b0c9d6adf6ba52	0	0	8	321	1	161	3	0	192	0	0	0	0	0	0	0	0	0	0	0	0	0	0	0	0	0	0	0	49	0	1	0	0	0	0	0	0	0	0	0	0	0	0	0	0	0	0	0	0
13722.58cfa82fe4b0c9d6adf6b9dc	0	0	4	399	0	237	0	0	279	0	0	0	0	0	0	0	0	0	0	0	0	0	0	0	0	0	0	0	74	0	0	0	0	0	0	0	0	0	0	0	0	0	0	0	0	0	0	0	0
13722.58cfa830e4b0c9d6adf6bc6e	0	0	0	324	0	180	0	0	202	0	78	49	0	0	0	0	0	54	0	0	0	0	0	0	0	1	0	5	58	0	0	0	0	0	0	0	9	17	29	14	87	0	310	0	18	7	6	78	0
13722.58cfa830e4b0c9d6adf6bcf5	0	0	2	319	0	172	0	0	202	0	0	0	0	0	0	0	0	0	0	0	0	0	0	0	0	0	0	0	53	0	0	0	0	0	0	0	0	0	0	0	0	0	0	0	0	0	0	0	0
13722.58cfa830e4b0c9d6adf6bb6e	0	0	2	269	0	137	5	0	164	8	96	62	0	0	0	0	0	0	0	0	0	0	0	0	0	0	6	54	43	0	0	0	0	2	5	8	9	16	33	42	241	1	342	0	25	9	8	13	1
13722.58cfa830e4b0c9d6adf6ba70	0	0	0	0	0	0	2	0	0	0	0	0	0	0	0	0	0	0	0	0	0	0	0	0	0	0	0	0	0	0	0	0	0	0	0	0	0	0	0	0	0	0	0	0	0	0	0	0	0
13722.58cfa830e4b0c9d6adf6bcc8	0	0	5	5	21	6	4	0	5	0	25	15	14	0	0	1	0	80	0	0	0	0	0	4	0	0	0	1970	2	0	1	0	0	0	0	12	14	4	21	8	30	2	428	3	9	10	7	5	1
13722.58cfa830e4b0c9d6adf6bc2a	0	0	0	499	1	308	0	0	348	0	175	546	0	0	0	0	0	0	0	0	0	0	0	1	0	1	1	1159	106	0	0	1	450	0	2	20	27	41	30	105	59	3	3	1	24	31	7	14	0
13722.58cfa830e4b0c9d6adf6c27e	0	0	36	0	0	0	1	0	0	0	0	0	0	0	0	1	0	0	0	0	2	0	0	0	0	0	0	0	0	0	1	27	3	1	1	0	0	0	0	0	0	3	0	0	0	0	0	0	0
13722.58cfa830e4b0c9d6adf6bc38	0	0	6	37	0	28	1	0	38	0	304	900	0	0	0	0	0	0	0	0	0	0	0	1	0	0	1	262	10	0	0	0	2	0	1	16	13	6	367	64	153	0	1386	45	123	21	66	25	0
13722.58cfa82fe4b0c9d6adf6b9ca	0	0	5	11	0	11	1	0	15	0	86	1	0	0	0	0	0	0	0	0	0	0	0	0	0	0	0	1421	4	0	0	0	0	0	0	21	6	6	67	37	11	0	6	1	154	26	17	16	2
13722.58cfa830e4b0c9d6adf6bb40	0	0	3	324	0	166	1	0	195	98	545	667	0	0	0	0	0	0	0	0	0	0	0	0	0	2	0	461	52	0	7	0	0	0	0	7	15	9	12	226	11	8	697	3	13	6	2	21	0
13722.58cfa830e4b0c9d6adf6bd00	0	0	1	289	0	167	0	0	197	1	190	60	0	0	0	1	0	0	1	0	0	0	0	0	0	9	0	339	55	0	1	2	0	0	0	142	26	28	89	125	185	2	3224	10	102	688	30	11	1
13722.58cfa830e4b0c9d6adf6be62	0	0	0	0	0	0	0	0	1	0	2	2	0	0	0	0	0	0	0	0	0	0	0	0	0	0	0	5	0	0	0	0	0	0	0	4	0	0	0	0	7	0	2	0	0	0	0	0	0
13722.58cfa830e4b0c9d6adf6ba62	0	0	1	0	0	0	8	0	0	0	0	0	0	0	0	0	0	0	0	2	0	0	0	0	0	0	1	0	0	0	0	0	0	0	0	0	0	0	0	0	0	0	0	0	0	0	0	0	1
13722.58cfa830e4b0c9d6adf6bbf6	0	0	13	0	0	1	7	0	0	0	0	0	0	0	0	0	0	0	0	0	0	0	0	0	0	0	0	0	0	0	0	0	0	0	0	0	0	0	0	0	0	0	0	0	0	0	0	0	0
13722.58cfa830e4b0c9d6adf6bc03	0	0	7	0	0	0	0	0	0	0	0	0	0	0	0	0	0	0	0	0	0	0	0	0	0	0	0	0	0	0	0	0	0	0	0	0	0	0	0	0	0	0	0	0	0	0	0	0	0
13722.58cfa830e4b0c9d6adf6bb78	0	0	16	0	0	0	2	0	0	0	0	0	0	0	0	0	0	0	0	0	0	0	0	0	0	0	0	0	0	0	0	0	0	0	0	0	0	0	0	0	0	0	0	0	0	0	0	0	0
13722.58cfa831e4b0c9d6adf6c64c	0	0	0	35	0	25	0	0	44	0	0	0	0	0	0	0	0	0	0	0	0	0	0	1	0	0	0	0	9	0	0	0	0	0	0	0	0	0	0	0	0	0	0	0	0	0	0	0	0
13722.58cfa831e4b0c9d6adf6c71a	0	0	1	0	0	0	0	1	0	4	0	0	0	0	0	0	0	0	0	0	0	67	71	14	121	0	64	0	0	1	89	1	6	14	6	616	0	0	0	0	0	174	0	0	0	0	0	2	0
13722.58cfa831e4b0c9d6adf6c92d	0	0	0	0	0	0	0	0	0	0	0	0	0	0	0	0	0	0	0	0	0	0	0	0	0	0	0	0	0	0	0	0	0	0	0	0	0	0	0	0	0	0	0	0	0	0	0	0	0
13722.58cfa831e4b0c9d6adf6cd20	1	0	0	0	0	0	0	0	0	0	0	0	0	0	0	0	0	0	0	0	0	0	0	0	0	0	0	0	0	0	0	0	0	0	0	0	0	0	0	0	0	0	0	0	0	0	0	0	0
13722.58cfa831e4b0c9d6adf6cd4b	0	0	0	0	0	0	0	1	0	1	23	1	0	0	0	29	0	0	0	0	0	0	0	21	0	0	0	0	0	0	1	126	541	0	0	8704	1	0	2	2	1	9	0	19	1	0	0	3	1
13722.58cfa832e4b0c9d6adf6ce19	0	3057	0	0	0	0	0	0	0	0	0	0	0	0	0	1	0	0	0	0	0	0	0	0	0	0	0	0	0	1	0	48	6	0	0	0	0	0	0	0	0	1	0	0	0	0	0	0	1
13722.58cfa831e4b0c9d6adf6c5ae	0	0	0	35	0	25	0	0	44	0	0	0	0	0	0	0	0	0	0	0	0	0	0	1	0	0	0	0	8	0	0	0	0	0	0	0	0	0	0	0	0	0	0	0	0	0	0	0	0
13722.58cfa832e4b0c9d6adf6d206	0	0	0	0	0	0	0	0	0	0	0	0	0	0	0	0	0	0	0	0	0	0	0	0	0	0	0	0	0	0	0	0	0	0	0	0	0	0	0	0	0	0	0	0	0	0	0	0	0
13722.58cfa831e4b0c9d6adf6c64a	1	0	2	0	0	0	0	0	0	0	0	0	0	0	0	0	0	0	0	0	0	0	0	0	0	0	0	0	0	0	0	0	0	0	0	0	0	0	0	0	0	0	0	0	0	0	0	0	0
13722.58cfa831e4b0c9d6adf6c524	0	0	0	9	0	7	0	0	9	0	2332	3428	0	0	0	0	0	0	8	0	0	0	0	0	0	40	1675	27	4	0	0	0	0	215	44	48	56	420	41	836	189	0	27	0	104	26	23	74	0
13722.58cfa831e4b0c9d6adf6c3c8	1	0	2	0	0	0	0	0	0	0	0	0	0	0	0	0	0	0	0	0	0	0	0	0	0	0	0	0	0	0	0	0	0	0	0	0	0	0	0	0	0	0	0	0	0	0	0	0	0
13722.58cfa831e4b0c9d6adf6c722	0	0	2	0	0	0	0	0	0	1	0	0	0	0	1	8	0	0	0	0	0	1	0	0	0	0	14	0	0	0	17	25	30	0	1	81	0	0	0	0	0	1	0	0	1	0	0	0	0
13722.58cfa831e4b0c9d6adf6cd65	0	0	8	0	0	0	0	0	0	0	0	0	0	0	0	0	0	0	0	2	0	0	0	0	0	0	0	0	0	0	0	0	0	0	0	0	0	0	0	0	0	0	0	0	0	0	0	0	0
13722.58cfa831e4b0c9d6adf6c51e	0	0	2	0	0	0	0	0	0	0	0	0	0	0	0	0	0	0	0	0	0	0	0	0	0	0	0	0	0	0	0	0	0	0	0	0	0	0	0	0	0	0	0	0	0	0	0	0	0
13722.58cfa831e4b0c9d6adf6c5ab	0	0	0	0	0	0	0	0	0	0	0	0	0	0	0	0	0	0	0	0	0	0	0	0	1	0	0	0	0	0	3	0	0	1	1	1	0	0	0	0	0	0	0	0	0	0	0	0	0
13722.58cfa832e4b0c9d6adf6ceae	0	0	0	0	0	0	0	0	0	0	0	0	0	0	0	0	0	0	0	0	0	0	0	0	0	0	0	0	0	0	0	0	0	0	0	0	0	0	0	0	0	0	0	0	0	0	0	0	0
13722.58cfa831e4b0c9d6adf6c512	0	0	1	0	0	0	0	0	0	0	0	0	0	0	0	0	0	0	0	0	0	0	0	0	0	0	0	0	0	0	0	0	0	0	0	0	0	0	0	0	0	0	0	0	0	0	0	0	0
13722.58cfa831e4b0c9d6adf6c874	0	0	0	0	0	0	0	0	0	0	0	0	0	0	0	0	0	0	0	0	0	0	0	0	0	0	0	0	0	1	2	0	2	0	0	1	0	0	0	0	0	1	0	0	0	0	0	0	0
13722.58cfa831e4b0c9d6adf6c86c	0	0	0	0	0	0	0	0	0	0	0	0	0	0	2	1	0	0	0	0	0	0	0	0	0	0	12	0	0	0	2	0	34	1	0	36	0	0	0	0	0	26	0	0	0	0	0	0	0
13722.58cfa831e4b0c9d6adf6c970	0	0	0	0	0	0	0	0	0	0	0	0	0	0	0	0	0	0	0	0	0	0	0	0	0	0	0	0	0	0	0	0	0	0	0	0	0	0	0	0	0	0	0	0	0	0	0	0	0
13722.58cfa832e4b0c9d6adf6ce15	2	0	0	0	0	0	0	0	0	0	0	0	0	0	0	0	0	0	0	0	0	0	0	0	0	0	0	0	0	0	0	0	0	0	0	0	0	0	0	0	0	0	0	0	0	0	0	0	0
13722.58cfa831e4b0c9d6adf6c93b	1	0	0	2	0	1	0	0	1	0	0	0	0	0	0	0	0	0	0	0	0	0	0	0	0	0	0	0	0	0	0	0	0	0	0	0	0	1	0	0	0	0	0	0	0	0	0	0	0
13722.58cfa831e4b0c9d6adf6cb08	0	0	0	0	0	0	0	0	0	0	0	0	0	0	0	0	0	0	0	0	0	0	0	0	0	0	0	0	0	0	0	0	0	0	0	0	0	0	0	0	0	0	0	0	0	0	0	0	0
13722.58cfa831e4b0c9d6adf6c788	2	0	0	0	0	0	0	0	0	0	0	0	0	0	0	0	0	0	0	0	0	0	0	0	0	0	0	0	0	0	0	0	0	0	0	0	0	0	0	0	0	0	0	0	0	0	0	0	0
13722.58cfa831e4b0c9d6adf6c5c2	0	0	0	0	0	0	0	0	0	0	0	0	0	0	0	0	0	0	0	0	0	0	0	0	1	0	0	0	0	0	3	0	0	1	1	1	0	0	0	0	0	0	0	0	0	0	0	0	0
13722.58cfa831e4b0c9d6adf6c644	0	0	6	0	0	0	0	0	0	0	0	0	0	0	0	0	0	0	0	0	0	0	0	0	0	0	0	0	0	0	0	0	0	0	0	0	0	0	0	0	0	0	0	0	0	0	0	0	0
13722.58cfa831e4b0c9d6adf6cd42	0	0	0	0	0	0	0	0	0	0	0	0	0	0	0	0	0	0	0	0	0	0	0	0	0	0	0	0	0	0	0	0	0	0	0	0	0	0	0	0	0	0	0	0	0	0	0	0	0
13722.58cfa832e4b0c9d6adf6d234	0	0	0	0	0	0	0	0	0	0	0	0	0	0	0	0	0	0	0	0	0	0	0	0	0	0	0	0	0	0	0	0	0	0	0	0	0	0	0	0	0	0	0	0	0	0	0	0	0
13722.58cfa831e4b0c9d6adf6c46c	0	0	4	7	0	4	0	0	5	0	0	0	0	0	0	0	0	0	0	2	0	0	0	0	0	0	0	0	1	0	0	0	0	0	0	0	0	0	0	0	0	0	0	0	0	0	0	0	0
13722.58cfa832e4b0c9d6adf6d57c	0	0	0	0	0	0	0	0	0	0	0	0	0	0	0	0	0	0	0	0	0	0	0	0	0	0	0	0	0	0	0	0	0	0	0	0	0	0	0	0	0	0	0	0	0	0	0	0	0
13722.58cfa832e4b0c9d6adf6d57e	0	0	0	0	0	0	0	0	0	0	0	0	0	0	0	0	0	0	0	0	0	0	0	0	0	0	0	0	0	0	0	0	0	0	0	0	0	0	0	0	0	0	0	0	0	0	0	0	0
13722.58cfa832e4b0c9d6adf6d4f6	0	0	0	0	0	0	0	0	0	0	0	0	0	0	0	0	0	0	0	0	0	0	0	0	0	0	0	0	0	0	0	0	0	0	0	50	0	0	0	0	0	1	0	0	0	0	0	0	0
13722.58cfa832e4b0c9d6adf6d61a	0	0	2	0	0	0	0	0	0	0	0	0	0	0	0	0	0	0	0	0	0	0	0	0	0	0	2	0	0	0	4	0	0	1	3	0	0	0	0	0	0	0	0	0	0	0	0	0	0
13722.58cfa832e4b0c9d6adf6d583	0	0	0	0	0	0	0	0	0	0	0	0	0	0	0	0	0	0	0	0	0	0	0	0	0	0	0	0	0	0	0	0	0	0	0	0	0	0	0	0	0	0	0	0	0	0	0	0	0
13722.58cfa832e4b0c9d6adf6d5a7	0	0	0	0	0	0	0	0	0	0	0	0	0	0	0	0	0	0	0	0	0	0	0	0	0	0	0	0	0	0	0	0	0	0	0	0	0	0	0	0	0	0	0	0	0	0	0	0	0
13722.58cfa831e4b0c9d6adf6cb2a	0	0	0	0	0	0	0	0	0	0	0	0	0	0	0	0	0	0	0	0	0	0	0	0	0	0	0	0	0	0	0	0	0	0	0	0	0	0	0	0	0	0	0	0	0	0	0	0	0
13722.58cfa832e4b0c9d6adf6d28b	0	0	0	0	0	0	0	0	0	0	0	0	0	0	0	0	0	0	0	0	0	0	0	0	0	0	0	0	0	0	0	0	0	0	0	0	0	0	0	0	0	0	0	0	0	0	0	0	0
13722.58cfa832e4b0c9d6adf6d588	0	0	2	0	0	0	0	0	0	0	0	0	0	0	0	0	0	0	0	0	0	0	0	0	0	0	0	0	0	0	0	0	0	0	0	0	0	0	0	0	0	0	0	0	0	0	0	0	0
13722.58cfa831e4b0c9d6adf6cda9	0	0	0	0	0	0	0	0	0	0	0	0	0	0	0	0	0	0	0	0	0	0	0	0	0	0	0	0	0	0	0	0	0	0	0	0	0	0	0	0	0	0	0	0	0	0	0	0	0
13722.58cfa831e4b0c9d6adf6cadd	0	0	0	0	0	0	2	0	0	0	0	0	0	0	0	0	0	0	0	0	0	0	0	0	0	0	0	0	0	0	0	0	0	0	0	0	0	0	0	0	0	0	0	0	0	0	0	0	0
13722.58cfa832e4b0c9d6adf6d0b4	0	0	0	0	0	0	0	0	0	0	0	0	0	0	0	0	0	0	0	0	0	0	0	0	0	0	0	0	0	0	0	0	0	0	0	0	0	0	0	0	0	0	0	0	0	0	0	0	0
13722.58cfa832e4b0c9d6adf6ce2a	0	0	2	0	0	0	0	0	0	0	0	0	0	0	0	0	0	0	0	0	0	0	0	0	0	0	0	0	0	0	0	0	0	0	0	0	0	0	0	0	0	0	0	0	0	0	0	0	0
13722.58cfa832e4b0c9d6adf6d582	0	0	0	0	0	0	0	0	0	0	0	0	0	0	0	0	0	0	0	0	0	0	0	0	0	0	0	0	0	0	0	0	0	0	0	0	0	0	0	0	0	0	0	0	0	0	0	0	0
13722.58cfa832e4b0c9d6adf6d39e	0	0	0	0	0	0	0	0	0	0	0	0	0	0	0	0	0	0	0	0	0	0	0	0	0	0	1	0	0	0	0	0	0	0	0	0	0	0	0	0	0	0	0	0	0	0	0	0	0
13722.58cfa832e4b0c9d6adf6d2a8	1	0	0	0	0	0	0	0	0	0	0	0	0	0	0	0	0	0	0	0	0	0	0	0	0	0	0	0	0	0	0	0	0	0	0	0	0	0	0	0	0	0	0	0	0	0	0	0	0
13722.58cfa832e4b0c9d6adf6d58c	0	0	2	0	0	0	0	0	0	0	0	0	0	0	0	0	0	0	0	0	0	0	0	0	0	0	0	0	0	0	0	0	0	0	0	0	0	0	0	0	0	0	0	0	0	0	0	0	0
13722.58cfa832e4b0c9d6adf6d401	0	0	0	0	0	0	0	0	0	0	0	0	0	0	0	0	0	0	0	0	0	0	0	0	0	0	0	0	0	0	0	0	0	0	0	0	0	0	0	0	0	0	0	0	0	0	0	0	0
13722.58cfa832e4b0c9d6adf6d586	0	0	2	0	0	0	0	0	0	0	0	0	0	0	0	0	0	0	0	0	0	0	0	0	0	0	0	0	0	0	0	0	0	0	0	0	0	0	0	0	0	0	0	0	0	0	0	0	0
13722.58cfa832e4b0c9d6adf6d44c	0	0	0	0	0	0	0	0	0	0	0	0	0	0	0	0	0	0	0	0	0	0	0	0	0	0	0	0	0	0	0	0	0	0	0	0	0	0	0	0	0	0	0	0	0	0	0	0	0
13722.58cfa832e4b0c9d6adf6d3d7	0	0	2	0	0	0	0	0	0	0	0	0	0	0	0	0	0	0	0	0	0	0	0	0	0	0	0	0	0	0	0	0	0	0	0	0	0	0	0	0	0	0	0	0	0	0	0	0	0
13722.58cfa832e4b0c9d6adf6d598	0	0	0	0	0	0	0	0	0	0	0	0	0	0	0	0	0	0	0	0	0	0	0	0	0	0	0	0	0	0	0	0	0	0	0	0	0	0	0	0	0	0	0	0	0	0	0	0	0
13722.58cfa832e4b0c9d6adf6d3b4	0	0	2	0	0	0	0	0	0	0	0	0	0	0	0	0	0	0	0	0	0	0	0	0	0	0	0	0	0	0	0	0	0	0	0	0	0	0	0	0	0	0	0	0	0	0	0	0	0
13722.58cfa830e4b0c9d6adf6c204	2	0	2	1	0	1	0	0	1	0	0	0	0	0	0	0	0	0	0	0	0	0	0	0	0	0	0	0	0	0	0	0	0	0	0	0	0	0	0	0	0	0	0	0	0	0	0	0	0
13722.58cfa830e4b0c9d6adf6c292	0	0	0	497	0	379	0	0	461	0	1	0	0	0	0	0	0	0	0	0	0	0	0	0	0	0	0	12	116	0	0	0	0	0	0	85	0	0	0	0	1	9	0	2	0	0	0	0	0
13722.58cfa830e4b0c9d6adf6bde2	0	0	7	489	0	273	0	0	325	0	81	23	0	0	0	0	0	0	0	0	0	0	0	0	0	0	0	1	82	0	0	0	4	0	0	0	0	0	5	5	41	0	3	19	4	1	34	107	0
13722.58cfa831e4b0c9d6adf6c46a	0	0	0	914	0	683	0	0	796	0	0	0	0	0	0	0	0	0	0	0	0	0	0	0	0	0	12	1	206	0	0	0	0	0	0	0	0	0	0	0	0	0	0	0	0	0	0	0	0
13722.58cfa830e4b0c9d6adf6bc3c	0	0	9	348	0	193	1	0	220	0	1	9	0	0	0	0	0	0	0	0	0	0	0	0	0	0	0	89	58	0	0	0	0	0	0	0	17	3	3	13	26	0	0	2	3	13	3	1	0
13722.58cfa830e4b0c9d6adf6bdf5	0	0	2	253	0	134	1	0	163	0	13	12	0	0	0	1	0	10	0	0	0	0	0	1	0	0	0	242	39	0	2	0	137	56	12	55	1	0	3	4	10	15	17	0	1	0	2	1	2
13722.58cfa830e4b0c9d6adf6c070	0	0	0	299	0	170	0	0	194	0	18	21	0	0	0	0	0	0	12	0	0	0	0	1	0	1	3	3	51	1	1	0	0	0	1	113	25	49	19	7	13	2	31	63	67	8	5	14	0
13722.58cfa830e4b0c9d6adf6bf46	0	0	0	0	0	0	0	0	0	0	0	0	0	0	0	0	0	0	0	0	0	0	0	0	0	0	0	0	0	0	9	0	0	0	1	0	0	0	0	0	0	0	0	0	0	0	0	0	0
13722.58cfa830e4b0c9d6adf6bffa	0	0	7	0	0	0	1	0	0	0	0	0	0	0	0	0	0	0	0	2	1	1	0	0	0	0	0	0	0	0	0	0	0	2	5	1	0	0	0	0	0	0	0	0	1	0	0	0	0
13722.58cfa830e4b0c9d6adf6bea4	0	0	0	355	0	199	0	0	222	0	1	3	0	0	0	0	0	3	0	0	0	0	0	0	0	0	0	0	60	0	0	0	0	0	0	1	2	2	1	0	1	0	0	0	0	0	4	1	0
13722.58cfa830e4b0c9d6adf6beac	0	0	0	330	0	188	1	0	217	0	0	0	0	0	0	0	0	0	0	0	0	0	0	0	0	0	1	0	61	0	0	0	0	0	0	0	0	0	0	0	0	0	0	0	0	0	0	0	0
13722.58cfa830e4b0c9d6adf6be18	0	0	2	685	0	400	0	0	443	0	0	0	0	0	0	0	0	0	0	0	0	0	0	0	0	0	0	0	116	0	0	0	0	0	0	0	0	0	0	0	0	0	0	0	0	0	0	0	0
13722.58cfa830e4b0c9d6adf6bcc4	0	0	2	740	0	412	0	0	472	0	0	0	0	0	0	0	0	0	0	0	0	0	0	0	0	1	0	0	130	0	0	0	0	0	0	29	1	0	0	0	0	1	0	0	0	0	0	19	0
13722.58cfa830e4b0c9d6adf6c1f3	6	0	1	1	0	1	0	0	1	0	0	0	0	0	0	0	0	0	0	0	0	0	0	0	0	0	0	0	0	0	0	0	0	0	0	0	0	0	0	0	0	0	0	0	0	0	0	0	1
13722.58cfa830e4b0c9d6adf6c05a	0	0	0	1340	0	729	0	0	827	0	0	0	0	0	0	0	0	0	0	0	0	0	0	0	0	0	0	0	213	0	0	0	0	0	0	0	0	0	0	0	0	0	0	0	0	0	0	0	1
13722.58cfa830e4b0c9d6adf6bca6	0	0	1	1353	0	742	0	0	849	0	0	0	0	0	0	0	0	0	0	0	0	0	0	1	0	0	0	0	226	0	0	0	0	0	0	0	1	2	0	0	1	0	0	0	4	0	0	0	0
13722.58cfa830e4b0c9d6adf6bcb0	0	0	0	1301	0	730	0	0	833	0	0	0	0	0	0	0	0	0	0	0	0	0	0	0	0	0	0	0	220	0	0	0	0	0	0	0	0	0	0	0	0	0	0	0	0	0	0	0	0
13722.58cfa830e4b0c9d6adf6bbda	0	0	3	435	0	218	0	0	256	0	0	0	0	0	0	0	0	0	0	0	0	0	0	0	0	0	0	0	65	0	0	0	0	0	0	0	0	0	0	0	0	0	0	0	1	0	0	0	0
13722.58cfa830e4b0c9d6adf6bea6	0	0	3	1858	0	1024	0	0	1155	0	0	0	0	0	0	0	0	0	0	0	0	0	0	0	0	0	0	0	308	0	0	0	0	0	0	0	0	0	0	0	0	0	0	0	0	0	0	0	0
13722.58cfa830e4b0c9d6adf6bcae	0	0	0	3800	1	2138	0	0	2439	0	3	1	14	0	1	0	0	3	0	0	0	0	0	0	0	0	16	26	651	0	0	0	0	0	0	7	0	0	0	5	0	0	2	0	0	3	1	0	0
13722.58cfa830e4b0c9d6adf6c1bc	0	0	4	239	0	139	0	0	166	0	4	3	0	0	0	0	0	2	0	0	0	0	0	0	0	0	0	41	41	0	0	0	3	0	0	1	2	0	0	0	2	0	0	0	0	0	0	0	0
13722.58cfa830e4b0c9d6adf6bf42	0	0	0	305	0	176	0	0	198	0	0	0	0	0	0	0	0	0	0	0	0	0	0	0	0	0	0	0	52	0	0	0	0	0	0	0	0	0	0	0	0	0	0	0	0	0	0	0	1
13722.58cfa830e4b0c9d6adf6bf36	0	0	0	302	0	161	0	0	189	0	0	0	0	0	0	0	0	0	0	0	0	0	0	0	0	0	0	0	53	0	0	0	0	0	0	0	0	0	0	0	0	0	0	0	0	0	0	0	1
13722.58cfa830e4b0c9d6adf6bed1	0	0	0	2	0	2	0	0	0	0	0	0	0	0	0	0	0	0	0	0	0	0	0	0	0	0	0	0	0	0	0	0	0	0	0	0	0	0	0	0	0	0	0	0	0	0	0	0	1
13722.58cfa831e4b0c9d6adf6c3ae	0	0	2	0	0	0	0	0	0	0	0	0	0	0	0	0	0	0	0	0	0	0	0	0	0	0	0	0	0	0	0	0	0	0	0	0	0	0	0	0	0	0	0	0	0	0	0	0	0
13722.58cfa831e4b0c9d6adf6c42c	0	0	0	0	0	0	0	0	0	0	0	0	0	0	0	0	0	0	0	0	0	0	0	0	0	0	0	0	0	0	0	0	0	0	0	0	0	0	0	0	0	0	0	0	0	0	0	0	0
13722.58cfa830e4b0c9d6adf6c02a	0	0	3	1	0	0	0	0	1	0	0	0	0	0	0	0	0	0	0	0	0	0	0	0	0	0	0	0	0	0	0	0	0	0	0	0	0	0	0	0	0	0	0	0	0	0	0	0	0
13722.58cfa830e4b0c9d6adf6bc7e	0	0	7	0	0	0	1	0	0	0	0	1	0	0	0	0	0	0	0	2	0	0	0	0	0	0	0	1	0	0	0	0	2	0	0	0	0	0	1	0	1	0	0	0	0	0	0	2	0
13722.58cfa830e4b0c9d6adf6c11a	0	0	0	0	0	0	0	0	0	0	0	0	0	0	0	0	0	0	0	0	0	0	0	0	0	0	0	0	0	0	0	0	0	0	0	0	0	0	0	0	0	0	0	0	0	0	0	0	0
13722.58cfa830e4b0c9d6adf6c172	0	0	0	0	0	0	0	0	0	0	0	0	0	0	0	0	0	0	0	0	0	0	0	0	0	0	0	0	0	0	0	0	0	0	0	0	0	0	0	0	0	0	0	0	0	0	0	0	0
13722.58cfa830e4b0c9d6adf6be8e	0	0	0	0	0	0	0	0	0	0	0	0	0	0	0	0	0	0	0	0	0	0	0	0	0	0	1	0	0	0	0	0	0	0	0	0	0	0	0	0	0	0	0	0	0	0	0	0	0
13722.58cfa830e4b0c9d6adf6c124	0	0	0	0	0	0	0	0	0	0	0	0	0	0	0	0	0	0	0	0	0	0	0	0	0	0	0	0	0	0	0	0	0	0	0	0	0	0	0	0	0	0	0	0	0	0	0	0	0
13722.58cfa830e4b0c9d6adf6bde4	0	0	12	961	1	543	1	0	624	0	0	0	0	0	0	0	0	0	0	0	1	0	0	0	0	0	0	0	162	0	0	0	0	0	1	0	0	0	0	0	0	0	0	0	0	0	0	0	0
13722.58cfa830e4b0c9d6adf6c280	0	0	3	0	0	0	0	0	0	0	0	0	0	0	0	0	0	0	0	0	0	0	0	0	0	0	0	0	0	0	0	0	0	0	0	0	0	0	0	0	0	0	0	0	0	0	0	0	0
13722.58cfa830e4b0c9d6adf6c011	0	0	1	5	0	4	0	0	6	0	2	1	0	0	0	0	0	0	0	0	0	0	0	0	0	0	0	7	3	0	0	0	2	0	0	0	0	1	2	0	8	0	0	0	2	0	2	1	0
13722.58cfa830e4b0c9d6adf6bffe	1	0	0	0	0	0	0	0	0	0	0	0	0	0	0	0	0	0	0	0	0	0	0	0	0	0	0	0	0	0	0	0	0	0	0	0	0	0	0	0	0	0	0	0	0	0	0	0	1
13722.58cfa830e4b0c9d6adf6beb1	0	0	0	188	0	107	0	0	121	0	0	0	0	0	0	0	0	0	0	0	0	0	0	0	0	0	0	0	35	0	0	0	0	0	0	0	0	0	0	0	0	0	0	0	0	0	0	0	0
13722.58cfa830e4b0c9d6adf6bff0	0	0	0	2	0	1	0	1	2	0	16	6	0	0	0	0	0	76	3	0	0	0	0	0	15	3	0	1	1	0	0	0	0	0	0	0	7	9	12	2	5	0	62	0	0	0	4	17	0
13722.58cfa830e4b0c9d6adf6bff2	0	0	0	0	0	0	0	4	0	0	15	12	0	0	0	25	0	7	1	0	0	1	0	0	0	0	0	0	0	0	0	1	82	0	0	1142	11	1	6	6	46	4	67	0	3	18	2	11	0
13722.58cfa830e4b0c9d6adf6bbc6	0	2	10	1137	2	654	2	0	732	0	31	9	20	0	0	0	0	0	0	2	1	0	0	0	0	0	1	227	195	0	0	0	0	0	2	75	0	0	1	1	38	0	29	0	2	2	1	3	8
13722.58cfa830e4b0c9d6adf6bbea	2	1	109	1048	3	613	3	0	704	0	0	0	0	0	0	0	0	0	0	2	4	1	0	2	0	0	4	0	193	0	3	45	0	3	6	0	0	0	1	0	0	1	0	0	0	0	0	0	21
13722.58cfa830e4b0c9d6adf6be86	0	0	2	162	0	89	0	0	99	0	0	0	0	0	0	0	0	0	0	0	0	0	0	0	0	0	0	0	27	0	0	0	0	0	0	0	0	0	0	0	0	0	0	0	0	0	0	0	0
13722.58cfa830e4b0c9d6adf6c060	0	0	12	290	0	158	0	0	188	0	0	0	0	0	0	0	0	0	0	0	0	0	0	0	0	0	1	0	43	0	0	0	0	0	0	0	0	0	0	0	0	0	0	0	0	0	0	0	0
13722.58cfa830e4b0c9d6adf6bd02	1	0	1	1173	0	636	0	1	735	1	0	0	0	0	0	0	0	0	0	0	0	0	0	0	0	0	0	0	191	0	0	0	0	0	0	0	0	0	0	0	0	0	0	0	0	0	0	0	0
13722.58cfa830e4b0c9d6adf6be44	1	0	0	1176	0	617	0	0	722	0	0	0	0	0	0	0	0	0	0	0	0	0	0	0	0	0	0	0	181	0	1	0	0	1	0	0	0	0	0	0	0	0	0	0	1	0	0	0	2
13722.58cfa830e4b0c9d6adf6c27a	0	0	1	1	6	2	2	0	1	1	1462	11	0	0	0	5	0	0	0	1	0	0	0	0	0	39	1	4	1	0	1	5	4	7	37	565	2	2	6	60	11	147	16	19	12	51	4	10	1
13722.58cfa830e4b0c9d6adf6bea9	0	0	2	496	0	312	0	0	383	0	86	49	0	0	0	0	0	26	0	0	0	0	0	0	0	6	0	909	112	0	0	0	14	0	0	0	30	90	53	2	27	0	2	0	7	10	20	11	0
13722.58cfa830e4b0c9d6adf6bc6c	0	0	0	566	1	296	0	0	347	1	30	8	0	0	0	0	0	9	0	0	0	0	0	0	0	2	0	1	90	0	0	0	0	0	0	1	1	1	2	43	20	10	3	0	3	1	0	3	0
13722.58cfa830e4b0c9d6adf6bbcc	0	1	9	533	0	275	0	0	310	0	0	0	0	0	0	0	0	0	0	0	0	0	0	0	0	0	0	0	76	0	0	0	0	0	0	0	0	0	0	0	0	0	0	0	0	0	0	0	0
13722.58cfa830e4b0c9d6adf6c064	0	0	0	541	0	269	0	18	325	1	278	48	0	0	0	94	0	52	0	0	0	0	0	3	0	0	0	6	81	0	5	3	327	0	0	253	15	26	18	17	77	145	106	2	7	7	3	4	0
13722.58cfa830e4b0c9d6adf6bcf3	0	0	38	1	0	1	0	0	1	0	0	0	0	0	0	0	0	0	0	2	1	0	0	0	0	0	7	0	0	0	3	0	0	1	3	0	0	0	0	0	0	0	0	0	0	0	0	0	2
13722.58cfa830e4b0c9d6adf6bfd6	0	0	2	170	0	93	0	0	120	0	6	4	0	0	0	0	0	0	0	0	0	0	0	0	0	0	0	7	30	0	0	0	0	0	0	5	1	0	0	0	2	0	13	0	0	0	3	0	0
13722.58cfa830e4b0c9d6adf6c015	0	0	4	175	0	96	0	0	110	0	0	0	0	0	0	0	0	0	0	0	0	0	0	0	0	0	0	0	30	0	0	0	0	0	0	0	0	0	0	0	0	0	0	0	0	0	0	0	0
13722.58cfa830e4b0c9d6adf6bc18	0	0	3	487	0	231	0	0	266	0	0	0	0	0	0	0	0	0	0	0	0	0	0	0	0	0	0	0	65	0	0	0	0	0	0	0	0	0	0	0	0	0	0	0	0	0	0	0	1
13722.58cfa830e4b0c9d6adf6c05e	0	0	0	323	0	179	0	3	206	1	5241	115	1	0	0	35	0	117	10	0	0	0	2	12	2	55	0	104239	51	2	28	14	7223	3	1	16098	103	100	99	779	628	3363	268	218	318	673	615	71	1
13722.58cfa82fe4b0c9d6adf6b980	0	0	14	0	0	0	0	0	0	0	0	0	0	0	0	0	0	0	0	0	1	0	0	0	0	0	0	0	0	0	0	0	0	0	1	0	0	0	0	0	0	0	0	0	0	0	0	0	0
13722.58cfa830e4b0c9d6adf6ba58	0	0	34	1	0	1	0	0	1	0	0	0	0	0	0	0	0	0	0	0	0	0	0	0	0	0	1	1	0	0	0	0	0	0	0	1	0	0	0	0	0	1	0	0	0	0	0	0	1
13722.58cfa830e4b0c9d6adf6bba0	2	0	0	3	0	2	0	0	4	0	3	7	0	0	0	0	0	0	0	0	0	0	0	0	0	0	1	16	1	0	0	0	0	0	0	0	0	2	2	2	5	0	0	3	2	1	0	0	0
13722.58cfa830e4b0c9d6adf6bb80	0	0	5	1	0	1	0	0	1	0	0	0	0	0	0	0	0	0	0	0	1	0	0	0	0	0	0	0	0	0	0	0	0	0	0	0	0	0	0	0	0	0	0	0	0	0	0	0	0
13722.58cfa82fe4b0c9d6adf6b964	0	0	17	0	1	0	1	0	0	0	0	0	0	0	0	0	0	0	0	0	1	0	0	0	0	0	2	0	0	0	0	0	0	1	2	0	0	0	0	0	0	0	0	0	0	0	0	0	1
13722.58cfa830e4b0c9d6adf6baf8	0	0	6	10	0	5	0	0	6	0	7	17	0	0	0	0	0	0	0	0	0	0	0	0	0	1	1	39	1	0	0	0	0	2	1	0	2	2	1	5	5	0	21	4	3	1	7	2	1
13722.58cfa830e4b0c9d6adf6ba5a	0	0	10	0	0	0	1	0	0	0	0	0	0	0	0	0	0	0	0	0	1	0	0	0	0	0	0	0	1	0	0	0	0	0	1	0	0	0	0	0	0	0	0	0	0	0	0	0	0
13722.58cfa82fe4b0c9d6adf6b95c	0	0	4	1	0	1	0	0	1	0	0	0	0	0	0	0	0	0	0	0	0	0	0	0	0	0	0	0	0	0	0	0	0	0	0	0	0	0	0	0	0	0	0	0	0	0	0	0	0
13722.58cfa832e4b0c9d6adf6d346	0	0	0	0	0	0	0	0	0	0	0	0	0	0	0	0	0	0	0	0	0	0	0	0	0	0	0	0	0	0	6	0	0	1	8	0	0	0	0	0	0	0	0	0	0	0	0	0	0
13722.58cfa832e4b0c9d6adf6cf68	0	0	2	0	0	0	0	0	0	0	0	0	0	0	0	0	0	0	0	0	0	0	0	0	0	0	0	0	0	0	0	0	0	0	0	0	0	0	0	0	0	0	0	0	0	0	0	0	0
13722.58cfa832e4b0c9d6adf6d468	0	0	2	0	0	0	0	0	1	0	0	0	0	0	0	0	0	0	0	0	0	0	0	0	0	0	0	0	0	0	0	0	0	0	0	0	0	0	0	0	0	0	0	0	0	0	0	0	0
13722.58cfa832e4b0c9d6adf6d608	0	0	0	0	0	0	0	4	0	0	23	0	0	0	0	0	0	0	0	0	0	0	0	0	0	0	0	0	0	1	2	0	6	0	0	3	0	0	0	0	0	2	0	0	0	0	0	0	0
13722.58cfa832e4b0c9d6adf6d088	0	0	0	0	0	0	0	0	0	0	0	0	0	0	0	0	0	0	0	0	0	0	0	0	0	0	0	0	0	0	0	0	0	0	0	0	0	0	0	0	0	0	0	0	0	0	0	0	0
13722.58cfa832e4b0c9d6adf6d1f8	0	0	0	0	0	0	0	0	0	0	0	0	0	0	0	0	0	0	0	0	0	0	0	0	1	0	0	0	0	0	0	0	0	0	0	0	0	0	0	0	0	0	0	0	0	0	0	0	1
13722.58cfa832e4b0c9d6adf6cf6e	0	0	0	0	0	0	0	0	0	0	0	0	0	0	0	0	0	0	0	0	0	0	0	0	0	0	0	0	0	0	0	0	0	0	0	0	0	0	0	0	0	0	0	0	0	0	0	0	0
13722.58cfa832e4b0c9d6adf6d5cc	0	0	0	0	0	0	0	14	0	10	1	0	1	0	3	0	0	0	0	0	0	0	0	1	6	0	3	1	0	33	242	0	493	0	0	334	0	0	0	0	4	32	0	0	2	1	0	0	0
13722.58cfa832e4b0c9d6adf6d366	0	0	4	0	0	0	0	0	0	0	0	0	0	0	0	0	0	0	0	0	0	0	0	0	0	0	0	0	0	0	6	0	0	0	0	0	0	0	0	0	0	0	0	0	0	0	0	0	1
13722.58cfa832e4b0c9d6adf6d374	0	0	0	0	0	0	0	0	0	0	0	0	0	0	0	0	0	0	0	0	0	0	0	0	2	0	16	0	0	0	61	0	3	6	12	9	0	0	0	0	0	0	0	0	0	0	0	0	0
13722.58cfa832e4b0c9d6adf6cf0c	0	0	0	0	0	0	0	0	0	0	0	0	0	0	0	0	0	0	0	0	0	0	0	0	0	0	0	0	0	0	0	0	0	0	0	0	0	0	0	0	0	0	0	0	0	0	0	0	0
13722.58cfa832e4b0c9d6adf6d38c	0	0	0	0	0	0	0	0	0	2	0	0	0	0	0	0	0	0	0	0	0	1	0	0	2	0	1	0	0	0	2	0	8	1	1	30	0	0	0	0	0	10	0	0	0	0	0	0	0
13722.58cfa831e4b0c9d6adf6cb46	0	0	0	0	0	0	0	0	0	0	0	0	0	0	0	0	0	0	0	0	0	0	0	0	0	0	0	0	0	0	0	0	0	0	0	1	0	0	0	0	0	0	0	0	0	0	0	0	0
13722.58cfa831e4b0c9d6adf6c95a	2	0	2	0	0	0	0	0	0	0	0	0	0	0	0	0	0	0	0	14	0	0	0	0	0	0	0	0	0	0	0	0	0	0	0	0	0	0	0	0	0	0	0	0	0	0	0	0	1
13722.58cfa831e4b0c9d6adf6cd70	0	0	0	0	0	0	0	0	0	0	0	0	0	0	0	0	0	0	0	0	0	0	0	0	0	0	0	0	0	0	0	0	0	0	0	0	0	0	0	0	0	0	0	0	0	0	0	0	0
13722.58cfa831e4b0c9d6adf6cac5	0	0	0	0	0	0	0	0	0	0	0	0	0	0	0	0	0	0	0	0	0	0	0	0	0	0	0	0	0	0	0	0	0	0	0	0	0	0	0	0	0	0	0	0	0	0	0	0	0
13722.58cfa831e4b0c9d6adf6cc21	0	0	0	0	0	0	0	0	0	0	0	0	0	0	0	0	0	0	0	0	0	0	0	0	0	0	0	0	0	0	0	0	0	0	0	0	0	0	0	0	0	0	0	0	0	0	0	0	0
13722.58cfa831e4b0c9d6adf6c51c	0	0	2	0	0	0	0	0	0	0	0	0	0	0	0	0	0	0	0	0	0	0	0	0	0	0	0	0	0	0	0	0	0	0	0	0	0	0	0	0	0	0	0	0	0	0	0	0	0
13722.58cfa832e4b0c9d6adf6cedf	0	0	2	0	0	0	0	0	0	0	0	0	0	0	0	0	0	0	0	0	0	0	0	0	0	0	0	0	0	0	0	0	0	0	0	0	0	0	0	0	0	0	0	0	0	0	0	0	0
13722.58cfa832e4b0c9d6adf6cec8	0	0	0	0	0	0	0	0	0	0	0	0	0	0	0	0	0	0	0	0	0	0	0	0	0	0	0	0	0	0	0	0	0	0	0	0	0	0	0	0	0	0	0	0	0	0	0	0	0
13722.58cfa831e4b0c9d6adf6c548	0	0	0	96	0	62	0	0	83	0	55	112	0	0	0	0	0	0	0	0	0	0	0	0	0	0	0	143	22	0	0	0	14	0	0	97	6	2	18	7	30	0	43	23	199	24	153	1	0
13722.58cfa831e4b0c9d6adf6c96e	0	0	0	0	0	0	0	0	0	0	0	0	0	0	0	0	0	0	0	2	0	0	0	0	0	0	0	0	0	0	0	0	0	0	0	0	0	0	0	0	0	0	0	0	0	0	0	0	0
13722.58cfa831e4b0c9d6adf6cc35	0	0	0	0	0	0	0	0	0	0	0	0	0	0	0	0	0	0	0	0	0	0	0	0	0	0	0	0	0	0	0	0	0	0	0	0	0	0	0	0	0	0	0	0	0	0	0	0	0
13722.58cfa831e4b0c9d6adf6cd5e	0	0	0	0	0	0	0	0	0	0	0	0	0	0	0	0	0	0	0	0	0	0	0	0	0	0	0	0	0	0	0	0	0	0	0	0	0	0	0	0	0	0	0	0	0	0	0	0	0
13722.58cfa831e4b0c9d6adf6cabc	0	0	2	0	0	0	0	0	0	0	0	0	0	0	0	0	0	0	0	0	0	0	0	0	0	0	0	0	0	0	0	0	0	0	0	0	0	0	0	0	0	1	0	0	0	0	0	0	0
13722.58cfa830e4b0c9d6adf6c200	0	0	2	0	0	0	0	0	0	0	0	0	0	0	0	0	0	0	0	0	0	0	0	0	0	0	0	0	0	0	0	0	0	0	0	0	0	0	0	0	0	0	0	0	0	0	0	0	0
13722.58cfa830e4b0c9d6adf6be36	0	0	0	1	0	0	0	0	0	0	0	0	0	0	0	0	0	0	0	0	0	0	0	0	0	0	0	0	0	0	0	0	0	0	0	0	0	0	0	0	0	0	0	0	0	0	0	0	0
13722.58cfa830e4b0c9d6adf6c04c	7	0	3	2	0	1	0	0	1	0	0	0	0	0	0	0	0	0	0	0	0	0	0	0	0	0	0	0	0	0	0	0	0	0	0	0	0	0	0	0	0	0	0	0	0	0	0	0	0
13722.58cfa830e4b0c9d6adf6c024	8	0	0	2	0	1	1	0	1	0	0	0	0	0	0	0	0	0	0	18	1	0	0	0	0	0	0	0	0	0	0	0	0	0	0	0	0	0	0	0	0	0	0	0	0	0	0	0	32
13722.58cfa830e4b0c9d6adf6bc44	0	0	0	0	0	0	0	0	0	0	0	0	0	0	0	0	0	0	0	0	0	0	0	0	0	0	0	0	0	0	0	0	0	0	0	0	0	0	0	0	0	0	0	0	0	0	0	0	0
13722.58cfa830e4b0c9d6adf6bf16	3	0	2	0	0	0	0	0	0	3	0	0	0	0	0	0	0	0	0	0	1	0	0	0	0	0	0	0	0	0	1	0	3	0	0	3	0	0	0	0	0	0	0	0	0	0	0	0	0
13722.58cfa82fe4b0c9d6adf6b7f6	0	0	0	1	0	0	0	0	0	0	1	0	0	0	0	0	0	0	0	0	0	0	0	0	0	0	0	1	0	0	0	0	0	0	0	0	0	0	0	0	0	0	0	0	0	0	0	0	1
13722.58cfa82fe4b0c9d6adf6b8bc	0	0	0	1	0	1	0	0	0	0	0	0	0	0	0	0	0	0	0	0	1	0	0	0	0	0	0	7	0	0	0	0	0	0	0	0	2	0	0	0	0	0	0	0	0	0	0	0	0
13722.58cfa82fe4b0c9d6adf6b876	0	0	2	243	0	137	0	0	162	0	0	0	0	0	0	0	0	0	0	0	0	0	0	0	0	0	0	0	43	0	0	0	0	0	0	0	0	0	0	0	0	0	0	0	0	0	0	0	0
13722.58cfa82fe4b0c9d6adf6b714	0	0	0	1	0	1	0	0	1	0	0	0	0	0	0	0	0	0	0	0	0	0	0	0	0	0	0	0	0	0	0	0	0	0	0	0	0	0	0	0	0	0	0	0	0	0	0	0	1
13722.58cfa82fe4b0c9d6adf6b676	0	0	1	1	0	1	0	0	1	0	0	0	0	0	0	0	0	0	0	0	0	0	0	0	0	0	0	0	0	0	0	0	0	0	0	0	0	0	0	0	0	0	0	0	1	0	0	0	3
13722.58cfa82fe4b0c9d6adf6b882	0	0	0	288	0	159	0	0	184	0	13	4	0	0	0	0	0	6	2	0	0	0	0	0	0	33	1	24	55	0	0	0	0	0	0	8	508	113	25	49	158	0	211	6	27	12	7	45	0
13722.58cfa82fe4b0c9d6adf6b8a1	5	0	0	1	0	0	0	0	1	0	0	0	0	0	0	0	0	0	0	0	0	0	0	0	0	0	0	0	0	0	0	0	0	0	0	0	0	0	0	0	0	0	0	0	0	0	0	0	3
13722.58cfa82fe4b0c9d6adf6b678	0	0	0	0	0	0	0	0	0	0	0	0	0	0	0	0	0	0	0	1	0	0	0	0	0	0	0	0	0	0	0	0	0	0	0	0	0	0	0	0	0	0	0	0	0	0	0	0	1
13722.58cfa82fe4b0c9d6adf6b900	0	0	2	0	0	0	0	0	0	0	0	0	0	0	0	0	0	0	0	0	0	0	0	0	0	0	1	0	0	0	1	0	0	6	30	0	0	0	0	0	0	0	0	0	0	0	0	0	0
13722.58cfa82ee4b0c9d6adf6aff0	0	0	11	0	0	0	0	0	0	0	0	0	0	0	0	0	0	0	0	0	0	0	0	0	0	0	0	0	0	0	1	0	0	0	0	0	0	0	0	0	0	1	0	0	0	0	0	0	0
13722.58cfa82fe4b0c9d6adf6b87d	0	0	2	320	0	167	0	0	183	0	0	0	0	0	0	0	0	0	0	0	0	0	0	0	0	0	0	0	47	0	0	0	0	0	0	0	0	0	0	0	0	0	0	0	0	0	0	0	1
13722.58cfa830e4b0c9d6adf6bb07	0	0	7	0	0	0	0	0	0	0	0	0	0	0	0	0	0	0	0	0	1	0	0	0	0	0	1	0	0	0	1	0	0	0	0	0	0	0	0	0	0	0	0	0	0	0	0	0	0
13722.58cfa82fe4b0c9d6adf6b6e2	0	0	4	1	0	0	0	0	0	0	0	0	0	0	0	0	0	0	0	0	0	0	0	0	0	0	0	0	0	0	0	0	0	0	0	0	0	0	0	0	0	0	0	0	0	0	0	0	1
13722.58cfa82fe4b0c9d6adf6b6f6	0	0	0	0	0	0	0	0	0	0	0	0	0	0	0	0	0	0	0	0	0	0	0	0	0	0	0	0	0	0	0	0	0	0	0	0	0	0	0	0	0	0	0	0	0	0	0	0	0
13722.58cfa82fe4b0c9d6adf6b8cc	0	0	4	0	2	0	0	0	0	0	0	0	0	0	0	0	0	0	0	0	0	0	0	0	0	0	0	0	0	0	0	0	0	0	0	0	0	0	0	0	0	0	0	0	0	0	0	0	0
13722.58cfa82fe4b0c9d6adf6b764	0	0	0	0	0	0	0	0	0	0	0	0	0	0	0	0	0	0	0	0	0	0	0	0	0	0	0	0	0	0	0	0	0	0	0	0	0	0	0	0	0	0	0	0	0	0	0	0	0
13722.58cfa82fe4b0c9d6adf6b834	0	0	6	0	0	0	0	0	0	0	0	0	0	0	0	0	0	0	0	0	0	0	0	0	0	0	0	0	0	0	1	0	0	0	0	0	0	0	0	0	0	0	0	0	0	0	0	0	0
13722.58cfa82ee4b0c9d6adf6ae34	0	0	3	1	0	0	0	0	0	0	0	0	0	0	0	0	0	0	0	0	0	0	0	0	0	0	0	0	0	0	0	0	0	0	0	0	0	0	0	0	0	0	0	0	0	0	0	0	3
13722.58cfa82ee4b0c9d6adf6af9a	7	0	11	2	0	1	1	0	3	2	0	0	0	0	0	0	0	0	0	0	1	0	0	0	0	0	0	0	1	0	0	0	0	0	1	0	0	0	0	0	0	0	0	0	0	0	0	0	1
13722.58cfa82ee4b0c9d6adf6b001	0	0	54	2	0	1	1	0	1	1	0	0	0	0	0	0	0	0	0	0	0	0	0	1	0	0	1	0	0	0	0	0	0	2	1	1	0	0	0	0	0	0	0	0	0	0	0	0	1
13722.58cfa82ee4b0c9d6adf6afea	0	0	4	0	0	0	0	0	0	0	0	0	0	0	0	0	0	0	0	0	0	0	0	0	0	0	0	0	0	0	0	0	0	0	0	0	0	0	0	0	0	0	0	0	0	0	0	0	0
13722.58cfa82ee4b0c9d6adf6b020	0	0	0	0	0	0	1	0	0	0	0	0	0	0	0	0	0	0	0	0	0	0	0	0	0	0	0	0	0	0	0	0	0	0	1	0	0	0	0	0	0	0	0	0	0	0	0	0	0
13722.58cfa82fe4b0c9d6adf6b754	0	0	0	0	0	0	0	0	0	0	0	0	0	0	0	0	0	0	0	0	0	0	0	0	0	0	0	0	0	0	0	0	0	0	0	0	0	0	0	0	0	0	0	0	0	0	0	0	0
13722.58cfa82ee4b0c9d6adf6b034	0	0	0	0	0	0	1	0	0	0	0	0	0	0	0	0	0	0	0	0	0	0	0	0	0	0	0	0	0	0	0	0	0	0	0	0	0	1	0	1	0	0	0	0	0	0	0	0	0
13722.58cfa82fe4b0c9d6adf6b72a	2	0	0	0	0	0	0	0	0	0	0	0	0	0	0	0	0	0	0	0	0	0	0	0	0	0	0	0	0	0	0	0	0	0	0	0	0	0	0	0	0	0	0	0	0	0	0	0	0
13722.58cfa82fe4b0c9d6adf6b84e	0	0	4	0	0	0	0	0	0	0	0	0	0	0	0	0	0	0	0	0	0	0	0	0	0	0	0	0	0	0	0	0	0	0	1	0	0	0	0	0	0	0	0	0	0	0	0	0	0
13722.58cfa82fe4b0c9d6adf6b86c	0	0	0	0	0	0	0	0	0	0	0	0	0	0	0	0	0	0	0	0	0	0	0	0	0	0	0	0	0	0	0	0	0	0	0	0	0	0	0	0	0	0	0	0	0	0	0	0	0
13722.58cfa82fe4b0c9d6adf6b68e	54	0	26	28	0	12	1	0	15	0	0	0	0	0	0	0	0	0	0	0	0	0	0	0	0	0	0	0	4	0	0	0	0	1	0	0	0	0	0	0	0	0	0	0	0	0	0	0	1
13722.58cfa82fe4b0c9d6adf6b93e	0	0	6	3	0	2	0	0	4	0	0	0	0	0	0	0	0	0	0	1	0	0	0	0	0	0	0	1	0	0	0	0	4	0	0	2	0	0	0	0	0	0	0	0	2	0	0	0	2
13722.58cfa830e4b0c9d6adf6ba75	0	0	4	4	1	4	0	0	4	0	598	307	2	0	0	0	0	0	0	0	1	0	0	2	0	29	0	6	1	0	1	1	0	1	2	1	12	68	6	116	335	0	2	24	22	7	4	24	0
13722.58cfa82fe4b0c9d6adf6ba21	0	0	10	234	0	137	0	0	146	0	0	0	0	0	0	0	0	0	0	0	1	0	0	0	0	0	0	0	39	0	0	0	0	0	0	0	0	0	0	0	0	0	0	0	0	0	0	0	1
13722.58cfa830e4b0c9d6adf6bb90	0	0	19	350	0	191	3	0	215	0	0	0	0	0	0	0	0	0	0	0	0	0	0	0	0	0	0	0	51	0	0	0	0	0	0	0	0	0	0	0	0	0	0	0	0	0	0	0	0
13722.58cfa830e4b0c9d6adf6baf9	0	0	2	32	0	16	0	0	22	0	20	47	0	0	0	0	0	0	0	0	0	0	0	0	0	1	0	78	5	0	0	0	0	0	0	0	8	0	6	9	19	0	48	5	9	2	6	4	0
13722.58cfa82fe4b0c9d6adf6ba00	0	0	2	1	0	1	0	0	1	0	169	131	1	0	0	0	0	3	0	0	0	0	1	0	0	0	0	3	0	0	0	0	15	0	0	54	44	97	152	63	284	28	177	2	27	10	26	787	0
13722.58cfa82fe4b0c9d6adf6b97e	0	0	6	524	0	441	0	0	535	0	102	78	0	0	0	0	0	5	0	0	0	0	0	0	4	6	23	461	192	0	0	0	529	13	23	211	25	5	26	54	39	148	55	20	18	23	3	23	0
13722.58cfa82fe4b0c9d6adf6b982	0	0	2	8	0	7	0	11	8	2	336	190	0	0	0	0	0	0	3	0	0	0	0	2	0	2	2	363	4	1	19	0	81	6	22	61	227	143	59	56	111	6	1096	0	105	7	10	161	0
13722.58cfa82fe4b0c9d6adf6b9c8	0	0	4	25	8	20	1	0	22	0	264	53	0	0	2	0	0	0	0	0	0	0	0	0	0	0	0	1384	6	0	0	0	46	0	0	50	2	2	246	144	119	13	148	2	239	115	51	2	0
13722.58cfa82fe4b0c9d6adf6b96f	0	0	5	678	3	513	0	0	576	0	20	156	1	0	0	0	0	0	0	0	0	0	0	0	0	15	12	492	209	0	0	0	0	0	1	1	21	16	34	8	38	0	1	13	141	9	27	11	1
13722.58cfa82fe4b0c9d6adf6b965	0	0	2	2	0	2	0	0	2	0	35	104	0	0	0	1	0	0	0	0	0	0	0	1	0	1	1	539	1	0	0	0	76	1	1	159	35	6	1	2	11	23	125	0	5	2	2	2	0
13722.58cfa82fe4b0c9d6adf6b95e	0	0	6	267	0	149	0	0	168	0	0	0	0	0	0	0	0	0	0	0	0	0	0	0	0	0	0	221	43	0	0	0	0	0	0	0	0	0	0	0	0	0	0	0	0	1	0	0	1
13722.58cfa830e4b0c9d6adf6ba6c	0	0	1	1	0	1	1	41	0	49	87	45	0	0	0	0	0	0	1	0	0	0	5	8	3	0	0	148	0	4	116	12	1410	0	0	268	17	22	9	607	240	1453	158	5	7	16	8	13	0
13722.58cfa82fe4b0c9d6adf6b9cc	0	0	6	1357	0	1033	2	0	1518	0	301	136	0	0	0	0	0	0	0	0	0	0	0	0	0	0	7	10	407	0	0	0	2	0	1	15	6	5	41	62	36	0	3	0	55	13	6	4	1
13722.58cfa82fe4b0c9d6adf6b892	0	0	9	249	9	137	4	0	151	1	1657	475	3	1	0	0	0	5	0	0	0	0	0	1	1	23	9	55	34	1	1	0	2	1	3	266	262	123	243	120	82	1	256	510	1348	88	75	85	0
13722.58cfa82fe4b0c9d6adf6ba16	2	0	4	121	0	76	0	0	90	0	199	67	4	0	0	0	0	0	0	0	0	0	0	932	0	1	1	21059	24	0	1	1	0	18	6	1	17	20	15	24	57	1	18	3	40	83	48	25	2
13722.58cfa832e4b0c9d6adf6cf6a	0	0	0	0	0	0	0	0	0	0	0	0	0	0	0	0	0	0	0	0	0	0	0	0	0	0	0	0	0	0	0	0	0	0	0	0	0	0	0	0	0	0	0	0	0	0	0	0	0
13722.58cfa832e4b0c9d6adf6cfde	0	0	0	0	0	0	0	0	0	0	0	0	0	0	0	0	0	0	0	0	0	0	0	0	0	0	0	0	0	0	0	0	0	0	0	0	0	0	0	0	0	0	0	0	0	0	0	0	0
13722.58cfa832e4b0c9d6adf6cf41	0	0	0	0	0	0	0	0	0	0	0	0	0	0	0	0	0	0	0	0	0	0	0	0	0	0	0	0	0	0	0	0	0	0	0	0	0	0	0	0	0	0	0	0	0	0	0	0	9
13722.58cfa832e4b0c9d6adf6d0a8	0	0	2	0	0	0	1	0	0	0	0	0	0	0	0	0	0	0	0	0	0	0	0	0	0	0	0	0	0	0	0	0	0	0	0	0	0	0	0	0	0	0	0	0	0	0	0	0	0
13722.58cfa832e4b0c9d6adf6cf91	0	0	6	0	0	0	0	0	0	0	5	1	0	0	0	0	0	0	0	0	0	0	0	0	0	0	0	0	0	0	0	0	2	0	0	1	1	0	2	0	0	1	0	0	4	0	0	0	0
13722.58cfa832e4b0c9d6adf6d3ba	0	0	2	0	0	0	0	0	0	1	0	0	0	0	0	0	0	0	0	0	0	0	0	0	0	0	0	0	0	0	3	0	0	0	0	0	0	0	0	0	0	0	0	0	0	0	0	0	0
13722.58cfa832e4b0c9d6adf6d47e	0	0	0	0	0	0	0	0	0	0	0	0	0	0	0	0	0	0	0	0	0	0	0	0	0	0	0	0	0	0	0	0	0	0	0	0	0	0	0	0	0	0	0	0	0	0	0	0	0
13722.58cfa832e4b0c9d6adf6cfbc	0	0	0	0	0	0	0	0	0	0	0	0	0	0	0	0	0	0	0	0	0	0	0	0	0	0	0	0	0	0	0	0	0	0	0	0	0	0	0	0	0	0	0	0	0	0	0	0	0
13722.58cfa832e4b0c9d6adf6d3bc	0	0	0	0	0	0	0	0	0	0	0	0	0	0	0	0	0	0	0	0	0	0	0	0	0	0	2	0	0	0	0	0	0	0	0	0	0	0	0	0	0	0	0	0	0	0	0	0	0
13722.58cfa832e4b0c9d6adf6d41e	0	0	0	0	0	0	0	0	0	0	0	0	0	0	0	0	0	0	0	0	0	0	0	0	0	0	0	0	0	0	0	0	0	0	0	0	0	0	0	0	0	0	0	0	0	0	0	0	0
13722.58cfa832e4b0c9d6adf6d604	0	0	0	0	0	0	0	0	0	0	0	0	0	0	0	0	0	0	0	0	0	0	0	0	0	0	6	0	0	0	2	0	1	1	3	0	0	0	0	0	0	0	0	0	0	0	0	0	0
13722.58cfa832e4b0c9d6adf6d620	2	0	0	0	0	0	0	0	0	0	0	0	0	0	0	0	0	0	0	0	0	0	0	0	0	0	0	0	0	0	0	0	0	0	0	0	0	0	0	0	0	0	0	0	0	0	0	0	0
13722.58cfa832e4b0c9d6adf6d4fe	0	0	0	0	0	0	0	0	0	0	0	0	0	0	0	0	0	0	0	0	0	0	0	0	0	0	0	0	0	0	11	0	0	0	0	5	0	0	0	0	0	1	0	0	0	0	0	0	0
13722.58cfa832e4b0c9d6adf6d514	0	0	0	0	0	0	0	0	0	0	0	0	0	0	0	0	0	0	0	0	0	0	0	0	0	0	0	0	0	0	0	0	0	0	0	0	0	0	0	0	0	0	0	0	0	0	0	0	0
13722.58cfa832e4b0c9d6adf6ce97	0	0	0	0	0	0	0	0	0	0	0	0	0	0	0	0	0	0	0	0	0	0	0	0	0	0	0	0	0	0	0	0	0	0	0	0	0	0	0	0	0	0	0	0	0	0	0	0	0
13722.58cfa832e4b0c9d6adf6cf1e	0	0	0	0	0	0	0	0	0	0	0	0	0	0	0	0	0	0	0	0	0	0	0	0	0	0	0	0	0	0	0	0	0	0	0	0	0	0	0	0	0	0	0	0	0	0	0	0	0
13722.58cfa832e4b0c9d6adf6d554	0	0	2	0	0	0	0	0	0	0	0	0	0	0	0	0	0	0	0	0	0	0	0	0	0	0	0	0	0	0	0	0	0	0	0	0	0	0	0	0	0	0	0	0	0	0	0	0	0
13722.58cfa832e4b0c9d6adf6d5e3	2	2	0	1	0	0	0	0	0	48	38	1	0	0	0	0	0	0	0	0	0	1	0	9	35	0	36	0	0	0	245	0	90	1	6	707	0	0	2	1	1	1	0	0	3	4	3	0	0
13722.58cfa832e4b0c9d6adf6d640	0	0	0	0	0	0	0	0	0	0	0	0	0	0	0	0	0	0	0	0	0	0	0	0	0	0	0	0	0	0	0	0	0	0	0	0	0	0	0	0	0	0	0	0	0	0	0	0	0
13722.58cfa832e4b0c9d6adf6d846	0	0	2	0	0	0	0	0	0	0	0	0	0	0	0	0	0	0	0	0	0	0	0	0	0	0	0	0	0	0	0	0	0	0	0	0	0	0	0	0	0	0	0	0	0	0	0	0	0
13722.58cfa832e4b0c9d6adf6d45a	0	0	0	0	0	0	0	0	0	0	0	0	0	0	0	0	0	0	0	0	0	0	0	0	0	0	0	0	0	0	0	0	0	0	0	0	0	0	0	0	0	0	0	0	0	0	0	0	0
13722.58cfa832e4b0c9d6adf6d5f9	0	0	0	0	0	0	0	0	0	0	0	0	0	0	0	0	0	0	0	0	0	0	0	0	0	0	0	0	0	0	0	0	0	0	0	0	0	0	0	0	0	0	0	0	0	0	0	0	0
13722.58cfa832e4b0c9d6adf6d160	0	0	0	0	0	0	0	0	0	0	0	0	0	0	0	0	0	0	0	0	0	0	0	0	0	0	0	0	0	0	7	0	2	0	1	0	0	0	0	0	0	0	0	0	0	0	0	0	0
13722.58cfa832e4b0c9d6adf6d272	0	0	0	0	0	0	0	0	0	0	0	0	0	0	0	0	0	0	0	0	0	0	0	0	0	0	0	0	0	0	0	0	0	0	0	0	0	0	0	0	0	0	0	0	0	0	0	0	0
13722.58cfa832e4b0c9d6adf6d552	0	0	0	0	0	0	0	0	0	0	0	0	0	0	0	0	0	0	0	0	0	0	0	0	0	0	0	0	0	0	0	0	0	0	0	0	0	0	0	0	0	0	0	0	0	0	0	0	0
13722.58cfa832e4b0c9d6adf6d652	0	0	0	0	0	0	0	0	0	0	0	0	0	0	0	0	0	0	0	0	0	0	0	0	0	0	0	0	0	0	0	0	0	0	0	0	0	0	0	0	0	0	0	0	0	0	0	0	0
13722.58cfa832e4b0c9d6adf6d530	0	0	0	0	0	0	0	0	0	0	0	0	0	0	0	0	0	0	0	0	0	0	0	0	0	0	0	0	0	0	0	0	0	0	0	0	0	0	0	0	0	0	0	0	0	0	0	0	0
13722.58cfa832e4b0c9d6adf6d5bc	2	0	2	0	0	0	0	0	0	0	0	0	0	0	0	0	0	0	0	0	0	0	0	0	0	0	0	0	0	0	0	0	0	0	0	0	0	0	0	0	0	0	0	0	0	0	0	0	0
13722.58cfa832e4b0c9d6adf6d52e	0	0	0	0	0	0	0	0	0	0	0	0	0	0	0	0	0	0	0	0	0	0	0	0	0	0	0	0	0	0	0	0	0	0	1	0	0	0	0	0	0	0	0	0	0	0	0	0	0
13722.58cfa832e4b0c9d6adf6d446	0	0	0	0	0	0	0	0	0	0	0	0	0	0	0	0	0	0	0	0	0	0	0	0	0	0	0	0	0	0	0	0	0	0	0	0	0	0	0	0	0	0	0	0	0	0	0	0	0
13722.58cfa832e4b0c9d6adf6d47c	0	0	0	0	0	0	0	0	0	0	0	0	0	0	0	0	0	0	0	0	0	0	0	0	0	0	0	0	0	0	0	0	0	0	0	0	0	0	0	0	0	0	0	0	0	0	0	0	0
13722.58cfa832e4b0c9d6adf6d84d	0	0	2	0	0	0	0	0	0	0	0	0	0	0	0	0	0	0	0	0	0	0	0	0	0	0	0	0	0	0	0	0	0	0	0	0	0	0	0	0	0	0	0	0	0	0	0	0	0
13722.58cfa832e4b0c9d6adf6d42e	0	0	0	0	0	0	0	0	0	0	0	0	0	0	0	0	0	0	0	0	0	0	0	0	0	0	0	0	0	0	0	0	0	0	0	0	0	0	0	0	0	0	0	0	0	0	0	0	0
13722.58cfa832e4b0c9d6adf6d4b4	0	0	0	0	0	0	0	0	0	0	0	0	0	0	0	0	0	0	0	0	0	0	0	0	0	0	0	0	0	0	0	0	0	0	0	0	0	0	0	0	0	0	0	0	0	0	0	0	0
13722.58cfa832e4b0c9d6adf6d5d0	0	0	2	0	0	0	0	1190	0	83	2	1	0	0	0	0	0	0	1	0	0	2	1	66	12	0	480	2	0	7	2989	6	1880	132	51	863	0	0	2	1	9	2616	0	0	3	2	75	2	1
13722.58cfa830e4b0c9d6adf6bc56	0	0	10	0	0	0	0	0	0	0	0	0	0	0	0	0	0	0	0	0	0	0	0	0	0	0	0	0	0	0	0	0	0	0	0	0	0	0	0	0	0	0	0	0	0	0	0	0	1
13722.58cfa830e4b0c9d6adf6c010	1	0	4	2	0	1	0	0	2	0	0	0	0	0	0	0	0	0	0	0	0	0	0	0	0	0	0	0	0	0	0	0	0	0	1	0	0	0	0	0	0	0	0	0	0	0	0	0	1
13722.58cfa830e4b0c9d6adf6c1ec	0	0	2	1	0	0	0	0	0	0	0	0	0	0	0	0	0	0	0	0	0	0	0	0	0	0	0	0	0	0	1	0	0	0	0	0	0	0	0	0	0	0	0	0	0	0	0	0	2
13722.58cfa830e4b0c9d6adf6c20b	0	0	0	0	0	0	0	53	0	1	0	0	0	0	0	0	0	0	0	0	0	0	0	7	1	0	0	0	0	0	44	0	89	0	0	1030	0	0	0	0	0	61	0	0	0	0	0	0	0
13722.58cfa831e4b0c9d6adf6c52c	0	0	0	1	0	0	0	0	0	0	4	22	0	0	0	0	0	46	0	0	0	0	0	0	0	2	0	0	0	0	0	0	0	0	0	0	2	0	8	2	9	0	39	0	10	2	1	0	1
13722.58cfa830e4b0c9d6adf6bc1c	0	0	12	7	0	2	0	0	4	0	29	9	0	0	0	1	0	0	3	0	0	0	0	32	0	0	9	114	1	0	0	0	50	51	9	3	35	59	14	39	73	2	1	0	12	18	5	118	0
13722.58cfa830e4b0c9d6adf6bf6c	2	0	2	0	0	0	0	0	0	0	0	0	0	0	0	0	0	0	0	0	0	0	0	2	0	0	1	0	0	0	0	1	0	0	0	0	0	0	0	0	0	0	0	0	0	0	0	0	0
13722.58cfa830e4b0c9d6adf6bf18	0	0	2	0	0	0	0	1	0	24	0	0	0	0	0	0	0	0	0	0	0	0	0	0	2	0	1	0	0	3	6	0	32	11	32	5	0	0	0	0	0	0	0	0	0	0	0	0	0
13722.58cfa830e4b0c9d6adf6c072	2	0	7	1	0	0	0	0	1	0	0	0	0	0	0	0	0	0	0	0	0	0	0	0	0	0	0	0	0	0	1	0	2	0	1	0	0	0	0	0	0	0	0	0	0	0	0	0	0
13722.58cfa830e4b0c9d6adf6bebe	4	0	3	1	0	0	0	0	1	0	0	0	0	0	0	0	0	0	0	0	0	1	0	0	0	0	0	0	0	0	0	0	0	0	0	1	0	0	0	0	0	0	0	0	0	0	0	0	0
13722.58cfa830e4b0c9d6adf6bd8e	0	0	4	0	0	0	0	0	0	0	0	0	0	0	0	0	0	0	0	0	0	0	0	0	0	0	0	0	0	0	0	0	0	0	0	0	0	0	0	0	0	0	0	0	0	0	0	0	0
13722.58cfa831e4b0c9d6adf6c396	2	0	2	0	0	0	0	0	0	0	0	0	0	0	0	0	0	0	0	0	0	0	0	0	0	0	0	0	0	0	0	0	0	0	0	0	0	0	0	0	0	0	0	0	0	0	0	0	0
13722.58cfa830e4b0c9d6adf6bf8d	1	0	20	1	0	1	0	0	1	0	0	0	0	0	0	0	0	0	0	0	0	0	0	0	0	0	0	0	0	0	0	0	1	0	0	0	0	0	0	0	0	0	0	0	0	0	0	0	0
13722.58cfa830e4b0c9d6adf6bbd2	0	0	1	878	0	471	0	0	534	0	0	0	0	0	0	0	0	0	0	0	0	0	0	0	0	0	0	0	139	0	0	0	0	0	0	0	0	0	0	0	0	0	0	0	0	0	0	0	1
13722.58cfa830e4b0c9d6adf6c258	0	0	0	0	0	0	0	0	0	0	0	0	0	0	0	0	0	0	0	0	0	0	0	0	0	0	0	0	0	0	0	0	0	0	0	0	0	0	0	0	0	0	0	0	0	0	0	0	0
13722.58cfa830e4b0c9d6adf6be52	0	0	0	0	0	0	0	0	0	0	0	0	0	0	0	0	0	0	0	0	0	0	0	0	0	0	0	0	0	0	0	0	0	0	0	0	0	0	0	0	0	0	0	0	0	0	0	0	0
13722.58cfa830e4b0c9d6adf6bf72	0	0	1	0	0	0	0	0	0	0	0	0	0	0	53	0	0	0	0	0	0	0	0	2	52	0	1328	0	0	0	529	1	3	421	41	137	0	0	0	0	0	594	0	0	0	0	0	0	0
13722.58cfa830e4b0c9d6adf6bf48	0	0	0	18	0	15	0	1	17	0	0	0	1	0	0	0	0	0	0	0	0	0	0	0	0	0	1	0	6	0	0	0	1	0	4	0	0	0	0	0	0	1	2	0	0	0	0	0	0
13722.58cfa831e4b0c9d6adf6c61f	2	0	2	0	0	0	0	0	0	1	0	0	0	0	11	0	0	0	0	0	0	0	0	0	0	0	0	0	0	0	74	0	27	230	52	1	0	0	0	0	0	1	0	0	0	0	0	1	0
13722.58cfa830e4b0c9d6adf6c167	0	0	0	0	0	0	0	0	0	0	0	0	0	0	0	0	0	0	0	0	0	0	0	0	0	0	0	0	0	0	0	0	0	0	0	0	0	0	0	0	0	0	0	0	0	0	0	0	0
13722.58cfa830e4b0c9d6adf6bd44	5	0	17	5	0	3	0	2	4	0	0	0	0	0	0	0	0	0	0	1	0	0	0	0	0	0	1	0	2	0	0	0	0	1	3	0	0	0	0	0	0	0	0	0	0	0	0	0	1
13722.58cfa830e4b0c9d6adf6bbc8	2	0	2	2454	0	1345	0	0	1564	0	51	15	28	0	0	0	0	0	0	0	0	0	0	0	0	2	2	60	390	0	0	0	0	0	0	0	37	3	35	14	50	0	2	5	99	9	5	2	0
13722.58cfa830e4b0c9d6adf6bf7a	0	0	6	0	0	0	0	0	0	0	0	0	0	0	0	0	0	0	0	0	0	1	0	1	0	0	2	0	0	0	0	0	0	0	0	1	0	1	0	0	2	0	0	0	0	1	0	0	0
13722.58cfa830e4b0c9d6adf6c1b2	4	0	0	4	0	0	0	0	0	0	0	0	0	0	0	0	0	0	0	0	0	0	0	0	0	0	0	0	0	0	0	0	0	0	0	0	0	0	0	0	0	0	0	0	0	0	0	0	0
13722.58cfa830e4b0c9d6adf6bc46	0	0	0	0	0	0	0	0	0	0	0	0	0	0	0	0	0	0	0	0	0	0	0	0	0	0	0	0	0	0	0	0	0	0	0	0	0	0	0	0	0	0	0	0	0	0	0	0	0
13722.58cfa830e4b0c9d6adf6bf3c	0	2	0	81	0	72	0	0	84	0	0	0	16	0	0	0	0	0	0	0	0	0	0	2	0	0	2	2	33	0	2	0	1	0	0	12	0	0	0	0	0	6	0	0	0	0	0	0	0
13722.58cfa830e4b0c9d6adf6bec2	0	0	0	1	0	0	0	0	1	0	0	0	0	0	0	0	0	0	0	0	0	0	0	0	0	0	0	0	0	0	0	0	0	0	0	0	0	0	0	0	0	0	0	0	0	0	0	0	0
13722.58cfa830e4b0c9d6adf6bd98	0	0	0	0	0	0	0	0	0	0	0	0	0	0	0	0	0	0	0	0	0	0	0	0	0	0	0	0	0	0	0	0	0	0	0	0	0	0	0	0	0	0	0	0	0	0	0	0	0
13722.58cfa830e4b0c9d6adf6be28	0	0	0	0	0	0	0	0	0	0	0	0	0	0	0	0	0	0	0	0	0	0	0	0	0	0	0	0	0	0	0	0	0	0	0	0	0	0	0	0	0	0	0	0	0	0	0	0	0
13722.58cfa830e4b0c9d6adf6bbe2	0	0	0	0	0	0	1	0	0	0	0	0	0	0	0	0	0	0	0	0	0	0	0	0	0	0	0	0	0	0	0	0	0	0	0	0	0	0	0	0	0	0	0	0	0	0	0	0	0
13722.58cfa831e4b0c9d6adf6c4f9	0	0	1	0	0	0	0	0	0	0	0	0	1	0	0	0	0	0	0	0	0	1	0	0	0	0	5	0	0	0	0	0	0	1	1	31	0	0	0	0	0	0	0	0	0	0	0	0	0
13722.58cfa831e4b0c9d6adf6c4c8	0	0	2	11	0	9	0	0	13	0	0	0	10	0	0	0	0	0	0	0	0	0	0	20	0	0	1	26	3	0	13	0	9	0	0	32	0	0	0	0	0	27	0	0	0	0	0	0	0
13722.58cfa831e4b0c9d6adf6c4d6	0	0	0	0	0	0	0	0	0	0	0	0	0	0	0	0	0	0	0	0	0	0	0	0	0	0	0	0	0	0	0	0	0	0	0	0	0	0	0	0	0	0	0	0	0	0	0	0	0
13722.58cfa830e4b0c9d6adf6bcb2	0	0	1	0	0	0	0	0	0	0	0	2	0	0	0	0	0	0	0	0	0	0	0	0	0	0	0	4	0	0	1	0	0	0	0	0	6	17	4	0	0	0	4	0	0	0	1	1	0
13722.58cfa831e4b0c9d6adf6c392	0	0	2	0	0	0	0	0	0	0	0	0	0	0	0	0	0	0	0	0	0	0	0	0	2	0	23	0	0	0	50	0	0	0	0	0	0	0	0	0	0	0	0	0	0	0	0	0	0
13722.58cfa830e4b0c9d6adf6c226	0	0	0	0	0	0	0	0	0	0	0	0	0	0	0	0	0	0	0	0	0	0	0	0	4	0	0	0	0	0	0	57	0	0	0	0	0	0	0	0	0	0	0	0	0	0	0	0	0
13722.58cfa831e4b0c9d6adf6c5be	0	0	0	0	0	0	0	0	0	0	0	0	0	0	0	0	0	0	0	0	0	0	0	0	0	0	0	0	0	0	0	0	0	0	0	0	0	0	0	0	0	0	0	0	0	0	0	0	0
13722.58cfa830e4b0c9d6adf6c058	0	0	2	2	0	2	0	0	2	0	0	0	0	0	0	0	0	0	0	0	0	0	0	0	0	0	0	0	0	0	0	0	0	0	0	0	0	0	0	0	0	0	0	0	0	0	0	0	0
13722.58cfa831e4b0c9d6adf6c4fd	0	0	0	0	0	0	0	0	0	1	0	0	0	0	0	0	0	0	0	0	0	0	0	0	0	0	1	0	0	0	3	0	0	0	1	0	0	0	0	0	0	0	0	0	0	0	0	0	0
13722.58cfa831e4b0c9d6adf6c3a8	0	0	0	0	0	0	0	0	0	0	0	0	0	0	1	0	0	0	0	0	0	0	0	0	0	0	0	0	0	0	0	0	0	0	0	0	0	0	0	0	0	0	0	0	0	0	0	0	1
13722.58cfa830e4b0c9d6adf6bf9c	0	0	0	0	0	0	0	9	0	0	0	0	0	0	0	0	0	0	0	0	0	0	0	2	2	0	6	0	0	0	80	0	2	1	3	5	0	0	0	0	0	1	0	0	1	0	0	0	0
13722.58cfa830e4b0c9d6adf6c13a	1	0	3	0	0	0	0	0	0	0	0	0	0	0	0	0	0	0	0	0	0	0	0	0	0	0	1	0	0	0	0	0	0	0	0	0	0	0	0	0	0	0	0	0	0	0	0	0	0
13722.58cfa830e4b0c9d6adf6c11c	2	0	3	0	0	0	0	0	0	0	0	0	0	0	0	0	0	0	0	0	0	0	0	0	0	0	0	0	0	0	0	0	0	0	0	0	0	0	0	0	0	0	0	0	0	0	0	0	0
13722.58cfa830e4b0c9d6adf6be13	0	0	0	0	0	0	0	0	0	0	0	0	0	0	0	0	0	0	0	0	0	0	0	0	0	0	0	0	0	0	0	0	0	0	0	0	0	0	0	0	0	0	0	0	0	0	0	0	0
13722.58cfa830e4b0c9d6adf6be2a	0	0	0	0	0	0	0	0	0	0	0	0	0	0	0	0	0	0	0	0	0	0	0	0	0	0	0	0	0	0	0	0	0	0	0	0	0	0	0	0	0	0	0	0	0	0	0	0	0
13722.58cfa830e4b0c9d6adf6c1c2	0	0	0	0	0	0	0	0	0	0	0	0	0	0	0	0	0	0	0	0	0	0	0	0	0	0	0	0	0	0	0	0	0	0	0	0	0	0	0	0	0	0	0	0	0	0	0	0	0
13722.58cfa831e4b0c9d6adf6c5fa	0	0	2	0	0	0	0	0	0	0	0	0	0	0	0	0	0	0	0	0	1	0	0	0	0	0	0	0	0	0	0	0	0	0	0	0	0	0	0	0	0	0	0	0	0	0	0	0	0
13722.58cfa831e4b0c9d6adf6c654	0	0	2	0	0	0	0	0	0	2	0	0	0	0	0	0	0	0	0	0	0	0	0	0	1	0	0	0	0	0	2	0	0	0	3	1	0	0	0	0	0	0	0	0	0	0	0	0	0
13722.58cfa830e4b0c9d6adf6bf6a	0	0	0	1	0	0	0	0	0	0	0	0	0	0	0	0	0	0	0	0	0	0	0	0	0	0	1	0	0	0	5	0	0	1	10	3	0	0	0	0	0	0	0	0	0	0	0	0	0
13722.58cfa830e4b0c9d6adf6bf80	0	0	0	0	0	0	0	0	0	0	0	0	0	0	1	0	0	0	0	0	0	2	0	1	1	0	1	0	0	0	0	0	0	0	0	1	1	0	1	0	0	0	3	0	0	0	0	0	0
13722.58cfa830e4b0c9d6adf6bec5	0	0	20	911	0	548	1	0	664	0	64	19	1	0	0	0	0	4	0	0	1	0	0	0	0	0	0	6	166	0	0	0	1	1	2	0	1	0	2	2	6	0	2	0	2	1	0	1	2
13722.58cfa830e4b0c9d6adf6c107	0	0	0	0	0	0	0	0	0	0	0	0	0	0	0	0	0	0	0	0	0	0	0	0	0	0	0	0	0	0	0	0	0	0	0	0	0	0	0	0	0	0	0	0	0	0	0	0	0
13722.58cfa830e4b0c9d6adf6c31b	0	0	0	0	0	0	0	0	0	0	0	0	0	0	0	0	0	0	0	0	0	0	0	0	0	0	0	0	0	0	0	0	0	0	0	0	0	0	0	0	0	0	0	0	0	0	0	0	0
13722.58cfa830e4b0c9d6adf6c106	0	0	0	0	0	0	0	0	0	0	0	0	0	0	0	0	0	0	0	0	0	0	0	0	0	0	0	0	0	0	0	0	0	0	0	0	0	0	0	0	0	0	0	0	0	0	0	0	0
13722.58cfa831e4b0c9d6adf6c655	0	0	0	0	0	0	0	0	0	0	0	0	0	0	0	0	0	0	0	0	0	0	0	0	0	0	0	0	0	0	0	0	0	0	0	0	0	0	0	0	0	0	0	0	0	0	0	0	0
13722.58cfa830e4b0c9d6adf6bfa8	0	0	0	0	0	0	0	0	0	0	0	0	0	0	0	0	0	0	0	0	0	0	0	0	0	0	0	0	0	0	0	0	0	0	0	0	0	0	0	0	0	0	0	0	0	0	0	0	0
13722.58cfa831e4b0c9d6adf6c5f0	0	0	0	0	0	0	0	0	0	0	0	0	0	0	0	0	0	0	0	0	0	0	0	0	0	0	0	0	0	0	1	0	0	1	1	0	0	0	0	0	0	0	0	0	0	0	0	0	0
13722.58cfa830e4b0c9d6adf6bbe4	2	0	31	840	1	507	1	0	569	0	1244	282	804	0	0	0	0	15	0	2	3	0	0	1	0	1	20	8986	185	0	2	2	6	2	3	3121	9	14	46	78	1559	4	958	20	67	117	30	112	3
13722.58cfa830e4b0c9d6adf6bc14	0	0	6	20795	252	17804	0	0	21675	16	25	117	0	0	0	0	0	123	0	0	0	0	0	0	0	0	1	130	6954	0	0	0	0	0	0	2	4	19	42	13	39	0	219	3	17	23	9	39	1
13722.58cfa831e4b0c9d6adf6cbe5	2	0	0	1	0	0	0	0	0	0	0	0	0	0	0	0	0	0	0	0	0	0	0	0	0	0	0	0	0	0	0	0	0	0	0	0	0	0	0	0	0	0	0	0	0	0	0	0	0
13722.58cfa831e4b0c9d6adf6cc0c	0	0	0	0	0	0	0	0	0	0	0	0	0	0	0	0	0	0	0	0	0	0	0	0	0	0	0	0	0	0	0	0	0	0	0	0	0	0	0	0	0	0	0	0	0	0	0	0	0
13722.58cfa831e4b0c9d6adf6c97a	0	0	0	0	0	0	0	0	0	0	0	0	0	0	0	0	0	0	0	1	0	0	0	0	0	0	0	0	0	0	0	0	0	0	0	0	0	0	0	0	0	0	0	0	0	0	0	0	0
13722.58cfa831e4b0c9d6adf6cdf4	0	0	0	0	0	0	0	0	0	0	0	0	0	0	0	0	0	0	0	0	0	0	0	0	0	0	0	0	0	0	0	0	0	0	0	0	0	0	0	0	0	0	0	0	0	0	0	0	0
13722.58cfa831e4b0c9d6adf6c588	0	0	7	8	1	6	0	0	9	0	56	129	1	0	0	0	0	12	2	1	0	0	0	0	0	4	0	211	2	0	1	0	94	0	0	32	38	112	86	34	65	0	2	0	204	15	16	25	0
13722.58cfa832e4b0c9d6adf6cef6	0	0	6	0	0	0	0	0	0	0	0	0	0	0	0	0	0	0	0	2	0	0	0	0	0	0	0	0	0	0	0	0	0	0	0	0	0	0	0	0	0	1	0	0	0	0	0	0	0
13722.58cfa831e4b0c9d6adf6cc6e	3	0	0	0	0	0	21	0	0	0	0	0	0	0	0	0	0	0	0	0	0	0	0	0	0	0	0	0	0	0	0	0	0	0	0	0	0	0	0	0	0	0	0	0	0	0	0	0	2
13722.58cfa831e4b0c9d6adf6cd82	0	0	0	0	0	0	0	0	0	0	0	0	0	0	0	0	0	0	0	0	0	0	0	0	0	0	0	0	0	0	1	0	0	0	0	0	0	0	0	0	0	0	0	0	0	0	0	0	0
13722.58cfa831e4b0c9d6adf6c526	0	0	0	19	18	20	0	0	20	0	985	57	26	0	0	0	0	8	0	0	0	0	0	10	0	9	12	1365	8	0	0	1	767	66	12	5764	259	103	37	138	116	197	93	227	59	12	11	16	0
13722.58cfa831e4b0c9d6adf6cda0	0	0	0	0	0	0	0	0	0	0	0	0	0	0	0	0	0	0	0	1	0	0	0	0	0	0	0	0	0	0	0	0	0	0	0	0	0	0	0	0	0	0	0	0	0	0	0	0	1
13722.58cfa831e4b0c9d6adf6cd5a	0	0	2	0	0	0	1	0	0	0	0	0	0	0	0	0	0	0	0	0	0	0	0	0	0	0	0	0	0	0	0	0	0	0	0	0	0	0	0	0	0	0	0	0	0	0	0	0	0
13722.58cfa831e4b0c9d6adf6c9c9	0	0	0	0	0	0	0	0	0	0	0	0	0	0	0	0	0	0	0	2	0	0	0	0	0	0	0	0	0	0	0	0	0	0	0	0	0	0	0	0	0	0	0	0	0	0	0	0	0
13722.58cfa831e4b0c9d6adf6caa0	0	0	4	0	0	0	0	0	0	0	0	0	0	0	0	0	0	0	0	0	0	0	0	0	0	0	0	0	0	0	0	0	0	0	0	0	0	0	0	0	0	0	0	0	0	0	0	0	0
13722.58cfa831e4b0c9d6adf6cab0	0	0	0	0	0	0	0	0	0	0	0	0	0	0	0	0	0	0	0	0	0	0	0	0	0	0	0	0	0	0	0	0	0	0	0	0	0	0	0	0	0	0	0	0	0	0	0	0	0
13722.58cfa832e4b0c9d6adf6ceb5	0	0	2	0	0	0	0	0	0	0	0	0	0	0	0	0	0	0	0	0	0	0	0	0	0	0	0	0	0	0	0	0	0	0	0	0	0	0	0	0	0	0	0	0	0	0	0	0	0
13722.58cfa831e4b0c9d6adf6c598	3	0	13	0	0	0	0	0	0	0	0	0	0	0	0	0	0	0	0	0	0	0	0	0	0	0	0	0	0	0	0	0	0	0	0	0	0	0	0	0	0	0	0	0	0	0	0	0	0
13722.58cfa831e4b0c9d6adf6c726	0	0	6	0	0	0	0	0	0	0	0	0	0	0	0	0	0	0	0	0	0	0	0	7	11	0	7	0	0	0	491	0	1	1	2	25	0	0	0	0	0	7	0	0	0	0	0	0	0
13722.58cfa831e4b0c9d6adf6cc54	0	0	4	0	0	0	0	0	0	0	0	0	0	0	0	0	0	0	0	0	0	0	0	0	0	0	0	0	0	0	0	0	0	0	0	0	0	0	0	0	0	0	0	0	0	0	0	0	0
13722.58cfa831e4b0c9d6adf6c605	2	0	0	0	0	0	0	90	0	8	0	1	1	0	0	8	0	0	0	0	0	10	2	202	1	0	1	0	0	0	675	9	2763	7	5	11464	1	1	0	1	1	74	1	0	4	0	0	5	0
13722.58cfa831e4b0c9d6adf6cab2	0	0	0	5	0	3	0	0	4	0	0	0	0	0	0	0	0	0	0	0	0	0	0	0	0	0	0	0	1	0	0	0	0	0	0	0	0	0	0	0	1	0	0	0	1	0	0	0	0
13722.58cfa831e4b0c9d6adf6cd32	0	0	1	0	0	0	0	0	0	0	0	0	0	0	0	0	0	0	0	0	0	0	0	0	0	0	0	0	0	0	0	0	0	0	0	0	0	0	0	0	0	0	0	0	0	0	0	0	0
13722.58cfa831e4b0c9d6adf6c50a	0	0	0	0	0	0	0	0	0	0	0	0	0	0	0	0	0	0	0	0	0	0	0	0	0	0	1	0	0	0	0	2	2	7	21	5	0	0	0	0	0	0	0	0	0	0	0	0	0
13722.58cfa831e4b0c9d6adf6c97b	0	0	0	0	0	0	0	0	0	0	0	0	0	0	0	0	0	0	0	0	0	0	0	0	0	0	0	0	0	0	0	0	0	0	0	0	0	0	0	0	0	0	0	0	0	0	0	0	0
13722.58cfa831e4b0c9d6adf6cd74	0	0	0	0	0	0	0	0	0	0	0	0	0	0	0	0	0	0	0	0	0	0	0	0	0	0	0	0	0	0	0	0	0	0	0	0	0	0	0	0	0	0	0	0	0	0	0	0	0
13722.58cfa831e4b0c9d6adf6c51f	0	0	2	2	0	1	0	0	1	0	0	0	0	0	0	0	0	0	0	0	0	0	0	0	0	0	0	0	0	0	0	0	0	10	67	0	0	0	0	0	0	0	0	0	0	0	0	0	0
13722.58cfa831e4b0c9d6adf6c94b	0	0	0	0	0	0	0	0	0	0	0	0	0	0	0	0	0	0	0	2	0	0	0	0	0	0	0	0	0	0	0	0	0	0	0	0	0	0	0	0	0	0	0	0	0	0	0	0	0
13722.58cfa832e4b0c9d6adf6d008	2	0	0	0	0	1	0	0	0	0	0	0	0	0	0	0	0	0	0	0	0	0	0	0	0	0	0	0	0	0	0	0	0	0	0	0	0	0	0	0	0	0	0	0	0	0	0	0	0
13722.58cfa831e4b0c9d6adf6cd18	0	0	0	0	0	0	0	0	0	0	0	0	0	0	0	0	0	0	0	0	0	0	0	0	0	0	0	0	0	0	0	0	0	0	0	0	0	0	0	0	0	0	0	0	0	0	0	0	0
13722.58cfa831e4b0c9d6adf6c510	0	0	2	0	0	0	0	0	0	0	0	0	0	2	0	0	0	0	0	0	0	0	0	0	0	0	0	0	0	0	0	0	0	0	0	0	0	0	0	0	0	0	0	0	0	0	0	0	0
13722.58cfa831e4b0c9d6adf6c7ff	0	0	0	0	0	0	0	0	0	13	0	0	0	0	0	0	0	0	0	0	0	0	0	0	0	0	0	0	0	0	1	0	0	0	0	0	0	0	0	0	0	0	0	0	0	0	0	0	0
13722.58cfa831e4b0c9d6adf6c646	0	0	0	0	4	0	0	261	0	8	0	0	0	0	0	0	0	0	0	0	0	7	0	2	0	0	0	0	0	0	45	0	72	0	0	281	0	0	0	0	0	33	0	0	0	0	0	0	0
13722.58cfa831e4b0c9d6adf6c882	0	4	14	1	0	0	0	0	0	0	0	0	0	0	0	0	0	0	0	0	1	11	0	0	5	0	12	0	0	0	3	0	12	1	2	6	0	0	0	0	0	4	0	0	0	0	0	0	0
13722.58cfa831e4b0c9d6adf6cb32	0	0	2	0	0	0	0	0	0	0	0	0	0	0	0	0	0	0	0	0	0	0	0	0	0	0	0	0	0	0	0	0	0	0	0	0	0	0	0	0	0	0	0	0	0	0	0	0	0
13722.58cfa831e4b0c9d6adf6c77a	2	0	0	0	0	0	0	0	0	0	0	0	0	0	0	0	0	0	0	0	0	0	0	0	0	0	0	1	0	0	0	0	0	0	0	0	0	0	0	0	0	0	0	0	0	0	0	0	0
13722.58cfa831e4b0c9d6adf6c851	0	0	2	0	0	0	0	0	0	0	0	0	0	0	0	0	0	0	0	0	0	0	0	0	0	0	0	0	0	0	0	0	0	0	0	0	0	0	0	0	0	0	0	0	0	0	0	0	0
13722.58cfa832e4b0c9d6adf6cee1	0	0	0	0	0	0	0	0	0	0	0	0	0	0	0	0	0	0	0	0	0	0	0	0	0	0	0	0	0	0	0	0	0	0	0	0	0	0	0	0	0	0	0	0	0	0	0	0	0
13722.58cfa831e4b0c9d6adf6c764	0	0	0	1	0	1	0	0	0	0	0	0	0	0	0	0	0	0	0	0	0	0	0	0	0	0	0	0	0	0	0	0	0	0	0	0	0	0	0	0	0	0	0	0	0	0	0	0	0
13722.58cfa832e4b0c9d6adf6ce1c	0	0	2	0	0	0	0	0	0	0	0	0	0	0	0	0	0	0	0	0	0	0	0	0	0	0	0	0	0	0	0	0	0	0	0	0	0	0	0	0	0	0	0	0	0	0	0	0	0
13722.58cfa831e4b0c9d6adf6cca2	2	0	0	3	0	2	0	0	2	0	0	0	0	0	1	0	0	0	0	0	0	0	0	0	0	0	0	0	1	0	1	0	0	0	0	1	0	0	0	0	0	0	0	0	0	0	0	0	0
13722.58cfa831e4b0c9d6adf6c7ca	0	0	0	14	0	5	0	0	5	0	0	0	0	0	0	0	0	0	0	0	0	0	0	0	0	0	0	0	1	0	0	0	0	0	1	0	0	0	0	0	0	0	0	0	0	0	0	0	0
13722.58cfa831e4b0c9d6adf6ca4b	0	0	0	0	0	0	0	0	0	0	0	0	0	0	0	0	0	0	0	0	0	0	0	0	0	0	0	0	0	0	0	0	0	0	0	0	0	0	0	0	0	0	0	0	0	0	0	0	1
13722.58cfa831e4b0c9d6adf6cdca	0	0	1	0	1	0	0	0	0	0	0	0	0	0	0	0	0	0	0	0	0	0	0	0	0	0	0	0	0	0	0	0	0	0	0	0	0	0	0	0	0	0	0	0	0	0	0	0	0
13722.58cfa832e4b0c9d6adf6ce20	0	0	2	0	0	0	0	0	0	0	0	0	0	0	0	0	0	0	0	0	0	0	0	0	0	0	0	0	0	0	0	0	0	0	0	0	0	0	0	0	0	0	0	0	0	0	0	0	0
13722.58cfa831e4b0c9d6adf6c6d2	0	0	3	0	1	0	0	0	0	0	0	0	0	0	0	0	0	0	0	0	0	0	0	0	0	0	0	0	0	0	0	0	0	0	0	0	0	0	0	0	0	0	0	0	0	0	0	0	0
13722.58cfa831e4b0c9d6adf6cdb8	0	0	0	0	1	0	0	0	0	0	0	0	0	0	0	0	0	0	0	0	0	0	0	0	0	0	0	0	0	0	0	0	0	0	0	0	0	0	0	0	0	0	0	0	0	0	0	0	0
13722.58cfa831e4b0c9d6adf6cdcc	0	0	0	0	0	0	0	0	0	0	0	0	0	0	0	0	0	0	0	0	0	0	0	0	0	0	0	0	0	0	0	0	0	0	0	0	0	0	0	0	0	0	0	0	0	0	0	0	0
13722.58cfa831e4b0c9d6adf6cada	0	0	0	0	0	0	0	0	0	0	0	0	0	0	0	0	0	0	0	0	0	0	0	0	0	0	0	0	0	0	0	0	0	0	0	0	0	0	0	0	0	0	0	0	0	0	0	0	0
13722.58cfa830e4b0c9d6adf6bffc	0	0	2	390	0	272	0	0	331	0	23	18	0	0	0	0	0	0	2	0	0	0	0	2	0	0	6	35	92	0	0	0	3	1	0	18	25	22	15	6	25	0	0	0	4	30	2	34	0
13722.58cfa830e4b0c9d6adf6bff6	0	0	9	190	0	104	0	0	124	0	0	0	0	0	0	0	0	0	0	0	1	0	0	0	0	0	0	0	30	0	0	0	0	0	4	0	0	0	0	0	2	0	0	0	0	0	0	0	0
13722.58cfa830e4b0c9d6adf6be98	0	0	0	231	0	122	0	0	137	0	0	0	0	0	0	0	0	0	0	0	0	0	0	0	0	0	0	0	35	0	0	0	0	0	0	0	0	0	0	0	0	0	0	0	0	0	0	0	0
13722.58cfa82fe4b0c9d6adf6b9f6	0	0	2	0	0	0	0	0	0	0	0	0	0	0	0	0	0	0	0	0	0	0	0	0	0	0	0	0	0	0	0	0	0	0	0	0	0	0	0	0	0	0	0	0	0	0	0	0	0
13722.58cfa830e4b0c9d6adf6bbb8	0	0	2	2	1	1	0	0	1	0	32	1	0	0	0	0	0	468	0	0	0	0	0	0	0	0	0	120	1	0	0	0	0	0	0	6	1	5	26	2	27	6	156	0	3	1	46	2	0
13722.58cfa82fe4b0c9d6adf6b953	0	0	0	1	0	0	0	0	1	0	191	621	0	0	0	0	0	0	0	0	0	0	0	0	0	0	0	153	0	0	1	0	0	0	0	0	17	1	7	4	38	0	650	0	11	3	4	2	2
13722.58cfa82fe4b0c9d6adf6ba02	0	0	11	103	0	57	3	0	70	0	5	21	0	0	0	0	0	0	0	0	0	0	0	0	0	0	1	7	16	0	0	0	0	0	1	0	1	3	16	1	11	2	20	0	3	1	4	2	1
13722.58cfa830e4b0c9d6adf6bff8	0	0	0	192	0	100	0	0	118	0	703	23	0	0	0	0	0	3	0	0	0	0	0	6	0	0	0	3	31	0	11	1	208	0	0	659	71	56	6	19	41	42	468	0	89	7	5	39	0
13722.58cfa830e4b0c9d6adf6bd72	0	0	24	1	1	0	1	0	0	0	0	0	0	0	0	0	0	0	0	2	0	0	0	0	0	0	0	0	0	0	0	0	0	0	1	0	0	0	0	0	0	0	0	0	0	0	0	0	3
13722.58cfa830e4b0c9d6adf6babe	0	0	7	4	5	2	0	0	2	0	155	7	1	0	0	2	0	12	0	0	0	0	0	116	283	14	29	11919	1	0	0	2	6	1	0	1548	2	2	11	41	76	1393	32	7	28	23	26	3	0
13722.58cfa830e4b0c9d6adf6bc92	0	0	0	351	0	183	0	0	211	0	1	2	0	0	0	0	0	0	0	0	0	0	0	0	0	0	0	1	51	0	0	0	0	0	0	1	0	0	1	1	2	0	0	0	1	3	0	0	0
13722.58cfa830e4b0c9d6adf6beaa	0	0	4	331	0	182	0	0	205	0	0	0	0	0	0	0	0	0	0	0	0	0	0	0	0	0	0	0	53	0	0	0	0	0	0	0	0	0	0	0	0	0	0	0	0	0	0	0	0
13722.58cfa831e4b0c9d6adf6cc9e	0	0	3	0	0	0	0	0	0	0	0	0	0	0	0	0	0	0	0	0	0	0	0	0	0	0	0	0	0	0	1	0	0	0	0	0	0	0	0	0	0	0	0	0	0	0	0	0	0
13722.58cfa832e4b0c9d6adf6d386	0	1994	0	0	0	0	0	0	0	0	0	0	0	0	0	0	0	0	0	0	1	11	4	4	7	0	11425	0	0	0	117	1	239	1611	216	0	0	0	0	0	0	10	0	0	0	0	0	0	6
13722.58cfa832e4b0c9d6adf6ce11	0	0	4	0	0	0	0	0	0	0	0	0	0	0	0	0	0	0	0	2	0	0	0	0	0	0	0	0	0	0	0	0	0	0	0	0	0	0	0	0	0	0	0	0	0	0	0	0	0
13722.58cfa830e4b0c9d6adf6c038	0	0	4	319	0	176	0	0	200	0	0	0	0	0	0	0	0	0	0	1	0	0	0	0	0	0	0	0	52	0	0	0	0	0	0	0	0	0	0	0	0	0	0	0	0	0	0	0	0
13722.58cfa832e4b0c9d6adf6d4f8	0	0	0	0	0	0	0	0	0	0	0	0	0	0	0	0	0	0	0	0	0	1	0	0	0	0	0	0	0	0	244	0	3	0	2	1320	0	0	0	0	0	73	0	0	0	0	0	0	0
13722.58cfa832e4b0c9d6adf6d14e	0	0	0	0	0	0	0	0	0	0	0	0	0	0	0	0	0	0	0	0	0	0	0	0	0	0	0	0	0	0	0	0	0	0	0	0	0	0	0	0	0	0	0	0	0	0	0	0	0
13722.58cfa830e4b0c9d6adf6bee6	3	0	0	0	0	0	0	0	0	0	0	0	0	0	0	0	0	0	0	0	0	0	0	0	0	0	0	0	0	0	0	0	0	0	0	0	0	0	0	0	0	0	0	0	0	0	0	0	0
13722.58cfa830e4b0c9d6adf6bcd2	0	0	0	0	0	0	0	0	0	0	0	0	0	0	0	0	0	0	0	0	0	0	0	0	0	0	0	0	0	0	0	0	0	0	0	0	0	0	0	0	0	0	0	0	0	0	0	0	0
13722.58cfa832e4b0c9d6adf6d0c8	0	0	0	0	0	0	0	0	0	0	0	0	0	21	0	0	0	0	0	0	0	0	0	0	0	0	0	0	0	0	0	31	1	0	0	0	0	0	0	0	0	1	0	0	0	0	0	0	0
13722.58cfa832e4b0c9d6adf6cf66	0	0	2	0	0	0	0	0	0	0	0	0	0	0	0	0	0	0	0	0	0	0	0	0	0	0	0	0	0	0	0	0	0	0	0	0	0	0	0	0	0	0	0	0	0	0	0	0	0
13722.58cfa831e4b0c9d6adf6cdf8	0	0	0	0	0	0	0	0	1	0	0	0	0	0	0	0	0	0	0	0	0	0	0	0	0	0	0	0	0	0	0	0	0	0	0	0	0	0	0	0	0	0	0	0	0	0	0	0	0
13722.58cfa830e4b0c9d6adf6be60	4	0	0	1	0	0	0	0	1	0	0	0	0	0	0	0	0	0	0	0	0	0	0	0	0	0	0	0	0	0	0	0	0	0	1	0	0	0	0	0	0	0	0	0	0	0	0	0	0
13722.58cfa830e4b0c9d6adf6bfc0	0	0	6	0	0	1	0	0	0	0	0	0	0	0	0	0	0	0	0	0	0	0	0	0	0	0	0	0	0	0	0	0	0	0	1	0	0	0	0	0	0	0	0	0	0	0	0	0	0
13722.58cfa831e4b0c9d6adf6cb6e	0	0	0	0	0	0	0	0	0	0	0	0	0	0	0	0	0	0	0	0	0	0	0	0	0	0	0	0	0	0	0	0	0	0	0	0	0	0	0	0	0	0	0	0	0	0	0	0	0
13722.58cfa831e4b0c9d6adf6cb62	0	0	0	0	0	0	0	0	0	0	0	0	0	0	0	0	0	0	0	0	0	0	0	0	0	0	0	0	0	0	0	0	0	0	0	0	0	0	0	0	0	0	0	0	0	0	0	0	1
13722.58cfa831e4b0c9d6adf6cc4a	4	0	0	0	0	0	0	0	0	0	0	0	0	0	0	0	0	0	0	0	0	0	0	0	0	0	0	0	0	0	0	0	0	0	0	0	0	0	0	0	0	0	0	0	0	0	0	0	0
13722.58cfa831e4b0c9d6adf6cb58	0	0	0	1	0	0	0	0	1	0	0	0	0	2	0	0	0	0	0	0	1	0	0	0	0	0	0	0	0	0	0	2	0	0	0	0	0	0	0	0	1	0	0	0	0	0	0	0	8
13722.58cfa831e4b0c9d6adf6cb48	0	0	1	0	0	0	0	0	0	0	0	0	0	0	0	0	0	0	0	0	0	0	0	0	0	0	0	0	0	0	0	0	0	0	0	0	0	0	0	0	0	0	0	0	0	0	0	0	0
13722.58cfa831e4b0c9d6adf6cc05	0	0	0	0	0	0	0	0	0	0	0	0	0	0	0	0	0	0	0	0	0	0	0	0	0	0	0	0	0	0	0	0	0	0	0	0	0	0	0	0	0	0	0	0	0	0	0	0	0
13722.58cfa832e4b0c9d6adf6d54e	0	0	0	0	0	0	0	0	0	1	0	1	0	0	628	0	0	0	13	0	0	7	0	6	458	0	1297	0	0	3	14296	1	508	5	10	8	0	0	4	1	1	135	0	0	5	4	3	0	0
13722.58cfa832e4b0c9d6adf6d528	0	0	0	1	0	0	0	0	0	0	0	0	0	1	0	0	0	0	0	0	0	0	0	0	0	0	0	0	9	0	0	0	0	1	4	0	0	0	0	0	0	0	0	0	0	0	0	0	0
13722.58cfa832e4b0c9d6adf6d00d	0	0	0	0	0	0	0	0	0	0	0	0	0	0	0	0	0	0	0	0	0	0	0	0	0	0	0	0	0	0	0	0	0	0	0	0	0	0	0	0	0	0	0	0	0	0	0	0	0
13722.58cfa832e4b0c9d6adf6cfe8	1	0	0	0	0	0	0	0	0	0	0	0	0	0	0	0	0	0	0	0	0	0	0	0	0	0	0	0	0	0	0	0	0	0	0	0	0	0	0	0	0	0	0	0	0	0	0	0	0
13722.58cfa831e4b0c9d6adf6cb9c	0	0	4	0	0	0	0	0	0	0	0	0	0	0	0	0	0	0	0	0	0	0	0	0	0	0	0	0	0	0	0	0	0	0	0	0	0	0	0	0	0	0	0	0	0	0	0	0	0
13722.58cfa831e4b0c9d6adf6cc66	0	0	0	0	0	0	0	0	1	0	0	0	0	15	0	0	0	0	0	0	0	0	0	0	0	0	0	0	0	0	0	0	0	0	0	0	0	0	0	0	0	0	0	0	0	0	0	0	0
13722.58cfa832e4b0c9d6adf6ce40	0	0	0	0	0	0	0	0	0	0	0	0	0	0	0	0	0	0	0	0	0	0	0	0	0	0	0	0	0	0	0	0	0	0	0	0	0	0	0	0	0	0	0	0	0	0	0	0	0
13722.58cfa831e4b0c9d6adf6cc83	0	0	0	0	0	0	1	0	0	0	0	0	0	0	0	0	0	0	0	0	0	0	0	0	0	0	0	0	0	0	0	0	0	0	0	0	0	0	0	0	0	0	0	0	0	0	0	0	0
13722.58cfa831e4b0c9d6adf6cb52	0	0	0	0	0	0	0	0	0	0	0	0	0	0	0	0	0	0	0	0	0	0	0	0	0	0	0	0	0	0	0	0	0	0	0	0	0	0	0	0	0	0	0	0	0	0	0	0	0
13722.58cfa831e4b0c9d6adf6cdb4	0	0	7	1	0	0	0	0	0	0	0	0	0	0	0	0	0	0	0	1	0	0	0	0	0	0	0	0	0	0	0	0	0	0	0	0	0	0	0	0	0	0	0	0	0	0	0	0	0
13722.58cfa831e4b0c9d6adf6c485	0	0	0	3	0	3	0	0	2	4	11	8	0	0	0	0	0	49	0	1	0	0	0	0	0	0	1	20	1	0	0	0	0	0	0	6	22	37	18	3	22	3	154	0	15	3	3	20	1
13722.58cfa831e4b0c9d6adf6c896	0	0	4	0	0	0	0	0	0	0	0	0	0	0	0	0	0	0	0	0	0	0	0	0	0	0	0	0	0	0	0	0	0	0	0	0	0	0	0	0	0	0	0	0	0	0	0	0	0
13722.58cfa831e4b0c9d6adf6c730	0	0	0	0	0	0	0	0	0	0	0	0	0	0	0	0	0	0	0	0	0	0	0	0	0	0	0	0	0	0	0	0	0	0	0	0	0	0	0	0	0	0	0	0	0	0	0	0	0
13722.58cfa831e4b0c9d6adf6c6c3	0	0	0	0	0	0	0	0	0	0	0	0	0	0	0	0	0	0	0	0	0	0	0	0	0	0	0	0	0	0	1	0	0	0	0	0	0	0	0	0	0	0	0	0	0	0	0	0	0
13722.58cfa831e4b0c9d6adf6c919	0	0	1	0	0	0	0	0	0	0	0	0	0	0	0	0	0	0	0	0	0	0	0	0	0	0	0	0	0	0	0	0	0	0	0	0	0	0	0	0	0	0	0	0	0	0	0	0	0
13722.58cfa831e4b0c9d6adf6c804	0	0	0	0	0	0	0	0	0	0	0	0	0	0	0	0	0	0	0	0	0	0	0	0	0	0	0	0	0	0	0	0	0	0	0	0	0	0	0	0	0	0	0	0	0	0	0	0	1
13722.58cfa830e4b0c9d6adf6bda0	3	0	4	1	0	1	1	0	0	0	0	0	0	0	0	0	0	0	0	0	0	0	0	0	0	0	0	0	0	0	0	0	0	0	0	0	0	0	0	0	0	0	0	0	0	0	0	0	0
13722.58cfa831e4b0c9d6adf6c678	0	0	0	0	0	0	0	0	0	0	0	0	0	0	0	11	0	0	0	0	0	0	0	1	0	0	1	0	0	0	22	0	119	1	6	148	0	0	0	0	0	57	0	0	0	0	0	0	1
13722.58cfa830e4b0c9d6adf6be3a	0	0	0	0	0	0	0	0	0	0	0	0	0	0	0	0	0	0	0	0	0	0	0	0	0	0	0	0	0	0	0	0	0	0	0	0	0	0	0	0	0	0	0	0	0	0	0	0	0
13722.58cfa831e4b0c9d6adf6c958	0	0	0	0	0	0	0	0	0	0	0	0	0	0	0	0	0	0	0	0	0	0	0	0	0	0	0	0	0	0	0	0	0	0	0	0	0	0	0	0	0	0	0	0	0	0	0	0	0
13722.58cfa831e4b0c9d6adf6c8cc	2	0	0	0	0	0	0	0	0	0	0	0	0	0	2	0	0	0	0	0	0	0	0	0	0	0	1	0	0	0	32	0	3	2	5	1	0	0	0	0	0	0	0	0	0	0	0	0	0
13722.58cfa82fe4b0c9d6adf6b730	0	0	52	5	0	1	0	0	2	1	0	1	0	0	0	0	0	0	0	0	1	0	0	0	0	0	1	0	0	0	0	0	0	0	0	0	1	0	4	0	1	0	7	0	2	0	1	1	0
13722.58cfa82fe4b0c9d6adf6b806	0	0	0	0	0	0	0	0	0	0	0	0	0	0	0	0	0	0	0	0	0	0	0	0	0	0	0	0	0	0	0	0	0	0	0	0	0	0	0	0	0	0	0	0	0	0	0	0	0
13722.58cfa82fe4b0c9d6adf6b7e4	0	0	2	1	0	0	0	0	1	0	0	0	0	0	0	0	0	0	0	0	1	0	0	0	0	0	1	0	0	0	0	0	0	0	0	0	0	0	0	0	0	0	0	0	0	0	0	0	0
13722.58cfa82fe4b0c9d6adf6b994	0	0	7	0	0	0	0	0	0	0	0	0	0	0	0	0	0	0	0	0	0	0	0	0	0	0	0	0	0	0	0	0	0	0	0	0	0	0	0	0	0	0	0	0	0	0	0	0	0
13722.58cfa830e4b0c9d6adf6baaa	4	0	12	0	0	0	0	0	0	0	0	0	0	0	0	0	0	0	0	0	0	0	0	0	0	0	0	0	0	0	0	0	0	0	1	0	0	0	0	0	0	0	0	0	0	0	0	0	0
13722.58cfa82fe4b0c9d6adf6b6a8	0	0	0	4	0	1	0	0	1	0	0	0	0	0	0	0	0	0	0	0	0	0	0	0	0	0	0	0	1	0	0	0	0	0	0	0	0	0	0	0	0	0	0	0	0	0	0	0	0
13722.58cfa82fe4b0c9d6adf6b8c4	0	0	9	0	0	0	0	0	0	0	0	0	0	0	0	0	0	0	0	0	0	0	0	0	0	0	0	0	0	0	0	0	0	0	0	0	0	0	0	0	0	0	0	0	0	0	0	0	0
13722.58cfa82fe4b0c9d6adf6b664	0	0	0	2	0	1	0	0	1	0	1	0	0	0	0	0	0	0	0	1	0	0	0	0	0	0	0	0	0	0	0	0	0	0	0	0	1	0	0	1	0	0	0	0	0	0	0	0	0
13722.58cfa82fe4b0c9d6adf6b850	0	0	7	114	0	62	0	0	72	0	0	0	0	0	0	0	0	0	0	0	1	0	0	0	0	0	0	0	19	0	0	0	4	0	1	0	0	0	0	0	0	0	0	0	0	0	0	0	0
13722.58cfa82fe4b0c9d6adf6b721	0	0	4	1	0	1	0	0	1	0	0	0	0	0	0	0	0	0	0	0	0	0	0	0	0	0	0	0	0	0	0	0	0	0	0	0	0	0	0	0	0	0	0	0	0	0	0	0	3
13722.58cfa82fe4b0c9d6adf6b6b7	0	0	6	0	0	0	0	0	0	0	0	0	0	0	0	0	0	0	0	0	0	0	0	0	0	0	0	0	0	0	0	0	0	0	0	0	0	0	0	0	0	0	0	0	0	0	0	0	0
13722.58cfa82fe4b0c9d6adf6b700	0	0	3	2	0	1	2	0	0	0	0	0	0	0	0	0	0	0	0	0	1	0	0	0	0	0	0	0	0	0	0	2	0	0	0	0	0	0	0	0	0	0	0	0	0	0	0	0	0
13722.58cfa82fe4b0c9d6adf6b70e	0	0	11	1	0	0	0	0	1	0	0	0	0	0	0	0	0	0	0	4	0	0	0	0	2	0	0	1	0	0	0	0	0	2	0	0	0	0	0	0	0	0	0	0	0	0	0	0	0
13722.58cfa82fe4b0c9d6adf6b657	0	0	0	2	0	1	0	0	3	0	0	0	0	0	0	0	0	0	0	0	0	0	0	0	0	0	0	0	0	0	0	0	0	0	0	0	0	0	0	0	0	0	0	0	0	0	0	0	0
13722.58cfa82fe4b0c9d6adf6b938	0	0	6	2	0	1	0	0	1	0	0	0	0	0	0	0	0	0	0	0	0	0	0	0	0	0	0	0	1	0	0	0	0	0	0	0	0	0	0	0	0	0	0	0	0	0	0	0	0
13722.58cfa82fe4b0c9d6adf6b86e	0	0	17	135	2	75	0	0	84	0	50	18	1	0	0	0	0	22	0	0	0	0	0	0	0	6	6	1271	22	0	0	0	0	0	0	1	21	73	23	13	69	0	45	237	22	4	9	5	0
13722.58cfa82fe4b0c9d6adf6b866	2	0	5	150	0	78	0	1	91	22	493	437	2	0	0	0	0	0	0	0	0	0	1	205	0	5	2	4748	21	6	28	3	55	0	0	361	14	13	10	61	6	519	8	12	16	12	35	15	0
13722.58cfa82fe4b0c9d6adf6b808	0	0	1	0	0	0	0	0	0	0	0	0	0	0	0	0	0	0	0	0	0	0	0	0	0	0	0	0	0	0	0	0	0	0	0	0	0	0	0	0	0	0	0	0	0	0	0	0	0
13722.58cfa82fe4b0c9d6adf6b852	2	0	1	0	0	0	0	0	0	0	0	0	0	0	0	0	0	0	0	0	0	0	0	0	0	0	0	0	0	0	0	0	0	0	0	0	0	0	0	0	0	0	0	0	0	0	0	0	0
13722.58cfa82fe4b0c9d6adf6b874	0	0	0	0	0	0	0	0	0	0	0	0	0	0	0	0	0	0	0	0	0	0	0	0	0	0	0	0	0	0	0	0	0	0	0	0	0	0	0	0	0	0	0	0	0	0	0	0	0
13722.58cfa82fe4b0c9d6adf6b85e	0	0	4	159	0	93	0	0	110	0	1221	65	0	0	0	0	0	1018	2	0	0	0	0	0	0	18	36	104	30	0	3	2	30	0	3	200	504	375	653	245	501	322	1712	0	324	110	96	169	0
13722.58cfa82ee4b0c9d6adf6ae58	11	0	5	6	0	2	0	0	2	0	0	0	0	0	0	0	0	0	0	0	0	0	0	0	0	0	0	0	0	0	0	0	0	0	0	0	0	0	0	0	0	0	0	0	0	0	0	0	0
13722.58cfa82ee4b0c9d6adf6aeda	5	0	24	4	0	1	1	0	2	0	0	0	0	0	0	0	0	0	0	0	1	0	0	0	0	0	0	0	0	0	0	0	0	0	1	0	0	0	0	0	0	0	0	0	0	0	0	0	2
13722.58cfa82ee4b0c9d6adf6af63	9	0	27	6	0	3	0	0	3	0	0	0	0	0	0	0	0	0	0	0	1	0	0	0	0	0	0	0	1	0	0	0	0	0	0	0	0	0	0	0	0	0	0	0	0	0	0	0	1
13722.58cfa830e4b0c9d6adf6bd3c	0	0	0	1136	0	860	0	0	987	0	3277	56	0	0	0	0	0	0	1	0	0	0	0	0	0	125	989	854	265	0	1	0	1	0	1	13	72	37	860	30	145	0	703	186	21	14	161	131	0
13722.58cfa82fe4b0c9d6adf6b9d4	0	0	36	0	1	0	5	0	0	0	0	0	0	0	0	0	0	0	0	1	0	0	0	0	0	0	0	0	0	0	1	0	0	2	2	0	0	0	0	0	0	0	0	0	0	0	0	0	6
13722.58cfa830e4b0c9d6adf6bb83	2	0	44	2	1	0	6	0	1	0	0	0	0	0	0	0	0	0	0	0	0	0	0	0	0	0	0	3	0	0	0	0	0	0	0	1	0	0	0	0	0	0	0	0	0	0	0	0	3
13722.58cfa82fe4b0c9d6adf6ba44	0	0	7	10	0	9	0	1	14	9	6549	14572	44	0	0	0	0	0	2	0	0	0	2	19	4	28	16	19182	2	0	17	1	74	2	6	165	410	1179	7694	1549	4756	35	61356	2	1683	576	1893	484	0
13722.58cfa830e4b0c9d6adf6bc0f	0	0	27	3	0	0	0	1	1	0	0	0	0	0	0	0	0	0	0	0	0	0	0	0	0	0	0	3	0	0	0	0	0	2	13	1	0	0	0	0	0	0	0	0	0	0	0	0	0
13722.58cfa830e4b0c9d6adf6bd9e	0	0	0	0	2	0	0	0	0	0	0	0	0	0	0	0	0	0	0	0	0	0	0	0	0	0	0	0	0	0	0	0	0	0	0	0	0	0	0	0	0	0	0	0	0	0	0	0	0
13722.58cfa830e4b0c9d6adf6be96	0	0	2	4	8	6	0	0	5	0	1	6	0	0	0	0	0	0	0	0	0	0	0	0	0	0	0	0	1	0	0	0	0	0	0	1	1	7	3	2	20	0	0	0	9	2	1	4	0
13722.58cfa830e4b0c9d6adf6c1cc	4	0	0	0	50	0	0	0	0	0	0	0	0	0	0	0	0	0	0	0	0	0	0	0	0	0	0	0	0	0	0	0	0	0	0	0	0	0	0	0	0	0	0	0	0	0	0	0	0
13722.58cfa830e4b0c9d6adf6bd7c	0	0	0	0	0	0	0	0	0	0	0	0	0	8	0	0	0	0	0	0	0	0	0	0	0	0	0	0	0	0	0	0	0	0	0	0	0	0	0	0	0	0	0	0	0	0	0	0	0
13722.58cfa830e4b0c9d6adf6bdf4	0	0	0	0	0	0	0	0	0	0	0	0	0	0	0	0	0	0	0	0	0	0	0	0	0	0	0	0	0	0	0	0	0	0	0	0	0	0	0	0	0	0	0	0	0	0	0	0	0
13722.58cfa830e4b0c9d6adf6c21a	0	5	4	0	0	0	0	0	0	14	0	0	0	0	0	0	0	0	2	0	0	1	7	11	27	0	10	0	0	0	219	0	1	1	4	7	0	0	0	0	0	0	0	0	0	0	0	0	2
13722.58cfa831e4b0c9d6adf6c4e9	0	0	9	0	1	0	0	0	0	0	23	92	0	0	0	0	0	0	0	0	0	0	0	0	0	1	0	1	0	0	0	0	0	0	0	0	19	3	8	23	66	0	2	2	9	11	5	6	0
13722.58cfa830e4b0c9d6adf6bf74	0	0	0	0	0	0	0	0	0	0	0	0	0	0	0	0	0	0	0	0	0	0	0	0	0	0	0	0	0	0	0	0	0	0	0	0	0	0	0	0	0	0	0	0	0	0	0	0	0
13722.58cfa830e4b0c9d6adf6be3e	2	0	92	1	0	1	0	0	1	0	0	0	0	0	0	0	0	0	0	4	1	0	0	0	0	0	0	0	0	0	2	0	0	2	2	1	0	0	0	0	0	0	0	0	0	0	0	0	8
13722.58cfa830e4b0c9d6adf6bfb4	4	0	5	1	0	1	0	0	1	0	0	0	0	0	0	0	0	0	0	0	0	0	0	0	0	0	0	0	0	0	1	0	0	0	0	0	0	0	0	0	0	0	0	0	0	0	0	0	1
13722.58cfa830e4b0c9d6adf6bc71	0	0	0	0	0	0	0	0	0	0	0	0	0	0	0	0	0	0	0	0	0	0	0	0	0	0	0	0	0	0	0	0	0	0	0	0	0	0	0	0	0	0	0	0	0	0	0	0	0
13722.58cfa830e4b0c9d6adf6bc80	8	0	30	0	1	0	1	0	0	0	0	0	0	1	0	0	0	0	0	4	1	0	0	2	0	0	0	0	0	0	1	0	0	2	0	1	0	0	0	0	0	0	0	0	0	0	0	0	4
13722.58cfa830e4b0c9d6adf6c03c	0	0	0	276	0	159	1	0	175	0	42	18	0	0	0	0	0	10	0	0	0	0	0	0	0	0	0	161	43	0	0	0	4	0	0	1	8	12	13	6	31	8	71	0	6	6	6	2	0
13722.58cfa830e4b0c9d6adf6c164	2	3197	6	0	0	0	0	0	0	33	0	0	0	0	0	0	0	0	0	3	0	76	1	8	0	0	996	1	1	6	9728	14	5143	30	165	2297	0	0	7	0	1	14	0	0	7	7	5	0	51
13722.58cfa830e4b0c9d6adf6bbc2	0	0	0	561	0	263	0	0	304	0	5	6	5	0	0	5	0	12	1	0	0	0	0	0	0	0	0	14	74	0	0	0	1	0	0	21	47	72	7	1	11	1	3	0	2	2	2	28	0
13722.58cfa830e4b0c9d6adf6bbc4	0	0	35	651	2	361	1	1	400	15	735	1605	0	0	0	7	0	102	0	0	1	0	0	1	0	5	1	16152	112	0	27	3	62	2	7	1894	48	59	60	183	1187	900	2682	0	111	51	93	48	3
13722.58cfa831e4b0c9d6adf6ccdc	0	0	6	0	0	0	0	0	0	0	0	0	0	0	0	0	0	0	0	0	0	0	0	0	0	0	0	0	0	0	0	0	0	0	0	0	0	0	0	0	0	0	0	0	0	0	0	0	0
13722.58cfa832e4b0c9d6adf6ced7	0	0	3	0	0	0	0	0	0	0	0	0	0	0	0	0	0	0	0	0	0	0	0	0	0	0	0	0	0	0	0	0	0	0	0	0	0	0	0	0	0	0	0	0	0	0	0	0	0
13722.58cfa832e4b0c9d6adf6cf59	0	0	0	0	31	0	0	0	0	0	0	0	0	0	0	0	0	0	0	0	0	0	0	0	0	0	0	0	0	0	0	0	0	0	0	0	0	0	0	0	0	0	0	0	0	0	0	0	0
13722.58cfa831e4b0c9d6adf6c99c	0	0	2	3	0	1	0	0	1	0	0	0	0	0	0	0	0	0	0	0	0	0	0	0	0	0	0	0	0	0	0	0	0	0	0	0	0	0	0	0	0	0	0	0	0	0	0	0	0
13722.58cfa831e4b0c9d6adf6ccf6	0	0	0	0	0	0	0	0	0	0	0	0	0	0	0	0	0	0	0	0	0	0	0	0	0	0	0	0	0	0	0	0	0	0	0	0	0	0	0	0	0	0	0	0	0	0	0	0	0
13722.58cfa832e4b0c9d6adf6cfda	0	0	0	0	0	0	0	0	0	0	0	0	0	0	0	0	0	0	0	0	0	0	0	0	0	0	0	0	0	0	0	0	0	0	0	0	0	0	0	0	0	0	0	0	0	0	0	0	0
13722.58cfa832e4b0c9d6adf6cee6	2	0	2	0	0	0	0	0	0	0	0	0	0	0	0	0	0	0	0	0	0	0	0	0	0	0	0	0	0	0	0	0	0	0	0	0	0	0	0	0	0	0	0	0	0	0	0	0	0
13722.58cfa832e4b0c9d6adf6ce54	0	0	7	0	0	0	0	0	0	0	0	0	0	0	0	0	0	0	0	0	0	0	0	0	0	0	0	0	0	0	0	0	0	0	0	0	0	0	0	0	0	0	0	0	0	0	0	0	0
13722.58cfa832e4b0c9d6adf6d1ec	0	0	0	0	0	0	0	0	0	0	0	0	0	0	0	0	0	0	0	0	0	0	0	0	0	0	0	0	0	0	0	0	0	0	0	0	0	0	0	0	0	0	0	0	0	0	0	0	0
13722.58cfa832e4b0c9d6adf6cf04	0	0	0	0	0	0	0	0	0	0	0	0	0	0	0	0	0	0	0	0	0	0	0	0	0	0	0	0	0	0	0	0	0	0	0	0	0	0	0	0	0	0	0	0	0	0	0	0	0
13722.58cfa832e4b0c9d6adf6ce24	2	0	0	0	0	0	0	0	0	0	0	0	0	0	0	0	0	0	0	0	0	0	0	0	0	0	0	0	0	0	0	0	0	0	0	0	0	0	0	0	0	0	0	0	0	0	0	0	0
13722.58cfa831e4b0c9d6adf6cc7e	0	0	0	0	0	0	0	0	0	0	0	0	0	0	0	0	0	0	0	0	0	0	0	0	0	0	0	0	0	0	0	0	0	0	0	0	0	0	0	0	0	0	0	0	0	0	0	0	0
13722.58cfa831e4b0c9d6adf6cb42	2	0	0	0	0	0	0	0	0	0	0	0	0	0	0	0	0	0	0	0	0	0	0	0	0	0	0	0	0	0	0	0	0	0	0	0	0	0	0	0	0	0	0	0	0	0	0	0	0
13722.58cfa832e4b0c9d6adf6d51e	0	0	0	0	0	0	0	0	0	0	0	0	0	0	16	0	0	0	2	0	0	3	0	2	62	0	154	0	0	4	1670	0	93	1	1	2	0	0	0	0	0	134	0	0	0	0	0	0	0
13722.58cfa832e4b0c9d6adf6d139	0	0	0	0	0	0	0	0	0	0	0	0	0	0	0	0	0	0	0	0	0	0	0	0	0	0	0	0	0	0	0	0	0	0	0	0	0	0	0	0	0	0	0	0	0	0	0	0	0
13722.58cfa831e4b0c9d6adf6cd9e	0	0	0	0	0	0	0	0	0	0	0	0	0	0	0	0	0	0	0	0	0	0	0	0	0	0	0	0	0	0	0	0	0	0	0	0	0	0	0	0	0	0	0	0	0	0	0	0	0
13722.58cfa832e4b0c9d6adf6d220	2	0	2	0	0	0	0	0	0	0	0	0	0	0	0	0	0	0	0	0	0	0	0	0	0	0	0	0	0	0	0	0	0	0	0	0	0	0	0	0	0	0	0	0	0	0	0	0	0
13722.58cfa832e4b0c9d6adf6d138	0	0	0	0	0	0	0	0	0	0	0	0	0	0	0	0	0	0	0	0	0	0	0	0	0	0	0	0	0	0	0	0	0	0	0	0	0	0	0	0	0	0	0	0	0	0	0	0	0
13722.58cfa832e4b0c9d6adf6cf06	0	0	0	0	0	0	0	0	0	0	0	0	0	0	0	0	0	0	0	0	0	0	0	0	0	0	0	0	0	0	0	0	0	0	0	0	0	0	0	0	0	0	0	0	0	0	0	0	0
13722.58cfa831e4b0c9d6adf6cb30	0	0	0	0	0	0	0	0	0	0	0	0	0	0	0	0	0	0	0	0	0	0	0	0	0	0	0	0	0	0	0	0	0	0	0	0	0	0	0	0	0	0	0	0	0	0	0	0	1
13722.58cfa832e4b0c9d6adf6d182	0	0	0	0	0	0	0	0	0	0	0	0	0	0	0	0	0	0	0	0	0	0	0	0	0	0	0	0	0	0	0	0	0	0	0	0	0	0	0	0	0	0	0	0	0	0	0	0	0
13722.58cfa832e4b0c9d6adf6ce0e	0	0	2	0	0	0	0	0	0	0	0	0	0	0	0	0	0	0	0	0	0	0	0	0	0	0	0	0	0	0	0	0	0	0	0	0	0	0	0	0	0	0	0	0	0	0	0	0	0
13722.58cfa832e4b0c9d6adf6d266	0	0	0	0	0	0	0	0	0	0	0	0	0	0	0	0	0	0	0	0	0	0	0	0	0	0	0	0	0	0	0	0	0	0	0	0	0	0	0	0	0	0	0	0	0	0	0	0	0
13722.58cfa832e4b0c9d6adf6ce34	0	0	2	0	0	0	0	0	0	0	0	0	0	0	0	0	0	0	0	0	0	0	0	0	0	0	0	0	0	0	0	0	0	0	0	0	0	0	0	0	0	0	0	0	0	0	0	0	0
13722.58cfa831e4b0c9d6adf6cb78	0	0	0	0	0	0	0	0	1	0	0	0	0	0	0	0	0	0	0	0	0	0	0	0	0	0	0	0	0	0	0	0	0	0	0	0	0	0	0	0	0	0	0	0	0	0	0	0	0
13722.58cfa832e4b0c9d6adf6cfc1	0	0	0	0	0	0	0	0	0	0	0	0	0	0	0	0	0	0	0	0	0	0	0	0	0	0	0	0	0	0	0	0	0	0	0	0	0	0	0	0	0	0	0	0	0	0	0	0	0
13722.58cfa832e4b0c9d6adf6d126	2	0	0	0	0	0	0	0	0	0	0	0	0	0	0	0	0	0	0	0	0	0	0	0	0	0	0	0	0	0	0	0	0	0	0	0	0	0	0	0	0	0	0	0	0	0	0	0	0
13722.58cfa832e4b0c9d6adf6cffa	0	0	0	0	0	0	0	0	0	0	0	0	0	0	0	0	0	0	0	0	0	0	0	0	0	0	0	0	0	0	0	0	0	0	0	0	0	0	0	0	0	0	0	0	0	0	0	0	0
13722.58cfa832e4b0c9d6adf6d5a8	0	29	0	0	0	0	0	0	0	0	0	0	0	0	0	0	0	0	0	0	0	0	0	0	0	0	16	0	0	0	6	0	1	3	9	0	0	0	0	0	0	0	0	0	0	0	0	0	0
13722.58cfa831e4b0c9d6adf6c9ce	2	0	0	0	0	0	0	0	0	0	0	0	0	0	0	0	0	0	0	0	0	0	0	0	0	0	0	0	0	0	0	0	0	0	0	0	0	0	0	0	0	0	0	0	0	0	0	0	0
13722.58cfa831e4b0c9d6adf6c8a4	0	0	0	0	0	0	0	0	0	0	0	0	0	0	0	0	0	0	0	0	0	0	0	0	0	0	0	0	0	0	0	0	0	0	0	0	0	0	0	0	0	0	0	0	0	0	0	0	0
13722.58cfa832e4b0c9d6adf6cecf	0	0	2	0	0	0	0	0	0	0	0	0	0	0	0	0	0	0	0	0	0	0	0	0	0	0	0	0	0	0	0	0	0	0	0	0	0	0	0	0	0	0	0	0	0	0	0	0	0
13722.58cfa832e4b0c9d6adf6d5f8	0	0	2	0	0	0	0	0	0	0	0	0	0	0	0	0	0	0	0	0	0	0	0	0	0	0	4	0	0	0	22	0	42	0	1	1	0	0	0	0	0	0	0	0	0	0	0	0	1
13722.58cfa831e4b0c9d6adf6cde0	0	0	0	13	0	8	0	0	10	0	0	0	0	0	0	0	0	0	0	0	0	0	0	0	0	0	0	0	5	0	0	0	2	0	0	4	0	0	0	0	0	0	0	0	0	0	0	0	0
13722.58cfa831e4b0c9d6adf6cc18	0	0	0	0	7	0	0	0	0	0	0	0	0	0	0	0	0	0	0	0	0	0	0	0	0	0	0	0	0	0	0	0	0	0	0	0	0	0	0	0	0	0	0	0	0	0	0	0	0
13722.58cfa832e4b0c9d6adf6cf3c	0	0	0	0	0	0	0	0	0	0	0	0	0	0	0	0	0	0	0	0	0	0	0	0	0	0	0	0	0	0	0	0	0	0	0	2	2	0	0	0	0	0	0	0	0	0	0	0	0
13722.58cfa832e4b0c9d6adf6d4e0	0	0	0	0	0	0	0	0	0	0	0	0	0	0	0	0	0	0	0	0	0	0	0	0	0	0	0	0	0	0	0	0	0	0	0	0	0	0	0	0	0	0	0	0	0	0	0	0	0
13722.58cfa832e4b0c9d6adf6d196	0	0	0	0	0	0	0	0	0	0	0	0	0	0	0	0	0	0	0	0	0	0	0	0	0	0	0	0	0	0	0	0	0	0	0	0	0	0	0	0	0	0	0	0	0	0	0	0	0
13722.58cfa832e4b0c9d6adf6d41c	0	0	2	0	0	0	0	0	0	0	0	0	0	0	0	0	0	0	0	0	0	0	0	0	0	0	0	0	0	0	0	0	0	0	0	0	0	0	0	0	0	0	0	0	0	0	0	0	0
13722.58cfa832e4b0c9d6adf6d1e4	0	0	0	0	1	0	0	0	0	0	0	0	0	0	0	0	0	0	0	0	0	0	0	0	0	0	0	0	0	0	0	0	0	0	0	0	0	0	0	0	0	0	0	0	0	0	0	0	0
13722.58cfa832e4b0c9d6adf6d4b7	0	0	0	0	0	0	1	0	0	0	0	0	0	0	0	0	0	0	0	0	0	0	0	0	0	0	0	0	0	0	0	0	0	0	0	0	0	0	0	0	0	0	0	0	0	0	0	0	0
13722.58cfa832e4b0c9d6adf6d17a	0	0	0	0	0	0	0	0	0	0	0	0	0	0	0	0	0	0	0	0	0	0	0	0	0	0	0	0	0	0	0	0	0	0	0	0	0	0	0	0	0	0	0	0	0	0	0	0	0
13722.58cfa832e4b0c9d6adf6d440	0	0	0	0	0	0	0	0	0	0	0	0	0	0	0	0	0	0	0	0	0	0	0	0	0	0	0	0	0	0	0	0	0	0	0	0	0	0	0	0	0	0	0	0	0	0	0	0	0
13722.58cfa831e4b0c9d6adf6cb86	0	0	0	25	0	11	0	0	11	0	0	0	0	0	0	0	0	0	0	0	0	0	0	0	0	0	0	0	4	0	0	0	0	0	0	0	0	0	0	0	0	0	0	0	0	0	0	0	0
13722.58cfa832e4b0c9d6adf6d4e2	0	0	2	0	0	0	0	0	0	0	0	0	0	0	0	0	0	0	0	0	0	0	0	0	0	0	0	0	0	0	0	0	0	0	0	0	0	0	0	0	0	0	0	0	0	0	0	0	1
13722.58cfa832e4b0c9d6adf6d4c8	0	0	0	0	0	0	0	0	0	0	0	0	0	0	0	0	0	0	0	0	0	0	0	0	0	0	0	0	0	0	0	0	0	0	0	0	0	0	0	0	0	0	0	0	0	0	0	0	0
13722.58cfa832e4b0c9d6adf6d2a6	0	0	0	0	0	0	0	0	0	0	0	0	0	0	0	0	0	0	0	0	0	0	0	0	0	0	0	0	0	0	0	0	0	0	0	0	0	0	0	0	0	0	0	0	0	0	0	0	0
13722.58cfa832e4b0c9d6adf6cf24	0	0	0	0	0	0	0	0	0	0	0	0	0	0	0	0	0	0	0	0	0	0	0	0	0	0	0	0	0	0	0	0	0	0	1	0	0	0	0	0	0	0	0	0	0	0	0	0	0
13722.58cfa832e4b0c9d6adf6cf88	0	0	3	0	0	0	0	0	0	0	0	0	0	0	0	0	0	0	0	0	0	0	0	0	0	0	0	0	0	0	0	0	0	0	0	0	0	0	0	0	0	0	0	0	0	0	0	0	0
13722.58cfa832e4b0c9d6adf6d360	0	0	0	0	0	0	0	0	0	0	0	0	0	0	0	0	0	0	0	0	0	0	0	0	0	0	0	0	0	0	0	0	0	0	2	0	0	0	0	0	0	0	0	0	0	0	0	0	0
13722.58cfa832e4b0c9d6adf6cf6c	0	0	0	0	0	0	0	0	0	0	0	0	0	0	0	0	0	0	0	0	0	0	0	0	0	0	0	0	0	0	0	0	0	0	0	0	0	0	0	0	0	0	0	0	0	0	0	0	0
13722.58cfa832e4b0c9d6adf6d5db	0	0	0	0	0	0	0	0	0	0	0	0	0	0	0	0	0	0	0	0	0	0	0	0	0	0	0	0	0	0	0	0	2	0	0	0	0	0	0	0	0	0	0	0	0	0	0	0	0
13722.58cfa832e4b0c9d6adf6d352	0	0	0	0	0	0	0	0	0	0	0	0	0	0	0	0	0	0	0	0	0	0	0	0	0	0	1	0	0	0	1	0	0	0	0	0	0	0	0	0	0	0	0	0	0	0	0	0	0
13722.58cfa832e4b0c9d6adf6d4d0	0	0	0	0	0	0	0	0	0	0	0	0	0	0	0	0	0	0	0	0	0	0	0	0	0	0	0	0	0	0	0	0	0	0	0	0	0	0	0	0	0	0	0	0	0	0	0	0	0
13722.58cfa832e4b0c9d6adf6d384	0	0	4	0	1	0	0	0	0	0	0	0	0	0	0	0	0	0	0	0	0	0	0	0	0	0	0	0	0	0	0	0	0	0	0	0	0	0	0	0	0	0	0	0	0	0	0	0	0
13722.58cfa832e4b0c9d6adf6d4fa	0	0	2	0	0	0	0	0	0	0	0	0	0	0	0	0	0	0	0	0	0	0	0	0	0	0	1	0	0	0	3	0	0	0	1	2	0	0	0	0	0	0	0	0	0	0	0	0	0
13722.58cfa832e4b0c9d6adf6d3fd	0	0	0	0	0	0	0	0	0	0	0	0	0	0	0	0	0	0	0	0	0	0	0	0	0	0	0	0	0	0	0	0	0	0	0	0	0	0	0	0	0	0	0	0	0	0	0	0	0
13722.58cfa832e4b0c9d6adf6d0c9	0	0	0	0	0	0	0	0	0	0	0	0	0	0	0	0	0	0	0	0	0	0	0	0	0	0	0	0	0	0	0	0	0	0	0	0	0	0	0	0	0	0	0	0	0	0	0	0	0
13722.58cfa832e4b0c9d6adf6d0e2	0	0	0	0	0	0	0	0	0	0	0	0	0	0	0	0	0	0	0	0	0	0	0	0	0	0	0	0	0	0	0	0	0	0	0	0	0	0	0	0	0	0	0	0	0	0	0	0	0
13722.58cfa831e4b0c9d6adf6cba7	0	0	0	0	0	0	0	0	0	0	0	0	0	0	0	0	0	0	0	0	0	0	0	0	0	0	0	0	0	0	0	0	0	0	0	0	0	0	0	0	0	0	0	0	0	0	0	0	0
13722.58cfa832e4b0c9d6adf6d02e	0	0	2	0	0	0	0	0	0	0	0	0	0	0	0	0	0	0	0	0	0	0	0	0	0	0	0	0	0	0	0	0	0	0	0	0	0	0	0	0	0	0	0	0	0	0	0	0	0
13722.58cfa831e4b0c9d6adf6cc48	0	0	0	0	0	0	0	0	0	0	0	0	0	0	0	0	0	0	0	0	0	0	0	0	0	0	0	0	0	0	0	0	0	0	0	0	0	0	0	0	0	0	0	0	0	0	0	0	0
13722.58cfa832e4b0c9d6adf6cf4e	0	0	0	0	0	0	0	0	0	0	0	0	0	0	0	0	0	0	0	0	0	0	0	0	0	0	0	0	0	0	0	0	0	0	0	1	0	0	0	0	0	0	0	0	0	0	0	0	0
13722.58cfa832e4b0c9d6adf6d844	0	0	2	0	0	0	0	0	0	0	0	0	0	0	0	0	0	0	0	0	0	0	0	0	0	0	0	0	0	0	0	0	0	0	0	0	0	0	0	0	0	0	0	0	0	0	0	0	0
13722.58cfa831e4b0c9d6adf6cc4e	0	0	0	0	0	0	0	0	0	0	0	0	0	0	0	0	0	0	0	0	0	0	0	0	0	0	0	0	0	0	0	0	0	0	0	0	0	0	0	0	0	0	0	0	0	0	0	0	0
13722.58cfa832e4b0c9d6adf6d0ae	0	0	0	0	0	0	0	0	0	0	0	0	0	0	0	0	0	0	0	0	0	0	0	0	0	0	0	0	0	0	0	0	0	0	0	0	0	0	0	0	0	0	0	0	0	0	0	0	0
13722.58cfa832e4b0c9d6adf6d1a8	0	0	1	0	0	0	0	0	0	0	0	0	0	0	0	0	0	0	0	0	0	0	0	0	0	0	0	0	0	0	0	0	0	0	0	0	0	0	0	0	0	0	0	0	0	0	0	0	0
13722.58cfa831e4b0c9d6adf6cdb1	0	0	0	0	0	0	0	0	0	0	0	0	0	0	0	0	0	0	0	0	0	0	0	0	0	0	0	0	0	0	0	0	0	0	0	0	0	0	0	0	0	0	0	0	0	0	0	0	0
13722.58cfa832e4b0c9d6adf6d362	0	0	0	0	0	0	0	0	0	0	0	0	0	0	0	0	0	0	0	0	0	0	0	0	0	0	0	0	0	0	0	0	0	0	1	0	0	0	0	0	0	0	0	0	0	0	0	0	0
13722.58cfa832e4b0c9d6adf6d5df	0	0	0	0	0	0	0	0	0	0	0	0	0	0	0	0	0	0	0	0	0	0	0	0	0	0	0	0	0	0	0	0	0	0	0	0	0	0	0	0	0	0	0	0	0	0	0	0	0
13722.58cfa832e4b0c9d6adf6d492	0	0	0	0	0	0	0	0	0	0	0	0	0	0	0	0	0	0	0	0	0	0	0	0	0	0	0	0	0	0	0	0	0	0	0	0	0	0	0	0	0	0	0	0	0	0	0	0	0
13722.58cfa832e4b0c9d6adf6d60c	0	0	0	0	1	0	0	0	0	0	0	0	0	0	0	0	0	0	0	0	0	0	0	0	0	0	0	0	0	0	0	0	0	0	0	0	0	0	0	0	0	0	0	0	0	0	0	0	0
13722.58cfa831e4b0c9d6adf6cdc4	0	0	0	0	0	0	0	0	0	0	0	0	0	0	0	0	0	0	0	0	0	0	0	0	0	0	0	0	0	0	0	0	0	0	0	0	0	0	0	0	0	0	0	0	0	0	0	0	0
13722.58cfa832e4b0c9d6adf6d474	0	0	2	0	0	0	0	0	0	0	0	0	0	0	0	0	0	0	0	0	0	0	0	0	0	0	0	0	0	0	0	0	0	0	0	0	0	0	0	0	0	0	0	0	0	0	0	0	0
13722.58cfa831e4b0c9d6adf6cb5e	0	0	0	0	0	0	0	0	0	0	0	0	0	0	0	0	0	0	0	0	0	0	0	0	0	0	0	0	0	0	0	0	0	0	0	0	0	0	0	0	0	0	0	0	0	0	0	0	0
13722.58cfa832e4b0c9d6adf6d388	0	0	0	0	0	0	0	0	0	0	0	0	0	0	0	0	0	0	0	0	0	0	0	0	0	0	0	0	0	0	0	0	0	0	0	0	0	0	0	0	0	0	0	0	0	0	0	0	0
13722.58cfa832e4b0c9d6adf6cfc9	0	0	0	1	0	0	0	0	1	0	0	0	0	0	0	0	0	0	0	0	0	0	0	0	0	0	0	0	0	0	0	0	0	0	0	0	0	0	0	0	0	0	0	0	0	0	0	0	0
13722.58cfa832e4b0c9d6adf6d4c6	0	0	0	0	0	0	0	0	0	0	0	0	0	0	0	0	0	0	0	0	0	0	0	0	0	0	0	0	0	0	0	0	0	0	0	0	0	0	0	0	0	0	0	0	0	0	0	0	0
13722.58cfa832e4b0c9d6adf6d48e	0	0	0	0	0	0	0	0	0	0	0	0	0	0	0	0	0	0	0	0	0	0	0	0	0	0	0	0	0	0	0	0	0	0	0	0	0	0	0	0	0	0	0	0	0	0	0	0	0
13722.58cfa832e4b0c9d6adf6d418	0	0	0	0	0	0	0	0	0	0	0	0	0	0	0	0	0	0	0	0	0	0	0	0	0	0	0	0	0	0	0	0	0	0	0	0	0	0	0	0	0	0	0	0	0	0	0	0	0
13722.58cfa832e4b0c9d6adf6cf9d	0	0	0	0	0	0	0	0	0	0	0	0	0	0	0	0	0	0	0	0	0	0	0	0	0	0	0	0	0	0	0	0	0	0	0	0	0	0	0	0	0	0	0	0	0	0	0	0	0
13722.58cfa832e4b0c9d6adf6d416	0	0	0	0	1	0	0	0	0	0	0	0	0	0	0	0	0	0	0	0	0	0	0	0	0	0	0	0	0	0	0	0	0	0	0	0	0	0	0	0	0	0	0	0	0	0	0	0	0
13722.58cfa832e4b0c9d6adf6d4aa	0	0	0	0	1	0	0	0	0	0	0	0	0	0	0	0	0	0	0	0	0	0	0	0	0	0	0	0	0	0	0	0	0	0	0	0	0	0	0	0	0	0	0	0	0	0	0	0	0
13722.58cfa832e4b0c9d6adf6d4a6	0	0	0	0	0	0	0	0	0	0	0	0	0	0	0	0	0	0	0	0	0	0	0	0	0	0	0	0	0	0	0	0	0	0	0	0	0	0	0	0	0	0	0	0	0	0	0	0	0
13722.58cfa830e4b0c9d6adf6c1c6	2	0	1	1	0	0	0	0	0	0	0	0	0	0	0	0	0	0	0	0	0	0	0	0	0	0	0	0	0	0	0	0	0	0	0	0	0	0	0	0	0	0	0	0	0	0	0	0	1
13722.58cfa831e4b0c9d6adf6ca7e	0	0	0	0	0	0	0	0	0	0	0	0	0	0	0	0	0	0	0	0	0	0	0	0	0	0	0	0	0	0	0	0	0	0	0	0	0	0	0	0	0	0	0	0	0	0	0	0	0
13722.58cfa830e4b0c9d6adf6bf0e	0	1	2	0	0	0	0	0	0	0	0	0	0	0	0	0	0	0	0	0	0	0	0	0	0	0	0	0	0	0	1	0	0	0	0	0	0	0	0	0	0	0	0	0	0	0	0	0	1
13722.58cfa831e4b0c9d6adf6c9b0	0	0	13	0	0	0	0	0	0	0	0	0	0	0	0	0	0	0	0	0	0	0	0	0	0	0	0	0	0	0	0	0	0	0	0	0	0	0	0	0	0	0	0	0	0	0	0	0	1
13722.58cfa831e4b0c9d6adf6c820	0	0	0	0	0	0	1	0	0	0	0	0	0	0	0	0	0	0	0	0	0	0	0	0	0	0	0	0	0	0	0	0	0	1	0	0	0	0	0	0	0	0	0	0	0	0	0	0	0
13722.58cfa831e4b0c9d6adf6c4c6	0	0	5	0	0	0	0	0	0	0	0	0	0	0	0	0	0	0	0	0	0	0	0	0	0	0	0	0	0	0	0	0	0	0	0	0	0	0	0	0	0	0	0	0	0	0	0	0	0
13722.58cfa830e4b0c9d6adf6c022	0	0	0	0	0	0	0	0	0	0	0	0	0	0	0	0	0	0	0	0	0	0	0	0	0	0	0	0	0	0	0	0	0	0	0	0	0	0	0	0	0	0	0	0	0	0	0	0	0
13722.58cfa831e4b0c9d6adf6c75b	2	0	0	0	0	0	0	0	0	0	0	0	0	0	0	0	0	0	0	0	0	0	0	0	0	0	0	0	0	0	0	0	0	1	0	0	0	0	0	0	0	0	0	0	0	0	0	0	1
13722.58cfa831e4b0c9d6adf6ca25	0	0	0	0	0	0	0	0	0	0	0	0	0	0	0	0	0	0	0	0	0	0	0	0	0	0	0	0	0	0	0	0	0	0	0	0	0	0	0	0	0	0	0	0	0	0	0	0	0
13722.58cfa830e4b0c9d6adf6c073	0	0	0	0	0	0	0	0	0	0	0	0	0	0	0	0	0	0	0	0	0	0	0	0	0	0	0	0	0	0	0	0	0	0	0	0	0	0	0	0	0	0	0	0	0	0	0	0	0
13722.58cfa831e4b0c9d6adf6ca05	0	0	0	0	0	0	0	0	0	0	0	0	0	0	0	0	0	0	0	0	0	0	0	0	0	0	0	0	0	0	0	0	0	0	0	0	0	0	0	0	0	0	0	0	0	0	0	0	0
13722.58cfa831e4b0c9d6adf6c4b4	0	0	2	0	0	0	0	0	0	0	0	0	0	0	0	0	0	0	0	0	0	0	0	0	0	0	0	0	0	0	0	0	0	0	0	0	0	0	0	0	0	0	0	0	0	0	0	0	3
13722.58cfa831e4b0c9d6adf6c9e7	0	0	1	1	0	0	0	0	0	0	0	0	0	0	0	0	0	0	0	2	0	0	0	0	0	0	0	0	0	0	0	0	0	0	0	0	0	0	0	0	0	0	0	0	0	0	0	0	0
13722.58cfa831e4b0c9d6adf6c949	0	0	8	0	0	0	0	0	0	0	0	0	0	0	0	0	0	0	0	0	0	0	0	0	0	0	0	0	0	0	0	0	0	0	0	0	0	0	0	0	0	0	0	0	0	0	0	0	1
13722.58cfa831e4b0c9d6adf6c394	0	0	4	1	0	0	0	0	0	0	0	0	0	0	0	0	0	0	0	1	0	0	0	0	0	0	0	0	0	0	0	0	0	0	0	0	0	0	0	0	0	0	0	0	0	0	0	0	0
13722.58cfa831e4b0c9d6adf6cadc	0	0	0	0	0	0	0	0	0	0	0	0	0	0	0	0	0	0	0	0	0	0	0	0	0	0	1	0	0	0	1	0	0	0	0	0	0	0	0	0	0	0	0	0	0	0	0	0	0
13722.58cfa831e4b0c9d6adf6ca5e	2	0	0	0	0	0	0	0	0	0	0	0	0	0	0	0	0	0	0	0	0	0	0	0	0	0	0	0	0	0	0	0	0	0	0	0	0	0	0	0	0	0	0	0	0	0	0	0	1
13722.58cfa830e4b0c9d6adf6bf30	3	0	2	2	0	1	0	2	8	0	0	0	0	0	14	0	0	0	0	0	0	1	0	0	12	0	599	0	1	0	221	0	4	2	6	577	1	0	0	0	0	48	0	0	0	0	0	6	0
13722.58cfa830e4b0c9d6adf6bf2e	0	0	4	0	0	0	0	0	0	0	0	0	0	0	0	0	0	0	0	0	0	0	0	0	0	0	0	0	0	0	4	0	0	0	0	0	0	0	0	0	0	0	0	0	0	0	0	0	0
13722.58cfa830e4b0c9d6adf6be3c	0	0	0	0	0	0	0	0	0	0	0	0	0	0	0	0	0	0	0	0	0	0	0	0	0	0	0	0	0	0	0	0	0	0	0	0	0	0	0	0	0	0	0	0	0	0	0	0	0
13722.58cfa831e4b0c9d6adf6c624	2	207	0	0	0	0	0	418	0	1	0	0	0	0	1	0	0	0	0	0	0	518	0	0	7	0	0	0	0	0	6	0	103	57	11	77	0	0	0	0	0	10	0	0	2	0	0	0	0
13722.58cfa831e4b0c9d6adf6c993	0	0	0	0	0	0	0	0	0	0	0	0	0	0	0	0	0	0	0	0	0	0	0	0	0	0	0	0	0	0	0	0	0	0	0	0	0	0	0	0	0	0	0	0	0	0	0	0	0
13722.58cfa831e4b0c9d6adf6ca60	0	0	0	0	0	0	0	0	0	0	0	0	0	0	0	0	0	0	0	0	0	4	0	0	0	0	5	0	0	0	2	0	0	1	1	9	0	0	0	0	0	5	0	0	0	0	0	0	0
13722.58cfa831e4b0c9d6adf6c6c0	0	0	0	0	0	0	1	0	0	0	0	0	0	0	0	0	0	0	0	0	0	0	0	0	0	0	0	0	0	0	0	0	0	0	0	0	0	0	0	0	0	0	0	0	0	0	0	0	0
13722.58cfa831e4b0c9d6adf6c704	0	0	0	0	0	0	0	0	0	0	0	0	0	0	0	0	0	0	0	0	0	0	0	0	0	0	0	0	0	0	0	0	0	0	0	0	0	0	0	0	0	0	0	0	0	0	0	0	0
13722.58cfa831e4b0c9d6adf6c7ac	0	0	1	0	0	0	0	4	0	4	0	0	0	0	0	0	0	0	0	0	0	16	0	1	1	0	47	1	0	0	30	0	1	22	2	28	3	0	0	0	0	3	2	0	0	0	0	0	0
13722.58cfa831e4b0c9d6adf6c662	0	0	0	566	0	449	0	2	547	0	654	3	0	0	0	0	0	0	0	0	0	0	0	13	1	1	0	30	167	0	0	3	4498	1	1	19631	12	5	57	46	21	5917	7	0	90	9	5	18	0
13722.58cfa831e4b0c9d6adf6c866	0	0	0	0	0	0	0	112641	0	416	1	1	0	0	0	4	0	0	0	0	4	4	0	50	1	0	21	0	0	0	999	2	39	2	5	3946	0	0	2	1	1	150	3	0	4	1	2	0	0
13722.58cfa831e4b0c9d6adf6c7bc	0	0	4	0	0	0	0	0	0	0	0	0	0	0	0	0	0	0	0	0	0	1	0	1	0	0	3	0	0	0	7	0	0	1	1	7	0	0	0	0	0	0	0	0	0	0	0	0	0
13722.58cfa831e4b0c9d6adf6cae6	0	0	0	0	0	0	0	0	0	0	0	0	0	0	0	0	0	0	0	0	0	0	0	0	0	0	0	0	0	0	0	0	0	0	0	0	0	0	0	0	0	0	0	0	0	0	0	0	0
13722.58cfa831e4b0c9d6adf6c876	0	0	1	0	0	0	0	0	0	1	1	0	0	0	0	0	0	0	0	0	0	1	0	0	0	0	0	1	0	0	4	0	2	3	21	0	1	0	0	0	0	0	1	0	1	0	0	0	0
13722.58cfa831e4b0c9d6adf6c360	0	0	0	0	0	0	0	0	0	0	0	0	0	0	0	0	0	0	0	0	1	0	0	0	0	0	0	0	0	0	0	0	0	0	0	0	0	0	0	0	0	0	0	0	0	0	0	0	0
13722.58cfa831e4b0c9d6adf6c5d0	0	0	0	0	0	0	0	0	0	0	0	0	0	0	0	0	0	0	0	0	0	0	0	0	0	0	0	0	0	0	0	0	0	0	0	0	0	0	0	0	0	0	0	0	0	0	0	0	0
13722.58cfa831e4b0c9d6adf6c794	0	0	2	0	0	0	0	0	0	0	0	0	0	0	0	0	0	0	0	0	0	0	0	0	1	0	0	0	0	0	0	0	2	0	0	3	0	0	0	0	0	0	0	0	0	0	0	0	0
13722.58cfa831e4b0c9d6adf6c604	0	0	0	0	0	0	0	0	0	0	0	0	0	0	0	0	0	0	0	0	0	3	0	1	0	0	33	0	0	0	40	0	4	1	8	14	0	0	0	0	0	19	0	0	0	0	0	0	0
13722.58cfa831e4b0c9d6adf6c504	0	0	2	0	0	0	0	0	0	0	0	0	0	0	0	0	0	0	0	0	0	0	0	0	0	0	0	0	0	0	0	0	0	0	0	0	0	0	0	0	0	0	0	0	0	0	0	0	0
13722.58cfa831e4b0c9d6adf6c4d2	0	0	0	0	0	0	0	0	0	0	0	0	0	0	0	0	0	0	0	0	0	0	0	0	0	0	0	0	0	0	0	0	0	0	0	0	0	0	0	0	0	0	0	0	0	0	0	0	0
13722.58cfa831e4b0c9d6adf6c8da	0	0	2	0	0	0	0	0	0	0	0	0	0	0	0	0	0	0	0	0	0	0	0	0	0	0	0	0	0	0	0	0	0	0	0	0	0	0	0	0	0	0	0	0	0	0	0	0	0
13722.58cfa831e4b0c9d6adf6caa8	0	0	1	0	0	0	0	0	0	0	0	0	0	0	0	0	0	0	0	0	0	0	0	0	0	0	0	0	0	0	0	0	0	0	0	0	0	0	0	0	0	0	0	0	0	0	0	0	0
13722.58cfa830e4b0c9d6adf6bdc0	0	0	0	0	0	0	0	0	0	0	0	0	0	0	0	0	0	0	0	0	0	0	0	0	0	0	0	0	0	0	0	0	0	0	0	0	0	0	0	0	0	0	0	0	0	0	0	0	0
13722.58cfa831e4b0c9d6adf6ca9e	0	0	1	0	0	0	0	0	0	0	0	0	0	0	0	0	0	0	0	0	0	0	0	0	0	0	0	0	0	0	0	0	0	0	0	0	0	0	0	0	0	0	0	0	0	0	0	0	0
13722.58cfa830e4b0c9d6adf6bf83	0	0	2	0	0	0	0	19	0	2	0	0	0	0	0	0	0	0	0	0	0	0	0	0	1	0	17	0	0	0	210	0	8	2	10	9	0	0	0	0	0	3	0	0	0	0	0	0	0
13722.58cfa830e4b0c9d6adf6be10	0	0	0	0	0	0	0	0	0	0	0	0	0	0	0	0	0	0	0	0	0	0	0	0	0	0	0	0	0	0	0	0	0	0	0	0	0	0	0	0	0	0	0	0	0	0	0	0	0
13722.58cfa831e4b0c9d6adf6c7ce	20	117	0	9	0	4	1	0	3	1	0	0	0	0	0	0	0	0	0	0	0	0	0	0	0	0	0	0	1	0	1	0	0	10	1	1	0	0	0	0	0	0	0	0	0	0	0	0	0
13722.58cfa830e4b0c9d6adf6c2ca	0	0	2	1	0	1	0	0	0	0	0	0	0	0	0	0	0	0	0	0	0	0	0	0	0	0	0	0	0	0	0	0	0	0	0	0	0	0	0	0	0	0	0	0	0	0	0	0	0
13722.58cfa831e4b0c9d6adf6c68a	0	0	0	0	0	0	0	8	0	0	0	0	0	1	0	8	0	0	0	0	0	0	6	0	10	0	0	0	0	0	0	578	1	0	0	0	1	0	0	0	0	4	0	0	0	0	0	0	4
13722.58cfa831e4b0c9d6adf6c346	0	0	2	0	0	0	0	0	0	0	0	0	0	0	0	0	0	0	0	0	0	0	0	0	0	0	0	0	0	0	0	0	0	0	0	0	0	0	0	0	0	0	0	0	0	0	0	0	0
13722.58cfa830e4b0c9d6adf6be80	0	0	0	0	0	0	0	0	0	0	0	0	0	0	0	0	0	0	0	0	0	0	0	0	0	0	0	0	0	0	0	0	0	0	0	0	0	0	0	0	0	0	0	0	0	0	0	0	0
13722.58cfa831e4b0c9d6adf6c36c	0	0	0	0	0	0	0	0	0	0	0	0	0	0	0	0	0	0	0	0	0	0	0	0	0	0	0	0	0	0	4	0	0	0	0	0	0	0	0	0	0	0	0	0	0	0	0	0	0
13722.58cfa831e4b0c9d6adf6c8e0	0	0	2	0	0	0	0	0	0	0	0	0	0	0	0	0	0	0	0	0	1	0	0	0	0	0	0	0	0	0	0	0	0	0	0	0	0	0	0	0	0	0	0	0	0	0	0	0	0
13722.58cfa831e4b0c9d6adf6c6d4	0	0	2	0	0	0	0	0	0	0	0	0	0	0	0	0	0	0	0	0	0	0	0	0	0	0	0	0	0	0	0	0	0	0	0	0	0	0	0	0	0	0	0	0	0	0	0	0	0
13722.58cfa830e4b0c9d6adf6c12f	0	0	0	0	0	0	0	0	0	0	0	0	0	0	0	0	0	0	0	0	0	0	0	0	0	0	0	0	0	0	1	0	0	0	0	0	0	0	0	0	0	0	0	0	0	0	0	0	0
13722.58cfa830e4b0c9d6adf6be8d	0	0	0	0	0	0	0	0	0	0	0	0	0	0	0	1	0	0	0	0	0	0	0	0	0	0	0	0	0	0	0	0	0	0	0	0	0	0	0	0	0	0	0	0	0	0	0	0	0
13722.58cfa831e4b0c9d6adf6c3d4	0	0	0	0	0	0	0	0	0	0	0	0	0	0	0	0	0	0	0	0	0	0	0	0	0	0	0	0	0	0	0	0	0	0	0	0	0	0	0	0	0	0	0	0	0	0	0	0	0
13722.58cfa831e4b0c9d6adf6c36d	0	0	0	0	0	0	0	0	0	0	0	0	0	0	0	0	0	0	0	0	0	0	0	0	0	0	0	0	0	0	1	0	0	0	0	0	0	0	0	0	0	1	0	0	0	0	0	0	0
13722.58cfa831e4b0c9d6adf6c62c	0	10	2	0	0	0	0	0	0	0	0	0	0	0	1	0	0	0	0	0	0	0	0	0	0	0	0	0	0	0	0	0	0	2	0	1	0	0	0	0	0	0	0	0	0	0	0	0	2
13722.58cfa831e4b0c9d6adf6c982	14	0	3	2	0	1	0	0	2	0	0	0	0	0	0	0	0	0	0	0	0	0	0	0	0	0	0	0	1	0	2	0	0	0	1	1	0	0	0	0	0	0	0	0	0	0	0	0	0
13722.58cfa831e4b0c9d6adf6c560	0	0	2	0	0	0	0	0	0	0	0	0	0	0	0	0	0	0	0	0	0	0	0	0	0	0	0	0	0	0	0	0	0	0	0	0	0	0	0	0	0	0	0	0	0	0	0	0	0
13722.58cfa830e4b0c9d6adf6bfa4	0	0	2	0	0	0	0	0	0	0	0	0	0	0	0	0	0	0	0	0	0	0	0	0	0	0	0	0	0	0	0	0	0	0	0	0	0	0	0	0	0	0	0	0	0	0	0	0	0
13722.58cfa831e4b0c9d6adf6c5e4	0	0	0	0	0	0	0	0	0	0	0	0	0	0	0	0	0	0	0	0	0	1	0	0	0	0	0	0	0	0	0	0	0	0	0	0	0	0	0	0	0	0	0	0	0	0	0	0	2
13722.58cfa831e4b0c9d6adf6c5b6	0	0	1	0	0	0	0	0	0	0	0	0	0	0	0	0	0	0	0	0	0	0	0	0	0	0	1	0	0	0	0	0	0	0	0	0	0	0	0	0	0	0	0	0	0	0	0	0	0
13722.58cfa830e4b0c9d6adf6bfa9	0	0	2	0	0	0	0	0	0	0	1	0	0	0	0	0	0	0	0	0	0	0	0	0	0	0	1	0	0	0	0	0	2	0	0	0	0	0	0	0	0	1	0	0	0	0	0	0	0
13722.58cfa830e4b0c9d6adf6bead	0	0	2	185	0	101	0	0	109	0	0	0	1	0	0	0	0	0	0	0	0	0	0	0	0	0	1	0	32	0	0	0	0	0	0	0	0	0	0	0	0	0	0	0	0	0	0	0	0
13722.58cfa830e4b0c9d6adf6c066	0	0	6	233	0	113	0	0	132	0	1	0	7	0	0	0	0	0	0	0	0	0	0	5	0	0	0	5	32	0	0	0	0	0	0	58	1	1	3	0	3	1	1	0	1	2	0	3	0
13722.58cfa830e4b0c9d6adf6bc8c	0	0	0	230	0	126	0	0	156	0	55	7	0	0	0	0	0	0	0	0	0	0	0	0	0	1	5	227	41	0	0	0	67	0	0	25	2	4	4	8	12	54	0	0	2	1	1	0	0
13722.58cfa830e4b0c9d6adf6c041	0	0	2	255	0	135	0	0	144	0	0	0	0	0	0	0	0	0	0	0	0	0	0	0	0	0	0	0	39	0	0	0	0	0	0	0	0	0	0	0	0	0	0	0	0	0	0	0	0
13722.58cfa830e4b0c9d6adf6bcac	0	0	0	227	0	114	0	0	136	0	0	0	0	0	0	0	0	0	0	0	0	0	0	0	0	0	0	0	33	0	0	0	0	0	0	0	0	0	1	0	0	0	0	0	0	0	0	0	1
13722.58cfa82ee4b0c9d6adf6ae6a	2	0	7	7	0	4	0	0	3	1	0	0	0	0	0	0	0	0	0	0	1	0	0	0	0	0	0	0	1	0	0	0	1	1	0	0	0	0	0	0	0	0	0	0	0	0	0	0	1
13722.58cfa82ee4b0c9d6adf6ae66	0	0	2	2	0	2	0	0	2	0	0	0	0	0	0	0	0	0	0	0	1	0	0	0	0	0	1	0	1	0	1	0	0	0	0	0	0	0	0	0	0	0	0	0	0	0	0	0	0
13722.58cfa82ee4b0c9d6adf6ae52	10	0	26	4	0	5	0	0	3	0	0	0	0	0	0	0	0	0	0	0	1	0	0	0	0	0	0	0	1	0	0	0	0	0	0	0	0	0	0	0	0	0	0	0	0	0	0	0	2
13722.58cfa82ee4b0c9d6adf6b02c	17	0	12	8	0	5	1	0	6	0	0	0	0	0	0	0	0	0	0	1	0	0	0	0	0	0	3	0	1	0	0	0	0	0	0	0	0	0	0	0	0	0	0	0	0	0	0	0	1
13722.58cfa82ee4b0c9d6adf6ae50	42	0	38	12	0	7	0	0	7	0	0	0	0	0	0	0	0	0	0	0	2	0	0	0	0	0	0	0	2	0	0	0	0	0	0	0	0	0	0	0	0	0	0	0	0	0	0	0	0
13722.58cfa82ee4b0c9d6adf6af8c	0	0	5	1	0	1	0	0	0	0	0	0	0	0	0	0	0	0	0	0	0	0	0	0	0	0	0	0	0	0	0	0	0	0	0	0	0	0	0	0	0	0	0	0	0	0	0	0	1
13722.58cfa831e4b0c9d6adf6ca7c	0	0	4	0	0	0	0	0	0	0	0	0	0	0	0	0	0	0	0	0	0	0	0	0	0	0	0	0	0	0	0	0	0	0	0	0	0	0	0	0	0	0	0	0	0	0	0	0	0
13722.58cfa831e4b0c9d6adf6cd3c	0	0	0	1	0	0	0	0	0	0	0	0	0	0	0	0	0	0	0	0	0	0	0	0	0	0	0	0	0	0	0	0	0	0	0	0	0	0	0	0	0	0	0	0	0	0	0	0	0
13722.58cfa831e4b0c9d6adf6cb34	0	0	2	0	0	0	0	0	0	0	0	0	0	0	0	0	0	0	0	0	0	0	0	0	0	0	0	0	0	0	0	0	0	0	0	0	0	0	0	0	0	0	0	0	0	0	0	0	0
13722.58cfa831e4b0c9d6adf6caa2	0	0	0	0	0	0	1	0	0	0	0	0	0	0	0	0	0	0	0	0	0	0	0	0	0	0	0	0	0	0	0	0	0	0	0	0	0	0	0	0	0	0	0	0	0	0	0	0	0
13722.58cfa831e4b0c9d6adf6cc1f	0	0	0	0	0	0	0	0	0	0	0	0	0	0	0	0	0	0	0	0	0	0	0	0	0	0	0	0	0	0	0	0	0	0	0	0	0	0	0	0	0	0	0	0	0	0	0	0	0
13722.58cfa831e4b0c9d6adf6ca2e	0	0	2	0	0	0	0	0	0	0	0	0	0	0	0	0	0	0	0	0	0	0	0	0	0	0	0	0	0	0	0	0	0	0	0	0	0	0	0	0	0	0	0	0	0	0	0	0	0
13722.58cfa831e4b0c9d6adf6cb38	0	0	0	0	0	0	0	0	0	0	0	0	0	0	0	0	0	0	0	0	0	0	0	0	0	0	0	0	0	0	0	0	0	0	0	0	0	0	0	0	0	0	0	0	0	0	0	0	0
13722.58cfa831e4b0c9d6adf6c770	0	0	0	0	0	0	0	0	0	0	0	0	0	0	0	0	0	0	0	0	0	0	0	0	0	0	0	0	0	0	0	0	0	0	0	0	0	0	0	0	0	0	0	0	0	0	0	0	0
13722.58cfa831e4b0c9d6adf6cc9f	0	0	0	0	0	0	0	0	0	0	0	0	0	0	0	0	0	0	0	0	0	0	0	0	0	0	0	0	0	0	0	0	0	0	0	0	0	0	0	0	0	0	0	0	0	0	0	0	0
13722.58cfa831e4b0c9d6adf6cb69	0	0	3	0	0	0	0	0	0	0	0	0	0	0	0	0	0	0	0	0	0	0	0	2	0	0	0	0	0	0	0	0	0	0	0	0	0	0	0	0	0	0	0	0	0	0	0	0	0
13722.58cfa831e4b0c9d6adf6ccf4	0	0	0	0	0	0	0	0	0	0	0	0	0	0	0	0	0	0	0	0	0	0	0	0	0	0	0	0	0	0	0	0	0	0	0	0	0	0	0	0	0	0	0	0	0	0	0	0	1
13722.58cfa831e4b0c9d6adf6c96a	0	0	3	1	0	0	0	0	0	0	0	0	0	0	0	0	0	0	0	0	0	0	0	0	0	0	0	0	0	0	0	0	0	0	0	0	0	0	0	0	0	0	0	0	0	0	0	0	0
13722.58cfa831e4b0c9d6adf6cbed	0	0	3	0	0	0	0	0	0	0	0	0	0	0	0	0	0	0	0	0	0	0	0	0	0	0	0	0	0	0	0	0	0	0	0	0	0	0	0	0	0	0	0	0	0	0	0	0	0
13722.58cfa832e4b0c9d6adf6d18e	2	0	2	0	0	0	0	0	0	1	0	0	1	0	0	0	0	0	0	1	0	0	0	0	0	0	0	0	0	0	0	0	0	1	0	0	0	0	0	0	0	0	0	0	0	0	0	0	1
13722.58cfa831e4b0c9d6adf6cd72	0	0	0	0	0	0	0	0	0	0	0	0	0	0	0	0	0	0	0	0	0	0	0	0	0	0	0	0	0	0	0	0	0	0	0	0	0	0	0	0	0	0	0	0	0	0	0	0	0
13722.58cfa831e4b0c9d6adf6cc86	2	0	0	0	0	0	0	0	0	0	0	0	0	0	0	0	0	0	0	0	0	0	0	0	0	0	0	0	0	0	0	0	0	0	0	0	0	0	0	0	0	0	0	0	0	0	0	0	0
13722.58cfa831e4b0c9d6adf6cc7c	0	0	0	0	0	0	0	0	0	0	0	0	0	0	0	0	0	0	0	0	0	0	0	0	0	0	0	0	0	0	0	0	0	0	0	0	0	0	0	0	0	0	0	0	0	0	0	0	0
13722.58cfa831e4b0c9d6adf6cc98	0	0	1	0	0	0	0	0	0	0	0	0	0	0	0	0	0	0	0	0	0	0	0	0	0	0	0	0	0	0	0	0	0	0	0	0	0	0	0	0	0	0	0	0	0	0	0	0	0
13722.58cfa831e4b0c9d6adf6cd04	0	0	1	0	0	0	0	0	0	0	0	0	0	0	0	0	0	0	0	0	0	0	0	0	0	0	0	0	0	0	0	0	0	0	0	0	0	0	0	0	0	0	0	0	0	0	0	0	0
13722.58cfa831e4b0c9d6adf6c8ba	0	0	0	0	0	0	0	0	0	0	0	0	0	3	0	0	0	0	0	0	0	0	0	0	0	0	0	0	0	0	0	0	0	0	0	0	0	0	0	0	0	0	0	0	0	0	0	0	0
13722.58cfa831e4b0c9d6adf6cdab	0	0	0	0	1	0	0	0	0	0	0	0	0	0	0	0	0	0	0	0	0	0	0	0	0	0	0	0	0	0	0	0	0	0	0	0	0	0	0	0	0	0	0	0	0	0	0	0	0
13722.58cfa82fe4b0c9d6adf6b912	0	0	3	5	8	1	0	0	1	0	0	0	0	0	0	0	0	0	0	0	1	0	0	0	0	0	0	0	0	0	0	0	0	0	0	0	0	0	0	0	0	0	0	0	0	0	0	7	1
13722.58cfa82fe4b0c9d6adf6b9f8	0	0	0	0	0	0	0	0	0	0	0	0	0	0	0	0	0	0	0	0	0	0	0	0	0	0	0	0	0	0	0	0	0	0	0	0	0	0	0	0	0	0	0	0	0	0	0	0	0
13722.58cfa82fe4b0c9d6adf6b666	1	0	9	0	0	0	0	0	0	0	0	0	0	0	0	0	0	0	0	0	1	0	0	0	0	0	0	0	0	0	0	0	0	0	0	0	0	0	0	0	0	1	0	0	0	0	0	0	0
13722.58cfa82fe4b0c9d6adf6b7c6	0	0	0	1	0	0	0	0	1	0	0	0	0	0	0	0	0	0	0	1	0	0	0	0	0	0	0	0	0	0	0	0	0	0	0	0	0	0	0	0	0	0	0	0	0	0	0	0	1
13722.58cfa82fe4b0c9d6adf6b8b3	2	0	2	1	0	1	0	0	1	0	0	0	0	0	0	0	0	0	0	0	1	0	0	0	0	0	0	0	0	0	0	0	0	0	0	0	0	0	0	0	0	1	0	0	0	0	0	0	0
13722.58cfa830e4b0c9d6adf6ba91	0	2	0	744	0	568	0	2	920	99	2490	1796	1	0	0	0	0	0	0	0	0	0	3	96	3	7	4	14028	155	14	167	7	11803	4	10	2413	1171	602	674	453	700	5300	102	534	260	228	241	704	0
13722.58cfa82fe4b0c9d6adf6b5f9	7	0	7	4	0	2	0	0	3	0	0	0	0	0	0	0	0	0	0	0	2	0	0	0	0	0	0	0	0	0	0	0	0	0	0	0	0	0	0	0	0	0	0	0	0	0	0	0	2
13722.58cfa82fe4b0c9d6adf6b64b	16	0	19	7	0	4	0	0	5	0	0	0	0	0	0	0	0	0	0	0	0	0	0	0	0	0	0	0	2	0	5	0	0	6	29	0	0	0	3	0	0	206	0	0	4	3	2	0	1
13722.58cfa82fe4b0c9d6adf6b98a	2	0	2	2	0	1	1	0	2	0	0	0	0	0	0	0	0	0	0	0	0	0	0	0	0	0	0	0	1	0	0	0	0	0	0	0	0	0	0	0	0	0	0	0	0	0	0	0	0
13722.58cfa82fe4b0c9d6adf6b868	0	0	0	0	0	0	0	0	0	0	0	0	0	0	0	0	0	0	0	0	0	0	0	0	0	0	0	0	0	0	0	0	0	0	0	0	0	0	0	0	0	0	0	0	0	0	0	0	0
13722.58cfa830e4b0c9d6adf6ba84	0	0	0	39	0	30	1	0	46	0	108	133	0	0	0	0	0	0	0	0	0	0	0	0	0	2	0	9	13	0	1	0	27	0	0	15	10	27	30	11	83	3	79	1	56	15	18	13	0
13722.58cfa832e4b0c9d6adf6d103	0	0	0	0	0	0	0	0	0	0	0	0	0	0	0	0	0	0	0	0	0	0	0	0	0	0	0	0	0	0	0	0	0	0	0	0	0	0	0	0	0	0	0	0	0	0	0	0	0
13722.58cfa832e4b0c9d6adf6cf5b	0	0	1	0	0	0	0	0	0	0	0	0	0	0	0	0	0	0	0	0	0	0	0	0	0	0	0	0	0	0	0	0	0	0	0	0	0	0	0	0	0	0	0	0	0	0	0	0	0
13722.58cfa832e4b0c9d6adf6d52a	0	0	0	0	0	0	0	0	0	0	0	0	0	0	0	0	0	0	0	0	0	0	0	0	0	0	0	0	0	0	9	0	0	0	0	1	0	0	0	0	0	3	0	0	0	0	0	0	0
13722.58cfa832e4b0c9d6adf6d1de	0	0	1	0	0	0	0	0	0	0	0	0	0	0	0	0	0	0	0	0	0	0	0	0	0	0	0	0	0	0	0	0	0	0	0	0	0	0	0	0	0	0	0	0	0	0	0	0	0
13722.58cfa832e4b0c9d6adf6ce8e	1	0	0	0	0	0	0	0	0	0	0	0	0	0	0	0	0	0	0	0	0	0	0	0	0	0	0	0	0	0	0	0	0	0	0	0	0	0	0	0	0	0	0	0	0	0	0	0	0
13722.58cfa832e4b0c9d6adf6ce90	0	0	0	0	0	0	0	0	0	0	0	0	0	0	0	0	0	0	0	0	0	0	0	0	0	0	0	0	0	0	0	0	0	0	0	0	0	0	0	0	0	0	0	0	0	0	0	0	0
13722.58cfa832e4b0c9d6adf6d281	2	0	2	0	0	0	0	0	0	0	0	0	0	0	0	0	0	0	0	0	0	0	0	0	0	0	0	0	0	0	0	0	0	0	0	0	0	0	0	0	0	0	0	0	0	0	0	0	0
13722.58cfa832e4b0c9d6adf6d37a	0	36	0	0	4	0	0	0	0	0	2	0	0	0	0	0	0	0	0	0	0	1	0	0	0	0	252	154	0	1	5	0	7	33	6	0	0	0	0	1	1	0	0	0	1	2	1	0	0
13722.58cfa832e4b0c9d6adf6cf8a	0	0	0	1	0	0	0	0	0	0	0	0	0	0	0	0	0	0	0	0	0	0	0	0	0	0	0	0	0	0	0	0	0	0	0	0	0	0	0	0	0	0	0	0	0	0	0	0	0
13722.58cfa832e4b0c9d6adf6cf9c	0	0	0	0	0	0	0	0	0	0	0	0	0	0	0	0	0	0	0	0	0	0	0	0	0	0	0	0	0	0	0	0	0	0	0	0	0	0	0	0	0	0	0	0	0	0	0	0	0
13722.58cfa832e4b0c9d6adf6cfb2	0	0	0	0	0	0	0	0	0	0	0	0	0	0	0	0	0	0	0	0	0	0	0	0	0	0	0	0	0	0	0	0	0	0	0	0	0	0	0	0	0	0	0	0	0	0	0	0	0
13722.58cfa832e4b0c9d6adf6d19c	0	0	0	0	0	0	0	193	0	1	1	0	0	0	0	1	0	0	0	0	0	0	0	0	0	0	0	125	0	0	1	1	1	0	0	1	0	0	0	0	1	3	1	0	1	0	0	0	0
13722.58cfa832e4b0c9d6adf6cec9	0	0	0	0	0	0	0	0	0	0	0	0	0	0	0	0	0	0	0	0	0	0	0	0	0	0	0	0	0	0	0	0	0	0	0	0	0	0	0	0	0	0	0	0	0	0	0	0	0
13722.58cfa832e4b0c9d6adf6d136	0	0	0	0	0	0	0	0	0	0	0	0	0	0	0	0	0	0	0	0	0	0	0	0	0	0	0	0	0	0	0	0	0	0	0	0	0	0	0	0	0	0	0	0	0	0	0	0	0
13722.58cfa832e4b0c9d6adf6cf57	0	0	0	0	0	0	0	0	0	0	0	0	0	0	0	0	0	0	0	0	0	0	0	0	0	0	0	0	0	0	0	0	0	0	0	0	0	0	0	0	0	0	0	0	0	0	0	0	0
13722.58cfa830e4b0c9d6adf6c23c	2	0	0	0	0	0	1	0	0	0	0	0	0	0	0	0	0	0	0	0	0	0	0	0	0	0	0	0	0	0	0	0	0	0	0	0	0	0	0	0	0	0	0	0	0	0	0	0	0
13722.58cfa831e4b0c9d6adf6c854	0	0	0	0	0	0	0	0	0	0	0	0	0	0	0	0	0	0	0	0	0	0	0	0	0	0	0	0	0	0	0	0	0	0	0	0	0	0	0	0	0	0	0	0	0	0	0	0	0
13722.58cfa831e4b0c9d6adf6c68f	0	0	4	0	0	0	0	0	0	0	0	0	0	0	0	0	0	0	0	0	0	0	0	0	0	0	0	0	0	0	0	0	0	0	0	0	0	0	0	0	0	0	0	0	0	0	0	0	0
13722.58cfa831e4b0c9d6adf6c514	0	0	1	0	0	0	0	67	0	0	0	0	0	1	0	0	0	0	0	0	0	0	0	6	1	0	0	0	0	0	12	0	238	1	0	14	0	0	0	0	0	22	0	0	0	0	1	0	0
13722.58cfa831e4b0c9d6adf6c872	0	0	0	0	0	0	0	0	0	0	0	0	0	0	0	0	0	0	0	0	0	0	0	0	0	0	0	0	0	0	0	0	0	0	0	0	0	0	0	0	0	0	0	0	0	0	0	0	0
13722.58cfa830e4b0c9d6adf6bded	0	0	0	0	0	0	0	0	0	0	0	0	0	0	0	0	0	0	0	0	0	0	0	0	0	0	0	0	0	0	0	0	0	0	0	0	0	0	0	0	0	0	0	0	0	0	0	0	0
13722.58cfa82fe4b0c9d6adf6b635	0	0	8	1	0	0	0	0	0	0	0	0	0	0	0	0	0	0	0	0	0	0	0	0	0	0	0	0	0	0	0	0	0	0	0	0	0	0	0	0	0	0	0	0	0	0	0	0	0
13722.58cfa82fe4b0c9d6adf6b6aa	0	0	0	11	0	5	0	0	5	0	0	0	0	0	0	0	0	0	0	0	0	0	0	0	0	0	0	0	1	0	0	0	0	0	0	0	0	0	0	0	0	0	0	0	0	0	0	0	0
13722.58cfa82fe4b0c9d6adf6b631	0	0	2	0	0	0	0	0	0	0	0	0	0	0	0	0	0	0	0	0	0	0	0	0	0	0	0	0	0	0	0	0	0	0	0	0	0	0	0	0	0	0	0	0	0	0	0	0	0
13722.58cfa82fe4b0c9d6adf6b6de	0	0	0	0	0	0	0	0	0	0	0	0	0	0	0	0	0	0	0	0	0	0	0	0	0	0	0	13	0	0	0	0	4	0	0	0	1	2	0	0	0	0	0	3	0	0	0	1	0
13722.58cfa82fe4b0c9d6adf6b5f4	2	0	2	0	0	0	0	0	0	0	0	0	0	0	0	0	0	0	0	0	0	0	0	0	0	0	0	0	0	0	0	0	0	0	0	0	1	0	0	0	0	0	0	0	0	0	0	0	0
13722.58cfa82fe4b0c9d6adf6b790	0	0	0	0	0	0	0	0	0	0	0	0	0	0	0	0	0	0	0	0	0	0	0	0	0	0	0	0	0	0	0	0	0	0	0	0	0	0	0	0	0	0	0	0	0	0	0	0	0
13722.58cfa82fe4b0c9d6adf6b7b6	0	2	21	11	0	3	0	0	7	0	0	0	0	0	0	0	0	0	0	0	0	0	0	0	0	0	0	0	1	0	0	0	0	0	0	0	0	0	0	0	0	0	0	0	0	0	0	0	0
13722.58cfa82fe4b0c9d6adf6b738	6	0	43	4	0	1	0	0	1	0	0	0	0	0	0	0	0	0	0	0	1	0	0	0	0	0	0	1	0	0	0	0	0	0	0	0	0	0	0	0	0	0	1	0	0	0	0	0	2
13722.58cfa82fe4b0c9d6adf6b6ba	2	0	0	1	258	0	0	0	0	0	0	0	0	0	0	0	0	0	0	0	0	0	0	0	0	0	0	0	0	0	0	0	0	0	0	0	0	0	0	0	0	0	0	0	0	0	0	0	0
13722.58cfa82fe4b0c9d6adf6b7c4	72	0	41	21	1	10	0	0	12	1	0	0	0	0	0	0	0	0	0	0	1	0	0	0	0	0	0	0	4	0	0	0	0	0	1	0	0	0	0	0	0	2	0	0	0	0	0	0	3
13722.58cfa830e4b0c9d6adf6c102	0	0	2	1	0	0	0	0	1	0	0	0	0	0	0	0	0	0	0	0	0	0	0	0	0	0	0	0	0	0	0	0	0	0	0	0	0	0	0	0	0	0	0	0	0	0	0	0	0
13722.58cfa830e4b0c9d6adf6c15c	2	0	6	0	0	0	0	0	0	0	0	0	0	0	0	0	0	0	0	0	0	0	0	0	0	0	0	0	0	0	1	0	0	0	0	0	0	0	0	0	0	0	0	0	0	0	0	0	10
13722.58cfa830e4b0c9d6adf6c222	0	0	2	0	0	0	0	1	0	0	0	0	0	0	0	0	0	0	0	0	0	0	0	0	0	0	0	0	0	0	0	0	0	0	0	0	0	0	0	0	0	0	0	0	0	0	0	0	0
13722.58cfa830e4b0c9d6adf6bd8c	0	0	0	0	0	0	0	0	0	0	0	0	0	0	0	0	0	0	0	0	0	0	0	0	0	0	0	0	0	0	0	0	0	0	0	0	0	0	0	0	0	0	0	0	0	0	0	0	0
13722.58cfa830e4b0c9d6adf6bec9	0	0	0	0	0	0	0	4	0	0	0	0	0	0	0	0	0	0	0	0	0	0	0	0	0	0	0	0	0	0	0	0	0	0	0	0	0	0	0	0	0	0	0	0	0	0	0	0	0
13722.58cfa830e4b0c9d6adf6c01c	0	0	2	0	0	0	0	0	0	0	0	0	0	0	0	0	0	0	0	0	0	0	0	0	0	0	0	0	0	0	0	0	0	0	0	0	0	0	0	0	0	0	0	0	0	0	0	0	0
13722.58cfa830e4b0c9d6adf6c1b8	0	0	0	2	0	2	0	0	3	0	0	0	0	0	0	0	0	0	0	0	0	0	0	0	0	0	0	0	1	0	0	0	0	0	0	0	0	0	0	0	0	0	0	0	0	0	0	0	0
13722.58cfa830e4b0c9d6adf6bbd8	0	0	16	0	0	0	0	0	0	0	0	0	0	0	0	0	0	0	0	2	0	0	0	0	0	0	0	0	0	0	1	0	0	0	0	0	0	0	0	0	0	0	0	0	0	0	0	0	1
13722.58cfa830e4b0c9d6adf6c1e0	0	0	8	0	0	0	0	0	0	0	0	0	0	0	0	0	0	0	0	0	0	0	0	0	0	0	0	0	0	0	0	0	0	0	0	0	0	0	0	0	0	0	0	0	0	0	0	0	0
13722.58cfa830e4b0c9d6adf6bda8	0	0	0	0	0	0	0	0	0	0	0	0	0	0	0	0	0	0	0	0	0	0	0	0	0	0	0	0	0	0	0	0	0	0	0	0	0	0	0	0	0	0	0	0	0	0	0	0	0
13722.58cfa830e4b0c9d6adf6c1a7	0	0	0	0	0	0	0	0	0	0	0	0	0	0	0	0	0	0	0	0	0	0	0	0	0	0	0	0	0	0	0	0	0	0	0	0	0	0	0	0	0	0	0	0	0	0	0	0	0
13722.58cfa830e4b0c9d6adf6bc52	0	0	2	9	0	8	0	0	9	379	204	7	0	0	0	0	0	1	0	0	0	0	0	0	0	0	1	1	3	0	0	0	1	0	0	858	1	1	0	8	2	63	1	0	7	1	1	0	0
13722.58cfa830e4b0c9d6adf6bc62	0	0	8	18	0	18	0	0	23	13	55	130	0	0	0	0	0	0	0	0	0	0	0	0	0	0	1	84	6	0	0	0	0	0	0	2	7	5	195	15	18	2	276	0	10	15	35	5	0
13722.58cfa830e4b0c9d6adf6c050	6	0	8	3	0	1	0	0	2	0	0	0	0	0	0	0	0	0	0	0	0	0	0	0	0	0	0	0	0	0	1	0	0	0	0	0	0	0	0	0	0	0	0	0	0	0	0	0	0
13722.58cfa830e4b0c9d6adf6bc88	0	0	0	237	0	137	0	0	159	0	104	71	0	0	0	0	0	0	0	0	0	0	0	0	0	4	0	765	40	0	0	2	35	1	0	98	16	9	11	3	4	124	4	0	3	2	7	15	0
13722.58cfa830e4b0c9d6adf6bc90	2	0	0	89	0	73	0	2	86	0	247	63	1350	0	0	12	0	20	1	0	0	0	0	0	0	1	0	1833	32	1	1	2	92	0	0	409	78	380	14	116	267	32	386	228	29	52	12	69	0
13722.58cfa830e4b0c9d6adf6c044	0	0	5	270	0	149	0	0	172	0	40	28	1	0	0	0	0	10	1	0	0	0	0	0	0	1	4	1	45	0	0	0	0	0	0	0	64	105	176	2	437	0	3	0	4	5	23	328	0
13722.58cfa830e4b0c9d6adf6bc9e	0	0	0	711	0	350	0	0	410	0	0	0	0	0	0	0	0	0	0	0	0	0	0	0	0	0	0	0	101	0	0	0	0	0	0	0	0	0	0	0	0	0	0	0	0	0	0	0	0
13722.58cfa82fe4b0c9d6adf6b903	1	0	7	2	2	0	0	2	0	0	0	0	0	0	0	0	0	0	0	0	0	0	0	0	0	0	0	0	0	0	0	0	0	1	1	0	0	0	0	0	0	0	0	0	0	0	0	0	0
13722.58cfa82fe4b0c9d6adf6b955	2	0	5	1	0	0	1	0	0	0	0	0	0	0	0	0	0	0	0	0	0	0	0	0	0	0	0	0	1	0	0	0	0	0	0	0	0	0	0	0	0	0	0	0	0	0	0	0	0
13722.58cfa82fe4b0c9d6adf6ba10	0	0	4	7	0	4	1	0	5	0	25	137	2	0	0	0	0	0	0	1	0	0	0	0	0	2	2	5	2	0	0	0	24	0	1	0	25	28	49	214	128	0	3	1	20	13	263	10	0
13722.58cfa82fe4b0c9d6adf6b8fe	0	0	5	0	0	0	1	0	0	0	0	0	0	0	0	0	0	0	0	0	0	0	0	0	0	0	0	0	0	0	0	0	0	1	0	0	0	0	0	0	0	0	0	0	0	0	0	0	0
13722.58cfa830e4b0c9d6adf6bd64	0	0	11	38	1	34	2	0	38	1	158	111	59	0	0	0	0	0	0	0	0	0	0	2	0	1	14	2170	13	0	0	0	5	0	1	293	5	3	15	29	16	68	1	13	5	8	6	8	1
13722.58cfa82fe4b0c9d6adf6b704	0	0	12	1	0	0	0	0	1	0	0	0	0	0	0	0	0	0	0	0	0	0	0	0	0	0	0	3	0	0	0	0	0	0	0	0	0	0	0	0	0	0	0	0	0	0	0	0	0
13722.58cfa82fe4b0c9d6adf6b66c	0	0	2	0	0	0	0	0	0	0	0	0	0	0	0	0	0	0	0	0	0	0	0	0	0	0	0	0	0	0	0	0	0	0	0	0	0	0	0	0	0	0	0	0	0	0	0	0	0
13722.58cfa82fe4b0c9d6adf6b88d	0	0	0	2	0	1	0	0	1	0	0	0	0	0	0	0	0	0	0	0	0	0	0	0	0	0	0	0	0	0	0	0	0	0	0	0	0	0	0	0	0	0	0	0	0	0	0	0	0
13722.58cfa82fe4b0c9d6adf6b64a	0	0	0	1	0	1	0	0	1	0	0	0	0	0	0	0	0	0	0	0	0	0	0	0	0	0	0	0	0	0	0	0	0	0	0	0	0	0	0	0	0	0	0	0	0	0	0	0	0
13722.58cfa82fe4b0c9d6adf6b659	0	0	0	0	0	0	0	0	0	0	0	0	0	0	0	0	0	0	0	0	0	0	0	0	0	0	0	0	0	0	0	0	0	0	0	0	0	0	0	0	0	0	0	0	0	0	0	0	0
13722.58cfa82fe4b0c9d6adf6b716	0	0	3	1	0	1	0	0	1	0	0	0	0	0	0	0	0	0	0	1	0	0	0	0	0	0	0	0	0	0	0	0	0	0	0	0	0	0	0	0	0	0	0	0	0	0	0	0	0
13722.58cfa82fe4b0c9d6adf6b653	0	0	10	2	0	1	0	0	2	0	0	0	0	0	0	0	0	0	0	0	0	0	0	0	0	0	0	0	0	0	0	0	0	0	0	0	0	0	0	0	0	0	0	0	0	0	0	0	0
13722.58cfa82fe4b0c9d6adf6b90e	2	0	4	1	0	1	0	0	1	0	0	0	0	0	0	0	0	0	0	0	0	1	0	0	0	0	0	0	0	0	0	0	0	0	0	0	0	0	0	0	0	0	0	0	0	0	0	0	0
13722.58cfa82fe4b0c9d6adf6b7d8	0	0	2	2	3	0	0	0	1	0	0	0	0	0	0	0	0	0	0	0	1	0	0	0	0	0	0	0	0	0	0	0	0	0	0	0	0	0	0	0	0	0	0	0	0	0	0	0	0
13722.58cfa832e4b0c9d6adf6ce3d	0	0	0	0	0	0	0	0	0	0	0	0	0	0	0	0	0	0	0	0	0	0	0	0	0	0	0	0	0	0	0	0	0	0	0	0	0	0	0	0	0	0	0	0	0	0	0	0	0
13722.58cfa832e4b0c9d6adf6ce30	0	0	0	0	0	0	0	0	0	0	0	0	0	0	0	0	0	0	0	0	0	0	0	0	0	0	0	0	0	0	0	0	0	0	0	0	0	0	0	0	0	0	0	0	0	0	0	0	0
13722.58cfa831e4b0c9d6adf6ccd8	0	0	6	0	0	0	0	0	0	0	0	0	0	0	0	0	0	0	0	0	0	0	0	0	0	0	0	0	0	0	0	0	0	0	0	0	0	0	0	0	0	0	0	0	0	0	0	0	0
13722.58cfa832e4b0c9d6adf6cea0	0	0	0	0	0	0	0	0	0	0	0	0	0	0	0	1	0	0	0	0	0	0	0	0	0	0	0	0	0	0	0	1	0	0	0	0	0	0	0	0	0	0	0	0	0	0	0	0	0
13722.58cfa832e4b0c9d6adf6cf18	0	0	0	0	0	0	0	0	0	0	0	0	0	0	0	0	0	0	0	0	0	0	0	0	0	0	0	0	0	0	0	0	0	0	0	0	0	0	0	0	0	0	0	0	0	0	0	0	0
13722.58cfa832e4b0c9d6adf6cf10	0	0	0	0	0	0	0	0	0	0	0	0	0	0	0	0	0	0	0	0	0	0	0	0	0	0	0	0	0	0	0	0	0	0	0	0	0	0	0	0	0	0	0	0	0	0	0	0	0
13722.58cfa831e4b0c9d6adf6cc3e	0	0	0	0	0	0	0	0	0	0	0	0	0	0	0	0	0	0	0	0	0	0	0	0	0	0	0	0	0	0	0	0	0	0	0	0	0	0	0	0	0	0	0	0	0	0	0	0	0
13722.58cfa831e4b0c9d6adf6cbe8	0	0	4	0	0	0	1	0	0	0	0	0	0	0	0	0	0	0	0	0	0	0	0	0	0	0	0	0	0	0	0	0	0	0	0	0	0	0	0	0	0	0	0	0	0	0	0	0	0
13722.58cfa832e4b0c9d6adf6ceec	0	0	2	0	0	0	0	0	0	0	0	0	0	0	0	0	0	0	0	0	0	0	0	0	0	0	0	0	0	0	0	0	0	0	0	0	0	0	0	0	0	0	0	0	0	0	0	0	0
13722.58cfa831e4b0c9d6adf6caca	1	0	0	0	0	0	0	0	0	0	0	0	0	0	0	0	0	0	0	0	0	0	0	0	0	0	0	0	0	0	0	0	0	0	0	0	0	0	0	0	0	0	0	0	0	0	0	0	0
13722.58cfa831e4b0c9d6adf6ca39	0	0	4	1	0	0	0	0	1	0	0	0	0	0	0	0	0	0	0	0	0	0	0	0	0	0	0	0	0	0	0	0	0	0	0	0	0	0	0	0	0	0	0	0	0	0	0	0	0
13722.58cfa831e4b0c9d6adf6cd68	0	0	6	0	0	0	0	0	0	0	0	0	0	0	0	0	0	0	0	0	0	0	0	0	0	0	0	0	0	0	0	0	0	0	0	0	0	0	0	0	0	0	0	0	0	0	0	0	0
13722.58cfa831e4b0c9d6adf6ccd0	0	0	0	0	0	0	0	0	0	0	0	0	0	0	0	0	0	0	0	0	0	0	0	0	0	0	0	0	0	0	0	0	0	0	0	0	0	0	0	0	0	0	0	0	0	0	0	0	0
13722.58cfa831e4b0c9d6adf6cdc0	0	0	0	0	0	0	0	0	0	0	0	0	0	0	0	0	0	0	0	0	0	0	0	0	0	0	0	0	0	0	0	0	0	0	0	0	0	0	0	0	0	0	0	0	0	0	0	0	0
13722.58cfa831e4b0c9d6adf6c929	0	0	0	0	0	0	0	0	0	0	0	0	0	0	0	0	0	0	0	0	0	0	0	0	0	0	0	0	0	0	0	0	0	0	0	0	0	0	0	0	0	0	0	0	0	0	0	0	0
13722.58cfa831e4b0c9d6adf6c962	2	0	0	1	0	1	0	0	0	0	0	0	0	0	0	0	0	0	0	0	0	0	0	0	0	0	0	0	1	0	0	0	0	0	0	0	0	0	0	0	0	0	0	0	0	0	0	0	0
13722.58cfa831e4b0c9d6adf6ca0f	2	0	0	0	0	0	0	0	0	0	0	0	0	0	0	0	0	0	0	0	0	0	0	0	0	0	0	0	0	0	0	0	0	0	0	0	1	0	0	0	0	0	0	0	0	0	0	0	0
13722.58cfa831e4b0c9d6adf6cc63	0	0	0	0	0	0	0	0	0	0	0	0	0	0	0	0	0	0	0	0	0	0	0	0	0	0	0	0	0	0	0	0	0	0	0	0	0	0	0	0	0	0	0	0	0	0	0	0	0
13722.58cfa831e4b0c9d6adf6c9e6	0	0	1	0	0	0	0	0	0	0	0	0	0	0	0	0	0	0	0	0	0	0	0	0	0	0	0	0	0	0	0	0	0	0	0	0	0	0	0	0	0	0	0	0	0	0	0	0	0
13722.58cfa831e4b0c9d6adf6c9da	0	0	0	0	0	0	0	0	0	0	0	0	0	0	0	0	0	0	0	3	0	0	0	0	0	0	0	0	0	0	0	0	0	0	0	0	0	0	0	0	0	0	0	0	0	0	0	0	0
13722.58cfa832e4b0c9d6adf6ce2c	0	0	0	0	0	0	0	0	0	0	0	0	0	0	0	0	0	0	0	0	0	0	0	0	0	0	0	0	0	0	0	0	0	0	0	0	0	0	0	0	0	0	0	0	0	0	0	0	0
13722.58cfa832e4b0c9d6adf6cf52	0	0	0	0	0	0	0	0	0	0	0	0	0	0	0	0	0	0	0	0	0	0	0	0	0	0	0	0	0	0	0	0	0	0	0	0	0	0	0	0	0	0	0	0	0	0	0	0	0
13722.58cfa831e4b0c9d6adf6ccfc	0	0	0	0	0	0	0	0	0	0	0	0	0	0	0	0	0	0	0	0	0	0	0	0	0	0	0	0	0	0	0	0	0	0	0	0	0	0	0	0	0	0	0	0	0	0	0	0	0
13722.58cfa831e4b0c9d6adf6cb28	0	0	2	0	0	0	0	0	0	0	0	0	0	0	0	0	0	0	0	0	0	0	0	0	0	0	1	0	0	0	0	0	0	0	0	0	0	0	0	0	0	0	0	0	0	0	0	0	0
13722.58cfa831e4b0c9d6adf6cab6	0	0	0	0	0	0	0	0	0	0	0	0	0	0	0	0	0	0	0	0	0	0	0	0	0	0	0	0	0	0	0	0	0	0	0	0	0	0	0	0	0	0	0	0	0	0	0	0	0
13722.58cfa831e4b0c9d6adf6caac	0	0	2	1	0	1	0	0	1	0	0	0	0	0	0	0	0	0	0	0	0	0	0	0	0	0	0	0	0	0	0	0	0	0	0	0	0	0	0	0	0	0	0	0	0	0	0	0	0
13722.58cfa832e4b0c9d6adf6ced9	0	0	1	0	0	0	0	0	0	0	0	0	0	0	0	0	0	0	0	0	0	0	0	0	0	0	0	0	0	0	0	0	0	0	0	0	0	0	0	0	0	0	0	0	0	0	0	0	0
13722.58cfa831e4b0c9d6adf6cc9c	2	0	0	0	0	0	0	0	0	0	0	0	0	0	0	0	0	0	0	0	0	0	0	0	0	0	0	0	0	0	0	0	0	0	0	0	0	0	0	0	0	0	0	0	0	0	0	0	1
13722.58cfa831e4b0c9d6adf6ccd2	2	0	0	0	0	0	0	0	0	0	0	0	0	0	0	0	0	0	0	0	0	0	0	0	0	0	0	0	0	0	0	0	0	0	0	0	0	0	0	0	0	0	0	0	0	0	0	0	0
13722.58cfa831e4b0c9d6adf6ca67	2	0	0	0	0	0	0	0	0	0	0	0	0	0	0	0	0	0	0	0	0	0	0	0	0	0	0	0	0	0	0	0	0	0	0	0	0	0	0	0	0	0	0	0	0	0	0	0	0
13722.58cfa831e4b0c9d6adf6c879	0	0	0	0	0	0	0	0	0	0	0	0	0	0	0	0	0	0	0	0	0	0	0	0	0	0	0	0	0	0	0	0	0	0	0	0	0	0	0	0	0	0	0	0	0	0	0	0	0
13722.58cfa831e4b0c9d6adf6c999	0	0	0	0	0	0	0	0	0	0	0	0	0	0	0	0	0	0	0	1	0	0	0	0	0	0	0	0	0	0	0	0	0	0	0	0	0	0	0	0	0	0	0	0	0	0	0	0	0
13722.58cfa831e4b0c9d6adf6cc70	0	0	2	0	0	0	0	0	0	0	0	0	0	0	0	0	0	0	0	0	0	0	0	0	0	0	0	0	0	0	0	0	0	0	0	0	0	0	0	0	0	0	0	0	0	0	0	0	0
13722.58cfa831e4b0c9d6adf6cc1e	0	0	1	0	0	0	0	0	0	0	0	0	0	0	0	0	0	0	0	0	0	0	0	0	0	0	0	0	0	0	0	0	0	0	0	0	0	0	0	0	0	0	0	0	0	0	0	0	0
13722.58cfa831e4b0c9d6adf6c9dc	0	0	2	0	0	0	0	0	0	0	0	0	0	0	0	0	0	0	0	0	1	0	0	0	0	0	0	0	0	0	0	0	0	0	0	2	0	0	0	0	0	0	0	0	0	0	0	0	0
13722.58cfa831e4b0c9d6adf6c83a	0	0	0	0	0	0	0	0	0	0	0	0	0	0	0	0	0	0	0	0	0	0	0	0	0	0	0	0	0	0	0	0	0	0	0	0	0	0	0	0	0	0	0	0	0	0	0	0	0
13722.58cfa831e4b0c9d6adf6cc31	0	0	0	1	1	1	0	0	1	0	0	0	0	0	0	0	0	0	0	0	0	0	0	0	0	0	0	0	0	0	0	0	0	0	0	0	0	0	0	0	0	0	0	0	0	0	0	0	2
13722.58cfa831e4b0c9d6adf6ca37	0	0	0	0	0	0	0	0	0	0	1	0	0	0	0	0	0	0	0	0	0	0	0	0	0	0	0	0	0	0	0	0	0	0	0	0	0	0	0	1	4	0	0	0	0	0	0	0	0
13722.58cfa832e4b0c9d6adf6d1b0	0	0	0	0	1	0	0	0	0	0	0	0	0	0	0	0	0	0	0	0	0	0	0	0	0	0	0	0	0	0	0	0	0	0	0	0	0	0	0	0	0	0	0	0	0	0	0	0	0
13722.58cfa831e4b0c9d6adf6cb10	0	0	0	0	0	0	0	0	0	0	0	0	0	0	0	0	0	0	0	0	0	0	0	0	0	0	0	0	0	0	0	0	0	0	0	0	0	0	0	0	0	0	0	0	0	0	0	0	0
13722.58cfa831e4b0c9d6adf6cb1b	0	0	0	0	0	0	0	0	0	0	0	0	0	0	0	0	0	0	0	0	0	0	0	0	0	0	0	0	0	0	0	0	0	0	0	0	0	0	0	0	0	0	0	0	0	0	0	0	0
13722.58cfa831e4b0c9d6adf6caf8	0	0	10	0	0	0	0	0	0	0	0	0	0	0	0	0	0	0	0	0	0	0	0	0	0	0	0	0	0	0	0	0	0	0	0	0	0	0	0	0	0	0	0	0	0	0	0	0	0
13722.58cfa831e4b0c9d6adf6ca54	0	0	0	0	0	0	0	0	0	0	0	0	0	0	0	0	0	0	0	0	0	0	0	0	0	0	0	0	0	0	0	0	0	0	0	0	0	0	0	0	0	0	0	0	0	0	0	0	0
13722.58cfa831e4b0c9d6adf6caf0	0	0	0	0	0	0	0	0	0	0	0	0	0	0	0	0	0	0	0	0	0	0	0	0	0	0	0	0	0	0	0	0	0	0	0	0	0	0	0	0	0	0	0	0	0	0	0	0	0
13722.58cfa831e4b0c9d6adf6cc15	0	0	0	0	0	0	0	0	0	0	0	0	0	0	0	1	0	0	0	0	0	0	0	0	0	0	0	0	0	0	0	0	0	0	0	0	0	0	0	0	0	0	0	0	0	0	0	0	0
13722.58cfa831e4b0c9d6adf6cad6	0	0	2	0	0	0	0	0	0	0	0	0	0	0	0	0	0	0	0	0	0	0	0	0	0	0	0	0	0	0	0	0	0	0	0	0	0	0	0	0	0	0	0	0	0	0	0	0	0
13722.58cfa831e4b0c9d6adf6c750	2	0	0	0	0	0	0	0	0	0	0	0	0	0	0	0	0	0	0	0	0	0	0	0	0	0	0	0	0	0	0	0	0	0	0	0	0	0	0	0	0	0	0	0	0	0	0	0	0
13722.58cfa831e4b0c9d6adf6ca04	0	0	0	0	0	0	0	0	0	0	0	0	0	0	0	0	0	0	0	0	0	0	0	0	0	0	0	0	0	0	0	0	0	0	0	0	0	0	0	0	0	0	0	0	0	0	0	0	0
13722.58cfa831e4b0c9d6adf6ca08	2	0	4	1	0	1	0	0	1	0	0	0	0	0	0	0	0	0	0	0	0	0	0	0	0	0	0	0	0	0	0	0	0	0	0	0	0	0	0	0	0	0	0	0	0	0	0	0	0
13722.58cfa832e4b0c9d6adf6cfc0	0	0	10	0	2802	0	0	0	0	0	0	0	0	0	0	0	0	0	0	16	0	0	0	0	0	0	0	0	0	0	0	0	0	0	0	0	0	0	0	0	0	0	0	0	0	0	0	0	11
13722.58cfa832e4b0c9d6adf6cfe5	0	0	0	0	0	0	0	0	0	0	0	0	0	0	0	0	0	0	0	0	0	0	0	0	0	0	0	0	0	0	0	0	0	0	0	0	0	0	0	0	0	0	0	0	0	0	0	0	0
13722.58cfa832e4b0c9d6adf6cfaf	0	0	0	0	0	0	0	0	0	0	0	0	0	0	0	0	0	0	0	0	0	0	0	0	0	0	0	0	0	0	0	0	0	0	0	0	0	0	0	0	0	0	0	0	0	0	0	0	0
13722.58cfa832e4b0c9d6adf6d1fa	0	0	2	0	0	0	0	0	0	0	0	0	0	0	0	0	0	0	0	0	0	0	0	0	0	0	0	0	0	0	0	0	0	0	0	0	0	0	0	0	0	0	0	0	0	0	0	0	0
13722.58cfa832e4b0c9d6adf6d216	0	0	0	0	0	0	0	0	0	0	0	0	0	0	0	0	0	0	0	0	0	0	0	0	0	0	0	0	0	0	0	0	0	0	0	0	0	0	0	0	0	1	0	0	0	0	0	0	0
13722.58cfa832e4b0c9d6adf6d322	0	0	8	0	0	0	0	0	0	0	0	0	0	0	0	0	0	0	0	0	0	0	0	0	0	0	0	0	0	0	1	0	0	0	0	0	0	0	0	0	0	0	0	0	0	0	0	0	1
13722.58cfa832e4b0c9d6adf6cf3d	0	0	5	0	0	0	0	0	0	0	0	0	0	0	0	0	0	0	0	0	0	0	0	0	0	0	0	0	0	0	0	0	0	0	0	0	0	0	0	0	0	0	0	0	0	0	0	0	0
13722.58cfa832e4b0c9d6adf6d14c	0	0	0	0	0	0	0	0	0	0	0	0	0	0	0	0	0	0	0	0	0	0	0	0	0	0	0	0	0	0	2	0	0	0	0	0	0	0	0	0	0	0	0	0	0	0	0	0	0
13722.58cfa832e4b0c9d6adf6d20e	0	0	2	0	0	0	0	0	0	0	0	0	0	0	0	0	0	0	0	0	0	0	0	0	0	0	0	0	0	0	0	0	0	0	0	0	0	0	0	0	0	0	0	0	0	0	0	0	0
13722.58cfa832e4b0c9d6adf6d4af	0	0	0	0	0	0	0	0	0	0	0	0	0	0	0	0	0	0	0	0	0	0	0	0	0	0	0	0	0	0	0	0	0	0	0	0	0	0	0	0	0	0	0	0	0	0	0	0	0
13722.58cfa832e4b0c9d6adf6cf61	2	0	0	0	0	0	0	0	0	0	0	0	0	0	0	0	0	0	0	0	0	0	0	0	0	0	0	0	0	0	0	0	0	0	0	0	0	0	0	0	0	0	0	0	0	0	0	0	0
13722.58cfa832e4b0c9d6adf6d488	0	0	0	0	0	0	0	0	0	0	0	0	0	0	0	0	0	0	0	0	0	0	0	0	0	0	0	0	0	0	0	0	0	0	0	0	0	0	0	0	0	0	0	0	0	0	0	0	0
13722.58cfa832e4b0c9d6adf6d358	0	0	2	0	0	0	0	0	0	0	0	0	0	0	0	0	0	0	0	0	0	0	0	0	0	0	0	0	0	0	0	0	0	0	0	0	0	0	0	0	0	0	0	0	0	0	0	0	0
13722.58cfa832e4b0c9d6adf6d222	0	0	0	0	0	0	0	0	0	0	0	0	0	0	0	0	0	0	0	0	0	0	0	0	0	0	0	0	0	0	0	0	0	0	0	0	0	0	0	0	0	0	0	0	0	0	0	0	0
13722.58cfa832e4b0c9d6adf6cfea	0	0	3	1	0	0	0	0	0	0	0	0	0	0	0	0	0	0	0	0	0	0	0	0	0	0	0	0	0	0	0	0	0	0	0	0	0	0	0	0	0	0	0	0	0	0	0	0	0
13722.58cfa832e4b0c9d6adf6d19a	0	0	0	0	0	0	0	0	0	0	0	0	0	0	0	0	0	0	0	0	0	0	0	0	0	0	0	0	0	0	0	0	0	0	0	0	0	0	0	0	0	0	0	0	0	0	0	0	0
13722.58cfa832e4b0c9d6adf6d3ec	0	0	0	0	0	0	0	0	0	0	0	0	0	0	0	0	0	0	0	0	0	0	0	0	0	0	0	0	0	0	0	0	0	0	0	0	0	0	0	0	0	0	0	0	0	0	0	0	0
13722.58cfa832e4b0c9d6adf6d1f4	0	0	2	0	0	0	0	0	0	0	0	0	0	0	0	0	0	0	0	0	0	0	0	3	0	0	0	0	0	0	5	0	0	0	0	1	0	0	0	0	0	0	0	0	0	0	0	0	0
13722.58cfa832e4b0c9d6adf6cef2	2	0	2	0	0	0	0	0	0	0	0	0	0	0	0	0	0	0	0	0	0	0	0	0	0	0	0	0	0	0	0	0	0	0	0	0	0	1	0	0	0	0	0	0	0	0	0	1	0
13722.58cfa832e4b0c9d6adf6d11f	0	0	0	0	0	0	0	0	0	0	0	0	0	0	0	0	5	0	0	0	0	0	0	0	0	0	0	0	0	0	0	0	0	0	0	0	0	0	0	0	0	0	2	0	0	0	0	0	0
13722.58cfa832e4b0c9d6adf6d190	1	0	2	0	0	0	0	0	0	0	0	0	0	0	0	0	0	0	0	0	1	0	0	0	0	0	0	0	0	0	0	0	0	0	0	0	0	0	0	0	0	0	0	0	0	0	0	0	0
13722.58cfa832e4b0c9d6adf6cf90	0	0	2	0	0	0	0	0	0	0	0	0	0	0	0	0	0	0	0	0	0	0	0	0	0	0	0	0	0	0	0	0	0	0	0	0	0	0	0	0	0	0	0	0	0	0	0	0	0
13722.58cfa832e4b0c9d6adf6cfb6	0	0	5	0	0	0	0	0	0	0	0	0	0	0	0	0	0	0	0	0	0	0	0	0	0	0	0	0	0	0	0	0	0	0	0	0	0	0	0	0	0	0	0	0	0	0	0	0	0
13722.58cfa832e4b0c9d6adf6cf2e	2	0	0	0	0	0	0	0	0	0	0	0	0	0	0	0	0	0	0	0	0	0	0	0	0	0	0	0	0	0	0	0	0	0	1	0	0	0	0	0	0	0	0	0	0	0	0	0	0
13722.58cfa832e4b0c9d6adf6cf8e	0	0	0	0	0	0	0	0	0	0	0	0	0	0	0	0	0	0	0	0	0	0	0	0	0	0	0	0	0	0	0	0	0	0	0	0	0	0	0	0	0	0	0	0	0	0	0	0	0
13722.58cfa832e4b0c9d6adf6d4dc	0	0	0	0	0	0	0	0	0	0	0	0	0	0	0	0	0	0	0	0	0	0	0	0	0	0	0	0	0	0	0	0	0	0	0	0	0	0	0	0	0	0	0	0	0	0	0	0	0
13722.58cfa832e4b0c9d6adf6d3ea	0	0	2	0	0	0	0	0	0	0	0	0	0	0	0	0	0	0	0	0	0	0	0	0	0	0	0	0	0	0	0	0	0	0	0	0	0	0	0	0	0	0	0	0	0	0	0	0	0
13722.58cfa832e4b0c9d6adf6d55a	0	0	2	0	0	0	0	0	0	0	0	0	0	0	0	0	0	0	0	0	0	0	0	0	0	0	0	0	0	0	1	0	0	0	0	0	0	0	0	0	0	0	0	0	0	0	0	0	0
13722.58cfa832e4b0c9d6adf6d264	0	0	0	0	0	0	0	0	0	0	0	0	0	0	0	0	0	0	0	0	0	0	0	0	0	0	0	0	0	0	0	0	0	0	0	0	0	1	0	0	0	0	0	0	0	0	0	0	0
13722.58cfa832e4b0c9d6adf6d4a2	0	0	0	0	0	0	0	0	0	0	0	0	0	0	0	0	0	0	0	0	0	0	0	0	0	0	0	0	0	0	0	0	0	0	0	0	0	0	0	0	0	0	0	0	0	0	0	0	0
13722.58cfa832e4b0c9d6adf6d42a	0	0	0	0	0	0	0	0	0	0	0	0	0	0	0	0	0	0	0	0	0	0	0	0	0	0	0	0	0	0	0	0	0	0	0	0	0	0	0	0	0	0	0	0	0	0	0	0	0
13722.58cfa832e4b0c9d6adf6d4a7	0	0	0	0	0	0	0	0	0	0	0	0	0	0	0	0	0	0	0	0	0	0	0	0	0	0	0	0	0	0	0	0	0	0	0	0	0	0	0	0	0	0	0	0	0	0	0	0	0
13722.58cfa832e4b0c9d6adf6d498	0	0	0	0	0	0	0	0	0	0	0	0	0	0	0	0	0	0	0	0	0	0	0	0	0	0	0	0	0	0	0	0	0	0	0	0	0	0	0	0	0	0	0	0	0	0	0	0	0
13722.58cfa830e4b0c9d6adf6be74	0	0	33	0	0	0	0	0	0	0	0	0	0	0	0	0	0	0	0	0	0	0	0	0	0	0	0	0	0	0	0	0	0	0	0	0	0	1	0	0	0	0	0	0	0	0	0	0	0
13722.58cfa831e4b0c9d6adf6caaa	2	0	0	0	0	0	0	0	0	0	0	0	0	0	0	0	0	0	0	0	0	0	0	0	0	0	0	0	0	0	0	0	0	0	0	0	0	0	0	0	0	0	0	0	0	0	0	0	0
13722.58cfa831e4b0c9d6adf6c34e	2	0	3	0	0	0	0	0	1	0	0	0	0	0	0	0	0	0	0	0	0	0	0	0	0	0	0	0	0	0	0	0	0	0	0	0	0	0	0	0	0	0	0	0	0	0	0	0	1
13722.58cfa831e4b0c9d6adf6c810	0	0	2	0	0	0	0	0	0	0	0	0	0	0	0	0	0	0	0	0	0	0	0	0	0	0	0	0	0	0	0	0	0	0	0	0	0	0	0	0	0	0	0	0	0	0	0	0	0
13722.58cfa830e4b0c9d6adf6bf91	2	0	0	1	0	0	0	0	0	0	0	0	0	0	0	0	0	0	0	0	0	0	0	0	0	0	0	0	0	0	0	0	0	0	0	0	0	0	0	0	0	0	0	0	0	0	0	0	0
13722.58cfa830e4b0c9d6adf6be84	2	0	11	0	0	0	0	0	0	0	0	0	0	0	0	0	0	0	0	0	0	0	0	2	0	0	0	0	0	0	0	0	0	0	0	0	0	0	0	0	0	0	0	0	0	0	0	0	0
13722.58cfa831e4b0c9d6adf6c8d6	0	0	2	0	0	0	0	0	0	0	0	0	0	0	0	0	0	0	0	0	0	0	0	0	0	0	0	0	0	0	0	0	0	0	0	0	0	0	0	0	0	0	0	0	0	0	0	0	0
13722.58cfa830e4b0c9d6adf6c01e	0	0	0	0	0	0	0	0	0	0	0	0	0	0	0	0	0	0	0	0	0	0	0	0	0	0	0	0	0	0	0	0	0	0	0	0	0	0	0	0	0	0	0	0	0	0	0	0	0
13722.58cfa831e4b0c9d6adf6c7d2	0	0	2	0	0	0	1	0	0	0	0	0	0	0	0	0	0	0	0	0	0	1	0	1	9	0	3	0	0	4	81	0	3	1	2	93	0	0	0	0	0	129	0	0	0	0	0	0	0
13722.58cfa830e4b0c9d6adf6be7e	0	0	4	0	1	0	5	0	0	0	0	0	0	0	0	0	0	0	0	0	0	0	0	0	0	0	0	0	0	0	0	0	0	0	0	0	0	0	0	0	0	0	0	0	0	0	0	0	0
13722.58cfa831e4b0c9d6adf6c8ce	0	0	0	0	0	0	0	0	0	0	0	0	0	0	0	0	0	0	0	0	0	0	0	0	0	0	0	0	0	0	0	0	0	0	0	0	0	0	0	0	0	0	0	0	0	0	0	0	0
13722.58cfa831e4b0c9d6adf6c73e	2	0	0	0	0	0	0	0	0	0	0	0	0	0	0	0	0	0	0	0	0	0	0	0	0	0	0	0	0	0	0	0	0	0	0	1	0	0	0	0	0	0	0	0	0	0	0	0	0
13722.58cfa831e4b0c9d6adf6c741	0	93	15	10	0	3	0	0	4	0	0	0	0	0	0	0	0	0	0	0	0	98	0	0	1	0	713	0	2	0	81	0	32	3	7	319	0	0	0	0	0	1	0	0	0	0	0	0	0
13722.58cfa830e4b0c9d6adf6bf21	0	0	0	0	0	0	0	0	1	0	0	0	0	0	15	0	0	0	0	0	0	0	0	0	0	0	4	0	0	0	18	0	1	3	16	1	0	0	0	0	0	0	0	0	0	0	0	0	0
13722.58cfa830e4b0c9d6adf6c272	2	0	4	1	0	0	0	0	0	0	0	0	0	0	0	0	0	0	0	0	0	0	0	0	0	0	0	0	0	0	0	0	0	0	0	0	0	0	0	0	0	0	0	0	0	0	0	0	0
13722.58cfa831e4b0c9d6adf6c528	0	0	2	0	0	0	0	0	0	0	0	0	0	0	0	0	0	0	0	0	0	0	0	0	0	0	0	0	0	0	0	0	0	0	0	0	0	0	0	0	0	0	0	0	0	0	0	0	0
13722.58cfa830e4b0c9d6adf6c026	2	0	1	0	0	0	0	0	0	0	0	0	0	0	0	0	0	0	0	0	0	0	0	0	0	0	0	0	0	0	0	0	0	0	0	0	0	0	0	0	0	0	0	0	0	0	0	0	0
13722.58cfa831e4b0c9d6adf6c753	2	0	2	0	0	0	0	0	0	0	0	0	0	0	0	0	0	0	0	0	0	0	0	0	0	0	0	0	0	0	0	0	0	0	0	0	0	0	0	0	0	0	0	0	0	0	0	0	0
13722.58cfa831e4b0c9d6adf6ca1d	0	0	0	0	0	0	0	0	0	0	0	0	0	0	0	0	0	0	0	0	0	0	0	0	0	0	0	0	0	0	0	0	0	1	0	0	0	0	0	0	0	0	0	0	0	0	0	0	0
13722.58cfa830e4b0c9d6adf6c248	0	0	5	0	2	0	0	0	0	0	0	0	0	0	0	0	0	0	0	0	0	0	0	0	0	0	0	0	0	0	0	0	0	0	0	0	0	0	0	0	0	0	0	0	0	0	0	0	0
13722.58cfa831e4b0c9d6adf6c498	1	804	0	0	32	0	0	0	0	0	0	0	0	1025	31	0	0	0	0	2	0	0	0	0	0	0	1	0	1	0	3	22	2	3	23	0	0	0	0	0	0	0	0	0	0	0	0	0	35
13722.58cfa830e4b0c9d6adf6bdc2	0	0	0	2	0	1	0	0	1	0	0	0	0	0	0	0	0	0	0	0	0	0	0	2	0	0	0	0	0	0	0	0	0	1	1	0	0	0	0	0	0	0	0	0	0	0	0	0	0
13722.58cfa830e4b0c9d6adf6bf1f	0	0	5	1	0	0	0	0	0	0	0	0	1	0	8	0	0	0	0	0	0	1	0	0	2	0	29	0	0	0	21	0	0	8	39	19	0	0	0	0	0	15	0	0	0	0	0	0	0
13722.58cfa830e4b0c9d6adf6bf77	2	0	5	1	0	1	0	0	4	0	0	0	6	0	0	0	0	0	0	0	0	0	0	2	0	0	1	0	0	0	3	0	0	1	0	1	0	0	0	0	0	0	0	0	0	0	0	0	0
13722.58cfa831e4b0c9d6adf6c5fe	0	0	0	0	0	0	0	0	0	0	0	0	0	0	0	0	0	0	0	0	0	0	0	0	0	0	0	0	0	0	0	0	0	0	0	0	0	0	0	0	0	0	0	0	0	0	0	0	1
13722.58cfa831e4b0c9d6adf6c57e	2	0	9	0	0	0	0	2802	0	45	0	1	0	0	0	274	0	0	0	0	0	16	1	58	3	0	2	0	0	0	165	13	2707	0	2	4732	0	0	0	1	1	1397	0	0	0	0	11	2	0
13722.58cfa830e4b0c9d6adf6bea2	0	0	6	0	0	0	0	0	0	0	0	0	0	0	0	0	0	0	0	0	0	0	0	0	0	0	0	0	0	0	0	0	0	0	0	0	0	0	0	0	0	0	0	0	0	0	0	0	0
13722.58cfa831e4b0c9d6adf6c5ea	0	0	2	0	0	0	0	0	0	0	0	0	0	0	0	0	0	0	0	1	0	5	0	4	0	0	3	0	0	0	0	0	0	0	0	0	0	0	0	0	0	0	0	0	0	0	0	0	1
13722.58cfa831e4b0c9d6adf6caa6	0	0	0	0	0	0	0	0	0	0	0	0	0	0	0	0	0	0	0	0	0	0	0	0	0	0	0	0	0	0	0	0	0	0	0	0	0	0	0	0	0	0	0	0	0	0	0	0	0
13722.58cfa830e4b0c9d6adf6befc	2	0	10	0	0	0	0	0	0	0	0	0	0	0	0	0	0	0	0	0	0	0	0	0	0	0	0	0	0	0	0	0	0	1	0	0	0	0	0	0	0	0	0	0	0	0	0	0	0
13722.58cfa831e4b0c9d6adf6c5b2	0	0	3	0	1	0	0	0	0	0	0	0	0	0	0	0	0	0	0	0	0	0	0	0	0	0	0	0	0	0	0	0	0	0	0	0	0	0	0	0	0	0	0	0	0	0	0	0	0
13722.58cfa831e4b0c9d6adf6c651	0	0	0	0	0	0	0	0	0	0	0	0	0	0	0	0	0	0	0	0	0	0	0	0	0	0	0	0	0	0	0	0	0	0	0	0	0	0	0	0	0	1	0	0	0	0	0	0	0
13722.58cfa830e4b0c9d6adf6c1fc	0	0	0	1	0	0	0	0	0	0	0	0	0	0	0	0	0	0	0	0	0	0	0	0	0	0	0	0	0	0	0	0	0	0	0	0	0	0	0	0	0	0	0	0	0	0	0	0	1
13722.58cfa830e4b0c9d6adf6c2cc	0	0	0	0	0	0	0	0	0	0	0	0	0	0	0	0	0	0	0	0	0	0	0	0	0	0	0	0	0	0	0	0	0	0	0	0	0	0	0	0	0	0	0	0	0	0	0	0	0
13722.58cfa831e4b0c9d6adf6c830	0	0	2	0	0	0	0	0	0	0	0	0	0	0	0	0	0	0	0	0	0	0	0	0	0	0	0	0	0	0	0	0	0	0	0	0	0	0	0	0	0	0	0	0	0	0	0	0	0
13722.58cfa830e4b0c9d6adf6c29e	0	0	0	0	0	0	0	0	0	0	0	0	0	0	0	0	0	0	0	0	0	0	0	0	0	0	0	0	0	0	0	0	0	0	0	0	0	0	0	0	0	0	0	0	0	0	0	0	0
13722.58cfa831e4b0c9d6adf6c4e4	0	0	0	0	0	0	0	0	0	0	0	0	0	0	0	0	0	0	0	0	0	0	0	0	0	0	0	0	0	0	0	0	0	0	0	0	0	0	0	0	0	0	0	0	0	0	0	0	0
13722.58cfa831e4b0c9d6adf6c384	0	0	3	0	0	0	0	0	0	0	0	0	0	0	0	0	0	0	0	0	0	0	0	0	0	0	0	0	0	0	0	0	0	0	0	0	0	0	0	0	0	0	0	0	0	0	0	0	0
13722.58cfa830e4b0c9d6adf6be6a	2	0	1	1	0	1	0	0	1	0	0	0	0	0	0	0	0	0	0	0	0	0	0	0	0	0	0	0	0	0	0	0	0	0	0	0	0	0	0	0	0	0	0	0	0	0	0	0	0
13722.58cfa830e4b0c9d6adf6bf9f	0	0	2	1	0	0	0	0	0	0	0	0	0	0	0	0	0	0	0	0	0	0	0	1	0	0	1	0	0	0	4	0	0	0	0	1	0	0	0	0	0	2	0	0	0	0	0	0	0
13722.58cfa831e4b0c9d6adf6c63a	0	0	0	2	0	2	0	0	3	0	0	0	0	0	0	0	0	0	0	0	0	0	0	0	0	0	0	1	1	0	0	0	0	1	6	0	0	0	0	0	0	0	0	0	0	0	0	0	0
13722.58cfa830e4b0c9d6adf6be7c	0	0	1	0	0	0	0	0	0	0	0	0	0	0	0	0	0	0	0	0	0	0	0	0	0	0	0	0	0	0	0	0	0	0	0	0	0	0	0	0	0	0	0	0	0	0	0	0	0
13722.58cfa830e4b0c9d6adf6c2da	0	0	0	0	0	0	0	0	0	0	0	0	1	0	9	0	0	0	0	0	0	0	0	0	0	0	0	0	0	0	0	0	0	0	0	0	0	0	0	0	0	0	0	0	0	0	0	0	0
13722.58cfa830e4b0c9d6adf6bd9b	0	0	0	0	0	0	0	0	0	0	0	0	0	0	0	0	0	0	0	0	0	0	0	0	0	0	0	0	0	0	0	0	0	0	0	0	0	0	0	0	0	0	0	0	0	0	0	0	0
13722.58cfa830e4b0c9d6adf6c2b2	0	0	2	0	0	0	0	0	0	0	0	0	0	0	0	0	0	0	0	0	0	0	0	0	0	0	0	0	0	0	0	0	0	0	0	0	0	0	0	0	0	0	0	0	0	0	0	0	0
13722.58cfa831e4b0c9d6adf6c4a4	0	0	0	0	0	0	0	0	0	0	0	0	0	0	0	0	0	0	0	0	0	0	0	0	0	0	3	0	0	0	0	0	0	0	0	0	0	0	0	0	0	0	0	0	0	0	0	0	0
13722.58cfa831e4b0c9d6adf6c4ce	0	0	0	0	0	0	0	0	0	0	0	0	0	0	0	0	0	0	0	0	0	0	0	0	0	0	0	0	0	0	8	0	0	0	1	0	0	0	0	0	0	0	0	0	0	0	0	0	0
13722.58cfa830e4b0c9d6adf6c2ec	0	0	0	0	0	0	0	0	0	0	0	0	0	0	0	0	0	0	0	0	0	0	0	0	0	0	0	0	0	0	0	0	0	0	0	0	0	0	0	0	0	0	0	0	0	0	0	0	0
13722.58cfa830e4b0c9d6adf6bfe8	0	0	2	0	0	0	0	0	0	0	0	0	0	0	0	0	0	0	0	0	1	0	0	0	0	0	0	0	0	0	0	0	0	0	0	0	0	0	0	0	0	0	0	0	0	0	0	0	0
13722.58cfa831e4b0c9d6adf6c77e	0	0	0	0	0	0	0	0	0	0	0	0	0	0	0	0	0	0	0	0	0	0	0	0	0	0	0	0	0	0	0	0	0	0	0	0	0	0	0	0	0	0	0	0	0	0	0	0	0
13722.58cfa830e4b0c9d6adf6c260	0	0	0	0	0	0	1	0	0	0	0	0	0	0	0	0	0	0	0	0	0	0	0	0	0	0	0	0	0	0	0	0	0	0	0	0	0	0	0	0	0	0	0	0	0	0	0	0	0
13722.58cfa831e4b0c9d6adf6c696	0	0	0	0	0	0	0	0	0	0	0	0	0	0	0	0	0	0	0	0	0	0	0	0	0	0	0	0	0	0	0	0	0	0	0	0	0	0	0	0	0	0	0	0	0	0	0	0	0
13722.58cfa830e4b0c9d6adf6bf85	0	0	1	0	0	0	0	0	0	0	0	0	0	0	0	0	0	0	0	0	0	1	0	0	0	0	2	0	0	0	1	0	0	0	0	0	0	0	0	0	0	0	0	0	0	0	0	0	0
13722.58cfa831e4b0c9d6adf6c424	0	0	2	0	0	0	1	4724	0	258	2	5	3	1	1	2	0	0	7	0	0	35204	4	2322	88	0	89	6	1	5	430	27	4867	116	466	33344	13	12	24	2	6	9377	2	0	24	18	27	42	0
13722.58cfa831e4b0c9d6adf6c47a	1	0	0	0	0	0	0	0	0	0	0	0	0	0	0	0	0	0	0	0	0	0	0	0	0	0	0	0	0	0	0	0	0	0	0	0	0	0	0	0	0	0	0	0	0	0	0	0	0
13722.58cfa831e4b0c9d6adf6c6bc	1	0	0	0	0	0	0	0	0	0	0	0	0	0	0	0	0	0	0	0	0	0	0	0	0	0	0	0	0	0	0	0	0	0	0	0	0	0	0	0	0	0	0	0	0	0	0	0	0
13722.58cfa830e4b0c9d6adf6c197	0	0	4	0	0	0	0	0	0	0	0	0	0	0	0	0	0	0	0	0	0	0	0	0	0	0	0	0	0	0	0	0	0	0	0	0	0	0	0	0	0	0	0	0	0	0	0	0	0
13722.58cfa830e4b0c9d6adf6bf87	2	0	0	0	0	0	0	0	0	0	0	0	0	0	0	0	0	0	0	0	0	0	0	0	0	0	0	0	0	0	0	0	0	0	0	0	0	0	0	0	0	0	0	0	0	0	0	0	0
13722.58cfa831e4b0c9d6adf6c4be	2	0	2	2	0	1	0	0	1	1	0	0	0	0	0	0	0	0	0	0	0	0	0	0	0	0	11	0	1	0	33	0	1	5	18	4	0	0	0	0	0	4	0	0	0	0	0	0	0
13722.58cfa830e4b0c9d6adf6c266	0	0	0	0	0	0	0	0	0	0	0	0	0	0	0	0	0	0	0	0	0	0	0	0	0	0	0	0	0	0	0	0	0	0	0	0	0	0	0	0	0	0	0	0	0	0	0	0	0
13722.58cfa831e4b0c9d6adf6c8fc	2	0	3	0	0	0	0	6	0	0	0	0	0	0	0	0	0	0	0	0	0	0	0	0	0	0	0	0	0	0	0	0	0	0	0	2	0	0	0	0	0	0	0	0	0	0	0	0	0
13722.58cfa830e4b0c9d6adf6bdca	0	0	0	0	0	0	0	0	0	0	0	0	0	0	0	0	0	0	0	0	0	0	0	0	0	0	0	0	0	0	0	0	0	0	0	0	0	0	0	0	0	0	0	0	0	0	0	0	0
13722.58cfa831e4b0c9d6adf6c634	0	0	2	0	0	0	0	4	0	0	0	0	0	0	0	0	0	0	0	1	0	0	0	0	2	0	38	0	0	0	0	0	4	1	2	5	0	0	0	0	0	0	0	0	0	0	0	0	0
13722.58cfa831e4b0c9d6adf6c459	4	0	7	3	0	0	1	1	0	0	0	0	0	0	0	0	0	0	0	0	0	0	0	0	0	0	0	0	0	0	0	0	0	0	0	0	0	0	0	0	0	0	0	0	0	0	0	0	0
13722.58cfa830e4b0c9d6adf6be9b	0	0	0	0	0	0	0	0	1	0	0	0	0	0	0	0	0	0	0	0	0	0	0	0	0	0	0	0	0	0	0	0	0	0	0	0	0	0	0	0	0	0	0	0	0	0	0	0	0
13722.58cfa82fe4b0c9d6adf6b5f0	0	0	0	0	0	0	2	0	0	0	0	0	0	0	0	0	0	0	0	0	0	0	0	0	0	0	0	0	0	0	0	0	0	0	0	0	0	0	0	0	0	0	0	0	0	0	0	0	0
13722.58cfa82fe4b0c9d6adf6b70a	0	0	2	7	0	3	0	0	5	0	0	0	0	0	0	0	0	0	0	0	0	0	0	0	0	0	0	0	1	0	0	0	0	0	0	0	0	0	0	0	0	0	0	0	0	0	0	0	2
13722.58cfa82fe4b0c9d6adf6b6dc	0	0	6	0	0	0	0	0	0	0	0	0	0	0	0	0	0	0	0	0	0	0	0	0	0	0	0	0	0	0	1	0	0	0	0	0	0	0	0	0	0	0	0	0	0	0	0	0	0
13722.58cfa830e4b0c9d6adf6c184	0	0	0	0	0	0	0	140	0	24	1	0	0	0	0	0	0	0	0	0	0	0	0	7	16	0	0	4	0	0	39	16	1902	1	2	249	2	3	1	1	22	620	1	0	10	8	37	5	0
13722.58cfa82fe4b0c9d6adf6b6e4	0	0	0	1	0	1	0	0	1	0	0	0	0	0	0	0	0	0	0	3	0	0	0	0	0	0	0	0	0	0	0	0	0	0	0	0	0	0	0	0	0	0	0	0	0	0	0	0	0
13722.58cfa82fe4b0c9d6adf6b7f2	0	0	5	0	0	0	0	0	0	0	0	0	0	0	0	0	0	0	0	0	1	0	0	0	0	0	0	0	0	0	0	0	0	0	0	0	0	0	0	0	0	0	0	0	0	0	0	0	0
13722.58cfa82fe4b0c9d6adf6b6be	0	0	0	1	0	1	0	0	1	0	0	0	0	0	0	0	0	0	0	0	0	0	0	0	0	0	0	0	0	0	0	0	0	0	0	0	0	0	0	0	0	0	0	0	0	0	0	0	1
13722.58cfa82fe4b0c9d6adf6b9a8	0	0	0	6	0	1	0	0	2	0	0	0	0	0	0	0	0	0	0	0	0	0	0	0	0	0	0	0	0	0	0	0	0	0	0	0	0	0	0	0	0	0	0	0	0	0	0	0	0
13722.58cfa82fe4b0c9d6adf6b9e8	2	0	4	0	0	0	0	0	0	0	0	0	0	0	0	0	0	0	0	0	0	0	0	0	0	0	0	0	0	0	0	0	0	0	0	0	0	0	0	0	0	0	0	0	0	0	0	0	1
13722.58cfa82fe4b0c9d6adf6b5e6	0	1	0	0	0	0	0	0	0	0	0	0	0	0	0	0	0	0	0	0	0	0	0	0	0	0	0	0	0	0	0	0	0	0	0	0	0	0	0	0	0	0	0	0	0	0	0	0	0
13722.58cfa82fe4b0c9d6adf6b864	1	0	2	2	0	1	0	0	1	0	0	0	0	0	0	0	0	0	0	0	0	0	0	0	0	0	0	0	0	0	0	0	0	0	0	0	0	0	0	0	0	0	0	0	0	0	0	0	0
13722.58cfa82fe4b0c9d6adf6b8ea	0	0	2	0	0	0	1	0	0	0	0	0	0	0	0	0	0	0	0	0	0	0	0	0	0	0	0	0	0	0	0	0	0	0	0	0	0	0	0	0	0	0	0	0	0	0	0	0	0
13722.58cfa82fe4b0c9d6adf6b6a2	0	0	39	1	1	1	0	0	1	0	0	0	0	0	0	0	0	0	0	0	1	0	0	1	0	0	0	0	0	0	0	0	0	1	1	0	1	0	0	0	0	0	0	0	0	0	0	0	5
13722.58cfa82fe4b0c9d6adf6b728	0	0	0	0	0	0	0	0	0	0	0	0	0	0	0	0	0	0	0	0	0	0	0	0	0	0	0	0	0	0	0	0	0	0	0	0	0	0	0	0	0	0	0	0	0	0	0	0	1
13722.58cfa82fe4b0c9d6adf6b8a7	0	0	8	2	0	1	0	0	1	0	0	0	0	0	0	0	0	0	0	0	0	0	0	0	0	0	0	3	0	0	0	0	0	0	0	0	0	1	0	0	1	0	0	2	0	0	0	0	0
13722.58cfa82fe4b0c9d6adf6b6d2	0	0	0	1	0	1	0	0	1	0	0	0	0	0	0	0	0	0	0	0	0	0	0	0	0	0	0	0	0	0	0	0	0	0	0	0	0	0	0	0	0	0	0	0	0	0	0	0	0
13722.58cfa82fe4b0c9d6adf6b6af	0	0	0	1	0	0	0	0	0	0	0	0	0	0	0	0	0	0	0	0	0	0	0	0	0	0	0	0	0	0	0	0	0	0	0	0	0	0	0	0	0	0	0	0	0	0	0	0	0
13722.58cfa82fe4b0c9d6adf6b6a6	0	0	5	0	0	0	0	0	0	0	0	0	0	0	0	0	0	0	0	0	0	0	0	0	0	0	0	0	0	0	0	0	0	0	0	0	0	0	0	0	0	0	0	0	0	0	0	0	1
13722.58cfa82fe4b0c9d6adf6b9a2	0	0	8	2	0	1	0	0	2	0	0	0	0	0	0	0	0	0	0	0	0	0	0	0	0	0	0	0	0	0	0	0	0	0	0	0	0	0	0	0	0	0	0	0	0	0	0	0	0
13722.58cfa82fe4b0c9d6adf6b78c	0	0	0	0	0	0	0	0	0	0	0	0	0	0	0	0	0	0	0	0	0	0	0	0	0	0	0	0	0	0	0	0	0	0	0	0	0	0	0	0	0	0	0	0	0	0	0	0	0
13722.58cfa830e4b0c9d6adf6bada	0	0	8	0	0	0	0	0	0	0	0	0	0	0	0	0	0	0	0	0	0	0	0	0	0	0	0	0	0	0	0	0	0	0	0	0	0	0	0	0	0	0	0	0	0	0	0	0	1
13722.58cfa830e4b0c9d6adf6be68	0	0	0	0	0	0	0	0	0	0	0	0	0	0	0	0	0	0	0	0	0	0	0	0	0	0	0	0	0	0	0	0	0	0	0	0	0	0	0	0	0	0	0	0	0	0	0	0	0
13722.58cfa830e4b0c9d6adf6bf89	0	0	0	0	0	0	0	0	0	0	0	0	0	0	0	0	0	0	0	0	0	0	0	0	0	0	0	0	0	0	0	0	0	0	0	0	0	0	0	0	0	0	0	0	0	0	0	0	0
13722.58cfa82ee4b0c9d6adf6ae5c	22	0	41	6	0	3	0	0	5	0	0	0	0	0	0	0	0	0	0	2	1	0	0	0	0	0	0	0	1	0	0	0	0	0	1	0	0	0	0	0	0	0	0	0	0	0	0	0	3
13722.58cfa82fe4b0c9d6adf6b7ac	0	0	0	0	0	0	0	0	0	0	0	0	0	0	0	0	0	0	0	0	0	0	0	0	0	0	0	0	0	0	1	0	0	0	0	0	0	0	0	0	0	0	0	0	0	0	0	0	0
13722.58cfa82ee4b0c9d6adf6afa6	12	0	11	1	0	1	0	0	1	0	0	0	0	0	0	0	0	0	0	0	2	0	0	0	0	0	0	0	0	0	0	0	0	0	1	0	0	0	0	0	0	0	0	0	0	0	0	0	2
13722.58cfa830e4b0c9d6adf6bbaa	0	0	6	9	0	6	0	0	7	0	0	0	0	0	0	0	0	0	0	0	0	0	0	0	0	0	0	2	2	0	0	0	0	0	0	0	0	0	0	0	0	0	0	0	0	0	0	0	2
13722.58cfa831e4b0c9d6adf6c855	0	0	1	0	0	0	0	0	0	0	0	0	0	0	0	0	0	0	0	0	0	0	0	0	0	0	0	0	0	0	0	0	0	0	0	0	0	0	0	0	0	0	0	0	0	0	0	0	0
13722.58cfa831e4b0c9d6adf6caba	0	0	0	0	0	0	0	0	0	0	0	0	0	0	0	0	0	0	0	0	0	0	0	0	0	0	0	0	0	0	0	0	0	0	0	0	0	0	0	0	0	0	0	0	0	0	0	0	0
13722.58cfa831e4b0c9d6adf6c756	0	0	2	2	0	1	0	0	1	0	0	0	0	0	0	0	0	0	0	0	0	0	0	0	0	0	0	0	0	0	0	0	0	0	0	0	0	0	0	0	0	0	0	0	0	0	0	0	0
13722.58cfa831e4b0c9d6adf6c7b5	0	0	0	0	0	0	0	173	0	1	0	0	0	0	3	0	0	0	0	0	0	0	0	1	1	0	3	0	0	0	28	0	11	6	11	26	0	0	0	0	0	4	0	0	0	0	0	0	1
13722.58cfa831e4b0c9d6adf6c8de	0	0	4	0	0	0	0	0	0	0	0	0	0	0	0	0	0	0	0	0	0	0	0	0	0	0	0	0	0	0	0	0	0	0	0	0	0	0	0	0	0	0	0	0	0	0	0	0	0
13722.58cfa831e4b0c9d6adf6c94f	2	0	0	0	0	0	0	0	0	0	0	0	0	0	0	0	0	0	0	0	1	0	0	0	0	0	0	0	0	0	2	0	0	0	0	0	0	0	0	0	0	0	0	0	0	0	0	0	0
13722.58cfa831e4b0c9d6adf6c82a	0	0	0	0	0	0	0	0	0	0	0	0	0	0	0	0	0	0	0	0	0	0	0	0	0	0	0	0	0	0	0	0	0	0	0	0	0	0	0	0	0	0	0	0	0	0	0	0	0
13722.58cfa831e4b0c9d6adf6c693	0	0	1	1	0	0	0	0	0	0	0	0	0	0	0	0	0	0	0	0	0	0	0	0	0	0	0	0	0	0	0	0	0	0	0	0	0	0	0	0	0	0	0	0	0	0	0	0	0
13722.58cfa831e4b0c9d6adf6c8e6	0	0	2	0	0	0	0	0	0	1	0	0	0	0	0	0	0	0	0	0	0	0	0	0	1	0	5	0	0	0	4	8	2	0	0	62	0	0	1	0	0	1	0	0	1	1	2	0	0
13722.58cfa831e4b0c9d6adf6c8b3	0	0	4	0	1	0	0	0	0	0	0	0	0	0	0	0	0	0	0	0	0	0	0	0	0	0	0	0	0	0	0	0	0	0	0	0	0	0	0	0	0	0	0	0	0	0	0	0	0
13722.58cfa831e4b0c9d6adf6c83e	2	0	0	0	1	0	2	0	0	0	0	0	0	0	0	0	0	0	0	0	0	0	0	0	0	0	0	0	0	0	0	0	0	0	0	0	0	0	0	0	0	0	0	0	0	0	0	0	0
13722.58cfa831e4b0c9d6adf6c700	0	0	0	0	0	0	0	0	0	0	0	0	0	0	0	0	0	0	0	0	0	0	0	0	0	0	0	0	0	0	0	0	0	0	0	0	0	0	0	0	0	0	0	0	0	0	0	0	0
13722.58cfa831e4b0c9d6adf6c84d	0	0	0	0	0	0	0	0	0	0	0	0	0	0	0	0	0	0	0	0	0	0	0	0	0	0	0	0	0	0	0	0	0	0	0	0	0	0	0	0	0	0	0	0	0	0	0	0	1
13722.58cfa831e4b0c9d6adf6c9f1	0	0	0	0	0	0	0	0	0	0	0	0	0	0	0	0	0	0	0	0	0	0	0	0	0	0	0	0	0	0	0	0	0	0	0	0	0	0	0	0	0	0	0	0	0	0	0	0	0
13722.58cfa831e4b0c9d6adf6cab8	0	0	0	0	0	0	0	0	0	0	0	0	0	0	0	0	0	0	0	0	0	0	0	0	0	0	0	0	0	0	0	0	0	0	0	0	0	0	0	0	0	0	0	0	0	0	0	0	0
13722.58cfa831e4b0c9d6adf6c85c	0	0	0	0	0	0	0	0	0	0	0	0	0	0	0	0	0	0	0	0	0	0	0	0	0	0	0	0	0	0	0	0	0	0	0	0	0	0	0	0	0	0	0	0	0	0	0	0	0
13722.58cfa832e4b0c9d6adf6ce63	0	0	3	0	0	0	0	0	0	0	0	0	0	0	0	0	0	0	0	0	0	0	0	0	0	0	0	0	0	0	0	0	0	0	0	0	0	0	0	0	0	0	0	0	0	0	0	0	1
13722.58cfa832e4b0c9d6adf6d1fc	0	0	3	0	0	0	1	0	0	0	0	0	0	10	0	0	0	0	0	0	0	0	0	0	0	0	0	0	0	0	0	0	0	0	0	0	0	0	0	0	0	0	0	0	0	0	0	0	0
13722.58cfa832e4b0c9d6adf6d3f8	0	0	0	0	0	0	0	0	0	0	0	0	0	0	0	0	0	0	0	0	1	0	0	0	0	0	0	0	0	0	0	0	0	0	0	0	0	0	0	0	0	0	0	0	0	0	0	0	1
13722.58cfa832e4b0c9d6adf6d024	0	0	4	0	0	0	0	0	0	0	0	0	0	0	0	0	0	0	0	0	0	0	0	0	0	0	0	0	0	0	0	0	0	0	0	0	0	0	0	0	0	0	0	0	0	0	0	0	0
13722.58cfa832e4b0c9d6adf6d1b4	0	0	0	0	0	0	0	0	0	0	0	0	0	0	0	0	0	0	0	0	0	0	0	0	0	0	0	0	0	0	0	0	0	0	0	0	0	0	0	0	0	0	0	0	0	0	0	0	0
13722.58cfa832e4b0c9d6adf6d132	0	0	0	0	0	0	0	0	0	0	0	0	0	0	0	0	0	0	0	0	0	0	0	0	0	0	0	0	0	0	0	0	0	0	0	0	0	0	0	0	0	0	0	0	0	0	0	0	0
13722.58cfa832e4b0c9d6adf6d1e5	0	0	0	0	7	0	0	0	0	0	0	0	0	0	0	0	0	0	0	0	0	0	0	0	0	0	0	0	0	0	0	0	0	0	0	0	0	0	0	0	0	0	0	0	0	0	0	0	0
13722.58cfa832e4b0c9d6adf6d0da	0	0	0	0	0	0	0	0	0	0	0	0	0	0	0	0	0	0	0	0	0	0	0	0	0	0	0	0	0	0	0	0	0	0	0	0	0	0	0	0	0	0	0	0	0	0	0	0	0
13722.58cfa831e4b0c9d6adf6cdce	0	0	0	0	0	0	0	0	0	0	0	0	0	0	0	0	0	0	0	0	0	0	0	0	0	0	0	0	0	0	0	0	0	0	0	0	0	0	0	0	0	0	0	0	0	0	0	0	0
13722.58cfa831e4b0c9d6adf6cda5	0	0	0	0	0	0	0	0	0	0	0	0	0	0	0	0	0	0	0	0	0	0	0	0	0	0	0	0	0	0	0	0	0	0	0	0	0	0	0	0	0	0	0	0	0	0	0	0	0
13722.58cfa832e4b0c9d6adf6d03e	0	0	0	0	0	0	0	0	0	0	0	0	0	0	0	0	0	0	0	0	0	0	0	0	0	0	0	0	0	0	0	0	0	0	0	0	0	0	0	0	0	0	0	0	0	0	0	0	0
13722.58cfa832e4b0c9d6adf6cfa6	0	0	2	0	0	0	0	0	0	0	0	0	0	0	0	0	0	0	0	0	0	0	0	0	0	0	0	0	0	0	0	0	0	0	0	0	0	0	0	0	0	0	0	0	0	0	0	0	0
13722.58cfa832e4b0c9d6adf6ce5e	0	0	0	0	0	0	0	0	0	0	0	0	0	0	0	0	0	0	0	0	0	0	0	0	0	0	0	0	0	0	0	0	0	0	0	0	0	0	0	0	0	0	0	0	0	0	0	0	0
13722.58cfa831e4b0c9d6adf6cdd6	2	0	0	0	0	0	0	0	0	0	0	0	0	0	0	0	0	0	0	0	0	0	0	0	0	0	0	0	0	0	0	0	0	0	0	0	0	0	0	0	0	0	0	0	0	0	0	0	0
13722.58cfa832e4b0c9d6adf6cf4a	0	0	0	0	0	0	0	0	0	0	0	0	0	0	0	0	0	0	0	0	0	0	0	0	0	0	0	0	0	0	0	0	0	0	0	0	0	0	0	0	0	0	0	0	0	0	0	0	0
13722.58cfa831e4b0c9d6adf6cd52	1	0	0	0	0	0	0	0	0	0	0	0	0	0	0	0	0	0	0	0	0	0	0	0	0	0	0	0	0	0	0	0	0	0	0	0	0	0	0	0	0	0	0	0	0	0	0	0	0
13722.58cfa832e4b0c9d6adf6cee4	0	0	0	0	0	0	0	0	0	0	0	0	0	0	0	0	0	0	0	0	0	0	0	0	0	0	0	0	0	0	0	0	0	0	0	0	0	0	0	0	0	0	0	0	0	0	0	0	0
13722.58cfa831e4b0c9d6adf6cbf1	2	0	0	0	0	0	0	0	0	0	0	0	0	0	0	0	0	0	0	0	0	0	0	0	0	0	0	0	0	0	0	0	0	0	0	0	0	0	0	0	0	0	0	0	0	0	0	0	0
13722.58cfa831e4b0c9d6adf6ca13	2	0	2	0	0	0	0	0	0	0	0	0	0	0	0	0	0	0	0	0	0	0	0	0	0	0	0	0	0	0	0	0	0	0	0	0	0	0	0	0	0	0	0	0	0	0	0	0	0
13722.58cfa831e4b0c9d6adf6cd3e	1	0	0	0	0	0	0	0	0	0	0	0	0	0	0	0	0	0	0	0	0	0	0	0	0	0	0	0	0	0	0	0	0	0	0	0	0	0	0	0	0	0	0	0	0	0	0	0	0
13722.58cfa831e4b0c9d6adf6ca8c	1	0	10	0	0	0	0	0	0	0	0	0	0	0	0	0	0	0	0	0	0	0	0	0	0	0	0	0	0	0	0	0	0	0	0	0	0	0	0	0	0	0	0	0	0	0	0	0	0
13722.58cfa831e4b0c9d6adf6cce4	0	0	0	0	0	0	0	0	0	0	0	0	0	0	0	0	0	0	0	0	0	0	0	0	0	0	0	0	0	0	0	0	0	0	0	0	0	0	0	0	0	0	0	0	0	0	0	0	0
13722.58cfa831e4b0c9d6adf6cc80	0	0	0	0	0	0	0	0	0	0	0	0	0	0	0	0	0	0	0	0	0	0	0	0	0	0	0	0	0	0	0	0	0	0	0	0	0	0	0	0	0	0	0	0	0	0	0	0	0
13722.58cfa831e4b0c9d6adf6cd2d	0	0	0	0	0	0	0	0	0	0	0	0	0	0	0	0	0	0	0	0	0	0	0	0	0	0	0	0	0	0	0	0	0	0	0	0	0	0	0	0	0	0	0	0	0	0	0	0	0
13722.58cfa831e4b0c9d6adf6cc00	0	0	0	0	0	0	0	0	0	0	0	0	0	0	0	0	0	0	0	0	0	0	0	0	0	0	0	0	0	0	0	0	0	0	0	0	0	0	0	0	0	0	0	0	0	0	0	0	0
13722.58cfa831e4b0c9d6adf6ca40	2	0	0	0	0	0	0	0	0	0	0	0	0	0	0	0	0	0	0	0	0	0	0	0	0	0	0	0	0	0	0	0	0	0	0	0	0	0	0	0	0	0	0	0	0	0	0	0	0
13722.58cfa830e4b0c9d6adf6be38	0	0	2	0	0	0	0	0	0	0	0	0	0	0	0	0	0	0	0	0	0	0	0	0	0	0	0	0	0	0	0	0	0	0	0	0	0	0	0	0	0	0	0	0	0	0	0	0	0
13722.58cfa830e4b0c9d6adf6bf7e	0	0	0	0	0	0	0	0	0	0	0	0	0	0	0	0	0	0	0	0	0	0	0	0	0	0	0	0	0	0	0	0	0	0	0	0	0	0	0	0	0	0	0	0	0	0	0	0	0
13722.58cfa830e4b0c9d6adf6c2ce	0	0	1	0	0	0	0	0	0	0	0	0	0	0	0	0	0	0	0	0	0	0	0	0	0	0	0	0	0	0	0	0	0	0	0	0	0	0	0	0	0	0	0	0	0	0	0	0	0
13722.58cfa830e4b0c9d6adf6c29a	7	0	0	5	0	1	1	0	1	0	0	0	0	0	0	0	0	0	0	0	0	0	0	0	0	0	0	0	1	0	0	0	0	0	0	0	0	0	0	0	0	0	0	0	0	0	0	0	0
13722.58cfa830e4b0c9d6adf6be55	6	0	0	1	0	0	0	0	0	0	0	0	0	0	0	0	0	0	0	0	0	0	0	0	0	0	0	0	0	0	0	0	0	0	1	0	0	0	0	0	0	0	0	0	0	0	0	0	0
13722.58cfa830e4b0c9d6adf6bc7c	0	0	0	1	0	1	0	0	1	0	0	0	0	0	0	0	0	0	0	0	0	0	0	0	0	0	41	0	0	0	14	0	0	494	57	1	0	0	0	0	0	0	0	0	0	0	0	0	0
13722.58cfa830e4b0c9d6adf6bbd4	0	0	7	1	0	0	0	0	1	0	0	0	0	0	0	0	0	0	0	0	0	0	0	0	0	0	0	1	0	0	1	0	0	1	0	0	0	0	0	0	0	0	0	0	0	0	0	0	0
13722.58cfa830e4b0c9d6adf6bfb6	4	0	13	1	0	1	0	0	1	0	0	0	0	1	0	0	0	0	0	0	0	0	0	1	0	0	1	0	0	0	2	0	0	1	1	0	0	0	0	0	0	0	0	0	0	0	0	0	4
13722.58cfa830e4b0c9d6adf6c12c	0	0	0	0	3	0	0	0	0	0	0	0	0	0	0	0	0	0	0	0	0	0	0	0	0	0	0	0	0	0	0	0	0	0	0	0	0	0	0	0	0	0	0	0	0	0	0	0	0
13722.58cfa830e4b0c9d6adf6bc8a	0	0	9	2	0	1	0	0	1	0	0	0	0	0	0	0	0	0	0	0	0	0	0	0	0	0	0	0	0	0	0	0	0	0	0	0	0	0	0	0	0	0	0	0	0	0	0	0	0
13722.58cfa830e4b0c9d6adf6bc82	9	0	2	2	0	1	0	0	1	0	0	0	0	0	0	0	0	0	0	0	0	0	0	0	0	0	0	0	0	0	0	0	0	0	0	0	0	0	0	0	0	0	0	0	0	0	0	0	1
13722.58cfa830e4b0c9d6adf6bec3	2	0	0	1	0	0	0	0	0	0	0	0	0	0	0	0	0	0	0	0	0	0	0	0	0	0	0	0	0	0	0	0	0	0	0	0	0	0	0	0	0	0	0	0	0	0	0	0	1
13722.58cfa82fe4b0c9d6adf6b7d5	0	0	0	1	0	1	0	0	1	1	0	0	0	0	0	0	0	0	0	0	0	0	0	0	0	0	0	0	0	0	0	0	0	0	0	0	0	0	0	0	0	0	0	0	0	0	0	0	0
13722.58cfa82fe4b0c9d6adf6b780	0	0	3	2	0	1	1	0	1	0	0	0	0	0	0	0	0	0	0	0	0	0	0	0	0	0	0	0	0	0	0	0	0	0	0	0	0	0	0	0	0	0	0	0	0	0	0	0	1
13722.58cfa830e4b0c9d6adf6c036	0	0	15	339	2	163	0	0	181	0	0	0	0	0	0	0	0	0	0	0	0	0	0	0	0	0	0	0	42	0	0	0	0	0	0	0	0	0	0	0	0	0	0	0	1	0	0	0	1
13722.58cfa82fe4b0c9d6adf6b762	22	0	8	5	0	4	0	0	4	0	0	0	0	0	0	0	0	0	0	0	1	0	0	0	0	0	0	0	1	0	0	0	0	0	0	0	0	0	0	0	0	0	0	0	0	0	0	0	1
13722.58cfa82fe4b0c9d6adf6b760	26	0	28	4	0	3	0	1	3	0	0	0	0	0	0	0	0	0	0	0	1	0	0	0	0	0	0	0	1	0	0	0	2	0	0	0	0	0	0	0	0	0	0	0	0	0	0	0	1
13722.58cfa82fe4b0c9d6adf6b84c	12	0	22	5	0	2	0	0	3	0	0	0	0	0	0	0	0	0	0	0	1	0	0	0	0	0	0	0	1	0	0	0	0	1	0	0	0	0	0	0	0	0	0	0	0	0	0	0	2
13722.58cfa82fe4b0c9d6adf6b82d	2	0	0	0	0	0	0	0	0	0	0	0	0	0	0	0	0	0	0	0	0	0	0	0	0	0	0	0	0	0	0	0	0	0	0	0	0	0	0	0	0	0	0	0	0	0	0	0	0
13722.58cfa82ee4b0c9d6adf6b038	2	0	13	0	0	0	1	0	0	0	0	0	0	0	0	0	0	0	0	0	0	0	0	0	0	0	1	0	0	0	0	0	0	0	0	0	0	0	0	0	0	0	0	0	0	0	0	1	5
13722.58cfa82ee4b0c9d6adf6b014	0	0	25	1	2	1	0	0	1	0	0	0	0	0	0	0	0	0	0	0	1	0	0	0	0	0	0	0	0	0	0	0	0	0	0	0	0	0	0	0	0	0	0	0	0	0	0	0	1
13722.58cfa82ee4b0c9d6adf6af8a	16	0	446	1	0	1	0	2	1	22	0	0	0	1	0	0	0	0	0	10	5	11	0	37	0	0	3	0	0	1	5	3	0	20	24	9	0	0	0	0	0	0	0	0	0	0	0	2	9
13722.58cfa831e4b0c9d6adf6c640	2	8	0	99	0	56	0	0	69	0	0	0	0	0	5	0	0	0	0	0	0	176	0	17	0	0	63	0	17	0	2	3	70	87	9	345	1	0	0	0	0	9	0	0	0	0	2	0	0
13722.58cfa830e4b0c9d6adf6bd93	2	0	4	0	0	0	1	0	0	0	0	0	0	0	0	0	0	0	0	0	0	0	0	0	0	0	0	0	0	0	0	0	0	0	0	0	0	0	0	0	0	0	0	0	0	0	0	0	0
13722.58cfa831e4b0c9d6adf6c600	2	8	0	99	0	56	0	0	69	0	0	0	0	0	5	0	0	0	0	0	0	176	0	17	0	0	63	0	17	0	2	3	70	87	9	345	1	0	0	0	0	9	0	0	0	0	2	0	0
13722.58cfa831e4b0c9d6adf6c63e	0	0	0	1	0	0	0	0	1	0	0	0	0	0	0	0	0	0	0	0	0	0	0	0	0	0	0	0	0	0	0	0	0	0	0	0	0	0	0	0	0	0	0	0	0	0	0	0	0
13722.58cfa831e4b0c9d6adf6c64e	0	0	0	0	0	0	0	2	0	0	0	0	0	0	0	0	0	0	0	0	0	0	0	7	0	0	0	0	0	0	178	13	4	1	6	1334	0	2	0	0	0	0	0	0	0	0	0	0	0
13722.58cfa830e4b0c9d6adf6bf26	0	0	2	0	0	0	0	334	0	1	0	0	0	0	5	0	0	0	0	0	0	0	0	2	0	0	4	1	0	1	25	1	158	17	14	20	0	0	2	0	0	109	0	0	2	0	0	1	0
13722.58cfa830e4b0c9d6adf6c25d	0	0	0	0	0	0	0	0	0	0	0	0	0	0	0	0	0	0	0	0	0	0	0	0	0	0	0	0	0	0	0	0	0	0	0	0	0	0	0	0	0	0	0	0	0	0	0	0	0
13722.58cfa831e4b0c9d6adf6c426	0	22	1	0	0	0	0	9	0	4	1	0	0	0	69	0	0	0	14	0	0	0	0	1	5	0	2	1	0	0	447	3	102	78	100	40	0	0	1	0	0	2	0	0	0	0	1	0	0
13722.58cfa831e4b0c9d6adf6c772	0	0	2	16	0	6	0	543	9	288	0	0	0	0	0	21	92	0	0	0	0	70	0	359	0	0	15	0	2	3	757	5	1480	10	4	913	0	0	0	0	0	70	1	0	9	0	3	1	0
13722.58cfa831e4b0c9d6adf6c5f5	0	0	1	1	0	1	0	0	0	6	14	0	0	0	0	0	0	0	0	0	0	0	0	2	2	0	0	1129	0	0	225	1	1399	0	3	471	0	0	7	2	9	782	1	0	14	11	7	0	0
13722.58cfa831e4b0c9d6adf6c619	0	0	0	0	0	0	0	1	0	0	0	0	0	0	0	0	0	0	0	0	1	31	1	4	0	0	0	0	0	0	41	3	472	0	0	2374	0	0	0	0	0	2592	0	0	1	0	0	0	1
13722.58cfa830e4b0c9d6adf6c027	2	0	0	0	0	0	0	0	0	0	0	0	0	0	0	0	0	0	0	1	0	0	0	0	0	0	0	0	0	0	0	0	0	0	0	0	0	0	0	0	0	0	0	0	0	0	0	0	0
13722.58cfa831e4b0c9d6adf6c642	0	1473	2	0	0	0	0	1	0	16	0	0	0	0	0	0	0	0	0	0	0	35	0	1073	38	0	989	0	0	2	2214	2	9	434	143	2483	0	1	0	0	0	47	0	0	0	0	0	1	0
13722.58cfa830e4b0c9d6adf6bf3d	6	0	6	3	0	2	0	0	10	0	0	0	0	0	0	0	0	0	0	0	0	0	0	0	0	0	0	0	1	0	1	0	0	0	2	0	0	0	0	0	0	0	0	0	0	0	0	0	0
13722.58cfa831e4b0c9d6adf6c801	0	0	4	0	0	0	0	2	0	0	0	0	1	0	0	0	0	0	0	0	0	154	1	36	97	0	1	0	0	1	405	4	227	1	0	7606	0	0	0	0	0	790	0	0	1	0	0	2	0
13722.58cfa830e4b0c9d6adf6c16e	0	0	8	0	0	0	0	0	0	0	0	0	0	0	0	0	0	0	1	0	0	0	0	0	0	0	0	0	0	0	0	0	0	0	0	0	0	0	0	0	0	0	0	0	0	0	0	0	0
13722.58cfa830e4b0c9d6adf6bda9	2	0	0	0	0	0	0	0	0	0	0	0	0	0	0	0	0	0	0	0	0	0	0	0	0	0	0	0	0	0	0	0	0	0	0	0	0	0	0	0	0	0	0	0	0	0	0	0	0
13722.58cfa831e4b0c9d6adf6c59a	0	0	1	0	0	0	0	1	0	0	0	0	0	0	0	0	0	0	0	0	0	0	0	1	1	0	0	0	0	0	10	0	22	0	1	36	0	0	0	0	0	20	0	0	0	0	0	0	2
13722.58cfa831e4b0c9d6adf6c502	0	0	9	0	0	0	1	2	0	1	0	0	0	0	0	0	0	0	0	0	0	3	0	2	2	0	42	0	0	0	68	0	2	2	6	28	0	0	0	0	0	1	0	0	0	0	0	0	0
13722.58cfa831e4b0c9d6adf6c53e	0	0	4	0	0	0	1	0	0	0	0	0	0	0	0	0	0	0	0	0	0	0	0	0	0	0	0	0	0	0	0	0	0	0	0	0	0	0	0	0	0	0	0	0	0	0	0	0	0
13722.58cfa831e4b0c9d6adf6c65f	0	0	0	0	0	0	0	0	0	0	0	0	0	0	0	0	0	0	0	0	0	0	0	0	0	0	0	0	0	0	0	0	0	0	0	1	0	0	0	0	0	0	0	0	0	0	0	0	0
13722.58cfa831e4b0c9d6adf6c7c0	0	0	4	0	0	0	0	0	0	0	0	0	0	0	0	0	0	0	0	0	1	0	0	0	0	0	0	0	0	0	0	0	0	0	0	1	0	0	0	0	0	0	0	0	0	0	0	0	0
13722.58cfa830e4b0c9d6adf6c256	0	0	0	0	0	0	2	0	0	0	0	0	0	0	0	0	0	0	0	0	0	0	0	0	0	0	0	0	0	0	0	0	0	0	0	0	0	0	0	0	0	0	0	0	0	0	0	0	0
13722.58cfa831e4b0c9d6adf6c36a	0	0	0	0	0	0	0	0	0	0	0	0	0	0	0	0	0	0	0	0	0	0	0	0	0	0	0	0	0	0	1	0	0	0	0	0	0	0	0	0	0	0	0	0	0	0	0	0	0
13722.58cfa831e4b0c9d6adf6c5eb	2	24	0	37	0	30	0	0	30	0	0	0	4	0	13	0	0	0	0	0	0	0	0	0	0	0	0	0	13	0	0	0	0	0	0	0	0	0	0	0	0	0	0	0	0	0	0	0	0
13722.58cfa831e4b0c9d6adf6c5e7	0	0	0	0	0	0	0	0	0	0	0	0	0	0	0	0	0	0	0	0	0	0	0	0	0	0	0	0	0	0	0	0	0	0	0	0	0	0	0	0	0	0	0	0	0	0	0	0	0
13722.58cfa831e4b0c9d6adf6c684	0	0	0	0	0	0	1	3	0	0	0	0	0	0	0	0	0	0	0	0	2	3	0	13	0	0	0	0	0	0	5	0	27	1	2	146	0	0	0	0	0	7	0	0	0	0	0	0	0
13722.58cfa831e4b0c9d6adf6c580	0	4	0	1	0	0	0	0	0	0	0	2	0	0	54	0	0	3	0	0	0	0	0	0	0	0	0	6	0	0	0	0	0	0	0	0	0	0	0	0	4	0	1	0	1	0	0	0	0
13722.58cfa830e4b0c9d6adf6bd82	0	0	0	0	0	0	0	0	0	0	0	0	0	0	0	0	0	0	0	0	0	0	0	0	0	0	0	0	0	0	0	0	0	0	0	0	0	0	0	0	0	0	0	0	0	0	0	0	0
13722.58cfa830e4b0c9d6adf6bdb3	2	0	0	1	0	0	0	0	0	0	0	0	0	0	0	0	0	0	0	0	0	0	0	0	0	0	0	0	0	0	0	0	0	0	0	0	0	0	0	0	0	0	0	0	0	0	0	0	0
13722.58cfa830e4b0c9d6adf6c1c0	1	0	0	0	0	0	0	0	0	1	0	0	0	0	3	0	0	0	1	0	0	0	0	0	6	0	1	0	1	0	14	0	0	0	3	0	0	0	0	0	0	0	0	0	0	0	0	0	0
13722.58cfa831e4b0c9d6adf6c8f8	0	0	0	0	0	0	0	0	0	0	0	0	0	0	0	0	0	0	0	0	0	0	0	0	0	0	0	0	0	0	0	0	0	0	0	0	0	0	0	0	0	0	0	0	0	0	0	0	0
13722.58cfa830e4b0c9d6adf6c2c6	0	0	2	0	0	0	0	0	0	0	0	0	0	0	0	0	0	0	0	0	0	0	0	0	0	0	0	0	0	0	0	0	0	0	0	0	0	0	0	0	0	0	0	0	0	0	0	0	0
13722.58cfa830e4b0c9d6adf6c1aa	0	0	0	0	0	0	0	0	0	0	0	0	0	0	0	0	0	0	0	0	0	1	0	0	0	0	0	0	0	0	7	0	21	0	0	18	0	0	0	0	0	14	0	0	0	0	0	0	0
13722.58cfa830e4b0c9d6adf6bd9a	1	0	0	0	0	0	0	0	0	0	0	0	0	0	0	0	0	0	0	0	0	0	0	0	0	0	0	0	0	0	0	0	0	0	0	0	0	0	0	0	0	0	0	0	0	0	0	0	0
13722.58cfa831e4b0c9d6adf6c368	0	0	1	0	0	0	0	0	0	0	0	0	0	0	0	0	0	0	0	0	0	0	0	0	0	0	0	0	0	0	0	0	0	0	0	0	0	0	0	0	0	0	0	0	0	0	0	0	0
13722.58cfa831e4b0c9d6adf6c708	0	0	0	1	0	1	0	0	0	0	0	0	0	0	0	0	0	0	0	0	0	0	0	0	0	0	0	0	0	0	0	0	0	0	0	0	0	0	0	0	0	0	0	0	0	0	0	0	2
13722.58cfa830e4b0c9d6adf6c1f6	0	0	0	1	0	1	0	0	1	0	0	0	0	0	0	0	0	0	0	0	0	0	0	0	0	0	0	0	0	0	0	0	0	0	0	0	0	0	0	0	0	0	0	0	0	0	0	0	0
13722.58cfa831e4b0c9d6adf6c4f6	0	0	0	0	0	0	0	0	0	0	0	0	0	0	0	0	0	0	0	0	0	0	0	0	0	0	4	0	0	0	0	0	0	0	0	0	0	0	0	0	1	0	0	0	0	0	0	1	0
13722.58cfa831e4b0c9d6adf6c688	0	0	0	0	0	0	0	0	0	0	0	0	0	0	0	0	0	0	0	0	0	0	0	0	0	0	0	0	0	0	0	0	0	0	0	0	0	0	0	0	0	0	0	0	0	0	0	0	0
13722.58cfa831e4b0c9d6adf6c3f4	0	0	0	0	0	0	0	0	0	0	0	0	0	0	0	0	0	0	0	0	0	0	0	0	0	0	0	0	0	0	0	0	0	0	0	0	0	0	0	0	0	0	0	0	0	0	0	0	0
13722.58cfa831e4b0c9d6adf6c43c	0	0	0	0	0	0	0	0	0	0	0	0	0	0	0	0	0	0	0	0	0	0	0	0	0	0	1	0	0	0	3	0	0	1	1	0	0	0	0	0	0	0	0	0	0	0	0	0	0
13722.58cfa831e4b0c9d6adf6c390	0	0	4	0	0	0	0	0	0	0	0	0	0	0	0	0	0	0	0	0	0	0	0	0	0	0	0	0	0	0	1	0	0	0	0	0	0	0	0	0	0	0	0	0	0	0	0	0	0
13722.58cfa831e4b0c9d6adf6c401	0	0	0	0	0	0	0	0	0	0	0	0	0	0	0	0	0	0	0	0	0	0	0	0	0	0	0	0	0	0	0	0	0	0	0	0	0	0	0	0	0	0	0	0	0	0	0	0	0
13722.58cfa831e4b0c9d6adf6c410	0	0	0	0	0	0	0	0	0	0	0	0	0	0	0	0	0	0	0	0	0	0	0	0	0	0	0	0	0	0	0	0	0	0	0	0	0	0	0	0	0	0	0	0	0	0	0	0	0
13722.58cfa831e4b0c9d6adf6c4da	0	0	0	0	0	0	0	0	0	0	0	0	0	0	0	0	0	0	0	0	0	0	0	0	0	0	0	0	0	0	0	0	0	0	0	0	0	0	0	0	0	0	0	0	0	0	0	0	0
13722.58cfa830e4b0c9d6adf6c262	0	0	0	0	0	0	0	0	0	0	0	0	0	0	0	0	0	0	0	0	0	0	0	0	0	0	0	0	0	0	0	0	0	0	0	0	0	0	0	0	0	0	0	0	0	0	0	0	0
13722.58cfa831e4b0c9d6adf6c5d4	0	0	4	0	0	1	0	944	0	636	1	1	0	0	0	6	0	1	0	0	0	295	2	504	47	0	200	1	1	19	225	9	1366	584	110	226	1	0	3	0	4	148	0	0	2	2	42	3	0
13722.58cfa831e4b0c9d6adf6c54a	0	0	93	0	0	0	0	57	0	2	1	0	0	0	0	3	0	0	0	1	0	4	1	20	70	0	4	1	0	2	39049	8	103	6	14	3203	0	0	3	1	1	10110	0	0	4	2	1	0	0
13722.58cfa830e4b0c9d6adf6c1b6	1	18723	6	1	0	0	0	0	0	2	1	1	0	0	1769	4	0	0	281	0	0	4	116	169	2332	0	1	2	0	13	2498	19	62	4	15	18464	0	0	1	2	1	3500	0	0	2	2	3	0	0
13722.58cfa831e4b0c9d6adf6c6c8	0	0	0	0	0	0	0	0	0	0	0	0	0	0	0	0	0	0	0	0	0	0	0	0	0	0	1	0	0	0	0	0	0	0	0	0	0	0	0	0	0	0	0	0	0	0	0	0	0
13722.58cfa831e4b0c9d6adf6c916	4	0	0	0	0	0	0	0	0	0	0	0	0	0	0	0	0	0	0	0	0	0	0	0	0	0	0	0	0	0	0	0	0	0	0	0	0	0	0	0	0	1	0	0	0	0	0	0	0
13722.58cfa831e4b0c9d6adf6c6aa	0	0	18	0	0	0	0	44071	0	1711	1	1	0	0	20	3	0	0	744	7	1	1605	585	629	3025	1	516	3	0	369	1600	18	16481	284	103	1274	24	2	3	1	12	2455	0	0	9	6	7	4	0
13722.58cfa832e4b0c9d6adf6d1ba	0	0	0	0	0	0	0	0	0	0	0	0	0	0	0	0	0	0	0	0	0	0	0	0	0	0	0	0	0	0	0	0	0	0	0	0	0	0	0	0	0	0	0	0	0	0	0	0	0
13722.58cfa832e4b0c9d6adf6d1b7	0	0	0	0	0	0	0	0	0	0	0	0	0	0	0	0	0	0	0	0	0	0	0	0	0	0	0	0	0	0	0	0	0	0	0	0	0	0	0	0	0	0	0	0	0	0	0	0	0
13722.58cfa832e4b0c9d6adf6cf84	0	0	0	0	0	0	0	0	0	0	0	0	0	0	0	0	0	0	0	0	0	0	0	0	0	0	0	0	0	0	0	0	0	0	0	0	0	0	0	0	0	0	0	0	0	0	0	0	1
13722.58cfa832e4b0c9d6adf6ce99	0	0	0	0	0	0	0	0	0	0	0	0	0	0	0	0	0	0	0	0	0	0	0	0	0	0	0	0	0	0	0	0	0	0	0	0	0	0	0	0	0	0	0	0	0	0	0	0	0
13722.58cfa832e4b0c9d6adf6cf64	0	0	2	0	0	0	0	0	0	0	0	0	0	0	0	0	0	0	0	0	0	0	0	0	0	0	0	0	0	0	0	0	0	0	0	0	0	0	0	0	0	0	0	0	0	0	0	0	0
13722.58cfa832e4b0c9d6adf6cf7b	0	0	0	0	0	0	0	0	0	0	0	0	0	0	0	0	0	0	0	0	0	0	0	0	0	0	0	0	0	0	0	0	0	0	0	0	0	0	0	0	0	0	0	0	0	0	0	0	0
13722.58cfa832e4b0c9d6adf6ce8b	0	0	0	0	0	0	0	0	0	0	0	0	0	0	0	0	0	0	0	0	0	0	0	0	0	0	0	0	0	0	0	0	0	0	0	0	0	0	0	0	0	0	0	0	0	0	0	0	0
13722.58cfa832e4b0c9d6adf6d026	0	0	4	0	0	0	0	0	0	0	0	0	0	0	0	0	0	0	0	0	0	0	0	0	0	0	0	0	0	0	0	0	0	0	0	0	0	0	0	0	0	0	0	0	0	0	0	0	0
13722.58cfa832e4b0c9d6adf6ce71	1	0	0	0	0	0	0	0	0	0	0	0	0	0	0	0	0	0	0	0	0	0	0	0	0	0	0	0	0	0	0	0	0	0	0	0	0	0	0	0	0	0	0	0	0	0	0	0	0
13722.58cfa832e4b0c9d6adf6d0dd	0	0	6	0	10	0	0	0	0	0	0	0	0	0	0	0	0	0	0	0	1	0	0	0	0	0	0	0	0	0	0	0	0	0	0	0	0	0	0	0	0	0	0	0	0	0	0	0	0
13722.58cfa832e4b0c9d6adf6ce94	2	0	2	0	0	0	0	0	0	0	0	0	0	0	0	0	0	0	0	0	0	0	0	0	0	0	0	0	0	0	0	0	0	1	0	0	0	0	0	0	0	0	0	0	0	0	0	0	2
13722.58cfa832e4b0c9d6adf6cf9f	0	0	0	0	0	0	0	0	0	0	0	0	0	0	0	0	0	0	0	0	0	0	0	0	0	0	0	0	0	0	0	0	0	0	0	0	0	0	0	0	0	0	0	0	0	0	0	0	0
13722.58cfa832e4b0c9d6adf6d3f1	0	0	0	0	0	0	0	0	0	0	0	0	0	0	0	0	0	0	0	0	0	0	0	0	0	0	0	0	0	0	0	0	0	0	0	0	0	0	0	0	0	0	0	0	0	0	0	0	0
13722.58cfa832e4b0c9d6adf6d16a	0	0	2	0	0	0	0	0	0	0	0	0	0	0	0	0	0	0	0	0	0	0	0	0	0	0	0	0	0	0	0	0	0	0	0	0	0	0	0	0	0	0	0	0	0	0	0	0	0
13722.58cfa832e4b0c9d6adf6d042	0	0	0	0	0	0	0	0	0	0	0	0	0	0	0	0	0	0	0	0	0	0	0	0	0	0	0	0	0	0	0	0	0	0	0	0	0	0	0	0	0	0	0	0	0	0	0	0	0
13722.58cfa832e4b0c9d6adf6d248	0	0	2	0	0	0	0	0	0	0	0	0	0	0	0	0	0	0	0	0	0	0	0	0	0	0	0	0	0	0	0	0	0	0	0	0	0	0	0	0	0	0	0	0	0	0	0	0	0
13722.58cfa832e4b0c9d6adf6cfbe	0	0	6	0	0	0	1	0	0	0	0	0	0	0	0	0	0	0	0	0	0	0	0	0	0	0	0	0	0	0	0	0	0	0	0	0	0	0	0	0	0	0	0	0	0	0	0	0	0
13722.58cfa832e4b0c9d6adf6cf96	0	0	1	0	0	0	0	0	0	0	0	0	0	0	0	0	0	0	0	1	0	0	0	0	0	0	0	0	0	0	0	0	0	0	0	0	0	0	0	0	0	0	0	0	0	0	0	0	0
13722.58cfa832e4b0c9d6adf6d1c5	0	0	2	0	0	0	0	0	0	0	0	0	0	0	0	0	0	0	0	0	0	0	0	0	0	0	0	0	0	0	0	0	0	0	0	0	0	0	0	0	0	0	0	0	0	0	0	0	0
13722.58cfa832e4b0c9d6adf6d1da	0	0	0	0	16	0	0	0	0	0	0	0	0	0	0	0	0	0	0	0	0	0	0	0	0	0	0	0	0	0	0	0	0	0	0	0	0	0	0	0	0	0	0	0	0	0	0	0	0
13722.58cfa832e4b0c9d6adf6d122	0	0	0	0	0	0	0	0	0	0	0	0	0	0	0	0	0	0	0	0	0	0	0	0	0	0	0	0	0	0	0	0	0	0	0	0	0	0	0	0	0	0	0	0	0	0	0	0	0
13722.58cfa832e4b0c9d6adf6d4a4	0	0	0	0	0	0	0	0	0	0	0	0	0	0	0	0	0	0	0	0	0	0	0	0	0	0	0	0	0	0	0	0	0	0	0	0	0	0	0	0	0	0	0	0	0	0	0	0	0
13722.58cfa832e4b0c9d6adf6cf22	0	0	2	0	0	0	0	0	0	0	0	0	0	0	0	0	0	0	0	0	0	0	0	0	0	0	0	0	0	0	0	0	0	0	0	0	0	0	0	0	0	0	0	0	0	0	0	0	0
13722.58cfa832e4b0c9d6adf6d21a	0	0	0	0	1	0	0	0	0	0	0	0	0	0	0	0	0	0	0	0	0	0	0	0	0	0	0	0	0	0	0	0	0	0	0	0	0	0	0	0	0	0	0	0	0	0	0	0	0
13722.58cfa832e4b0c9d6adf6cfd0	0	0	0	0	0	0	0	0	0	0	0	0	0	0	0	0	0	0	0	0	0	0	0	0	0	0	0	0	0	0	0	0	0	0	0	0	0	0	0	0	0	0	0	0	0	0	0	0	0
13722.58cfa832e4b0c9d6adf6d4e5	0	0	0	0	0	0	0	0	0	0	0	0	0	0	0	0	0	0	0	0	0	0	0	0	0	0	0	0	0	0	0	0	0	0	0	0	0	0	0	0	0	0	0	0	0	0	0	0	0
13722.58cfa832e4b0c9d6adf6d4cc	0	0	2	0	0	0	0	0	0	0	0	0	0	0	0	0	0	0	0	0	0	0	0	0	0	0	0	0	0	0	0	0	0	0	0	0	0	0	0	0	0	0	0	0	0	0	0	0	0
13722.58cfa832e4b0c9d6adf6d364	0	0	2	0	0	0	0	0	0	0	0	0	0	0	0	0	0	0	0	0	0	0	0	0	0	0	0	0	0	0	0	0	0	0	0	0	0	0	0	0	0	0	0	0	0	0	0	0	0
13722.58cfa832e4b0c9d6adf6d412	0	0	1	0	1	0	0	0	0	0	0	0	0	0	0	0	0	0	0	0	0	0	0	0	0	0	0	0	0	0	0	0	0	0	0	0	0	0	0	0	0	0	0	0	0	0	0	0	0
13722.58cfa832e4b0c9d6adf6cfb9	0	0	0	0	0	0	0	0	0	0	0	0	0	0	0	0	0	0	0	0	0	0	0	0	0	0	0	0	0	0	0	0	0	0	0	0	0	0	0	0	0	0	0	0	0	0	0	0	0
13722.58cfa831e4b0c9d6adf6cac0	0	0	0	0	0	0	0	0	0	0	0	0	0	0	0	0	0	0	0	0	0	0	0	0	0	0	0	0	0	0	0	0	0	0	0	0	0	0	0	0	0	0	0	0	0	0	0	0	0
13722.58cfa832e4b0c9d6adf6cec4	2	0	0	0	0	0	0	0	0	0	0	0	0	0	0	0	0	0	0	0	0	0	0	0	0	0	0	0	0	0	0	0	0	0	0	0	0	0	0	0	0	0	0	0	0	0	0	0	0
13722.58cfa831e4b0c9d6adf6cc78	0	0	0	0	0	0	0	0	0	0	0	0	0	0	0	0	0	0	0	0	0	0	0	0	0	0	0	0	0	0	0	0	0	0	0	0	0	0	0	0	0	0	0	0	0	0	0	0	0
13722.58cfa831e4b0c9d6adf6cb80	0	0	2	0	0	0	0	0	0	0	0	0	0	0	0	0	0	0	0	0	0	0	0	0	0	0	0	0	0	0	0	0	0	0	0	0	0	0	0	0	0	0	0	0	0	0	0	0	1
13722.58cfa831e4b0c9d6adf6cb5c	1	0	2	0	0	0	0	0	0	0	0	0	0	0	0	0	0	0	0	0	0	0	0	0	0	0	0	0	0	0	0	0	0	0	0	0	0	0	0	0	0	0	0	0	0	0	0	0	0
13722.58cfa832e4b0c9d6adf6cebb	0	0	0	0	0	0	0	0	0	0	0	0	0	0	0	0	0	0	0	0	0	0	0	0	0	0	0	0	0	0	0	0	0	0	0	0	0	0	0	0	0	0	0	0	0	0	0	0	0
13722.58cfa831e4b0c9d6adf6ccb2	1	0	1	0	0	0	0	0	0	0	0	0	0	0	0	0	0	0	0	0	0	0	0	0	0	0	0	0	0	0	0	0	0	0	0	0	0	0	0	0	0	0	0	0	0	0	0	0	0
13722.58cfa831e4b0c9d6adf6cb66	1	0	0	0	0	0	0	0	0	0	0	0	0	0	0	0	0	0	0	0	0	0	0	0	0	0	0	0	0	0	0	0	0	0	0	0	0	0	0	0	0	0	0	0	0	0	0	0	0
13722.58cfa831e4b0c9d6adf6cb8c	0	0	0	0	0	1	0	0	0	0	0	0	0	0	0	0	0	0	0	0	0	0	0	0	0	0	0	0	0	0	0	0	0	0	0	0	0	0	0	0	0	0	0	0	0	0	0	0	0
13722.58cfa831e4b0c9d6adf6c985	2	0	0	0	0	0	0	0	0	0	0	0	0	0	0	0	0	0	0	0	0	0	0	0	0	0	0	0	0	0	0	0	0	0	0	0	0	0	0	0	0	0	0	0	0	0	0	0	1
13722.58cfa831e4b0c9d6adf6ccde	0	0	0	0	0	0	0	0	0	0	0	0	0	0	0	0	0	0	0	0	0	0	0	0	0	0	0	0	0	0	0	0	0	0	0	0	0	0	0	0	0	0	0	0	0	0	0	0	0
13722.58cfa831e4b0c9d6adf6cd24	0	0	2	0	0	0	0	0	0	0	0	0	0	0	0	0	0	0	0	0	0	0	0	0	0	0	0	0	0	0	0	0	0	0	0	0	0	0	0	0	0	0	0	0	0	0	0	0	1
13722.58cfa831e4b0c9d6adf6ccce	0	0	0	0	0	0	0	0	0	0	0	0	0	0	0	0	0	0	0	0	0	0	0	0	0	0	0	0	0	0	0	0	0	0	0	0	0	0	0	0	0	0	0	0	0	0	0	0	0
13722.58cfa831e4b0c9d6adf6cca7	0	0	0	0	0	0	0	0	0	0	0	0	0	0	0	0	0	0	0	0	0	0	0	0	0	0	0	0	0	0	0	0	0	0	0	0	0	0	0	0	0	0	0	0	0	0	0	0	0
13722.58cfa831e4b0c9d6adf6cb76	0	0	0	0	0	0	0	2	0	0	0	0	0	0	0	0	0	0	0	0	0	0	0	0	0	0	0	0	0	0	0	0	0	0	0	0	0	0	0	0	0	0	0	0	0	0	0	0	0
13722.58cfa831e4b0c9d6adf6ca77	2	0	1	2	0	1	0	0	1	0	0	0	0	0	0	0	0	0	0	0	0	0	0	0	0	0	0	0	3	0	0	0	0	0	0	0	0	0	1	0	0	0	0	0	0	0	0	0	0
13722.58cfa831e4b0c9d6adf6c9af	0	0	3	3	0	2	0	0	3	0	0	0	0	0	0	0	0	0	0	0	0	0	0	0	0	0	0	0	1	0	0	0	0	0	0	0	0	0	0	0	0	0	0	0	0	0	0	0	0
13722.58cfa831e4b0c9d6adf6cb88	0	0	2	0	0	0	0	0	0	0	0	0	0	0	0	0	0	0	0	0	0	0	0	0	0	0	0	0	0	0	1	0	0	0	0	0	0	0	0	0	0	0	0	0	0	0	0	0	0
13722.58cfa831e4b0c9d6adf6cb95	2	0	14	0	1	0	0	0	0	0	0	0	0	0	0	0	0	0	0	0	0	0	0	0	0	0	0	0	0	0	0	0	0	0	0	1	0	0	0	0	0	0	0	0	0	0	0	0	0
13722.58cfa831e4b0c9d6adf6ca21	0	0	2	0	0	0	0	0	0	0	0	0	0	0	0	0	0	0	0	0	0	0	0	0	0	0	0	0	0	0	0	0	0	0	0	0	0	0	0	0	0	0	0	0	0	0	0	0	0
13722.58cfa831e4b0c9d6adf6cbaf	0	0	1	0	0	0	0	0	0	0	0	0	0	0	0	0	1562	0	0	0	0	0	0	0	0	1	5	0	0	0	2	69	1	0	0	0	5	0	1	0	0	56	0	3	0	1	0	0	0
13722.58cfa831e4b0c9d6adf6cc2b	0	0	0	0	403	0	0	0	0	0	0	0	0	0	0	0	0	0	0	0	0	0	0	0	0	0	0	0	0	0	0	0	0	0	0	0	0	0	0	0	0	0	0	0	0	0	0	0	0
13722.58cfa831e4b0c9d6adf6cb20	0	0	0	0	0	0	0	0	0	0	0	0	0	0	0	0	0	0	0	0	0	0	0	0	0	0	0	0	0	0	0	0	0	0	0	0	0	0	0	0	0	0	0	0	0	0	0	0	0
13722.58cfa832e4b0c9d6adf6cdfc	2	0	0	0	0	0	0	0	0	0	0	0	0	0	0	0	0	0	0	0	0	0	0	0	0	0	0	0	0	0	0	0	0	0	0	0	0	0	0	0	0	0	0	0	0	0	0	0	0
13722.58cfa832e4b0c9d6adf6ce38	1	0	0	0	0	0	0	0	0	0	0	0	0	0	0	0	0	0	0	0	0	0	0	0	0	0	0	0	0	0	0	0	0	0	0	0	0	0	0	0	0	0	0	0	0	0	0	0	0
13722.58cfa831e4b0c9d6adf6cc62	0	0	4	0	0	0	0	0	0	0	0	0	0	0	0	0	0	0	0	0	0	0	0	0	0	0	0	0	0	0	0	1	0	0	0	0	0	0	0	0	0	0	0	0	0	0	0	0	0
13722.58cfa831e4b0c9d6adf6cc96	0	0	0	0	0	0	0	0	0	0	0	0	0	0	0	0	0	0	0	0	0	0	0	0	0	0	0	0	0	0	0	0	0	0	0	0	0	0	0	0	0	0	0	0	0	0	0	0	0
13722.58cfa831e4b0c9d6adf6cacc	0	0	0	0	0	0	0	0	0	0	0	0	0	0	0	0	0	0	0	0	0	0	0	0	0	0	0	0	0	0	0	0	0	0	0	0	0	0	0	0	0	0	0	0	0	0	0	0	0
13722.58cfa831e4b0c9d6adf6ca7f	3	0	4	0	0	0	0	0	0	0	0	0	0	0	0	0	0	0	0	0	0	0	0	0	0	0	0	0	0	0	0	0	0	1	0	0	0	0	0	0	0	0	0	0	0	0	0	0	0
13722.58cfa831e4b0c9d6adf6cc5e	0	0	2	0	0	0	0	0	0	0	0	0	0	0	0	0	0	0	0	0	0	0	0	0	0	0	0	0	0	0	0	0	0	0	0	0	0	0	0	0	0	0	0	0	0	0	0	0	0
13722.58cfa831e4b0c9d6adf6cad4	1	0	5	0	0	0	0	0	0	0	0	0	0	0	0	0	0	0	0	0	0	0	0	0	0	0	0	0	0	0	0	0	0	0	0	0	0	0	0	0	0	0	0	0	0	0	0	0	0
13722.58cfa831e4b0c9d6adf6cc03	12	0	79	5	7	3	2	0	5	0	0	0	0	0	0	0	0	0	0	0	1	0	0	0	0	0	1	0	0	0	0	0	0	0	0	0	0	0	0	0	0	0	0	0	0	0	0	0	0
13722.58cfa831e4b0c9d6adf6cc8a	0	0	7	0	0	0	0	0	0	0	0	0	0	0	0	0	0	0	0	0	0	0	0	0	0	0	0	0	0	0	0	0	0	0	0	0	0	0	0	0	0	0	0	0	0	0	0	0	0
13722.58cfa832e4b0c9d6adf6ce3c	0	0	0	0	0	0	0	0	0	0	0	0	0	0	0	0	0	0	0	0	0	0	0	0	0	0	0	0	0	0	0	0	0	0	0	0	0	0	0	0	0	0	0	0	0	0	0	0	0
13722.58cfa831e4b0c9d6adf6cb12	0	0	0	0	0	0	0	0	0	0	0	0	0	0	0	0	0	0	0	0	0	0	0	0	0	0	0	0	0	0	0	0	0	0	0	0	0	0	0	0	0	0	0	0	0	0	0	0	0
13722.58cfa831e4b0c9d6adf6c976	0	0	2	7	0	6	0	0	7	0	13	1	0	0	0	0	0	0	0	0	0	0	0	0	0	0	0	0	3	0	0	0	13	0	0	7	0	0	1	1	8	5	2	3	1	0	0	0	1
13722.58cfa831e4b0c9d6adf6c914	4	0	8	0	0	0	1	0	0	0	0	0	0	0	0	0	0	0	0	0	0	0	0	0	0	0	0	0	0	0	0	0	0	0	0	0	2	0	0	0	0	0	0	0	0	0	0	0	2
13722.58cfa831e4b0c9d6adf6ca84	0	0	0	2	0	0	0	0	0	0	0	0	0	0	0	0	0	0	0	0	0	0	0	0	0	0	0	0	0	0	0	0	0	0	0	0	0	0	0	0	0	0	0	0	0	0	0	0	0
13722.58cfa832e4b0c9d6adf6ce44	2	0	0	0	0	0	0	0	0	0	0	0	0	0	0	0	0	0	0	0	0	0	0	0	0	0	0	0	0	0	0	0	0	0	0	0	0	0	0	0	0	0	0	0	0	0	0	0	1
13722.58cfa831e4b0c9d6adf6cc52	2	0	4	0	0	0	0	0	0	0	0	0	0	0	0	0	0	0	0	0	0	0	0	0	0	0	0	0	0	0	0	0	0	0	0	0	0	0	0	0	0	0	0	0	0	0	0	0	0
13722.58cfa831e4b0c9d6adf6cbb4	0	0	4	0	0	0	0	0	0	0	0	0	0	0	0	0	0	0	0	0	0	0	0	0	0	0	0	0	0	0	0	0	0	0	0	0	0	0	0	0	0	0	0	0	0	0	0	0	0
13722.58cfa831e4b0c9d6adf6caf2	0	0	0	0	0	0	0	0	0	0	0	0	0	0	0	0	0	0	0	0	0	0	0	0	0	0	0	0	0	0	0	0	0	0	0	0	0	0	0	0	0	0	0	0	0	0	0	0	0
13722.58cfa831e4b0c9d6adf6cafa	0	0	0	0	0	0	0	0	0	0	0	0	0	0	0	0	0	0	0	0	0	0	0	0	0	0	0	0	0	0	0	0	0	0	0	0	0	0	0	0	0	0	0	0	0	0	0	0	0
13722.58cfa831e4b0c9d6adf6ccf2	2	0	10	0	0	0	0	0	0	0	0	0	0	0	0	0	0	0	0	0	0	0	0	0	0	0	0	0	0	0	0	0	0	0	0	0	0	0	0	0	0	0	0	0	0	0	0	0	0
13722.58cfa831e4b0c9d6adf6c94c	0	0	3	0	1	0	0	0	0	0	0	0	0	0	0	0	0	0	0	0	0	0	0	0	0	0	0	0	0	0	0	0	0	0	0	0	0	0	0	0	0	0	0	0	0	0	0	0	0
13722.58cfa831e4b0c9d6adf6ca90	0	0	9	0	0	0	0	0	0	0	0	0	0	0	0	0	0	0	0	0	0	0	0	0	0	0	0	0	0	0	0	0	0	0	0	0	0	0	0	0	0	0	0	0	0	0	0	0	0
13722.58cfa831e4b0c9d6adf6cc24	0	0	0	0	0	0	0	0	0	0	0	0	0	0	0	0	0	0	0	0	0	0	0	0	0	0	0	0	0	0	0	0	0	0	0	0	0	0	0	0	0	0	0	0	0	0	0	0	0
13722.58cfa831e4b0c9d6adf6cce7	0	0	0	0	0	0	0	0	0	0	0	0	0	0	0	0	0	0	0	0	0	0	0	0	0	0	0	0	0	0	0	1	0	0	0	0	0	0	0	0	0	0	0	0	0	0	0	0	0
13722.58cfa831e4b0c9d6adf6cc0b	0	0	2	0	0	0	0	0	0	0	0	0	0	0	0	0	0	0	0	0	0	0	0	0	0	0	0	0	0	0	0	0	0	0	0	0	0	0	0	0	0	0	0	0	0	0	0	0	0
13722.58cfa831e4b0c9d6adf6ca0d	2	0	8	0	0	0	0	0	0	0	0	0	0	0	0	0	0	0	0	0	0	0	0	0	0	0	1	0	0	0	0	0	0	0	0	0	0	0	0	0	0	0	0	0	0	0	0	0	0
13722.58cfa831e4b0c9d6adf6cbbe	0	0	4	0	0	0	0	0	0	0	0	0	0	0	0	0	0	0	0	0	0	0	0	0	0	0	0	0	0	0	0	0	0	0	0	0	0	0	0	0	0	0	2	0	0	0	0	0	0
13722.58cfa832e4b0c9d6adf6cebc	2	0	4	0	0	0	0	0	0	0	0	0	0	0	0	0	0	0	0	0	0	0	0	0	0	0	0	0	0	0	0	0	0	0	0	0	0	0	0	0	0	0	0	0	0	0	0	0	0
13722.58cfa831e4b0c9d6adf6c900	0	0	0	0	0	0	0	0	0	0	0	0	0	0	0	0	0	0	0	0	0	0	0	0	0	0	0	0	0	0	0	0	0	0	0	0	0	0	0	0	0	0	0	0	0	0	0	0	0
13722.58cfa831e4b0c9d6adf6caf4	0	0	0	0	0	0	0	0	0	0	0	0	0	0	0	0	0	0	0	0	0	0	0	0	0	0	0	0	0	0	0	2	0	0	0	0	0	0	0	0	0	0	0	0	0	0	0	0	0
13722.58cfa831e4b0c9d6adf6caf5	0	0	2	0	0	0	0	0	0	0	0	0	0	0	0	0	0	0	0	0	0	0	0	0	0	0	0	0	0	0	0	0	0	0	0	0	0	0	0	0	0	0	0	0	0	0	0	0	0
13722.58cfa831e4b0c9d6adf6ccec	0	0	0	0	0	0	0	0	0	0	0	0	0	0	0	0	0	0	0	0	0	0	0	0	0	0	0	0	0	0	0	0	0	0	0	0	0	0	0	0	0	0	0	0	0	0	0	0	0
13722.58cfa831e4b0c9d6adf6cc13	0	0	0	0	0	0	0	0	0	0	0	0	0	0	0	0	0	0	0	0	0	0	0	0	0	0	0	0	0	0	0	0	0	0	0	0	0	0	0	0	0	0	0	0	0	0	0	0	0
13722.58cfa831e4b0c9d6adf6cbfe	0	0	2	1	0	1	0	0	0	0	0	0	0	0	0	0	0	0	0	0	0	0	0	0	0	0	0	0	0	0	0	0	0	0	0	0	0	0	0	0	0	0	0	0	0	0	0	0	0
13722.58cfa830e4b0c9d6adf6bb3e	0	1	23	0	0	0	0	0	0	0	15	27	0	0	0	0	0	103	0	0	0	0	0	1	0	0	0	34	0	0	0	0	0	0	0	3	6	5	6	9	82	5	188	0	8	5	3	1	0
13722.58cfa82fe4b0c9d6adf6ba42	0	0	0	1	0	1	2	0	1	1	400	1001	9	0	0	0	0	0	0	0	0	0	0	8	1	1	3	1777	0	0	4	0	13	1	2	67	48	321	495	131	333	6	2169	0	103	34	125	76	0
13722.58cfa830e4b0c9d6adf6bed9	3	0	49	0	0	0	0	0	0	0	0	0	0	0	0	0	0	0	0	0	0	0	0	0	0	0	0	0	0	0	0	0	0	0	1	0	0	0	0	0	0	0	0	0	0	0	0	0	2
13722.58cfa830e4b0c9d6adf6c146	0	0	8	0	0	0	0	0	0	0	0	0	0	0	0	0	0	0	0	0	1	0	0	0	0	0	0	0	0	0	4	0	0	0	0	0	0	0	0	0	0	0	0	0	0	0	0	0	0
13722.58cfa830e4b0c9d6adf6bd90	0	0	0	0	0	0	0	0	0	0	0	0	0	0	0	0	0	0	0	0	0	0	0	0	0	0	0	0	0	0	0	0	0	0	0	0	0	0	0	0	0	0	0	0	0	0	0	0	0
13722.58cfa830e4b0c9d6adf6c242	0	0	6	0	0	0	0	0	0	0	0	0	0	0	0	0	0	0	0	0	0	0	0	0	0	0	0	0	0	0	0	0	0	0	0	0	0	0	0	0	0	0	0	0	0	0	0	0	0
13722.58cfa830e4b0c9d6adf6bd8f	4	0	1	0	0	0	0	2	0	0	0	0	0	0	0	0	0	0	0	0	0	0	0	0	0	0	0	0	0	0	0	0	2	0	0	4	0	0	0	0	0	1	0	0	0	0	0	0	0
13722.58cfa830e4b0c9d6adf6c160	0	0	0	0	0	0	0	0	0	0	0	0	0	0	0	0	0	0	0	0	0	0	0	0	0	0	0	0	0	0	0	0	0	0	0	1	0	0	0	0	0	0	0	0	0	0	0	0	1
13722.58cfa830e4b0c9d6adf6c1ce	0	0	0	1	0	4	0	0	1	0	0	0	0	0	0	0	0	0	0	0	0	0	0	0	0	0	0	0	1	0	0	0	0	0	0	0	0	0	0	0	0	0	0	0	0	0	0	0	0
13722.58cfa830e4b0c9d6adf6c174	2	0	7	0	0	0	0	0	0	0	0	0	0	0	0	1	0	0	0	0	0	0	0	0	0	0	0	0	0	0	4	0	0	0	0	0	0	0	0	0	0	1	0	0	0	0	0	0	9
13722.58cfa830e4b0c9d6adf6c0f8	0	0	0	0	0	0	0	0	0	0	0	0	0	0	0	0	0	0	0	0	0	0	0	0	0	0	0	0	0	0	0	0	0	0	0	0	0	0	0	0	0	0	0	0	0	0	0	0	0
13722.58cfa830e4b0c9d6adf6bf2a	0	0	0	0	7	0	0	0	0	0	0	0	0	0	0	0	0	0	0	0	0	0	0	0	0	0	0	0	0	0	0	0	0	0	0	0	0	0	0	0	0	0	0	0	0	0	0	0	0
13722.58cfa830e4b0c9d6adf6c17e	2	0	5	0	0	0	1	3	0	6	0	1	0	0	0	0	0	0	1	0	0	87	0	27	12	0	89	0	0	1	806	3	1439	1523	222	2653	0	0	1	1	0	325	0	0	0	0	1	1	0
13722.58cfa830e4b0c9d6adf6bed3	2	0	6	2	0	1	2	0	2	0	0	0	0	0	0	0	0	0	0	0	0	0	0	0	0	0	0	0	0	0	0	0	0	0	0	0	0	0	0	0	0	0	0	0	0	0	0	0	0
13722.58cfa830e4b0c9d6adf6bc4e	1	0	14	1	0	1	0	20	1	31	0	0	0	53	0	0	0	0	0	2	0	2	2	3	0	0	9	0	0	0	1	0	0	79	293	3	0	0	0	0	0	12	0	0	0	0	0	0	7
13722.58cfa830e4b0c9d6adf6babc	0	0	1	15	0	14	0	0	16	25	537	4	0	1	0	1	0	480	0	0	0	0	0	0	0	0	0	1703	5	0	2	0	6	4	10	1468	8	15	74	7	95	488	135	0	35	3	72	12	0
13722.58cfa830e4b0c9d6adf6bad4	0	0	5	439	0	300	1	0	371	0	0	0	0	0	0	0	0	0	0	0	0	0	0	0	0	0	2	27	86	0	0	0	2	0	0	0	0	0	0	0	0	8	0	0	0	0	0	0	0
13722.58cfa830e4b0c9d6adf6c1db	0	0	0	0	0	0	0	0	0	0	0	0	0	0	0	0	0	0	1	0	0	0	0	2	1	0	0	0	0	0	3	0	10	1	1	4	0	0	0	0	0	3	0	0	0	0	0	0	0
13722.58cfa82fe4b0c9d6adf6b5cc	0	0	1	0	0	0	0	0	0	0	0	0	0	0	0	0	0	0	0	0	0	0	0	0	0	0	0	0	0	0	0	0	0	0	0	0	0	0	0	0	0	0	0	0	0	0	0	2	0
13722.58cfa82fe4b0c9d6adf6b6bb	0	0	9	0	0	0	0	0	0	0	0	0	0	0	0	0	0	0	0	0	0	0	0	0	0	0	0	0	0	0	0	0	0	0	0	0	0	0	0	0	0	0	0	0	0	0	0	0	0
13722.58cfa82fe4b0c9d6adf6b926	0	0	0	0	0	0	0	0	0	0	0	0	0	0	0	0	0	0	0	2	0	0	0	0	0	0	0	0	0	0	0	0	0	0	0	0	0	0	0	0	0	0	0	0	0	0	0	0	0
13722.58cfa82fe4b0c9d6adf6b7b8	0	0	0	1	0	0	0	0	1	0	0	0	0	0	0	0	0	0	0	0	0	0	0	0	0	0	0	0	0	0	0	0	0	0	0	0	0	0	0	0	0	0	0	0	0	0	0	0	0
13722.58cfa82ee4b0c9d6adf6af9e	0	0	8	7	0	2	0	0	4	0	0	0	0	0	0	0	0	0	0	0	0	0	0	0	0	0	0	0	0	0	0	0	0	1	0	0	0	0	0	0	0	0	0	0	0	0	0	0	1
13722.58cfa82fe4b0c9d6adf6b687	0	0	2	0	0	0	0	0	0	0	0	0	0	0	0	0	0	0	0	0	0	0	0	0	0	0	0	0	0	0	0	0	0	0	0	0	0	0	0	0	0	0	0	0	0	0	0	0	0
13722.58cfa82fe4b0c9d6adf6b5fa	0	0	6	1	0	0	0	0	0	0	0	0	0	0	0	0	0	0	0	0	0	0	0	0	0	0	0	0	0	0	0	0	0	0	0	0	0	0	0	0	0	0	0	0	0	0	0	0	0
13722.58cfa82fe4b0c9d6adf6b7b4	0	0	3	2	0	0	0	0	0	0	0	0	0	0	0	0	0	0	0	0	0	0	0	0	0	0	0	0	0	0	0	0	0	0	0	0	0	0	0	0	0	0	0	0	0	0	0	0	3
13722.58cfa82fe4b0c9d6adf6b9b1	0	0	2	2	0	1	0	0	1	0	0	0	0	0	0	0	0	0	0	0	0	0	0	0	0	0	0	0	0	0	0	0	0	0	0	0	0	0	0	0	0	0	0	0	0	0	0	0	0
13722.58cfa82fe4b0c9d6adf6b950	8	0	7	5	0	3	0	0	4	0	0	0	0	0	0	0	0	0	0	0	0	0	0	0	0	0	0	0	1	0	0	0	0	0	0	0	0	0	0	0	0	0	0	0	0	0	0	0	2
13722.58cfa82fe4b0c9d6adf6b94e	0	0	0	0	0	0	0	0	0	0	0	0	0	0	0	0	0	0	0	0	0	0	0	0	0	0	0	0	0	0	0	0	0	0	0	0	0	0	0	0	0	0	0	0	0	0	0	0	0
13722.58cfa831e4b0c9d6adf6c3ce	0	0	16	0	0	0	0	0	0	0	0	0	0	0	0	0	0	0	0	0	0	0	0	1	0	0	0	0	0	0	3	0	0	0	0	0	0	0	0	0	0	0	0	0	0	0	0	0	1
13722.58cfa831e4b0c9d6adf6c5a4	2	0	5	0	0	0	0	0	0	0	0	0	0	0	0	0	0	0	0	0	0	0	0	0	0	0	1	0	0	0	0	0	0	1	6	0	0	0	0	0	0	0	0	0	0	0	0	0	0
13722.58cfa831e4b0c9d6adf6c41e	0	0	0	0	0	0	0	0	0	0	0	0	0	0	0	0	0	0	0	0	0	0	0	0	0	0	0	0	0	0	0	0	0	0	0	0	0	0	0	0	0	0	0	0	0	0	0	0	0
13722.58cfa831e4b0c9d6adf6c3c2	0	0	1	0	0	0	0	0	0	0	0	0	0	0	0	0	0	0	0	0	0	0	0	0	0	0	0	0	0	0	0	0	0	0	0	0	0	0	0	0	0	0	0	0	0	0	0	0	0
13722.58cfa831e4b0c9d6adf6c6c2	4	0	2	0	0	0	0	7	0	0	0	0	0	0	0	0	0	0	0	0	0	0	0	1	0	0	1	0	0	1	7	0	0	0	0	1	0	0	0	0	0	0	0	0	0	0	0	0	0
13722.58cfa830e4b0c9d6adf6be78	2	0	0	0	0	0	0	0	0	0	0	0	0	0	0	0	0	0	0	0	0	0	0	0	0	0	0	0	0	0	0	0	0	0	0	0	0	0	0	0	0	0	0	0	0	0	0	0	0
13722.58cfa830e4b0c9d6adf6c2e0	1	0	2	0	0	0	0	0	0	0	0	0	0	0	0	0	0	0	0	0	0	0	0	0	0	0	0	0	0	0	0	0	0	0	0	0	0	0	0	0	0	0	0	0	0	0	0	0	0
13722.58cfa831e4b0c9d6adf6c516	0	0	0	0	0	0	0	0	0	0	0	0	0	0	0	0	0	0	0	0	0	0	0	0	0	0	0	0	0	0	0	0	0	0	0	0	0	0	0	0	0	0	0	0	0	0	0	0	0
13722.58cfa831e4b0c9d6adf6c4d0	1	0	2	0	0	0	0	0	0	0	0	0	0	0	0	0	0	0	0	0	0	0	0	0	0	0	0	0	0	0	0	0	0	0	0	0	0	0	0	0	0	0	0	0	0	0	0	0	0
13722.58cfa831e4b0c9d6adf6c4a2	0	0	2	0	0	0	0	0	0	4	0	0	0	0	0	0	0	0	0	0	0	0	0	0	1	0	40	0	0	0	161	0	0	62	26	1	0	0	0	0	0	0	0	0	0	0	0	0	0
13722.58cfa830e4b0c9d6adf6bef6	0	0	0	0	0	0	0	0	0	0	0	0	0	0	0	0	0	0	0	0	0	0	0	0	0	0	0	0	0	0	0	0	0	0	0	0	0	0	0	0	0	0	0	0	0	0	0	0	0
13722.58cfa831e4b0c9d6adf6c522	0	0	0	0	0	0	0	0	0	0	0	0	0	0	0	0	0	0	0	0	0	11	0	0	0	0	60	0	0	0	51	0	0	1	5	6	0	0	0	0	0	0	0	0	0	0	0	0	1
13722.58cfa830e4b0c9d6adf6c2b4	2	0	2	0	0	0	0	0	0	0	0	0	0	0	0	0	0	0	0	0	0	0	0	0	0	0	0	0	0	0	0	0	0	0	0	0	0	0	0	0	0	0	0	0	0	0	0	0	0
13722.58cfa831e4b0c9d6adf6c3cb	0	0	0	2	0	1	1	0	1	0	0	0	0	0	0	0	0	0	0	0	0	0	0	0	0	0	0	1	1	0	0	0	0	0	0	0	0	0	0	0	0	0	0	0	0	0	0	0	0
13722.58cfa830e4b0c9d6adf6be6e	2	0	2	0	0	0	0	0	0	0	0	0	0	0	0	0	0	0	0	0	0	0	0	0	0	0	0	0	0	0	0	0	0	0	0	0	0	0	0	0	0	0	0	0	0	0	0	0	0
13722.58cfa831e4b0c9d6adf6c62e	0	0	2	0	1	0	0	1	0	0	0	0	0	0	0	0	0	0	0	1	0	1	0	0	1	0	0	0	0	4	6	0	0	1	1	20	0	0	0	0	0	17	0	0	0	0	0	0	0
13722.58cfa831e4b0c9d6adf6c8b0	0	0	2	11	854	5	0	31761	7	157	1	1	1	0	0	1	0	0	0	0	0	1860	2	506	0	0	0	0	3	0	65	4	830	0	1	16659	1	0	3	2	1	2065	0	0	2	2	3	1	0
13722.58cfa832e4b0c9d6adf6cecb	0	0	1	0	0	0	0	0	0	0	0	0	0	0	0	0	0	0	0	0	0	0	0	0	0	0	0	0	0	0	0	0	0	0	0	0	0	0	0	0	0	0	0	0	0	0	0	0	0
13722.58cfa831e4b0c9d6adf6cc8b	1	0	0	0	0	0	1	0	0	0	0	0	0	0	0	0	0	0	0	0	0	0	0	0	0	0	0	0	0	0	0	0	0	0	0	0	0	0	0	0	0	0	0	0	0	0	0	0	0
13722.58cfa831e4b0c9d6adf6ca2d	1	0	0	0	0	0	0	0	0	0	0	0	0	0	0	0	0	0	0	0	0	0	0	0	0	0	0	0	0	0	0	0	0	0	0	0	0	0	0	0	0	0	0	0	0	0	0	0	0
13722.58cfa831e4b0c9d6adf6c9a0	0	0	2	0	0	0	0	0	0	0	0	0	0	0	0	0	0	0	0	0	0	0	0	0	0	0	0	0	0	0	0	0	0	0	0	0	0	0	0	0	0	0	0	0	0	0	0	0	0
13722.58cfa831e4b0c9d6adf6cb68	2	0	1	0	0	0	0	0	0	0	0	0	0	0	0	0	0	0	0	0	0	0	0	0	0	0	0	0	0	0	0	0	0	0	0	0	0	0	0	0	0	0	0	0	0	0	0	0	0
13722.58cfa831e4b0c9d6adf6cd0c	0	0	0	0	0	0	0	0	0	0	0	0	0	0	0	0	0	0	0	0	0	0	0	0	0	0	0	0	0	0	0	0	0	0	0	0	0	0	0	0	0	0	0	0	0	0	0	0	2
13722.58cfa831e4b0c9d6adf6cb1a	0	0	0	0	0	0	0	0	0	0	0	0	0	0	0	0	0	0	0	0	0	0	0	0	0	0	0	0	0	0	0	0	0	0	0	0	0	0	0	0	0	0	0	0	0	0	0	0	0
13722.58cfa831e4b0c9d6adf6cd54	2	0	2	0	0	0	0	0	0	0	0	0	0	0	0	0	0	0	0	0	0	0	0	0	0	0	1	0	0	0	1	0	0	0	0	0	0	0	0	0	0	0	0	0	0	0	0	0	0
13722.58cfa831e4b0c9d6adf6cb02	0	0	3	1	0	0	0	0	0	0	0	0	0	0	0	0	0	0	0	0	0	0	0	0	0	0	0	0	0	0	0	0	0	0	0	0	0	0	0	0	0	0	0	0	0	0	0	0	0
13722.58cfa832e4b0c9d6adf6ce42	0	0	2	0	0	0	0	0	0	0	0	0	0	0	0	0	0	0	0	0	0	0	0	0	0	0	0	0	0	0	0	0	0	0	0	0	0	0	0	0	0	0	0	0	0	0	0	0	0
13722.58cfa831e4b0c9d6adf6c996	0	0	73	0	1	0	1	0	0	0	0	0	0	0	0	1	0	0	0	0	0	0	0	0	0	0	1	0	0	0	1	2	0	1	1	0	0	0	0	0	0	1	0	0	0	0	0	0	7
13722.58cfa831e4b0c9d6adf6cc87	0	0	0	0	0	0	0	0	0	0	0	0	0	0	0	0	0	0	0	0	0	0	0	0	0	0	0	0	0	0	0	0	0	0	0	0	0	0	0	0	0	0	0	0	0	0	0	0	0
13722.58cfa831e4b0c9d6adf6ccc6	0	0	0	0	0	0	0	0	0	0	0	0	0	0	0	0	0	0	0	0	0	0	0	0	0	0	0	0	0	0	0	1	0	0	0	0	0	0	0	0	0	0	0	0	0	0	0	0	0
13722.58cfa831e4b0c9d6adf6cd0d	0	0	4	0	0	0	0	0	0	0	0	0	0	0	0	0	0	0	0	0	0	0	0	0	0	0	0	0	0	0	0	0	0	0	0	0	0	0	0	0	0	0	0	0	0	0	0	0	0
13722.58cfa831e4b0c9d6adf6cb59	2	0	2	0	0	0	0	0	0	0	0	0	0	0	0	0	0	0	0	0	0	0	0	0	0	0	0	0	0	0	0	0	0	0	0	0	0	0	0	0	0	0	0	0	0	0	0	0	0
13722.58cfa831e4b0c9d6adf6cd12	0	0	2	0	0	0	0	0	0	0	0	0	0	0	0	0	0	0	0	0	0	0	0	0	0	0	0	0	0	0	0	0	0	0	0	0	0	0	0	0	0	0	0	0	0	0	0	0	0
13722.58cfa831e4b0c9d6adf6cd39	0	0	0	0	0	0	0	0	0	0	0	0	0	0	0	0	0	0	0	0	0	0	0	0	0	0	1	0	0	0	0	0	0	0	0	0	0	0	0	0	0	0	0	0	0	0	0	0	0
13722.58cfa832e4b0c9d6adf6cf25	4	0	6	1	0	0	0	0	1	0	0	0	0	0	0	0	0	0	0	0	1	0	0	0	0	0	0	0	0	0	0	0	0	0	0	0	0	0	0	0	0	0	0	0	0	0	0	0	0
13722.58cfa82ee4b0c9d6adf6ae64	0	0	4	1	0	1	0	0	0	0	0	0	0	0	0	0	0	0	0	0	1	0	0	0	0	0	0	0	0	0	0	0	0	0	0	0	0	0	0	0	0	0	0	0	0	0	0	0	2
13722.58cfa82ee4b0c9d6adf6b0a5	1	0	10	5	0	2	1	0	2	0	0	0	0	0	0	0	0	0	0	2	0	0	0	0	0	0	0	0	1	0	0	0	0	0	0	0	0	0	0	0	0	0	0	0	0	0	0	0	0
13722.58cfa82ee4b0c9d6adf6ae54	0	0	0	10	0	3	0	0	5	0	0	0	0	0	0	1	0	0	0	0	0	0	0	0	0	0	0	0	1	0	0	1	0	0	0	0	0	1	0	0	0	0	0	0	0	0	0	0	0
13722.58cfa82ee4b0c9d6adf6afa8	3	0	2	0	0	1	0	0	1	0	0	0	0	0	0	0	0	0	0	0	2	0	0	0	0	0	0	0	0	0	0	0	0	0	0	0	0	0	0	0	0	0	0	0	0	0	0	0	0
13722.58cfa82ee4b0c9d6adf6b00e	48	0	54	23	0	13	0	0	17	0	0	0	0	0	0	0	0	0	0	0	2	0	0	0	0	0	2	0	3	0	0	0	0	1	0	0	0	0	0	0	0	0	0	0	0	0	0	0	6
13722.58cfa82fe4b0c9d6adf6b916	4	0	7	1	0	1	1	2	1	0	0	0	0	0	0	0	0	0	0	0	0	0	0	0	0	0	0	0	0	0	0	0	0	0	0	0	0	0	0	0	0	0	0	0	0	0	0	0	0
13722.58cfa830e4b0c9d6adf6bc0a	0	0	0	3	0	1	0	0	1	0	0	0	0	0	0	0	0	0	0	0	0	0	0	0	0	0	0	0	0	0	0	0	0	0	0	0	0	0	0	0	0	0	0	0	0	0	0	0	0
13722.58cfa830e4b0c9d6adf6bb7e	2	0	6	1	0	1	0	0	1	0	0	0	0	0	0	0	0	0	0	0	0	0	0	0	0	0	0	0	0	0	0	0	0	0	0	0	0	0	0	0	0	0	0	0	0	0	0	0	1
13722.58cfa830e4b0c9d6adf6bd32	0	0	4	0	0	0	1	0	0	0	0	3	0	0	0	1	0	0	0	0	0	0	0	0	0	0	0	0	0	0	0	0	0	0	0	0	0	0	0	1	2	0	0	0	0	0	0	0	0
13722.58cfa830e4b0c9d6adf6bd2e	0	0	2	0	0	0	4	0	0	0	0	1	0	0	0	0	0	0	0	0	0	0	0	0	0	0	0	0	0	0	0	0	0	0	0	0	0	0	0	0	1	0	0	0	0	0	0	0	4
13722.58cfa82fe4b0c9d6adf6b8e2	7	2	64	3	1	1	0	0	2	0	0	0	0	0	0	0	0	0	0	0	1	1	0	2	0	0	1	0	0	0	1	0	0	5	2	12	0	0	0	0	0	0	0	0	0	0	0	0	8
13722.58cfa82fe4b0c9d6adf6b9ad	6	0	9	3	0	1	0	0	1	0	0	0	0	0	0	0	0	0	0	0	0	0	0	0	0	0	0	0	0	0	0	0	0	0	0	0	0	0	0	0	0	0	0	0	0	0	0	0	0
13722.58cfa830e4b0c9d6adf6ba54	0	0	0	19	0	17	1	4	18	505	1458	328	2	0	0	10	1	1	0	0	0	0	3	1310	5	15	2	88805	6	40	697	5	7596	0	0	68607	29	26	53	135	619	3649	107	0	109	194	232	43	0
13722.58cfa82fe4b0c9d6adf6b878	4	0	1	1	0	1	1	0	1	0	0	0	0	0	0	0	0	0	0	0	0	0	0	0	0	0	0	0	0	0	0	0	0	0	0	0	0	0	0	0	0	0	0	0	0	0	0	0	0
13722.58cfa82fe4b0c9d6adf6b991	0	0	2	0	0	0	0	0	0	0	0	0	0	0	0	0	0	0	0	0	0	0	0	0	0	0	0	0	0	0	0	0	0	0	0	0	0	0	0	0	0	0	0	0	0	0	0	0	0
13722.58cfa82fe4b0c9d6adf6b6d4	4	0	0	1	0	0	0	0	1	0	0	0	0	0	0	0	0	0	0	0	0	0	0	0	0	0	0	0	0	0	0	0	0	0	0	0	0	0	0	0	0	0	0	0	0	0	0	0	0
13722.58cfa82fe4b0c9d6adf6b88f	11	0	3	2	0	1	1	0	2	0	0	0	0	0	0	0	0	0	0	0	0	0	0	0	0	0	0	0	1	0	0	0	0	0	0	0	0	0	0	0	0	0	0	0	0	0	0	0	1
13722.58cfa82fe4b0c9d6adf6b80c	23	0	88	14	2	6	0	0	8	0	1	1	0	0	0	0	0	0	0	0	6	0	0	0	0	2	2	1	1	0	2	1	0	1	1	0	0	0	0	0	0	0	9	0	1	1	0	0	3
13722.58cfa82fe4b0c9d6adf6b684	4	0	25	1	0	0	0	0	1	0	0	0	0	0	0	0	0	0	0	0	0	0	0	0	0	0	0	0	0	0	0	0	0	0	0	0	0	0	0	0	0	0	0	0	0	0	0	0	0
13722.58cfa82ee4b0c9d6adf6affc	34	0	20	14	0	9	0	0	11	0	0	0	0	0	0	0	0	0	0	0	1	0	0	0	0	0	1	0	2	0	0	0	0	0	0	0	0	0	0	0	0	0	0	0	0	0	0	0	0
13722.58cfa830e4b0c9d6adf6c16c	0	0	6	0	0	1	0	200	0	4	0	1	1	0	0	28	0	0	0	0	0	43	4	37	20	0	165	0	1	21	82	48	3737	103	54	14450	1	1	6	1	1	4071	1	0	5	5	4	1	0
13722.58cfa831e4b0c9d6adf6c686	0	0	35	1	0	0	0	3	0	0	0	0	0	0	0	0	0	0	0	0	0	0	0	0	0	0	0	0	0	0	0	0	0	1	0	1	0	0	0	0	0	0	0	0	0	0	0	0	0
13722.58cfa830e4b0c9d6adf6be04	2	0	2	1	0	1	0	0	1	0	0	0	0	0	0	0	0	0	0	0	0	0	0	0	0	0	0	0	0	0	0	0	0	0	0	0	0	0	0	0	0	0	0	0	0	0	0	0	0
13722.58cfa830e4b0c9d6adf6be2e	0	0	4	0	0	0	0	0	0	0	0	0	0	0	0	0	0	0	0	0	0	0	0	0	0	0	0	0	0	0	0	0	0	0	0	0	0	0	0	0	0	0	0	0	0	0	0	0	0
13722.58cfa830e4b0c9d6adf6c263	0	0	4	0	0	0	1	0	0	0	0	0	0	0	0	0	0	0	0	0	0	0	0	0	0	0	0	0	0	0	0	0	0	0	0	0	0	0	0	0	0	0	0	0	0	0	0	0	0
13722.58cfa831e4b0c9d6adf6c39c	5	0	2	3	0	1	0	0	1	0	0	0	0	0	0	0	0	0	0	0	0	0	0	0	0	0	0	0	0	0	0	0	0	0	0	0	0	0	0	0	0	0	0	0	0	0	0	0	1
13722.58cfa830e4b0c9d6adf6c24a	0	0	0	0	0	0	0	0	0	0	0	0	0	0	0	0	0	0	0	0	0	0	0	0	0	0	0	0	0	0	0	0	0	0	0	0	0	0	0	0	0	0	0	0	0	0	0	0	0
13722.58cfa830e4b0c9d6adf6c16a	2	0	0	0	0	0	0	0	0	0	0	0	0	0	0	0	0	0	0	0	0	0	0	0	0	0	0	0	0	0	0	0	0	0	0	0	0	0	0	0	0	0	0	0	0	0	0	0	0
13722.58cfa830e4b0c9d6adf6bdc4	2	0	0	0	0	0	0	0	0	0	0	0	0	0	0	0	0	0	0	0	0	0	0	0	0	0	0	0	0	0	0	0	0	0	0	0	0	0	0	0	0	0	0	0	0	0	0	0	0
13722.58cfa831e4b0c9d6adf6c5d8	0	0	4	0	0	0	0	2352	0	4	0	0	0	0	0	0	0	0	0	0	0	0	0	12	7	0	4	0	0	1	256	1	483	8	4	157	0	0	0	0	0	54	0	0	0	0	3	0	0
13722.58cfa830e4b0c9d6adf6bdab	2	0	2	1	0	1	0	0	0	0	0	0	0	0	0	0	0	0	0	0	0	0	0	0	0	0	0	0	0	0	0	0	0	0	0	0	0	0	0	0	0	0	0	0	0	0	0	0	0
13722.58cfa830e4b0c9d6adf6bdc8	0	0	8	0	0	0	0	0	0	0	0	0	0	0	0	0	0	0	0	0	0	0	0	0	0	0	0	0	0	0	0	0	0	0	0	0	0	0	0	0	0	0	0	0	0	0	0	0	0
13722.58cfa830e4b0c9d6adf6c1c9	1	0	10	0	0	0	0	0	0	0	0	0	0	0	0	0	0	0	0	0	0	0	0	0	0	0	0	0	0	0	0	0	0	0	0	1	0	0	0	0	0	0	0	0	0	0	0	0	0
13722.58cfa831e4b0c9d6adf6c718	0	298	0	0	0	0	0	0	0	0	0	0	0	0	2	0	0	0	0	0	0	2	0	5	0	0	154	0	0	0	198	0	4	15	3	0	0	0	0	0	0	0	0	0	0	0	0	0	0
13722.58cfa831e4b0c9d6adf6c973	0	0	0	0	0	0	0	0	0	0	0	0	0	0	0	0	0	0	0	0	0	0	0	0	0	0	0	0	0	0	0	0	0	0	0	0	0	0	0	0	0	0	0	0	0	0	0	0	0
13722.58cfa831e4b0c9d6adf6c7a7	0	0	0	1	0	1	0	0	1	0	0	0	0	0	0	0	0	0	0	0	0	0	0	0	0	0	0	0	0	0	0	0	0	0	0	0	0	0	0	0	0	0	0	0	0	0	0	0	0
13722.58cfa831e4b0c9d6adf6cad2	0	0	0	0	0	0	0	0	0	0	0	0	0	0	0	0	0	0	0	0	0	0	0	0	0	0	0	0	0	0	0	0	0	0	0	0	0	0	0	0	0	0	0	0	0	0	0	0	0
13722.58cfa830e4b0c9d6adf6bfd3	0	0	8	0	0	0	0	49	0	0	0	0	14	0	0	0	0	0	0	0	0	0	0	0	3	0	3	0	0	2	2	0	15	1	2	1	0	0	0	0	0	0	0	0	0	0	0	0	0
13722.58cfa831e4b0c9d6adf6c7eb	0	0	2	1	0	1	0	0	1	0	0	0	0	0	0	0	0	0	0	0	0	0	0	0	0	0	0	0	0	0	1	0	0	0	0	0	0	0	0	0	0	0	0	0	0	0	0	0	0
13722.58cfa831e4b0c9d6adf6c9b4	0	0	0	0	0	0	0	0	0	0	0	0	0	0	0	0	0	0	0	0	0	0	0	0	0	0	0	0	0	0	0	0	0	0	0	0	0	0	0	0	0	0	0	0	0	0	0	0	0
13722.58cfa831e4b0c9d6adf6c946	6	0	83	2	0	0	0	0	1	0	0	0	0	0	0	0	0	0	0	1	0	0	0	0	2	0	1	0	0	0	0	0	0	1	2	0	0	0	0	0	0	0	0	0	0	0	0	0	2
13722.58cfa831e4b0c9d6adf6c75a	0	0	0	0	0	0	0	0	0	0	0	0	0	0	0	0	0	0	0	0	0	0	0	0	0	0	2	0	0	0	1	0	10	0	4	2	0	0	0	0	0	2	0	0	0	0	0	0	0
13722.58cfa831e4b0c9d6adf6c7e5	2	0	1	0	0	0	0	0	0	0	0	0	0	0	0	0	0	0	0	0	0	0	0	0	0	0	0	0	0	0	0	0	0	0	0	0	0	0	0	0	0	0	0	0	0	0	0	0	0
13722.58cfa831e4b0c9d6adf6c7b8	4	0	0	1	0	1	0	0	1	0	0	0	0	0	0	0	0	0	0	0	0	0	0	0	0	0	0	0	0	0	0	0	0	2	0	0	0	0	0	0	0	0	0	0	0	0	0	0	0
13722.58cfa831e4b0c9d6adf6ca97	0	0	0	0	0	0	0	0	0	0	0	0	0	0	0	0	0	0	0	0	0	0	0	0	0	0	0	0	0	0	0	0	0	0	0	0	0	0	0	0	0	0	0	0	0	0	0	0	0
13722.58cfa831e4b0c9d6adf6c774	0	0	0	0	0	0	0	0	0	0	0	0	0	0	0	0	0	0	0	0	0	0	0	0	0	0	0	0	0	0	0	0	0	0	0	0	0	0	0	0	0	0	0	0	0	0	0	0	0
13722.58cfa831e4b0c9d6adf6c778	0	0	0	0	0	0	0	0	0	0	0	0	0	0	0	0	0	0	0	0	0	0	0	0	0	0	0	0	0	0	0	0	0	0	0	0	0	0	0	0	0	0	0	0	0	0	0	0	0
13722.58cfa831e4b0c9d6adf6c75e	0	0	1	0	0	0	0	0	0	0	0	0	0	0	0	0	0	0	0	0	0	0	0	0	0	0	0	0	0	0	0	0	0	0	0	0	0	0	0	0	0	0	0	0	0	0	0	0	0
13722.58cfa831e4b0c9d6adf6c72c	2	0	2	0	0	0	0	0	0	0	0	0	0	0	0	0	0	0	0	0	0	0	0	0	0	0	0	0	0	0	0	0	0	0	0	0	0	0	0	0	0	0	0	0	0	0	0	0	0
13722.58cfa831e4b0c9d6adf6ca6a	2	0	0	0	0	0	0	0	0	0	0	0	0	0	0	0	0	0	0	0	0	0	0	0	0	0	0	0	0	0	0	0	0	0	0	0	0	0	0	0	0	0	0	0	0	0	0	0	0
13722.58cfa831e4b0c9d6adf6c5b9	0	0	0	0	0	0	0	0	0	0	0	0	0	0	0	0	0	0	0	0	0	0	0	0	0	0	0	0	0	0	0	0	0	0	0	0	0	0	0	0	0	0	0	0	0	0	0	0	0
13722.58cfa830e4b0c9d6adf6bf61	0	0	1	0	0	0	0	0	0	1	0	0	0	0	0	0	0	0	0	0	0	0	0	0	0	0	0	0	0	0	7	0	0	0	0	1	0	0	0	0	0	4	0	0	0	0	0	0	2
13722.58cfa831e4b0c9d6adf6c67d	0	0	0	0	0	0	0	0	0	0	0	0	0	0	1	0	0	0	0	0	0	0	0	9	3	0	2	0	0	0	48	0	12	8	5	4	0	0	0	0	0	0	0	0	0	0	0	0	0
13722.58cfa831e4b0c9d6adf6c60e	0	0	2	0	0	0	0	0	0	0	0	0	0	0	0	0	0	0	0	0	0	0	0	0	0	0	0	0	0	0	0	0	0	0	0	1	0	0	0	0	0	2	0	0	0	0	0	0	0
13722.58cfa830e4b0c9d6adf6c308	2	0	0	1	0	1	0	1	0	0	0	0	0	0	0	0	0	0	0	0	0	5	0	1	0	0	5	0	0	0	0	0	0	0	0	0	0	0	0	0	0	0	0	0	0	0	0	0	0
13722.58cfa831e4b0c9d6adf6c40c	0	0	2	0	0	0	0	0	0	0	0	0	0	0	0	0	0	0	0	0	0	0	0	0	0	0	0	0	0	0	0	0	0	0	0	0	0	0	0	0	0	0	0	0	0	0	0	0	0
13722.58cfa831e4b0c9d6adf6c661	0	0	6	0	0	0	0	0	0	0	0	0	0	0	0	0	0	0	0	0	0	0	0	1	0	0	1	0	0	0	1	0	10	0	0	0	0	0	0	0	0	2	0	0	0	0	0	0	0
13722.58cfa831e4b0c9d6adf6c47e	2	0	0	1	0	1	0	0	1	0	0	0	0	0	0	0	0	0	0	0	0	0	0	0	0	0	1	0	0	0	2	0	0	0	1	0	0	0	0	0	0	0	0	0	0	0	0	1	0
13722.58cfa831e4b0c9d6adf6c4e7	0	0	0	3	0	1	0	0	2	0	0	0	0	0	0	0	0	0	0	0	0	0	0	0	0	0	1	0	0	0	2	0	0	4	5	0	0	0	0	0	0	0	0	0	0	0	0	0	0
13722.58cfa830e4b0c9d6adf6bfbc	0	0	4	0	0	0	0	0	0	0	0	0	0	0	0	0	0	0	0	0	0	6	0	3	0	0	2	0	0	0	1	0	0	0	0	1	0	0	0	0	0	0	0	0	0	0	0	0	0
13722.58cfa830e4b0c9d6adf6be06	2	0	0	0	0	0	0	0	0	0	0	0	0	0	0	0	0	0	0	0	0	0	0	0	0	0	0	0	0	0	0	0	0	0	0	0	0	0	0	0	0	0	0	0	0	0	0	0	0
13722.58cfa831e4b0c9d6adf6c375	0	0	0	0	0	0	0	0	0	0	0	0	0	0	0	0	0	0	0	0	0	1	0	5	0	0	19	0	0	2	10	0	0	4	1	1	0	0	0	0	0	3	0	0	0	0	0	0	0
13722.58cfa831e4b0c9d6adf6c3d2	0	0	0	0	0	0	0	0	0	0	0	1	0	0	1	0	0	0	0	0	0	0	0	0	0	0	0	4	0	0	0	0	0	0	1	0	0	0	0	0	2	0	2	0	0	0	0	0	0
13722.58cfa831e4b0c9d6adf6c356	0	0	0	0	0	0	0	0	0	0	0	0	0	0	0	0	0	0	0	0	0	1	0	5	0	0	19	0	0	2	10	0	0	4	1	1	0	0	0	0	0	3	0	0	0	0	0	0	0
13722.58cfa831e4b0c9d6adf6c55a	0	0	0	0	0	0	0	0	0	0	0	0	0	0	0	0	0	0	0	0	0	0	0	0	1	0	0	0	0	0	0	0	0	0	1	0	0	0	0	0	0	0	0	0	0	0	0	0	0
13722.58cfa830e4b0c9d6adf6be01	1	0	0	2	0	0	0	0	0	0	0	0	0	0	0	0	0	0	0	0	0	0	0	0	0	0	0	0	0	0	0	0	0	0	0	0	0	0	0	0	0	0	0	0	0	0	0	0	0
13722.58cfa830e4b0c9d6adf6bfb2	0	0	2	0	0	0	0	0	0	0	0	0	0	0	0	0	0	0	0	0	0	4	0	3	0	0	3	0	0	1	0	0	0	0	0	1	0	0	0	0	0	0	0	0	0	0	0	0	2
13722.58cfa830e4b0c9d6adf6c30a	0	0	8	0	0	0	0	0	0	0	0	0	0	0	0	0	0	0	0	0	1	2	0	0	0	0	0	0	0	0	0	0	0	0	0	0	0	0	0	0	0	0	0	0	0	0	0	0	0
13722.58cfa831e4b0c9d6adf6c813	0	0	5	0	1	0	0	0	0	0	0	0	0	0	0	0	0	0	0	1	0	0	0	0	0	0	0	0	0	0	0	0	0	0	0	0	0	0	0	0	0	0	0	0	0	0	0	0	0
13722.58cfa831e4b0c9d6adf6c5de	0	0	0	0	0	0	0	0	0	0	0	0	0	0	0	0	0	0	0	0	0	2	0	1	4	0	1	0	0	6	4	0	0	2	1	17	0	0	0	0	0	19	0	0	0	0	0	0	0
13722.58cfa831e4b0c9d6adf6c458	0	0	0	0	0	0	0	0	0	0	0	0	0	0	0	0	0	0	0	0	0	0	0	0	0	0	0	0	0	0	0	0	0	0	0	0	0	0	0	0	0	0	0	0	0	0	0	0	0
13722.58cfa831e4b0c9d6adf6cab4	2	0	0	0	0	0	0	0	0	0	0	0	0	0	0	0	0	0	0	0	0	0	0	0	0	0	0	0	0	0	0	0	0	0	0	0	0	0	0	0	0	0	0	0	0	0	0	0	0
13722.58cfa831e4b0c9d6adf6c69a	0	0	0	0	0	0	0	0	0	0	0	0	0	0	0	0	0	0	0	0	0	0	0	0	0	0	0	0	0	0	0	0	0	0	0	0	0	0	0	0	0	0	0	0	0	0	0	0	0
13722.58cfa831e4b0c9d6adf6ca96	1	0	9	0	0	0	1	0	0	0	0	0	0	0	0	0	0	0	0	3	0	0	0	0	0	0	0	0	0	0	0	0	0	1	0	0	0	0	0	0	0	0	0	0	0	0	0	0	0
13722.58cfa831e4b0c9d6adf6c9c6	0	0	1	0	0	0	0	0	0	0	0	0	0	0	0	0	0	0	0	0	0	0	0	0	0	0	0	0	0	0	0	0	0	0	0	0	0	0	0	0	0	0	0	0	0	0	0	0	0
13722.58cfa831e4b0c9d6adf6c8fa	2	0	1	0	0	0	0	0	0	0	0	0	0	0	0	0	0	0	0	0	0	0	0	0	0	0	0	0	0	0	0	0	0	0	1	0	0	0	0	0	0	0	0	0	0	0	0	0	1
13722.58cfa830e4b0c9d6adf6c05c	0	0	0	0	0	0	0	0	0	0	0	0	0	0	0	0	0	0	0	0	0	0	0	2	0	0	0	0	0	0	0	0	0	0	0	0	0	0	0	0	0	0	0	0	0	0	0	0	0
13722.58cfa831e4b0c9d6adf6ca74	0	0	0	0	1	0	4	0	0	0	0	0	0	0	0	0	0	0	0	0	0	0	0	0	0	0	0	0	0	0	0	0	0	0	0	0	0	0	0	0	0	0	0	0	0	0	0	0	0
13722.58cfa831e4b0c9d6adf6c808	1	0	2	0	0	0	0	0	0	0	0	0	0	0	0	0	0	0	0	0	1	0	0	0	0	0	0	0	0	0	0	0	0	0	0	0	0	0	0	0	0	0	0	0	0	0	0	0	0
13722.58cfa831e4b0c9d6adf6c71e	0	0	2	0	0	0	0	0	0	2	0	0	0	0	0	0	0	0	1	0	0	0	0	3	0	0	1	0	0	0	8	0	0	4	35	1	0	0	0	0	0	0	0	0	0	0	0	0	0
13722.58cfa831e4b0c9d6adf6c749	0	0	4	0	0	0	0	0	0	0	0	0	0	0	0	0	0	0	0	0	0	0	0	0	0	0	0	0	0	0	0	0	0	0	0	0	0	0	0	0	0	0	0	0	0	0	0	0	0
13722.58cfa831e4b0c9d6adf6c66d	0	0	0	0	0	0	0	0	0	0	0	0	0	0	0	0	0	0	0	0	0	0	0	0	0	0	0	0	0	0	0	0	0	0	0	0	0	0	0	0	0	0	0	0	0	0	0	0	0
13722.58cfa831e4b0c9d6adf6c87c	0	0	4	9	0	4	0	0	5	0	0	0	0	0	0	0	0	0	0	0	1	0	0	0	0	0	0	0	2	0	0	0	0	0	0	0	0	0	0	0	0	0	0	0	0	0	0	0	0
13722.58cfa831e4b0c9d6adf6c972	0	0	0	1	0	0	0	0	0	0	0	0	0	0	0	0	0	0	0	1	0	0	0	0	0	0	0	0	0	0	0	0	0	0	0	0	0	0	0	0	0	0	0	0	0	0	0	0	0
13722.58cfa831e4b0c9d6adf6c698	0	0	0	0	0	0	0	3	0	11	0	0	0	3	1	0	0	0	0	0	0	0	0	0	5	0	0	0	0	40	260	1	8	0	1	189	0	0	0	0	0	212	0	0	0	0	0	0	0
13722.58cfa831e4b0c9d6adf6ca26	0	0	0	19	0	7	0	0	9	0	0	0	0	0	0	0	0	0	0	0	0	0	0	0	0	0	0	0	2	0	0	0	0	0	0	1	0	0	0	0	0	0	0	0	0	0	0	0	0
13722.58cfa831e4b0c9d6adf6c71c	3	0	2	5	0	2	0	0	1	0	0	0	0	0	0	0	0	0	0	0	0	0	0	0	0	0	0	0	1	0	0	0	0	0	0	0	0	0	0	0	0	0	0	0	0	0	0	0	0
13722.58cfa831e4b0c9d6adf6c60c	3	0	5	0	0	0	0	3	0	2	2	0	0	0	0	1	0	0	0	0	0	1451	1	58	10	0	0	4	0	2	95	10	64	6	27	50847	1	0	2	2	36	4006	1	0	17	11	4	1	0
13722.58cfa831e4b0c9d6adf6c6fa	0	0	30	0	0	0	0	0	0	0	0	0	0	0	0	0	0	0	0	2	0	0	0	0	0	0	0	0	0	0	0	0	0	0	0	0	0	0	0	0	0	0	0	0	0	0	0	0	1
13722.58cfa831e4b0c9d6adf6c5fc	0	3047	4	0	0	0	1	4	1	5	2	0	0	0	1	12	0	0	1	0	0	7	0	11	78	0	483	1	0	1	9164	9	38	1790	305	6739	1	0	0	1	0	154	0	0	2	0	0	1	0
13722.58cfa831e4b0c9d6adf6cb4e	0	0	0	0	0	0	0	0	0	0	0	0	0	0	0	0	0	0	0	0	0	0	0	0	0	0	0	0	0	0	0	0	0	0	0	0	0	0	0	0	0	0	0	0	0	0	0	0	0
13722.58cfa831e4b0c9d6adf6cb8e	0	0	2	0	0	0	0	0	0	0	0	0	0	0	0	0	0	0	0	0	0	0	0	0	0	0	0	0	0	0	0	0	0	0	0	0	0	0	0	0	0	0	0	0	0	0	0	0	0
13722.58cfa831e4b0c9d6adf6cb40	0	0	0	0	0	0	0	0	0	0	0	0	0	0	0	0	0	0	0	0	0	0	0	0	0	0	0	0	0	0	0	0	0	0	0	0	0	0	0	0	0	0	0	0	0	0	0	0	0
13722.58cfa832e4b0c9d6adf6ce36	0	0	2	0	0	0	0	0	0	0	0	0	0	0	0	0	0	0	0	0	0	0	0	0	0	0	0	0	0	0	0	0	0	0	0	0	0	0	0	0	0	0	0	0	0	0	0	0	0
13722.58cfa831e4b0c9d6adf6ca88	0	0	0	2	0	1	2	0	1	0	0	0	0	0	0	0	0	0	0	0	0	0	0	0	0	0	0	0	0	0	0	0	0	0	0	0	0	0	0	0	0	0	0	0	0	0	0	0	0
13722.58cfa831e4b0c9d6adf6cd29	0	0	0	0	0	0	0	0	0	0	0	0	0	0	0	0	0	0	0	0	0	0	0	0	0	0	0	0	0	0	0	1	0	0	0	0	0	0	0	0	0	0	0	0	0	0	0	0	0
13722.58cfa831e4b0c9d6adf6cb6c	0	0	2	0	0	0	0	0	0	0	0	0	0	0	0	0	0	0	0	0	0	0	0	0	0	0	0	0	0	0	0	0	0	0	0	0	0	0	0	0	0	0	0	0	0	0	0	0	0
13722.58cfa831e4b0c9d6adf6c988	0	0	2	0	0	0	0	0	0	0	0	0	0	0	0	0	0	0	0	1	0	0	0	0	0	0	0	0	0	0	0	0	0	0	0	0	0	0	0	0	0	0	0	0	0	0	0	0	0
13722.58cfa831e4b0c9d6adf6c89c	0	0	6	1	1	0	0	0	1	0	0	0	0	0	0	0	0	0	0	0	0	0	0	0	0	0	0	0	0	0	0	0	0	0	0	0	0	0	0	0	0	0	0	0	0	0	0	0	0
13722.58cfa831e4b0c9d6adf6ca18	0	0	0	0	0	0	0	0	0	0	0	0	0	0	0	0	0	0	0	0	0	0	0	0	0	0	0	0	0	0	0	0	0	0	0	0	0	0	0	0	0	0	0	0	0	0	0	0	0
13722.58cfa831e4b0c9d6adf6ca43	0	0	4	0	0	0	0	0	0	0	0	0	0	0	0	0	0	0	0	0	0	0	0	0	0	0	0	0	0	0	0	0	0	0	0	0	0	0	0	0	0	0	0	0	0	0	0	0	0
13722.58cfa831e4b0c9d6adf6cd1c	1	0	2	0	0	0	0	0	2	0	0	0	0	0	0	0	0	0	0	0	0	0	0	0	0	0	0	0	1	0	0	0	0	0	0	0	0	0	0	0	0	0	0	0	0	0	0	0	0
13722.58cfa831e4b0c9d6adf6c8be	9	0	2	0	0	0	0	0	0	0	0	0	0	0	0	0	0	0	0	0	0	0	0	0	0	0	0	0	0	0	0	0	0	0	0	0	0	0	0	0	0	0	0	0	0	0	0	0	0
13722.58cfa831e4b0c9d6adf6cad8	0	0	0	1	0	0	0	0	1	0	0	0	0	0	0	0	0	0	0	0	0	0	0	0	0	0	0	0	0	0	0	0	0	0	0	0	0	0	0	0	0	0	0	0	0	0	0	0	0
13722.58cfa831e4b0c9d6adf6cb16	0	0	0	0	0	0	0	0	0	0	0	0	0	0	0	0	0	0	0	0	0	0	0	0	0	0	0	0	0	0	0	0	0	0	0	0	0	0	0	0	0	0	0	0	0	0	0	0	0
13722.58cfa831e4b0c9d6adf6ccc8	0	0	0	0	0	0	0	0	0	0	0	0	0	0	0	0	0	0	0	0	0	0	0	0	0	0	0	0	0	0	0	0	0	0	0	0	0	0	0	0	0	0	0	0	0	0	0	0	0
13722.58cfa831e4b0c9d6adf6ccc4	0	0	2	0	1	0	2	0	2	0	0	0	0	0	0	0	0	0	0	1	0	0	0	0	0	0	0	0	1	0	0	0	0	0	0	0	0	0	0	0	0	0	0	0	0	0	0	0	1
13722.58cfa831e4b0c9d6adf6c9a8	0	0	4	0	0	0	0	0	0	0	0	0	0	0	0	0	0	0	0	0	0	0	0	0	0	0	0	0	0	0	0	0	0	0	0	0	0	0	0	0	0	0	0	0	0	0	0	0	1
13722.58cfa832e4b0c9d6adf6ceba	0	0	0	0	0	0	0	0	0	0	0	0	0	0	0	0	0	0	0	0	0	0	0	0	0	0	0	0	0	0	1	262	1	0	0	1	0	0	0	0	0	1	0	0	2	0	1	0	0
13722.58cfa831e4b0c9d6adf6cbd0	0	0	2	0	1	0	0	0	0	0	0	0	0	0	0	0	0	0	0	0	0	0	0	0	0	0	0	0	0	0	0	0	0	0	0	0	0	0	0	0	0	1	0	0	0	0	0	0	1
13722.58cfa831e4b0c9d6adf6cae2	0	0	1	0	0	0	0	0	0	0	0	0	0	0	0	0	0	0	0	0	0	0	0	0	0	0	0	0	0	0	0	0	0	0	0	0	0	0	0	0	0	0	0	0	0	0	0	0	0
13722.58cfa831e4b0c9d6adf6cbb2	0	0	0	0	0	0	0	0	0	0	0	0	0	0	0	0	0	0	0	0	0	0	0	0	0	0	0	0	0	0	0	0	0	0	0	0	0	0	0	0	0	0	0	0	0	0	0	0	0
13722.58cfa831e4b0c9d6adf6cd1e	0	0	0	0	0	0	0	0	0	0	0	0	0	0	0	0	0	0	0	0	0	0	0	0	0	0	0	0	0	0	0	0	0	0	0	0	0	0	0	0	0	0	0	0	0	0	0	0	0
13722.58cfa831e4b0c9d6adf6cc16	0	0	0	0	0	0	0	0	0	0	0	0	0	0	0	0	0	0	0	0	0	0	0	0	0	0	0	0	0	0	0	0	0	0	0	0	0	0	0	0	0	0	0	0	0	0	0	0	0
13722.58cfa831e4b0c9d6adf6ccfe	2	0	0	0	0	0	0	0	0	0	0	0	0	0	0	0	0	0	0	0	0	0	0	0	0	0	0	0	0	0	0	0	0	0	0	0	0	0	0	0	0	0	0	0	0	0	0	0	0
13722.58cfa831e4b0c9d6adf6c998	2	0	0	0	0	0	0	0	0	0	0	0	0	0	0	0	0	0	0	1	0	0	0	0	0	0	0	0	0	0	0	0	0	0	0	0	0	0	0	0	0	0	0	0	0	0	0	0	0
13722.58cfa831e4b0c9d6adf6c967	0	0	3	0	0	0	0	0	1	0	0	0	0	0	0	0	0	0	0	0	0	0	0	0	0	0	0	0	0	0	0	0	0	0	0	0	0	0	0	0	0	0	0	0	0	0	0	0	0
13722.58cfa832e4b0c9d6adf6cf30	4	0	2	0	0	0	0	0	0	0	0	0	0	0	0	0	0	0	0	0	0	0	0	0	0	0	0	0	0	0	0	0	0	0	0	0	0	0	0	0	0	0	0	0	0	0	0	0	1
13722.58cfa832e4b0c9d6adf6d3f9	0	0	0	0	0	0	0	0	0	0	0	0	0	0	0	0	0	0	0	0	0	0	0	0	0	0	0	0	0	0	0	0	0	0	0	0	0	0	0	0	0	0	0	0	0	0	0	0	0
13722.58cfa832e4b0c9d6adf6d004	2	0	2	0	0	0	0	0	1	0	0	0	0	0	0	0	0	0	0	0	0	0	0	0	0	0	0	0	0	0	0	0	0	0	0	0	0	0	0	0	0	0	0	0	0	0	0	0	0
13722.58cfa832e4b0c9d6adf6cff8	2	0	2	0	0	0	1	0	0	0	0	0	0	0	0	0	0	0	0	0	0	0	0	0	0	0	0	0	0	0	0	0	0	0	0	0	0	0	0	0	0	0	0	0	0	0	0	0	0
13722.58cfa831e4b0c9d6adf6cd90	0	0	0	1	0	0	0	0	0	1	0	0	0	0	0	0	0	0	0	0	0	0	0	0	0	0	0	0	0	0	0	0	0	0	0	0	0	0	0	0	0	0	0	0	0	0	0	0	0
13722.58cfa832e4b0c9d6adf6cefe	0	0	0	0	0	0	0	0	0	0	0	0	0	0	0	0	0	0	0	0	0	0	0	0	0	0	0	0	0	0	0	0	0	0	0	0	0	0	0	0	0	0	0	0	0	0	0	0	0
13722.58cfa832e4b0c9d6adf6ce5a	2	0	0	0	0	0	0	0	0	0	0	0	0	0	0	0	0	0	0	0	0	0	0	0	0	0	0	0	0	0	0	0	0	0	0	0	0	0	0	0	0	0	0	0	0	0	0	0	0
13722.58cfa832e4b0c9d6adf6cfa8	0	0	0	0	0	0	0	0	0	0	0	0	0	0	0	0	0	0	0	0	0	0	0	0	0	0	0	0	0	0	0	0	0	0	0	0	0	0	0	0	0	0	0	0	0	0	0	0	0
13722.58cfa832e4b0c9d6adf6d124	0	0	2	0	0	0	0	0	0	0	0	0	0	0	0	0	0	0	0	0	0	0	0	0	0	0	0	0	0	0	0	0	0	0	0	0	0	0	0	0	0	0	0	0	0	0	0	0	0
13722.58cfa832e4b0c9d6adf6d0e0	0	0	1	0	0	0	0	0	0	0	0	0	0	0	0	0	0	0	0	0	0	0	0	0	0	0	0	0	0	0	0	0	0	0	0	0	0	0	0	0	0	0	0	0	0	0	0	0	0
13722.58cfa832e4b0c9d6adf6d020	0	0	0	0	0	0	0	0	0	0	0	0	0	0	0	0	0	0	0	1	0	0	0	0	0	0	0	0	0	0	0	0	0	0	0	0	0	0	0	0	0	0	0	0	0	0	0	0	0
13722.58cfa832e4b0c9d6adf6cf94	0	0	0	0	0	0	0	0	0	0	0	0	0	0	0	0	0	0	0	0	0	0	0	0	0	0	0	0	0	0	0	0	0	0	0	0	0	0	0	0	0	0	2	0	0	0	0	0	0
13722.58cfa832e4b0c9d6adf6cf28	0	0	0	0	0	0	0	0	0	0	0	0	0	0	0	0	0	0	0	0	0	0	0	0	0	0	0	0	0	0	0	0	0	0	0	0	0	0	0	0	0	0	0	0	0	0	0	0	0
13722.58cfa831e4b0c9d6adf6cde6	0	0	2	0	0	0	0	0	0	0	0	0	0	0	0	0	0	0	0	0	0	0	0	0	0	0	0	0	0	0	0	0	0	0	0	0	0	0	0	0	0	0	0	0	0	0	0	0	0
13722.58cfa832e4b0c9d6adf6d12a	4	0	0	0	0	0	0	0	0	0	0	0	0	0	0	0	0	0	0	0	0	0	0	0	0	0	0	0	0	0	0	0	0	0	0	0	0	0	0	0	0	0	0	0	0	0	0	0	0
13722.58cfa831e4b0c9d6adf6cddc	0	0	0	0	0	0	0	0	0	0	0	0	0	0	0	0	0	0	0	0	0	0	0	0	0	0	0	0	0	0	0	0	0	0	0	0	0	0	0	0	0	0	0	0	0	0	0	0	0
13722.58cfa832e4b0c9d6adf6cf38	2	0	0	0	0	0	0	0	0	0	0	0	0	0	0	0	0	0	0	0	0	0	0	0	0	0	0	0	0	0	0	0	0	0	0	0	0	0	0	0	0	0	0	0	0	0	0	0	0
13722.58cfa831e4b0c9d6adf6c95e	6	0	11	1	0	1	0	0	1	1	0	0	0	0	0	0	0	0	0	8	0	0	0	0	0	0	0	0	1	0	1	0	0	0	0	0	0	0	0	0	0	0	0	0	0	0	0	0	0
13722.58cfa831e4b0c9d6adf6cd7e	0	0	0	0	0	0	0	0	0	0	0	0	0	0	0	0	0	0	0	0	0	0	0	0	0	0	0	0	0	0	0	0	0	0	0	1	0	0	0	0	0	0	0	0	0	0	0	0	0
13722.58cfa831e4b0c9d6adf6cd16	0	0	0	0	0	0	1	0	0	0	0	0	0	0	0	0	0	0	0	0	0	0	0	0	0	0	0	0	0	0	0	0	0	0	0	0	0	0	0	0	0	0	0	0	0	0	0	0	0
13722.58cfa832e4b0c9d6adf6d1cf	0	0	0	0	0	0	0	0	0	0	0	0	0	0	0	0	0	0	0	0	0	0	0	0	0	0	0	0	0	0	0	0	0	0	0	0	0	0	0	0	0	0	0	0	0	0	0	0	0
13722.58cfa831e4b0c9d6adf6cdd1	0	0	0	0	0	0	0	0	0	0	0	0	0	0	0	0	0	0	0	0	0	0	0	0	0	0	0	0	0	0	0	0	0	0	0	0	0	0	0	0	0	0	0	0	0	0	0	0	0
13722.58cfa832e4b0c9d6adf6d14f	0	0	0	0	0	0	0	0	0	0	0	0	0	0	0	0	0	0	0	0	0	0	0	0	0	0	1	0	0	0	0	0	0	0	0	0	0	0	0	0	0	0	0	0	0	0	0	0	1
13722.58cfa832e4b0c9d6adf6cf02	0	0	2	0	0	0	0	0	0	0	0	0	0	0	0	0	0	0	0	0	0	0	0	0	0	0	0	0	0	0	0	0	0	0	0	0	0	0	0	0	0	0	0	0	0	0	0	0	0
13722.58cfa832e4b0c9d6adf6cf50	2	0	0	0	0	0	0	0	0	0	0	0	0	0	0	0	0	0	0	0	0	0	0	0	0	0	0	0	0	0	0	0	0	0	0	0	0	0	0	0	0	0	0	0	0	0	0	0	0
13722.58cfa832e4b0c9d6adf6d23c	0	0	0	0	0	0	0	0	0	0	0	0	0	0	0	0	0	0	0	0	0	0	0	0	0	0	0	0	0	0	0	0	0	0	0	0	0	0	0	0	0	0	0	0	0	0	0	0	0
13722.58cfa832e4b0c9d6adf6d2c1	2	0	4	0	0	0	0	0	0	0	0	0	0	0	0	0	0	0	0	0	0	0	0	0	0	0	0	0	0	0	0	0	0	0	0	0	0	0	0	0	0	0	0	0	0	0	0	0	0
13722.58cfa832e4b0c9d6adf6d298	0	0	4	0	0	1	0	0	1	0	0	0	0	0	0	0	0	0	0	0	0	0	0	0	0	0	0	0	0	0	0	0	0	0	0	0	0	0	0	0	0	0	0	0	0	0	0	0	1
13722.58cfa832e4b0c9d6adf6d01a	0	0	0	0	0	0	0	0	0	0	0	0	0	0	0	0	0	0	0	0	0	0	0	0	0	0	0	0	0	0	0	0	0	0	0	0	0	0	0	0	0	0	0	0	0	0	0	0	0
13722.58cfa832e4b0c9d6adf6d0ea	2	0	5	0	0	0	0	0	0	0	0	0	0	0	0	0	0	0	0	0	0	0	0	0	0	0	0	0	0	0	0	0	0	0	0	0	0	0	0	0	0	0	0	0	0	0	0	0	0
13722.58cfa832e4b0c9d6adf6d258	0	0	0	0	0	0	0	0	0	0	0	0	0	0	0	0	0	0	0	0	0	0	0	0	0	0	0	0	0	0	0	0	0	0	0	0	0	0	0	0	0	0	0	0	0	0	0	0	0
13722.58cfa832e4b0c9d6adf6d3fc	0	0	2	0	0	0	0	0	0	0	0	0	0	0	0	0	0	0	0	0	0	0	0	0	0	0	0	0	0	0	0	0	0	0	0	0	0	0	0	0	0	0	0	0	0	0	0	0	0
13722.58cfa832e4b0c9d6adf6d155	0	0	3	0	0	0	0	0	0	0	0	0	0	0	0	0	0	0	0	0	0	0	0	0	0	0	0	0	0	0	0	0	0	0	0	0	0	0	0	0	0	0	0	0	0	0	0	0	0
13722.58cfa832e4b0c9d6adf6d25a	0	0	18	16	0	6	0	17997	7	2420	2	1	0	0	0	496	20	2	0	2	0	49	2	146	10	0	0	2	1	49	1060	24	2905	12	3	858	3	5	2	1	15	412	1	0	13	5	16	3	1
13722.58cfa832e4b0c9d6adf6ce1e	0	0	0	0	1	0	0	0	0	0	0	0	0	0	0	0	0	0	0	0	0	0	0	0	0	0	0	0	0	0	0	0	0	0	0	0	0	0	0	0	0	0	0	0	0	0	0	0	0
13722.58cfa832e4b0c9d6adf6cef7	0	0	0	0	0	0	0	0	0	0	0	0	0	0	0	0	0	0	0	0	0	0	0	0	0	0	0	0	0	0	0	0	5	0	0	31	0	0	0	0	0	0	0	0	0	0	0	0	0
13722.58cfa832e4b0c9d6adf6d244	0	0	0	0	0	0	0	0	0	0	0	0	0	0	0	0	0	0	0	0	0	0	0	0	0	0	0	0	0	0	0	0	0	0	0	0	0	0	0	0	0	0	0	0	0	0	0	0	0
13722.58cfa832e4b0c9d6adf6cfec	0	0	2	0	0	0	0	0	0	0	0	0	0	0	0	0	0	0	0	0	0	0	0	0	0	0	0	0	0	0	0	0	0	0	0	0	0	0	0	0	0	0	0	0	0	0	0	0	0
13722.58cfa832e4b0c9d6adf6d184	0	0	2	0	0	0	1	0	0	0	0	0	0	0	0	0	0	0	0	0	0	0	0	0	0	0	0	0	0	0	0	0	0	0	0	0	0	0	0	0	0	0	0	0	0	0	0	0	2
13722.58cfa832e4b0c9d6adf6d63e	0	0	0	0	0	0	0	0	0	0	0	0	0	0	0	0	0	0	0	0	0	0	0	0	0	0	0	0	0	0	0	0	0	0	0	0	0	0	0	0	0	0	0	0	0	0	0	0	0
13722.58cfa832e4b0c9d6adf6d3f4	0	0	0	0	0	0	0	0	0	0	0	0	0	0	0	0	0	0	0	0	0	0	0	0	0	0	0	0	0	0	0	0	0	0	0	0	0	0	0	0	0	0	0	0	0	0	0	0	0
13722.58cfa832e4b0c9d6adf6d010	0	0	2	0	1	0	0	0	0	0	0	0	0	0	0	0	0	0	0	0	0	0	0	0	0	0	0	0	0	0	0	0	0	0	0	0	0	0	0	0	0	0	0	0	0	0	0	0	0
13722.58cfa832e4b0c9d6adf6cf44	0	0	3	0	0	0	0	0	0	0	0	0	0	0	0	0	0	0	0	0	0	0	0	0	0	0	0	0	0	0	0	0	0	0	0	0	0	0	0	0	0	0	0	0	0	0	0	0	0
13722.58cfa832e4b0c9d6adf6d648	0	0	1	0	0	0	0	0	0	0	0	0	0	0	0	0	0	0	0	0	0	0	0	0	0	0	0	0	0	0	0	0	0	0	0	0	0	0	0	0	0	0	0	0	0	0	0	0	1
13722.58cfa832e4b0c9d6adf6d4e9	0	0	0	0	0	0	0	0	0	0	0	0	0	0	0	0	0	0	0	0	0	0	0	0	0	0	0	0	0	0	0	0	0	0	0	0	0	0	0	0	0	0	0	0	0	0	0	0	0
13722.58cfa832e4b0c9d6adf6d148	0	0	0	0	0	0	0	0	0	0	0	0	0	0	0	0	0	0	0	0	0	0	0	0	0	0	0	0	0	0	0	0	0	0	0	0	0	0	0	0	0	0	0	0	0	0	0	0	0
13722.58cfa832e4b0c9d6adf6d009	0	0	0	0	0	0	0	0	0	0	0	0	0	0	0	0	0	0	0	0	0	0	0	0	0	0	0	0	0	0	0	0	0	0	0	0	0	0	0	0	0	0	0	0	0	0	0	0	0
13722.58cfa832e4b0c9d6adf6d086	2	0	0	0	0	0	0	0	0	0	0	0	0	0	0	0	0	0	0	0	0	0	0	0	0	0	0	0	0	0	0	0	0	0	0	0	0	0	0	0	0	0	0	0	0	0	0	0	0
13722.58cfa832e4b0c9d6adf6cf97	0	0	0	0	0	0	0	0	0	0	0	0	0	0	0	0	0	0	0	0	0	0	0	0	0	0	0	0	0	0	0	0	0	0	0	0	0	0	0	0	0	0	0	0	0	0	0	0	0
13722.58cfa832e4b0c9d6adf6d422	0	0	2	0	0	0	0	0	0	0	0	0	0	0	0	0	0	0	0	0	0	0	0	0	0	0	0	0	0	0	0	0	0	0	0	0	0	0	0	0	0	0	0	0	0	0	0	0	0
13722.58cfa832e4b0c9d6adf6d262	0	0	0	0	0	0	0	0	0	0	0	0	0	0	0	0	0	0	0	0	0	0	0	0	0	0	0	0	0	0	0	0	0	0	0	0	0	0	0	0	0	0	0	0	0	0	0	0	0
13722.58cfa832e4b0c9d6adf6cf72	0	0	0	0	0	0	0	0	0	0	0	0	0	0	0	0	0	0	0	0	0	0	0	0	0	0	0	0	0	0	0	0	0	0	0	0	0	0	0	0	0	0	0	0	0	0	0	0	0
13722.58cfa832e4b0c9d6adf6d4da	0	0	0	0	0	0	0	0	0	0	0	0	0	0	0	0	0	0	0	0	0	0	0	0	0	0	0	0	0	0	0	0	0	0	0	0	0	0	0	0	0	0	0	0	0	0	0	0	0
13722.58cfa831e4b0c9d6adf6c956	8	0	23	1	0	1	0	0	1	0	0	0	0	0	0	0	0	0	0	2	1	0	0	1	0	0	0	0	1	0	2	1	0	0	1	2	0	0	0	0	0	0	0	0	0	0	0	0	2
13722.58cfa832e4b0c9d6adf6d478	0	0	0	0	0	0	0	0	0	0	0	0	0	0	0	0	0	0	0	0	0	0	0	0	0	0	0	0	0	0	0	0	0	0	0	0	0	0	0	0	0	0	0	0	0	0	0	0	0
13722.58cfa832e4b0c9d6adf6d040	0	0	0	0	0	0	0	0	0	0	0	0	0	0	0	0	0	0	0	0	0	0	0	0	0	0	0	0	0	0	0	0	0	0	0	0	0	0	0	0	0	0	0	0	0	0	0	0	0
13722.58cfa832e4b0c9d6adf6d370	0	0	0	0	0	0	0	0	0	0	0	0	0	0	0	0	0	0	0	0	0	0	0	0	0	0	0	0	0	0	1	0	0	0	0	0	0	0	0	0	0	0	0	0	0	0	0	0	0
13722.58cfa832e4b0c9d6adf6d186	0	0	0	0	0	0	0	0	0	0	0	0	0	0	0	0	0	0	0	0	0	0	0	0	0	0	0	0	0	0	0	0	0	0	0	0	0	0	0	0	0	0	0	0	0	0	0	0	0
13722.58cfa832e4b0c9d6adf6cff5	0	0	4	0	0	0	0	0	0	0	0	0	0	0	0	0	0	0	0	0	0	0	0	0	0	0	0	0	0	0	0	0	0	0	0	0	0	0	0	0	0	0	0	0	0	0	0	0	0
13722.58cfa831e4b0c9d6adf6cda6	3	0	8	0	0	0	0	0	0	0	0	0	0	0	0	0	0	0	0	2	0	0	0	0	0	0	0	0	1	0	0	0	0	0	0	0	0	0	0	0	0	0	0	0	0	0	0	0	0
13722.58cfa832e4b0c9d6adf6d40a	0	0	0	0	0	0	0	0	0	0	0	0	0	0	0	0	0	0	0	0	0	0	0	0	0	0	0	0	0	0	0	0	0	0	0	0	0	0	0	0	0	0	0	0	0	0	0	0	0
13722.58cfa832e4b0c9d6adf6d44e	0	0	0	0	0	0	0	0	0	0	0	0	0	0	0	0	0	0	0	0	0	0	0	0	0	0	0	0	0	0	0	0	0	0	0	0	0	0	0	0	0	0	0	0	0	0	0	0	0
13722.58cfa830e4b0c9d6adf6bbbc	0	0	0	0	0	0	0	0	0	0	0	0	0	0	0	0	0	0	0	0	0	0	0	0	0	0	0	0	0	0	0	0	0	0	0	0	0	0	0	0	0	0	0	0	0	0	0	0	0
13722.58cfa82fe4b0c9d6adf6b9ea	2	0	0	0	0	0	0	0	0	0	0	0	0	0	0	0	0	0	0	0	0	0	0	0	0	0	0	0	0	0	0	0	0	0	0	0	0	0	0	0	0	0	0	0	0	0	0	0	0
13722.58cfa830e4b0c9d6adf6bbb6	1	0	2	0	0	0	0	0	0	0	0	0	0	0	0	0	0	0	0	0	0	0	0	0	0	0	0	0	0	0	0	0	0	0	0	0	0	0	0	0	0	0	0	0	0	0	0	0	0
13722.58cfa830e4b0c9d6adf6bf5c	0	0	0	0	0	0	0	0	0	0	0	0	0	0	0	0	0	0	0	0	0	0	0	0	0	0	0	0	0	0	0	0	0	0	0	0	0	0	0	0	0	0	0	0	0	0	0	0	0
13722.58cfa830e4b0c9d6adf6c254	0	0	0	0	0	0	0	0	0	0	0	0	0	0	0	0	0	0	0	0	0	0	0	0	0	0	0	0	0	0	0	0	0	0	0	0	0	0	0	0	0	0	0	0	0	0	0	0	0
13722.58cfa830e4b0c9d6adf6c218	0	0	0	0	9	0	0	0	0	0	0	0	0	0	0	0	0	0	0	0	0	0	0	0	0	0	0	0	0	0	0	0	0	0	0	0	0	0	0	0	0	0	0	0	0	0	0	0	0
13722.58cfa830e4b0c9d6adf6c2e6	0	0	0	0	0	0	0	0	0	0	0	0	0	0	0	0	0	0	0	0	0	0	0	0	0	0	0	0	0	0	0	0	0	0	0	0	0	0	0	0	0	0	0	0	0	0	0	0	0
13722.58cfa830e4b0c9d6adf6be6c	2	0	0	0	0	0	0	0	0	0	0	0	0	1	0	0	0	0	0	0	0	0	0	0	0	0	0	0	0	0	0	0	0	0	0	0	0	0	0	0	0	0	0	0	0	0	0	0	0
13722.58cfa830e4b0c9d6adf6c228	0	0	0	0	68	0	0	0	0	0	0	0	0	0	0	0	0	0	0	0	0	0	0	0	0	0	0	0	0	0	0	0	0	0	0	0	0	0	0	0	0	0	0	0	0	0	0	0	0
13722.58cfa830e4b0c9d6adf6be82	4	0	4	4	0	1	1	0	1	1	0	0	0	0	0	0	0	0	0	2	0	0	0	0	0	0	0	0	1	0	0	0	2	0	0	0	0	0	0	0	0	0	0	0	0	0	0	0	1
13722.58cfa831e4b0c9d6adf6c420	0	0	0	1	2	1	0	0	2	0	0	0	0	0	0	0	0	0	0	0	0	0	0	0	0	0	0	0	0	0	0	0	0	0	0	0	0	0	0	0	0	0	0	0	0	0	0	0	0
13722.58cfa830e4b0c9d6adf6be7a	0	0	28	0	1	0	0	0	0	1	0	0	0	0	0	0	0	0	0	1	0	0	0	0	0	0	0	0	0	0	0	0	0	1	1	0	0	1	0	0	0	0	0	0	0	0	0	0	0
13722.58cfa831e4b0c9d6adf6c39e	0	0	2	0	0	0	0	0	0	0	0	0	0	0	0	0	0	0	0	0	0	0	0	0	0	0	0	0	0	0	0	0	0	0	0	0	0	0	0	0	0	0	0	0	0	0	0	0	0
13722.58cfa830e4b0c9d6adf6bdcc	0	0	2	0	0	0	0	0	0	0	0	0	0	0	0	0	0	0	0	0	0	0	0	0	0	0	0	0	0	0	0	0	0	0	0	0	0	0	0	0	0	0	0	0	0	0	0	0	0
13722.58cfa830e4b0c9d6adf6be41	0	0	7	134	0	76	0	0	83	0	0	0	0	0	0	0	0	0	0	0	0	0	0	0	0	0	0	0	21	0	0	0	0	0	0	0	0	0	0	0	0	0	0	0	0	1	0	0	1
13722.58cfa831e4b0c9d6adf6c38c	0	0	4	0	0	0	0	0	0	0	0	0	0	1	0	0	0	0	0	0	0	0	0	0	0	0	0	0	0	0	0	0	0	0	1	0	0	0	0	0	0	0	0	0	0	0	0	0	0
13722.58cfa830e4b0c9d6adf6be5a	0	0	0	0	0	0	0	0	0	0	0	0	0	0	0	0	0	0	0	0	0	0	0	0	0	0	0	0	0	0	0	0	0	0	0	0	0	0	0	0	0	0	0	0	0	0	0	0	0
13722.58cfa831e4b0c9d6adf6c4c0	1	0	0	5	2	3	0	0	5	0	0	0	0	0	2	0	0	0	0	0	0	0	0	0	0	0	0	0	1	0	1	0	1	0	0	0	0	0	0	0	0	0	0	0	0	0	0	0	0
13722.58cfa831e4b0c9d6adf6c4b2	0	0	2	0	0	0	0	0	0	0	0	0	0	0	0	0	0	0	0	0	1	0	0	0	0	0	0	0	0	0	0	0	0	0	0	0	0	0	0	0	0	0	0	0	0	0	0	0	0
13722.58cfa831e4b0c9d6adf6c648	0	0	2	1	0	1	0	0	1	0	0	0	0	0	0	0	0	0	0	0	1	0	0	0	0	0	0	0	0	0	0	0	0	0	0	0	0	0	0	0	0	0	0	0	0	0	0	0	0
13722.58cfa831e4b0c9d6adf6c6fc	2	0	2	0	0	0	0	0	0	0	0	0	0	2	0	0	0	0	0	0	0	0	0	0	0	0	1	0	0	0	28	0	0	2	11	0	0	0	0	0	0	0	0	0	0	0	0	0	0
13722.58cfa831e4b0c9d6adf6c76c	0	0	5	0	0	0	0	9	0	0	0	0	0	0	0	1	0	0	0	0	0	0	0	1	0	0	1	7	0	0	3	0	5	0	0	541	0	0	0	0	0	7	0	0	0	0	0	0	0
13722.58cfa831e4b0c9d6adf6c5e5	6	0	38	5	0	1	0	0	2	1	0	0	0	0	0	0	0	0	0	2	1	0	0	0	0	0	1	0	2	0	0	0	0	2	1	2	0	0	0	0	0	0	0	0	0	0	0	0	1
13722.58cfa831e4b0c9d6adf6c650	3	0	0	0	0	0	0	0	0	0	0	0	0	0	0	0	0	0	0	0	0	1	0	0	0	0	0	0	0	0	0	0	0	0	0	0	0	0	0	0	0	0	0	0	0	0	0	0	0
13722.58cfa831e4b0c9d6adf6c5a8	2	0	8	0	0	0	0	2	0	0	0	0	0	0	0	0	0	0	0	0	0	0	0	0	0	0	0	0	0	0	0	0	0	0	0	0	0	0	0	0	0	0	0	0	0	0	0	0	0
13722.58cfa831e4b0c9d6adf6c32b	4	0	8	0	0	1	0	0	0	0	0	0	0	0	0	0	0	0	0	0	0	0	0	0	0	0	0	0	0	0	0	0	0	0	0	0	0	0	0	0	0	0	0	0	0	0	0	0	0
13722.58cfa831e4b0c9d6adf6c616	2	0	4	0	2	0	0	0	0	1	0	0	0	0	0	0	0	0	0	0	0	0	0	0	0	0	0	0	0	0	2	0	0	2	0	1	0	0	0	0	0	0	0	0	0	0	0	0	0
13722.58cfa831e4b0c9d6adf6c35c	0	0	0	0	0	0	0	0	0	0	0	0	0	0	0	0	0	0	0	0	0	0	0	0	0	0	0	0	0	0	0	0	0	0	0	0	0	0	0	0	0	0	0	0	0	0	0	0	1
13722.58cfa831e4b0c9d6adf6c33e	9	0	0	0	0	0	0	0	0	0	0	0	0	0	2	0	0	0	0	0	0	0	0	0	2	0	0	0	0	0	2	0	6	0	0	5	0	0	0	0	0	1	0	0	0	0	0	0	0
13722.58cfa831e4b0c9d6adf6c680	3	0	0	0	0	0	0	0	0	0	0	0	0	0	0	0	0	0	0	0	0	1	0	0	0	0	0	0	0	0	0	0	0	0	0	0	0	0	0	0	0	0	0	0	0	0	0	0	0
13722.58cfa831e4b0c9d6adf6c342	0	0	2	19	0	13	0	0	16	2	0	0	2	0	0	0	0	0	0	0	0	0	0	8	0	0	12	0	7	0	8	0	0	1	6	0	0	0	0	0	0	0	0	0	0	0	0	0	0
13722.58cfa831e4b0c9d6adf6c33c	0	0	2	19	0	13	0	0	16	2	0	0	2	0	0	0	0	0	0	0	0	0	0	8	0	0	12	0	7	0	8	0	0	1	6	0	0	0	0	0	0	0	0	0	0	0	0	0	0
13722.58cfa831e4b0c9d6adf6c32f	9	0	0	0	0	0	0	0	0	0	0	0	0	0	2	0	0	0	0	0	0	0	0	0	2	0	0	0	0	0	2	0	6	0	0	5	0	0	0	0	0	1	0	0	0	0	0	0	0
13722.58cfa831e4b0c9d6adf6c596	0	0	0	0	0	0	0	0	0	0	0	0	0	0	0	0	0	0	0	0	0	0	0	0	0	0	0	0	0	0	0	0	0	0	0	0	0	0	0	0	0	0	0	0	0	0	0	0	0
13722.58cfa831e4b0c9d6adf6c6e6	0	0	1	0	0	0	0	0	0	0	0	0	0	0	0	0	0	0	0	0	0	0	0	0	0	0	0	0	0	0	0	0	0	0	2	0	0	0	0	0	0	0	0	0	0	0	0	0	0
13722.58cfa831e4b0c9d6adf6c902	0	0	1	0	0	0	0	0	0	0	0	0	0	0	0	0	0	0	0	0	0	0	0	0	0	0	0	0	0	0	0	0	0	0	0	0	0	0	0	0	0	0	0	0	0	0	0	0	0
13722.58cfa831e4b0c9d6adf6c8a6	0	0	2	0	0	0	0	0	0	0	0	0	0	0	0	0	0	0	0	0	0	0	0	0	0	0	0	0	0	0	0	0	0	0	0	0	0	0	0	0	0	0	0	0	0	0	0	0	0
13722.58cfa831e4b0c9d6adf6c737	2	0	0	0	21	0	0	0	0	2	0	0	0	0	1	0	0	0	1	0	0	0	0	0	1	0	1	0	0	0	1	0	0	2	1	1	0	0	0	0	0	0	0	0	0	0	0	0	0
13722.58cfa831e4b0c9d6adf6c7fb	0	0	0	0	0	0	0	0	0	9	0	0	0	0	14	0	0	0	0	0	0	0	0	0	0	0	6	0	0	0	10	0	2	3	1	1	0	0	0	0	0	0	0	0	0	0	0	0	0
13722.58cfa831e4b0c9d6adf6c91b	2	0	0	82	0	40	0	0	47	0	0	0	0	0	0	1	0	0	0	0	0	0	0	0	0	0	0	0	12	0	0	0	0	0	0	0	0	0	0	0	0	0	0	0	0	0	0	0	0
13722.58cfa831e4b0c9d6adf6c76e	20	0	9	2	0	1	1	0	2	2	0	0	0	0	0	0	0	0	0	0	0	0	0	1	0	0	0	0	0	0	1	0	0	2	5	10	0	0	0	0	0	1	0	0	0	0	0	0	2
13722.58cfa831e4b0c9d6adf6c908	2	0	6	113	0	59	0	0	71	0	0	0	0	0	0	0	0	0	0	1	0	0	0	0	0	0	0	0	16	0	1	0	0	0	1	0	0	0	0	0	0	0	0	0	0	0	0	0	1
13722.58cfa831e4b0c9d6adf6c720	0	0	4	0	0	0	0	2	0	6	0	0	0	0	0	0	0	0	0	0	0	0	0	1	0	0	1	0	0	0	15	0	0	1	1	3	0	0	0	0	0	0	0	0	0	0	0	0	0
13722.58cfa831e4b0c9d6adf6c889	4	4	0	1	0	0	0	1	0	0	0	0	0	0	12	0	0	0	0	0	0	0	0	0	0	0	0	1	0	0	0	0	0	0	0	0	0	0	0	0	0	3	0	0	0	0	0	0	0
13722.58cfa831e4b0c9d6adf6c910	4	0	0	0	0	0	0	0	0	0	0	0	0	0	0	0	0	0	0	0	0	0	0	0	0	0	0	0	0	0	0	0	0	0	0	0	0	0	0	0	0	0	0	0	0	0	0	0	0
13722.58cfa831e4b0c9d6adf6c90c	0	0	0	0	0	0	0	0	0	0	0	0	0	0	0	0	0	0	0	0	0	0	0	0	0	0	0	0	0	0	0	0	0	0	0	0	0	0	0	0	0	0	0	0	0	0	0	0	0
13722.58cfa831e4b0c9d6adf6c936	0	0	0	0	0	0	0	0	0	0	0	0	0	0	0	0	0	0	0	0	0	0	0	0	0	0	0	0	0	0	0	0	0	0	0	0	0	0	0	0	0	0	0	0	0	0	0	0	0
13722.58cfa831e4b0c9d6adf6c7d4	2	0	2	0	0	0	0	0	1	0	0	0	0	0	0	0	0	0	0	0	0	0	0	0	0	0	0	0	0	0	0	0	0	0	0	0	0	0	0	0	0	0	0	0	0	0	0	0	0
13722.58cfa831e4b0c9d6adf6cae8	1	0	2	0	0	0	0	0	0	1	0	0	0	0	0	0	0	0	0	0	0	0	0	0	0	0	0	0	0	0	6	0	0	0	1	0	0	0	0	0	0	0	0	0	0	0	0	0	2
13722.58cfa831e4b0c9d6adf6c90d	0	0	2	13	0	8	0	0	12	0	0	0	0	0	0	0	0	0	0	0	0	0	0	0	0	0	0	0	3	0	0	0	0	0	0	0	0	0	0	0	0	0	0	0	0	0	0	0	0
13722.58cfa831e4b0c9d6adf6c912	0	0	2	0	0	0	0	0	0	0	0	0	0	0	0	0	0	0	0	0	0	0	0	0	0	0	0	0	0	0	0	0	0	0	0	0	0	0	0	0	0	0	0	0	0	0	0	0	0
13722.58cfa831e4b0c9d6adf6cafc	0	0	2	0	0	0	0	0	0	0	0	0	0	0	0	0	0	0	0	0	0	0	0	0	0	0	0	0	0	0	0	0	0	0	0	0	0	0	0	0	0	0	0	0	0	0	0	0	0
13722.58cfa831e4b0c9d6adf6cbab	0	0	0	0	0	0	0	0	0	0	0	0	0	0	0	0	0	0	0	0	0	0	0	0	0	0	0	0	0	0	0	0	0	0	0	0	0	0	0	0	0	0	0	0	0	0	0	0	0
13722.58cfa831e4b0c9d6adf6cb0e	0	0	2	0	0	0	0	0	0	0	0	0	0	0	0	0	329	0	0	0	0	0	0	0	0	0	124	0	0	0	0	1	1	0	0	0	0	0	0	0	0	0	0	0	0	0	0	0	0
13722.58cfa832e4b0c9d6adf6ce06	0	4	1	2	0	2	0	0	2	0	0	0	0	0	0	0	0	0	0	0	0	0	0	0	0	0	0	0	0	0	2	0	0	0	1	0	0	0	0	0	0	0	0	0	0	0	0	0	1
13722.58cfa831e4b0c9d6adf6cc68	0	0	0	0	0	0	0	0	0	2	0	0	0	0	0	2	0	0	0	0	0	0	0	0	0	1	0	0	0	0	2	18	75	0	0	0	3	0	1	0	0	1	0	9	0	0	0	0	0
13722.58cfa831e4b0c9d6adf6cc5c	2	0	0	0	0	0	0	0	0	0	0	0	0	0	0	0	0	0	0	0	0	0	0	0	0	0	0	0	0	0	0	0	0	0	0	0	0	0	0	0	0	0	0	0	0	0	0	0	0
13722.58cfa831e4b0c9d6adf6ccca	15	0	6	2	0	1	0	0	3	0	0	0	0	0	0	0	0	0	0	0	0	0	0	0	0	0	0	0	0	0	0	0	0	0	0	0	0	0	0	0	0	0	0	0	0	0	0	0	0
13722.58cfa831e4b0c9d6adf6cc40	0	0	4	0	0	0	0	0	0	0	0	0	0	0	0	0	0	0	0	0	0	0	0	0	2	0	0	0	0	0	0	0	0	0	0	0	0	0	0	0	0	0	0	0	0	0	0	0	1
13722.58cfa832e4b0c9d6adf6ced3	0	0	1	0	0	0	0	0	0	0	0	0	0	0	0	0	0	0	0	0	0	0	0	0	0	0	0	0	0	0	0	0	0	0	0	0	0	0	0	0	0	0	0	0	0	0	0	0	0
13722.58cfa831e4b0c9d6adf6ca33	0	0	12	57	0	35	0	0	41	0	0	0	0	0	0	0	0	0	0	0	0	0	0	0	0	0	0	0	8	0	0	0	0	0	0	0	0	1	0	0	0	0	0	0	0	0	0	0	0
13722.58cfa831e4b0c9d6adf6cd7c	2	0	0	0	0	0	0	0	0	0	0	0	0	0	0	0	0	0	0	0	0	0	0	0	0	0	0	0	0	0	0	0	0	0	0	0	0	0	0	0	0	0	0	0	0	0	0	0	0
13722.58cfa832e4b0c9d6adf6ced1	0	0	4	0	0	0	0	0	0	0	0	0	0	0	0	0	0	0	0	0	0	0	0	0	0	0	0	0	0	0	0	0	0	0	0	0	0	0	0	0	0	0	0	0	0	0	0	0	0
13722.58cfa831e4b0c9d6adf6cbba	0	0	6	0	0	0	0	0	0	0	0	0	0	0	0	0	0	0	0	0	0	0	0	0	0	0	0	0	0	0	0	0	0	0	0	0	0	0	0	0	0	0	0	0	0	0	0	0	0
13722.58cfa832e4b0c9d6adf6ce02	0	0	0	0	0	0	0	0	0	0	0	0	0	0	0	0	0	0	0	0	0	0	0	0	0	0	0	0	0	0	0	0	0	0	0	0	0	0	0	0	0	0	0	0	0	0	0	0	0
13722.58cfa831e4b0c9d6adf6cba4	0	0	0	0	0	0	0	0	0	0	0	0	0	0	0	0	0	0	0	0	0	0	0	0	0	0	0	0	0	0	0	0	0	0	0	0	0	0	0	0	0	0	0	0	0	0	0	0	2
13722.58cfa831e4b0c9d6adf6cba2	0	0	0	0	0	0	0	0	0	0	0	0	0	0	0	0	0	0	0	0	0	0	0	0	0	0	0	0	0	0	0	0	0	0	0	0	0	0	0	0	0	0	0	0	0	0	0	0	1
13722.58cfa831e4b0c9d6adf6c558	1	0	2	0	0	0	0	0	0	65	0	0	0	0	0	0	0	0	0	0	0	0	0	11	0	0	0	0	0	0	1	0	0	0	0	3	0	0	0	0	0	3	0	0	0	0	0	0	0
13722.58cfa830e4b0c9d6adf6bfd2	0	0	16	0	0	0	0	0	0	0	0	0	0	0	0	0	0	0	0	1	0	0	0	0	0	0	0	0	0	0	0	0	0	1	0	0	0	0	0	0	0	0	0	0	0	0	0	0	0
13722.58cfa830e4b0c9d6adf6c054	4	0	16	2	0	1	1	0	1	0	0	0	0	0	0	0	0	0	0	0	0	0	0	1	0	0	1	0	0	0	0	0	0	1	1	0	0	0	0	0	0	0	0	0	0	0	0	0	1
13722.58cfa830e4b0c9d6adf6bddc	0	0	8	0	0	0	0	0	0	0	0	0	0	0	0	0	0	0	0	0	0	0	0	0	0	0	1	0	0	0	0	0	0	1	0	0	0	0	0	0	0	0	0	0	0	0	0	0	0
13722.58cfa830e4b0c9d6adf6becb	0	0	0	0	0	0	0	0	0	0	0	0	0	0	0	0	0	0	0	0	0	0	0	0	0	0	0	0	0	0	0	0	0	0	0	0	0	0	0	0	0	0	0	0	0	0	0	0	0
13722.58cfa82fe4b0c9d6adf6b8de	0	0	0	0	0	0	0	0	0	0	0	0	0	0	0	0	0	0	0	0	0	0	0	0	0	0	0	0	0	0	0	0	0	0	0	0	0	0	0	0	0	0	0	0	0	0	0	0	0
13722.58cfa82fe4b0c9d6adf6b885	2	0	0	0	0	0	0	0	0	0	0	0	0	0	0	0	0	0	0	0	0	0	0	0	0	0	0	0	0	0	0	0	0	0	0	0	0	0	0	0	0	0	0	0	0	0	0	0	0
13722.58cfa830e4b0c9d6adf6c112	0	0	0	0	0	0	0	0	0	0	0	0	0	0	0	0	0	0	0	0	0	0	0	1	0	0	0	0	0	0	0	0	0	0	0	0	0	0	0	0	0	0	0	0	0	0	0	0	1
13722.58cfa830e4b0c9d6adf6ba9b	0	0	0	0	0	0	0	0	0	0	0	0	0	0	0	0	0	0	0	0	0	0	0	0	0	0	0	0	0	0	0	0	0	0	0	1	0	0	0	0	0	0	0	0	0	0	0	0	0
13722.58cfa82fe4b0c9d6adf6ba48	1	0	2	0	0	0	0	0	0	0	0	0	0	0	0	0	0	0	0	0	0	0	0	0	0	0	0	0	0	0	0	0	0	0	0	0	0	0	0	0	0	0	0	0	0	0	0	0	0
13722.58cfa830e4b0c9d6adf6c210	4	0	8	1	0	1	1	0	0	0	0	0	0	0	0	0	0	0	0	0	0	0	0	0	0	0	0	0	0	0	0	0	0	0	0	0	0	0	0	0	0	0	0	0	0	0	0	0	1
13722.58cfa82fe4b0c9d6adf6b861	0	0	3	0	0	0	0	0	0	0	0	0	0	0	0	0	0	0	0	0	0	0	0	0	0	0	0	0	0	0	0	0	0	0	0	0	0	0	0	0	0	0	0	0	0	0	0	0	0
13722.58cfa830e4b0c9d6adf6c1a4	0	0	3	0	0	0	0	0	0	0	0	0	0	0	0	0	0	0	0	0	0	0	0	0	0	0	0	0	0	0	0	0	0	0	0	0	0	0	0	0	0	0	0	0	0	0	0	0	0
13722.58cfa830e4b0c9d6adf6c193	0	0	6	0	0	0	0	0	0	0	0	0	0	0	0	0	0	0	0	0	0	0	0	0	0	0	0	0	0	0	0	0	0	0	0	1	0	0	0	0	0	0	0	0	1	0	0	0	0
13722.58cfa830e4b0c9d6adf6bc86	2	0	0	0	0	0	0	0	0	0	0	0	0	0	0	0	0	0	0	0	0	0	0	0	0	0	0	0	0	0	0	0	0	0	0	0	0	0	0	0	0	0	0	0	0	0	0	0	0
13722.58cfa82fe4b0c9d6adf6b942	0	0	1	1	0	1	0	0	0	0	0	0	0	0	0	0	0	0	0	0	0	0	0	0	0	0	0	0	0	0	0	0	0	0	0	0	0	0	0	0	0	0	1	0	0	0	0	0	0
13722.58cfa832e4b0c9d6adf6cea2	0	0	0	0	0	0	0	0	0	0	0	0	0	0	0	0	0	0	0	0	0	0	0	0	0	0	0	0	0	0	0	0	0	0	0	0	0	0	0	0	0	0	0	0	0	0	0	0	0
13722.58cfa832e4b0c9d6adf6cf07	0	0	11	0	1	0	0	0	0	0	0	0	0	0	0	0	0	0	0	0	0	0	0	0	0	0	0	0	0	0	0	0	0	0	0	0	0	0	0	0	0	0	0	0	0	0	0	0	2
13722.58cfa832e4b0c9d6adf6d545	0	0	0	0	0	0	0	0	0	0	0	0	0	0	0	0	0	0	0	0	0	0	0	0	0	0	2	0	0	0	6	0	0	10	2	9	0	2	0	0	0	0	0	0	0	0	0	0	0
13722.58cfa832e4b0c9d6adf6d1a2	0	0	4	0	27	0	0	0	0	0	0	0	0	0	0	0	0	0	0	0	0	0	0	0	0	0	0	0	0	0	0	0	0	0	0	0	0	0	0	0	0	0	0	0	0	0	0	0	0
13722.58cfa832e4b0c9d6adf6d06e	0	0	0	1	0	0	0	0	1	0	1	0	0	0	0	0	0	0	0	0	0	0	0	0	0	0	0	1	0	0	0	0	0	1	2	0	0	0	0	0	0	0	0	0	0	0	0	0	0
13722.58cfa832e4b0c9d6adf6d0d2	0	0	0	0	0	0	0	0	0	0	0	0	0	0	0	0	0	0	0	0	0	0	0	0	0	0	1	0	0	0	31	0	4	4	2	1	0	0	0	0	0	1	0	0	0	0	0	0	0
13722.58cfa832e4b0c9d6adf6d35e	0	0	0	0	0	0	0	0	0	0	0	0	0	0	0	0	0	0	0	0	0	0	0	0	1	0	3	0	0	0	40	0	0	16	7	4	0	0	0	0	0	0	0	0	0	0	0	0	0
13722.58cfa832e4b0c9d6adf6d3b6	0	0	0	0	0	0	0	0	0	0	0	0	0	0	0	0	0	0	0	0	0	0	0	0	0	0	0	0	0	0	0	0	0	0	0	0	0	0	0	0	0	0	0	0	0	0	0	0	0
13722.58cfa832e4b0c9d6adf6d058	0	0	0	0	0	0	0	14	0	0	0	0	0	0	0	0	0	0	0	0	0	0	0	0	0	0	0	0	0	0	0	0	17	0	0	5	0	0	0	0	0	3	0	0	0	0	0	0	0
13722.58cfa832e4b0c9d6adf6d210	0	0	0	7	0	4	0	0	5	0	0	0	0	0	0	0	0	0	0	0	0	0	0	0	0	0	0	0	1	0	0	0	0	0	0	0	0	0	0	0	0	0	0	0	0	0	0	0	0
13722.58cfa832e4b0c9d6adf6d25c	0	0	0	0	0	0	0	0	0	0	12	0	0	0	0	0	0	0	0	0	0	100	0	0	0	1	0	0	0	0	0	0	0	0	0	1	0	0	0	1	1	0	1	0	1	0	0	0	0
13722.58cfa832e4b0c9d6adf6d51a	2	0	0	0	0	0	0	0	0	0	0	0	0	1	0	0	0	0	0	0	0	0	0	4	0	0	1	0	0	0	2	0	0	4	1	0	0	0	0	0	0	0	0	0	0	0	0	0	0
13722.58cfa832e4b0c9d6adf6d48c	0	0	0	0	0	0	0	0	0	0	0	0	0	0	0	0	0	0	0	0	0	0	0	0	0	0	0	0	0	0	1	0	0	0	0	0	0	0	0	0	0	0	0	0	0	0	0	0	0
13722.58cfa831e4b0c9d6adf6cd84	0	0	4	10	0	7	0	0	7	0	0	0	0	0	0	0	0	0	0	0	0	0	0	0	0	0	0	0	3	0	0	0	0	0	0	0	0	0	0	0	0	0	0	0	0	0	0	0	1
13722.58cfa832e4b0c9d6adf6ce60	0	0	8	0	0	0	0	0	0	0	0	0	0	0	0	0	0	0	0	0	0	0	0	0	0	0	0	0	0	0	0	0	0	0	0	0	0	0	0	0	0	0	0	0	0	0	0	0	0
13722.58cfa832e4b0c9d6adf6d602	0	0	2	0	0	0	0	0	0	0	0	0	0	0	0	0	0	0	0	0	0	0	0	0	0	0	0	0	0	0	5	0	0	3	2	0	0	0	0	0	0	0	0	0	0	0	0	0	0
13722.58cfa82fe4b0c9d6adf6b6c4	0	0	2	3	0	1	0	0	1	0	0	0	0	0	0	0	0	0	0	0	0	0	0	0	0	0	0	0	0	0	0	0	0	0	0	0	0	0	0	0	0	0	0	0	0	0	0	0	0
13722.58cfa82fe4b0c9d6adf6b701	0	0	5	2	0	1	0	0	2	0	0	0	0	0	0	0	0	0	0	0	0	0	0	0	0	0	0	0	1	0	1	0	0	0	0	0	0	0	0	0	0	0	0	0	0	0	0	0	1
13722.58cfa82ee4b0c9d6adf6b092	0	0	3	10	1	3	0	0	3	0	0	0	0	0	0	0	0	0	0	0	0	0	0	0	0	0	0	0	1	0	0	0	0	0	0	0	0	0	0	0	0	0	0	0	0	0	0	0	1
13722.58cfa82fe4b0c9d6adf6b697	6	0	3	1	0	1	0	0	1	0	0	0	0	0	0	0	0	0	0	0	0	0	0	0	0	0	0	0	0	0	0	0	0	0	0	0	0	0	0	0	0	0	0	0	0	0	0	0	1
13722.58cfa82fe4b0c9d6adf6ba08	2	0	21	3	0	0	1	0	1	0	0	0	0	0	0	0	0	0	0	2	0	0	0	0	0	0	0	0	0	0	0	0	0	0	0	1	0	0	0	0	0	0	0	0	0	0	0	0	4
13722.58cfa82fe4b0c9d6adf6b904	0	0	9	0	0	0	1	0	0	0	0	0	0	0	0	0	0	0	0	0	0	0	0	0	0	0	0	0	0	0	0	0	0	0	0	0	0	0	0	0	0	0	0	0	0	0	0	0	0
13722.58cfa82fe4b0c9d6adf6b62e	0	0	8	9	0	3	1	0	5	0	0	0	0	0	0	0	0	0	0	0	0	0	0	0	0	0	0	0	1	0	0	0	0	0	0	0	0	0	0	0	0	0	0	0	0	0	0	0	1
13722.58cfa82fe4b0c9d6adf6b896	0	0	5	0	0	0	0	0	0	0	0	0	0	0	0	0	0	0	0	0	0	0	0	0	0	0	0	0	0	0	0	0	0	0	0	0	0	0	0	0	0	0	0	0	0	0	0	0	0
13722.58cfa82fe4b0c9d6adf6b8d4	0	0	0	0	0	0	0	0	0	0	0	0	0	0	0	0	0	0	0	0	0	0	0	0	0	0	0	0	0	0	0	0	0	0	0	0	0	0	0	0	1	0	0	0	0	0	0	0	0
13722.58cfa82fe4b0c9d6adf6b8f2	0	0	4	0	0	0	0	0	0	0	0	0	0	0	0	0	0	0	0	0	0	0	0	0	0	0	0	0	0	0	0	0	0	0	0	0	0	0	0	0	0	0	0	0	0	0	0	0	0
13722.58cfa82fe4b0c9d6adf6b8ec	0	0	4	0	0	0	0	0	0	0	0	0	0	0	0	0	0	0	0	0	0	0	0	0	0	0	0	0	0	0	0	0	0	0	0	1	0	0	0	0	0	0	0	0	0	0	0	0	0
13722.58cfa82fe4b0c9d6adf6b696	6	0	85	3	0	1	0	0	1	0	0	0	0	0	0	0	0	0	0	0	0	0	0	0	0	0	0	0	0	0	2	0	2	0	1	0	0	0	0	0	0	0	0	0	0	0	0	0	1
13722.58cfa82fe4b0c9d6adf6b9dd	1	0	28	1	0	1	1	0	1	0	0	0	0	0	0	0	0	0	0	0	0	0	0	0	0	0	0	0	0	0	0	0	0	0	1	1	0	0	0	0	0	0	0	0	0	0	0	0	3
13722.58cfa82fe4b0c9d6adf6b9ce	6	0	2	1	0	1	0	0	1	0	0	0	0	0	0	0	0	0	0	0	0	0	0	0	0	0	0	0	0	0	0	0	0	0	0	0	0	0	0	0	0	0	0	0	0	0	0	0	0
13722.58cfa82fe4b0c9d6adf6b9c6	6	0	155	4	0	2	4	0	3	1	0	0	0	0	0	0	0	0	0	18	4	2	0	0	0	0	0	2	1	0	0	2	0	2	2	0	0	0	0	0	0	0	0	0	0	0	0	0	8
13722.58cfa82fe4b0c9d6adf6b8f0	20	0	2	2	0	2	1	0	3	0	0	0	0	0	0	0	0	0	0	0	1	0	0	1	0	0	0	0	1	0	0	0	0	0	0	0	0	0	0	0	0	0	0	0	0	0	0	0	2
13722.58cfa82fe4b0c9d6adf6b66d	8	0	16	3	0	0	0	0	1	1	0	0	0	0	0	0	0	0	0	0	0	0	0	0	0	0	0	0	0	0	0	0	0	0	0	0	0	0	0	0	0	0	0	0	0	0	0	0	0
13722.58cfa82fe4b0c9d6adf6b67a	4	0	2	2	0	2	1	0	2	0	0	0	0	0	0	0	0	0	0	0	0	0	0	0	0	0	0	0	0	0	0	0	0	0	0	0	0	0	0	0	0	0	0	0	0	0	0	0	0
13722.58cfa82fe4b0c9d6adf6b6a0	6	0	6	5	4	2	1	0	2	0	0	0	0	0	0	0	0	0	0	0	0	0	0	0	0	0	0	0	0	0	0	0	0	0	0	0	0	0	0	0	0	0	0	0	0	0	0	0	8
13722.58cfa830e4b0c9d6adf6c1be	0	0	0	0	0	0	0	0	0	0	0	0	0	0	0	0	0	0	0	0	0	0	0	0	0	0	0	0	0	0	0	0	0	0	0	0	0	0	0	0	0	0	0	0	0	0	0	0	0
13722.58cfa830e4b0c9d6adf6c02c	0	0	0	0	0	0	0	0	0	0	0	0	0	0	0	0	0	0	0	0	0	0	0	0	0	0	0	0	0	0	0	0	0	0	0	0	0	0	0	0	0	0	0	0	0	0	0	0	0
13722.58cfa830e4b0c9d6adf6c10e	0	0	0	0	0	0	0	0	0	0	0	0	0	0	0	0	0	0	0	0	0	0	0	0	0	0	0	0	0	0	0	0	0	0	0	0	0	0	0	0	0	0	0	0	0	0	0	0	0
13722.58cfa830e4b0c9d6adf6c13c	0	0	0	0	0	0	0	0	0	0	0	0	0	0	0	0	0	0	0	0	1	0	0	0	0	0	0	0	0	0	0	0	0	0	0	0	0	0	0	0	0	0	0	0	0	0	0	0	0
13722.58cfa830e4b0c9d6adf6c132	0	0	6	0	0	0	0	0	0	0	0	0	0	0	0	0	0	0	0	0	0	0	0	0	0	0	0	0	0	0	1	0	0	0	1	0	0	0	0	0	0	0	0	0	0	0	0	0	1
13722.58cfa830e4b0c9d6adf6c10c	2	0	0	0	0	0	0	0	0	0	0	0	0	0	0	0	0	0	0	0	0	0	0	0	0	0	0	0	0	0	0	0	0	0	0	0	0	0	0	0	0	0	0	0	0	0	0	0	0
13722.58cfa830e4b0c9d6adf6c12e	13	0	7	3	0	2	0	0	3	0	0	0	0	0	0	0	0	0	0	0	0	0	0	0	0	0	0	0	2	0	0	0	0	0	0	0	0	0	0	0	0	0	0	0	0	0	0	0	1
13722.58cfa830e4b0c9d6adf6c122	0	0	6	0	0	0	0	1	0	0	0	0	0	0	0	0	0	0	0	0	0	0	0	0	0	0	0	0	0	0	0	0	0	0	0	0	0	0	0	0	0	0	0	0	0	0	0	0	0
13722.58cfa830e4b0c9d6adf6c120	2	0	0	0	2	0	1	0	0	0	0	0	0	0	0	0	0	0	0	0	0	0	0	0	0	0	0	0	0	0	0	0	0	0	0	0	0	0	0	0	0	0	0	0	0	0	0	0	0
13722.58cfa830e4b0c9d6adf6c240	0	0	0	0	0	0	0	0	0	0	0	0	0	0	0	0	0	0	0	0	0	0	0	0	0	0	0	0	0	0	0	0	0	0	0	0	0	0	0	0	0	0	0	0	0	0	0	0	0
13722.58cfa830e4b0c9d6adf6c298	0	0	0	0	0	0	0	0	0	0	0	0	0	0	0	0	0	0	0	0	0	0	0	0	0	0	0	0	0	0	0	0	0	0	0	0	0	0	0	0	0	0	0	0	0	0	0	0	0
13722.58cfa830e4b0c9d6adf6c1f0	0	0	2	0	0	0	0	0	0	0	0	0	0	0	0	0	0	0	0	0	0	0	0	0	0	0	0	0	0	0	0	0	0	0	0	0	0	0	0	0	0	0	0	0	0	0	0	0	0
13722.58cfa831e4b0c9d6adf6c844	0	0	6	0	0	0	0	0	0	0	0	0	0	0	0	0	0	0	0	0	0	0	0	0	0	0	0	0	0	0	0	0	0	0	0	0	0	0	0	0	0	0	0	0	0	0	0	0	0
13722.58cfa831e4b0c9d6adf6c710	0	0	4	0	0	0	0	6	0	1	0	0	0	0	0	2	0	0	0	0	0	9	0	4	0	0	0	0	0	0	1	0	2	0	0	499	0	0	0	0	0	2	0	0	0	0	0	0	0
13722.58cfa831e4b0c9d6adf6c814	2	0	4	0	0	0	0	0	0	0	0	0	0	0	0	0	0	0	0	0	0	0	0	0	0	0	0	0	0	0	0	0	0	0	0	0	0	0	0	0	0	0	0	0	0	0	0	0	0
13722.58cfa831e4b0c9d6adf6c834	2	0	0	2	0	1	0	0	1	0	0	0	0	0	0	0	0	0	0	0	0	0	0	0	0	0	0	0	1	0	0	0	0	0	0	0	0	0	0	0	0	0	0	0	0	0	0	0	0
13722.58cfa831e4b0c9d6adf6c83f	4	0	0	0	0	0	0	0	0	0	0	0	0	0	0	0	0	0	0	0	0	0	0	0	0	0	0	0	0	0	0	0	0	0	0	0	0	0	0	0	0	0	0	0	0	0	0	0	0
13722.58cfa831e4b0c9d6adf6c7a6	0	0	4	1	0	0	0	0	0	0	0	0	0	0	0	0	0	0	0	0	0	0	0	0	0	0	0	0	0	0	0	0	0	0	0	0	0	0	0	0	0	0	0	0	0	0	0	0	0
13722.58cfa831e4b0c9d6adf6c870	2	0	4	0	0	0	0	0	0	0	0	0	0	0	0	0	0	0	0	0	0	0	0	0	0	0	0	0	0	0	0	0	0	0	0	0	0	0	0	0	0	0	0	0	0	0	0	0	0
13722.58cfa831e4b0c9d6adf6c8a0	0	0	1	0	0	0	0	0	0	0	0	0	0	0	0	0	0	0	0	0	0	0	0	0	0	0	0	0	0	0	1	0	0	0	0	0	0	0	0	0	0	0	0	0	0	0	0	0	0
13722.58cfa831e4b0c9d6adf6c98b	2	0	6	458	0	125	0	0	173	0	0	0	0	0	0	0	0	0	0	0	0	0	0	0	0	0	0	0	630	0	0	0	0	0	0	0	42	0	140	0	0	0	0	0	0	0	0	0	0
13722.58cfa831e4b0c9d6adf6c757	18	0	0	3	0	3	0	75	2	44	11	3	3	0	894	1239	0	0	141	57	0	35	48	307	560	0	303	4	6	23	56166	557	290	172	989	19788	1	1	30	3	4	2604	1	0	41	30	25	11	5
13722.58cfa830e4b0c9d6adf6bedb	0	0	0	0	0	0	0	0	0	0	0	0	0	0	0	0	0	0	0	0	0	0	0	0	0	0	0	0	0	0	0	0	0	0	0	0	0	0	0	0	0	0	0	0	0	0	0	0	0
13722.58cfa830e4b0c9d6adf6bc7a	0	0	2	0	0	0	0	0	0	0	0	0	0	0	0	0	0	0	0	0	0	0	0	0	2	0	0	0	0	0	0	0	0	0	0	0	0	0	0	0	0	0	0	0	0	0	0	0	0
13722.58cfa830e4b0c9d6adf6c192	3	153	7	0	0	0	1	12351	0	997	14	1	0	0	0	17	0	0	0	0	0	57	22	9	182	0	785	2	0	46	52	3	1348	145	100	659	1	0	3	1	25	64	2	0	15	5	1	2	0
13722.58cfa82fe4b0c9d6adf6b894	0	0	2	0	0	0	0	0	0	0	0	0	0	0	0	0	0	0	0	0	0	0	0	0	0	0	0	0	0	0	0	0	0	0	0	0	0	0	0	0	0	0	0	0	0	0	0	0	0
13722.58cfa830e4b0c9d6adf6bd78	0	0	7	0	0	0	0	0	0	0	0	0	0	0	0	0	0	0	0	0	0	0	0	0	0	0	0	0	0	0	0	0	0	0	0	0	0	0	0	0	0	0	0	0	0	0	0	0	0
13722.58cfa830e4b0c9d6adf6be20	0	0	57	8	1	3	1	0	5	0	0	0	0	0	0	0	0	0	0	0	2	0	0	0	0	0	0	0	2	0	0	0	0	0	2	0	0	0	0	0	0	0	0	0	0	0	0	0	4
13722.58cfa830e4b0c9d6adf6bc74	1	0	0	24	0	16	0	0	20	0	3011	244	2	0	0	0	0	174	0	0	0	0	0	0	2	10	3	72	5	0	0	0	0	1	2	1	32	106	217	281	869	0	3126	0	79	29	84	103	0
13722.58cfa830e4b0c9d6adf6c0fe	7	0	30	2	0	1	0	0	2	0	0	0	0	0	0	0	0	0	0	0	1	0	0	0	0	0	0	0	0	0	0	0	0	1	1	0	0	0	0	0	0	0	0	0	0	0	0	0	7
13722.58cfa831e4b0c9d6adf6c476	0	97	0	56	0	44	0	0	54	0	0	0	1	0	0	0	0	0	0	0	0	0	0	0	1	0	11	0	14	0	54	0	0	21	15	0	0	0	0	0	0	0	0	0	0	0	0	0	0
13722.58cfa831e4b0c9d6adf6c572	6	0	2	0	0	0	2	0	0	0	0	0	0	0	0	0	0	0	0	0	0	0	0	0	0	0	0	0	0	0	0	0	0	0	0	0	0	0	0	0	0	0	0	0	0	0	0	0	0
13722.58cfa831e4b0c9d6adf6c6e0	8	0	16	0	0	0	0	0	0	1	0	0	0	0	0	0	0	0	0	0	1	0	0	0	0	0	1	0	0	0	2	0	3	0	1	0	0	0	0	0	0	0	0	0	0	0	0	0	3
13722.58cfa831e4b0c9d6adf6c7dd	0	0	0	0	0	0	0	17	0	0	0	0	0	0	0	0	0	0	0	0	0	0	0	0	0	0	0	0	0	2	77	0	50	0	0	5	0	0	0	0	0	44	0	0	0	0	1	0	0
13722.58cfa831e4b0c9d6adf6c797	2	0	37	2	0	1	0	0	1	2	0	0	0	1	0	0	0	0	0	0	1	0	0	1	0	0	0	0	0	0	0	0	0	0	1	0	0	0	0	0	0	0	0	0	0	0	0	0	1
13722.58cfa831e4b0c9d6adf6c579	0	0	1	0	0	0	0	0	0	0	0	0	0	0	0	0	0	0	0	0	0	0	0	0	0	0	0	0	0	0	0	0	0	0	0	0	0	0	0	0	0	0	0	0	0	0	0	0	0
13722.58cfa831e4b0c9d6adf6c92a	4	0	1	1	0	1	0	26	1	0	0	0	0	0	0	0	0	0	0	0	0	0	2	0	0	0	0	0	0	0	8	0	0	0	0	23	0	0	0	0	0	3	0	0	0	0	0	0	0
13722.58cfa831e4b0c9d6adf6c6a2	1	123	5	0	0	0	0	4	0	53	0	0	0	0	0	5	0	0	0	0	0	4	2	58	3	0	401	0	0	0	1127	0	18	63	117	50	0	0	0	0	0	2	0	0	0	0	1	0	0
13722.58cfa831e4b0c9d6adf6c79e	4	0	6	0	0	0	0	4	0	0	0	0	0	0	0	0	0	0	0	0	0	0	0	0	0	0	0	0	0	0	0	0	0	0	0	0	0	0	0	0	0	0	0	0	0	0	0	0	0
13722.58cfa831e4b0c9d6adf6c748	0	0	2	1	0	0	0	10025	0	152	1	0	0	0	0	0	0	0	0	0	0	3	0	417	0	0	0	1	0	1	72	2	546	5	2	1661	0	0	0	0	0	30	0	0	1	0	0	0	0
13722.58cfa831e4b0c9d6adf6c6ea	0	1609	0	0	0	0	0	22	0	464	0	0	59	0	785	0	0	0	0	0	0	2	0	1	9	0	2	0	0	4	96	1	131	0	2	1601	0	0	0	0	1	666	0	0	0	0	0	8	0
13722.58cfa831e4b0c9d6adf6c354	0	0	7	0	0	0	0	0	0	0	0	0	0	0	0	0	0	0	0	0	0	0	0	0	0	0	0	0	0	0	0	0	0	0	0	0	0	0	0	0	0	0	0	0	0	0	0	0	0
13722.58cfa831e4b0c9d6adf6c574	1	0	0	0	0	0	0	0	0	0	0	0	0	0	0	0	0	0	0	0	0	0	0	0	0	0	0	0	0	0	0	0	0	0	0	0	0	0	0	0	0	0	0	0	0	0	0	0	0
13722.58cfa831e4b0c9d6adf6c3ec	0	0	0	0	0	0	0	0	0	0	0	0	0	0	0	0	0	0	0	0	0	0	0	0	0	0	0	0	0	0	0	0	0	0	0	0	0	0	0	0	0	0	0	0	0	0	0	0	0
13722.58cfa831e4b0c9d6adf6c34c	0	0	7	0	0	0	0	0	0	0	0	0	0	0	0	0	0	0	0	0	0	0	0	0	0	0	0	0	0	0	0	0	0	0	0	0	0	0	0	0	0	0	0	0	0	0	0	0	0
13722.58cfa831e4b0c9d6adf6c45f	0	0	0	0	0	0	0	0	0	0	0	0	0	0	0	0	0	0	0	0	0	0	0	0	0	0	0	0	0	0	15	0	0	1	0	0	0	1	0	0	1	0	0	0	0	0	0	0	0
13722.58cfa831e4b0c9d6adf6c590	0	0	2	0	0	0	0	0	0	0	0	0	0	0	0	0	0	0	0	0	0	0	0	0	0	0	0	0	0	0	0	0	0	0	0	0	0	0	0	0	0	0	0	0	0	0	0	0	0
13722.58cfa831e4b0c9d6adf6c3da	0	0	4	0	0	0	0	0	0	0	0	0	0	0	0	0	0	0	0	0	0	0	0	0	1	0	0	0	0	0	0	0	0	0	1	0	0	0	0	0	0	0	1	0	0	0	0	0	0
13722.58cfa831e4b0c9d6adf6c3aa	0	0	0	0	0	0	0	12	0	1	0	0	0	0	0	0	0	0	0	0	0	0	0	0	0	0	0	0	0	0	0	0	11	0	0	0	0	0	0	0	0	0	0	0	0	0	0	0	0
13722.58cfa831e4b0c9d6adf6c3dd	0	0	2	0	0	0	0	0	0	0	0	0	0	0	0	0	0	0	0	0	0	0	0	0	0	0	0	0	0	0	0	0	0	0	0	0	0	0	0	0	0	0	0	0	0	0	0	0	1
13722.58cfa831e4b0c9d6adf6c467	0	0	2	0	0	0	0	0	0	0	0	0	0	0	0	0	0	0	0	0	1	0	0	0	0	0	0	0	0	0	0	0	0	0	0	0	0	0	0	0	0	0	0	0	0	0	0	0	0
13722.58cfa831e4b0c9d6adf6c446	0	0	2	0	0	0	0	0	0	0	0	0	0	0	0	0	0	0	0	0	0	0	0	0	0	0	0	0	0	0	0	0	0	0	0	0	0	0	0	0	0	0	0	0	0	0	0	0	1
13722.58cfa831e4b0c9d6adf6c690	2	0	0	0	0	0	0	0	0	0	0	0	0	0	0	0	0	0	0	0	0	0	0	0	0	0	0	0	0	0	0	0	0	0	0	0	0	0	0	0	0	0	0	0	0	0	0	0	0
13722.58cfa831e4b0c9d6adf6c332	0	0	2	0	0	0	0	0	0	0	0	0	0	0	0	0	0	0	0	0	0	0	0	0	0	0	0	0	0	0	0	0	0	0	0	0	0	0	0	0	0	0	0	0	0	0	0	0	0
13722.58cfa831e4b0c9d6adf6c3ac	0	0	0	0	0	0	0	0	0	0	0	0	0	0	0	0	0	0	0	0	0	0	0	0	0	0	0	0	0	0	0	0	0	0	0	0	0	0	0	0	0	0	0	0	0	0	0	0	0
13722.58cfa831e4b0c9d6adf6c3fe	0	0	4	0	0	0	0	0	0	0	0	0	0	0	0	0	0	0	0	0	0	0	0	0	0	0	0	0	0	0	0	0	0	0	0	0	0	0	0	0	0	0	0	0	0	0	0	0	0
13722.58cfa831e4b0c9d6adf6c440	0	0	2	0	0	0	0	0	0	0	0	0	0	0	0	0	0	0	0	0	0	0	0	0	0	0	0	0	0	0	0	0	0	0	0	0	0	0	0	0	0	0	0	0	0	0	0	0	0
13722.58cfa831e4b0c9d6adf6c8c8	0	16	0	9	122	7	0	32	9	43	2	1	1	0	58	518	0	0	11	0	0	1	1	8	248	0	182	2	3	2	114	2	3370	14	33	6421	1	0	1	2	10	3040	0	0	4	5	5	2	0
13722.58cfa831e4b0c9d6adf6c792	1	0	0	0	0	2	0	3	0	6	2	1	0	0	0	5	0	0	5	1	1	140	2	2221	2258	1	1555	1	3	1	8709	12	196	145	210	3895	3	4	8	1	1	43	0	0	8	6	9	7	1
13722.58cfa831e4b0c9d6adf6c388	0	0	0	0	0	0	0	26659	0	473	21	12	0	0	0	4	0	0	0	0	0	4	3	32	2	0	0	28	0	6	362	20	3709	2	0	32	3	1	14	26	276	62	1	1	137	141	56	3	0
13722.58cfa831e4b0c9d6adf6c6ad	2	10	16	0	22726	0	2	601	0	492	2	1	1	0	1	5	0	0	0	2	0	71	13	51	26	0	13	2	0	8	6905	91	18310	14	54	38829	0	0	2	2	2	22157	1	0	3	1	1	1	1
13722.58cfa831e4b0c9d6adf6cd48	0	0	0	0	0	0	0	0	0	0	0	0	0	0	0	0	0	0	0	0	0	0	0	0	0	0	0	0	0	0	0	0	0	0	0	0	0	0	0	0	0	0	0	0	0	0	0	0	0
13722.58cfa831e4b0c9d6adf6cc82	4	0	0	0	0	0	0	0	0	0	0	0	0	0	0	0	0	0	0	0	0	0	0	0	0	0	0	0	0	0	0	0	0	0	0	0	0	0	0	0	0	0	0	0	0	0	0	0	0
13722.58cfa832e4b0c9d6adf6ce0a	0	0	2	0	0	0	0	0	0	0	0	0	0	0	0	0	0	0	0	0	0	0	0	0	0	0	0	0	0	0	0	0	0	0	0	0	0	0	0	0	0	0	0	0	0	0	0	0	0
13722.58cfa831e4b0c9d6adf6cb4b	0	0	3	0	0	0	0	0	0	0	0	0	0	0	0	0	0	0	0	0	0	0	0	0	0	0	0	0	0	0	0	0	0	0	0	0	0	0	0	0	0	0	0	0	0	0	0	0	0
13722.58cfa831e4b0c9d6adf6cc74	2	0	8	0	0	0	0	0	0	0	0	0	0	0	0	0	0	0	0	0	0	0	0	0	0	0	0	0	0	0	0	0	0	0	0	0	0	0	0	0	0	0	0	0	0	0	0	0	0
13722.58cfa831e4b0c9d6adf6cb3e	2	0	0	0	0	0	0	0	0	0	0	0	0	0	0	0	0	0	0	0	0	0	0	0	0	0	0	0	0	0	0	0	0	0	0	0	0	0	0	0	0	0	0	0	0	0	0	0	1
13722.58cfa831e4b0c9d6adf6cca9	0	0	0	0	0	0	0	0	0	0	7	0	0	0	0	0	0	0	0	0	0	0	0	0	0	0	0	1682	0	0	0	40	1	0	0	0	0	0	0	1	1	5	1	0	3	3	2	0	0
13722.58cfa831e4b0c9d6adf6cb0a	0	0	1	3	0	1	2	0	2	0	0	0	0	0	0	0	0	0	0	0	0	0	0	0	0	0	0	0	0	0	0	0	0	0	0	0	0	0	0	0	0	0	0	0	0	0	0	0	0
13722.58cfa831e4b0c9d6adf6cd34	0	0	1	0	0	0	0	0	0	0	0	0	0	0	0	0	0	0	0	0	0	0	0	0	0	0	0	0	0	0	0	0	0	0	0	0	0	0	0	0	0	0	0	0	0	0	0	0	0
13722.58cfa831e4b0c9d6adf6ca8a	0	0	0	0	4033	0	0	0	0	0	0	0	0	0	0	0	0	0	0	0	0	0	0	0	0	0	0	0	0	0	0	0	0	0	0	0	0	0	0	0	0	0	0	0	0	0	0	0	1
13722.58cfa831e4b0c9d6adf6cb4f	0	0	2	0	0	0	0	0	0	0	0	0	0	0	0	0	0	0	0	0	0	0	0	0	0	0	0	0	0	0	0	0	0	0	0	0	0	0	0	0	0	0	0	0	0	0	0	0	0
13722.58cfa831e4b0c9d6adf6cb14	4	0	13	2	7	1	2	0	1	0	0	0	0	0	0	0	0	0	0	0	1	0	0	0	0	0	0	0	0	0	0	0	0	0	0	0	0	0	0	0	0	0	0	0	0	0	0	0	0
13722.58cfa831e4b0c9d6adf6cb0c	0	0	0	1	0	0	0	0	0	0	0	0	0	0	0	0	0	0	0	0	0	0	0	0	0	0	0	0	0	0	0	0	0	0	0	0	0	0	0	0	0	0	0	0	0	0	0	0	0
13722.58cfa831e4b0c9d6adf6cba0	2	0	0	0	0	0	0	0	0	0	0	0	0	0	0	0	0	0	0	0	0	0	0	0	0	0	0	0	0	0	0	0	0	0	0	0	0	0	0	0	0	0	0	0	0	0	0	0	0
13722.58cfa831e4b0c9d6adf6ca1b	0	0	3	0	0	0	0	0	0	0	0	0	0	0	0	0	0	0	0	0	0	0	0	0	0	0	0	0	0	0	0	0	0	0	0	0	0	0	0	0	0	0	0	0	0	0	0	0	0
13722.58cfa831e4b0c9d6adf6cd14	1	0	0	0	0	0	0	0	0	1	0	0	0	0	0	0	0	0	0	0	1	0	0	0	0	0	0	0	0	0	0	0	0	0	0	0	0	0	0	0	0	0	0	0	0	0	0	0	0
13722.58cfa831e4b0c9d6adf6cb05	0	0	0	0	0	0	0	0	0	0	0	0	0	0	0	0	0	0	0	0	0	0	0	0	0	0	0	0	0	0	0	0	0	0	0	0	0	0	0	0	0	0	0	0	0	0	0	0	0
13722.58cfa831e4b0c9d6adf6c8b6	0	0	0	1	0	0	0	0	0	0	0	0	0	0	0	0	0	0	0	0	0	0	0	0	0	0	0	0	0	0	0	0	0	0	0	0	0	0	0	0	0	0	0	0	0	0	0	0	0
13722.58cfa832e4b0c9d6adf6ceb7	0	0	0	0	0	0	0	0	0	0	0	0	0	0	0	0	0	0	0	0	0	0	0	0	0	0	0	0	0	0	0	0	0	0	0	0	0	0	0	0	0	0	0	0	0	0	0	0	0
13722.58cfa831e4b0c9d6adf6cac4	0	0	0	0	0	0	0	0	0	0	0	0	0	0	0	0	0	0	0	0	0	0	0	0	0	0	0	0	0	0	0	0	0	0	0	0	0	0	0	0	0	0	0	0	0	0	0	0	0
13722.58cfa831e4b0c9d6adf6c8a2	0	0	3	0	0	0	0	54	0	50	2	1	0	0	0	1	0	0	1	0	1	1399	0	69	36	0	13	1	0	2	1524	3	2403	13	12	3750	1	1	1	1	1	386	1	0	2	0	2	6	0
13722.58cfa832e4b0c9d6adf6d03a	0	0	1	0	0	0	0	0	0	0	0	0	0	0	0	0	0	0	0	0	0	0	0	0	0	0	0	0	0	0	7	0	0	0	0	0	0	0	0	0	0	0	0	0	0	0	0	0	0
13722.58cfa832e4b0c9d6adf6ce86	2	0	2	0	0	0	0	0	0	0	0	0	0	0	0	0	0	0	0	0	0	0	0	0	0	0	0	0	0	0	0	0	0	0	0	0	0	0	0	0	0	0	0	0	0	0	0	0	1
13722.58cfa832e4b0c9d6adf6d022	0	0	1	0	1	0	0	0	0	0	0	0	0	0	0	0	0	0	0	0	0	0	0	0	0	0	0	0	0	0	9	0	0	1	1	0	0	0	0	0	0	0	0	0	0	0	0	0	0
13722.58cfa832e4b0c9d6adf6cea8	0	0	20	0	0	0	0	0	0	0	0	0	0	0	0	0	0	0	0	0	0	0	0	0	0	0	0	0	0	0	0	0	0	0	0	0	0	0	0	0	0	0	0	0	0	0	0	0	0
13722.58cfa832e4b0c9d6adf6d226	0	0	0	0	0	0	0	0	0	0	0	0	0	0	0	0	0	0	0	0	0	0	0	0	0	0	0	0	0	0	0	0	0	0	0	0	0	0	0	0	0	0	0	0	0	0	0	0	0
13722.58cfa832e4b0c9d6adf6ceed	0	0	0	0	0	0	0	0	0	3	0	0	0	0	0	0	0	0	0	0	0	0	0	0	0	0	1	0	0	0	1	0	0	2	4	0	0	0	0	0	0	0	0	0	0	0	0	0	0
13722.58cfa832e4b0c9d6adf6d12c	0	0	0	0	0	0	0	0	0	0	0	0	0	0	0	0	0	0	0	0	0	0	0	0	0	0	0	0	0	0	0	0	0	0	0	0	0	0	0	0	0	0	0	0	0	0	0	0	0
13722.58cfa832e4b0c9d6adf6cff0	0	0	0	1	0	0	0	0	0	0	0	1	0	0	0	178	0	0	0	0	0	0	0	0	0	0	0	0	0	0	2	6	0	0	0	0	0	0	2	1	0	0	0	0	0	0	1	0	0
13722.58cfa832e4b0c9d6adf6cfd6	5	0	0	0	0	0	0	0	0	0	0	0	0	0	0	0	0	0	0	0	0	0	0	0	0	0	0	0	0	0	0	0	0	0	0	0	0	0	0	0	0	0	0	0	0	0	0	0	0
13722.58cfa831e4b0c9d6adf6ccf8	1	0	0	0	0	0	0	0	0	0	0	0	0	0	0	0	0	0	0	0	0	0	0	0	0	0	0	0	0	0	0	0	0	0	0	0	0	0	0	0	0	0	0	0	0	0	0	0	0
13722.58cfa832e4b0c9d6adf6d0ee	1	0	0	0	0	0	0	0	0	0	0	0	0	0	0	0	0	0	0	0	0	0	0	0	0	0	0	0	0	0	0	0	0	0	0	0	0	0	0	0	0	0	0	0	0	0	0	0	1
13722.58cfa832e4b0c9d6adf6cee8	0	0	0	0	0	0	0	0	0	0	0	0	0	0	0	0	0	0	0	0	0	0	0	0	0	0	0	0	0	0	0	0	0	0	0	0	0	0	0	0	0	0	0	0	0	0	0	0	0
13722.58cfa832e4b0c9d6adf6cfc8	0	0	0	0	0	0	0	1	0	0	0	0	0	0	0	0	0	0	0	0	0	0	0	0	0	0	0	0	0	0	0	0	0	0	0	0	0	0	0	0	0	0	0	0	0	0	0	0	0
13722.58cfa832e4b0c9d6adf6d2ce	0	0	0	0	1	0	0	0	1	0	0	0	0	0	0	0	0	0	0	0	0	0	0	0	0	0	0	0	0	0	0	0	0	0	0	0	0	0	0	0	0	0	0	0	0	0	0	0	0
13722.58cfa832e4b0c9d6adf6cffc	0	0	6	0	0	0	1	0	0	0	0	0	0	0	0	0	0	0	0	0	1	0	0	0	0	0	0	0	0	0	0	0	0	0	0	0	0	0	0	0	0	0	0	0	0	0	0	0	0
13722.58cfa832e4b0c9d6adf6d630	0	0	4	0	0	0	0	0	0	0	0	0	0	0	0	0	0	0	0	0	0	0	0	0	0	0	5	0	0	0	21	0	0	0	0	0	0	0	0	0	0	0	0	0	0	0	0	0	0
13722.58cfa832e4b0c9d6adf6d116	0	0	0	1	0	0	0	0	0	0	0	1	0	0	0	0	0	0	0	0	0	0	0	0	0	0	0	0	0	0	1	0	0	0	0	0	0	0	0	0	0	0	0	0	0	0	0	0	0
13722.58cfa832e4b0c9d6adf6d3cd	0	0	0	0	0	0	0	0	0	0	0	0	0	0	0	0	0	0	0	0	0	0	0	0	0	0	0	0	0	0	0	0	0	0	1	0	0	0	0	0	0	0	0	0	0	0	0	0	0
13722.58cfa832e4b0c9d6adf6cfd8	0	0	0	0	0	0	0	0	0	0	0	0	0	0	0	0	0	0	0	0	0	0	0	0	0	0	0	0	0	0	0	0	0	0	0	0	0	0	0	0	0	0	0	0	0	0	0	0	0
13722.58cfa832e4b0c9d6adf6d090	0	0	0	0	0	0	0	0	0	0	0	0	0	0	0	0	0	0	0	0	0	0	0	0	0	0	0	0	0	0	1	0	0	0	0	0	0	0	0	0	0	1	0	0	0	0	0	0	0
13722.58cfa832e4b0c9d6adf6d16e	0	0	0	0	0	0	0	0	0	0	0	0	0	0	0	0	0	0	0	0	0	1	0	0	0	0	0	0	0	0	6	0	0	0	0	1	4	0	0	0	0	0	2	0	0	0	0	0	0
13722.58cfa832e4b0c9d6adf6d080	0	0	0	0	0	0	0	0	0	0	0	0	0	0	0	0	0	0	0	0	0	0	0	0	0	0	0	0	0	0	0	0	0	0	0	0	0	0	0	0	0	0	0	0	0	0	0	0	0
13722.58cfa832e4b0c9d6adf6d015	0	0	0	0	0	0	0	0	0	0	0	0	0	0	0	0	0	0	0	1	0	0	0	0	0	0	0	0	0	0	0	0	0	0	0	0	0	0	0	0	0	0	0	0	0	0	0	0	0
13722.58cfa832e4b0c9d6adf6cfd4	0	0	0	0	0	0	0	0	0	0	0	0	0	0	0	0	0	0	0	0	0	0	0	0	0	0	0	0	0	0	0	0	0	0	0	0	0	0	0	0	0	0	0	0	0	0	0	0	0
13722.58cfa832e4b0c9d6adf6d1cc	0	0	2	0	0	0	0	0	0	0	0	0	0	0	0	0	0	0	0	0	0	0	0	0	0	0	0	0	0	0	0	0	0	0	0	0	0	0	0	0	0	0	0	0	0	0	0	0	0
13722.58cfa832e4b0c9d6adf6d20c	0	0	2	0	0	0	0	0	0	0	0	0	0	0	0	0	0	0	0	0	0	0	0	0	0	0	0	0	0	0	0	0	0	0	0	0	0	0	0	0	0	0	0	0	0	0	0	0	0
13722.58cfa832e4b0c9d6adf6cfe4	0	0	6	0	0	0	0	0	0	0	0	0	0	0	0	0	0	0	0	0	0	0	0	0	0	0	0	0	0	0	0	0	0	0	0	0	0	0	0	0	0	0	0	0	0	0	0	0	0
13722.58cfa832e4b0c9d6adf6d084	0	0	0	0	0	0	0	0	0	0	0	0	0	0	0	0	0	0	0	0	0	0	0	0	0	0	0	0	0	0	0	0	0	0	0	0	0	0	0	0	0	0	0	0	0	0	0	0	0
13722.58cfa832e4b0c9d6adf6d4c4	0	0	0	0	0	0	0	0	0	0	0	0	0	0	0	0	0	0	0	0	0	0	0	0	0	0	0	0	0	0	0	0	0	0	0	0	0	0	0	0	0	0	0	0	0	0	0	0	0
13722.58cfa832e4b0c9d6adf6cfc4	0	0	0	0	0	0	0	0	0	0	0	0	0	0	0	0	0	0	0	0	0	0	0	0	0	0	0	0	0	0	0	0	0	0	0	0	0	0	0	0	0	0	0	0	0	0	0	0	0
13722.58cfa832e4b0c9d6adf6d06c	0	0	2	0	0	0	0	0	0	0	0	0	0	0	0	0	0	0	0	0	0	0	0	0	0	0	0	0	0	0	0	0	0	0	0	0	0	0	0	0	0	0	0	0	0	0	0	0	0
13722.58cfa832e4b0c9d6adf6d07c	0	0	4	0	0	0	0	0	0	0	0	0	0	0	0	0	0	0	0	0	0	0	0	0	0	0	0	0	0	0	0	0	0	0	0	0	0	0	0	0	0	0	0	0	0	0	0	0	1
13722.58cfa832e4b0c9d6adf6cf34	0	0	0	0	0	0	0	0	0	0	0	0	0	0	0	0	0	0	0	0	0	0	0	0	0	0	0	0	0	0	0	0	0	0	0	0	0	0	0	0	0	0	0	0	0	0	0	0	0
13722.58cfa832e4b0c9d6adf6d279	0	0	0	0	0	0	0	0	0	0	0	0	0	0	0	0	0	0	0	0	0	0	0	0	0	0	0	0	0	0	0	0	0	0	0	0	0	0	0	0	0	0	0	0	0	0	0	0	0
13722.58cfa832e4b0c9d6adf6cfc6	0	0	1	0	0	0	0	0	0	0	0	0	0	0	0	0	0	0	0	0	0	0	0	0	0	0	0	0	0	0	0	0	0	0	0	0	0	0	0	0	0	0	0	0	0	0	0	0	0
13722.58cfa832e4b0c9d6adf6d00c	0	0	0	0	0	0	0	0	0	0	0	0	0	0	0	0	0	0	0	0	0	0	0	0	0	0	0	0	0	0	0	0	0	0	0	0	0	0	0	0	0	0	0	0	0	0	0	0	0
13722.58cfa832e4b0c9d6adf6d284	0	0	0	0	0	0	1	0	0	0	0	0	0	0	0	0	0	0	0	0	0	0	0	0	0	0	0	0	0	0	0	0	0	0	0	0	0	0	0	0	0	0	0	0	0	0	0	0	0
13722.58cfa832e4b0c9d6adf6d153	0	0	0	0	0	0	0	0	0	0	0	0	0	0	0	0	0	0	0	0	0	0	0	0	0	0	0	0	0	0	0	0	0	0	0	0	0	0	0	0	1	0	0	0	0	0	0	0	1
13722.58cfa832e4b0c9d6adf6d558	0	0	0	0	0	0	0	0	0	0	0	0	0	0	0	0	0	0	0	0	0	0	0	0	0	0	0	0	0	0	1	0	0	0	0	0	0	0	0	0	0	0	0	0	0	0	0	0	0
13722.58cfa832e4b0c9d6adf6cf39	0	0	0	0	0	0	0	0	0	0	0	0	0	0	0	0	0	0	0	0	0	0	0	0	0	0	0	0	0	0	0	0	0	0	0	0	0	0	0	0	0	0	0	0	0	0	0	0	0
13722.58cfa832e4b0c9d6adf6cfcc	0	0	0	0	0	0	0	0	0	0	0	0	0	0	0	0	0	0	0	0	1	0	0	0	0	0	0	0	0	0	0	0	0	0	0	0	0	0	0	0	0	0	0	0	0	0	0	0	0
13722.58cfa832e4b0c9d6adf6d407	0	0	0	0	0	0	0	0	0	0	0	0	0	0	0	0	0	0	0	0	0	0	0	0	0	0	0	0	0	0	0	0	0	0	0	0	0	0	0	0	0	0	0	0	0	0	0	0	0
13722.58cfa832e4b0c9d6adf6d014	0	0	0	0	0	0	0	0	0	0	0	0	0	0	0	0	0	0	0	0	0	0	0	0	0	0	0	0	0	0	0	0	0	0	0	0	0	0	0	0	0	0	0	0	0	0	0	0	0
13722.58cfa832e4b0c9d6adf6cffe	0	0	0	0	0	0	0	0	0	0	0	0	0	0	0	0	0	0	0	0	0	0	0	0	0	0	0	0	0	0	0	0	0	0	0	0	0	0	0	0	0	0	0	0	0	0	0	0	0
13722.58cfa832e4b0c9d6adf6cec2	0	0	2	0	0	0	0	0	0	0	0	0	0	0	0	0	0	0	0	0	0	0	0	0	0	0	0	0	0	0	0	0	0	0	0	0	0	0	0	0	0	0	0	0	0	0	0	0	0
13722.58cfa832e4b0c9d6adf6d1c9	0	0	0	0	0	0	0	0	0	0	0	0	0	0	0	0	0	0	0	0	0	0	0	0	0	0	0	0	0	0	0	0	0	0	0	0	0	0	0	0	0	0	0	0	0	0	0	0	0
13722.58cfa832e4b0c9d6adf6cf00	1	0	8	0	0	1	0	0	0	0	0	0	0	0	0	0	0	0	0	0	0	0	0	0	0	0	0	0	0	0	0	0	0	0	0	0	0	0	0	0	0	0	0	0	0	0	0	0	1
13722.58cfa832e4b0c9d6adf6d212	25	0	5	3	0	1	0	0	1	0	0	0	0	0	0	0	0	0	0	0	0	0	0	2	0	0	0	0	0	0	0	0	0	0	0	0	0	0	0	0	0	0	0	0	0	0	0	0	0
13722.58cfa832e4b0c9d6adf6d175	30	0	8	1	0	2	1	0	3	0	0	0	0	0	0	0	0	0	0	0	0	0	0	0	0	0	0	0	0	0	0	3	0	1	0	0	0	0	0	0	0	0	0	0	0	0	0	0	2
13722.58cfa831e4b0c9d6adf6c34a	0	0	0	0	0	0	0	0	0	1	0	0	0	0	6	0	0	0	0	0	0	0	0	0	4	0	49	0	0	0	368	0	30	24	6	28	0	0	0	0	0	20	0	0	0	0	0	0	0
13722.58cfa82fe4b0c9d6adf6b8c0	0	0	6	0	0	0	0	0	0	0	0	0	0	0	0	0	0	0	0	0	0	0	0	0	0	0	0	0	0	0	0	0	0	0	0	0	0	1	0	0	0	0	0	0	0	0	0	0	0
13722.58cfa82fe4b0c9d6adf6b8d9	0	0	4	0	0	0	0	0	0	0	0	0	0	0	0	0	0	0	0	0	0	0	0	0	0	0	0	0	0	0	0	0	0	0	0	0	0	0	0	0	0	0	0	0	0	0	0	0	0
13722.58cfa82fe4b0c9d6adf6b6d8	0	2	0	0	0	0	0	0	0	0	0	0	0	0	0	0	0	0	0	0	0	0	0	0	0	0	0	0	0	0	0	0	0	0	0	0	0	0	0	0	0	0	0	0	0	0	0	0	1
13722.58cfa830e4b0c9d6adf6bb6a	0	0	0	8	0	2	0	0	3	0	0	0	0	0	0	0	0	0	0	0	0	0	0	0	0	0	0	0	0	0	0	0	0	0	0	0	0	0	0	0	0	0	0	0	0	0	0	0	0
13722.58cfa82fe4b0c9d6adf6b71e	0	0	0	0	0	0	0	0	0	0	0	0	0	0	0	0	0	0	0	0	0	0	0	0	0	0	0	0	0	0	0	0	0	0	0	0	0	0	0	0	0	0	0	0	0	0	0	0	0
13722.58cfa82fe4b0c9d6adf6b6f8	0	0	22	2	0	1	0	0	1	0	0	0	0	0	0	0	0	0	0	0	0	0	0	1	0	0	1	0	0	0	0	0	1	1	0	2	0	0	0	0	0	0	0	0	0	0	0	0	1
13722.58cfa82fe4b0c9d6adf6b648	7	0	2	3	1	1	1	0	1	0	0	0	0	0	0	0	0	0	0	0	2	0	0	0	0	0	0	0	0	0	0	0	0	0	0	0	0	0	0	0	0	0	0	0	0	0	0	0	0
13722.58cfa82fe4b0c9d6adf6b766	8	0	4	1	0	1	1	0	2	0	0	0	0	0	0	0	0	0	0	0	0	0	0	0	0	0	1	0	1	0	0	0	0	0	0	0	0	0	0	0	0	0	0	0	0	0	0	0	0
13722.58cfa82fe4b0c9d6adf6b988	2	0	0	1	0	1	0	0	1	0	0	0	0	0	0	0	0	0	0	0	0	0	0	0	0	0	0	0	0	0	0	0	0	0	0	0	0	0	0	0	0	0	0	0	0	0	0	0	0
13722.58cfa82fe4b0c9d6adf6b6fc	6	0	8	1	0	0	0	0	1	0	0	0	0	0	0	0	0	0	0	0	0	0	0	0	0	0	0	0	0	0	0	0	0	0	0	0	0	0	0	0	0	0	0	0	0	0	0	0	0
13722.58cfa831e4b0c9d6adf6c63c	0	0	2	0	0	0	0	0	0	0	0	0	0	0	0	0	0	0	0	0	0	0	0	0	0	0	0	0	0	0	0	0	0	0	0	0	0	0	0	0	0	0	0	0	0	0	0	0	0
13722.58cfa831e4b0c9d6adf6c3d6	0	0	0	0	0	0	0	0	0	0	0	0	0	0	2	0	0	0	0	0	0	0	0	0	0	0	2	0	0	0	5	0	6	0	0	3	0	0	0	0	0	2	0	0	0	0	0	0	0
13722.58cfa831e4b0c9d6adf6c366	0	0	0	0	0	0	0	0	0	0	0	0	0	0	0	0	0	0	0	0	0	0	0	0	0	0	0	0	0	0	2	0	0	0	5	0	0	0	0	0	0	0	0	0	0	0	0	0	0
13722.58cfa831e4b0c9d6adf6c57b	0	0	0	0	0	0	0	41	0	0	0	0	5	0	1	0	0	0	0	0	0	0	0	0	0	0	0	0	0	0	1	0	8	0	0	0	0	0	0	0	0	0	0	0	0	0	0	0	0
13722.58cfa831e4b0c9d6adf6c594	0	0	0	0	0	0	0	0	0	0	0	0	0	0	0	0	0	0	0	0	0	0	0	0	0	0	0	0	0	0	0	0	0	0	0	0	0	0	0	0	0	0	0	0	0	0	0	0	0
13722.58cfa831e4b0c9d6adf6c45c	2	0	0	0	0	0	0	0	0	0	0	0	0	0	0	0	0	0	0	0	0	0	0	0	0	0	0	0	0	0	0	0	0	0	0	0	0	0	0	0	0	0	0	0	0	0	0	0	0
13722.58cfa831e4b0c9d6adf6c61d	2	0	2	0	0	0	0	0	0	0	0	0	0	0	0	0	0	0	0	0	0	0	0	0	0	0	1	0	0	0	0	0	0	0	0	0	0	0	0	0	0	0	0	0	0	0	0	0	0
13722.58cfa831e4b0c9d6adf6c9c1	3	0	2	0	0	0	0	0	0	0	0	0	0	0	0	0	0	0	0	0	0	0	0	0	0	0	0	0	0	0	0	0	0	0	0	0	0	0	0	0	0	0	0	0	0	0	0	0	0
13722.58cfa832e4b0c9d6adf6d288	0	0	5	0	0	0	0	0	0	0	0	0	0	0	0	0	0	0	0	0	1	0	0	0	0	0	0	0	0	0	0	0	0	0	0	0	0	0	0	0	0	0	0	0	0	0	0	0	2
13722.58cfa831e4b0c9d6adf6c93f	0	0	8	0	0	0	0	0	0	2	0	0	0	0	0	0	0	0	0	0	0	0	0	0	0	0	0	0	0	0	0	0	0	0	0	0	0	0	0	0	0	0	0	0	0	0	0	0	2
13722.58cfa832e4b0c9d6adf6d204	0	0	0	0	0	0	0	0	0	0	0	0	0	0	0	0	0	0	0	0	0	0	0	0	0	0	0	0	0	0	0	0	0	0	0	0	0	0	0	0	0	0	0	0	0	0	0	0	0
13722.58cfa832e4b0c9d6adf6ce96	0	0	0	0	0	0	0	0	0	0	0	0	0	0	0	0	0	0	0	0	0	0	0	0	0	0	0	0	0	0	0	0	0	0	0	0	0	0	0	0	0	0	0	0	0	0	0	0	0
13722.58cfa832e4b0c9d6adf6d1b5	0	0	4	0	3	0	0	0	0	0	0	0	0	0	0	0	0	0	0	0	0	0	0	0	0	0	0	0	0	0	0	0	0	0	0	0	0	0	0	0	0	0	0	0	0	0	0	0	1
13722.58cfa832e4b0c9d6adf6cec0	0	0	0	0	0	0	0	0	0	0	0	0	0	0	0	0	0	0	0	0	0	0	0	0	0	0	0	0	0	0	0	0	0	0	0	0	0	0	0	0	0	0	0	0	0	0	0	0	0
13722.58cfa832e4b0c9d6adf6cecd	0	0	0	0	0	0	0	0	0	0	0	0	0	0	0	0	0	0	0	0	0	0	0	0	0	0	0	0	0	0	0	0	0	0	0	0	0	0	0	0	0	0	0	0	0	0	0	0	0
13722.58cfa831e4b0c9d6adf6cb25	0	0	0	6	0	4	0	0	4	0	0	0	0	0	0	0	0	0	0	0	0	0	0	0	0	0	0	0	2	0	0	0	0	0	0	0	0	0	0	0	0	0	0	0	0	0	0	0	0
13722.58cfa831e4b0c9d6adf6c836	0	0	4	0	0	0	0	0	0	1	0	0	0	0	0	0	0	0	0	0	0	0	0	0	0	0	1	0	0	0	2	0	0	0	1	0	0	0	0	0	0	0	2	0	0	0	0	0	0
13722.58cfa831e4b0c9d6adf6c91f	1	0	3	0	0	0	0	0	0	0	0	0	0	0	0	0	0	0	0	0	0	0	0	0	0	0	0	0	0	0	0	0	0	0	0	0	0	0	0	0	0	0	0	0	0	0	0	0	2
13722.58cfa831e4b0c9d6adf6c885	8	0	2	3	0	2	1	0	3	0	0	0	0	0	0	0	0	0	0	0	0	0	0	0	0	0	0	0	1	0	0	0	0	0	0	0	0	0	0	0	0	0	0	0	0	0	0	0	0
13722.58cfa831e4b0c9d6adf6c931	4	0	0	0	0	0	0	0	0	0	0	0	0	0	0	0	0	0	0	0	0	0	0	0	0	0	0	0	0	0	0	0	0	0	0	0	0	0	0	0	0	0	0	0	0	0	0	0	3
13722.58cfa831e4b0c9d6adf6cb00	0	0	0	0	0	0	1	0	0	0	0	0	0	0	0	0	0	0	0	0	0	0	0	0	0	0	0	0	0	0	0	0	0	0	0	0	0	0	0	0	0	0	0	0	0	0	0	0	0
13722.58cfa831e4b0c9d6adf6cb04	0	0	0	0	0	0	0	0	0	0	0	0	0	0	0	0	0	0	0	0	0	0	0	0	0	0	0	0	0	0	0	0	0	0	0	0	0	0	0	0	0	0	0	0	0	0	0	0	0
13722.58cfa832e4b0c9d6adf6d188	0	0	2	0	58	0	0	0	0	0	0	0	0	0	0	0	0	0	0	0	0	0	0	0	0	0	0	0	0	0	0	0	0	0	0	0	0	0	0	0	0	0	0	0	0	0	0	0	0
13722.58cfa830e4b0c9d6adf6c1e1	2	0	1	0	0	0	0	0	0	0	0	0	0	0	0	0	0	0	0	0	0	0	0	0	0	0	0	0	0	0	0	0	0	0	0	0	0	0	0	0	0	0	0	0	0	0	0	0	0
13722.58cfa830e4b0c9d6adf6c202	0	0	0	0	0	0	0	0	0	0	0	0	0	0	0	0	0	0	0	0	0	0	0	0	0	0	0	0	0	0	0	0	2	0	0	0	0	0	0	0	0	0	0	0	0	0	0	0	0
13722.58cfa830e4b0c9d6adf6bdce	0	0	0	0	0	0	0	0	0	0	0	0	0	0	0	0	0	0	0	0	0	0	0	0	0	0	0	0	0	0	0	0	0	0	0	0	0	0	0	0	0	0	0	0	0	0	0	0	0
13722.58cfa830e4b0c9d6adf6c232	0	0	2	0	0	0	0	0	0	0	0	0	0	0	0	0	0	0	0	0	0	0	0	0	0	0	0	0	0	0	0	0	0	0	0	0	0	0	0	0	0	0	0	0	0	0	0	0	0
13722.58cfa830e4b0c9d6adf6c1d4	0	0	0	0	0	0	0	0	0	0	0	0	0	0	0	0	0	0	0	0	0	0	0	0	0	0	0	0	0	0	0	0	0	0	0	0	0	0	0	0	0	0	0	0	0	0	0	0	0
13722.58cfa830e4b0c9d6adf6c062	0	0	1	0	0	0	0	0	0	0	0	0	0	0	0	0	0	0	0	0	0	0	0	0	0	0	0	0	0	0	0	0	0	0	0	0	0	0	0	0	0	0	0	0	0	0	0	0	0
13722.58cfa830e4b0c9d6adf6bee4	2	0	0	0	0	0	0	0	0	0	0	0	0	0	0	0	0	0	0	0	0	0	0	0	0	0	0	0	0	0	0	0	0	0	0	0	0	0	0	0	0	0	0	0	0	0	0	0	0
13722.58cfa831e4b0c9d6adf6c3b0	0	0	2	0	0	0	0	0	0	0	0	0	0	0	0	0	0	0	0	0	0	0	0	0	0	0	0	0	0	0	0	0	0	0	0	0	0	0	0	0	0	0	0	0	0	0	0	0	0
13722.58cfa830e4b0c9d6adf6bdd0	0	0	8	0	0	0	0	0	0	0	0	0	0	0	0	0	0	0	0	0	0	0	0	0	0	0	0	0	0	0	0	0	0	0	0	0	0	0	0	0	0	0	0	0	0	0	0	0	1
13722.58cfa830e4b0c9d6adf6c134	2	0	8	0	0	0	0	0	0	0	0	0	0	0	0	0	0	0	0	0	0	0	0	0	0	0	0	0	0	0	0	0	0	0	0	0	0	0	0	0	0	0	0	0	0	0	0	0	0
13722.58cfa830e4b0c9d6adf6beea	0	0	0	0	0	0	0	0	0	0	0	0	0	0	0	0	0	0	0	0	0	0	0	0	0	0	0	0	0	0	0	0	0	0	0	0	0	0	0	0	0	0	0	0	0	0	0	0	1
13722.58cfa830e4b0c9d6adf6c286	0	0	0	0	0	0	0	0	0	0	0	0	0	0	0	0	0	0	0	0	0	0	0	0	0	0	0	0	0	0	0	0	0	0	0	0	0	0	0	0	0	0	0	0	0	0	0	0	0
13722.58cfa82fe4b0c9d6adf6b8f4	2	0	2	0	0	0	0	0	0	0	0	0	0	0	0	0	0	0	0	0	0	0	0	0	0	0	0	0	0	0	0	0	0	0	0	0	0	0	0	0	0	0	0	0	0	0	0	0	0
13722.58cfa830e4b0c9d6adf6be88	0	0	2	0	0	0	0	0	0	0	0	0	0	0	0	0	0	0	0	0	0	0	0	0	0	0	0	0	0	0	0	0	0	0	0	0	0	0	0	0	0	0	0	0	0	0	0	0	0
13722.58cfa82fe4b0c9d6adf6b9f0	5	0	0	1	0	1	0	0	0	0	0	0	0	0	0	0	0	0	0	0	0	0	0	0	0	0	0	0	0	0	0	0	0	0	0	0	0	0	0	0	0	0	0	0	0	0	0	0	0
13722.58cfa830e4b0c9d6adf6bc48	0	0	0	0	0	0	0	0	0	0	0	0	0	0	0	0	0	0	0	0	0	0	0	0	0	0	0	0	0	0	0	0	0	0	0	0	0	0	0	0	0	0	0	0	0	0	0	0	0
13722.58cfa831e4b0c9d6adf6c78a	0	2	0	255	0	226	1	0	246	0	0	0	0	0	0	0	0	0	0	1	0	0	0	0	51	0	0	0	99	0	31	6	1	0	0	0	0	0	0	0	0	194	0	0	0	0	0	0	0
13722.58cfa832e4b0c9d6adf6d10e	0	0	0	1	205	1	1	0	0	0	0	0	0	0	0	0	0	0	0	0	0	0	0	0	0	0	0	0	1	0	0	0	0	0	0	0	0	0	0	0	0	0	0	0	0	0	0	0	0
13722.58cfa831e4b0c9d6adf6c803	0	0	2	0	0	0	0	0	0	0	0	0	0	0	0	0	0	0	0	0	0	0	0	0	0	0	0	0	0	0	0	0	0	0	0	0	0	0	0	0	0	0	0	0	0	0	0	0	0
13722.58cfa831e4b0c9d6adf6c7a2	0	0	7	1	0	1	0	1	1	0	0	0	0	0	0	0	0	0	0	0	0	0	0	2	7	0	57	0	0	0	439	0	0	8	20	30	0	0	0	0	0	8	0	0	0	0	0	0	0
13722.58cfa831e4b0c9d6adf6c784	2	0	6	0	0	0	0	2	0	2	0	0	0	0	0	0	0	0	0	0	0	0	0	0	0	0	0	0	0	0	0	0	1	0	0	0	0	0	0	0	0	0	0	0	0	0	0	0	0
13722.58cfa831e4b0c9d6adf6c7fc	0	0	0	1	0	1	1	11658	1	2147	4	3	2	1	2	3	0	0	1	1	2	68	4	1795	283	0	6526	3	2	3	84206	74	5790	446	526	8394	10	6	11	3	10	2673	3	1	8	8	9	37	1
13722.58cfa831e4b0c9d6adf6c6e7	0	0	2	0	0	0	0	0	0	1	0	0	0	0	0	0	0	0	0	0	0	0	0	0	0	0	0	0	0	0	0	0	0	0	0	0	0	0	0	0	0	0	0	0	0	0	0	0	0
13722.58cfa831e4b0c9d6adf6c702	2	0	0	0	0	0	0	2482	0	105	0	0	0	0	0	0	0	0	0	0	0	140	0	2	3	0	4	0	0	5	49	1	893	2	1	62	0	0	0	0	2	223	0	0	1	1	1	0	0
13722.58cfa831e4b0c9d6adf6c8f2	0	0	1	0	0	0	0	307	0	17	0	0	0	0	1	0	0	0	0	0	0	15	2	6	3	0	9	0	0	1	31	0	70	5	4	22	0	0	0	0	0	10	0	0	0	0	0	0	0
13722.58cfa831e4b0c9d6adf6c671	0	0	6	1	0	0	0	0	0	0	0	0	0	0	0	0	0	0	0	0	0	0	0	0	0	0	0	0	0	0	0	0	0	0	1	0	0	0	0	0	0	0	0	0	0	0	0	0	0
13722.58cfa831e4b0c9d6adf6c614	2	0	10	0	0	0	0	0	0	0	0	0	0	0	0	0	0	0	0	0	0	0	0	0	0	0	0	0	0	0	0	0	0	0	1	0	0	0	0	0	0	0	0	0	0	0	0	0	0
13722.58cfa831e4b0c9d6adf6c942	0	0	21	0	0	0	0	0	0	0	0	0	0	0	0	0	0	0	0	0	0	0	0	0	0	0	0	0	0	0	0	0	0	0	0	0	0	0	0	0	0	0	0	0	0	0	0	0	0
13722.58cfa831e4b0c9d6adf6c6e2	0	0	2	0	0	0	0	0	0	0	0	0	0	0	0	0	0	0	0	0	0	0	0	0	0	0	0	0	0	0	0	0	0	0	0	0	0	0	0	0	0	0	0	0	0	0	0	0	0
13722.58cfa831e4b0c9d6adf6c5dc	2	0	0	0	0	0	0	0	0	0	0	0	0	0	0	0	0	0	0	0	0	0	0	0	0	0	0	0	0	0	0	0	0	0	0	0	0	0	0	0	0	0	0	0	0	0	0	0	0
13722.58cfa831e4b0c9d6adf6c670	0	0	4	0	0	0	1	0	0	0	0	0	0	0	0	0	0	0	0	0	0	0	0	0	0	0	0	0	0	0	0	0	0	0	0	0	0	0	0	0	0	0	0	0	0	0	0	0	0
13722.58cfa831e4b0c9d6adf6c5da	2	0	0	0	0	0	0	0	0	0	0	0	0	0	0	0	0	0	0	0	0	0	0	0	0	0	0	0	0	0	0	0	0	0	0	0	0	0	0	0	0	0	0	0	0	0	0	0	0
13722.58cfa831e4b0c9d6adf6ca93	0	0	2	0	0	0	0	0	0	0	0	0	0	0	0	0	0	0	0	0	0	0	0	0	0	0	0	0	0	0	0	0	0	0	0	0	0	0	0	0	0	0	0	0	0	0	0	0	0
13722.58cfa82fe4b0c9d6adf6b5f1	0	0	0	2	0	0	0	0	1	0	0	0	0	0	0	0	0	0	0	0	0	0	0	0	0	0	0	0	0	0	0	0	0	0	0	0	0	0	0	0	0	0	0	0	0	0	0	0	0
13722.58cfa82ee4b0c9d6adf6af20	0	0	3	0	0	0	0	0	0	0	0	0	0	0	0	0	0	0	0	0	0	0	0	0	0	0	0	2	0	0	0	0	0	0	0	0	0	0	0	0	0	0	0	0	0	0	0	0	0
13722.58cfa82ee4b0c9d6adf6af8e	0	0	5	0	0	0	0	0	0	0	0	0	0	0	0	0	0	0	0	0	0	0	0	0	0	0	0	0	0	0	0	0	0	0	0	0	0	0	0	0	0	0	0	0	0	0	0	0	1
13722.58cfa82ee4b0c9d6adf6ae56	36	0	74	13	0	8	1	0	8	0	0	0	0	0	0	0	0	0	0	2	3	0	0	0	0	0	0	0	2	0	0	0	0	0	0	0	0	0	0	0	0	0	0	0	0	0	0	0	1
13722.58cfa82fe4b0c9d6adf6b7ca	0	0	0	0	0	0	1	0	0	0	0	0	0	0	0	0	0	0	0	0	0	0	0	0	0	0	0	0	0	0	0	0	0	0	0	0	0	0	0	0	0	0	0	0	1	0	0	0	0
13722.58cfa82fe4b0c9d6adf6b5e0	0	0	2	0	0	0	0	0	0	0	0	0	0	0	0	0	0	0	0	0	1	0	0	0	0	0	0	0	0	0	0	0	0	0	0	0	0	0	0	0	0	0	0	0	0	0	0	0	1
13722.58cfa82fe4b0c9d6adf6b62c	0	0	2	0	0	0	0	0	0	0	0	0	0	0	0	0	0	0	0	2	0	0	0	0	0	0	0	0	0	0	0	0	0	0	0	0	0	0	0	0	0	0	0	0	0	0	0	0	0
13722.58cfa82fe4b0c9d6adf6b748	0	0	4	2	0	1	0	0	1	0	0	0	0	0	0	0	0	0	0	0	0	0	0	0	0	0	0	0	0	0	0	0	0	0	0	0	0	0	0	0	0	0	0	0	0	0	0	0	0
13722.58cfa82fe4b0c9d6adf6b669	0	0	1	1	0	0	0	0	0	0	0	0	0	0	0	0	0	0	0	0	0	0	0	0	0	0	0	0	0	0	0	0	0	0	0	0	0	0	0	0	0	1	0	0	0	0	0	0	0
13722.58cfa82fe4b0c9d6adf6b6c1	0	0	1	2	0	2	0	0	2	1	0	0	0	0	0	0	0	0	0	0	0	0	0	0	0	0	0	0	1	0	1	0	0	0	0	0	0	0	0	0	0	0	0	0	0	0	0	0	0
13722.58cfa82fe4b0c9d6adf6b690	0	0	9	10	0	3	1	0	4	0	0	0	0	0	0	0	0	0	0	0	0	0	0	0	0	0	0	0	0	0	0	0	0	0	0	0	0	0	0	0	0	0	0	0	0	0	0	0	0
13722.58cfa82fe4b0c9d6adf6b686	0	0	0	0	0	0	0	0	0	0	0	0	0	0	0	0	0	0	0	0	0	0	0	0	0	0	0	0	0	0	0	0	0	0	0	0	0	0	0	0	0	0	0	0	0	0	0	0	0
13722.58cfa82fe4b0c9d6adf6b67c	0	0	4	0	10	0	0	0	0	0	0	0	0	0	0	0	0	0	0	0	0	0	0	0	0	0	0	0	0	0	0	0	0	0	0	0	0	0	0	0	0	0	0	0	0	0	0	0	0
13722.58cfa82fe4b0c9d6adf6b680	8	0	49	5	0	2	17	0	3	0	0	0	0	0	0	0	0	0	0	0	1	0	0	0	0	0	0	0	1	0	0	0	0	0	0	0	0	0	0	0	0	0	0	0	0	0	0	0	5
13722.58cfa82fe4b0c9d6adf6b60d	10	0	18	5	0	1	0	0	4	3	0	0	1	0	0	0	0	0	0	1	2	0	0	2	0	0	1	0	1	0	0	1	0	1	0	1	0	0	0	0	0	0	0	0	0	0	0	0	2
13722.58cfa830e4b0c9d6adf6c29c	0	0	3	0	0	0	0	0	0	0	0	0	0	0	0	0	0	0	0	0	0	0	0	0	0	0	0	8	0	0	0	0	0	0	0	0	0	0	0	0	0	0	0	0	0	0	0	0	0
13722.58cfa830e4b0c9d6adf6c2db	2	0	4	0	0	0	1	0	1	1	0	0	0	0	0	0	0	0	0	0	0	0	0	0	0	0	0	0	0	0	1	9	0	0	0	0	0	0	1	0	0	0	0	0	0	0	0	1	0
13722.58cfa831e4b0c9d6adf6c5ed	0	52	0	0	0	0	0	0	0	0	0	0	0	0	5	0	0	0	0	0	0	0	0	0	0	0	0	0	0	0	0	0	12	0	0	0	0	0	0	0	0	1	0	0	0	0	0	0	0
13722.58cfa831e4b0c9d6adf6c3fa	0	0	30	4	0	1	0	0	2	2	0	0	0	0	0	0	0	0	0	0	0	1	0	0	0	0	0	0	1	0	0	0	0	1	0	0	0	0	0	0	0	0	0	0	0	0	0	0	0
13722.58cfa830e4b0c9d6adf6c234	0	0	2	0	1	0	0	132	0	3	0	0	0	0	0	0	0	0	0	0	0	0	0	0	0	0	0	0	0	0	2	0	26	0	0	0	0	0	0	0	2	1	0	0	0	1	0	0	0
13722.58cfa831e4b0c9d6adf6c6de	0	0	9	1	0	1	0	0	0	0	0	0	0	0	0	0	0	0	0	0	0	0	0	0	0	0	0	0	0	0	0	0	0	1	0	1	0	0	0	0	0	0	0	0	0	0	0	0	0
13722.58cfa831e4b0c9d6adf6c518	3	0	6	1	0	1	0	0	1	0	0	0	0	0	0	0	0	0	0	0	0	0	0	0	0	0	0	0	1	0	0	0	0	0	0	0	0	0	0	0	0	0	0	0	0	0	0	0	0
13722.58cfa831e4b0c9d6adf6c6be	0	0	3	0	0	0	1	2531	0	3	0	0	0	0	0	37	0	0	0	0	0	1	0	1	0	0	0	0	0	0	91	0	141	0	0	2	0	0	0	0	0	67	0	0	1	0	0	0	0
13722.58cfa831e4b0c9d6adf6c5f4	4	0	13	1	0	1	1	0	0	0	0	0	0	1	0	0	0	0	0	0	1	0	0	0	0	0	0	0	0	0	0	0	0	0	0	0	0	0	0	0	0	0	0	0	0	0	0	0	1
13722.58cfa831e4b0c9d6adf6c5b3	14	0	168	3	0	2	0	0	3	2	0	0	0	0	0	0	0	0	0	1	1	0	0	0	0	0	2	0	1	0	2	0	2	3	1	4	0	0	0	0	0	0	0	0	0	0	0	0	2
13722.58cfa831e4b0c9d6adf6c576	0	0	9	0	0	0	0	0	0	0	0	0	0	0	0	0	0	0	0	0	1	0	0	0	0	0	0	0	0	1	0	0	0	0	0	0	0	0	0	0	0	0	0	0	0	0	0	0	1
13722.58cfa831e4b0c9d6adf6c65d	4	0	13	1	0	1	1	0	0	0	0	0	0	1	0	0	0	0	0	0	1	0	0	0	0	0	0	0	0	0	0	0	0	0	0	0	0	0	0	0	0	0	0	0	0	0	0	0	1
13722.58cfa831e4b0c9d6adf6c3f0	0	0	0	0	0	0	0	0	0	0	3	0	0	0	0	0	0	0	0	0	0	0	0	0	0	0	0	0	0	0	0	0	0	0	0	0	0	0	0	0	0	0	0	0	0	0	0	0	0
13722.58cfa830e4b0c9d6adf6be94	0	0	16	0	35	0	6	0	0	1	0	0	0	0	0	0	4	0	0	2	1	0	0	0	0	0	0	0	0	0	0	0	0	0	0	0	0	0	0	0	0	0	0	0	0	0	0	0	1
13722.58cfa831e4b0c9d6adf6c3b8	0	0	2	0	0	0	0	2	0	3	0	0	0	0	73	0	0	0	0	0	0	0	4	2	10	0	20	0	0	51	78	0	463	2	6	84	0	0	1	0	0	82	1	0	1	0	0	0	0
13722.58cfa831e4b0c9d6adf6c39a	0	2	0	61	0	47	0	16	79	19	20	65	0	0	92	0	0	0	9	0	0	4	0	15	0	0	3	1563	21	0	72	2	105	3	7	13	16	4	17	39	95	14	65	0	5	25	13	7	2
13722.58cfa830e4b0c9d6adf6be64	0	0	0	0	0	0	0	0	0	0	0	0	0	0	0	0	0	0	0	0	0	0	0	0	0	0	0	0	0	0	0	0	0	0	0	0	0	0	0	0	0	0	0	0	0	0	0	0	0
13722.58cfa830e4b0c9d6adf6bf55	6	0	4	2	0	0	0	0	1	0	0	0	0	0	0	0	0	0	0	0	0	0	0	0	0	0	2	0	0	0	11	0	1	6	4	7	0	0	0	0	0	4	0	0	0	0	0	0	1
13722.58cfa830e4b0c9d6adf6be66	0	0	0	0	0	0	0	0	0	0	0	0	0	0	0	0	0	0	0	0	0	0	0	0	0	0	0	0	0	0	0	0	0	0	0	0	0	0	0	0	0	0	0	0	0	0	0	0	0
13722.58cfa830e4b0c9d6adf6bf50	0	0	6	1	0	1	0	1	0	0	0	0	3	0	12	0	0	0	0	0	0	0	0	28	1	0	6	0	0	0	12	0	18	4	16	1	0	0	0	0	0	2	0	0	0	0	0	0	0
13722.58cfa831e4b0c9d6adf6c5c8	0	0	0	0	0	0	0	0	0	0	0	0	0	0	1	0	0	0	0	0	0	0	0	9	3	0	2	0	0	0	48	0	12	8	5	4	0	0	0	0	0	0	0	0	0	0	0	0	0
13722.58cfa831e4b0c9d6adf6c444	4	0	5	1	0	1	0	0	1	0	0	0	0	0	0	0	0	0	0	0	2	0	0	0	0	0	0	0	0	0	0	0	0	0	0	0	0	0	0	0	0	0	0	0	0	0	0	0	0
13722.58cfa830e4b0c9d6adf6becf	0	0	2	0	0	0	0	0	0	0	0	0	0	11	0	0	0	0	0	0	1	0	0	0	0	0	0	0	0	0	0	0	0	0	0	0	0	0	0	0	0	0	0	0	0	0	0	0	0
13722.58cfa831e4b0c9d6adf6c4ae	0	0	2	0	0	0	0	0	0	0	0	0	0	0	0	0	0	0	0	0	1	1	0	0	0	0	2	0	0	0	0	0	0	0	0	0	0	0	0	0	0	1	0	0	0	0	0	0	2
13722.58cfa831e4b0c9d6adf6c5e2	0	6	1	6	0	5	0	0	6	0	0	0	0	0	2	0	0	0	0	0	0	0	0	0	0	0	0	0	2	0	2	0	0	0	0	0	0	0	0	0	0	0	0	0	0	0	0	0	0
13722.58cfa830e4b0c9d6adf6c2aa	2	0	6	1	0	1	0	242	1	1	0	0	0	0	1	1	0	0	0	0	0	0	1	4	0	0	2	0	0	1	16	0	96	5	1	503	0	0	2	0	0	94	0	0	1	0	0	1	2
13722.58cfa831e4b0c9d6adf6c37e	0	0	0	0	0	0	0	0	0	1	0	0	0	0	0	0	0	0	0	0	0	0	0	0	0	0	1	0	0	0	9	0	0	1	9	0	0	0	0	0	0	0	0	0	0	0	0	0	0
13722.58cfa830e4b0c9d6adf6c138	2	0	0	1	0	0	0	0	0	0	0	0	0	0	0	0	0	0	0	0	0	0	0	0	0	0	0	0	0	0	0	0	0	0	0	0	0	0	0	0	0	0	0	0	0	0	0	0	0
13722.58cfa831e4b0c9d6adf6c61a	0	0	3	0	0	0	0	0	0	0	0	0	0	0	0	0	0	0	0	0	0	0	0	0	0	0	0	0	0	0	0	0	0	0	0	0	0	0	0	0	0	0	0	0	0	0	0	0	0
13722.58cfa830e4b0c9d6adf6c25a	0	0	2	1	0	0	0	0	0	0	0	0	0	0	0	0	0	0	0	0	0	0	0	0	0	0	0	0	0	0	0	0	0	0	0	0	0	0	0	0	0	0	0	0	0	0	0	0	0
13722.58cfa831e4b0c9d6adf6c3dc	0	0	0	0	0	0	0	1	0	0	0	0	0	0	0	0	0	0	0	0	0	0	0	0	0	0	1	2	0	0	0	0	0	0	1	0	0	0	0	0	1	0	0	0	0	0	0	0	0
13722.58cfa830e4b0c9d6adf6c23a	0	0	0	0	0	0	0	0	0	0	0	0	0	0	0	0	0	0	0	0	0	0	0	0	0	0	0	0	0	0	0	0	0	0	0	0	0	0	0	0	0	0	0	0	0	0	0	0	0
13722.58cfa830e4b0c9d6adf6c31e	0	0	0	0	0	0	0	0	0	0	0	0	0	0	0	0	0	0	0	0	0	0	0	0	0	0	0	0	0	0	0	0	0	0	0	0	0	0	0	0	0	0	0	0	0	0	0	0	3
13722.58cfa831e4b0c9d6adf6c53a	0	0	4	0	0	0	0	0	0	0	0	0	0	0	0	0	0	0	0	0	0	0	0	0	0	0	0	0	0	0	0	0	0	0	0	0	0	0	0	0	0	0	0	0	0	0	0	0	1
13722.58cfa831e4b0c9d6adf6c488	0	0	0	0	0	0	0	0	0	0	0	0	0	0	0	0	0	0	0	0	0	0	0	0	0	0	0	0	0	0	0	0	0	0	0	0	0	0	0	0	0	0	0	0	0	0	0	0	0
13722.58cfa830e4b0c9d6adf6c136	2	0	6	0	0	0	0	0	0	0	0	0	0	0	0	0	0	0	0	0	0	0	0	0	0	0	0	0	0	0	0	0	0	0	0	0	0	0	0	0	0	0	0	0	0	0	0	0	0
13722.58cfa831e4b0c9d6adf6c3fc	0	0	2	0	0	0	0	0	0	0	0	0	0	0	0	0	0	0	0	0	0	0	0	0	0	0	0	0	0	0	0	0	0	0	0	0	0	0	0	0	0	0	0	0	0	0	0	0	1
13722.58cfa831e4b0c9d6adf6c4c4	0	0	0	0	0	0	0	0	0	0	0	0	0	0	0	0	0	0	0	0	0	0	0	0	0	0	0	0	0	0	0	0	0	0	0	0	0	0	0	0	0	0	0	0	0	0	0	0	0
13722.58cfa831e4b0c9d6adf6c389	0	0	0	0	0	0	0	0	0	0	0	0	0	0	0	0	0	0	0	0	0	0	0	0	0	0	0	0	0	0	0	0	0	0	0	0	0	0	0	0	0	0	0	0	0	0	0	0	0
13722.58cfa831e4b0c9d6adf6c481	0	0	0	1	0	0	0	2	1	0	0	0	0	0	0	0	0	0	0	0	0	0	0	0	0	0	0	0	0	0	2	0	9	1	0	1	0	0	0	0	0	0	0	0	0	0	0	0	0
13722.58cfa831e4b0c9d6adf6c3ca	2	0	0	1	0	0	0	7	0	6	1	1	0	0	64	0	0	0	0	0	0	0	2	2	6	0	41	1	0	22	134	0	556	2	7	100	0	0	1	1	2	118	1	0	2	1	0	0	0
13722.58cfa830e4b0c9d6adf6bf28	5	0	8	1	0	1	0	0	1	0	0	0	0	0	0	0	0	0	0	0	0	0	0	0	0	0	0	0	0	0	1	0	0	0	1	0	0	0	0	0	0	0	0	0	0	0	0	0	2
13722.58cfa830e4b0c9d6adf6c2a8	5	0	10	15	0	11	0	0	31	0	0	0	0	0	0	0	0	0	0	0	0	0	0	0	0	0	10385	0	5	0	0	0	0	91	376	0	0	0	0	0	0	0	0	0	0	0	0	0	1
13722.58cfa830e4b0c9d6adf6c1a6	0	0	2	0	0	0	0	0	0	0	0	0	0	0	0	0	0	0	0	0	0	0	0	0	0	0	0	0	0	0	0	0	0	0	0	0	0	0	0	0	0	0	0	0	0	0	0	0	0
13722.58cfa830e4b0c9d6adf6c02e	0	0	0	0	0	0	0	0	0	0	0	0	0	0	0	0	0	0	0	0	0	0	0	0	0	0	0	0	0	0	0	0	0	0	0	0	0	0	0	0	0	0	0	0	0	0	0	0	0
13722.58cfa830e4b0c9d6adf6c128	0	0	6	0	0	0	0	0	0	0	0	0	0	0	0	0	0	0	0	0	0	0	0	0	0	0	0	0	0	0	0	0	0	0	0	0	0	0	0	0	0	0	0	0	0	0	0	0	1
13722.58cfa830e4b0c9d6adf6bdd4	0	0	1	0	0	0	0	0	0	0	0	0	0	0	0	0	0	0	0	0	0	0	0	0	0	0	0	0	0	0	0	0	0	0	0	0	0	0	0	0	0	0	0	0	0	0	0	0	0
13722.58cfa830e4b0c9d6adf6bf44	8	0	0	0	0	0	0	0	0	0	0	0	0	0	0	0	0	0	0	0	0	0	0	0	0	0	0	0	0	0	0	0	0	0	0	0	0	0	0	0	0	0	0	0	0	0	0	0	0
13722.58cfa830e4b0c9d6adf6c236	2	0	8	0	0	0	0	0	0	0	0	0	0	0	0	0	0	0	0	0	0	0	0	0	0	0	0	0	0	0	0	1	0	0	0	0	0	0	0	0	0	0	0	0	0	0	0	0	1
13722.58cfa82fe4b0c9d6adf6b8dc	0	0	0	0	0	0	0	0	0	0	0	0	0	0	0	0	0	0	0	0	0	0	0	0	0	0	0	0	0	0	0	0	0	0	0	0	0	0	0	0	0	0	0	0	0	0	0	0	0
13722.58cfa830e4b0c9d6adf6bf40	0	0	0	0	0	0	0	0	0	0	0	0	0	0	0	0	0	0	0	0	0	0	0	0	0	0	0	0	0	0	0	0	0	0	0	0	0	0	0	0	0	0	0	0	0	0	0	0	0
13722.58cfa830e4b0c9d6adf6bcc6	2	0	0	0	0	0	0	0	0	0	0	0	0	0	0	0	0	0	0	0	0	0	0	0	0	0	0	0	0	0	0	0	0	0	0	0	0	0	0	0	0	0	0	0	0	0	0	0	0
13722.58cfa82fe4b0c9d6adf6b880	2	0	0	1	0	1	0	0	1	0	0	0	0	0	0	0	0	0	0	0	0	0	0	0	0	0	0	0	0	0	0	0	0	0	1	0	0	0	0	0	0	0	0	0	0	0	0	0	0
13722.58cfa830e4b0c9d6adf6c1a0	4	0	2	0	0	0	1	0	0	2	0	0	1079	0	2981	0	0	0	0	0	0	0	0	67	0	0	9	0	0	0	4298	1	12	27	8	4	1	10	0	0	0	8	0	0	0	0	0	6	0
13722.58cfa830e4b0c9d6adf6c214	0	3	15	1	0	1	0	0	1	1	0	0	0	0	150	0	0	0	0	0	0	0	0	0	4	0	0	0	0	1	108	0	0	5	1	8	0	0	0	0	0	5	0	0	0	0	0	0	0
13722.58cfa830e4b0c9d6adf6bd7e	2	0	8	2	0	1	0	0	1	0	0	0	0	0	0	0	0	0	0	0	0	0	0	0	0	0	0	0	1	0	0	0	0	1	1	1	0	0	0	0	0	0	0	0	0	0	0	0	1
13722.58cfa82fe4b0c9d6adf6ba37	4	0	3	1	0	0	0	0	0	0	0	0	0	0	0	0	0	0	0	0	0	0	0	0	0	0	0	0	0	0	0	3	0	0	0	0	0	0	0	0	0	0	0	0	0	0	0	0	2
13722.58cfa830e4b0c9d6adf6c208	2	0	16	1	0	2	0	2246	0	1794	2	4	0	1	0	19	0	1	0	4	0	808	2	1189	108	0	600	2	4	69	762	23	4107	1791	338	510	1	0	8	1	13	315	2	0	7	6	109	8	1
13722.58cfa832e4b0c9d6adf6cf7a	0	0	2	0	0	0	0	0	0	0	0	0	0	0	0	0	0	0	0	0	0	0	0	0	0	0	0	0	0	0	0	0	0	0	0	0	0	0	0	0	0	0	0	0	0	0	0	0	0
13722.58cfa831e4b0c9d6adf6c8eb	8	0	1	2	0	1	12	2	1	1	0	0	0	0	0	0	0	0	0	0	0	42	0	252	6	0	5	0	0	0	36	0	14	2	1	37	0	0	0	0	0	3	0	0	0	0	0	0	0
13722.58cfa832e4b0c9d6adf6d618	0	0	0	0	0	0	0	0	0	0	0	0	0	0	1	0	0	0	0	1	0	0	0	0	0	0	6	0	0	0	5	0	3	0	0	3	0	0	0	0	0	0	0	0	0	0	0	0	0
13722.58cfa832e4b0c9d6adf6d5b2	0	0	0	0	0	0	0	2	0	0	0	0	0	0	0	0	0	0	0	0	0	0	0	0	0	0	189	0	0	0	2	0	17	0	1	0	0	0	0	0	0	0	0	0	0	0	0	0	0
13722.58cfa832e4b0c9d6adf6d208	2	0	21	0	0	0	0	0	0	0	0	0	0	0	0	0	0	0	0	0	1	0	0	0	0	0	0	0	0	0	0	0	0	0	0	0	0	0	0	0	0	0	0	0	0	0	0	0	0
13722.58cfa832e4b0c9d6adf6d57a	0	2	0	0	0	0	0	0	0	0	0	0	0	0	0	0	0	0	0	0	0	0	0	0	1	0	15	0	0	0	614	0	0	15	6	0	0	0	0	0	0	0	0	0	0	0	0	0	0
13722.58cfa831e4b0c9d6adf6c73a	2	0	0	0	0	0	0	0	0	0	0	0	0	0	0	1	0	0	0	0	0	0	0	9	0	0	12	0	0	0	5	0	0	2	4	39	0	0	0	0	0	1	0	0	0	0	0	0	0
13722.58cfa832e4b0c9d6adf6d22a	1	0	1	1	0	1	0	0	2	0	0	0	0	0	0	0	0	0	0	0	1	0	0	0	0	0	0	0	0	0	0	0	0	0	0	0	0	0	0	0	0	0	0	0	0	0	0	0	0
13722.58cfa831e4b0c9d6adf6ca71	0	0	0	0	0	0	0	0	0	0	0	0	0	0	0	0	0	0	0	0	0	0	0	0	0	0	0	0	0	0	0	0	0	0	0	0	0	0	0	0	0	0	0	0	0	0	0	0	0
13722.58cfa831e4b0c9d6adf6cc08	0	0	2	0	0	0	0	0	0	0	0	0	0	0	0	0	0	0	0	0	0	0	0	0	0	0	0	0	0	0	0	0	0	0	0	1	0	0	0	0	0	0	0	0	0	0	0	0	0
13722.58cfa831e4b0c9d6adf6c7f7	0	0	0	0	0	0	0	0	0	0	0	0	0	0	0	0	0	0	0	0	0	0	0	0	0	0	0	0	0	0	0	0	0	0	0	0	0	0	0	0	0	0	0	0	0	0	0	0	0
13722.58cfa831e4b0c9d6adf6c85f	0	0	0	0	1	0	0	0	0	0	0	0	0	0	0	0	0	0	0	0	0	0	0	0	0	0	0	0	0	0	0	0	0	0	0	0	0	0	0	0	0	0	0	0	0	0	0	0	0
13722.58cfa832e4b0c9d6adf6d07a	4	0	6	1	0	0	0	0	4	0	0	0	0	0	0	0	0	0	0	0	0	0	0	0	0	0	0	0	0	1	0	0	0	0	0	0	0	0	0	0	0	0	0	0	0	0	0	0	1
13722.58cfa832e4b0c9d6adf6d044	2	0	4	0	0	0	0	0	0	0	0	0	0	0	0	0	0	0	0	0	0	0	0	0	0	0	0	0	0	0	0	0	0	0	0	0	0	0	0	0	0	0	0	0	0	0	0	0	0
13722.58cfa832e4b0c9d6adf6d194	2	0	4	0	0	0	1	0	0	0	0	0	0	0	0	0	0	0	0	0	0	0	0	0	0	0	1	0	0	0	0	0	0	0	0	0	0	0	0	0	0	0	0	0	0	0	0	0	3
13722.58cfa831e4b0c9d6adf6cc0f	2	0	3	0	0	0	0	0	0	0	0	0	0	0	0	0	0	0	0	0	0	0	0	0	0	0	0	0	0	0	0	0	0	0	0	0	0	0	0	0	0	0	0	0	0	0	0	0	0
13722.58cfa831e4b0c9d6adf6ccb6	0	0	2	0	0	0	0	0	0	0	0	0	0	0	0	0	0	0	0	0	0	0	0	0	0	0	0	0	0	0	1	0	0	0	0	0	0	0	0	0	0	0	0	0	0	0	0	0	0
13722.58cfa831e4b0c9d6adf6c85a	18	0	62	3	0	2	0	0	3	3	0	0	0	0	0	0	0	0	0	2	1	2	0	0	0	0	0	0	1	0	0	0	0	10	3	2	0	0	0	0	0	0	0	0	0	0	0	0	3
13722.58cfa831e4b0c9d6adf6c7de	0	0	0	1	0	2	0	0	1	0	0	0	0	0	0	0	0	0	0	0	0	0	0	0	0	0	0	0	0	0	0	0	0	0	0	0	0	0	0	0	0	0	0	0	0	0	0	0	0
13722.58cfa831e4b0c9d6adf6c822	2	0	2	1	0	1	0	0	1	0	0	0	0	0	0	0	0	0	0	0	0	0	0	0	0	0	0	0	0	0	0	0	0	2	0	0	0	0	0	0	0	0	0	0	0	0	0	0	0
13722.58cfa831e4b0c9d6adf6c7c8	0	0	0	0	0	0	0	0	1	0	0	0	0	0	0	0	0	0	0	0	0	0	0	0	0	0	0	0	0	0	0	0	0	0	0	0	0	0	0	0	0	0	0	0	0	0	0	0	0
13722.58cfa831e4b0c9d6adf6c7aa	0	0	0	0	0	0	0	0	0	0	0	0	0	0	0	0	0	0	0	0	0	0	0	0	0	0	0	0	0	0	0	0	0	0	0	0	0	0	0	0	0	0	0	0	0	0	1	0	0
13722.58cfa831e4b0c9d6adf6cace	2	0	2	0	0	0	0	0	0	0	0	0	0	0	0	0	0	0	0	0	0	0	0	0	0	0	0	0	0	0	0	0	0	0	0	0	0	0	0	0	0	0	0	0	0	0	0	0	0
13722.58cfa831e4b0c9d6adf6c82e	0	0	20	2	0	1	0	0	2	0	0	0	0	0	0	0	0	0	0	1	0	2	0	1	0	0	1	0	0	0	0	0	0	6	1	0	0	0	0	0	0	0	0	0	0	0	0	0	2
13722.58cfa832e4b0c9d6adf6cf7f	0	0	4	0	0	0	0	0	0	0	0	0	0	0	0	0	0	0	0	0	0	0	0	0	0	0	0	0	0	0	0	2	0	0	0	0	0	0	0	0	0	0	0	0	0	0	0	0	0
13722.58cfa831e4b0c9d6adf6ca01	0	2	0	0	0	0	0	1	0	0	0	0	0	0	0	0	0	0	0	0	0	852	0	65	3	0	12	0	0	0	8	1	417	2	12	3673	0	0	0	0	0	144	0	0	0	0	0	0	0
13722.58cfa831e4b0c9d6adf6c740	2	0	2	1	0	0	0	0	1	0	0	0	0	0	0	0	0	0	0	0	0	0	0	0	0	0	0	0	0	0	0	0	0	0	0	0	0	0	0	0	0	0	0	0	0	0	0	0	0
13722.58cfa832e4b0c9d6adf6cf8b	0	0	2	0	0	0	0	0	0	0	0	0	0	0	0	0	0	0	0	0	0	0	0	0	0	0	0	0	0	0	0	0	0	0	0	0	0	0	0	0	0	0	0	0	0	0	0	0	0
13722.58cfa832e4b0c9d6adf6d1ce	0	0	0	0	0	0	0	0	2	0	0	0	0	0	0	0	0	0	0	0	0	0	0	0	0	0	0	0	0	0	0	0	0	0	0	0	0	0	0	0	0	0	0	0	0	0	0	0	0
13722.58cfa832e4b0c9d6adf6d1d3	0	0	2	0	0	0	0	0	0	0	0	0	0	0	0	0	0	0	0	0	0	0	0	0	0	0	0	0	0	0	0	0	0	0	0	0	0	0	0	0	0	0	0	0	0	0	0	0	0
13722.58cfa832e4b0c9d6adf6d128	0	0	0	0	0	0	1	0	0	0	0	0	0	0	0	0	0	0	0	0	0	0	0	0	0	0	0	0	0	0	0	0	0	0	0	0	0	0	0	0	0	0	0	0	0	0	0	0	1
13722.58cfa831e4b0c9d6adf6c91d	2	0	2	1	0	1	0	0	0	0	0	0	0	0	0	0	0	0	0	0	0	0	0	0	0	0	0	0	0	0	0	0	0	0	0	0	0	0	0	0	0	0	0	0	0	0	0	0	0
13722.58cfa831e4b0c9d6adf6c867	6	0	8	2	0	1	1	0	2	0	0	0	0	0	0	0	0	0	0	0	0	4	0	0	0	0	0	0	0	0	0	0	0	14	3	3	0	0	0	0	0	0	0	0	0	0	0	0	0
13722.58cfa831e4b0c9d6adf6cbf7	0	0	0	0	0	0	0	0	0	0	0	0	0	0	0	0	0	0	0	0	0	0	0	0	0	0	0	0	0	0	0	0	0	0	0	0	0	0	0	0	0	0	0	0	0	0	0	0	0
13722.58cfa831e4b0c9d6adf6cad0	0	0	2	0	0	0	0	0	0	0	0	0	0	0	0	0	0	0	0	0	0	0	0	0	0	0	0	0	0	0	0	0	0	0	0	0	0	0	0	0	0	0	0	0	0	0	0	0	0
13722.58cfa832e4b0c9d6adf6cfb8	0	0	0	75	0	65	0	0	91	0	0	0	0	0	0	0	0	0	0	0	0	0	0	0	0	0	0	0	26	0	0	0	0	0	0	0	0	0	0	0	0	0	0	0	0	0	0	0	0
13722.58cfa832e4b0c9d6adf6d1c8	0	0	5	0	0	0	0	0	0	0	0	0	0	0	0	0	0	0	0	0	0	0	0	0	0	0	0	0	0	0	1	0	0	0	0	0	0	0	0	0	0	0	0	0	0	0	0	0	0
13722.58cfa831e4b0c9d6adf6cc94	0	0	0	0	0	0	0	0	0	0	0	0	0	0	0	0	0	0	0	0	0	0	0	0	0	0	0	0	0	0	0	0	0	0	0	0	0	0	0	0	0	0	0	0	0	0	0	0	0
13722.58cfa831e4b0c9d6adf6cc23	0	0	2	0	0	0	0	0	0	0	0	0	0	0	0	0	0	0	0	0	0	0	0	0	0	0	0	0	0	0	0	0	0	0	0	0	0	0	0	0	0	0	0	0	0	0	0	0	0
13722.58cfa831e4b0c9d6adf6cb94	2	0	0	0	0	0	0	0	0	0	0	0	0	0	0	0	0	0	0	0	0	0	0	0	0	0	0	0	0	0	0	0	0	0	0	0	0	0	0	0	0	0	0	0	0	0	0	0	0
13722.58cfa831e4b0c9d6adf6cbd9	3	0	0	0	0	0	0	0	0	0	0	0	0	0	0	0	0	0	0	0	0	0	0	0	0	0	0	0	0	0	0	0	0	0	0	0	0	0	0	0	0	0	0	0	0	0	0	0	0
13722.58cfa831e4b0c9d6adf6cbfc	0	0	0	0	0	0	0	0	0	0	0	0	0	0	0	0	0	0	0	0	0	0	0	0	0	0	0	0	0	0	0	0	0	0	0	0	0	0	0	0	0	0	0	0	1	0	0	0	0
13722.58cfa832e4b0c9d6adf6ce22	0	0	0	0	0	0	1	0	0	0	0	0	0	0	0	0	0	0	0	0	0	0	0	0	0	0	0	0	0	0	0	0	0	0	0	0	0	0	0	0	0	0	0	0	0	0	0	0	0
13722.58cfa831e4b0c9d6adf6cba8	0	0	2	0	0	0	0	0	0	0	0	0	0	0	0	0	0	0	0	0	0	0	0	0	0	0	0	0	0	0	0	0	0	0	0	0	0	0	0	0	0	0	0	0	0	0	0	0	0
13722.58cfa831e4b0c9d6adf6c9ac	0	0	0	0	0	0	0	0	0	0	0	0	0	0	0	0	0	0	0	0	0	0	0	0	0	0	0	0	0	0	0	0	0	0	0	0	0	0	0	0	0	0	0	0	0	0	0	0	0
13722.58cfa831e4b0c9d6adf6cc4c	0	0	0	0	0	0	0	0	0	0	0	0	0	0	0	0	0	0	0	0	0	0	0	0	0	0	0	0	0	0	0	0	0	0	0	0	0	0	0	0	0	0	0	0	0	0	0	0	0
13722.58cfa832e4b0c9d6adf6d0ce	0	0	0	0	0	0	0	0	0	0	0	0	0	0	0	0	0	0	0	0	0	0	0	0	0	0	0	0	0	0	0	0	0	0	2	0	0	0	0	0	0	0	0	0	0	0	0	0	0
13722.58cfa832e4b0c9d6adf6ce8a	0	0	0	0	0	0	0	0	0	0	0	0	0	0	0	0	0	0	0	0	0	0	0	0	0	0	0	0	0	0	0	0	0	0	0	0	0	0	0	0	0	0	0	0	0	0	0	0	0
13722.58cfa832e4b0c9d6adf6d396	0	0	2	0	0	0	0	0	0	0	0	0	0	0	0	0	0	0	0	1	0	0	0	0	0	0	0	0	0	0	0	0	0	0	0	8	0	0	0	0	0	0	0	0	0	0	0	0	0
13722.58cfa832e4b0c9d6adf6d04e	0	0	0	0	4	0	0	0	0	0	0	0	0	0	0	0	0	0	0	0	0	0	0	0	0	0	0	0	0	0	0	0	0	0	0	0	0	0	0	0	0	0	0	0	0	0	0	0	0
13722.58cfa832e4b0c9d6adf6cf54	0	0	0	0	0	0	0	0	0	1	0	0	0	0	0	0	0	0	0	0	0	0	0	0	0	0	0	0	0	0	0	0	0	0	0	0	0	0	0	0	0	0	0	0	0	0	0	0	1
13722.58cfa832e4b0c9d6adf6d5b4	0	0	0	0	0	0	0	0	0	0	0	0	0	0	0	0	0	0	0	0	0	0	0	0	0	0	0	0	0	0	8	0	0	0	0	0	0	0	0	0	0	0	0	0	0	0	0	0	0
13722.58cfa831e4b0c9d6adf6c848	8	0	4	3	0	3	0	0	3	0	0	0	0	0	0	0	0	0	0	0	0	4	0	0	0	0	1	0	1	1	0	0	2	11	2	1	0	0	0	0	0	0	0	0	0	0	0	0	0
13722.58cfa832e4b0c9d6adf6cf82	0	0	4	0	0	0	0	0	0	0	0	0	0	0	0	0	0	0	0	0	1	0	0	0	0	0	0	0	0	0	0	0	0	0	0	0	0	0	0	0	0	0	0	0	0	0	0	0	0
13722.58cfa832e4b0c9d6adf6cfdc	0	0	0	0	0	0	0	0	0	0	0	0	0	0	0	0	0	0	0	0	0	0	0	0	0	0	0	0	0	0	0	0	0	0	0	0	0	0	0	0	0	0	0	0	0	0	0	0	0
13722.58cfa832e4b0c9d6adf6cf46	0	0	0	0	0	0	0	0	0	0	0	0	0	0	0	0	0	0	0	0	0	0	0	0	0	0	0	0	0	0	0	0	0	0	0	0	0	0	0	0	0	0	0	0	0	0	0	0	0
13722.58cfa832e4b0c9d6adf6cf7e	0	0	0	0	0	0	0	0	0	1	0	0	0	0	0	0	0	0	0	0	0	0	0	0	0	0	0	0	0	0	0	0	0	0	0	0	0	0	0	0	0	0	0	0	0	0	0	0	0
13722.58cfa832e4b0c9d6adf6cfae	0	0	4	1	0	0	0	0	0	0	0	0	0	0	0	0	0	0	0	0	1	0	0	0	0	0	0	0	0	0	0	0	0	0	0	0	0	0	0	0	0	0	0	0	0	0	0	0	0
13722.58cfa832e4b0c9d6adf6d3cc	0	0	0	0	0	0	0	0	0	0	0	0	0	0	0	0	0	0	0	0	0	0	0	0	0	0	0	0	0	0	1	0	0	0	1	0	0	0	0	0	0	0	0	0	0	0	0	0	0
13722.58cfa832e4b0c9d6adf6d43c	0	0	0	0	0	0	0	0	0	0	0	0	0	0	0	0	0	0	0	0	0	0	0	0	0	0	0	0	0	0	0	0	0	0	0	0	0	0	0	0	0	0	0	0	0	0	0	0	0
13722.58cfa832e4b0c9d6adf6cfa2	0	0	2	0	0	0	0	0	0	0	0	0	0	0	0	0	0	0	0	0	0	0	0	0	0	0	0	0	0	0	0	0	0	0	0	0	0	0	0	0	0	0	0	0	0	0	0	0	0
13722.58cfa832e4b0c9d6adf6d3d0	0	0	0	0	0	0	0	0	0	0	0	0	0	0	0	0	0	0	0	0	0	0	0	0	0	0	0	0	0	0	1	0	0	0	0	2	0	0	0	0	0	0	0	0	0	0	0	0	0
13722.58cfa832e4b0c9d6adf6d578	0	0	1	0	0	0	0	0	0	0	0	0	0	0	0	0	0	0	0	0	0	0	0	0	0	0	0	0	0	0	0	0	0	0	0	0	0	0	0	0	0	0	0	0	0	0	0	0	0
13722.58cfa832e4b0c9d6adf6cf70	0	0	0	0	0	0	0	0	0	0	0	0	0	0	0	0	0	0	0	0	0	0	0	0	0	0	0	0	0	0	0	0	0	0	0	0	0	0	0	0	0	0	0	0	0	0	0	0	0
13722.58cfa832e4b0c9d6adf6d1dc	0	0	2	0	0	0	0	0	0	0	0	0	0	0	0	0	0	0	0	0	0	0	0	0	0	0	0	0	0	0	0	0	0	0	0	0	0	0	0	0	0	0	0	0	0	0	0	0	0
13722.58cfa832e4b0c9d6adf6ce66	0	0	2	0	0	0	0	0	0	0	0	0	0	0	0	0	0	0	0	0	0	0	0	0	0	0	0	0	0	0	0	0	0	0	0	0	0	0	0	0	0	0	0	0	0	0	0	0	0
13722.58cfa832e4b0c9d6adf6d1a4	0	0	0	0	1	0	0	171	0	19	2	1	13	0	0	2	0	0	0	0	0	2	1	361	6	0	1	2	0	12	1258	35	1369	3	10	1689	1	0	3	0	3	159	0	0	3	2	10	3	0
13722.58cfa831e4b0c9d6adf6c7b1	2	0	0	0	0	0	0	25	0	14	0	0	0	0	0	9	0	0	0	0	0	1	0	3	19	0	5	0	0	0	430	0	17	2	1	734	0	0	0	0	0	220	0	0	1	0	1	0	0
13722.58cfa831e4b0c9d6adf6c5b8	0	0	6	0	0	0	1	2440	0	5	1	0	0	0	0	1	0	0	0	1	1	0	3	15	7	0	3	0	0	2	262	3	598	6	6	166	0	0	1	0	0	50	0	0	3	1	3	0	0
13722.58cfa831e4b0c9d6adf6c6f2	4	0	1	0	0	0	0	58	0	8	0	0	0	0	0	0	0	0	0	0	0	2	0	0	0	0	3	0	0	0	5	0	23	2	1	1	0	0	0	0	0	5	0	0	0	0	0	0	0
13722.58cfa831e4b0c9d6adf6c8e8	0	0	0	0	0	0	0	26	0	0	1	0	0	31	0	0	0	0	198	0	0	0	1	0	16	0	68	0	0	0	727	10	13	0	0	0	0	1	0	0	0	1	0	0	1	0	1	0	0
13722.58cfa831e4b0c9d6adf6c6fe	2	6	8	0	1001	0	1	328	0	171	0	0	0	0	3	1	0	0	0	9	0	54	34	15	60	0	15	0	0	6	1691	6	1167	158	947	766	0	0	0	0	0	1533	0	0	0	0	0	0	19
13722.58cfa831e4b0c9d6adf6c7cb	0	2667	0	0	0	1	0	4	0	19322	1	1	0	0	2	84	0	0	0	0	0	41	2	11	56	0	333	1	0	0	744	6	42	10	68	3444	0	1	2	1	1	926	0	0	3	1	1	11	0
13722.58cfa832e4b0c9d6adf6d002	0	0	0	0	0	0	0	0	0	0	0	0	0	0	0	0	0	0	0	0	0	0	0	0	0	0	0	0	0	0	0	0	0	0	0	0	0	0	0	0	0	0	0	0	0	0	0	0	0
13722.58cfa831e4b0c9d6adf6cdb6	0	0	5	0	0	0	0	0	0	0	0	0	0	0	0	0	0	0	0	0	0	0	0	0	0	0	0	0	0	0	0	0	0	0	0	0	0	0	0	0	0	0	0	0	0	0	0	0	0
13722.58cfa832e4b0c9d6adf6ce58	0	0	0	0	1	0	0	0	0	0	0	0	0	0	0	0	0	0	0	0	0	0	0	0	0	0	0	0	0	0	0	0	0	0	0	0	0	0	0	0	0	0	0	0	0	0	0	0	0
13722.58cfa832e4b0c9d6adf6d018	0	0	5	0	0	0	0	0	0	0	0	0	0	0	0	0	0	0	0	0	0	0	0	0	0	0	0	0	0	0	0	0	0	0	0	0	0	0	0	0	0	0	0	0	0	0	0	0	0
13722.58cfa832e4b0c9d6adf6d0d4	0	0	0	0	0	0	0	0	0	0	0	0	0	0	0	0	0	0	0	0	0	0	0	0	0	0	0	0	0	0	0	0	0	0	0	0	0	0	0	0	0	0	0	0	0	0	0	0	0
13722.58cfa831e4b0c9d6adf6cd09	0	0	2	0	0	0	0	0	0	0	0	0	0	0	0	0	0	0	0	0	0	0	0	0	0	0	0	0	0	0	0	0	0	0	0	0	0	0	0	0	0	0	0	0	0	0	0	0	0
13722.58cfa831e4b0c9d6adf6cd76	0	0	0	0	0	0	0	0	0	0	0	0	0	0	0	0	0	0	0	0	0	0	0	0	0	0	0	0	0	0	0	0	0	0	0	0	0	0	0	0	0	0	0	0	0	0	0	0	0
13722.58cfa831e4b0c9d6adf6cd97	0	0	0	0	0	0	0	0	0	0	0	0	0	0	0	0	0	0	0	0	0	0	0	0	0	0	0	0	0	0	0	0	0	0	0	0	0	0	0	0	0	0	0	0	0	0	0	0	0
13722.58cfa832e4b0c9d6adf6d22e	4	0	0	1	0	0	0	0	1	0	0	0	0	0	0	0	0	0	0	0	0	0	0	0	0	0	0	0	0	0	0	0	0	0	0	0	0	0	0	0	0	0	0	0	0	0	0	0	0
13722.58cfa832e4b0c9d6adf6d006	0	0	2	0	0	0	0	0	0	0	0	0	0	0	0	0	0	0	0	0	0	0	0	0	0	0	0	0	0	0	0	0	0	0	0	0	0	0	0	0	0	0	0	0	0	0	0	0	0
13722.58cfa832e4b0c9d6adf6ceb4	0	0	0	0	0	0	0	0	0	0	0	0	0	0	0	0	0	0	0	0	0	0	0	0	0	0	0	0	0	0	0	0	0	0	0	0	0	0	0	0	0	0	0	0	0	0	0	0	0
13722.58cfa831e4b0c9d6adf6cdd0	2	0	0	0	0	0	0	0	0	0	0	0	0	0	0	0	0	0	0	0	0	0	0	0	0	0	0	0	0	0	0	0	0	0	0	0	0	0	0	0	0	0	0	0	0	0	0	0	0
13722.58cfa832e4b0c9d6adf6cfaa	0	0	0	1	0	0	0	0	0	0	0	0	0	0	0	0	0	0	0	0	0	0	0	0	0	0	0	0	0	0	0	0	0	0	0	0	0	0	0	0	0	0	0	0	0	0	0	0	0
13722.58cfa831e4b0c9d6adf6cd19	0	0	0	0	0	0	0	0	0	0	0	0	0	0	0	0	0	0	0	0	0	0	0	0	0	0	0	0	0	0	0	0	0	0	0	0	0	0	0	0	0	0	0	0	0	0	0	0	0
13722.58cfa832e4b0c9d6adf6ceac	0	0	0	0	0	0	0	0	0	0	0	0	0	0	0	0	0	0	0	0	0	0	0	0	0	0	0	0	0	0	0	0	0	0	0	2	0	0	0	0	0	1	0	0	0	0	0	0	0
13722.58cfa831e4b0c9d6adf6cd9c	2	0	0	0	0	0	0	0	0	0	0	0	0	0	0	0	0	0	0	0	0	0	0	0	0	0	0	0	0	0	0	0	0	0	0	0	0	0	0	0	0	0	0	0	0	0	0	0	1
13722.58cfa831e4b0c9d6adf6c8c4	0	0	4	0	0	0	0	22	0	24	3	1	1	0	0	1	0	0	0	0	0	1722	0	73	7	0	8	6	0	4	122	9	115	23	40	56179	0	0	1	2	39	4357	0	0	19	13	8	1	0
13722.58cfa831e4b0c9d6adf6cda4	6	0	0	0	0	0	0	0	0	0	0	0	0	0	0	0	0	0	0	0	0	0	0	0	0	0	0	0	0	0	0	0	0	0	0	0	0	0	0	0	0	0	0	0	0	0	0	0	0
13722.58cfa831e4b0c9d6adf6cd4a	0	0	0	0	0	0	0	0	0	0	0	0	0	0	0	0	0	0	0	0	0	0	0	0	0	0	0	0	0	0	0	0	0	0	0	0	0	0	0	0	0	0	0	0	0	0	0	0	0
13722.58cfa832e4b0c9d6adf6cf2b	0	0	0	1	0	0	0	0	1	0	0	0	0	0	0	0	0	0	0	0	0	0	0	0	0	0	0	0	0	0	0	0	0	0	0	0	0	0	0	0	0	0	0	0	0	0	0	0	1
13722.58cfa831e4b0c9d6adf6ccdf	0	0	0	0	0	0	0	0	0	0	0	0	0	0	0	0	0	0	0	0	0	0	0	0	0	0	0	0	0	0	0	0	0	0	0	0	0	0	0	0	0	0	0	0	0	0	0	0	3
13722.58cfa831e4b0c9d6adf6cc7a	0	0	4	0	0	0	0	0	0	1	0	0	0	0	0	0	0	0	0	0	0	0	0	0	0	0	0	0	0	0	0	0	0	0	0	0	0	0	0	0	0	0	0	0	0	0	0	0	0
13722.58cfa831e4b0c9d6adf6cce2	0	0	42	1	0	0	0	0	0	1	0	0	0	0	0	0	0	0	0	1	0	0	0	0	0	0	0	0	0	0	0	0	0	1	0	0	0	0	0	0	0	1	0	0	0	0	0	0	0
13722.58cfa831e4b0c9d6adf6cc76	0	0	0	7	0	5	0	0	10	0	0	0	0	50	0	2	0	0	0	0	0	0	0	0	0	0	0	0	3	0	0	2	0	0	0	2	0	0	0	0	0	0	0	0	0	0	0	0	0
13722.58cfa832e4b0c9d6adf6ceb1	0	0	4	0	0	0	0	0	0	0	0	0	0	0	0	0	0	0	0	0	0	0	0	0	0	0	0	0	0	0	0	0	0	0	0	0	0	0	0	0	0	0	0	0	0	0	0	0	0
13722.58cfa831e4b0c9d6adf6cdba	0	0	0	0	0	0	0	0	0	0	0	0	0	0	0	0	0	0	0	0	0	0	0	0	0	0	0	0	0	0	0	0	0	0	0	0	0	0	0	0	0	0	0	0	0	0	0	0	0
13722.58cfa831e4b0c9d6adf6c8ea	0	0	8	13	0	5	0	83848	6	95	2	2	0	0	0	59	0	0	0	0	1	103	15	67	60	0	22	2	1	21	1680	31	26199	18	58	8464	1	1	15	3	12	5413	3	0	85	14	122	5	0
13722.58cfa832e4b0c9d6adf6d1ea	4	0	0	0	0	0	0	0	0	0	0	0	0	0	0	0	0	0	0	0	0	0	0	0	0	0	0	0	0	0	0	0	0	0	0	0	0	0	0	0	0	0	0	0	0	0	0	0	0
13722.58cfa831e4b0c9d6adf6cd7a	2	0	0	0	0	0	0	0	0	0	0	0	0	0	0	0	0	0	0	0	0	0	0	0	0	0	0	0	0	0	0	0	0	0	0	0	0	0	0	0	0	0	0	0	0	0	0	0	0
13722.58cfa832e4b0c9d6adf6d0d5	2	0	2	1	0	1	0	0	1	0	0	0	0	0	0	0	0	0	0	0	0	0	0	0	0	0	0	0	0	0	0	0	0	0	0	0	0	0	0	0	0	0	0	0	0	0	0	0	0
13722.58cfa831e4b0c9d6adf6cd96	0	0	11	0	0	0	0	0	0	0	0	0	0	0	0	0	0	0	0	5	0	0	0	0	0	0	0	0	0	0	0	0	0	0	0	0	0	0	0	0	0	0	0	0	0	0	0	0	0
13722.58cfa832e4b0c9d6adf6cf0a	4	0	2	0	0	0	0	0	0	0	0	0	0	0	0	0	0	0	0	0	0	0	0	0	0	0	0	0	0	0	0	0	0	0	0	0	0	0	0	0	0	0	0	0	0	0	0	0	0
13722.58cfa832e4b0c9d6adf6ce32	3	0	0	0	0	0	0	0	0	0	0	0	0	0	0	0	0	0	0	0	0	0	0	0	0	0	0	0	0	0	0	0	0	0	0	0	0	0	0	0	0	0	0	0	0	0	0	0	0
13722.58cfa831e4b0c9d6adf6c6f0	0	2	4	42	0	36	0	0	46	0	1	1	0	0	20	1	0	0	1	1	4	4	1	0	9033	0	3495	1	16	4	1632	16	108	164	313	0	0	0	2	0	1	236	0	0	2	2	1	0	9
13722.58cfa832e4b0c9d6adf6ceea	10	0	2	1	0	1	0	0	0	0	0	0	0	0	0	0	0	0	0	0	0	0	0	0	0	0	0	0	0	0	0	0	0	0	0	0	0	0	0	0	0	0	0	0	0	0	0	0	0
13722.58cfa831e4b0c9d6adf6ccbc	0	0	0	0	0	0	0	0	0	0	0	0	0	0	0	0	0	0	0	0	0	0	0	0	0	0	0	0	0	0	0	0	0	0	0	0	0	0	0	0	0	0	0	0	0	0	0	0	0
13722.58cfa831e4b0c9d6adf6cd06	0	0	0	0	0	0	1	0	0	0	0	0	0	0	0	0	0	0	0	0	0	0	0	0	0	0	0	0	0	0	0	0	0	0	0	0	0	0	0	0	0	0	0	0	0	0	0	0	0
13722.58cfa831e4b0c9d6adf6cbe4	0	0	2	0	0	0	0	0	0	0	0	0	0	0	0	0	0	0	0	0	0	0	0	0	0	0	0	0	0	0	0	0	0	0	0	0	0	0	0	0	0	0	0	0	0	0	0	0	0
13722.58cfa831e4b0c9d6adf6cc90	0	0	2	0	0	0	0	0	0	0	0	0	0	0	0	0	0	0	0	0	0	0	0	0	0	0	0	0	0	0	0	0	0	0	0	0	0	0	0	0	0	0	0	0	0	0	0	0	0
13722.58cfa831e4b0c9d6adf6cd2c	0	0	2	0	0	0	0	0	0	0	0	0	0	0	0	0	0	0	0	0	0	0	0	0	0	0	0	0	0	0	0	0	0	0	0	0	0	0	0	0	0	0	0	0	0	0	0	0	0
13722.58cfa831e4b0c9d6adf6cb22	0	0	2	0	0	0	0	0	0	0	0	0	0	0	0	0	0	0	0	0	0	0	0	0	0	0	0	0	0	0	0	1	0	0	0	0	0	0	0	0	0	0	0	0	0	0	0	0	0
13722.58cfa831e4b0c9d6adf6cb84	2	0	0	0	0	0	0	0	0	0	0	0	0	0	0	0	0	0	0	0	0	0	0	0	0	0	0	0	0	0	0	0	0	0	0	0	0	0	0	0	0	0	0	0	0	0	0	0	0
13722.58cfa832e4b0c9d6adf6ce83	2	0	0	0	0	0	0	0	0	0	0	0	0	0	0	0	0	0	0	0	0	0	0	0	0	0	0	0	0	0	0	0	0	0	0	0	0	0	0	0	0	0	0	0	0	0	0	0	1
13722.58cfa832e4b0c9d6adf6ce5c	0	0	0	25	0	11	0	0	14	0	0	0	0	0	0	0	0	0	0	0	0	0	0	0	0	0	0	0	3	0	0	0	0	0	0	0	0	0	0	0	0	0	0	0	0	0	0	0	1
13722.58cfa832e4b0c9d6adf6cfac	0	0	2	23	0	14	0	0	16	0	0	0	0	0	0	0	0	0	0	0	0	0	0	0	0	0	0	0	3	0	0	0	0	0	0	0	0	0	0	0	0	0	0	0	0	0	0	0	0
13722.58cfa832e4b0c9d6adf6d02c	2	0	7	1	0	1	0	0	1	0	0	0	0	0	0	0	0	0	0	0	0	0	0	0	0	0	0	0	0	0	0	0	0	0	0	0	0	0	0	0	0	1	0	0	0	0	0	0	0
13722.58cfa832e4b0c9d6adf6d134	0	0	0	1	0	0	0	0	0	0	0	0	0	0	0	0	0	0	0	0	0	0	0	0	0	0	0	0	0	0	0	0	0	0	0	0	0	0	0	0	0	0	0	0	0	0	0	0	0
13722.58cfa832e4b0c9d6adf6cec6	0	0	4	87	0	46	0	0	57	0	0	0	0	0	0	0	0	0	0	1	0	0	0	0	0	0	0	0	12	0	0	0	0	0	0	0	0	0	0	0	0	0	0	0	0	0	0	0	0
13722.58cfa832e4b0c9d6adf6d114	0	0	0	0	0	0	0	0	0	0	0	0	0	0	0	1	0	0	0	0	0	0	0	0	0	0	397	0	0	0	0	0	0	0	0	0	0	0	0	0	0	0	0	9	0	0	0	0	0
13722.58cfa830e4b0c9d6adf6c190	2	0	0	0	0	0	0	0	0	0	0	0	0	0	0	0	0	0	0	0	0	0	0	0	0	0	0	0	0	0	0	0	0	0	0	0	0	0	0	0	0	0	0	0	0	0	0	0	0
13722.58cfa830e4b0c9d6adf6bc5a	0	0	0	1	0	1	0	0	0	0	0	0	0	0	0	0	0	0	0	0	0	0	0	0	0	0	0	0	0	0	0	0	0	0	0	0	0	0	0	0	0	0	0	0	0	0	0	0	0
13722.58cfa831e4b0c9d6adf6cdaf	0	0	0	6	0	4	0	0	5	0	0	0	0	0	0	0	0	0	0	0	0	0	0	0	0	0	0	0	1	0	0	0	0	0	0	0	0	0	0	0	0	0	0	0	0	0	0	0	0
13722.58cfa831e4b0c9d6adf6c6d6	0	0	2	0	0	0	0	0	0	0	0	0	0	0	0	0	0	0	0	0	0	0	0	0	0	0	0	0	0	0	0	0	0	0	0	0	0	0	0	0	0	0	0	0	0	0	0	0	0
13722.58cfa831e4b0c9d6adf6c6d0	0	0	0	0	0	0	0	0	0	0	0	0	0	0	0	0	0	0	0	0	0	0	0	0	0	0	0	0	0	0	0	0	0	0	0	0	0	0	0	0	0	0	0	0	0	0	0	0	1
13722.58cfa831e4b0c9d6adf6c6f4	2	0	1	0	0	0	0	25165	0	2224	1	2	1	0	8	3	0	0	4	0	0	7961	17	2801	210	0	1	1	1	0	619	26	1795	129	39	53220	7	0	1	0	0	306	0	0	0	0	3	19	0
13722.58cfa831e4b0c9d6adf6c6ce	0	0	4	0	0	0	0	0	0	0	0	0	0	0	0	0	0	0	0	0	0	0	0	0	0	0	0	0	0	0	0	0	0	0	0	0	0	0	0	0	0	0	0	0	0	0	0	0	0
13722.58cfa831e4b0c9d6adf6c6b6	0	0	2	23	1	11	1	2	14	0	0	0	0	0	0	0	0	0	0	0	0	0	0	1	1	0	1	0	4	0	22	0	0	1	3	62	0	0	0	0	0	57	0	0	0	0	0	0	0
13722.58cfa831e4b0c9d6adf6c6b3	2	0	4	0	6	0	0	0	0	0	0	0	0	0	0	0	0	0	0	1	0	0	0	0	0	0	0	0	0	0	0	0	0	0	0	2	0	0	0	0	0	0	0	0	0	0	0	0	1
13722.58cfa831e4b0c9d6adf6c92f	2	0	7	0	0	0	0	0	0	0	0	0	0	0	0	0	0	0	0	0	0	0	0	0	0	0	0	0	0	0	0	0	0	0	0	0	0	0	0	0	0	0	0	0	0	0	0	0	0
13722.58cfa831e4b0c9d6adf6c786	0	0	4	1	403	1	0	0	1	0	0	0	0	0	0	0	0	0	0	0	0	0	0	0	2	0	0	0	0	0	2	0	0	0	0	0	0	0	0	0	0	0	0	0	0	0	0	0	0
13722.58cfa831e4b0c9d6adf6c665	0	0	0	2	0	0	4	0	0	0	0	0	0	0	0	0	0	0	0	0	0	0	0	0	0	0	0	0	1	0	1	0	0	0	0	0	0	0	0	0	0	0	0	0	0	0	0	0	0
13722.58cfa831e4b0c9d6adf6c8c0	0	0	0	0	0	0	2	16	0	4	0	0	0	0	0	0	0	0	0	0	0	0	0	2	0	0	10	0	0	0	241	0	3	1	2	672	0	0	0	0	0	85	0	0	0	2	0	0	0
13722.58cfa830e4b0c9d6adf6bf95	0	0	1	0	0	0	0	0	0	0	0	0	0	0	0	0	0	0	0	0	0	0	0	0	0	0	0	0	0	0	1	0	0	0	0	0	0	0	0	0	0	0	0	0	0	0	0	0	0
13722.58cfa830e4b0c9d6adf6befa	0	0	1	32	0	19	0	0	24	0	0	0	0	0	0	0	0	0	0	0	0	0	0	0	0	0	0	0	6	0	0	0	0	0	1	0	0	0	0	0	0	0	0	0	0	0	0	0	0
13722.58cfa830e4b0c9d6adf6c034	4	0	0	0	0	0	0	0	0	0	0	0	0	0	0	0	0	0	0	0	0	0	0	0	0	0	0	0	0	0	0	0	0	0	0	0	0	0	0	0	0	0	0	0	0	0	0	0	0
13722.58cfa830e4b0c9d6adf6c312	0	0	2	0	0	0	0	0	0	0	0	0	0	0	0	0	0	0	0	0	0	0	0	0	0	0	7	0	0	0	6	0	1	0	0	0	0	0	0	0	0	0	0	0	0	0	0	0	0
13722.58cfa830e4b0c9d6adf6c2d6	0	0	0	0	0	0	0	0	0	0	0	0	0	0	0	0	0	0	0	0	0	0	0	0	0	0	0	0	0	0	0	0	0	0	0	0	0	0	0	0	0	0	0	0	0	0	0	0	0
13722.58cfa830e4b0c9d6adf6c305	0	0	0	0	0	0	0	0	0	0	0	0	0	0	0	0	0	0	0	0	0	0	0	0	0	0	0	0	0	0	0	0	0	0	0	0	0	0	0	0	0	0	0	0	0	0	0	0	0
13722.58cfa830e4b0c9d6adf6bf68	0	0	0	0	0	0	0	0	0	0	0	0	0	0	1	0	0	0	0	0	0	0	0	0	0	0	1	0	0	0	0	0	0	0	0	0	0	0	0	0	0	0	0	0	0	0	0	0	0
13722.58cfa831e4b0c9d6adf6c46d	0	0	0	0	0	0	0	0	0	0	0	0	0	0	0	0	0	0	0	0	0	0	0	0	0	0	0	0	0	0	0	0	0	0	0	0	0	0	0	0	0	0	0	0	0	0	0	0	0
13722.58cfa831e4b0c9d6adf6c492	0	0	2	0	0	0	0	0	0	0	0	0	0	0	0	0	0	0	0	0	0	0	0	0	0	0	0	0	0	0	0	0	0	0	0	0	0	0	0	0	0	0	0	0	0	0	0	0	0
13722.58cfa830e4b0c9d6adf6c2ba	0	0	1	15	0	10	0	0	13	0	0	0	0	0	0	0	0	0	0	0	0	0	0	0	0	0	0	0	3	0	0	0	0	0	0	0	0	0	0	0	0	0	0	0	0	0	0	0	0
13722.58cfa830e4b0c9d6adf6c2d0	0	0	3	10	0	5	0	0	7	0	0	0	0	0	0	0	0	0	0	0	0	0	0	0	0	0	0	0	2	0	0	0	0	0	0	0	0	0	0	0	0	0	0	0	0	0	0	0	3
13722.58cfa831e4b0c9d6adf6c3a0	0	0	2	44	0	20	0	0	25	0	0	0	0	0	5	0	0	0	0	1	1	0	0	0	0	0	0	0	5	0	0	0	0	0	0	0	0	0	0	0	0	0	0	0	0	0	0	0	0
13722.58cfa830e4b0c9d6adf6c224	0	0	0	0	0	0	0	0	0	0	0	0	0	0	0	0	0	0	0	0	0	0	0	0	0	0	0	0	0	0	0	0	0	0	0	0	0	0	0	0	0	0	0	0	0	0	0	0	0
13722.58cfa831e4b0c9d6adf6c428	0	0	0	0	0	0	0	0	0	0	0	0	0	0	0	0	0	0	0	0	0	0	0	0	0	0	0	0	0	0	0	0	0	0	0	0	0	0	0	0	0	0	0	0	0	0	0	0	0
13722.58cfa831e4b0c9d6adf6c37a	0	2	2	0	0	0	1	0	0	0	0	0	0	0	0	0	0	0	0	0	0	0	0	0	0	0	5	0	0	0	46	0	0	1	1	0	0	0	0	0	0	0	0	0	0	0	0	0	0
13722.58cfa830e4b0c9d6adf6c24c	0	0	0	0	0	0	0	0	0	0	0	0	0	0	200	0	0	0	0	0	0	0	0	0	0	0	0	0	0	0	0	0	0	0	0	0	0	0	0	0	0	0	0	0	0	0	0	0	0
13722.58cfa831e4b0c9d6adf6c752	0	0	0	1	0	0	0	0	0	0	0	0	0	0	0	0	0	0	0	0	0	2	0	0	1	0	1	5	0	0	0	0	6	0	0	2	0	0	0	0	0	0	0	0	0	0	0	0	0
13722.58cfa831e4b0c9d6adf6c81c	3	0	3	2	0	1	1	0	2	0	0	0	0	0	0	0	0	0	0	0	0	0	0	0	0	0	0	0	0	0	0	0	0	0	0	0	0	0	0	0	0	0	0	0	0	0	0	0	0
13722.58cfa831e4b0c9d6adf6c8d2	0	0	30	1	1	0	0	0	1	0	0	0	0	0	0	0	0	0	0	0	0	0	0	0	0	0	0	0	0	0	0	0	0	0	0	0	0	0	0	0	0	0	0	0	0	0	0	0	0
13722.58cfa831e4b0c9d6adf6c85e	0	0	13	1	0	1	0	0	1	0	0	0	0	0	0	0	0	0	0	0	0	0	0	0	0	0	0	0	0	0	0	0	0	0	0	0	0	0	0	0	0	0	0	0	0	0	0	0	0
13722.58cfa831e4b0c9d6adf6c86a	0	0	0	0	0	0	0	5	0	3	0	0	0	0	0	0	0	0	0	0	0	280	0	2841	27	0	27	0	0	0	639	3	22	5	7	14622	0	0	1	0	0	13	0	0	1	0	1	0	0
13722.58cfa831e4b0c9d6adf6c8dc	2	0	9	0	0	0	0	0	0	0	0	0	0	0	0	0	0	0	0	0	0	0	0	0	0	0	0	0	0	0	0	0	0	0	0	0	0	0	0	0	0	0	0	0	0	0	0	0	0
13722.58cfa831e4b0c9d6adf6c850	2	0	0	0	0	0	0	0	0	0	0	0	0	0	0	0	0	0	0	0	0	0	0	6	0	0	53	0	0	0	488	0	1	1	0	0	0	0	0	0	0	0	0	0	0	0	0	0	0
13722.58cfa831e4b0c9d6adf6c8d8	0	0	0	1	0	1	0	7	1	1	0	0	0	0	0	0	0	0	0	0	0	2	0	2	1	0	4	0	0	1	80	0	8	1	1	193	0	0	0	0	0	59	0	0	0	0	0	0	0
13722.58cfa831e4b0c9d6adf6c818	0	0	48	0	0	0	0	0	0	0	0	0	0	0	0	0	0	0	0	0	0	0	0	0	0	0	0	0	0	0	0	0	0	0	1	0	0	0	0	0	0	0	0	0	0	0	0	0	0
13722.58cfa831e4b0c9d6adf6c7d0	0	26	0	0	0	0	0	42	0	9	0	0	0	0	15	0	0	0	32	0	0	2	7	10	98	0	37	11	0	4	18250	3	691	270	67	49	1	1	1	0	1	43	0	0	1	0	5	2	0
13722.58cfa831e4b0c9d6adf6c898	0	0	4	0	0	0	1	0	1	0	0	0	0	0	0	0	0	0	0	0	0	0	0	0	0	0	0	0	0	0	0	0	1	0	0	0	0	0	0	0	0	0	0	0	0	0	0	0	0
13722.58cfa831e4b0c9d6adf6caee	0	0	6	0	0	0	1	0	0	0	0	0	0	0	0	0	0	0	0	0	1	0	0	0	0	0	0	0	0	0	0	0	0	0	0	0	0	0	0	0	0	0	0	0	0	0	0	0	1
13722.58cfa831e4b0c9d6adf6c938	0	0	0	0	0	0	0	0	0	0	0	0	0	0	0	0	0	0	0	0	0	0	0	0	0	0	0	0	0	0	0	0	0	0	0	0	0	0	0	0	0	0	0	0	0	0	0	0	0
13722.58cfa831e4b0c9d6adf6c923	4	0	0	0	0	0	0	0	0	0	0	0	0	0	0	0	0	0	0	0	0	0	0	0	0	0	0	0	0	0	0	0	2	1	1	0	0	0	0	0	0	0	0	0	0	0	0	0	0
13722.58cfa830e4b0c9d6adf6bf38	0	0	4	0	0	0	0	0	0	0	0	0	0	0	0	0	0	0	0	0	0	0	0	0	0	0	0	0	0	0	0	0	0	0	0	0	0	0	0	0	0	0	0	0	0	0	0	0	0
13722.58cfa82fe4b0c9d6adf6b943	2	0	6	0	0	0	0	0	0	0	0	0	0	0	0	0	0	0	0	0	0	0	0	0	0	0	0	0	0	0	0	0	0	0	0	0	0	0	0	0	0	0	0	0	0	0	0	0	0
13722.58cfa82fe4b0c9d6adf6b756	0	0	1	1	0	0	0	0	0	0	0	0	0	0	0	0	0	0	0	0	0	0	0	0	0	0	0	0	0	0	0	0	0	0	0	0	0	0	0	0	0	0	0	0	0	0	0	0	0
13722.58cfa82fe4b0c9d6adf6b97c	0	0	0	0	0	0	0	91	0	0	0	0	0	0	0	0	0	0	0	0	0	0	0	1	0	0	0	0	0	0	0	0	0	0	0	3	0	0	0	0	0	1	0	0	0	0	0	0	0
[truncated: 5,120 more rows]
[truncated: 1,140 more columns]
