# Supplementary material for: Robustness of cancer microbiome signals over a broad range of methodological variation
Source: Oncogene. 2024 Feb 23;43(15):1127–48. doi: 10.1038/s41388-024-02974-w (PMC10997506; doi:10.1038/s41388-024-02974-w)
Supplement: Supplementary file 2 — Supplementary Tables [file 41388_2024_2974_MOESM2_ESM.zip › Tables copy/TableS14_metadata_RS210clean_filtered_abundances.csv]

sampleid	rsIDs	sample_name	run_prefix	experimental_strategy	cgc_base_name	filename	analyte_amount	analyte_A260A280Ratio	aliquot_concentration	cgc_id	cgc_filename	vital_status	gender	race	ethnicity	disease_type	data_subtype	tcga_sample_id	cgc_case_uuid	sample_type	cgc_platform	gdc_file_uuid	primary_site	age_at_diagnosis	cgc_sample_uuid	cgc_aliquot_uuid	tcga_aliquot_id	reference_genome	tcga_case_id	investigation	days_to_death	knightlabID	data_submitting_center_label	tissue_source_site_label	country_of_sample_procurement	portion_is_ffpe	pathologic_t_label	pathologic_n_label	histological_diagnosis_label	pathologic_stage_label	bam_total_reads	bam_mapped_reads	bam_unmapped_reads	bam_ratio_unmapped
13722.58cfa830e4b0c9d6adf6bc54	TCGA-AG-3582-10A-01D-1167_101105_SN208_0168_A80A3BABXX_s_2_rg.sorted	58cfa830e4b0c9d6adf6bc54	TCGA-AG-3582-10A-01D-1167_101105_SN208_0168_A80A3BABXX_s_2_rg.sorted.filtered.	WGS	TCGA-AG-3582-10A-01D-1167_101105_SN208_0168_A80A3BABXX_s_2_rg.sorted	TCGA-AG-3582-10A-01D-1167_101105_SN208_0168_A80A3BABXX_s_2_rg.sorted.bam	20	1.9	0.17	58cfa830e4b0c9d6adf6bc54	TCGA-AG-3582-10A-01D-1167_101105_SN208_0168_A80A3BABXX_s_2_rg.sorted.bam	Alive	MALE	Not available	Not available	Rectum Adenocarcinoma	Aligned reads	TCGA-AG-3582-10A	DB1E3104-8BFD-4353-854A-C478BA1F7D07	Blood Derived Normal	Illumina HiSeq	f5b3fbbc-73ee-4343-9f0d-d1ed07587650	Colorectal	75	E948F2D0-E1BF-46FA-A0E0-A733036D3DA3	1D663F25-1724-47FF-9D68-6842EF17F51A	TCGA-AG-3582-10A-01D-1167-02	HG18_Broad_variant	TCGA-AG-3582	TCGA-READ	NA	s1961	Harvard Medical School	Indivumed	Germany	NO	T3	N1	Rectal Adenocarcinoma	Stage IV	111902594	103161302	8741292	0.078115186
13722.58cfa82fe4b0c9d6adf6b9c2	TCGA-AA-3970-10A-01D-1109-02_IlluminaHiSeq-DNASeq_whole	58cfa82fe4b0c9d6adf6b9c2	TCGA-AA-3970-10A-01D-1109-02_IlluminaHiSeq-DNASeq_whole.filtered.	WGS	TCGA-AA-3970-10A-01D-1109-02_IlluminaHiSeq-DNASeq_whole	TCGA-AA-3970-10A-01D-1109-02_IlluminaHiSeq-DNASeq_whole.bam	24.22	1.9	0.15	58cfa82fe4b0c9d6adf6b9c2	TCGA-AA-3970-10A-01D-1109-02_IlluminaHiSeq-DNASeq_whole.bam	Alive	MALE	Not available	Not available	Colon Adenocarcinoma	Aligned reads	TCGA-AA-3970-10A	733D8B6A-CA9D-4A69-8C9C-1F88733E8B68	Blood Derived Normal	Illumina HiSeq	4026ba28-eed0-4ab6-b27f-69b6f55197e1	Colorectal	65	46E88E56-D24F-4E70-B2DD-E87DF153A137	67C863D0-F45C-40F0-9668-B0A92339D290	TCGA-AA-3970-10A-01D-1109-02	HG18	TCGA-AA-3970	TCGA-COAD	NA	s13187	Harvard Medical School	Indivumed	Germany	NO	T3	N0	Colon Adenocarcinoma	Stage IIA	104499568	101002803	3496765	0.033462004
13722.58cfa830e4b0c9d6adf6bba5	TCGA-AA-A02W-01A-01D-A077_110406_SN177_0153_A818P3ABXX_s_1_rg.sorted	58cfa830e4b0c9d6adf6bba5	TCGA-AA-A02W-01A-01D-A077_110406_SN177_0153_A818P3ABXX_s_1_rg.sorted.filtered.	WGS	TCGA-AA-A02W-01A-01D-A077_110406_SN177_0153_A818P3ABXX_s_1_rg.sorted	TCGA-AA-A02W-01A-01D-A077_110406_SN177_0153_A818P3ABXX_s_1_rg.sorted.bam	226.38	1.78	0.15	58cfa830e4b0c9d6adf6bba5	TCGA-AA-A02W-01A-01D-A077_110406_SN177_0153_A818P3ABXX_s_1_rg.sorted.bam	Alive	FEMALE	Not available	Not available	Colon Adenocarcinoma	Aligned reads	TCGA-AA-A02W-01A	73448B56-A6C6-4C98-A153-AB704261E073	Primary Tumor	Illumina HiSeq	faf93a8d-56fb-4e28-97fa-1fcee234250c	Colorectal	73	B0F0EA02-B1DA-4613-A9B0-D18A07910010	4D2B2573-105C-4770-B8CF-9243B6D709EC	TCGA-AA-A02W-01A-01D-A077-02	HG18_Broad_variant	TCGA-AA-A02W	TCGA-COAD	NA	s13532	Harvard Medical School	Indivumed	Germany	NO	T2	N0	Colon Adenocarcinoma	Stage I	166706516	139077236	27629280	0.165736053
13722.58cfa830e4b0c9d6adf6ba68	TCGA-AA-A02W-10A-01D-A078_110406_SN177_0153_A818P3ABXX_s_2_rg.sorted	58cfa830e4b0c9d6adf6ba68	TCGA-AA-A02W-10A-01D-A078_110406_SN177_0153_A818P3ABXX_s_2_rg.sorted.filtered.	WGS	TCGA-AA-A02W-10A-01D-A078_110406_SN177_0153_A818P3ABXX_s_2_rg.sorted	TCGA-AA-A02W-10A-01D-A078_110406_SN177_0153_A818P3ABXX_s_2_rg.sorted.bam	15.84	1.72	0.13	58cfa830e4b0c9d6adf6ba68	TCGA-AA-A02W-10A-01D-A078_110406_SN177_0153_A818P3ABXX_s_2_rg.sorted.bam	Alive	FEMALE	Not available	Not available	Colon Adenocarcinoma	Aligned reads	TCGA-AA-A02W-10A	73448B56-A6C6-4C98-A153-AB704261E073	Blood Derived Normal	Illumina HiSeq	d8ea3ea4-455e-45dd-829f-b2ba608c4a27	Colorectal	73	0ABE6B1F-88DA-4739-9F30-02D4C28159FD	98C33AB6-987A-4DDA-A0FA-BB6CD04D2B9E	TCGA-AA-A02W-10A-01D-A078-02	HG18_Broad_variant	TCGA-AA-A02W	TCGA-COAD	NA	s12879	Harvard Medical School	Indivumed	Germany	NO	T2	N0	Colon Adenocarcinoma	Stage I	177216754	105579861	71636893	0.404233186
13722.58cfa830e4b0c9d6adf6bb48	TCGA-AA-A02Y-01A-43D-A079-02_IlluminaHiSeq-DNASeq_whole	58cfa830e4b0c9d6adf6bb48	TCGA-AA-A02Y-01A-43D-A079-02_IlluminaHiSeq-DNASeq_whole.filtered.	WGS	TCGA-AA-A02Y-01A-43D-A079-02_IlluminaHiSeq-DNASeq_whole	TCGA-AA-A02Y-01A-43D-A079-02_IlluminaHiSeq-DNASeq_whole.bam	84.8	1.91	0.16	58cfa830e4b0c9d6adf6bb48	TCGA-AA-A02Y-01A-43D-A079-02_IlluminaHiSeq-DNASeq_whole.bam	Alive	MALE	Not available	Not available	Colon Adenocarcinoma	Aligned reads	TCGA-AA-A02Y-01A	A435FDF4-A89A-499E-9006-CBB5693EAB26	Primary Tumor	Illumina HiSeq	faa460a7-9c39-4da6-93c1-22d5d99742f0	Colorectal	73	8537633B-6426-4B66-A2A3-FA942EEDF01B	CD188DB1-ED81-42A6-B550-07D4008143EE	TCGA-AA-A02Y-01A-43D-A079-02	HG18	TCGA-AA-A02Y	TCGA-COAD	NA	s13195	Harvard Medical School	Indivumed	Germany	NO	T2	N0	Colon Adenocarcinoma	Stage I	207497244	156400750	51096494	0.246251435
13722.58cfa830e4b0c9d6adf6ba6e	TCGA-AA-A01D-01A-01D-A077-02_IlluminaHiSeq-DNASeq_whole	58cfa830e4b0c9d6adf6ba6e	TCGA-AA-A01D-01A-01D-A077-02_IlluminaHiSeq-DNASeq_whole.filtered.	WGS	TCGA-AA-A01D-01A-01D-A077-02_IlluminaHiSeq-DNASeq_whole	TCGA-AA-A01D-01A-01D-A077-02_IlluminaHiSeq-DNASeq_whole.bam	119.82	1.79	0.15	58cfa830e4b0c9d6adf6ba6e	TCGA-AA-A01D-01A-01D-A077-02_IlluminaHiSeq-DNASeq_whole.bam	Alive	FEMALE	Not available	Not available	Colon Adenocarcinoma	Aligned reads	TCGA-AA-A01D-01A	E2EDBF3F-25D8-49AA-B656-2A59C3B99AEB	Primary Tumor	Illumina HiSeq	dc156fb1-9b36-4d02-a6f0-54027775ed04	Colorectal	47	082DEF2F-4D99-4270-83E7-5A9A5C049C23	5BF3D0AB-D301-4EE7-84A1-83F596C29E6E	TCGA-AA-A01D-01A-01D-A077-02	HG18	TCGA-AA-A01D	TCGA-COAD	NA	s13525	Harvard Medical School	Indivumed	Germany	NO	T3	N2	Colon Mucinous Adenocarcinoma	Stage IIIC	172095796	165473819	6621977	0.038478436
13722.58cfa830e4b0c9d6adf6c28a	TCGA-AF-3913-01A-02D-1115-02_IlluminaHiSeq-DNASeq_whole	58cfa830e4b0c9d6adf6c28a	TCGA-AF-3913-01A-02D-1115-02_IlluminaHiSeq-DNASeq_whole.filtered.	WGS	TCGA-AF-3913-01A-02D-1115-02_IlluminaHiSeq-DNASeq_whole	TCGA-AF-3913-01A-02D-1115-02_IlluminaHiSeq-DNASeq_whole.bam	452.29	1.8	0.16	58cfa830e4b0c9d6adf6c28a	TCGA-AF-3913-01A-02D-1115-02_IlluminaHiSeq-DNASeq_whole.bam	Dead	MALE	BLACK OR AFRICAN AMERICAN	NOT HISPANIC OR LATINO	Rectum Adenocarcinoma	Aligned reads	TCGA-AF-3913-01A	03A9DD9D-62AE-4ACD-9272-389274858F3D	Primary Tumor	Illumina HiSeq	6b7624bc-5e74-4fd2-9475-f916cbe9bc5f	Colorectal	60	B01C6CD1-68DA-437F-90E4-9A645E8F3470	44A5F915-BADF-4521-8102-1B353E302E80	TCGA-AF-3913-01A-02D-1115-02	HG18	TCGA-AF-3913	TCGA-READ	316	s2147	Harvard Medical School	Christiana Healthcare	None	NO	T3	N1	Rectal Adenocarcinoma	Stage IV	89943982	82029986	7913996	0.087988055
13722.58cfa830e4b0c9d6adf6bbac	TCGA-AA-A02O-01A-21D-A079-02_IlluminaHiSeq-DNASeq_whole	58cfa830e4b0c9d6adf6bbac	TCGA-AA-A02O-01A-21D-A079-02_IlluminaHiSeq-DNASeq_whole.filtered.	WGS	TCGA-AA-A02O-01A-21D-A079-02_IlluminaHiSeq-DNASeq_whole	TCGA-AA-A02O-01A-21D-A079-02_IlluminaHiSeq-DNASeq_whole.bam	107.64	2.11	0.16	58cfa830e4b0c9d6adf6bbac	TCGA-AA-A02O-01A-21D-A079-02_IlluminaHiSeq-DNASeq_whole.bam	Alive	MALE	Not available	Not available	Colon Adenocarcinoma	Aligned reads	TCGA-AA-A02O-01A	6FA41234-9077-4D05-A295-6820F3BEDF5B	Primary Tumor	Illumina HiSeq	e53db54a-bb1b-4c60-8214-aaa269abd153	Colorectal	82	2151DC9E-F76A-4CFF-8A20-B7C107D59C27	519A6BBF-68D8-4275-854A-5216FC4DFD15	TCGA-AA-A02O-01A-21D-A079-02	HG18	TCGA-AA-A02O	TCGA-COAD	NA	s12873	Harvard Medical School	Indivumed	Germany	NO	T3	N0	Colon Adenocarcinoma	Stage II	171921262	156949824	14971438	0.087083109
13722.58cfa830e4b0c9d6adf6ba50	TCGA-AA-A02K-01A-21D-A079_110401_SN177_0152_A819RJABXX_s_2.rg.sorted	58cfa830e4b0c9d6adf6ba50	TCGA-AA-A02K-01A-21D-A079_110401_SN177_0152_A819RJABXX_s_2.rg.sorted.filtered.	WGS	TCGA-AA-A02K-01A-21D-A079_110401_SN177_0152_A819RJABXX_s_2.rg.sorted	TCGA-AA-A02K-01A-21D-A079_110401_SN177_0152_A819RJABXX_s_2.rg.sorted.bam	28.83	1.9	0.15	58cfa830e4b0c9d6adf6ba50	TCGA-AA-A02K-01A-21D-A079_110401_SN177_0152_A819RJABXX_s_2.rg.sorted.bam	Dead	MALE	Not available	Not available	Colon Adenocarcinoma	Aligned reads	TCGA-AA-A02K-01A	10881458-55B2-41D1-8358-4EE6CCB8EC85	Primary Tumor	Illumina HiSeq	7942eab9-d80a-496e-b3cb-50b42bd23334	Colorectal	50	685DF015-1B7B-4993-BF05-E3206619DFBA	7CC17F3D-27F5-484A-8E22-C9D0B5B27836	TCGA-AA-A02K-01A-21D-A079-02	HG18_Broad_variant	TCGA-AA-A02K	TCGA-COAD	426	s13842	Harvard Medical School	Indivumed	Germany	NO	T4	N2	Colon Adenocarcinoma	Stage IV	165335092	137569656	27765436	0.167934319
13722.58cfa830e4b0c9d6adf6ba7a	TCGA-AA-A02Y-10A-01D-A079-02_IlluminaHiSeq-DNASeq_whole	58cfa830e4b0c9d6adf6ba7a	TCGA-AA-A02Y-10A-01D-A079-02_IlluminaHiSeq-DNASeq_whole.filtered.	WGS	TCGA-AA-A02Y-10A-01D-A079-02_IlluminaHiSeq-DNASeq_whole	TCGA-AA-A02Y-10A-01D-A079-02_IlluminaHiSeq-DNASeq_whole.bam	42.84	1.95	0.15	58cfa830e4b0c9d6adf6ba7a	TCGA-AA-A02Y-10A-01D-A079-02_IlluminaHiSeq-DNASeq_whole.bam	Alive	MALE	Not available	Not available	Colon Adenocarcinoma	Aligned reads	TCGA-AA-A02Y-10A	A435FDF4-A89A-499E-9006-CBB5693EAB26	Blood Derived Normal	Illumina HiSeq	2769747d-4ce8-4519-b01e-2cb2d9afd496	Colorectal	73	DDA1BA9D-36A4-45EA-A100-8B9B8204A3EF	129EA15A-A5D4-4971-BDA2-22700248990B	TCGA-AA-A02Y-10A-01D-A079-02	HG18	TCGA-AA-A02Y	TCGA-COAD	NA	s13535	Harvard Medical School	Indivumed	Germany	NO	T2	N0	Colon Adenocarcinoma	Stage I	156692190	132248725	24443465	0.155996703
13722.58cfa830e4b0c9d6adf6c1fe	TCGA-AF-2689-10A-01D-1167_101023_SN208_0167_B80L4DABXX_s_4_rg.sorted	58cfa830e4b0c9d6adf6c1fe	TCGA-AF-2689-10A-01D-1167_101023_SN208_0167_B80L4DABXX_s_4_rg.sorted.filtered.	WGS	TCGA-AF-2689-10A-01D-1167_101023_SN208_0167_B80L4DABXX_s_4_rg.sorted	TCGA-AF-2689-10A-01D-1167_101023_SN208_0167_B80L4DABXX_s_4_rg.sorted.bam	3.21	1.9	0.14	58cfa830e4b0c9d6adf6c1fe	TCGA-AF-2689-10A-01D-1167_101023_SN208_0167_B80L4DABXX_s_4_rg.sorted.bam	Alive	FEMALE	WHITE	NOT HISPANIC OR LATINO	Rectum Adenocarcinoma	Aligned reads	TCGA-AF-2689-10A	335D0351-3740-4847-9FF4-BE2F078C70F7	Blood Derived Normal	Illumina HiSeq	86649ab3-345e-430f-9b1e-e734f487554a	Colorectal	41	DC4852E8-3E77-4D45-8E7E-F9B6EFFF01E4	6EFA7CE1-E770-4DD6-9E61-E52E87134298	TCGA-AF-2689-10A-01D-1167-02	HG18_Broad_variant	TCGA-AF-2689	TCGA-READ	NA	s1960	Harvard Medical School	Christiana Healthcare	None	NO	T3	N2	Rectal Adenocarcinoma	Stage IV	192272912	172367236	19905676	0.103528239
13722.58cfa830e4b0c9d6adf6bc20	TCGA-AG-3727-01A-01D-0957-02_IlluminaGAII-DNASeq_whole	58cfa830e4b0c9d6adf6bc20	TCGA-AG-3727-01A-01D-0957-02_IlluminaGAII-DNASeq_whole.filtered.	WGS	TCGA-AG-3727-01A-01D-0957-02_IlluminaGAII-DNASeq_whole	TCGA-AG-3727-01A-01D-0957-02_IlluminaGAII-DNASeq_whole.bam	489.31	1.9	0.15	58cfa830e4b0c9d6adf6bc20	TCGA-AG-3727-01A-01D-0957-02_IlluminaGAII-DNASeq_whole.bam	Alive	FEMALE	Not available	Not available	Rectum Adenocarcinoma	Aligned reads	TCGA-AG-3727-01A	E6827400-0D95-46B0-8874-6CE9E9D5011B	Primary Tumor	Illumina GA	9c9444cc-d0f2-48f8-b574-d9266fdedb94	Colorectal	78	DA1CA84F-6C55-4536-9449-3C87E51EF85A	FD6FD5F1-FB42-441A-AC29-0C008CAD2B34	TCGA-AG-3727-01A-01D-0957-02	HG18	TCGA-AG-3727	TCGA-READ	NA	s2144	Harvard Medical School	Indivumed	Germany	NO	T3	N1	Rectal Adenocarcinoma	Stage III	123825400	110981147	12844253	0.103728742
13722.58cfa830e4b0c9d6adf6bc3a	TCGA-AA-3968-10A-01D-1167-02_IlluminaHiSeq-DNASeq_whole	58cfa830e4b0c9d6adf6bc3a	TCGA-AA-3968-10A-01D-1167-02_IlluminaHiSeq-DNASeq_whole.filtered.	WGS	TCGA-AA-3968-10A-01D-1167-02_IlluminaHiSeq-DNASeq_whole	TCGA-AA-3968-10A-01D-1167-02_IlluminaHiSeq-DNASeq_whole.bam	259.56	1.9	0.15	58cfa830e4b0c9d6adf6bc3a	TCGA-AA-3968-10A-01D-1167-02_IlluminaHiSeq-DNASeq_whole.bam	Alive	FEMALE	Not available	Not available	Colon Adenocarcinoma	Aligned reads	TCGA-AA-3968-10A	CAB7BDBC-0A11-4901-97C3-26B884F79CB5	Blood Derived Normal	Illumina HiSeq	0cd10640-5672-427b-b9a7-d5acdef28f73	Colorectal	55	08FA1A76-022E-49E6-B416-314F7A02E2A4	10BF212B-35D2-453A-87C1-9A7D315DF220	TCGA-AA-3968-10A-01D-1167-02	HG18	TCGA-AA-3968	TCGA-COAD	NA	s13374	Harvard Medical School	Indivumed	Germany	NO	T2	N0	Colon Adenocarcinoma	Stage I	194232346	143210358	51021988	0.26268533
13722.58cfa830e4b0c9d6adf6bcda	TCGA-AG-3574-01A-01D-1167-02_IlluminaHiSeq-DNASeq_whole	58cfa830e4b0c9d6adf6bcda	TCGA-AG-3574-01A-01D-1167-02_IlluminaHiSeq-DNASeq_whole.filtered.	WGS	TCGA-AG-3574-01A-01D-1167-02_IlluminaHiSeq-DNASeq_whole	TCGA-AG-3574-01A-01D-1167-02_IlluminaHiSeq-DNASeq_whole.bam	750.21	1.9	0.14	58cfa830e4b0c9d6adf6bcda	TCGA-AG-3574-01A-01D-1167-02_IlluminaHiSeq-DNASeq_whole.bam	Alive	FEMALE	Not available	Not available	Rectum Adenocarcinoma	Aligned reads	TCGA-AG-3574-01A	0EDA7373-8335-455F-B90A-8C3540F28088	Primary Tumor	Illumina HiSeq	44e4b931-5188-44b9-aea5-fdff70c4c058	Colorectal	89	DA897A5D-B2CC-419F-ACD7-473B4928C5D5	5DAA6B90-B302-4B0E-A44B-0A6D3159DACE	TCGA-AG-3574-01A-01D-1167-02	HG18	TCGA-AG-3574	TCGA-READ	NA	s1955	Harvard Medical School	Indivumed	Germany	NO	T3	N0	Rectal Adenocarcinoma	Stage II	170203530	150451082	19752448	0.116051929
13722.58cfa82fe4b0c9d6adf6b9fe	TCGA-AA-3968-01A-01D-1167-02_IlluminaHiSeq-DNASeq_whole	58cfa82fe4b0c9d6adf6b9fe	TCGA-AA-3968-01A-01D-1167-02_IlluminaHiSeq-DNASeq_whole.filtered.	WGS	TCGA-AA-3968-01A-01D-1167-02_IlluminaHiSeq-DNASeq_whole	TCGA-AA-3968-01A-01D-1167-02_IlluminaHiSeq-DNASeq_whole.bam	756	1.9	0.15	58cfa82fe4b0c9d6adf6b9fe	TCGA-AA-3968-01A-01D-1167-02_IlluminaHiSeq-DNASeq_whole.bam	Alive	FEMALE	Not available	Not available	Colon Adenocarcinoma	Aligned reads	TCGA-AA-3968-01A	CAB7BDBC-0A11-4901-97C3-26B884F79CB5	Primary Tumor	Illumina HiSeq	7c5f1648-b5c0-4e96-a5ca-38b2630f40ee	Colorectal	55	E950BC59-116F-4366-8524-F0731B1C9A3D	193F15A1-6BE4-4992-AC6E-EF34CBB3B57A	TCGA-AA-3968-01A-01D-1167-02	HG18	TCGA-AA-3968	TCGA-COAD	NA	s13030	Harvard Medical School	Indivumed	Germany	NO	T2	N0	Colon Adenocarcinoma	Stage I	209267828	158199963	51067865	0.244031132
13722.58cfa82fe4b0c9d6adf6b624	TCGA-75-5146-01A-01D-1623_110913_SN208_0238_BC008YACXX_s_5_rg.sorted	58cfa82fe4b0c9d6adf6b624	TCGA-75-5146-01A-01D-1623_110913_SN208_0238_BC008YACXX_s_5_rg.sorted.filtered.	WGS	TCGA-75-5146-01A-01D-1623_110913_SN208_0238_BC008YACXX_s_5_rg.sorted	TCGA-75-5146-01A-01D-1623_110913_SN208_0238_BC008YACXX_s_5_rg.sorted.bam	692.7	1.9	0.15	58cfa82fe4b0c9d6adf6b624	TCGA-75-5146-01A-01D-1623_110913_SN208_0238_BC008YACXX_s_5_rg.sorted.bam	Alive	MALE	Not available	Not available	Lung Adenocarcinoma	Aligned reads	TCGA-75-5146-01A	1D276B62-5E64-48FB-B2CE-5192B511FE37	Primary Tumor	Illumina HiSeq	926ac8ca-ff8f-4822-bf62-819bf5525a5d	Lung	NA	373C5231-B6AE-49DB-AC0D-D674A0C9C100	2578C781-0BDF-4CA2-A8FA-8B624489818B	TCGA-75-5146-01A-01D-1623-02	HG19_Broad_variant	TCGA-75-5146	TCGA-LUAD	NA	s10668	Harvard Medical School	Ontario Institute for Cancer Research (OICR)	Canada	NO	T2	N0	Lung Adenocarcinoma- Not Otherwise Specified (NOS)	Stage IB	69415476	65651983	3763493	0.054216916
13722.58cfa82fe4b0c9d6adf6b71c	TCGA-64-5779-10A-01D-1623_110824_SN208_0222_BB0164ACXX_s_6_rg.sorted	58cfa82fe4b0c9d6adf6b71c	TCGA-64-5779-10A-01D-1623_110824_SN208_0222_BB0164ACXX_s_6_rg.sorted.filtered.	WGS	TCGA-64-5779-10A-01D-1623_110824_SN208_0222_BB0164ACXX_s_6_rg.sorted	TCGA-64-5779-10A-01D-1623_110824_SN208_0222_BB0164ACXX_s_6_rg.sorted.bam	134.4	1.9	0.14	58cfa82fe4b0c9d6adf6b71c	TCGA-64-5779-10A-01D-1623_110824_SN208_0222_BB0164ACXX_s_6_rg.sorted.bam	Alive	MALE	WHITE	NOT HISPANIC OR LATINO	Lung Adenocarcinoma	Aligned reads	TCGA-64-5779-10A	1C58D9B8-17A2-4FC6-9898-FE6F47BD2C2A	Blood Derived Normal	Illumina HiSeq	c02b55b5-b815-4d90-9374-32d338c3a9c3	Lung	61	EF7E3BD2-56CE-478D-BBF8-3A9BFA941F40	8D610E60-A626-458E-B768-D3058F421662	TCGA-64-5779-10A-01D-1623-02	HG19_Broad_variant	TCGA-64-5779	TCGA-LUAD	NA	s11358	Harvard Medical School	Fox Chase	United States	NO	T2	N2	Lung Acinar Adenocarcinoma	Stage IIIA	172522586	166940381	5582205	0.032356372
13722.58cfa82fe4b0c9d6adf6b682	TCGA-44-5645-10A-01D-1623_110804_SN208_0216_AD0CLLABXX_s_6_rg.sorted	58cfa82fe4b0c9d6adf6b682	TCGA-44-5645-10A-01D-1623_110804_SN208_0216_AD0CLLABXX_s_6_rg.sorted.filtered.	WGS	TCGA-44-5645-10A-01D-1623_110804_SN208_0216_AD0CLLABXX_s_6_rg.sorted	TCGA-44-5645-10A-01D-1623_110804_SN208_0216_AD0CLLABXX_s_6_rg.sorted.bam	312.7	2	0.16	58cfa82fe4b0c9d6adf6b682	TCGA-44-5645-10A-01D-1623_110804_SN208_0216_AD0CLLABXX_s_6_rg.sorted.bam	Alive	FEMALE	BLACK OR AFRICAN AMERICAN	NOT HISPANIC OR LATINO	Lung Adenocarcinoma	Aligned reads	TCGA-44-5645-10A	DDEACCCF-0953-4952-8A4E-C2617F2E7BCC	Blood Derived Normal	Illumina HiSeq	9eac595e-5daf-4448-bb4f-5c16b028bddb	Lung	61	0F56A5D5-274E-4599-9566-3EABA30AF2F9	78734754-0680-489A-886B-2F5FCE472560	TCGA-44-5645-10A-01D-1623-02	HG19_Broad_variant	TCGA-44-5645	TCGA-LUAD	NA	s11549	Harvard Medical School	Christiana Healthcare	United States	NO	T1	NX	Lung Adenocarcinoma- Not Otherwise Specified (NOS)	Stage IA	74707210	63420354	11286856	0.151081214
13722.58cfa82fe4b0c9d6adf6b7d4	TCGA-44-3919-01A-02D-1103_110804_SN208_0217_BC03EKABXX_s_7_rg.sorted	58cfa82fe4b0c9d6adf6b7d4	TCGA-44-3919-01A-02D-1103_110804_SN208_0217_BC03EKABXX_s_7_rg.sorted.filtered.	WGS	TCGA-44-3919-01A-02D-1103_110804_SN208_0217_BC03EKABXX_s_7_rg.sorted	TCGA-44-3919-01A-02D-1103_110804_SN208_0217_BC03EKABXX_s_7_rg.sorted.bam	427.33	1.9	0.15	58cfa82fe4b0c9d6adf6b7d4	TCGA-44-3919-01A-02D-1103_110804_SN208_0217_BC03EKABXX_s_7_rg.sorted.bam	Alive	FEMALE	WHITE	NOT HISPANIC OR LATINO	Lung Adenocarcinoma	Aligned reads	TCGA-44-3919-01A	66ED89F6-8BA2-49D0-AF0F-4B6EBF2381BF	Primary Tumor	Illumina HiSeq	14d2cfc2-f4ac-4ab1-93d3-0e178305e26f	Lung	71	9DE8D353-3442-41D8-8BFE-A08C4975EACA	9C982400-B6C3-4D00-9981-BA06775FEF4F	TCGA-44-3919-01A-02D-1103-02	HG19_Broad_variant	TCGA-44-3919	TCGA-LUAD	NA	s10994	Harvard Medical School	Christiana Healthcare	United States	NO	T1	N0	Lung Adenocarcinoma- Not Otherwise Specified (NOS)	Stage IA	142411594	123288229	19123365	0.13428236
13722.58cfa82ee4b0c9d6adf6afe6	TCGA-05-4434-01A-01D-1203_111013_SN208_0253_B00PJACXX_s_2_rg.sorted	58cfa82ee4b0c9d6adf6afe6	TCGA-05-4434-01A-01D-1203_111013_SN208_0253_B00PJACXX_s_2_rg.sorted.filtered.	WGS	TCGA-05-4434-01A-01D-1203_111013_SN208_0253_B00PJACXX_s_2_rg.sorted	TCGA-05-4434-01A-01D-1203_111013_SN208_0253_B00PJACXX_s_2_rg.sorted.bam	724.9	1.9	0.15	58cfa82ee4b0c9d6adf6afe6	TCGA-05-4434-01A-01D-1203_111013_SN208_0253_B00PJACXX_s_2_rg.sorted.bam	Dead	FEMALE	Not available	Not available	Lung Adenocarcinoma	Aligned reads	TCGA-05-4434-01A	D94FE32F-BEDD-4F4C-9FEB-FCB60D40F4BB	Primary Tumor	Illumina HiSeq	f43f1ef0-b383-4a17-a3cc-25c353416799	Lung	67	7A03048B-58B6-4CAE-B143-81C0A4977AC6	8A64C790-988A-4B51-8E5F-B4F746F2D9EB	TCGA-05-4434-01A-01D-1203-02	HG19_Broad_variant	TCGA-05-4434	TCGA-LUAD	457	s10644	Harvard Medical School	Indivumed	Germany	NO	T4	N1	Lung Adenocarcinoma Mixed Subtype	Stage IV	202779768	195968371	6811397	0.033590121
13722.58cfa82ee4b0c9d6adf6b030	TCGA-05-4432-10A-01D-1203_111013_SN208_0253_B00PJACXX_s_3_rg.sorted	58cfa82ee4b0c9d6adf6b030	TCGA-05-4432-10A-01D-1203_111013_SN208_0253_B00PJACXX_s_3_rg.sorted.filtered.	WGS	TCGA-05-4432-10A-01D-1203_111013_SN208_0253_B00PJACXX_s_3_rg.sorted	TCGA-05-4432-10A-01D-1203_111013_SN208_0253_B00PJACXX_s_3_rg.sorted.bam	97.23	1.9	0.14	58cfa82ee4b0c9d6adf6b030	TCGA-05-4432-10A-01D-1203_111013_SN208_0253_B00PJACXX_s_3_rg.sorted.bam	Alive	MALE	Not available	Not available	Lung Adenocarcinoma	Aligned reads	TCGA-05-4432-10A	E737F650-B72D-44E7-B750-558A56716803	Blood Derived Normal	Illumina HiSeq	10b90006-c305-434b-a1e6-0d2d780fe84f	Lung	66	DF254D50-B666-4512-99E9-F65D94454FDE	92BC38C1-04F3-419F-877A-0D020898851A	TCGA-05-4432-10A-01D-1203-02	HG19_Broad_variant	TCGA-05-4432	TCGA-LUAD	NA	s10647	Harvard Medical School	Indivumed	Germany	NO	T2	N1	Lung Adenocarcinoma Mixed Subtype	Stage IIB	195820292	188490548	7329744	0.037430973
13722.58cfa82fe4b0c9d6adf6b889	TCGA-A6-2674-10A-01D-1167_101023_SN208_0166_A808PFABXX_s_4_rg.sorted	58cfa82fe4b0c9d6adf6b889	TCGA-A6-2674-10A-01D-1167_101023_SN208_0166_A808PFABXX_s_4_rg.sorted.filtered.	WGS	TCGA-A6-2674-10A-01D-1167_101023_SN208_0166_A808PFABXX_s_4_rg.sorted	TCGA-A6-2674-10A-01D-1167_101023_SN208_0166_A808PFABXX_s_4_rg.sorted.bam	342.56	1.9	0.15	58cfa82fe4b0c9d6adf6b889	TCGA-A6-2674-10A-01D-1167_101023_SN208_0166_A808PFABXX_s_4_rg.sorted.bam	Alive	MALE	WHITE	NOT HISPANIC OR LATINO	Colon Adenocarcinoma	Aligned reads	TCGA-A6-2674-10A	57CDAA1C-4E94-4A28-AB3B-300C0457555F	Blood Derived Normal	Illumina HiSeq	1aeeda77-810f-4e12-bd35-f5a7cf7a31b2	Colorectal	71	CED59EE0-9A95-4E2D-AC39-22EF6F80EBF7	DD75656D-6DF6-4C53-972D-439791C908AC	TCGA-A6-2674-10A-01D-1167-02	HG18_Broad_variant	TCGA-A6-2674	TCGA-COAD	NA	s13021	Harvard Medical School	Christiana Healthcare	None	NO	T3	N2	Colon Mucinous Adenocarcinoma	Stage IV	128777602	114732879	14044723	0.109061846
13722.58cfa82fe4b0c9d6adf6b797	TCGA-49-4494-11A-01D-1203-02_IlluminaHiSeq-DNASeq_whole	58cfa82fe4b0c9d6adf6b797	TCGA-49-4494-11A-01D-1203-02_IlluminaHiSeq-DNASeq_whole.filtered.	WGS	TCGA-49-4494-11A-01D-1203-02_IlluminaHiSeq-DNASeq_whole	TCGA-49-4494-11A-01D-1203-02_IlluminaHiSeq-DNASeq_whole.bam	228.2	1.9	0.14	58cfa82fe4b0c9d6adf6b797	TCGA-49-4494-11A-01D-1203-02_IlluminaHiSeq-DNASeq_whole.bam	Dead	MALE	WHITE	NOT HISPANIC OR LATINO	Lung Adenocarcinoma	Aligned reads	TCGA-49-4494-11A	C6D78E27-E510-4F57-ABAE-19EFA6105A8D	Solid Tissue Normal	Illumina HiSeq	56ee8c8c-9b38-4430-97b6-3272b9f84d68	Lung	77	DFD80010-DE16-4E33-B408-71B37AFE3FDF	D3182B5C-BA8F-49F0-967E-A209011B552B	TCGA-49-4494-11A-01D-1203-02	GRCh37	TCGA-49-4494	TCGA-LUAD	1081	s10659	Harvard Medical School	Johns Hopkins	United States	NO	T3	N2	Lung Adenocarcinoma- Not Otherwise Specified (NOS)	Stage IIIA	154663894	146746802	7917092	0.051189012
13722.58cfa82fe4b0c9d6adf6b72e	TCGA-50-5045-10A-01D-1623_120205_SN590_0136_BD0LRYACXX_s_2_rg.sorted	58cfa82fe4b0c9d6adf6b72e	TCGA-50-5045-10A-01D-1623_120205_SN590_0136_BD0LRYACXX_s_2_rg.sorted.filtered.	WGS	TCGA-50-5045-10A-01D-1623_120205_SN590_0136_BD0LRYACXX_s_2_rg.sorted	TCGA-50-5045-10A-01D-1623_120205_SN590_0136_BD0LRYACXX_s_2_rg.sorted.bam	120.4	1.9	0.14	58cfa82fe4b0c9d6adf6b72e	TCGA-50-5045-10A-01D-1623_120205_SN590_0136_BD0LRYACXX_s_2_rg.sorted.bam	Dead	FEMALE	BLACK OR AFRICAN AMERICAN	NOT HISPANIC OR LATINO	Lung Adenocarcinoma	Aligned reads	TCGA-50-5045-10A	9EE20C0D-A1C3-47F3-ABDA-131B3F190F52	Blood Derived Normal	Illumina HiSeq	425edc83-a2c5-4ada-be24-0e87cc319fbe	Lung	57	33B96FAD-DAF0-4E90-834C-4BBE9F2FD129	0C850234-0109-4AB4-B0B5-7E7E976BAFFC	TCGA-50-5045-10A-01D-1623-02	HG19_Broad_variant	TCGA-50-5045	TCGA-LUAD	2174	s11123	Harvard Medical School	University of Pittsburgh	United States	NO	T2	N1	Lung Adenocarcinoma- Not Otherwise Specified (NOS)	Stage IA	183272324	177188751	6083573	0.033194172
13722.58cfa82fe4b0c9d6adf6b617	TCGA-35-4122-01A-01D-1103_110804_SN208_0217_BC03EKABXX_s_3_rg.sorted	58cfa82fe4b0c9d6adf6b617	TCGA-35-4122-01A-01D-1103_110804_SN208_0217_BC03EKABXX_s_3_rg.sorted.filtered.	WGS	TCGA-35-4122-01A-01D-1103_110804_SN208_0217_BC03EKABXX_s_3_rg.sorted	TCGA-35-4122-01A-01D-1103_110804_SN208_0217_BC03EKABXX_s_3_rg.sorted.bam	244.93	1.9	0.15	58cfa82fe4b0c9d6adf6b617	TCGA-35-4122-01A-01D-1103_110804_SN208_0217_BC03EKABXX_s_3_rg.sorted.bam	Alive	MALE	WHITE	NOT HISPANIC OR LATINO	Lung Adenocarcinoma	Aligned reads	TCGA-35-4122-01A	44ADF4CB-2829-4153-80FD-A8B7EE0E654A	Primary Tumor	Illumina HiSeq	3887aeb9-e6df-492e-ad08-f4037acba9aa	Lung	69	587F8383-3A48-49AF-8AC4-D86E6009C96B	DD8A0F54-0311-49FB-B270-ABF1AE9B56A5	TCGA-35-4122-01A-01D-1103-02	HG19_Broad_variant	TCGA-35-4122	TCGA-LUAD	NA	s11445	Harvard Medical School	Cureline	Russia	NO	T1	N0	Lung Adenocarcinoma- Not Otherwise Specified (NOS)	Stage IA	121137312	106235492	14901820	0.123015937
13722.58cfa831e4b0c9d6adf6c538	TCGA-CN-4730-10A-01D-1431_120513_SN590_0157_AD0PU3ACXX_s_6_rg.sorted	58cfa831e4b0c9d6adf6c538	TCGA-CN-4730-10A-01D-1431_120513_SN590_0157_AD0PU3ACXX_s_6_rg.sorted.filtered.	WGS	TCGA-CN-4730-10A-01D-1431_120513_SN590_0157_AD0PU3ACXX_s_6_rg.sorted	TCGA-CN-4730-10A-01D-1431_120513_SN590_0157_AD0PU3ACXX_s_6_rg.sorted.bam	928.4	1.9	0.16	58cfa831e4b0c9d6adf6c538	TCGA-CN-4730-10A-01D-1431_120513_SN590_0157_AD0PU3ACXX_s_6_rg.sorted.bam	Alive	MALE	WHITE	NOT HISPANIC OR LATINO	Head and Neck Squamous Cell Carcinoma	Aligned reads	TCGA-CN-4730-10A	35C1F2C6-771C-4533-82DF-F8E2EC7107D7	Blood Derived Normal	Illumina HiSeq	2fecd58a-13da-4b74-ae07-237756d10f5c	Head and Neck	62	3D7DC830-42C8-4746-AA06-C5A58E6AD510	D7DBCD9B-1AF6-41AE-8C6F-420E6041E346	TCGA-CN-4730-10A-01D-1431-02	HG19_Broad_variant	TCGA-CN-4730	TCGA-HNSC	NA	s16174	Harvard Medical School	University of Pittsburgh	None	NO	T4a	N1	Head and Neck Squamous Cell Carcinoma	Stage IVA	137179414	127919530	9259884	0.067501994
13722.58cfa831e4b0c9d6adf6c6d8	TCGA-CG-4460-01A-01D-1154_120913_SN208_0429_AC187FACXX_s_8_rg.sorted	58cfa831e4b0c9d6adf6c6d8	TCGA-CG-4460-01A-01D-1154_120913_SN208_0429_AC187FACXX_s_8_rg.sorted.filtered.	WGS	TCGA-CG-4460-01A-01D-1154_120913_SN208_0429_AC187FACXX_s_8_rg.sorted	TCGA-CG-4460-01A-01D-1154_120913_SN208_0429_AC187FACXX_s_8_rg.sorted.bam	183.9	1.9	0.15	58cfa831e4b0c9d6adf6c6d8	TCGA-CG-4460-01A-01D-1154_120913_SN208_0429_AC187FACXX_s_8_rg.sorted.bam	Dead	FEMALE	Not available	Not available	Stomach Adenocarcinoma	Aligned reads	TCGA-CG-4460-01A	3C3D4EF0-019A-423E-89B2-4AC5A7B567AB	Primary Tumor	Illumina HiSeq	1d341d0a-b2f5-4f35-b60d-7c87f2a7dc78	Stomach	66	14FE3057-C82E-4D66-9798-BCD042CF64D6	1AE6944B-600D-40A8-ADD3-16F99982CDFE	TCGA-CG-4460-01A-01D-1154-02	HG19_Broad_variant	TCGA-CG-4460	TCGA-STAD	669	s15396	Harvard Medical School	Indivumed	Germany	NO	T4	N1	Stomach Intestinal Adenocarcinoma Not Otherwise Specified (NOS)	Stage IV	159064738	153825566	5239172	0.032937357
13722.58cfa831e4b0c9d6adf6cc33	TCGA-EE-A29N-06A-12D-A18Y_120729_SN1120_0180_BC1176ACXX_s_5_rg.sorted	58cfa831e4b0c9d6adf6cc33	TCGA-EE-A29N-06A-12D-A18Y_120729_SN1120_0180_BC1176ACXX_s_5_rg.sorted.filtered.	WGS	TCGA-EE-A29N-06A-12D-A18Y_120729_SN1120_0180_BC1176ACXX_s_5_rg.sorted	TCGA-EE-A29N-06A-12D-A18Y_120729_SN1120_0180_BC1176ACXX_s_5_rg.sorted.bam	55.63	NA	0.17	58cfa831e4b0c9d6adf6cc33	TCGA-EE-A29N-06A-12D-A18Y_120729_SN1120_0180_BC1176ACXX_s_5_rg.sorted.bam	Dead	MALE	WHITE	NOT HISPANIC OR LATINO	Skin Cutaneous Melanoma	Aligned reads	TCGA-EE-A29N-06A	8AAD9690-D1AD-424B-9A80-D7980760D093	Metastatic	Illumina HiSeq	1a8bfce8-1606-45e1-8da4-fbad852ec59c	Skin	78	1B381338-4AB1-4468-8042-2519061691E7	A2EF6B29-26E7-4BE0-A87B-122DC2D217A2	TCGA-EE-A29N-06A-12D-A18Y-02	HG19_Broad_variant	TCGA-EE-A29N	TCGA-SKCM	566	s7337	Harvard Medical School	University of Sydney	Australia	NO	TX	N0	Not available	I or II NOS	197025320	188397278	8628042	0.043791539
13722.58cfa831e4b0c9d6adf6ccac	TCGA-EE-A2MT-06A-11D-A18Y_120718_SN1222_0126_AC117AACXX_s_2_rg.sorted	58cfa831e4b0c9d6adf6ccac	TCGA-EE-A2MT-06A-11D-A18Y_120718_SN1222_0126_AC117AACXX_s_2_rg.sorted.filtered.	WGS	TCGA-EE-A2MT-06A-11D-A18Y_120718_SN1222_0126_AC117AACXX_s_2_rg.sorted	TCGA-EE-A2MT-06A-11D-A18Y_120718_SN1222_0126_AC117AACXX_s_2_rg.sorted.bam	50.87	NA	0.15	58cfa831e4b0c9d6adf6ccac	TCGA-EE-A2MT-06A-11D-A18Y_120718_SN1222_0126_AC117AACXX_s_2_rg.sorted.bam	Alive	MALE	WHITE	NOT HISPANIC OR LATINO	Skin Cutaneous Melanoma	Aligned reads	TCGA-EE-A2MT-06A	69A17647-493F-46D2-9CF0-6596E56289A0	Metastatic	Illumina HiSeq	5ccfc0fe-3cd9-4899-98f4-e668f12adcb1	Skin	45	9124FB58-5EB0-481C-B5A6-F2ED8114F887	528706E9-22D6-4A37-8E2D-2D945CD36F1F	TCGA-EE-A2MT-06A-11D-A18Y-02	HG19_Broad_variant	TCGA-EE-A2MT	TCGA-SKCM	NA	s7516	Harvard Medical School	University of Sydney	Australia	NO	T2a	N0	Not available	Stage IB	198589288	191458741	7130547	0.035906
13722.58cfa831e4b0c9d6adf6cd22	TCGA-EE-A2MQ-10A-01D-A190_120718_SN1222_0126_AC117AACXX_s_8_rg.sorted	58cfa831e4b0c9d6adf6cd22	TCGA-EE-A2MQ-10A-01D-A190_120718_SN1222_0126_AC117AACXX_s_8_rg.sorted.filtered.	WGS	TCGA-EE-A2MQ-10A-01D-A190_120718_SN1222_0126_AC117AACXX_s_8_rg.sorted	TCGA-EE-A2MQ-10A-01D-A190_120718_SN1222_0126_AC117AACXX_s_8_rg.sorted.bam	62.38	NA	0.16	58cfa831e4b0c9d6adf6cd22	TCGA-EE-A2MQ-10A-01D-A190_120718_SN1222_0126_AC117AACXX_s_8_rg.sorted.bam	Dead	FEMALE	WHITE	NOT HISPANIC OR LATINO	Skin Cutaneous Melanoma	Aligned reads	TCGA-EE-A2MQ-10A	C127FFB6-2CCF-4E90-B811-0AA40EBFAB17	Blood Derived Normal	Illumina HiSeq	379ff829-20a8-487f-a935-55656f3311b8	Skin	70	C1DCE764-F077-4696-B50A-3D778AE1E11C	3C4E786A-0441-4E99-BE3E-E840A7A5D529	TCGA-EE-A2MQ-10A-01D-A190-02	HG19_Broad_variant	TCGA-EE-A2MQ	TCGA-SKCM	1315	s7343	Harvard Medical School	University of Sydney	Australia	NO	T3a	N2a	Not available	Stage IIIA	198381652	191670132	6711520	0.033831355
13722.58cfa830e4b0c9d6adf6c018	TCGA-AG-3881-10A-01D-0957-02_IlluminaGAII-DNASeq_whole	58cfa830e4b0c9d6adf6c018	TCGA-AG-3881-10A-01D-0957-02_IlluminaGAII-DNASeq_whole.filtered.	WGS	TCGA-AG-3881-10A-01D-0957-02_IlluminaGAII-DNASeq_whole	TCGA-AG-3881-10A-01D-0957-02_IlluminaGAII-DNASeq_whole.bam	19.31	1.9	0.15	58cfa830e4b0c9d6adf6c018	TCGA-AG-3881-10A-01D-0957-02_IlluminaGAII-DNASeq_whole.bam	Alive	FEMALE	Not available	Not available	Rectum Adenocarcinoma	Aligned reads	TCGA-AG-3881-10A	B6BA7313-8E91-4C39-8629-DB3E96F4C556	Blood Derived Normal	Illumina GA	4cfcc5af-8677-439a-b328-aee2853880e6	Colorectal	83	D9F4E8EB-B620-4728-A2D1-EA3F6AD9309D	0A10AE32-FA2C-45E1-8E02-ED0DACD72ED1	TCGA-AG-3881-10A-01D-0957-02	HG18	TCGA-AG-3881	TCGA-READ	NA	s2132	Harvard Medical School	Indivumed	Germany	NO	T3	N0	Not available	Stage IIA	143397900	123740882	19657018	0.137080236
13722.58cfa830e4b0c9d6adf6bc68	TCGA-AG-A01L-10A-01D-A078_110406_SN177_0154_B818URABXX_s_2_rg.sorted	58cfa830e4b0c9d6adf6bc68	TCGA-AG-A01L-10A-01D-A078_110406_SN177_0154_B818URABXX_s_2_rg.sorted.filtered.	WGS	TCGA-AG-A01L-10A-01D-A078_110406_SN177_0154_B818URABXX_s_2_rg.sorted	TCGA-AG-A01L-10A-01D-A078_110406_SN177_0154_B818URABXX_s_2_rg.sorted.bam	22.13	1.73	0.15	58cfa830e4b0c9d6adf6bc68	TCGA-AG-A01L-10A-01D-A078_110406_SN177_0154_B818URABXX_s_2_rg.sorted.bam	Alive	MALE	Not available	Not available	Rectum Adenocarcinoma	Aligned reads	TCGA-AG-A01L-10A	848A5838-8A06-45A9-A3D6-E4ED47B824AB	Blood Derived Normal	Illumina HiSeq	8d5db315-7d34-49ae-915e-152128dc9162	Colorectal	58	7F43C713-73CA-4971-A247-E7E2022C2A6B	B4B64FC1-C309-48D2-8B1D-E0F7AA1ED9A4	TCGA-AG-A01L-10A-01D-A078-02	HG18_Broad_variant	TCGA-AG-A01L	TCGA-READ	NA	s2006	Harvard Medical School	Indivumed	Germany	NO	T3	N1	Rectal Adenocarcinoma	Stage IIIB	151367684	130313653	21054031	0.139091981
13722.58cfa830e4b0c9d6adf6bfee	TCGA-AG-3882-10A-01D-0957-02_IlluminaGAII-DNASeq_whole	58cfa830e4b0c9d6adf6bfee	TCGA-AG-3882-10A-01D-0957-02_IlluminaGAII-DNASeq_whole.filtered.	WGS	TCGA-AG-3882-10A-01D-0957-02_IlluminaGAII-DNASeq_whole	TCGA-AG-3882-10A-01D-0957-02_IlluminaGAII-DNASeq_whole.bam	82	1.9	0.16	58cfa830e4b0c9d6adf6bfee	TCGA-AG-3882-10A-01D-0957-02_IlluminaGAII-DNASeq_whole.bam	Alive	FEMALE	Not available	Not available	Rectum Adenocarcinoma	Aligned reads	TCGA-AG-3882-10A	92C65E5A-3F07-49D9-AB69-46A0EB86AE88	Blood Derived Normal	Illumina GA	a1997fa7-5f47-4ddc-b151-e58709808dbd	Colorectal	66	0FC9AB73-F4D2-4BC6-A824-790C2C904BAC	CBD098BC-110D-41E8-965E-D1E3485BD49A	TCGA-AG-3882-10A-01D-0957-02	HG18	TCGA-AG-3882	TCGA-READ	NA	s1966	Harvard Medical School	Indivumed	Germany	NO	T2	N0	Rectal Adenocarcinoma	Stage I	115410188	102516908	12893280	0.111717
13722.58cfa830e4b0c9d6adf6bdde	TCGA-AG-A01N-10A-01D-A078_110406_SN177_0154_B818URABXX_s_4.rg.sorted	58cfa830e4b0c9d6adf6bdde	TCGA-AG-A01N-10A-01D-A078_110406_SN177_0154_B818URABXX_s_4.rg.sorted.filtered.	WGS	TCGA-AG-A01N-10A-01D-A078_110406_SN177_0154_B818URABXX_s_4.rg.sorted	TCGA-AG-A01N-10A-01D-A078_110406_SN177_0154_B818URABXX_s_4.rg.sorted.bam	20.24	1.77	0.15	58cfa830e4b0c9d6adf6bdde	TCGA-AG-A01N-10A-01D-A078_110406_SN177_0154_B818URABXX_s_4.rg.sorted.bam	Alive	FEMALE	Not available	Not available	Rectum Adenocarcinoma	Aligned reads	TCGA-AG-A01N-10A	1118490D-75AA-43CC-B2A2-C2AF61829FFC	Blood Derived Normal	Illumina HiSeq	3aceb122-1e5e-4a17-b935-f21972323dbe	Colorectal	68	64D63876-3188-4D41-877F-BBA0E771AB03	D585FD9D-B88A-44F3-9672-2E0C067C78BF	TCGA-AG-A01N-10A-01D-A078-02	HG18_Broad_variant	TCGA-AG-A01N	TCGA-READ	NA	s2005	Harvard Medical School	Indivumed	Germany	NO	T2	N0	Rectal Adenocarcinoma	Stage IV	152343436	127370808	24972628	0.163923229
13722.58cfa830e4b0c9d6adf6c270	TCGA-AG-3885-01A-01D-0957-02_IlluminaGAII-DNASeq_whole	58cfa830e4b0c9d6adf6c270	TCGA-AG-3885-01A-01D-0957-02_IlluminaGAII-DNASeq_whole.filtered.	WGS	TCGA-AG-3885-01A-01D-0957-02_IlluminaGAII-DNASeq_whole	TCGA-AG-3885-01A-01D-0957-02_IlluminaGAII-DNASeq_whole.bam	688.31	1.9	0.15	58cfa830e4b0c9d6adf6c270	TCGA-AG-3885-01A-01D-0957-02_IlluminaGAII-DNASeq_whole.bam	Alive	FEMALE	Not available	Not available	Rectum Adenocarcinoma	Aligned reads	TCGA-AG-3885-01A	E5E4AA9F-6015-4D62-A088-69920D7F2500	Primary Tumor	Illumina GA	6bd67dc5-0b5c-4bda-8250-2660907732d8	Colorectal	71	7764DB67-5D9E-4421-86C6-7151ACA688D1	E1DD2AF8-4D7F-4D52-A78E-416FDDD793C4	TCGA-AG-3885-01A-01D-0957-02	HG18	TCGA-AG-3885	TCGA-READ	NA	s2143	Harvard Medical School	Indivumed	Germany	NO	T3	N1	Rectal Adenocarcinoma	Stage IIIB	133967508	114256609	19710899	0.147131937
13722.58cfa830e4b0c9d6adf6bc1a	TCGA-AG-A01W-11A-11D-A079-02_IlluminaHiSeq-DNASeq_whole	58cfa830e4b0c9d6adf6bc1a	TCGA-AG-A01W-11A-11D-A079-02_IlluminaHiSeq-DNASeq_whole.filtered.	WGS	TCGA-AG-A01W-11A-11D-A079-02_IlluminaHiSeq-DNASeq_whole	TCGA-AG-A01W-11A-11D-A079-02_IlluminaHiSeq-DNASeq_whole.bam	55.89	1.98	0.16	58cfa830e4b0c9d6adf6bc1a	TCGA-AG-A01W-11A-11D-A079-02_IlluminaHiSeq-DNASeq_whole.bam	Alive	FEMALE	Not available	Not available	Rectum Adenocarcinoma	Aligned reads	TCGA-AG-A01W-11A	74543FA4-CE73-46E4-9C59-224E8242B4A2	Solid Tissue Normal	Illumina HiSeq	8e0654a7-ab7a-42c0-ba12-438dee1fd119	Colorectal	67	C913E113-9731-488A-AC17-652F5A52F771	7897A8D4-72BE-4C87-BADE-523FCDBBEFBD	TCGA-AG-A01W-11A-11D-A079-02	HG18	TCGA-AG-A01W	TCGA-READ	NA	s2004	Harvard Medical School	Indivumed	Germany	NO	T3	N0	Rectal Adenocarcinoma	Stage II	139601226	127622246	11978980	0.085808559
13722.58cfa830e4b0c9d6adf6c147	TCGA-B7-5818-01A-11D-1598_121025_SN590_0187_BC191FACXX_s_2_rg.sorted	58cfa830e4b0c9d6adf6c147	TCGA-B7-5818-01A-11D-1598_121025_SN590_0187_BC191FACXX_s_2_rg.sorted.filtered.	WGS	TCGA-B7-5818-01A-11D-1598_121025_SN590_0187_BC191FACXX_s_2_rg.sorted	TCGA-B7-5818-01A-11D-1598_121025_SN590_0187_BC191FACXX_s_2_rg.sorted.bam	411	1.9	0.14	58cfa830e4b0c9d6adf6c147	TCGA-B7-5818-01A-11D-1598_121025_SN590_0187_BC191FACXX_s_2_rg.sorted.bam	Alive	MALE	WHITE	NOT HISPANIC OR LATINO	Stomach Adenocarcinoma	Aligned reads	TCGA-B7-5818-01A	6E03B415-84A1-4B91-8717-1A41EDD4A255	Primary Tumor	Illumina HiSeq	e2875187-aeca-43f4-85d8-13ecd0452ec3	Stomach	62	FD97CDF5-0F7F-48A2-B5DA-5C5F56A89166	0EBF1A63-C6E4-49FE-B21B-AE46FF14261D	TCGA-B7-5818-01A-11D-1598-02	HG19_Broad_variant	TCGA-B7-5818	TCGA-STAD	NA	s15372	Harvard Medical School	Cureline	Russia	NO	T2	N0	Stomach Adenocarcinoma Diffuse Type	Stage IB	122158272	118813454	3344818	0.027381019
13722.58cfa830e4b0c9d6adf6c1a1	TCGA-B7-5816-01A-21D-1598_121025_SN590_0187_BC191FACXX_s_1_rg.sorted	58cfa830e4b0c9d6adf6c1a1	TCGA-B7-5816-01A-21D-1598_121025_SN590_0187_BC191FACXX_s_1_rg.sorted.filtered.	WGS	TCGA-B7-5816-01A-21D-1598_121025_SN590_0187_BC191FACXX_s_1_rg.sorted	TCGA-B7-5816-01A-21D-1598_121025_SN590_0187_BC191FACXX_s_1_rg.sorted.bam	114	1.9	0.15	58cfa830e4b0c9d6adf6c1a1	TCGA-B7-5816-01A-21D-1598_121025_SN590_0187_BC191FACXX_s_1_rg.sorted.bam	Alive	FEMALE	WHITE	NOT HISPANIC OR LATINO	Stomach Adenocarcinoma	Aligned reads	TCGA-B7-5816-01A	F07070C0-FD0A-4C19-BA1E-5F06B933CD7C	Primary Tumor	Illumina HiSeq	b9711ffa-01b8-4434-ac32-445717298e6c	Stomach	51	1B4B19C1-75A6-4434-831E-ADCE44C54EB5	52F84358-E1B4-4837-8C3D-9B4E8DDB4FAB	TCGA-B7-5816-01A-21D-1598-02	HG19_Broad_variant	TCGA-B7-5816	TCGA-STAD	NA	s14607	Harvard Medical School	Cureline	Russia	NO	T4a	N0	Stomach Adenocarcinoma Diffuse Type	Stage IIB	113320624	110115725	3204899	0.028281692
13722.58cfa830e4b0c9d6adf6bf97	TCGA-B5-A0JY-10A-01D-A101_120406_SN208_0282_BC0L15ACXX_s_5_rg.sorted	58cfa830e4b0c9d6adf6bf97	TCGA-B5-A0JY-10A-01D-A101_120406_SN208_0282_BC0L15ACXX_s_5_rg.sorted.filtered.	WGS	TCGA-B5-A0JY-10A-01D-A101_120406_SN208_0282_BC0L15ACXX_s_5_rg.sorted	TCGA-B5-A0JY-10A-01D-A101_120406_SN208_0282_BC0L15ACXX_s_5_rg.sorted.bam	7.92	1.89	0.13	58cfa830e4b0c9d6adf6bf97	TCGA-B5-A0JY-10A-01D-A101_120406_SN208_0282_BC0L15ACXX_s_5_rg.sorted.bam	Alive	FEMALE	WHITE	Not available	Uterine Corpus Endometrial Carcinoma	Aligned reads	TCGA-B5-A0JY-10A	61935424-44D0-4211-81C1-C925E436EAC5	Blood Derived Normal	Illumina HiSeq	f9b617a6-9bb1-4794-9174-1ee1aa7d653a	Uterus	50	F3FF3E83-7B73-4243-BDAC-837D6AB60BF7	F8D2C20A-39DF-448D-8532-5299988AEB97	TCGA-B5-A0JY-10A-01D-A101-02	HG19_Broad_variant	TCGA-B5-A0JY	TCGA-UCEC	NA	s5207	Harvard Medical School	Duke	United States	NO	Not available	Not available	Endometrioid endometrial adenocarcinoma	Not available	187207356	180198456	7008900	0.037439234
13722.58cfa830e4b0c9d6adf6bc1e	TCGA-AG-A01Y-01A-41D-A079-02_IlluminaHiSeq-DNASeq_whole	58cfa830e4b0c9d6adf6bc1e	TCGA-AG-A01Y-01A-41D-A079-02_IlluminaHiSeq-DNASeq_whole.filtered.	WGS	TCGA-AG-A01Y-01A-41D-A079-02_IlluminaHiSeq-DNASeq_whole	TCGA-AG-A01Y-01A-41D-A079-02_IlluminaHiSeq-DNASeq_whole.bam	100.13	2.07	0.17	58cfa830e4b0c9d6adf6bc1e	TCGA-AG-A01Y-01A-41D-A079-02_IlluminaHiSeq-DNASeq_whole.bam	Alive	FEMALE	Not available	Not available	Rectum Adenocarcinoma	Aligned reads	TCGA-AG-A01Y-01A	A91F7A8C-E0FE-403A-9EF0-F7679B2761CC	Primary Tumor	Illumina HiSeq	9b6deb45-fcab-4b6f-8c5d-225444c42154	Colorectal	49	28B76ABF-6A5F-4D3B-87FE-18EA7139DEDF	D295156A-3A31-4540-B295-0B620340E4DB	TCGA-AG-A01Y-01A-41D-A079-02	HG18	TCGA-AG-A01Y	TCGA-READ	NA	s2172	Harvard Medical School	Indivumed	Germany	NO	T3	N0	Rectal Adenocarcinoma	Stage II	144000860	132133302	11867558	0.082413105
13722.58cfa831e4b0c9d6adf6c4a6	TCGA-BJ-A0ZJ-01A-11D-A10R_120616_SN1120_0153_AC0WMJACXX_s_2_rg.sorted	58cfa831e4b0c9d6adf6c4a6	TCGA-BJ-A0ZJ-01A-11D-A10R_120616_SN1120_0153_AC0WMJACXX_s_2_rg.sorted.filtered.	WGS	TCGA-BJ-A0ZJ-01A-11D-A10R_120616_SN1120_0153_AC0WMJACXX_s_2_rg.sorted	TCGA-BJ-A0ZJ-01A-11D-A10R_120616_SN1120_0153_AC0WMJACXX_s_2_rg.sorted.bam	59.26	1.9	0.16	58cfa831e4b0c9d6adf6c4a6	TCGA-BJ-A0ZJ-01A-11D-A10R_120616_SN1120_0153_AC0WMJACXX_s_2_rg.sorted.bam	Alive	MALE	WHITE	NOT HISPANIC OR LATINO	Thyroid Carcinoma	Aligned reads	TCGA-BJ-A0ZJ-01A	8877B479-B62A-4794-B71E-418DE96DFF23	Primary Tumor	Illumina HiSeq	649e17cb-1adf-40a9-a837-4980acc1a108	Thyroid	36	C6D64D80-C8AA-494A-8C0E-8640BEEBDFC9	D54FCA2A-0B8E-4A33-8B52-3FBF0E47D799	TCGA-BJ-A0ZJ-01A-11D-A10R-02	HG19_Broad_variant	TCGA-BJ-A0ZJ	TCGA-THCA	NA	s12629	Harvard Medical School	University of Pittsburgh	United States	NO	T2	N1a	Thyroid Papillary Carcinoma - Classical/usual	Stage I	203554872	196864240	6690632	0.032868936
13722.58cfa830e4b0c9d6adf6bbee	TCGA-AA-3693-01A-01D-0957-02_IlluminaGAII-DNASeq_whole	58cfa830e4b0c9d6adf6bbee	TCGA-AA-3693-01A-01D-0957-02_IlluminaGAII-DNASeq_whole.filtered.	WGS	TCGA-AA-3693-01A-01D-0957-02_IlluminaGAII-DNASeq_whole	TCGA-AA-3693-01A-01D-0957-02_IlluminaGAII-DNASeq_whole.bam	667	1.9	0.15	58cfa830e4b0c9d6adf6bbee	TCGA-AA-3693-01A-01D-0957-02_IlluminaGAII-DNASeq_whole.bam	Alive	FEMALE	Not available	Not available	Colon Adenocarcinoma	Aligned reads	TCGA-AA-3693-01A	33522271-B2CA-4DA4-A942-501AB9117C51	Primary Tumor	Illumina GA	5df0c5c9-a1db-4f57-8057-6c9e4416b84a	Colorectal	77	E2843875-A4DE-4D90-BDA2-0FBBC929757F	232D0A9B-C1E1-435A-BB5F-D346243D420E	TCGA-AA-3693-01A-01D-0957-02	HG18	TCGA-AA-3693	TCGA-COAD	NA	s13375	Harvard Medical School	Indivumed	Germany	NO	T4	N1	Colon Adenocarcinoma	Stage IV	117211824	105432352	11779472	0.100497301
13722.58cfa830e4b0c9d6adf6bbf8	TCGA-AA-3688-10A-01D-0957-02_IlluminaGAII-DNASeq_whole	58cfa830e4b0c9d6adf6bbf8	TCGA-AA-3688-10A-01D-0957-02_IlluminaGAII-DNASeq_whole.filtered.	WGS	TCGA-AA-3688-10A-01D-0957-02_IlluminaGAII-DNASeq_whole	TCGA-AA-3688-10A-01D-0957-02_IlluminaGAII-DNASeq_whole.bam	0	1.9	0.16	58cfa830e4b0c9d6adf6bbf8	TCGA-AA-3688-10A-01D-0957-02_IlluminaGAII-DNASeq_whole.bam	Alive	MALE	Not available	Not available	Colon Adenocarcinoma	Aligned reads	TCGA-AA-3688-10A	2C9996BB-AF6E-4424-881A-E81B9C9AEB78	Blood Derived Normal	Illumina GA	e3f20272-feb4-4134-bc8d-637a5df2af3a	Colorectal	80	9D851BD7-7241-494F-85FF-7A7C6FABA09B	D8BA91DA-67CB-4C7C-8A09-F65834FB2068	TCGA-AA-3688-10A-01D-0957-02	HG18	TCGA-AA-3688	TCGA-COAD	NA	s13368	Harvard Medical School	Indivumed	Germany	NO	T3	N1	Colon Adenocarcinoma	Stage IV	85843764	73042425	12801339	0.149123692
13722.58cfa82fe4b0c9d6adf6b96c	TCGA-AA-3675-10A-01D-1167-02_IlluminaHiSeq-DNASeq_whole	58cfa82fe4b0c9d6adf6b96c	TCGA-AA-3675-10A-01D-1167-02_IlluminaHiSeq-DNASeq_whole.filtered.	WGS	TCGA-AA-3675-10A-01D-1167-02_IlluminaHiSeq-DNASeq_whole	TCGA-AA-3675-10A-01D-1167-02_IlluminaHiSeq-DNASeq_whole.bam	56.66	1.9	0.15	58cfa82fe4b0c9d6adf6b96c	TCGA-AA-3675-10A-01D-1167-02_IlluminaHiSeq-DNASeq_whole.bam	Alive	MALE	Not available	Not available	Colon Adenocarcinoma	Aligned reads	TCGA-AA-3675-10A	41658CF8-0DE1-4A97-BB60-0F0107C84E00	Blood Derived Normal	Illumina HiSeq	b96e4a5b-ccba-4670-96a2-87b4bde329ea	Colorectal	84	9C0C79F7-1500-452C-904C-35CC9D3C4634	07C43104-A2D5-4F74-B22F-166D8364562E	TCGA-AA-3675-10A-01D-1167-02	HG18	TCGA-AA-3675	TCGA-COAD	NA	s12869	Harvard Medical School	Indivumed	Germany	NO	T3	N0	Colon Adenocarcinoma	Stage II	199076090	170388385	28687705	0.144104222
13722.58cfa82fe4b0c9d6adf6b9ee	TCGA-AA-3672-10A-01D-0957-02_IlluminaGAII-DNASeq_whole	58cfa82fe4b0c9d6adf6b9ee	TCGA-AA-3672-10A-01D-0957-02_IlluminaGAII-DNASeq_whole.filtered.	WGS	TCGA-AA-3672-10A-01D-0957-02_IlluminaGAII-DNASeq_whole	TCGA-AA-3672-10A-01D-0957-02_IlluminaGAII-DNASeq_whole.bam	22.66	1.9	0.16	58cfa82fe4b0c9d6adf6b9ee	TCGA-AA-3672-10A-01D-0957-02_IlluminaGAII-DNASeq_whole.bam	Alive	FEMALE	Not available	Not available	Colon Adenocarcinoma	Aligned reads	TCGA-AA-3672-10A	C46971A1-CBAC-425D-BAC2-F4142C92522E	Blood Derived Normal	Illumina GA	ff013252-2316-471d-a3fb-fb531fc524f9	Colorectal	90	518D61A9-8B71-498E-99AF-70C477D0BB1E	E2FBE0B6-EEF0-4832-8F55-F5F22DEDC31A	TCGA-AA-3672-10A-01D-0957-02	HG18	TCGA-AA-3672	TCGA-COAD	NA	s13524	Harvard Medical School	Indivumed	Germany	NO	T3	N1	Colon Adenocarcinoma	Stage III	143667050	126843582	16823468	0.117100393
13722.58cfa830e4b0c9d6adf6bbec	TCGA-AA-3693-10A-01D-0957-02_IlluminaGAII-DNASeq_whole	58cfa830e4b0c9d6adf6bbec	TCGA-AA-3693-10A-01D-0957-02_IlluminaGAII-DNASeq_whole.filtered.	WGS	TCGA-AA-3693-10A-01D-0957-02_IlluminaGAII-DNASeq_whole	TCGA-AA-3693-10A-01D-0957-02_IlluminaGAII-DNASeq_whole.bam	0	1.9	0.15	58cfa830e4b0c9d6adf6bbec	TCGA-AA-3693-10A-01D-0957-02_IlluminaGAII-DNASeq_whole.bam	Alive	FEMALE	Not available	Not available	Colon Adenocarcinoma	Aligned reads	TCGA-AA-3693-10A	33522271-B2CA-4DA4-A942-501AB9117C51	Blood Derived Normal	Illumina GA	87d9c831-1d20-4971-8c16-6e160def0527	Colorectal	77	52BF3A80-1CC2-4D58-B5C5-D83C98958D62	6D13E1D0-04FC-449E-9C90-72D5C610A7F6	TCGA-AA-3693-10A-01D-0957-02	HG18	TCGA-AA-3693	TCGA-COAD	NA	s13369	Harvard Medical School	Indivumed	Germany	NO	T4	N1	Colon Adenocarcinoma	Stage IV	112253032	98811396	13441636	0.11974408
13722.58cfa82fe4b0c9d6adf6ba04	TCGA-AA-3692-01A-01D-0957-02_IlluminaGAII-DNASeq_whole	58cfa82fe4b0c9d6adf6ba04	TCGA-AA-3692-01A-01D-0957-02_IlluminaGAII-DNASeq_whole.filtered.	WGS	TCGA-AA-3692-01A-01D-0957-02_IlluminaGAII-DNASeq_whole	TCGA-AA-3692-01A-01D-0957-02_IlluminaGAII-DNASeq_whole.bam	538	1.9	0.15	58cfa82fe4b0c9d6adf6ba04	TCGA-AA-3692-01A-01D-0957-02_IlluminaGAII-DNASeq_whole.bam	Alive	FEMALE	Not available	Not available	Colon Adenocarcinoma	Aligned reads	TCGA-AA-3692-01A	BCE3CE45-4FB3-4D8E-9EC7-D24427C2BA4D	Primary Tumor	Illumina GA	e7e27ca0-3167-4b5f-9acf-83201974668e	Colorectal	47	48CBF5B5-BEA9-4D31-BC93-6122A329F3EA	0ED467FA-5172-4475-9492-DD03798E81AD	TCGA-AA-3692-01A-01D-0957-02	HG18	TCGA-AA-3692	TCGA-COAD	NA	s13678	Harvard Medical School	Indivumed	Germany	NO	T3	N2	Colon Mucinous Adenocarcinoma	Stage IV	126349360	113739667	12609693	0.099800213
13722.58cfa830e4b0c9d6adf6bd11	TCGA-AA-3688-01A-01D-0957-02_IlluminaGAII-DNASeq_whole	58cfa830e4b0c9d6adf6bd11	TCGA-AA-3688-01A-01D-0957-02_IlluminaGAII-DNASeq_whole.filtered.	WGS	TCGA-AA-3688-01A-01D-0957-02_IlluminaGAII-DNASeq_whole	TCGA-AA-3688-01A-01D-0957-02_IlluminaGAII-DNASeq_whole.bam	604.6	1.9	0.15	58cfa830e4b0c9d6adf6bd11	TCGA-AA-3688-01A-01D-0957-02_IlluminaGAII-DNASeq_whole.bam	Alive	MALE	Not available	Not available	Colon Adenocarcinoma	Aligned reads	TCGA-AA-3688-01A	2C9996BB-AF6E-4424-881A-E81B9C9AEB78	Primary Tumor	Illumina GA	f0292645-2a44-4572-a3e7-4187c78f0618	Colorectal	80	9E071449-9392-4384-B38F-26722D2D5C51	C61B5B29-385C-4D49-9C8A-6E701632AEBE	TCGA-AA-3688-01A-01D-0957-02	HG18	TCGA-AA-3688	TCGA-COAD	NA	s13680	Harvard Medical School	Indivumed	Germany	NO	T3	N1	Colon Adenocarcinoma	Stage IV	83884384	76677670	7206714	0.085912463
13722.58cfa82fe4b0c9d6adf6ba0e	TCGA-AA-3966-10A-01D-1109-02_IlluminaHiSeq-DNASeq_whole	58cfa82fe4b0c9d6adf6ba0e	TCGA-AA-3966-10A-01D-1109-02_IlluminaHiSeq-DNASeq_whole.filtered.	WGS	TCGA-AA-3966-10A-01D-1109-02_IlluminaHiSeq-DNASeq_whole	TCGA-AA-3966-10A-01D-1109-02_IlluminaHiSeq-DNASeq_whole.bam	44.59	1.9	0.14	58cfa82fe4b0c9d6adf6ba0e	TCGA-AA-3966-10A-01D-1109-02_IlluminaHiSeq-DNASeq_whole.bam	Alive	FEMALE	Not available	Not available	Colon Adenocarcinoma	Aligned reads	TCGA-AA-3966-10A	BC42FE2D-1A33-428D-A601-B1871F4C8D9B	Blood Derived Normal	Illumina HiSeq	58f3078c-baa2-4a9f-a588-8c6f8a3811e2	Colorectal	89	70893CD9-CCF1-423B-B39F-884974A30EA4	E7FEF3FA-293D-49F6-A3E2-C079E1ABF260	TCGA-AA-3966-10A-01D-1109-02	HG18	TCGA-AA-3966	TCGA-COAD	NA	s13522	Harvard Medical School	Indivumed	Germany	NO	T3	N0	Colon Mucinous Adenocarcinoma	Stage IIA	138866436	134248667	4617769	0.033253313
13722.58cfa82fe4b0c9d6adf6b9a3	TCGA-AA-3675-10A-01D-1109-02_IlluminaHiSeq-DNASeq_whole	58cfa82fe4b0c9d6adf6b9a3	TCGA-AA-3675-10A-01D-1109-02_IlluminaHiSeq-DNASeq_whole.filtered.	WGS	TCGA-AA-3675-10A-01D-1109-02_IlluminaHiSeq-DNASeq_whole	TCGA-AA-3675-10A-01D-1109-02_IlluminaHiSeq-DNASeq_whole.bam	56.66	1.9	0.15	58cfa82fe4b0c9d6adf6b9a3	TCGA-AA-3675-10A-01D-1109-02_IlluminaHiSeq-DNASeq_whole.bam	Alive	MALE	Not available	Not available	Colon Adenocarcinoma	Aligned reads	TCGA-AA-3675-10A	41658CF8-0DE1-4A97-BB60-0F0107C84E00	Blood Derived Normal	Illumina HiSeq	a1895003-f469-49f2-a729-93d8405faf2c	Colorectal	84	9C0C79F7-1500-452C-904C-35CC9D3C4634	215719E3-587A-4CCC-8A65-B659BD0FA78A	TCGA-AA-3675-10A-01D-1109-02	HG18	TCGA-AA-3675	TCGA-COAD	NA	s13521	Harvard Medical School	Indivumed	Germany	NO	T3	N0	Colon Adenocarcinoma	Stage II	171300916	165751919	5548997	0.032393271
13722.58cfa830e4b0c9d6adf6ba7c	TCGA-AA-3509-01A-01D-1405-02_IlluminaHiSeq-DNASeq_whole	58cfa830e4b0c9d6adf6ba7c	TCGA-AA-3509-01A-01D-1405-02_IlluminaHiSeq-DNASeq_whole.filtered.	WGS	TCGA-AA-3509-01A-01D-1405-02_IlluminaHiSeq-DNASeq_whole	TCGA-AA-3509-01A-01D-1405-02_IlluminaHiSeq-DNASeq_whole.bam	496	1.9	0.14	58cfa830e4b0c9d6adf6ba7c	TCGA-AA-3509-01A-01D-1405-02_IlluminaHiSeq-DNASeq_whole.bam	Alive	FEMALE	Not available	Not available	Colon Adenocarcinoma	Aligned reads	TCGA-AA-3509-01A	80E677B1-5EBE-4069-A1A5-1538FFEE6642	Primary Tumor	Illumina HiSeq	41b8f6a5-58f8-4e97-bbd3-a2587a70e30d	Colorectal	54	BA6E3333-3651-450E-A6EA-4E47CF0D18BF	ACCC21A8-D026-40E4-AA2C-C0F998A1D370	TCGA-AA-3509-01A-01D-1405-02	HG18	TCGA-AA-3509	TCGA-COAD	NA	s13183	Harvard Medical School	Indivumed	Germany	NO	T3	N0	Colon Adenocarcinoma	Stage II	70156494	63914052	6242442	0.088978819
13722.58cfa830e4b0c9d6adf6bb5c	TCGA-AA-3675-01A-02D-1167-02_IlluminaHiSeq-DNASeq_whole	58cfa830e4b0c9d6adf6bb5c	TCGA-AA-3675-01A-02D-1167-02_IlluminaHiSeq-DNASeq_whole.filtered.	WGS	TCGA-AA-3675-01A-02D-1167-02_IlluminaHiSeq-DNASeq_whole	TCGA-AA-3675-01A-02D-1167-02_IlluminaHiSeq-DNASeq_whole.bam	570.96	1.9	0.14	58cfa830e4b0c9d6adf6bb5c	TCGA-AA-3675-01A-02D-1167-02_IlluminaHiSeq-DNASeq_whole.bam	Alive	MALE	Not available	Not available	Colon Adenocarcinoma	Aligned reads	TCGA-AA-3675-01A	41658CF8-0DE1-4A97-BB60-0F0107C84E00	Primary Tumor	Illumina HiSeq	971987d4-bd49-45d8-949e-4c2108a7cbc7	Colorectal	84	A4CE3727-4506-493B-95F4-2F11CEB09CEB	42AD4E5A-8E58-47EC-9D1F-F65D5C22DA49	TCGA-AA-3675-01A-02D-1167-02	HG18	TCGA-AA-3675	TCGA-COAD	NA	s13372	Harvard Medical School	Indivumed	Germany	NO	T3	N0	Colon Adenocarcinoma	Stage II	164488298	138080065	26408233	0.160547792
13722.58cfa82fe4b0c9d6adf6b974	TCGA-AA-3675-01A-02D-1109-02_IlluminaHiSeq-DNASeq_whole	58cfa82fe4b0c9d6adf6b974	TCGA-AA-3675-01A-02D-1109-02_IlluminaHiSeq-DNASeq_whole.filtered.	WGS	TCGA-AA-3675-01A-02D-1109-02_IlluminaHiSeq-DNASeq_whole	TCGA-AA-3675-01A-02D-1109-02_IlluminaHiSeq-DNASeq_whole.bam	570.96	1.9	0.14	58cfa82fe4b0c9d6adf6b974	TCGA-AA-3675-01A-02D-1109-02_IlluminaHiSeq-DNASeq_whole.bam	Alive	MALE	Not available	Not available	Colon Adenocarcinoma	Aligned reads	TCGA-AA-3675-01A	41658CF8-0DE1-4A97-BB60-0F0107C84E00	Primary Tumor	Illumina HiSeq	f57af06a-9d5a-4a69-888a-8d611982b88e	Colorectal	84	A4CE3727-4506-493B-95F4-2F11CEB09CEB	D611373E-EF0A-46E4-8D3E-0722F221E828	TCGA-AA-3675-01A-02D-1109-02	HG18	TCGA-AA-3675	TCGA-COAD	NA	s13672	Harvard Medical School	Indivumed	Germany	NO	T3	N0	Colon Adenocarcinoma	Stage II	131394646	126467973	4926673	0.037495234
13722.58cfa830e4b0c9d6adf6bb70	TCGA-AA-3956-10A-01D-1167-02_IlluminaHiSeq-DNASeq_whole	58cfa830e4b0c9d6adf6bb70	TCGA-AA-3956-10A-01D-1167-02_IlluminaHiSeq-DNASeq_whole.filtered.	WGS	TCGA-AA-3956-10A-01D-1167-02_IlluminaHiSeq-DNASeq_whole	TCGA-AA-3956-10A-01D-1167-02_IlluminaHiSeq-DNASeq_whole.bam	75.56	1.8	0.15	58cfa830e4b0c9d6adf6bb70	TCGA-AA-3956-10A-01D-1167-02_IlluminaHiSeq-DNASeq_whole.bam	Alive	MALE	Not available	Not available	Colon Adenocarcinoma	Aligned reads	TCGA-AA-3956-10A	7B47489F-C3CC-4388-B5D7-C7C02790A5F6	Blood Derived Normal	Illumina HiSeq	10d20517-4670-47bf-b211-1c3989c3a7e0	Colorectal	65	5C8C7A7D-1677-43B6-9526-52EF9B17D11A	2182EAC8-282F-460D-821B-EAB404F6B01A	TCGA-AA-3956-10A-01D-1167-02	HG18	TCGA-AA-3956	TCGA-COAD	NA	s13676	Harvard Medical School	Indivumed	Germany	NO	T3	N0	Colon Adenocarcinoma	Stage IIA	178597326	150748603	27848723	0.155930235
13722.58cfa830e4b0c9d6adf6ba83	TCGA-AA-3509-11A-01D-1405-02_IlluminaHiSeq-DNASeq_whole	58cfa830e4b0c9d6adf6ba83	TCGA-AA-3509-11A-01D-1405-02_IlluminaHiSeq-DNASeq_whole.filtered.	WGS	TCGA-AA-3509-11A-01D-1405-02_IlluminaHiSeq-DNASeq_whole	TCGA-AA-3509-11A-01D-1405-02_IlluminaHiSeq-DNASeq_whole.bam	106.02	1.9	0.14	58cfa830e4b0c9d6adf6ba83	TCGA-AA-3509-11A-01D-1405-02_IlluminaHiSeq-DNASeq_whole.bam	Alive	FEMALE	Not available	Not available	Colon Adenocarcinoma	Aligned reads	TCGA-AA-3509-11A	80E677B1-5EBE-4069-A1A5-1538FFEE6642	Solid Tissue Normal	Illumina HiSeq	4b1f49df-c379-4fdf-8cca-aa65f0a35643	Colorectal	54	2B81FC5F-9198-4D3A-A969-30AFFFF7CF87	E6370F83-5CBA-409A-8EF1-4A5AC69D95BF	TCGA-AA-3509-11A-01D-1405-02	HG18	TCGA-AA-3509	TCGA-COAD	NA	s13661	Harvard Medical School	Indivumed	Germany	NO	T3	N0	Colon Adenocarcinoma	Stage II	180891194	162919325	17971869	0.099351818
13722.58cfa830e4b0c9d6adf6ba56	TCGA-AA-3966-01A-01D-1109-02_IlluminaHiSeq-DNASeq_whole	58cfa830e4b0c9d6adf6ba56	TCGA-AA-3966-01A-01D-1109-02_IlluminaHiSeq-DNASeq_whole.filtered.	WGS	TCGA-AA-3966-01A-01D-1109-02_IlluminaHiSeq-DNASeq_whole	TCGA-AA-3966-01A-01D-1109-02_IlluminaHiSeq-DNASeq_whole.bam	526.89	1.9	0.15	58cfa830e4b0c9d6adf6ba56	TCGA-AA-3966-01A-01D-1109-02_IlluminaHiSeq-DNASeq_whole.bam	Alive	FEMALE	Not available	Not available	Colon Adenocarcinoma	Aligned reads	TCGA-AA-3966-01A	BC42FE2D-1A33-428D-A601-B1871F4C8D9B	Primary Tumor	Illumina HiSeq	3a88f23b-5740-4937-be5d-a5aed2c4e962	Colorectal	89	8C5799BF-DB65-40F6-9A67-ABD4DA4025F2	F1E05BF6-0B98-45F8-9F97-10ABE5957C99	TCGA-AA-3966-01A-01D-1109-02	HG18	TCGA-AA-3966	TCGA-COAD	NA	s13674	Harvard Medical School	Indivumed	Germany	NO	T3	N0	Colon Mucinous Adenocarcinoma	Stage IIA	120172196	116105786	4066410	0.033838193
13722.58cfa82fe4b0c9d6adf6b940	TCGA-A6-3808-01A-01D-1167-02_IlluminaHiSeq-DNASeq_whole	58cfa82fe4b0c9d6adf6b940	TCGA-A6-3808-01A-01D-1167-02_IlluminaHiSeq-DNASeq_whole.filtered.	WGS	TCGA-A6-3808-01A-01D-1167-02_IlluminaHiSeq-DNASeq_whole	TCGA-A6-3808-01A-01D-1167-02_IlluminaHiSeq-DNASeq_whole.bam	236	1.9	0.14	58cfa82fe4b0c9d6adf6b940	TCGA-A6-3808-01A-01D-1167-02_IlluminaHiSeq-DNASeq_whole.bam	Alive	MALE	WHITE	NOT HISPANIC OR LATINO	Colon Adenocarcinoma	Aligned reads	TCGA-A6-3808-01A	4F9775F2-B663-4DAF-AA9E-50915CAE9407	Primary Tumor	Illumina HiSeq	58504a37-4eb0-44ec-bb5d-83e955521de2	Colorectal	73	037BA047-2228-43DE-8DF8-32920A689ECA	2B2625B5-FBDD-41C3-9BB3-71566C5FBBA4	TCGA-A6-3808-01A-01D-1167-02	HG18	TCGA-A6-3808	TCGA-COAD	NA	s13173	Harvard Medical School	Christiana Healthcare	None	NO	T3	N0	Colon Adenocarcinoma	Stage IIA	195781682	173849826	21931856	0.112022002
13722.58cfa830e4b0c9d6adf6bbf2	TCGA-AA-3692-10A-01D-0957-02_IlluminaGAII-DNASeq_whole	58cfa830e4b0c9d6adf6bbf2	TCGA-AA-3692-10A-01D-0957-02_IlluminaGAII-DNASeq_whole.filtered.	WGS	TCGA-AA-3692-10A-01D-0957-02_IlluminaGAII-DNASeq_whole	TCGA-AA-3692-10A-01D-0957-02_IlluminaGAII-DNASeq_whole.bam	7	1.9	0.15	58cfa830e4b0c9d6adf6bbf2	TCGA-AA-3692-10A-01D-0957-02_IlluminaGAII-DNASeq_whole.bam	Alive	FEMALE	Not available	Not available	Colon Adenocarcinoma	Aligned reads	TCGA-AA-3692-10A	BCE3CE45-4FB3-4D8E-9EC7-D24427C2BA4D	Blood Derived Normal	Illumina GA	d39aa0ba-3fa4-4598-9241-fd36baa2672b	Colorectal	47	FCDFF14B-1413-430E-93DC-B753021DF3F5	E9F2C198-8F5F-4FCD-AAD4-E9A1127B529D	TCGA-AA-3692-10A-01D-0957-02	HG18	TCGA-AA-3692	TCGA-COAD	NA	s13189	Harvard Medical School	Indivumed	Germany	NO	T3	N2	Colon Mucinous Adenocarcinoma	Stage IV	142065874	126286159	15779715	0.111073226
13722.58cfa830e4b0c9d6adf6bc06	TCGA-AA-3715-10A-01D-0957-02_IlluminaGAII-DNASeq_whole	58cfa830e4b0c9d6adf6bc06	TCGA-AA-3715-10A-01D-0957-02_IlluminaGAII-DNASeq_whole.filtered.	WGS	TCGA-AA-3715-10A-01D-0957-02_IlluminaGAII-DNASeq_whole	TCGA-AA-3715-10A-01D-0957-02_IlluminaGAII-DNASeq_whole.bam	24.66	1.9	0.16	58cfa830e4b0c9d6adf6bc06	TCGA-AA-3715-10A-01D-0957-02_IlluminaGAII-DNASeq_whole.bam	Alive	MALE	Not available	Not available	Colon Adenocarcinoma	Aligned reads	TCGA-AA-3715-10A	E394E9EC-7288-4EDE-9EF8-41B631D100DD	Blood Derived Normal	Illumina GA	e53b5033-ceab-474c-ae96-0cac15fd591d	Colorectal	77	90BE4505-6489-43D9-B536-E90418DAE2ED	DA1F731D-DA4F-427B-B7AF-5FD0E3DD9484	TCGA-AA-3715-10A-01D-0957-02	HG18	TCGA-AA-3715	TCGA-COAD	NA	s13371	Harvard Medical School	Indivumed	Germany	NO	T3	N0	Colon Adenocarcinoma	Stage II	123201592	108364771	14836821	0.120427186
13722.58cfa82fe4b0c9d6adf6b96b	TCGA-AA-3558-10A-01D-1167-02_IlluminaHiSeq-DNASeq_whole	58cfa82fe4b0c9d6adf6b96b	TCGA-AA-3558-10A-01D-1167-02_IlluminaHiSeq-DNASeq_whole.filtered.	WGS	TCGA-AA-3558-10A-01D-1167-02_IlluminaHiSeq-DNASeq_whole	TCGA-AA-3558-10A-01D-1167-02_IlluminaHiSeq-DNASeq_whole.bam	42.56	1.9	0.14	58cfa82fe4b0c9d6adf6b96b	TCGA-AA-3558-10A-01D-1167-02_IlluminaHiSeq-DNASeq_whole.bam	Alive	MALE	Not available	Not available	Colon Adenocarcinoma	Aligned reads	TCGA-AA-3558-10A	A56D528B-238A-4556-92C8-7645304A2DA0	Blood Derived Normal	Illumina HiSeq	42785715-e63b-4e12-a1e2-9623cb000df0	Colorectal	70	AAA77FAE-A493-42B5-B03D-6488422FA0FA	6A7C5A1E-2A2A-49A9-A113-3DDEEFD16456	TCGA-AA-3558-10A-01D-1167-02	HG18	TCGA-AA-3558	TCGA-COAD	NA	s13178	Harvard Medical School	Indivumed	Germany	NO	T2	N0	Colon Adenocarcinoma	Stage I	178160014	169855094	8304920	0.046614949
13722.58cfa830e4b0c9d6adf6bc16	TCGA-AA-3516-10A-01D-1167-02_IlluminaHiSeq-DNASeq_whole	58cfa830e4b0c9d6adf6bc16	TCGA-AA-3516-10A-01D-1167-02_IlluminaHiSeq-DNASeq_whole.filtered.	WGS	TCGA-AA-3516-10A-01D-1167-02_IlluminaHiSeq-DNASeq_whole	TCGA-AA-3516-10A-01D-1167-02_IlluminaHiSeq-DNASeq_whole.bam	88.56	1.9	0.15	58cfa830e4b0c9d6adf6bc16	TCGA-AA-3516-10A-01D-1167-02_IlluminaHiSeq-DNASeq_whole.bam	Alive	FEMALE	Not available	Not available	Colon Adenocarcinoma	Aligned reads	TCGA-AA-3516-10A	D9D7F0D4-FA64-48F2-8037-52CBF0B34AD8	Blood Derived Normal	Illumina HiSeq	7b47a89f-cadb-4126-be00-ec268b11a135	Colorectal	74	E0942099-D2A8-4110-99C4-9B968B88C09D	28C399FE-B886-4FBA-976F-F0B03A795CA7	TCGA-AA-3516-10A-01D-1167-02	HG18	TCGA-AA-3516	TCGA-COAD	NA	s13660	Harvard Medical School	Indivumed	Germany	NO	T3	N2	Colon Mucinous Adenocarcinoma	Stage III	166163360	159749101	6414259	0.038602126
13722.58cfa82fe4b0c9d6adf6b960	TCGA-AA-3558-01A-01D-1167-02_IlluminaHiSeq-DNASeq_whole	58cfa82fe4b0c9d6adf6b960	TCGA-AA-3558-01A-01D-1167-02_IlluminaHiSeq-DNASeq_whole.filtered.	WGS	TCGA-AA-3558-01A-01D-1167-02_IlluminaHiSeq-DNASeq_whole	TCGA-AA-3558-01A-01D-1167-02_IlluminaHiSeq-DNASeq_whole.bam	969.56	1.9	0.14	58cfa82fe4b0c9d6adf6b960	TCGA-AA-3558-01A-01D-1167-02_IlluminaHiSeq-DNASeq_whole.bam	Alive	MALE	Not available	Not available	Colon Adenocarcinoma	Aligned reads	TCGA-AA-3558-01A	A56D528B-238A-4556-92C8-7645304A2DA0	Primary Tumor	Illumina HiSeq	803b71f6-51cd-4b3d-86d6-0f321432fe8f	Colorectal	70	B0ACDAFA-A75C-48B9-812D-3FB449157F8B	B1AEDAAD-A964-4D7E-A641-F05AC4F174F2	TCGA-AA-3558-01A-01D-1167-02	HG18	TCGA-AA-3558	TCGA-COAD	NA	s13511	Harvard Medical School	Indivumed	Germany	NO	T2	N0	Colon Adenocarcinoma	Stage I	177734570	168817069	8917501	0.050173137
13722.58cfa82fe4b0c9d6adf6ba1e	TCGA-AA-3664-01A-01D-1167_101023_SN208_0166_A808PFABXX_s_5_rg.sorted	58cfa82fe4b0c9d6adf6ba1e	TCGA-AA-3664-01A-01D-1167_101023_SN208_0166_A808PFABXX_s_5_rg.sorted.filtered.	WGS	TCGA-AA-3664-01A-01D-1167_101023_SN208_0166_A808PFABXX_s_5_rg.sorted	TCGA-AA-3664-01A-01D-1167_101023_SN208_0166_A808PFABXX_s_5_rg.sorted.bam	338.96	1.9	0.16	58cfa82fe4b0c9d6adf6ba1e	TCGA-AA-3664-01A-01D-1167_101023_SN208_0166_A808PFABXX_s_5_rg.sorted.bam	Alive	FEMALE	Not available	Not available	Colon Adenocarcinoma	Aligned reads	TCGA-AA-3664-01A	A06C09A8-0951-49F4-A765-5147BBCAE109	Primary Tumor	Illumina HiSeq	1eb3d869-c9bd-4087-80cd-7fb426eb7997	Colorectal	74	D448668C-90F3-40FA-9961-88407090DA31	4B4C0EDF-1012-4A6A-B01E-CDEB130FF2E6	TCGA-AA-3664-01A-01D-1167-02	HG18_Broad_variant	TCGA-AA-3664	TCGA-COAD	NA	s12864	Harvard Medical School	Indivumed	Germany	NO	T3	N0	Colon Adenocarcinoma	Stage II	151096320	135461903	15634417	0.103473182
13722.58cfa830e4b0c9d6adf6bb52	TCGA-AA-3685-10A-01D-1167-02_IlluminaHiSeq-DNASeq_whole	58cfa830e4b0c9d6adf6bb52	TCGA-AA-3685-10A-01D-1167-02_IlluminaHiSeq-DNASeq_whole.filtered.	WGS	TCGA-AA-3685-10A-01D-1167-02_IlluminaHiSeq-DNASeq_whole	TCGA-AA-3685-10A-01D-1167-02_IlluminaHiSeq-DNASeq_whole.bam	110.96	1.9	0.15	58cfa830e4b0c9d6adf6bb52	TCGA-AA-3685-10A-01D-1167-02_IlluminaHiSeq-DNASeq_whole.bam	Alive	MALE	Not available	Not available	Colon Adenocarcinoma	Aligned reads	TCGA-AA-3685-10A	DCA004BF-9C14-45A1-B186-AB3759F6C7FE	Blood Derived Normal	Illumina HiSeq	559d0dc8-235b-43f5-8ee5-0af39884be50	Colorectal	69	EAB2CE78-F983-46D1-BCA1-643049B73934	4AE07847-2759-47E7-B5FE-687C851365EA	TCGA-AA-3685-10A-01D-1167-02	HG18	TCGA-AA-3685	TCGA-COAD	NA	s13675	Harvard Medical School	Indivumed	Germany	NO	T3	N0	Colon Adenocarcinoma	Stage II	162686544	143220511	19466033	0.119653614
13722.58cfa82fe4b0c9d6adf6b95a	TCGA-AA-3548-10A-01D-1167-02_IlluminaHiSeq-DNASeq_whole	58cfa82fe4b0c9d6adf6b95a	TCGA-AA-3548-10A-01D-1167-02_IlluminaHiSeq-DNASeq_whole.filtered.	WGS	TCGA-AA-3548-10A-01D-1167-02_IlluminaHiSeq-DNASeq_whole	TCGA-AA-3548-10A-01D-1167-02_IlluminaHiSeq-DNASeq_whole.bam	45.56	1.9	0.14	58cfa82fe4b0c9d6adf6b95a	TCGA-AA-3548-10A-01D-1167-02_IlluminaHiSeq-DNASeq_whole.bam	Alive	FEMALE	Not available	Not available	Colon Adenocarcinoma	Aligned reads	TCGA-AA-3548-10A	2DCED66C-1F0D-4039-A5E5-54CCA77C16E9	Blood Derived Normal	Illumina HiSeq	16ab76f5-0b3e-4aad-b31c-125bf8ae94d1	Colorectal	71	F43CBCA2-40EF-493A-8D28-2D58A65C7898	4F954A4C-1E74-445C-A681-9C3B3AF8AC81	TCGA-AA-3548-10A-01D-1167-02	HG18	TCGA-AA-3548	TCGA-COAD	NA	s13357	Harvard Medical School	Indivumed	Germany	NO	T3	N2	Colon Adenocarcinoma	Stage IIIC	205463428	171834618	33628810	0.163672972
13722.58cfa830e4b0c9d6adf6bc02	TCGA-AA-3715-01A-01D-0957-02_IlluminaGAII-DNASeq_whole	58cfa830e4b0c9d6adf6bc02	TCGA-AA-3715-01A-01D-0957-02_IlluminaGAII-DNASeq_whole.filtered.	WGS	TCGA-AA-3715-01A-01D-0957-02_IlluminaGAII-DNASeq_whole	TCGA-AA-3715-01A-01D-0957-02_IlluminaGAII-DNASeq_whole.bam	791.66	1.9	0.14	58cfa830e4b0c9d6adf6bc02	TCGA-AA-3715-01A-01D-0957-02_IlluminaGAII-DNASeq_whole.bam	Alive	MALE	Not available	Not available	Colon Adenocarcinoma	Aligned reads	TCGA-AA-3715-01A	E394E9EC-7288-4EDE-9EF8-41B631D100DD	Primary Tumor	Illumina GA	24785643-8624-40aa-8fbf-88954d364f7f	Colorectal	77	A172CF89-8820-4A84-97EF-6731E7AE71E2	E6481F25-E9DD-483E-B274-1FC5F1E54DC1	TCGA-AA-3715-01A-01D-0957-02	HG18	TCGA-AA-3715	TCGA-COAD	NA	s13670	Harvard Medical School	Indivumed	Germany	NO	T3	N0	Colon Adenocarcinoma	Stage II	129680296	112682891	16997405	0.131071609
13722.58cfa830e4b0c9d6adf6bb88	TCGA-AA-3956-01A-02D-1167-02_IlluminaHiSeq-DNASeq_whole	58cfa830e4b0c9d6adf6bb88	TCGA-AA-3956-01A-02D-1167-02_IlluminaHiSeq-DNASeq_whole.filtered.	WGS	TCGA-AA-3956-01A-02D-1167-02_IlluminaHiSeq-DNASeq_whole	TCGA-AA-3956-01A-02D-1167-02_IlluminaHiSeq-DNASeq_whole.bam	282.86	1.9	0.14	58cfa830e4b0c9d6adf6bb88	TCGA-AA-3956-01A-02D-1167-02_IlluminaHiSeq-DNASeq_whole.bam	Alive	MALE	Not available	Not available	Colon Adenocarcinoma	Aligned reads	TCGA-AA-3956-01A	7B47489F-C3CC-4388-B5D7-C7C02790A5F6	Primary Tumor	Illumina HiSeq	edcd6fc2-ca83-409b-957a-ff0199cedf0d	Colorectal	65	DC1FFDA5-5B8F-4227-BE04-321643F73731	63EEF7A5-A1CC-4BB6-BA02-464D2DE89E2A	TCGA-AA-3956-01A-02D-1167-02	HG18	TCGA-AA-3956	TCGA-COAD	NA	s13519	Harvard Medical School	Indivumed	Germany	NO	T3	N0	Colon Adenocarcinoma	Stage IIA	206911816	163932774	42979042	0.207716712
13722.58cfa82fe4b0c9d6adf6ba35	TCGA-A6-3810-11A-01D-1167-02_IlluminaHiSeq-DNASeq_whole	58cfa82fe4b0c9d6adf6ba35	TCGA-A6-3810-11A-01D-1167-02_IlluminaHiSeq-DNASeq_whole.filtered.	WGS	TCGA-A6-3810-11A-01D-1167-02_IlluminaHiSeq-DNASeq_whole	TCGA-A6-3810-11A-01D-1167-02_IlluminaHiSeq-DNASeq_whole.bam	469.86	1.9	0.15	58cfa82fe4b0c9d6adf6ba35	TCGA-A6-3810-11A-01D-1167-02_IlluminaHiSeq-DNASeq_whole.bam	Alive	MALE	WHITE	NOT HISPANIC OR LATINO	Colon Adenocarcinoma	Aligned reads	TCGA-A6-3810-11A	B728E6E8-A0E4-496B-904C-6F07C12E901F	Solid Tissue Normal	Illumina HiSeq	f725df5d-8fb1-4c7b-b4c6-828a349265d2	Colorectal	62	A692CCDA-F941-46A5-9AC4-28E300686929	F933A74E-5E70-45F7-95A1-CFC3039EE936	TCGA-A6-3810-11A-01D-1167-02	HG18	TCGA-A6-3810	TCGA-COAD	NA	s13653	Harvard Medical School	Christiana Healthcare	None	NO	T3	N0	Colon Adenocarcinoma	Stage IIA	174820384	166294826	8525558	0.048767528
13722.58cfa830e4b0c9d6adf6bc26	TCGA-A6-3810-01A-01D-1167-02_IlluminaHiSeq-DNASeq_whole	58cfa830e4b0c9d6adf6bc26	TCGA-A6-3810-01A-01D-1167-02_IlluminaHiSeq-DNASeq_whole.filtered.	WGS	TCGA-A6-3810-01A-01D-1167-02_IlluminaHiSeq-DNASeq_whole	TCGA-A6-3810-01A-01D-1167-02_IlluminaHiSeq-DNASeq_whole.bam	420.6	1.9	0.16	58cfa830e4b0c9d6adf6bc26	TCGA-A6-3810-01A-01D-1167-02_IlluminaHiSeq-DNASeq_whole.bam	Alive	MALE	WHITE	NOT HISPANIC OR LATINO	Colon Adenocarcinoma	Aligned reads	TCGA-A6-3810-01A	B728E6E8-A0E4-496B-904C-6F07C12E901F	Primary Tumor	Illumina HiSeq	54687a8d-c693-4ae5-8451-4f4c80adca53	Colorectal	62	F2BD44D3-A53C-4A10-9AE1-A93E762F174C	AD4275F1-789D-471C-88DD-B6E76069D856	TCGA-A6-3810-01A-01D-1167-02	HG18	TCGA-A6-3810	TCGA-COAD	NA	s13016	Harvard Medical School	Christiana Healthcare	None	NO	T3	N0	Colon Adenocarcinoma	Stage IIA	172687416	146937799	25749617	0.149111137
13722.58cfa830e4b0c9d6adf6bb5a	TCGA-AA-3553-01A-01D-1167-02_IlluminaHiSeq-DNASeq_whole	58cfa830e4b0c9d6adf6bb5a	TCGA-AA-3553-01A-01D-1167-02_IlluminaHiSeq-DNASeq_whole.filtered.	WGS	TCGA-AA-3553-01A-01D-1167-02_IlluminaHiSeq-DNASeq_whole	TCGA-AA-3553-01A-01D-1167-02_IlluminaHiSeq-DNASeq_whole.bam	1010.56	1.9	0.17	58cfa830e4b0c9d6adf6bb5a	TCGA-AA-3553-01A-01D-1167-02_IlluminaHiSeq-DNASeq_whole.bam	Alive	FEMALE	Not available	Not available	Colon Adenocarcinoma	Aligned reads	TCGA-AA-3553-01A	D181C72B-843C-4B2D-B014-2A6DD1C3C1EC	Primary Tumor	Illumina HiSeq	b8e8f766-3a6f-4c2c-aeb0-ba7b926a3b99	Colorectal	61	B1DCD03C-3CDD-4C23-9391-C5ADEEBFF489	2159EE82-6427-4E1F-9C6F-28B48562DF0C	TCGA-AA-3553-01A-01D-1167-02	HG18	TCGA-AA-3553	TCGA-COAD	NA	s13362	Harvard Medical School	Indivumed	Germany	NO	T2	N0	Colon Adenocarcinoma	Stage I	63205638	57295063	5910575	0.093513414
13722.58cfa82fe4b0c9d6adf6b978	TCGA-AA-3664-10A-01D-1167_110111_SN208_0178_B818TTABXX_s_6.rg.sorted	58cfa82fe4b0c9d6adf6b978	TCGA-AA-3664-10A-01D-1167_110111_SN208_0178_B818TTABXX_s_6.rg.sorted.filtered.	WGS	TCGA-AA-3664-10A-01D-1167_110111_SN208_0178_B818TTABXX_s_6.rg.sorted	TCGA-AA-3664-10A-01D-1167_110111_SN208_0178_B818TTABXX_s_6.rg.sorted.bam	76.96	1.9	0.15	58cfa82fe4b0c9d6adf6b978	TCGA-AA-3664-10A-01D-1167_110111_SN208_0178_B818TTABXX_s_6.rg.sorted.bam	Alive	FEMALE	Not available	Not available	Colon Adenocarcinoma	Aligned reads	TCGA-AA-3664-10A	A06C09A8-0951-49F4-A765-5147BBCAE109	Blood Derived Normal	Illumina HiSeq	bb549fb1-8744-496c-bf19-13b063fd8edd	Colorectal	74	B4FFAC44-CCEF-458F-80CC-2D230D78012A	44FE059D-488A-4152-ABB9-A305EA066D2D	TCGA-AA-3664-10A-01D-1167-02	HG18_Broad_variant	TCGA-AA-3664	TCGA-COAD	NA	s13175	Harvard Medical School	Indivumed	Germany	NO	T3	N0	Colon Adenocarcinoma	Stage II	159541664	130817932	28723732	0.180039065
13722.58cfa82fe4b0c9d6adf6b967	TCGA-AA-3672-01A-01D-0957-02_IlluminaGAII-DNASeq_whole	58cfa82fe4b0c9d6adf6b967	TCGA-AA-3672-01A-01D-0957-02_IlluminaGAII-DNASeq_whole.filtered.	WGS	TCGA-AA-3672-01A-01D-0957-02_IlluminaGAII-DNASeq_whole	TCGA-AA-3672-01A-01D-0957-02_IlluminaGAII-DNASeq_whole.bam	603.66	1.9	0.15	58cfa82fe4b0c9d6adf6b967	TCGA-AA-3672-01A-01D-0957-02_IlluminaGAII-DNASeq_whole.bam	Alive	FEMALE	Not available	Not available	Colon Adenocarcinoma	Aligned reads	TCGA-AA-3672-01A	C46971A1-CBAC-425D-BAC2-F4142C92522E	Primary Tumor	Illumina GA	5b874cb8-bbea-4250-9119-2cfab36b6b3c	Colorectal	90	496316BA-00B4-49FF-9B67-02273FBFA945	21644D79-AE6D-4900-B2EB-E4E1BF31B0EE	TCGA-AA-3672-01A-01D-0957-02	HG18	TCGA-AA-3672	TCGA-COAD	NA	s13377	Harvard Medical School	Indivumed	Germany	NO	T3	N1	Colon Adenocarcinoma	Stage III	118212902	104839079	13373823	0.113133362
13722.58cfa830e4b0c9d6adf6bd5d	TCGA-AA-3516-01A-02D-1167-02_IlluminaHiSeq-DNASeq_whole	58cfa830e4b0c9d6adf6bd5d	TCGA-AA-3516-01A-02D-1167-02_IlluminaHiSeq-DNASeq_whole.filtered.	WGS	TCGA-AA-3516-01A-02D-1167-02_IlluminaHiSeq-DNASeq_whole	TCGA-AA-3516-01A-02D-1167-02_IlluminaHiSeq-DNASeq_whole.bam	47.29	1.9	0.13	58cfa830e4b0c9d6adf6bd5d	TCGA-AA-3516-01A-02D-1167-02_IlluminaHiSeq-DNASeq_whole.bam	Alive	FEMALE	Not available	Not available	Colon Adenocarcinoma	Aligned reads	TCGA-AA-3516-01A	D9D7F0D4-FA64-48F2-8037-52CBF0B34AD8	Primary Tumor	Illumina HiSeq	99b382c5-00ca-4acd-81bc-0c46b9c7ccea	Colorectal	74	4E4F7BEC-56AF-4888-B40B-A33218B010E8	3F9A934E-C9BE-4A5F-A1F5-EB51BED8DCDD	TCGA-AA-3516-01A-02D-1167-02	HG18	TCGA-AA-3516	TCGA-COAD	NA	s13181	Harvard Medical School	Indivumed	Germany	NO	T3	N2	Colon Mucinous Adenocarcinoma	Stage III	139229838	133310620	5919218	0.042514005
13722.58cfa830e4b0c9d6adf6bc42	TCGA-AA-3553-10A-01D-1167-02_IlluminaHiSeq-DNASeq_whole	58cfa830e4b0c9d6adf6bc42	TCGA-AA-3553-10A-01D-1167-02_IlluminaHiSeq-DNASeq_whole.filtered.	WGS	TCGA-AA-3553-10A-01D-1167-02_IlluminaHiSeq-DNASeq_whole	TCGA-AA-3553-10A-01D-1167-02_IlluminaHiSeq-DNASeq_whole.bam	20.56	1.9	0.14	58cfa830e4b0c9d6adf6bc42	TCGA-AA-3553-10A-01D-1167-02_IlluminaHiSeq-DNASeq_whole.bam	Alive	FEMALE	Not available	Not available	Colon Adenocarcinoma	Aligned reads	TCGA-AA-3553-10A	D181C72B-843C-4B2D-B014-2A6DD1C3C1EC	Blood Derived Normal	Illumina HiSeq	6795b83b-1ca7-4060-a078-6649fa9004bb	Colorectal	61	FE42F5D3-CFBB-478F-BB34-6518206A8718	B7B44E75-51E9-4F51-9523-B54C92828A01	TCGA-AA-3553-10A-01D-1167-02	HG18	TCGA-AA-3553	TCGA-COAD	NA	s13023	Harvard Medical School	Indivumed	Germany	NO	T2	N0	Colon Adenocarcinoma	Stage I	66092854	61482745	4610109	0.069752004
13722.58cfa82fe4b0c9d6adf6b8e8	TCGA-AA-3510-01A-01D-1405-02_IlluminaHiSeq-DNASeq_whole	58cfa82fe4b0c9d6adf6b8e8	TCGA-AA-3510-01A-01D-1405-02_IlluminaHiSeq-DNASeq_whole.filtered.	WGS	TCGA-AA-3510-01A-01D-1405-02_IlluminaHiSeq-DNASeq_whole	TCGA-AA-3510-01A-01D-1405-02_IlluminaHiSeq-DNASeq_whole.bam	346	1.9	0.13	58cfa82fe4b0c9d6adf6b8e8	TCGA-AA-3510-01A-01D-1405-02_IlluminaHiSeq-DNASeq_whole.bam	Alive	MALE	Not available	Not available	Colon Adenocarcinoma	Aligned reads	TCGA-AA-3510-01A	35C295C2-37D1-44B2-87A3-1039645E5BAE	Primary Tumor	Illumina HiSeq	0bb810fb-0134-4ea2-a821-41bbbdbd9155	Colorectal	70	C71C031C-3089-44E5-A49F-5284D7D300CE	DA2A173C-BBD3-4A90-8D1D-CD35CBE750F3	TCGA-AA-3510-01A-01D-1405-02	HG18	TCGA-AA-3510	TCGA-COAD	NA	s13666	Harvard Medical School	Indivumed	Germany	NO	T3	N0	Colon Adenocarcinoma	Stage II	195533884	174040504	21493380	0.109921511
13722.58cfa82fe4b0c9d6adf6ba20	TCGA-AA-3664-01A-01D-1167_110111_SN208_0178_B818TTABXX_s_5.rg.sorted	58cfa82fe4b0c9d6adf6ba20	TCGA-AA-3664-01A-01D-1167_110111_SN208_0178_B818TTABXX_s_5.rg.sorted.filtered.	WGS	TCGA-AA-3664-01A-01D-1167_110111_SN208_0178_B818TTABXX_s_5.rg.sorted	TCGA-AA-3664-01A-01D-1167_110111_SN208_0178_B818TTABXX_s_5.rg.sorted.bam	338.96	1.9	0.16	58cfa82fe4b0c9d6adf6ba20	TCGA-AA-3664-01A-01D-1167_110111_SN208_0178_B818TTABXX_s_5.rg.sorted.bam	Alive	FEMALE	Not available	Not available	Colon Adenocarcinoma	Aligned reads	TCGA-AA-3664-01A	A06C09A8-0951-49F4-A765-5147BBCAE109	Primary Tumor	Illumina HiSeq	9caec406-c1d9-43df-a730-7226fd5880b0	Colorectal	74	D448668C-90F3-40FA-9961-88407090DA31	4B4C0EDF-1012-4A6A-B01E-CDEB130FF2E6	TCGA-AA-3664-01A-01D-1167-02	HG18_Broad_variant	TCGA-AA-3664	TCGA-COAD	NA	s13024	Harvard Medical School	Indivumed	Germany	NO	T3	N0	Colon Adenocarcinoma	Stage II	190426520	139863606	50562914	0.265524539
13722.58cfa82fe4b0c9d6adf6b9d8	TCGA-AA-3947-01A-01D-1167-02_101023_SN208_0167_B80L4DABXX_s_1.rg.sorted	58cfa82fe4b0c9d6adf6b9d8	TCGA-AA-3947-01A-01D-1167-02_101023_SN208_0167_B80L4DABXX_s_1.rg.sorted.filtered.	WGS	TCGA-AA-3947-01A-01D-1167-02_101023_SN208_0167_B80L4DABXX_s_1.rg.sorted	TCGA-AA-3947-01A-01D-1167-02_101023_SN208_0167_B80L4DABXX_s_1.rg.sorted.bam	880.86	1.9	0.14	58cfa82fe4b0c9d6adf6b9d8	TCGA-AA-3947-01A-01D-1167-02_101023_SN208_0167_B80L4DABXX_s_1.rg.sorted.bam	Alive	FEMALE	Not available	Not available	Colon Adenocarcinoma	Aligned reads	TCGA-AA-3947-01A	654C6F5C-3E5C-49F0-B53F-87CD9797D7C9	Primary Tumor	Illumina HiSeq	2d1ad0b4-c460-4a5b-ae6d-2926bfe40052	Colorectal	60	5241539D-65AC-434D-8EAA-AE57F702C8CE	EE2FCBCE-108F-46EC-8C7A-12D34142820A	TCGA-AA-3947-01A-01D-1167-02	HG18_Broad_variant	TCGA-AA-3947	TCGA-COAD	NA	s13679	Harvard Medical School	Indivumed	Germany	NO	T4	N0	Colon Mucinous Adenocarcinoma	Stage IIB	190494030	164866180	25627850	0.134533612
13722.58cfa830e4b0c9d6adf6bbf0	TCGA-A6-3807-11A-01D-1167-02_IlluminaHiSeq-DNASeq_whole	58cfa830e4b0c9d6adf6bbf0	TCGA-A6-3807-11A-01D-1167-02_IlluminaHiSeq-DNASeq_whole.filtered.	WGS	TCGA-A6-3807-11A-01D-1167-02_IlluminaHiSeq-DNASeq_whole	TCGA-A6-3807-11A-01D-1167-02_IlluminaHiSeq-DNASeq_whole.bam	203.86	1.9	0.16	58cfa830e4b0c9d6adf6bbf0	TCGA-A6-3807-11A-01D-1167-02_IlluminaHiSeq-DNASeq_whole.bam	Alive	FEMALE	WHITE	NOT HISPANIC OR LATINO	Colon Adenocarcinoma	Aligned reads	TCGA-A6-3807-11A	5116E3B4-2BAC-40F5-8046-B9C1783FAAA5	Solid Tissue Normal	Illumina HiSeq	e14fd460-b6c8-44b8-81ad-b9ce224af5cb	Colorectal	53	6CC29D0A-19C3-4C7F-AD8D-BF10E1392E09	BADA9982-36A5-48B3-BE62-DFD0D8AC7FC8	TCGA-A6-3807-11A-01D-1167-02	HG18	TCGA-A6-3807	TCGA-COAD	NA	s13352	Harvard Medical School	Christiana Healthcare	None	NO	T3	N2	Colon Adenocarcinoma	Stage IIIC	198225356	176302341	21923015	0.110596421
13722.58cfa82fe4b0c9d6adf6b726	TCGA-75-5147-01A-01D-1623_110913_SN208_0238_BC008YACXX_s_4_rg.sorted	58cfa82fe4b0c9d6adf6b726	TCGA-75-5147-01A-01D-1623_110913_SN208_0238_BC008YACXX_s_4_rg.sorted.filtered.	WGS	TCGA-75-5147-01A-01D-1623_110913_SN208_0238_BC008YACXX_s_4_rg.sorted	TCGA-75-5147-01A-01D-1623_110913_SN208_0238_BC008YACXX_s_4_rg.sorted.bam	817.7	1.9	0.15	58cfa82fe4b0c9d6adf6b726	TCGA-75-5147-01A-01D-1623_110913_SN208_0238_BC008YACXX_s_4_rg.sorted.bam	Alive	FEMALE	Not available	Not available	Lung Adenocarcinoma	Aligned reads	TCGA-75-5147-01A	D2824E6D-3784-45C2-9B0F-52B17356B5DA	Primary Tumor	Illumina HiSeq	ca549b28-f771-489d-93fe-90211aa22391	Lung	NA	F9F9C1DD-8462-4560-82B8-AEA4309854C9	1291FD50-F1A9-4A2A-A2FD-2320ED01FB4E	TCGA-75-5147-01A-01D-1623-02	HG19_Broad_variant	TCGA-75-5147	TCGA-LUAD	NA	s11466	Harvard Medical School	Ontario Institute for Cancer Research (OICR)	Canada	NO	T2	N0	Lung Adenocarcinoma- Not Otherwise Specified (NOS)	Stage IB	78375590	73641044	4734546	0.060408426
13722.58cfa82fe4b0c9d6adf6ba3e	TCGA-A5-A0GU-10A-01D-A043_120209_SN1120_0114_BC0DFVACXX_s_6_rg.sorted	58cfa82fe4b0c9d6adf6ba3e	TCGA-A5-A0GU-10A-01D-A043_120209_SN1120_0114_BC0DFVACXX_s_6_rg.sorted.filtered.	WGS	TCGA-A5-A0GU-10A-01D-A043_120209_SN1120_0114_BC0DFVACXX_s_6_rg.sorted	TCGA-A5-A0GU-10A-01D-A043_120209_SN1120_0114_BC0DFVACXX_s_6_rg.sorted.bam	17.29	2.1	0.13	58cfa82fe4b0c9d6adf6ba3e	TCGA-A5-A0GU-10A-01D-A043_120209_SN1120_0114_BC0DFVACXX_s_6_rg.sorted.bam	Alive	FEMALE	WHITE	Not available	Uterine Corpus Endometrial Carcinoma	Aligned reads	TCGA-A5-A0GU-10A	ADC22472-E31D-419F-AEAE-CB01B9423343	Blood Derived Normal	Illumina HiSeq	91b25823-6457-4f3a-a469-d6a89777c2ec	Uterus	58	14A66466-7AC3-48D7-B39F-5353E27D370F	1D6A08A4-CB4C-499F-A0D2-874DDC00D825	TCGA-A5-A0GU-10A-01D-A043-02	HG19_Broad_variant	TCGA-A5-A0GU	TCGA-UCEC	NA	s4416	Harvard Medical School	Cedars Sinai	None	NO	Not available	Not available	Endometrioid endometrial adenocarcinoma	Not available	172519878	166128563	6391315	0.037046832
13722.58cfa82fe4b0c9d6adf6b7b0	TCGA-49-4494-01A-01D-1203-02_IlluminaHiSeq-DNASeq_whole	58cfa82fe4b0c9d6adf6b7b0	TCGA-49-4494-01A-01D-1203-02_IlluminaHiSeq-DNASeq_whole.filtered.	WGS	TCGA-49-4494-01A-01D-1203-02_IlluminaHiSeq-DNASeq_whole	TCGA-49-4494-01A-01D-1203-02_IlluminaHiSeq-DNASeq_whole.bam	245.2	1.9	0.16	58cfa82fe4b0c9d6adf6b7b0	TCGA-49-4494-01A-01D-1203-02_IlluminaHiSeq-DNASeq_whole.bam	Dead	MALE	WHITE	NOT HISPANIC OR LATINO	Lung Adenocarcinoma	Aligned reads	TCGA-49-4494-01A	C6D78E27-E510-4F57-ABAE-19EFA6105A8D	Primary Tumor	Illumina HiSeq	3cb48d09-95ac-452f-9c92-19d7f966aec0	Lung	77	7CA68089-C61F-4D31-8CC8-FB11AE70910A	8DF0AEB4-1455-4760-A230-54FE1551D08C	TCGA-49-4494-01A-01D-1203-02	GRCh37	TCGA-49-4494	TCGA-LUAD	1081	s10783	Harvard Medical School	Johns Hopkins	United States	NO	T3	N2	Lung Adenocarcinoma- Not Otherwise Specified (NOS)	Stage IIIA	170435598	160095278	10340320	0.060669955
13722.58cfa82fe4b0c9d6adf6b88c	TCGA-A6-2681-10A-01D-1405-02_IlluminaHiSeq-DNASeq_whole	58cfa82fe4b0c9d6adf6b88c	TCGA-A6-2681-10A-01D-1405-02_IlluminaHiSeq-DNASeq_whole.filtered.	WGS	TCGA-A6-2681-10A-01D-1405-02_IlluminaHiSeq-DNASeq_whole	TCGA-A6-2681-10A-01D-1405-02_IlluminaHiSeq-DNASeq_whole.bam	466	1.9	0.15	58cfa82fe4b0c9d6adf6b88c	TCGA-A6-2681-10A-01D-1405-02_IlluminaHiSeq-DNASeq_whole.bam	Alive	FEMALE	WHITE	NOT HISPANIC OR LATINO	Colon Adenocarcinoma	Aligned reads	TCGA-A6-2681-10A	7D8EAB0A-E6C8-4449-9EBF-50C41DB94A06	Blood Derived Normal	Illumina HiSeq	39e367a8-940b-4e1b-aa38-cdb0fdfe9d26	Colorectal	73	EA27374C-3F62-4128-A14A-8418966AFDB3	CCF319C5-BF63-4423-8D31-10013BB84BAA	TCGA-A6-2681-10A-01D-1405-02	HG18	TCGA-A6-2681	TCGA-COAD	NA	s13171	Harvard Medical School	Christiana Healthcare	United States	NO	T3	N0	Colon Adenocarcinoma	Stage IIA	154701850	135852114	18849736	0.121845576
13722.58cfa82fe4b0c9d6adf6b67d	TCGA-49-4486-01A-01D-1203-02_IlluminaHiSeq-DNASeq_whole	58cfa82fe4b0c9d6adf6b67d	TCGA-49-4486-01A-01D-1203-02_IlluminaHiSeq-DNASeq_whole.filtered.	WGS	TCGA-49-4486-01A-01D-1203-02_IlluminaHiSeq-DNASeq_whole	TCGA-49-4486-01A-01D-1203-02_IlluminaHiSeq-DNASeq_whole.bam	142.53	1.9	0.14	58cfa82fe4b0c9d6adf6b67d	TCGA-49-4486-01A-01D-1203-02_IlluminaHiSeq-DNASeq_whole.bam	Dead	MALE	WHITE	NOT HISPANIC OR LATINO	Lung Adenocarcinoma	Aligned reads	TCGA-49-4486-01A	61C655EC-52B5-453F-A6CC-B2ABA445B027	Primary Tumor	Illumina HiSeq	cb4d8cf1-9903-481c-8ba1-df0586b69916	Lung	72	5AE9B10F-347C-48C3-90CD-9290055CFE4B	EC0EE49C-D1D4-490D-BA82-CFAE6D451B8D	TCGA-49-4486-01A-01D-1203-02	GRCh37	TCGA-49-4486	TCGA-LUAD	2318	s10907	Harvard Medical School	Johns Hopkins	United States	NO	T1	N0	Lung Adenocarcinoma- Not Otherwise Specified (NOS)	Stage IA	181824756	169843881	11980875	0.06589243
13722.58cfa82fe4b0c9d6adf6b7da	TCGA-44-3918-11A-01D-1103_110712_SN590_0096_A80WMCABXX_s_8_rg.sorted	58cfa82fe4b0c9d6adf6b7da	TCGA-44-3918-11A-01D-1103_110712_SN590_0096_A80WMCABXX_s_8_rg.sorted.filtered.	WGS	TCGA-44-3918-11A-01D-1103_110712_SN590_0096_A80WMCABXX_s_8_rg.sorted	TCGA-44-3918-11A-01D-1103_110712_SN590_0096_A80WMCABXX_s_8_rg.sorted.bam	480.93	1.9	0.17	58cfa82fe4b0c9d6adf6b7da	TCGA-44-3918-11A-01D-1103_110712_SN590_0096_A80WMCABXX_s_8_rg.sorted.bam	Alive	FEMALE	WHITE	NOT HISPANIC OR LATINO	Lung Adenocarcinoma	Aligned reads	TCGA-44-3918-11A	6E3B6B72-142D-4B8D-A462-28A205796E41	Solid Tissue Normal	Illumina HiSeq	297c5d46-e808-423b-9a00-4da7e03a6cc5	Lung	60	E1A3BB46-6508-4DC0-9A81-361C8E1B5A66	46149026-2FAD-4FCD-A4E5-B02224FED763	TCGA-44-3918-11A-01D-1103-02	HG19_Broad_variant	TCGA-44-3918	TCGA-LUAD	NA	s10989	Harvard Medical School	Christiana Healthcare	United States	NO	T1	N0	Lung Adenocarcinoma- Not Otherwise Specified (NOS)	Stage IA	164781948	155116769	9665179	0.058654356
13722.58cfa82fe4b0c9d6adf6b8d5	TCGA-A6-2682-10A-01D-1405_110503_SN177_0159_AB02MCABXX_s_8_rg.sorted	58cfa82fe4b0c9d6adf6b8d5	TCGA-A6-2682-10A-01D-1405_110503_SN177_0159_AB02MCABXX_s_8_rg.sorted.filtered.	WGS	TCGA-A6-2682-10A-01D-1405_110503_SN177_0159_AB02MCABXX_s_8_rg.sorted	TCGA-A6-2682-10A-01D-1405_110503_SN177_0159_AB02MCABXX_s_8_rg.sorted.bam	611	1.9	0.15	58cfa82fe4b0c9d6adf6b8d5	TCGA-A6-2682-10A-01D-1405_110503_SN177_0159_AB02MCABXX_s_8_rg.sorted.bam	Dead	MALE	WHITE	NOT HISPANIC OR LATINO	Colon Adenocarcinoma	Aligned reads	TCGA-A6-2682-10A	77A44132-AF22-4115-9FA2-78F2F74BF687	Blood Derived Normal	Illumina HiSeq	d4197dea-75a2-40e6-9698-efb40827723a	Colorectal	70	CA3662D9-88B8-4E80-8C54-9DC7DF374DE5	0CBA805A-F14E-42A5-B4C7-AA7EE434EED8	TCGA-A6-2682-10A-01D-1405-02	HG18_Broad_variant	TCGA-A6-2682	TCGA-COAD	424	s13020	Harvard Medical School	Christiana Healthcare	United States	NO	T4b	N1	Colon Adenocarcinoma	Stage IV	151809204	133457437	18351767	0.120887051
13722.58cfa830e4b0c9d6adf6bac2	TCGA-49-4501-01A-01D-1203-02_IlluminaHiSeq-DNASeq_whole	58cfa830e4b0c9d6adf6bac2	TCGA-49-4501-01A-01D-1203-02_IlluminaHiSeq-DNASeq_whole.filtered.	WGS	TCGA-49-4501-01A-01D-1203-02_IlluminaHiSeq-DNASeq_whole	TCGA-49-4501-01A-01D-1203-02_IlluminaHiSeq-DNASeq_whole.bam	133.2	1.9	0.14	58cfa830e4b0c9d6adf6bac2	TCGA-49-4501-01A-01D-1203-02_IlluminaHiSeq-DNASeq_whole.bam	Dead	FEMALE	WHITE	NOT HISPANIC OR LATINO	Lung Adenocarcinoma	Aligned reads	TCGA-49-4501-01A	0780EB43-D5B5-4C3D-9825-BEACBA5CC723	Primary Tumor	Illumina HiSeq	2df919ad-215d-40a5-8e9d-e22862898cd7	Lung	67	FC511A67-5383-4877-AEEF-36C0B7934B77	FA521F2B-4BB1-4A15-9101-422B2B65489A	TCGA-49-4501-01A-01D-1203-02	GRCh37	TCGA-49-4501	TCGA-LUAD	1421	s11003	Harvard Medical School	Johns Hopkins	United States	NO	T2	N0	Lung Adenocarcinoma- Not Otherwise Specified (NOS)	Stage IB	153289240	141835623	11453617	0.074718989
13722.58cfa82fe4b0c9d6adf6b70c	TCGA-73-4670-11A-01D-1203-02_IlluminaHiSeq-DNASeq_whole	58cfa82fe4b0c9d6adf6b70c	TCGA-73-4670-11A-01D-1203-02_IlluminaHiSeq-DNASeq_whole.filtered.	WGS	TCGA-73-4670-11A-01D-1203-02_IlluminaHiSeq-DNASeq_whole	TCGA-73-4670-11A-01D-1203-02_IlluminaHiSeq-DNASeq_whole.bam	149.9	1.9	0.13	58cfa82fe4b0c9d6adf6b70c	TCGA-73-4670-11A-01D-1203-02_IlluminaHiSeq-DNASeq_whole.bam	Alive	FEMALE	WHITE	NOT HISPANIC OR LATINO	Lung Adenocarcinoma	Aligned reads	TCGA-73-4670-11A	1B354837-4925-4480-AC32-6B44D0957314	Solid Tissue Normal	Illumina HiSeq	fb70791d-abaa-4c78-8e45-77605f89d966	Lung	69	D46B3B2F-00FD-4F1F-97A5-BDBE14F5F119	6353F7CF-C3E0-4059-8C7E-92A313474444	TCGA-73-4670-11A-01D-1203-02	GRCh37	TCGA-73-4670	TCGA-LUAD	NA	s11556	Harvard Medical School	Roswell Park	United States	NO	T2	N0	Lung Adenocarcinoma- Not Otherwise Specified (NOS)	Stage IV	178480836	164771905	13708931	0.07680898
13722.58cfa830e4b0c9d6adf6bc00	TCGA-A6-3807-01A-01D-1167-02_IlluminaHiSeq-DNASeq_whole	58cfa830e4b0c9d6adf6bc00	TCGA-A6-3807-01A-01D-1167-02_IlluminaHiSeq-DNASeq_whole.filtered.	WGS	TCGA-A6-3807-01A-01D-1167-02_IlluminaHiSeq-DNASeq_whole	TCGA-A6-3807-01A-01D-1167-02_IlluminaHiSeq-DNASeq_whole.bam	380	1.9	0.15	58cfa830e4b0c9d6adf6bc00	TCGA-A6-3807-01A-01D-1167-02_IlluminaHiSeq-DNASeq_whole.bam	Alive	FEMALE	WHITE	NOT HISPANIC OR LATINO	Colon Adenocarcinoma	Aligned reads	TCGA-A6-3807-01A	5116E3B4-2BAC-40F5-8046-B9C1783FAAA5	Primary Tumor	Illumina HiSeq	d5f643a5-b69b-499a-8aab-7fc6520f2e55	Colorectal	53	1EB2A255-6EDD-4ADB-B52D-99DCEC590C5D	3A4293C1-0860-42F9-9D64-26B7298C2CDB	TCGA-A6-3807-01A-01D-1167-02	HG18	TCGA-A6-3807	TCGA-COAD	NA	s13505	Harvard Medical School	Christiana Healthcare	None	NO	T3	N2	Colon Adenocarcinoma	Stage IIIC	189998580	138032410	51966170	0.273508202
13722.58cfa82fe4b0c9d6adf6b7ec	TCGA-35-4122-10A-01D-1103_110729_SN208_0215_BD0CLPABXX_s_4_rg.sorted	58cfa82fe4b0c9d6adf6b7ec	TCGA-35-4122-10A-01D-1103_110729_SN208_0215_BD0CLPABXX_s_4_rg.sorted.filtered.	WGS	TCGA-35-4122-10A-01D-1103_110729_SN208_0215_BD0CLPABXX_s_4_rg.sorted	TCGA-35-4122-10A-01D-1103_110729_SN208_0215_BD0CLPABXX_s_4_rg.sorted.bam	168.63	1.9	0.15	58cfa82fe4b0c9d6adf6b7ec	TCGA-35-4122-10A-01D-1103_110729_SN208_0215_BD0CLPABXX_s_4_rg.sorted.bam	Alive	MALE	WHITE	NOT HISPANIC OR LATINO	Lung Adenocarcinoma	Aligned reads	TCGA-35-4122-10A	44ADF4CB-2829-4153-80FD-A8B7EE0E654A	Blood Derived Normal	Illumina HiSeq	7b36ec07-4c97-4a6e-a53d-7325e0d04974	Lung	69	CA26FD6D-CF60-4EB0-8D86-BCD9067356C7	F68CAE7E-7619-4D5A-81DA-71EA6F05CFEA	TCGA-35-4122-10A-01D-1103-02	HG19_Broad_variant	TCGA-35-4122	TCGA-LUAD	NA	s10988	Harvard Medical School	Cureline	Russia	NO	T1	N0	Lung Adenocarcinoma- Not Otherwise Specified (NOS)	Stage IA	128179302	113918363	14260939	0.111257736
13722.58cfa82fe4b0c9d6adf6b83f	TCGA-A6-2676-10A-01D-1167-02_101203_SN177_0125_B802RYABXX_s_2.rg.sorted	58cfa82fe4b0c9d6adf6b83f	TCGA-A6-2676-10A-01D-1167-02_101203_SN177_0125_B802RYABXX_s_2.rg.sorted.filtered.	WGS	TCGA-A6-2676-10A-01D-1167-02_101203_SN177_0125_B802RYABXX_s_2.rg.sorted	TCGA-A6-2676-10A-01D-1167-02_101203_SN177_0125_B802RYABXX_s_2.rg.sorted.bam	362.56	1.9	0.14	58cfa82fe4b0c9d6adf6b83f	TCGA-A6-2676-10A-01D-1167-02_101203_SN177_0125_B802RYABXX_s_2.rg.sorted.bam	Alive	FEMALE	WHITE	NOT HISPANIC OR LATINO	Colon Adenocarcinoma	Aligned reads	TCGA-A6-2676-10A	89A6384E-1CEA-440B-9F17-D57CB0805174	Blood Derived Normal	Illumina HiSeq	d6eb31c8-71e8-41a3-9cb0-1dcd5bb091d4	Colorectal	75	74BBC0AF-904E-4F03-B750-7A0585D15215	5A85D32F-EC89-43D1-9B06-2D3EDD680F6D	TCGA-A6-2676-10A-01D-1167-02	HG18_Broad_variant	TCGA-A6-2676	TCGA-COAD	NA	s13655	Harvard Medical School	Christiana Healthcare	None	NO	T4	N0	Colon Adenocarcinoma	Stage IIB	207840890	172852319	34988571	0.168343058
13722.58cfa82fe4b0c9d6adf6b8b8	TCGA-73-4675-01A-01D-1203-02_IlluminaHiSeq-DNASeq_whole	58cfa82fe4b0c9d6adf6b8b8	TCGA-73-4675-01A-01D-1203-02_IlluminaHiSeq-DNASeq_whole.filtered.	WGS	TCGA-73-4675-01A-01D-1203-02_IlluminaHiSeq-DNASeq_whole	TCGA-73-4675-01A-01D-1203-02_IlluminaHiSeq-DNASeq_whole.bam	482.2	1.9	0.16	58cfa82fe4b0c9d6adf6b8b8	TCGA-73-4675-01A-01D-1203-02_IlluminaHiSeq-DNASeq_whole.bam	Alive	MALE	WHITE	NOT HISPANIC OR LATINO	Lung Adenocarcinoma	Aligned reads	TCGA-73-4675-01A	AE39E358-08D7-4367-AE68-82B469E791E4	Primary Tumor	Illumina HiSeq	14b3ad66-64c9-4b39-a34e-5cb29788735a	Lung	59	1F5FA8FD-1DE8-4456-8935-71B5A8B54BD2	356D01E0-DF80-40C6-BA06-8CD4EDFBD1EC	TCGA-73-4675-01A-01D-1203-02	GRCh37	TCGA-73-4675	TCGA-LUAD	NA	s11013	Harvard Medical School	Roswell Park	United States	NO	T3	N1	Lung Adenocarcinoma- Not Otherwise Specified (NOS)	Stage IIIA	196578660	179470213	17108447	0.087031049
13722.58cfa82ee4b0c9d6adf6af57	TCGA-05-5429-10A-01D-1623_110714_SN590_0097_BD0CMJABXX_s_2_rg.sorted	58cfa82ee4b0c9d6adf6af57	TCGA-05-5429-10A-01D-1623_110714_SN590_0097_BD0CMJABXX_s_2_rg.sorted.filtered.	WGS	TCGA-05-5429-10A-01D-1623_110714_SN590_0097_BD0CMJABXX_s_2_rg.sorted	TCGA-05-5429-10A-01D-1623_110714_SN590_0097_BD0CMJABXX_s_2_rg.sorted.bam	136.4	1.9	0.16	58cfa82ee4b0c9d6adf6af57	TCGA-05-5429-10A-01D-1623_110714_SN590_0097_BD0CMJABXX_s_2_rg.sorted.bam	Alive	MALE	Not available	Not available	Lung Adenocarcinoma	Aligned reads	TCGA-05-5429-10A	63BD2175-4B7C-44C9-AEF3-9EFC8F79837B	Blood Derived Normal	Illumina HiSeq	bcdedbe7-cbd5-46a7-b0e3-3586421a59ec	Lung	60	CBFF89AF-5FC7-4C9C-B081-5774657967C2	8637A9F5-39CB-4E47-9029-FB9B2F2BA2C4	TCGA-05-5429-10A-01D-1623-02	HG19_Broad_variant	TCGA-05-5429	TCGA-LUAD	NA	s11442	Harvard Medical School	Indivumed	Germany	NO	T3	N2	Lung Adenocarcinoma- Not Otherwise Specified (NOS)	Stage IIIA	156040390	139160629	16879761	0.108175588
13722.58cfa82fe4b0c9d6adf6b842	TCGA-A6-2674-01A-02D-1167-02_IlluminaHiSeq-DNASeq_whole	58cfa82fe4b0c9d6adf6b842	TCGA-A6-2674-01A-02D-1167-02_IlluminaHiSeq-DNASeq_whole.filtered.	WGS	TCGA-A6-2674-01A-02D-1167-02_IlluminaHiSeq-DNASeq_whole	TCGA-A6-2674-01A-02D-1167-02_IlluminaHiSeq-DNASeq_whole.bam	260.29	1.9	0.14	58cfa82fe4b0c9d6adf6b842	TCGA-A6-2674-01A-02D-1167-02_IlluminaHiSeq-DNASeq_whole.bam	Alive	MALE	WHITE	NOT HISPANIC OR LATINO	Colon Adenocarcinoma	Aligned reads	TCGA-A6-2674-01A	57CDAA1C-4E94-4A28-AB3B-300C0457555F	Primary Tumor	Illumina HiSeq	92b3a16b-1a9e-47a3-9146-1a297c51c5a3	Colorectal	71	8ACA008C-F55A-420A-82C7-ACD2CCA77D85	9FDFC199-B878-4049-994E-B5CA384678FB	TCGA-A6-2674-01A-02D-1167-02	HG18	TCGA-A6-2674	TCGA-COAD	NA	s13013	Harvard Medical School	Christiana Healthcare	None	NO	T3	N2	Colon Mucinous Adenocarcinoma	Stage IV	66006994	61183943	4823051	0.073068787
13722.58cfa82fe4b0c9d6adf6ba39	TCGA-A6-2684-10A-01D-1405-02_IlluminaHiSeq-DNASeq_whole	58cfa82fe4b0c9d6adf6ba39	TCGA-A6-2684-10A-01D-1405-02_IlluminaHiSeq-DNASeq_whole.filtered.	WGS	TCGA-A6-2684-10A-01D-1405-02_IlluminaHiSeq-DNASeq_whole	TCGA-A6-2684-10A-01D-1405-02_IlluminaHiSeq-DNASeq_whole.bam	93.3	1.9	0.14	58cfa82fe4b0c9d6adf6ba39	TCGA-A6-2684-10A-01D-1405-02_IlluminaHiSeq-DNASeq_whole.bam	Alive	FEMALE	WHITE	NOT HISPANIC OR LATINO	Colon Adenocarcinoma	Aligned reads	TCGA-A6-2684-10A	49929108-023E-4D35-B26D-50AB4D3AE581	Blood Derived Normal	Illumina HiSeq	86cc24c1-f3f5-4564-9c97-63a25b07290c	Colorectal	75	955A8753-B2CC-4378-BBC0-4100F76E3609	A77948EC-84FD-4A3E-9452-29434410D95F	TCGA-A6-2684-10A-01D-1405-02	HG18	TCGA-A6-2684	TCGA-COAD	NA	s13506	Harvard Medical School	Christiana Healthcare	None	NO	T2	N0	Colon Adenocarcinoma	Stage I	67690136	62537065	5153071	0.076127355
13722.58cfa82fe4b0c9d6adf6b928	TCGA-A6-2679-10A-01D-1405-02_IlluminaHiSeq-DNASeq_whole	58cfa82fe4b0c9d6adf6b928	TCGA-A6-2679-10A-01D-1405-02_IlluminaHiSeq-DNASeq_whole.filtered.	WGS	TCGA-A6-2679-10A-01D-1405-02_IlluminaHiSeq-DNASeq_whole	TCGA-A6-2679-10A-01D-1405-02_IlluminaHiSeq-DNASeq_whole.bam	236	1.9	0.15	58cfa82fe4b0c9d6adf6b928	TCGA-A6-2679-10A-01D-1405-02_IlluminaHiSeq-DNASeq_whole.bam	Alive	FEMALE	WHITE	NOT HISPANIC OR LATINO	Colon Adenocarcinoma	Aligned reads	TCGA-A6-2679-10A	0F74D992-00DA-4728-9564-086CA1B95921	Blood Derived Normal	Illumina HiSeq	ad1b1f81-bc17-4bdc-8bb9-06993af79462	Colorectal	73	2863DE87-C342-45EB-8448-F4ACDEC30A3E	822A50C3-E1D1-4CE4-93C6-E563328852D1	TCGA-A6-2679-10A-01D-1405-02	HG18	TCGA-A6-2679	TCGA-COAD	NA	s13507	Harvard Medical School	Christiana Healthcare	None	NO	T3	N0	Colon Adenocarcinoma	Stage IIB	64637478	59766026	4871452	0.07536575
13722.58cfa82fe4b0c9d6adf6b898	TCGA-A6-2676-01A-01D-1167-02_101203_SN177_0125_B802RYABXX_s_1.rg.sorted	58cfa82fe4b0c9d6adf6b898	TCGA-A6-2676-01A-01D-1167-02_101203_SN177_0125_B802RYABXX_s_1.rg.sorted.filtered.	WGS	TCGA-A6-2676-01A-01D-1167-02_101203_SN177_0125_B802RYABXX_s_1.rg.sorted	TCGA-A6-2676-01A-01D-1167-02_101203_SN177_0125_B802RYABXX_s_1.rg.sorted.bam	296.29	1.9	0.17	58cfa82fe4b0c9d6adf6b898	TCGA-A6-2676-01A-01D-1167-02_101203_SN177_0125_B802RYABXX_s_1.rg.sorted.bam	Alive	FEMALE	WHITE	NOT HISPANIC OR LATINO	Colon Adenocarcinoma	Aligned reads	TCGA-A6-2676-01A	89A6384E-1CEA-440B-9F17-D57CB0805174	Primary Tumor	Illumina HiSeq	c175a01b-eba5-4c4d-b786-fc9f54a2fa60	Colorectal	75	CBBD1187-E8F7-4E63-A8E2-3C19863E89F5	D02407DB-AECE-475A-AA3F-00653B1E7BEE	TCGA-A6-2676-01A-01D-1167-02	HG18_Broad_variant	TCGA-A6-2676	TCGA-COAD	NA	s13022	Harvard Medical School	Christiana Healthcare	None	NO	T4	N0	Colon Adenocarcinoma	Stage IIB	184216844	152777095	31439749	0.17066707
13722.58cfa82fe4b0c9d6adf6b91e	TCGA-A6-2674-10A-01D-1167-02_IlluminaHiSeq-DNASeq_whole	58cfa82fe4b0c9d6adf6b91e	TCGA-A6-2674-10A-01D-1167-02_IlluminaHiSeq-DNASeq_whole.filtered.	WGS	TCGA-A6-2674-10A-01D-1167-02_IlluminaHiSeq-DNASeq_whole	TCGA-A6-2674-10A-01D-1167-02_IlluminaHiSeq-DNASeq_whole.bam	342.56	1.9	0.15	58cfa82fe4b0c9d6adf6b91e	TCGA-A6-2674-10A-01D-1167-02_IlluminaHiSeq-DNASeq_whole.bam	Alive	MALE	WHITE	NOT HISPANIC OR LATINO	Colon Adenocarcinoma	Aligned reads	TCGA-A6-2674-10A	57CDAA1C-4E94-4A28-AB3B-300C0457555F	Blood Derived Normal	Illumina HiSeq	6c0170f4-886c-4c9e-b831-9e7ddbe64526	Colorectal	71	CED59EE0-9A95-4E2D-AC39-22EF6F80EBF7	DD75656D-6DF6-4C53-972D-439791C908AC	TCGA-A6-2674-10A-01D-1167-02	HG18	TCGA-A6-2674	TCGA-COAD	NA	s13350	Harvard Medical School	Christiana Healthcare	None	NO	T3	N2	Colon Mucinous Adenocarcinoma	Stage IV	64304752	59866648	4438104	0.069016735
13722.58cfa82fe4b0c9d6adf6b840	TCGA-A6-2679-01A-02D-1405-02_IlluminaHiSeq-DNASeq_whole	58cfa82fe4b0c9d6adf6b840	TCGA-A6-2679-01A-02D-1405-02_IlluminaHiSeq-DNASeq_whole.filtered.	WGS	TCGA-A6-2679-01A-02D-1405-02_IlluminaHiSeq-DNASeq_whole	TCGA-A6-2679-01A-02D-1405-02_IlluminaHiSeq-DNASeq_whole.bam	556	1.9	0.17	58cfa82fe4b0c9d6adf6b840	TCGA-A6-2679-01A-02D-1405-02_IlluminaHiSeq-DNASeq_whole.bam	Alive	FEMALE	WHITE	NOT HISPANIC OR LATINO	Colon Adenocarcinoma	Aligned reads	TCGA-A6-2679-01A	0F74D992-00DA-4728-9564-086CA1B95921	Primary Tumor	Illumina HiSeq	6ba315a4-973a-47a1-b157-8f6ab62fdaef	Colorectal	73	1FCB9C83-18CB-42A4-8769-FDDB3541C95D	118D83B1-3464-40E3-8A77-270650CFED42	TCGA-A6-2679-01A-02D-1405-02	HG18	TCGA-A6-2679	TCGA-COAD	NA	s13014	Harvard Medical School	Christiana Healthcare	None	NO	T3	N0	Colon Adenocarcinoma	Stage IIB	71720196	66518356	5201840	0.07252964
13722.58cfa82fe4b0c9d6adf6b694	TCGA-49-4486-11A-01D-1203-02_IlluminaHiSeq-DNASeq_whole	58cfa82fe4b0c9d6adf6b694	TCGA-49-4486-11A-01D-1203-02_IlluminaHiSeq-DNASeq_whole.filtered.	WGS	TCGA-49-4486-11A-01D-1203-02_IlluminaHiSeq-DNASeq_whole	TCGA-49-4486-11A-01D-1203-02_IlluminaHiSeq-DNASeq_whole.bam	176.53	1.9	0.16	58cfa82fe4b0c9d6adf6b694	TCGA-49-4486-11A-01D-1203-02_IlluminaHiSeq-DNASeq_whole.bam	Dead	MALE	WHITE	NOT HISPANIC OR LATINO	Lung Adenocarcinoma	Aligned reads	TCGA-49-4486-11A	61C655EC-52B5-453F-A6CC-B2ABA445B027	Solid Tissue Normal	Illumina HiSeq	20f65a1e-78a9-454e-a05c-5c944d95f215	Lung	72	5AF4A67E-13EF-41DD-945C-18669C7D2701	C0F67DA7-7FC7-4C97-9D1D-EA984206252B	TCGA-49-4486-11A-01D-1203-02	GRCh37	TCGA-49-4486	TCGA-LUAD	2318	s10654	Harvard Medical School	Johns Hopkins	United States	NO	T1	N0	Lung Adenocarcinoma- Not Otherwise Specified (NOS)	Stage IA	172409794	164284703	8125091	0.047126621
13722.58cfa82fe4b0c9d6adf6b98e	TCGA-50-5944-01A-11D-1751_111221_SN1120_0106_BD0M7HACXX_s_1_rg.sorted	58cfa82fe4b0c9d6adf6b98e	TCGA-50-5944-01A-11D-1751_111221_SN1120_0106_BD0M7HACXX_s_1_rg.sorted.filtered.	WGS	TCGA-50-5944-01A-11D-1751_111221_SN1120_0106_BD0M7HACXX_s_1_rg.sorted	TCGA-50-5944-01A-11D-1751_111221_SN1120_0106_BD0M7HACXX_s_1_rg.sorted.bam	115.4	1.9	0.14	58cfa82fe4b0c9d6adf6b98e	TCGA-50-5944-01A-11D-1751_111221_SN1120_0106_BD0M7HACXX_s_1_rg.sorted.bam	Alive	FEMALE	WHITE	Not available	Lung Adenocarcinoma	Aligned reads	TCGA-50-5944-01A	1C339545-C08A-4A77-B8E9-A7E49E53853F	Primary Tumor	Illumina HiSeq	c76f3861-5117-4ed7-9ca6-eecc10e949f3	Lung	69	BF8FDF82-62B4-4B5D-93E7-CE153576FE49	71CD46A8-30B0-4452-860D-3ED173C461A7	TCGA-50-5944-01A-11D-1751-02	HG19_Broad_variant	TCGA-50-5944	TCGA-LUAD	NA	s11348	Harvard Medical School	University of Pittsburgh	United States	NO	T1	N0	Lung Acinar Adenocarcinoma	Stage IA	183500788	178601010	4899778	0.026701673
13722.58cfa82ee4b0c9d6adf6ae71	TCGA-05-4402-10A-01D-1203-02_IlluminaHiSeq-DNASeq_whole	58cfa82ee4b0c9d6adf6ae71	TCGA-05-4402-10A-01D-1203-02_IlluminaHiSeq-DNASeq_whole.filtered.	WGS	TCGA-05-4402-10A-01D-1203-02_IlluminaHiSeq-DNASeq_whole	TCGA-05-4402-10A-01D-1203-02_IlluminaHiSeq-DNASeq_whole.bam	65.9	1.8	0.14	58cfa82ee4b0c9d6adf6ae71	TCGA-05-4402-10A-01D-1203-02_IlluminaHiSeq-DNASeq_whole.bam	Dead	FEMALE	Not available	Not available	Lung Adenocarcinoma	Aligned reads	TCGA-05-4402-10A	722D6818-F1CB-49F4-B68A-FD0A31304681	Blood Derived Normal	Illumina HiSeq	30d6ff50-187c-495a-8364-d0ae343f89c2	Lung	57	02C4F8D1-061F-4897-AF1F-755345D7D91B	A9423B91-152F-4BD3-97FC-8B715A63136A	TCGA-05-4402-10A-01D-1203-02	GRCh37	TCGA-05-4402	TCGA-LUAD	244	s10983	Harvard Medical School	Indivumed	Germany	NO	T2	NX	Lung Adenocarcinoma Mixed Subtype	Stage IV	138838990	133152300	5686690	0.040958883
13722.58cfa82fe4b0c9d6adf6b77c	TCGA-44-5645-01A-01D-1623_110804_SN208_0216_AD0CLLABXX_s_5_rg.sorted	58cfa82fe4b0c9d6adf6b77c	TCGA-44-5645-01A-01D-1623_110804_SN208_0216_AD0CLLABXX_s_5_rg.sorted.filtered.	WGS	TCGA-44-5645-01A-01D-1623_110804_SN208_0216_AD0CLLABXX_s_5_rg.sorted	TCGA-44-5645-01A-01D-1623_110804_SN208_0216_AD0CLLABXX_s_5_rg.sorted.bam	466.6	1.9	0.16	58cfa82fe4b0c9d6adf6b77c	TCGA-44-5645-01A-01D-1623_110804_SN208_0216_AD0CLLABXX_s_5_rg.sorted.bam	Alive	FEMALE	BLACK OR AFRICAN AMERICAN	NOT HISPANIC OR LATINO	Lung Adenocarcinoma	Aligned reads	TCGA-44-5645-01A	DDEACCCF-0953-4952-8A4E-C2617F2E7BCC	Primary Tumor	Illumina HiSeq	e1f13e42-abbc-4a28-91d2-65b2a95b0018	Lung	61	37A8D3A5-BAA0-427C-AB43-48AE4B93633B	A35054A5-9324-47AD-841E-E2ADCD97126D	TCGA-44-5645-01A-01D-1623-02	HG19_Broad_variant	TCGA-44-5645	TCGA-LUAD	NA	s10993	Harvard Medical School	Christiana Healthcare	United States	NO	T1	NX	Lung Adenocarcinoma- Not Otherwise Specified (NOS)	Stage IA	77731930	36265556	41466374	0.53345355
13722.58cfa82fe4b0c9d6adf6b8f8	TCGA-A6-2683-10A-01D-1167-02_IlluminaHiSeq-DNASeq_whole	58cfa82fe4b0c9d6adf6b8f8	TCGA-A6-2683-10A-01D-1167-02_IlluminaHiSeq-DNASeq_whole.filtered.	WGS	TCGA-A6-2683-10A-01D-1167-02_IlluminaHiSeq-DNASeq_whole	TCGA-A6-2683-10A-01D-1167-02_IlluminaHiSeq-DNASeq_whole.bam	790.56	1.9	0.16	58cfa82fe4b0c9d6adf6b8f8	TCGA-A6-2683-10A-01D-1167-02_IlluminaHiSeq-DNASeq_whole.bam	Alive	FEMALE	WHITE	NOT HISPANIC OR LATINO	Colon Adenocarcinoma	Aligned reads	TCGA-A6-2683-10A	FAFD4576-0709-49E1-926F-AD1EE09907EC	Blood Derived Normal	Illumina HiSeq	98608f88-13ef-4b96-91d0-d6f053a8a8a3	Colorectal	57	D62CA19B-102E-4018-A957-ACFB23055369	98056E22-3F16-4920-94E1-39E334B37D18	TCGA-A6-2683-10A-01D-1167-02	HG18	TCGA-A6-2683	TCGA-COAD	NA	s13504	Harvard Medical School	Christiana Healthcare	None	NO	T4	N0	Colon Adenocarcinoma	Stage IV	174717588	164156179	10561409	0.060448459
13722.58cfa82ee4b0c9d6adf6ae68	TCGA-05-4403-01A-01D-1203-02_IlluminaHiSeq-DNASeq_whole	58cfa82ee4b0c9d6adf6ae68	TCGA-05-4403-01A-01D-1203-02_IlluminaHiSeq-DNASeq_whole.filtered.	WGS	TCGA-05-4403-01A-01D-1203-02_IlluminaHiSeq-DNASeq_whole	TCGA-05-4403-01A-01D-1203-02_IlluminaHiSeq-DNASeq_whole.bam	211.2	1.9	0.15	58cfa82ee4b0c9d6adf6ae68	TCGA-05-4403-01A-01D-1203-02_IlluminaHiSeq-DNASeq_whole.bam	Alive	MALE	Not available	Not available	Lung Adenocarcinoma	Aligned reads	TCGA-05-4403-01A	CE15F31F-2BAD-4485-96FA-495BFA262E66	Primary Tumor	Illumina HiSeq	80e2118c-7ebf-42fc-8600-573afcbb3fe6	Lung	76	44B1D21C-0794-428C-BA01-82812D74DA2F	48F1FF7F-84F4-4420-96F9-DA1917577B6D	TCGA-05-4403-01A-01D-1203-02	GRCh37	TCGA-05-4403	TCGA-LUAD	NA	s10980	Harvard Medical School	Indivumed	Germany	NO	T2	N0	Lung Adenocarcinoma Mixed Subtype	Stage IB	165110072	157597232	7512840	0.045502009
13722.58cfa82ee4b0c9d6adf6b146	TCGA-05-4426-10A-01D-1203_111013_SN208_0253_B00PJACXX_s_7_rg.sorted	58cfa82ee4b0c9d6adf6b146	TCGA-05-4426-10A-01D-1203_111013_SN208_0253_B00PJACXX_s_7_rg.sorted.filtered.	WGS	TCGA-05-4426-10A-01D-1203_111013_SN208_0253_B00PJACXX_s_7_rg.sorted	TCGA-05-4426-10A-01D-1203_111013_SN208_0253_B00PJACXX_s_7_rg.sorted.bam	65.9	1.9	0.15	58cfa82ee4b0c9d6adf6b146	TCGA-05-4426-10A-01D-1203_111013_SN208_0253_B00PJACXX_s_7_rg.sorted.bam	Alive	MALE	Not available	Not available	Lung Adenocarcinoma	Aligned reads	TCGA-05-4426-10A	36BF02F8-C1C8-49F9-A417-ADF88A205C70	Blood Derived Normal	Illumina HiSeq	7e65d1f5-4103-44eb-a39a-9944b9f86be9	Lung	71	7DBB3F0E-B957-4AE1-A1B2-2672DC10FE87	4071BFD9-5804-4F10-899F-5C5DFC27D93B	TCGA-05-4426-10A-01D-1203-02	HG19_Broad_variant	TCGA-05-4426	TCGA-LUAD	NA	s11333	Harvard Medical School	Indivumed	Germany	NO	T2	N0	Lung Adenocarcinoma Mixed Subtype	Stage IB	162077876	156500726	5577150	0.03441031
13722.58cfa82ee4b0c9d6adf6ae74	TCGA-05-4402-01A-01D-1203-02_IlluminaHiSeq-DNASeq_whole	58cfa82ee4b0c9d6adf6ae74	TCGA-05-4402-01A-01D-1203-02_IlluminaHiSeq-DNASeq_whole.filtered.	WGS	TCGA-05-4402-01A-01D-1203-02_IlluminaHiSeq-DNASeq_whole	TCGA-05-4402-01A-01D-1203-02_IlluminaHiSeq-DNASeq_whole.bam	176.2	1.9	0.14	58cfa82ee4b0c9d6adf6ae74	TCGA-05-4402-01A-01D-1203-02_IlluminaHiSeq-DNASeq_whole.bam	Dead	FEMALE	Not available	Not available	Lung Adenocarcinoma	Aligned reads	TCGA-05-4402-01A	722D6818-F1CB-49F4-B68A-FD0A31304681	Primary Tumor	Illumina HiSeq	603e16bf-9b05-49c9-a925-f409626c969a	Lung	57	07C1FCE4-EC48-47A4-8391-E553936B67F2	5E791B10-E5FD-412D-9F42-72CAC197F253	TCGA-05-4402-01A-01D-1203-02	GRCh37	TCGA-05-4402	TCGA-LUAD	244	s10900	Harvard Medical School	Indivumed	Germany	NO	T2	NX	Lung Adenocarcinoma Mixed Subtype	Stage IV	188485450	180446397	8039053	0.042650788
13722.58cfa82fe4b0c9d6adf6b9ec	TCGA-A5-A0G9-10A-01D-A043_120318_SN590_0146_AC0KH7ACXX_s_4_rg.sorted	58cfa82fe4b0c9d6adf6b9ec	TCGA-A5-A0G9-10A-01D-A043_120318_SN590_0146_AC0KH7ACXX_s_4_rg.sorted.filtered.	WGS	TCGA-A5-A0G9-10A-01D-A043_120318_SN590_0146_AC0KH7ACXX_s_4_rg.sorted	TCGA-A5-A0G9-10A-01D-A043_120318_SN590_0146_AC0KH7ACXX_s_4_rg.sorted.bam	15.75	1.83	0.15	58cfa82fe4b0c9d6adf6b9ec	TCGA-A5-A0G9-10A-01D-A043_120318_SN590_0146_AC0KH7ACXX_s_4_rg.sorted.bam	Alive	FEMALE	WHITE	Not available	Uterine Corpus Endometrial Carcinoma	Aligned reads	TCGA-A5-A0G9-10A	45D58088-D3F4-4EB0-B75C-BCB98C0981DC	Blood Derived Normal	Illumina HiSeq	f3c31c9e-b618-476e-a3aa-2ca4fc7347b1	Uterus	79	824F35BF-457F-4E24-90FB-4F2934263C69	07E576F1-2D19-4850-A0F1-52CE65696BD7	TCGA-A5-A0G9-10A-01D-A043-02	HG19_Broad_variant	TCGA-A5-A0G9	TCGA-UCEC	NA	s4417	Harvard Medical School	Cedars Sinai	None	NO	Not available	Not available	Endometrioid endometrial adenocarcinoma	Not available	172637626	166242665	6394961	0.037042684
13722.58cfa82fe4b0c9d6adf6b914	TCGA-49-4505-01A-01D-1203-02_IlluminaHiSeq-DNASeq_whole	58cfa82fe4b0c9d6adf6b914	TCGA-49-4505-01A-01D-1203-02_IlluminaHiSeq-DNASeq_whole.filtered.	WGS	TCGA-49-4505-01A-01D-1203-02_IlluminaHiSeq-DNASeq_whole	TCGA-49-4505-01A-01D-1203-02_IlluminaHiSeq-DNASeq_whole.bam	129.53	1.9	0.14	58cfa82fe4b0c9d6adf6b914	TCGA-49-4505-01A-01D-1203-02_IlluminaHiSeq-DNASeq_whole.bam	Dead	FEMALE	WHITE	NOT HISPANIC OR LATINO	Lung Adenocarcinoma	Aligned reads	TCGA-49-4505-01A	088EDF89-D2B5-40C7-B066-DF3BD383F7EA	Primary Tumor	Illumina HiSeq	af550be6-0986-458b-8206-9c7cf928c215	Lung	61	D1FB0862-8D9C-4BC4-AAC6-81DC4EED66C9	30B77A0C-3439-44E2-A586-5DF68C0D0002	TCGA-49-4505-01A-01D-1203-02	GRCh37	TCGA-49-4505	TCGA-LUAD	428	s11125	Harvard Medical School	Johns Hopkins	United States	NO	T2	N1	Lung Adenocarcinoma- Not Otherwise Specified (NOS)	Stage IIB	161607508	153675785	7931723	0.049080164
13722.58cfa82ee4b0c9d6adf6afc4	TCGA-05-4418-01A-01D-1203-02_IlluminaHiSeq-DNASeq_whole	58cfa82ee4b0c9d6adf6afc4	TCGA-05-4418-01A-01D-1203-02_IlluminaHiSeq-DNASeq_whole.filtered.	WGS	TCGA-05-4418-01A-01D-1203-02_IlluminaHiSeq-DNASeq_whole	TCGA-05-4418-01A-01D-1203-02_IlluminaHiSeq-DNASeq_whole.bam	313.3	1.9	0.15	58cfa82ee4b0c9d6adf6afc4	TCGA-05-4418-01A-01D-1203-02_IlluminaHiSeq-DNASeq_whole.bam	Dead	MALE	Not available	Not available	Lung Adenocarcinoma	Aligned reads	TCGA-05-4418-01A	D2C1E896-6886-4122-BB48-5FBCD3F641F4	Primary Tumor	Illumina HiSeq	961e7ff2-7efc-46b6-9fe6-3f19366eeab8	Lung	69	C9E092B2-D6C3-4161-BD9E-0FA4015BEBBB	AA7559AC-F8C0-40E5-A313-3914A6E4559A	TCGA-05-4418-01A-01D-1203-02	GRCh37	TCGA-05-4418	TCGA-LUAD	274	s11440	Harvard Medical School	Indivumed	Germany	NO	T3	N2	Lung Adenocarcinoma Mixed Subtype	Stage IIIA	155641996	148925598	6716398	0.043152865
13722.58cfa82ee4b0c9d6adf6afb2	TCGA-05-4418-10A-01D-1203-02_IlluminaHiSeq-DNASeq_whole	58cfa82ee4b0c9d6adf6afb2	TCGA-05-4418-10A-01D-1203-02_IlluminaHiSeq-DNASeq_whole.filtered.	WGS	TCGA-05-4418-10A-01D-1203-02_IlluminaHiSeq-DNASeq_whole	TCGA-05-4418-10A-01D-1203-02_IlluminaHiSeq-DNASeq_whole.bam	65.9	1.9	0.13	58cfa82ee4b0c9d6adf6afb2	TCGA-05-4418-10A-01D-1203-02_IlluminaHiSeq-DNASeq_whole.bam	Dead	MALE	Not available	Not available	Lung Adenocarcinoma	Aligned reads	TCGA-05-4418-10A	D2C1E896-6886-4122-BB48-5FBCD3F641F4	Blood Derived Normal	Illumina HiSeq	ba806a17-fb08-48cf-8ed8-069510bc4e50	Lung	69	5808A3F7-0876-4816-94D6-4DBE08257955	7D13B485-47B6-4326-BBA6-28C5E5014829	TCGA-05-4418-10A-01D-1203-02	GRCh37	TCGA-05-4418	TCGA-LUAD	274	s11330	Harvard Medical School	Indivumed	Germany	NO	T3	N2	Lung Adenocarcinoma Mixed Subtype	Stage IIIA	122950136	118131582	4818554	0.039191124
13722.58cfa82ee4b0c9d6adf6aeb4	TCGA-05-4403-10A-01D-1203-02_IlluminaHiSeq-DNASeq_whole	58cfa82ee4b0c9d6adf6aeb4	TCGA-05-4403-10A-01D-1203-02_IlluminaHiSeq-DNASeq_whole.filtered.	WGS	TCGA-05-4403-10A-01D-1203-02_IlluminaHiSeq-DNASeq_whole	TCGA-05-4403-10A-01D-1203-02_IlluminaHiSeq-DNASeq_whole.bam	126.9	1.9	0.14	58cfa82ee4b0c9d6adf6aeb4	TCGA-05-4403-10A-01D-1203-02_IlluminaHiSeq-DNASeq_whole.bam	Alive	MALE	Not available	Not available	Lung Adenocarcinoma	Aligned reads	TCGA-05-4403-10A	CE15F31F-2BAD-4485-96FA-495BFA262E66	Blood Derived Normal	Illumina HiSeq	09d1673e-6daf-469e-ae53-19559464d5ed	Lung	76	0C58725D-22C6-4621-B1EA-D8E3E212D366	5E511CAA-31C9-48F7-BCF5-DD3838BD9B30	TCGA-05-4403-10A-01D-1203-02	GRCh37	TCGA-05-4403	TCGA-LUAD	NA	s11219	Harvard Medical School	Indivumed	Germany	NO	T2	N0	Lung Adenocarcinoma Mixed Subtype	Stage IB	163830650	156324623	7506027	0.045815768
13722.58cfa830e4b0c9d6adf6baf6	TCGA-49-6767-11A-01D-1853_120205_SN590_0136_BD0LRYACXX_s_8_rg.sorted	58cfa830e4b0c9d6adf6baf6	TCGA-49-6767-11A-01D-1853_120205_SN590_0136_BD0LRYACXX_s_8_rg.sorted.filtered.	WGS	TCGA-49-6767-11A-01D-1853_120205_SN590_0136_BD0LRYACXX_s_8_rg.sorted	TCGA-49-6767-11A-01D-1853_120205_SN590_0136_BD0LRYACXX_s_8_rg.sorted.bam	32.7	1.9	0.13	58cfa830e4b0c9d6adf6baf6	TCGA-49-6767-11A-01D-1853_120205_SN590_0136_BD0LRYACXX_s_8_rg.sorted.bam	Alive	FEMALE	WHITE	Not available	Lung Adenocarcinoma	Aligned reads	TCGA-49-6767-11A	6BFFE800-EC2B-4638-9333-97FE85DCD91C	Solid Tissue Normal	Illumina HiSeq	a55991e3-e5fc-4ba4-b7e8-a98bfc625775	Lung	46	3C1E2C11-A721-4AF0-BA91-FD0D77A75E0C	A7E94D11-09B7-41BF-A21E-BC5C7DA0A972	TCGA-49-6767-11A-01D-1853-02	HG19_Broad_variant	TCGA-49-6767	TCGA-LUAD	NA	s11001	Harvard Medical School	Johns Hopkins	United States	NO	T3	N0	Lung Adenocarcinoma- Not Otherwise Specified (NOS)	Stage IIB	190873564	184617556	6256008	0.032775665
13722.58cfa82fe4b0c9d6adf6b5da	TCGA-35-4123-01A-01D-1103_110913_SN208_0238_BC008YACXX_s_6_rg.sorted	58cfa82fe4b0c9d6adf6b5da	TCGA-35-4123-01A-01D-1103_110913_SN208_0238_BC008YACXX_s_6_rg.sorted.filtered.	WGS	TCGA-35-4123-01A-01D-1103_110913_SN208_0238_BC008YACXX_s_6_rg.sorted	TCGA-35-4123-01A-01D-1103_110913_SN208_0238_BC008YACXX_s_6_rg.sorted.bam	766.93	1.9	0.16	58cfa82fe4b0c9d6adf6b5da	TCGA-35-4123-01A-01D-1103_110913_SN208_0238_BC008YACXX_s_6_rg.sorted.bam	Alive	MALE	WHITE	NOT HISPANIC OR LATINO	Lung Adenocarcinoma	Aligned reads	TCGA-35-4123-01A	6CF49CF0-DE4C-4C90-8358-EAE19C6206B0	Primary Tumor	Illumina HiSeq	c620a587-dd69-4a1c-81c9-5ae742181fbc	Lung	38	3AF63E86-157B-408C-9527-58A45107DDD2	D1765CB9-4A13-425F-8B2D-E632B656058B	TCGA-35-4123-01A-01D-1103-02	HG19_Broad_variant	TCGA-35-4123	TCGA-LUAD	NA	s11335	Harvard Medical School	Cureline	Russia	NO	T1	N0	Lung Adenocarcinoma- Not Otherwise Specified (NOS)	Stage IA	89042558	84488932	4553626	0.051139883
13722.58cfa82fe4b0c9d6adf6b5e4	TCGA-44-2661-01A-01D-1103_110913_SN208_0238_BC008YACXX_s_7_rg.sorted	58cfa82fe4b0c9d6adf6b5e4	TCGA-44-2661-01A-01D-1103_110913_SN208_0238_BC008YACXX_s_7_rg.sorted.filtered.	WGS	TCGA-44-2661-01A-01D-1103_110913_SN208_0238_BC008YACXX_s_7_rg.sorted	TCGA-44-2661-01A-01D-1103_110913_SN208_0238_BC008YACXX_s_7_rg.sorted.bam	735.66	1.9	0.15	58cfa82fe4b0c9d6adf6b5e4	TCGA-44-2661-01A-01D-1103_110913_SN208_0238_BC008YACXX_s_7_rg.sorted.bam	Alive	FEMALE	WHITE	NOT HISPANIC OR LATINO	Lung Adenocarcinoma	Aligned reads	TCGA-44-2661-01A	F3501466-CF32-4866-B5FB-E94DD32341BC	Primary Tumor	Illumina HiSeq	fbe0b7e0-45f4-4c61-9965-be52ae790251	Lung	69	48DD9724-8848-48C3-8628-7E78A24E3F2C	5F5307B5-02FF-4262-BB72-A215897B2EA7	TCGA-44-2661-01A-01D-1103-02	HG19_Broad_variant	TCGA-44-2661	TCGA-LUAD	NA	s10650	Harvard Medical School	Christiana Healthcare	United States	NO	T1	N0	Lung Adenocarcinoma- Not Otherwise Specified (NOS)	Stage IA	63891644	60626571	3265073	0.051103287
13722.58cfa82ee4b0c9d6adf6ae62	TCGA-05-4395-01A-01D-1203_110913_SN208_0238_BC008YACXX_s_8_rg.sorted	58cfa82ee4b0c9d6adf6ae62	TCGA-05-4395-01A-01D-1203_110913_SN208_0238_BC008YACXX_s_8_rg.sorted.filtered.	WGS	TCGA-05-4395-01A-01D-1203_110913_SN208_0238_BC008YACXX_s_8_rg.sorted	TCGA-05-4395-01A-01D-1203_110913_SN208_0238_BC008YACXX_s_8_rg.sorted.bam	385.2	1.9	0.14	58cfa82ee4b0c9d6adf6ae62	TCGA-05-4395-01A-01D-1203_110913_SN208_0238_BC008YACXX_s_8_rg.sorted.bam	Dead	MALE	Not available	Not available	Lung Adenocarcinoma	Aligned reads	TCGA-05-4395-01A	762DEA8A-5B41-4058-979A-B7876ED13D7E	Primary Tumor	Illumina HiSeq	dcb07672-8bde-427e-9d94-ac644e457e91	Lung	76	9DED6605-39A3-4C0F-AD2E-7F6863960DBE	5E9E0A0C-75C0-48AA-BD85-A2E102787EF9	TCGA-05-4395-01A-01D-1203-02	HG19_Broad_variant	TCGA-05-4395	TCGA-LUAD	0	s11115	Harvard Medical School	Indivumed	Germany	NO	T4	N2	Lung Adenocarcinoma Mixed Subtype	Stage IIIB	76439386	72980714	3458672	0.04524725
13722.58cfa830e4b0c9d6adf6bb0a	TCGA-A5-A0R6-01A-11D-A101_120403_SN1222_0093_AC0L7VACXX_s_2_rg.sorted	58cfa830e4b0c9d6adf6bb0a	TCGA-A5-A0R6-01A-11D-A101_120403_SN1222_0093_AC0L7VACXX_s_2_rg.sorted.filtered.	WGS	TCGA-A5-A0R6-01A-11D-A101_120403_SN1222_0093_AC0L7VACXX_s_2_rg.sorted	TCGA-A5-A0R6-01A-11D-A101_120403_SN1222_0093_AC0L7VACXX_s_2_rg.sorted.bam	55.64	2.08	0.15	58cfa830e4b0c9d6adf6bb0a	TCGA-A5-A0R6-01A-11D-A101_120403_SN1222_0093_AC0L7VACXX_s_2_rg.sorted.bam	Alive	FEMALE	WHITE	HISPANIC OR LATINO	Uterine Corpus Endometrial Carcinoma	Aligned reads	TCGA-A5-A0R6-01A	39609D3C-F5D3-4BC4-B356-1403C6DD1CB5	Primary Tumor	Illumina HiSeq	7485f99f-a7fe-456f-873d-eb1be9fa04b1	Uterus	64	836BD487-091B-4728-BCD7-8065E5B76465	FBE6A365-A19A-42F1-9198-63549F77CD9B	TCGA-A5-A0R6-01A-11D-A101-02	HG19_Broad_variant	TCGA-A5-A0R6	TCGA-UCEC	NA	s4991	Harvard Medical School	Cedars Sinai	None	NO	Not available	Not available	Serous endometrial adenocarcinoma	Not available	210782974	204458575	6324399	0.030004316
13722.58cfa82fe4b0c9d6adf6b89a	TCGA-A6-2683-01A-01D-1167-02_IlluminaHiSeq-DNASeq_whole	58cfa82fe4b0c9d6adf6b89a	TCGA-A6-2683-01A-01D-1167-02_IlluminaHiSeq-DNASeq_whole.filtered.	WGS	TCGA-A6-2683-01A-01D-1167-02_IlluminaHiSeq-DNASeq_whole	TCGA-A6-2683-01A-01D-1167-02_IlluminaHiSeq-DNASeq_whole.bam	467.29	1.9	0.16	58cfa82fe4b0c9d6adf6b89a	TCGA-A6-2683-01A-01D-1167-02_IlluminaHiSeq-DNASeq_whole.bam	Alive	FEMALE	WHITE	NOT HISPANIC OR LATINO	Colon Adenocarcinoma	Aligned reads	TCGA-A6-2683-01A	FAFD4576-0709-49E1-926F-AD1EE09907EC	Primary Tumor	Illumina HiSeq	06c41745-bee7-471d-9c51-8886c6c8dd9c	Colorectal	57	C24759F8-566B-42DA-A26D-BB0BF51EE15F	B22E3766-3FC6-4E77-86D0-0A10A810D313	TCGA-A6-2683-01A-01D-1167-02	HG18	TCGA-A6-2683	TCGA-COAD	NA	s12852	Harvard Medical School	Christiana Healthcare	None	NO	T4	N0	Colon Adenocarcinoma	Stage IV	191661572	140674159	50987413	0.266028356
13722.58cfa830e4b0c9d6adf6bbfe	TCGA-A6-2684-01A-01D-1405-02_IlluminaHiSeq-DNASeq_whole	58cfa830e4b0c9d6adf6bbfe	TCGA-A6-2684-01A-01D-1405-02_IlluminaHiSeq-DNASeq_whole.filtered.	WGS	TCGA-A6-2684-01A-01D-1405-02_IlluminaHiSeq-DNASeq_whole	TCGA-A6-2684-01A-01D-1405-02_IlluminaHiSeq-DNASeq_whole.bam	463.6	1.9	0.15	58cfa830e4b0c9d6adf6bbfe	TCGA-A6-2684-01A-01D-1405-02_IlluminaHiSeq-DNASeq_whole.bam	Alive	FEMALE	WHITE	NOT HISPANIC OR LATINO	Colon Adenocarcinoma	Aligned reads	TCGA-A6-2684-01A	49929108-023E-4D35-B26D-50AB4D3AE581	Primary Tumor	Illumina HiSeq	1d127721-dd08-4127-af3b-0dfd623ea7bf	Colorectal	75	73B6994E-C9BF-41A8-A455-17D7BE309A9F	5A35E547-72DB-4B4E-8459-1264D0845506	TCGA-A6-2684-01A-01D-1405-02	HG18	TCGA-A6-2684	TCGA-COAD	NA	s13174	Harvard Medical School	Christiana Healthcare	None	NO	T2	N0	Colon Adenocarcinoma	Stage I	76301242	70673868	5627374	0.073752063
13722.58cfa830e4b0c9d6adf6bede	TCGA-AA-A03F-11A-12D-A079-02_IlluminaHiSeq-DNASeq_whole	58cfa830e4b0c9d6adf6bede	TCGA-AA-A03F-11A-12D-A079-02_IlluminaHiSeq-DNASeq_whole.filtered.	WGS	TCGA-AA-A03F-11A-12D-A079-02_IlluminaHiSeq-DNASeq_whole	TCGA-AA-A03F-11A-12D-A079-02_IlluminaHiSeq-DNASeq_whole.bam	80.18	1.92	0.14	58cfa830e4b0c9d6adf6bede	TCGA-AA-A03F-11A-12D-A079-02_IlluminaHiSeq-DNASeq_whole.bam	Dead	FEMALE	Not available	Not available	Colon Adenocarcinoma	Aligned reads	TCGA-AA-A03F-11A	2A971E32-B0E7-4A3F-8C40-62D69C0307D8	Solid Tissue Normal	Illumina HiSeq	8bc5ee97-80b0-460b-a611-d26490800e55	Colorectal	90	3CED81F6-87AB-49F3-9C9C-0E2A7DA86182	C3ACEE2B-AA06-4400-A29E-9C244DD6EDA8	TCGA-AA-A03F-11A-12D-A079-02	HG18	TCGA-AA-A03F	TCGA-COAD	549	s13385	Harvard Medical School	Indivumed	Germany	NO	T3	N2	Colon Mucinous Adenocarcinoma	Stage III	159850304	142897966	16952338	0.106051334
13722.58cfa830e4b0c9d6adf6bc22	TCGA-AG-3727-01A-01D-1167_101105_SN208_0168_A80A3BABXX_s_3.rg.sorted	58cfa830e4b0c9d6adf6bc22	TCGA-AG-3727-01A-01D-1167_101105_SN208_0168_A80A3BABXX_s_3.rg.sorted.filtered.	WGS	TCGA-AG-3727-01A-01D-1167_101105_SN208_0168_A80A3BABXX_s_3.rg.sorted	TCGA-AG-3727-01A-01D-1167_101105_SN208_0168_A80A3BABXX_s_3.rg.sorted.bam	489.31	1.9	0.15	58cfa830e4b0c9d6adf6bc22	TCGA-AG-3727-01A-01D-1167_101105_SN208_0168_A80A3BABXX_s_3.rg.sorted.bam	Alive	FEMALE	Not available	Not available	Rectum Adenocarcinoma	Aligned reads	TCGA-AG-3727-01A	E6827400-0D95-46B0-8874-6CE9E9D5011B	Primary Tumor	Illumina HiSeq	c29d4836-8104-479e-98ce-a8c435a242d7	Colorectal	78	DA1CA84F-6C55-4536-9449-3C87E51EF85A	D8361FC2-8AB1-4D36-9009-237D905CF899	TCGA-AG-3727-01A-01D-1167-02	HG18_Broad_variant	TCGA-AG-3727	TCGA-READ	NA	s2141	Harvard Medical School	Indivumed	Germany	NO	T3	N1	Rectal Adenocarcinoma	Stage III	125494048	101327362	24166686	0.192572368
13722.58cfa82fe4b0c9d6adf6ba0c	TCGA-AA-3970-01A-01D-1109-02_IlluminaHiSeq-DNASeq_whole	58cfa82fe4b0c9d6adf6ba0c	TCGA-AA-3970-01A-01D-1109-02_IlluminaHiSeq-DNASeq_whole.filtered.	WGS	TCGA-AA-3970-01A-01D-1109-02_IlluminaHiSeq-DNASeq_whole	TCGA-AA-3970-01A-01D-1109-02_IlluminaHiSeq-DNASeq_whole.bam	686.66	1.9	0.15	58cfa82fe4b0c9d6adf6ba0c	TCGA-AA-3970-01A-01D-1109-02_IlluminaHiSeq-DNASeq_whole.bam	Alive	MALE	Not available	Not available	Colon Adenocarcinoma	Aligned reads	TCGA-AA-3970-01A	733D8B6A-CA9D-4A69-8C9C-1F88733E8B68	Primary Tumor	Illumina HiSeq	9a7a59e0-b435-4e8b-b503-c49ce6f819e4	Colorectal	65	767A5260-34F4-4BED-9CDA-305BC431A402	0F57E6B4-FE51-4ACF-B65B-1FDB2CF9C6CB	TCGA-AA-3970-01A-01D-1109-02	HG18	TCGA-AA-3970	TCGA-COAD	NA	s13190	Harvard Medical School	Indivumed	Germany	NO	T3	N0	Colon Adenocarcinoma	Stage IIA	91290500	87844604	3445896	0.037746491
13722.58cfa830e4b0c9d6adf6ba52	TCGA-AA-A02K-10A-01D-A079_110401_SN177_0152_A819RJABXX_s_3.rg.sorted	58cfa830e4b0c9d6adf6ba52	TCGA-AA-A02K-10A-01D-A079_110401_SN177_0152_A819RJABXX_s_3.rg.sorted.filtered.	WGS	TCGA-AA-A02K-10A-01D-A079_110401_SN177_0152_A819RJABXX_s_3.rg.sorted	TCGA-AA-A02K-10A-01D-A079_110401_SN177_0152_A819RJABXX_s_3.rg.sorted.bam	9.16	1.85	0.08	58cfa830e4b0c9d6adf6ba52	TCGA-AA-A02K-10A-01D-A079_110401_SN177_0152_A819RJABXX_s_3.rg.sorted.bam	Dead	MALE	Not available	Not available	Colon Adenocarcinoma	Aligned reads	TCGA-AA-A02K-10A	10881458-55B2-41D1-8358-4EE6CCB8EC85	Blood Derived Normal	Illumina HiSeq	02957b7f-f470-4222-8764-6e333e997592	Colorectal	50	413A3C76-E914-435C-8311-A874004A7B34	44235651-438D-4E5D-90F3-E42E5ED3F236	TCGA-AA-A02K-10A-01D-A079-02	HG18_Broad_variant	TCGA-AA-A02K	TCGA-COAD	426	s13203	Harvard Medical School	Indivumed	Germany	NO	T4	N2	Colon Adenocarcinoma	Stage IV	194737882	176377453	18360429	0.094282781
13722.58cfa82fe4b0c9d6adf6b9dc	TCGA-AA-3994-10A-01D-1109-02_IlluminaHiSeq-DNASeq_whole	58cfa82fe4b0c9d6adf6b9dc	TCGA-AA-3994-10A-01D-1109-02_IlluminaHiSeq-DNASeq_whole.filtered.	WGS	TCGA-AA-3994-10A-01D-1109-02_IlluminaHiSeq-DNASeq_whole	TCGA-AA-3994-10A-01D-1109-02_IlluminaHiSeq-DNASeq_whole.bam	9.59	1.9	0.13	58cfa82fe4b0c9d6adf6b9dc	TCGA-AA-3994-10A-01D-1109-02_IlluminaHiSeq-DNASeq_whole.bam	Alive	MALE	Not available	Not available	Colon Adenocarcinoma	Aligned reads	TCGA-AA-3994-10A	750770DB-53CF-4021-A8C2-5E0DDB97FEF5	Blood Derived Normal	Illumina HiSeq	0bea6476-1972-414f-be09-4c4197784248	Colorectal	69	775698AF-8ABC-408B-A47A-C00430B1224B	A6F4E88E-40A5-4CE3-827D-A4A2C9DC02A8	TCGA-AA-3994-10A-01D-1109-02	HG18	TCGA-AA-3994	TCGA-COAD	NA	s13376	Harvard Medical School	Indivumed	Germany	NO	T3	N1	Colon Mucinous Adenocarcinoma	Stage IIIB	119752588	115752742	3999846	0.033400915
13722.58cfa830e4b0c9d6adf6bc6e	TCGA-AF-3913-11A-01D-1115-02_IlluminaHiSeq-DNASeq_whole	58cfa830e4b0c9d6adf6bc6e	TCGA-AF-3913-11A-01D-1115-02_IlluminaHiSeq-DNASeq_whole.filtered.	WGS	TCGA-AF-3913-11A-01D-1115-02_IlluminaHiSeq-DNASeq_whole	TCGA-AF-3913-11A-01D-1115-02_IlluminaHiSeq-DNASeq_whole.bam	448.89	1.9	0.15	58cfa830e4b0c9d6adf6bc6e	TCGA-AF-3913-11A-01D-1115-02_IlluminaHiSeq-DNASeq_whole.bam	Dead	MALE	BLACK OR AFRICAN AMERICAN	NOT HISPANIC OR LATINO	Rectum Adenocarcinoma	Aligned reads	TCGA-AF-3913-11A	03A9DD9D-62AE-4ACD-9272-389274858F3D	Solid Tissue Normal	Illumina HiSeq	af7c14b7-a3d9-4dba-99b0-753ad2c7d90d	Colorectal	60	4A702DED-02FC-40BA-A4F8-A9C4FE7007F9	A5CC1277-D1B0-4662-97FC-84A21AD24CFF	TCGA-AF-3913-11A-01D-1115-02	HG18	TCGA-AF-3913	TCGA-READ	316	s2310	Harvard Medical School	Christiana Healthcare	None	NO	T3	N1	Rectal Adenocarcinoma	Stage IV	95061666	86546779	8514887	0.089572247
13722.58cfa830e4b0c9d6adf6bcf5	TCGA-AF-2692-10A-01D-1167-02_IlluminaHiSeq-DNASeq_whole	58cfa830e4b0c9d6adf6bcf5	TCGA-AF-2692-10A-01D-1167-02_IlluminaHiSeq-DNASeq_whole.filtered.	WGS	TCGA-AF-2692-10A-01D-1167-02_IlluminaHiSeq-DNASeq_whole	TCGA-AF-2692-10A-01D-1167-02_IlluminaHiSeq-DNASeq_whole.bam	254.21	1.9	0.14	58cfa830e4b0c9d6adf6bcf5	TCGA-AF-2692-10A-01D-1167-02_IlluminaHiSeq-DNASeq_whole.bam	Alive	FEMALE	WHITE	NOT HISPANIC OR LATINO	Rectum Adenocarcinoma	Aligned reads	TCGA-AF-2692-10A	71A32FCA-D48F-4EA3-8DF7-69F9DDA8FA91	Blood Derived Normal	Illumina HiSeq	41bfa67f-dcaa-4ae8-8c1d-99652cd97c9a	Colorectal	54	C80E7FB0-4536-404A-BE8B-21A2DAA61D47	D5B76166-4D9A-48AB-93C4-47E3524CD423	TCGA-AF-2692-10A-01D-1167-02	HG18	TCGA-AF-2692	TCGA-READ	NA	s1963	Harvard Medical School	Christiana Healthcare	United States	NO	T3	N0	Not available	Stage IIA	200885098	166553475	34331623	0.170901791
13722.58cfa830e4b0c9d6adf6bb6e	TCGA-AA-A02O-11A-11D-A079-02_IlluminaHiSeq-DNASeq_whole	58cfa830e4b0c9d6adf6bb6e	TCGA-AA-A02O-11A-11D-A079-02_IlluminaHiSeq-DNASeq_whole.filtered.	WGS	TCGA-AA-A02O-11A-11D-A079-02_IlluminaHiSeq-DNASeq_whole	TCGA-AA-A02O-11A-11D-A079-02_IlluminaHiSeq-DNASeq_whole.bam	47.17	1.97	0.13	58cfa830e4b0c9d6adf6bb6e	TCGA-AA-A02O-11A-11D-A079-02_IlluminaHiSeq-DNASeq_whole.bam	Alive	MALE	Not available	Not available	Colon Adenocarcinoma	Aligned reads	TCGA-AA-A02O-11A	6FA41234-9077-4D05-A295-6820F3BEDF5B	Solid Tissue Normal	Illumina HiSeq	8fc33742-2fc4-4f40-8319-f7aa7d19f507	Colorectal	82	DD519F88-2D62-425B-9553-8BB374CD054B	7C1C19E2-1B4A-4D59-88CA-E111AA111165	TCGA-AA-A02O-11A-11D-A079-02	HG18	TCGA-AA-A02O	TCGA-COAD	NA	s13841	Harvard Medical School	Indivumed	Germany	NO	T3	N0	Colon Adenocarcinoma	Stage II	178668250	162897816	15770434	0.088266572
13722.58cfa830e4b0c9d6adf6ba70	TCGA-AA-A00Z-10A-01D-A078-02_IlluminaHiSeq-DNASeq_whole	58cfa830e4b0c9d6adf6ba70	TCGA-AA-A00Z-10A-01D-A078-02_IlluminaHiSeq-DNASeq_whole.filtered.	WGS	TCGA-AA-A00Z-10A-01D-A078-02_IlluminaHiSeq-DNASeq_whole	TCGA-AA-A00Z-10A-01D-A078-02_IlluminaHiSeq-DNASeq_whole.bam	10.8	1.73	0.15	58cfa830e4b0c9d6adf6ba70	TCGA-AA-A00Z-10A-01D-A078-02_IlluminaHiSeq-DNASeq_whole.bam	Alive	MALE	Not available	Not available	Colon Adenocarcinoma	Aligned reads	TCGA-AA-A00Z-10A	AF3A0634-4292-45BD-B948-6B6BD2D58090	Blood Derived Normal	Illumina HiSeq	be8d500d-5a28-4752-bb94-e477bd22168e	Colorectal	70	C58C91E2-443F-49D4-A568-9F087F4153F7	2D40907C-B742-4853-9863-70F92CB5D712	TCGA-AA-A00Z-10A-01D-A078-02	HG18	TCGA-AA-A00Z	TCGA-COAD	NA	s12878	Harvard Medical School	Indivumed	Germany	NO	T3	N0	Colon Adenocarcinoma	Stage IIA	158719178	151768114	6951064	0.043794733
13722.58cfa830e4b0c9d6adf6bcc8	TCGA-AG-3582-01A-01D-1167_101105_SN208_0168_A80A3BABXX_s_1_rg.sorted	58cfa830e4b0c9d6adf6bcc8	TCGA-AG-3582-01A-01D-1167_101105_SN208_0168_A80A3BABXX_s_1_rg.sorted.filtered.	WGS	TCGA-AG-3582-01A-01D-1167_101105_SN208_0168_A80A3BABXX_s_1_rg.sorted	TCGA-AG-3582-01A-01D-1167_101105_SN208_0168_A80A3BABXX_s_1_rg.sorted.bam	747.21	1.9	0.15	58cfa830e4b0c9d6adf6bcc8	TCGA-AG-3582-01A-01D-1167_101105_SN208_0168_A80A3BABXX_s_1_rg.sorted.bam	Alive	MALE	Not available	Not available	Rectum Adenocarcinoma	Aligned reads	TCGA-AG-3582-01A	DB1E3104-8BFD-4353-854A-C478BA1F7D07	Primary Tumor	Illumina HiSeq	85a5fdbc-5a9a-4ddf-aac9-84a213ee17fd	Colorectal	75	1B1EF856-EA45-4857-8B4B-C4330FA930D8	CA0DD61C-D4F2-4ED9-91EF-11F7B1BE15AF	TCGA-AG-3582-01A-01D-1167-02	HG18_Broad_variant	TCGA-AG-3582	TCGA-READ	NA	s1973	Harvard Medical School	Indivumed	Germany	NO	T3	N1	Rectal Adenocarcinoma	Stage IV	194101386	166811339	27290047	0.140596868
13722.58cfa830e4b0c9d6adf6bc2a	TCGA-AA-3994-01A-01D-1109-02_IlluminaHiSeq-DNASeq_whole	58cfa830e4b0c9d6adf6bc2a	TCGA-AA-3994-01A-01D-1109-02_IlluminaHiSeq-DNASeq_whole.filtered.	WGS	TCGA-AA-3994-01A-01D-1109-02_IlluminaHiSeq-DNASeq_whole	TCGA-AA-3994-01A-01D-1109-02_IlluminaHiSeq-DNASeq_whole.bam	631.89	1.9	0.16	58cfa830e4b0c9d6adf6bc2a	TCGA-AA-3994-01A-01D-1109-02_IlluminaHiSeq-DNASeq_whole.bam	Alive	MALE	Not available	Not available	Colon Adenocarcinoma	Aligned reads	TCGA-AA-3994-01A	750770DB-53CF-4021-A8C2-5E0DDB97FEF5	Primary Tumor	Illumina HiSeq	dadc0f63-410b-4eb6-b287-c05bbc274608	Colorectal	69	41933A62-1325-4089-80B5-06E3EBB238DA	FED1DBB6-D332-4239-A878-8587A7CE4D05	TCGA-AA-3994-01A-01D-1109-02	HG18	TCGA-AA-3994	TCGA-COAD	NA	s13518	Harvard Medical School	Indivumed	Germany	NO	T3	N1	Colon Mucinous Adenocarcinoma	Stage IIIB	139530004	134477965	5052039	0.036207546
13722.58cfa830e4b0c9d6adf6c27e	TCGA-AG-3728-10A-01D-0957-02_IlluminaGAII-DNASeq_whole	58cfa830e4b0c9d6adf6c27e	TCGA-AG-3728-10A-01D-0957-02_IlluminaGAII-DNASeq_whole.filtered.	WGS	TCGA-AG-3728-10A-01D-0957-02_IlluminaGAII-DNASeq_whole	TCGA-AG-3728-10A-01D-0957-02_IlluminaGAII-DNASeq_whole.bam	6.01	1.9	0.17	58cfa830e4b0c9d6adf6c27e	TCGA-AG-3728-10A-01D-0957-02_IlluminaGAII-DNASeq_whole.bam	Alive	MALE	Not available	Not available	Rectum Adenocarcinoma	Aligned reads	TCGA-AG-3728-10A	856A490C-C6DA-48FE-88B5-9FDE0F481365	Blood Derived Normal	Illumina GA	bc948ab6-858f-4be4-8cc6-cd00ca76abd2	Colorectal	73	0BCFA029-86E5-47DE-A315-D9991F67E5CD	FBAAFCF4-5AEE-430B-B1D8-0E6C3D363A5A	TCGA-AG-3728-10A-01D-0957-02	HG18	TCGA-AG-3728	TCGA-READ	NA	s1965	Harvard Medical School	Indivumed	Germany	NO	T3	N1	Rectal Adenocarcinoma	Stage IIIB	117406928	105266229	12140699	0.103407007
13722.58cfa830e4b0c9d6adf6bc38	TCGA-AA-A01C-01A-01D-A077-02_IlluminaHiSeq-DNASeq_whole	58cfa830e4b0c9d6adf6bc38	TCGA-AA-A01C-01A-01D-A077-02_IlluminaHiSeq-DNASeq_whole.filtered.	WGS	TCGA-AA-A01C-01A-01D-A077-02_IlluminaHiSeq-DNASeq_whole	TCGA-AA-A01C-01A-01D-A077-02_IlluminaHiSeq-DNASeq_whole.bam	91.92	1.64	0.15	58cfa830e4b0c9d6adf6bc38	TCGA-AA-A01C-01A-01D-A077-02_IlluminaHiSeq-DNASeq_whole.bam	Alive	MALE	Not available	Not available	Colon Adenocarcinoma	Aligned reads	TCGA-AA-A01C-01A	80809D79-92E1-4D6C-BA2E-0A9589997792	Primary Tumor	Illumina HiSeq	a7b8c819-1f82-43d2-93aa-5c85e2710e7e	Colorectal	75	1E191EED-2238-450E-A384-26DF9C569FD0	77F9EF43-7202-4C9B-9556-F00F0A66D2D4	TCGA-AA-A01C-01A-01D-A077-02	HG18	TCGA-AA-A01C	TCGA-COAD	NA	s13199	Harvard Medical School	Indivumed	Germany	NO	T2	N1	Colon Adenocarcinoma	Stage IIIA	202908104	194109334	8798770	0.043363325
13722.58cfa82fe4b0c9d6adf6b9ca	TCGA-AA-A00U-01A-01D-A077-02_IlluminaHiSeq-DNASeq_whole	58cfa82fe4b0c9d6adf6b9ca	TCGA-AA-A00U-01A-01D-A077-02_IlluminaHiSeq-DNASeq_whole.filtered.	WGS	TCGA-AA-A00U-01A-01D-A077-02_IlluminaHiSeq-DNASeq_whole	TCGA-AA-A00U-01A-01D-A077-02_IlluminaHiSeq-DNASeq_whole.bam	232.95	1.72	0.15	58cfa82fe4b0c9d6adf6b9ca	TCGA-AA-A00U-01A-01D-A077-02_IlluminaHiSeq-DNASeq_whole.bam	Alive	MALE	Not available	Not available	Colon Adenocarcinoma	Aligned reads	TCGA-AA-A00U-01A	091E3084-04EE-4497-893C-D46226DEC78F	Primary Tumor	Illumina HiSeq	95f8b5f7-db6e-4a69-959f-dde28a98d4ed	Colorectal	50	2FC854D7-4F80-4C39-BD92-397E94FEE4A0	6765593B-17DC-4B0F-A20B-7F0FF67DFF64	TCGA-AA-A00U-01A-01D-A077-02	HG18	TCGA-AA-A00U	TCGA-COAD	NA	s13682	Harvard Medical School	Indivumed	Germany	NO	T3	N1	Colon Adenocarcinoma	Stage IIIB	141455886	136028234	5427652	0.038369927
13722.58cfa830e4b0c9d6adf6bb40	TCGA-AA-A02R-01A-01D-A077-02_IlluminaHiSeq-DNASeq_whole	58cfa830e4b0c9d6adf6bb40	TCGA-AA-A02R-01A-01D-A077-02_IlluminaHiSeq-DNASeq_whole.filtered.	WGS	TCGA-AA-A02R-01A-01D-A077-02_IlluminaHiSeq-DNASeq_whole	TCGA-AA-A02R-01A-01D-A077-02_IlluminaHiSeq-DNASeq_whole.bam	146.73	1.77	0.15	58cfa830e4b0c9d6adf6bb40	TCGA-AA-A02R-01A-01D-A077-02_IlluminaHiSeq-DNASeq_whole.bam	Dead	FEMALE	Not available	Not available	Colon Adenocarcinoma	Aligned reads	TCGA-AA-A02R-01A	764C97C9-01D3-45CB-86BD-F8A52B5468DA	Primary Tumor	Illumina HiSeq	5affe933-9b26-4971-81d9-e380618fbfa0	Colorectal	84	197245F6-A310-4AF4-9231-0AFEFC547ECD	A803F2CD-F90D-4E51-8D90-1E6AF6897413	TCGA-AA-A02R-01A-01D-A077-02	HG18	TCGA-AA-A02R	TCGA-COAD	670	s13204	Harvard Medical School	Indivumed	Germany	NO	T3	N0	Colon Adenocarcinoma	Stage IIA	186225544	169687677	16537867	0.088805578
13722.58cfa830e4b0c9d6adf6bd00	TCGA-AF-2692-01A-01D-1167-02_IlluminaHiSeq-DNASeq_whole	58cfa830e4b0c9d6adf6bd00	TCGA-AF-2692-01A-01D-1167-02_IlluminaHiSeq-DNASeq_whole.filtered.	WGS	TCGA-AF-2692-01A-01D-1167-02_IlluminaHiSeq-DNASeq_whole	TCGA-AF-2692-01A-01D-1167-02_IlluminaHiSeq-DNASeq_whole.bam	2	1.9	0.15	58cfa830e4b0c9d6adf6bd00	TCGA-AF-2692-01A-01D-1167-02_IlluminaHiSeq-DNASeq_whole.bam	Alive	FEMALE	WHITE	NOT HISPANIC OR LATINO	Rectum Adenocarcinoma	Aligned reads	TCGA-AF-2692-01A	71A32FCA-D48F-4EA3-8DF7-69F9DDA8FA91	Primary Tumor	Illumina HiSeq	f19d4bca-a876-4c65-a830-4d5f12eb5803	Colorectal	54	3CA7589A-E887-4DA2-8D59-19FE5963AC21	CC1B3C2A-43B7-43CB-85F8-383A3C255D4B	TCGA-AF-2692-01A-01D-1167-02	HG18	TCGA-AF-2692	TCGA-READ	NA	s1972	Harvard Medical School	Christiana Healthcare	United States	NO	T3	N0	Not available	Stage IIA	207625496	168034573	39590923	0.190684303
13722.58cfa830e4b0c9d6adf6be62	TCGA-AG-3728-01A-01D-0957-02_IlluminaGAII-DNASeq_whole	58cfa830e4b0c9d6adf6be62	TCGA-AG-3728-01A-01D-0957-02_IlluminaGAII-DNASeq_whole.filtered.	WGS	TCGA-AG-3728-01A-01D-0957-02_IlluminaGAII-DNASeq_whole	TCGA-AG-3728-01A-01D-0957-02_IlluminaGAII-DNASeq_whole.bam	650.31	1.9	0.14	58cfa830e4b0c9d6adf6be62	TCGA-AG-3728-01A-01D-0957-02_IlluminaGAII-DNASeq_whole.bam	Alive	MALE	Not available	Not available	Rectum Adenocarcinoma	Aligned reads	TCGA-AG-3728-01A	856A490C-C6DA-48FE-88B5-9FDE0F481365	Primary Tumor	Illumina GA	9ef45df9-d1c6-4ccd-8789-400bfa2be5fc	Colorectal	73	019EB82B-4A2D-4E67-99A6-FE10B0ABCB70	E6EAE485-CB8C-4119-8E98-45CC8A7B9291	TCGA-AG-3728-01A-01D-0957-02	HG18	TCGA-AG-3728	TCGA-READ	NA	s2146	Harvard Medical School	Indivumed	Germany	NO	T3	N1	Rectal Adenocarcinoma	Stage IIIB	144720516	131776707	12943809	0.089440042
13722.58cfa830e4b0c9d6adf6ba62	TCGA-AA-A01D-10A-01D-A078_110329_SN208_0198_B702NLABXX_s_8_rg.sorted	58cfa830e4b0c9d6adf6ba62	TCGA-AA-A01D-10A-01D-A078_110329_SN208_0198_B702NLABXX_s_8_rg.sorted.filtered.	WGS	TCGA-AA-A01D-10A-01D-A078_110329_SN208_0198_B702NLABXX_s_8_rg.sorted	TCGA-AA-A01D-10A-01D-A078_110329_SN208_0198_B702NLABXX_s_8_rg.sorted.bam	23.49	1.74	0.15	58cfa830e4b0c9d6adf6ba62	TCGA-AA-A01D-10A-01D-A078_110329_SN208_0198_B702NLABXX_s_8_rg.sorted.bam	Alive	FEMALE	Not available	Not available	Colon Adenocarcinoma	Aligned reads	TCGA-AA-A01D-10A	E2EDBF3F-25D8-49AA-B656-2A59C3B99AEB	Blood Derived Normal	Illumina HiSeq	f2fab628-0348-4344-8274-3e741299a65f	Colorectal	47	A962D396-8357-4093-BCC5-854E59FE7F98	8EFAC126-7B81-4E97-9F8A-C6D3F921E7E6	TCGA-AA-A01D-10A-01D-A078-02	HG18_Broad_variant	TCGA-AA-A01D	TCGA-COAD	NA	s13530	Harvard Medical School	Indivumed	Germany	NO	T3	N2	Colon Mucinous Adenocarcinoma	Stage IIIC	89635622	79897786	9737836	0.108638014
13722.58cfa830e4b0c9d6adf6bbf6	TCGA-AA-A01C-10A-01D-A078_110329_SN208_0198_B702NLABXX_s_6_rg.sorted	58cfa830e4b0c9d6adf6bbf6	TCGA-AA-A01C-10A-01D-A078_110329_SN208_0198_B702NLABXX_s_6_rg.sorted.filtered.	WGS	TCGA-AA-A01C-10A-01D-A078_110329_SN208_0198_B702NLABXX_s_6_rg.sorted	TCGA-AA-A01C-10A-01D-A078_110329_SN208_0198_B702NLABXX_s_6_rg.sorted.bam	34.25	1.75	0.15	58cfa830e4b0c9d6adf6bbf6	TCGA-AA-A01C-10A-01D-A078_110329_SN208_0198_B702NLABXX_s_6_rg.sorted.bam	Alive	MALE	Not available	Not available	Colon Adenocarcinoma	Aligned reads	TCGA-AA-A01C-10A	80809D79-92E1-4D6C-BA2E-0A9589997792	Blood Derived Normal	Illumina HiSeq	5008c942-2f6d-42fb-bac0-f992c3f5f122	Colorectal	75	0D2F53A8-9261-4E57-A0CD-5CD5E6376743	8683DA63-3130-447E-89E9-3137D78E8475	TCGA-AA-A01C-10A-01D-A078-02	HG18_Broad_variant	TCGA-AA-A01C	TCGA-COAD	NA	s13533	Harvard Medical School	Indivumed	Germany	NO	T2	N1	Colon Adenocarcinoma	Stage IIIA	120131328	108395929	11735399	0.097688082
13722.58cfa830e4b0c9d6adf6bc03	TCGA-AG-3727-10A-01D-0957-02_IlluminaGAII-DNASeq_whole	58cfa830e4b0c9d6adf6bc03	TCGA-AG-3727-10A-01D-0957-02_IlluminaGAII-DNASeq_whole.filtered.	WGS	TCGA-AG-3727-10A-01D-0957-02_IlluminaGAII-DNASeq_whole	TCGA-AG-3727-10A-01D-0957-02_IlluminaGAII-DNASeq_whole.bam	55.31	1.9	0.15	58cfa830e4b0c9d6adf6bc03	TCGA-AG-3727-10A-01D-0957-02_IlluminaGAII-DNASeq_whole.bam	Alive	FEMALE	Not available	Not available	Rectum Adenocarcinoma	Aligned reads	TCGA-AG-3727-10A	E6827400-0D95-46B0-8874-6CE9E9D5011B	Blood Derived Normal	Illumina GA	3f42563f-15e7-4d6d-a47b-03d075f3f364	Colorectal	78	A2FEF5A0-A5B1-4835-B92E-6F1E8C88C510	0F5E8079-ED89-4CF3-A882-915C72793B6F	TCGA-AG-3727-10A-01D-0957-02	HG18	TCGA-AG-3727	TCGA-READ	NA	s1968	Harvard Medical School	Indivumed	Germany	NO	T3	N1	Rectal Adenocarcinoma	Stage III	129041046	114738187	14302859	0.110839608
13722.58cfa830e4b0c9d6adf6bb78	TCGA-AA-A00U-10A-01D-A078_110429_SN590_0080_AC02UTABXX_s_1.rg.sorted	58cfa830e4b0c9d6adf6bb78	TCGA-AA-A00U-10A-01D-A078_110429_SN590_0080_AC02UTABXX_s_1.rg.sorted.filtered.	WGS	TCGA-AA-A00U-10A-01D-A078_110429_SN590_0080_AC02UTABXX_s_1.rg.sorted	TCGA-AA-A00U-10A-01D-A078_110429_SN590_0080_AC02UTABXX_s_1.rg.sorted.bam	49.5	1.73	0.15	58cfa830e4b0c9d6adf6bb78	TCGA-AA-A00U-10A-01D-A078_110429_SN590_0080_AC02UTABXX_s_1.rg.sorted.bam	Alive	MALE	Not available	Not available	Colon Adenocarcinoma	Aligned reads	TCGA-AA-A00U-10A	091E3084-04EE-4497-893C-D46226DEC78F	Blood Derived Normal	Illumina HiSeq	40302890-3ffe-40e0-870d-debebe9c5015	Colorectal	50	4F0B6C3E-065D-4C16-93ED-26BFFFB2A79A	E063BC1B-1347-4301-A09D-0FCCC244DB7A	TCGA-AA-A00U-10A-01D-A078-02	HG18_Broad_variant	TCGA-AA-A00U	TCGA-COAD	NA	s13196	Harvard Medical School	Indivumed	Germany	NO	T3	N1	Colon Adenocarcinoma	Stage IIIB	154878132	144994843	9883289	0.063813328
13722.58cfa831e4b0c9d6adf6c64c	TCGA-CG-4455-01A-01D-1154_120913_SN208_0429_AC187FACXX_s_7_rg.sorted	58cfa831e4b0c9d6adf6c64c	TCGA-CG-4455-01A-01D-1154_120913_SN208_0429_AC187FACXX_s_7_rg.sorted.filtered.	WGS	TCGA-CG-4455-01A-01D-1154_120913_SN208_0429_AC187FACXX_s_7_rg.sorted	TCGA-CG-4455-01A-01D-1154_120913_SN208_0429_AC187FACXX_s_7_rg.sorted.bam	62.2	1.9	0.14	58cfa831e4b0c9d6adf6c64c	TCGA-CG-4455-01A-01D-1154_120913_SN208_0429_AC187FACXX_s_7_rg.sorted.bam	Alive	MALE	Not available	Not available	Stomach Adenocarcinoma	Aligned reads	TCGA-CG-4455-01A	8A173D98-20A1-4C84-86C1-97818E1C665A	Primary Tumor	Illumina HiSeq	002ff9b2-954c-4a9c-9f81-b5919872e770	Stomach	72	4622DF2E-9B9E-4B17-ADE3-A602B50B1288	AFA14A3A-5E6B-4CBE-B660-65AA53E9D10F	TCGA-CG-4455-01A-01D-1154-02	HG19_Broad_variant	TCGA-CG-4455	TCGA-STAD	NA	s14978	Harvard Medical School	Indivumed	Germany	NO	T2b	N1	Stomach Intestinal Adenocarcinoma Mucinous Type	Stage II	167534206	162195543	5338663	0.031866107
13722.58cfa831e4b0c9d6adf6c71a	TCGA-CV-6954-11A-01D-1911_120526_SN208_0303_BD12PWACXX_s_7_rg.sorted	58cfa831e4b0c9d6adf6c71a	TCGA-CV-6954-11A-01D-1911_120526_SN208_0303_BD12PWACXX_s_7_rg.sorted.filtered.	WGS	TCGA-CV-6954-11A-01D-1911_120526_SN208_0303_BD12PWACXX_s_7_rg.sorted	TCGA-CV-6954-11A-01D-1911_120526_SN208_0303_BD12PWACXX_s_7_rg.sorted.bam	99.7	1.9	0.14	58cfa831e4b0c9d6adf6c71a	TCGA-CV-6954-11A-01D-1911_120526_SN208_0303_BD12PWACXX_s_7_rg.sorted.bam	Dead	MALE	BLACK OR AFRICAN AMERICAN	Not available	Head and Neck Squamous Cell Carcinoma	Aligned reads	TCGA-CV-6954-11A	402FD96C-76D3-4AC2-9F64-77BD34BE0ADB	Solid Tissue Normal	Illumina HiSeq	fa689d79-bedd-452e-935f-21bd4866b9d0	Head and Neck	59	9695FCED-AEF4-43ED-B1BE-026072DC4DDD	BDAFAD43-C3AE-4356-8B6F-DB08ACA4EDD1	TCGA-CV-6954-11A-01D-1911-02	HG19_Broad_variant	TCGA-CV-6954	TCGA-HNSC	2002	s15521	Harvard Medical School	MD Anderson Cancer Center	United States	NO	T4a	NX	Head and Neck Squamous Cell Carcinoma	Stage IVA	168568500	161031697	7536803	0.044710625
13722.58cfa831e4b0c9d6adf6c92d	TCGA-D9-A1X3-10A-01D-A190_120718_SN208_0415_AC116EACXX_s_5_rg.sorted	58cfa831e4b0c9d6adf6c92d	TCGA-D9-A1X3-10A-01D-A190_120718_SN208_0415_AC116EACXX_s_5_rg.sorted.filtered.	WGS	TCGA-D9-A1X3-10A-01D-A190_120718_SN208_0415_AC116EACXX_s_5_rg.sorted	TCGA-D9-A1X3-10A-01D-A190_120718_SN208_0415_AC116EACXX_s_5_rg.sorted.bam	69.24	NA	0.18	58cfa831e4b0c9d6adf6c92d	TCGA-D9-A1X3-10A-01D-A190_120718_SN208_0415_AC116EACXX_s_5_rg.sorted.bam	Alive	MALE	WHITE	NOT HISPANIC OR LATINO	Skin Cutaneous Melanoma	Aligned reads	TCGA-D9-A1X3-10A	F0744FA2-DB4A-40DE-9FD2-F61863FD98D4	Blood Derived Normal	Illumina HiSeq	078e58c4-ac54-45b3-8a5e-9908be0db216	Skin	63	0DCEB511-4D42-4BE9-B6DA-F399F8D3C5B0	FAFD47F9-A673-4461-A8B3-B78A3EE989FE	TCGA-D9-A1X3-10A-01D-A190-02	HG19_Broad_variant	TCGA-D9-A1X3	TCGA-SKCM	NA	s7503	Harvard Medical School	Greater Poland Cancer Center	Poland	NO	T4b	N2b	Not available	Not available	177430500	172565981	4864519	0.027416476
13722.58cfa831e4b0c9d6adf6cd20	TCGA-EE-A2MQ-06A-11D-A18Y_120718_SN1222_0126_AC117AACXX_s_4_rg.sorted	58cfa831e4b0c9d6adf6cd20	TCGA-EE-A2MQ-06A-11D-A18Y_120718_SN1222_0126_AC117AACXX_s_4_rg.sorted.filtered.	WGS	TCGA-EE-A2MQ-06A-11D-A18Y_120718_SN1222_0126_AC117AACXX_s_4_rg.sorted	TCGA-EE-A2MQ-06A-11D-A18Y_120718_SN1222_0126_AC117AACXX_s_4_rg.sorted.bam	46.6	NA	0.15	58cfa831e4b0c9d6adf6cd20	TCGA-EE-A2MQ-06A-11D-A18Y_120718_SN1222_0126_AC117AACXX_s_4_rg.sorted.bam	Dead	FEMALE	WHITE	NOT HISPANIC OR LATINO	Skin Cutaneous Melanoma	Aligned reads	TCGA-EE-A2MQ-06A	C127FFB6-2CCF-4E90-B811-0AA40EBFAB17	Metastatic	Illumina HiSeq	55e99af5-5846-42c7-a272-5ff5cf525357	Skin	70	478A0B67-A1CF-456A-8D5F-12A1BF907AFB	80DE212A-5675-41C7-A79E-44E95D0B3C61	TCGA-EE-A2MQ-06A-11D-A18Y-02	HG19_Broad_variant	TCGA-EE-A2MQ	TCGA-SKCM	1315	s8011	Harvard Medical School	University of Sydney	Australia	NO	T3a	N2a	Not available	Stage IIIA	180560004	174986067	5573937	0.030870275
13722.58cfa831e4b0c9d6adf6cd4b	TCGA-ER-A197-06A-32D-A18Y_120729_SN1120_0179_AC11G3ACXX_s_2_rg.sorted	58cfa831e4b0c9d6adf6cd4b	TCGA-ER-A197-06A-32D-A18Y_120729_SN1120_0179_AC11G3ACXX_s_2_rg.sorted.filtered.	WGS	TCGA-ER-A197-06A-32D-A18Y_120729_SN1120_0179_AC11G3ACXX_s_2_rg.sorted	TCGA-ER-A197-06A-32D-A18Y_120729_SN1120_0179_AC11G3ACXX_s_2_rg.sorted.bam	77.22	NA	0.17	58cfa831e4b0c9d6adf6cd4b	TCGA-ER-A197-06A-32D-A18Y_120729_SN1120_0179_AC11G3ACXX_s_2_rg.sorted.bam	Dead	FEMALE	WHITE	NOT HISPANIC OR LATINO	Skin Cutaneous Melanoma	Aligned reads	TCGA-ER-A197-06A	3EBB2374-4518-4E19-9B65-9C3E66252C4C	Metastatic	Illumina HiSeq	63175366-aa4e-4f4a-99c8-5d6985a153a6	Skin	83	A0B189C0-996A-4A35-B8BF-EC1309B05603	E86E19FF-B225-4C87-9F16-4C931BEADC30	TCGA-ER-A197-06A-32D-A18Y-02	HG19_Broad_variant	TCGA-ER-A197	TCGA-SKCM	424	s7697	Harvard Medical School	University of Pittsburgh	United States	NO	T4b	N1a	Not available	Stage IIIB	147826944	143393389	4433555	0.029991522
13722.58cfa832e4b0c9d6adf6ce19	TCGA-FD-A3N6-01A-11D-A21C_120830_SN590_0177_BD141PACXX_s_3_rg.sorted	58cfa832e4b0c9d6adf6ce19	TCGA-FD-A3N6-01A-11D-A21C_120830_SN590_0177_BD141PACXX_s_3_rg.sorted.filtered.	WGS	TCGA-FD-A3N6-01A-11D-A21C_120830_SN590_0177_BD141PACXX_s_3_rg.sorted	TCGA-FD-A3N6-01A-11D-A21C_120830_SN590_0177_BD141PACXX_s_3_rg.sorted.bam	47.84	NA	0.16	58cfa832e4b0c9d6adf6ce19	TCGA-FD-A3N6-01A-11D-A21C_120830_SN590_0177_BD141PACXX_s_3_rg.sorted.bam	Alive	FEMALE	BLACK OR AFRICAN AMERICAN	NOT HISPANIC OR LATINO	Bladder Urothelial Carcinoma	Aligned reads	TCGA-FD-A3N6-01A	8C1DD7F7-B74A-4FA2-B6A7-86F0348D2567	Primary Tumor	Illumina HiSeq	2beb0463-75e7-4244-b88e-022e447445f2	Bladder	43	6CD6D1F4-D8E4-47F9-812F-EB7FEC925F8D	C218A6A8-78F5-472B-A1CA-886E2331A688	TCGA-FD-A3N6-01A-11D-A21C-26	HG19_Broad_variant	TCGA-FD-A3N6	TCGA-BLCA	NA	s3292	MD Anderson - Institute for Applied Cancer Science	BLN - University Of Chicago	United States	NO	T2b	N0	Muscle invasive urothelial carcinoma (pT2 or above)	Stage II	198437436	192975348	5462088	0.027525492
13722.58cfa831e4b0c9d6adf6c5ae	TCGA-CG-4455-01A-01D-1154_130815_VM001_0004_VMR0004CXX_s_5_rg.sorted	58cfa831e4b0c9d6adf6c5ae	TCGA-CG-4455-01A-01D-1154_130815_VM001_0004_VMR0004CXX_s_5_rg.sorted.filtered.	WGS	TCGA-CG-4455-01A-01D-1154_130815_VM001_0004_VMR0004CXX_s_5_rg.sorted	TCGA-CG-4455-01A-01D-1154_130815_VM001_0004_VMR0004CXX_s_5_rg.sorted.bam	62.2	1.9	0.14	58cfa831e4b0c9d6adf6c5ae	TCGA-CG-4455-01A-01D-1154_130815_VM001_0004_VMR0004CXX_s_5_rg.sorted.bam	Alive	MALE	Not available	Not available	Stomach Adenocarcinoma	Aligned reads	TCGA-CG-4455-01A	8A173D98-20A1-4C84-86C1-97818E1C665A	Primary Tumor	Illumina HiSeq	97e101b8-16a4-4357-b26f-0bd6d14f9d6e	Stomach	72	4622DF2E-9B9E-4B17-ADE3-A602B50B1288	AFA14A3A-5E6B-4CBE-B660-65AA53E9D10F	TCGA-CG-4455-01A-01D-1154-02	HG19_Broad_variant	TCGA-CG-4455	TCGA-STAD	NA	s14979	Harvard Medical School	Indivumed	Germany	NO	T2b	N1	Stomach Intestinal Adenocarcinoma Mucinous Type	Stage II	167534206	162195543	5338663	0.031866107
13722.58cfa832e4b0c9d6adf6d206	TCGA-G2-A2EF-10A-01D-A18D_120912_SN1222_0148_AC188PACXX_s_8_rg.sorted	58cfa832e4b0c9d6adf6d206	TCGA-G2-A2EF-10A-01D-A18D_120912_SN1222_0148_AC188PACXX_s_8_rg.sorted.filtered.	WGS	TCGA-G2-A2EF-10A-01D-A18D_120912_SN1222_0148_AC188PACXX_s_8_rg.sorted	TCGA-G2-A2EF-10A-01D-A18D_120912_SN1222_0148_AC188PACXX_s_8_rg.sorted.bam	21.13	NA	0.15	58cfa832e4b0c9d6adf6d206	TCGA-G2-A2EF-10A-01D-A18D_120912_SN1222_0148_AC188PACXX_s_8_rg.sorted.bam	Alive	MALE	WHITE	NOT HISPANIC OR LATINO	Bladder Urothelial Carcinoma	Aligned reads	TCGA-G2-A2EF-10A	2A142731-119C-495D-AD30-EB0B48BACB46	Blood Derived Normal	Illumina HiSeq	a641053d-d0ab-4204-a4c7-6fff5ed2ef4e	Bladder	50	7A1B6C6D-2E87-4DD7-B1EC-7871F8D24611	E7B17777-D064-43A5-9AFA-14891917BAC7	TCGA-G2-A2EF-10A-01D-A18D-02	HG19_Broad_variant	TCGA-G2-A2EF	TCGA-BLCA	NA	s3121	Harvard Medical School	MD Anderson	United States	NO	Not available	N0	Muscle invasive urothelial carcinoma (pT2 or above)	Stage II	192662490	186050093	6612397	0.034321144
13722.58cfa831e4b0c9d6adf6c64a	TCGA-CG-4466-10A-01D-1154_130815_VM001_0005_VMR0005CXX_s_5_rg.sorted	58cfa831e4b0c9d6adf6c64a	TCGA-CG-4466-10A-01D-1154_130815_VM001_0005_VMR0005CXX_s_5_rg.sorted.filtered.	WGS	TCGA-CG-4466-10A-01D-1154_130815_VM001_0005_VMR0005CXX_s_5_rg.sorted	TCGA-CG-4466-10A-01D-1154_130815_VM001_0005_VMR0005CXX_s_5_rg.sorted.bam	67.9	1.9	0.15	58cfa831e4b0c9d6adf6c64a	TCGA-CG-4466-10A-01D-1154_130815_VM001_0005_VMR0005CXX_s_5_rg.sorted.bam	Alive	FEMALE	Not available	Not available	Stomach Adenocarcinoma	Aligned reads	TCGA-CG-4466-10A	2F1B96B2-7031-4F7D-9490-14728D320F3E	Blood Derived Normal	Illumina HiSeq	f0d50aa8-d8a6-4d7d-bfa9-58c964a75540	Stomach	81	2775F741-265C-4B56-9D75-AF665CCBFC8A	45323803-2E2E-4A6F-B8C7-1D74C29E9C84	TCGA-CG-4466-10A-01D-1154-02	HG19_Broad_variant	TCGA-CG-4466	TCGA-STAD	NA	s14416	Harvard Medical School	Indivumed	Germany	NO	T2a	N0	Stomach Intestinal Adenocarcinoma Not Otherwise Specified (NOS)	Stage IB	170333106	164758084	5575022	0.032730114
13722.58cfa831e4b0c9d6adf6c524	TCGA-CM-4744-01A-01D-1405-02_IlluminaHiSeq-DNASeq_whole	58cfa831e4b0c9d6adf6c524	TCGA-CM-4744-01A-01D-1405-02_IlluminaHiSeq-DNASeq_whole.filtered.	WGS	TCGA-CM-4744-01A-01D-1405-02_IlluminaHiSeq-DNASeq_whole	TCGA-CM-4744-01A-01D-1405-02_IlluminaHiSeq-DNASeq_whole.bam	471	1.9	0.14	58cfa831e4b0c9d6adf6c524	TCGA-CM-4744-01A-01D-1405-02_IlluminaHiSeq-DNASeq_whole.bam	Alive	MALE	WHITE	NOT HISPANIC OR LATINO	Colon Adenocarcinoma	Aligned reads	TCGA-CM-4744-01A	CC15469C-7BAD-4E86-9DA3-AE0C72E9D380	Primary Tumor	Illumina HiSeq	e1403b52-6792-4d08-acad-95659ceeca82	Colorectal	69	A545FB9A-C386-4A80-9A25-660DC4F62904	6D073A6F-FB7B-4ED2-BD24-5233E019D64A	TCGA-CM-4744-01A-01D-1405-02	HG18	TCGA-CM-4744	TCGA-COAD	NA	s13689	Harvard Medical School	MSKCC	None	NO	T2	N0	Colon Adenocarcinoma	Stage I	204589088	182057235	22531853	0.110132232
13722.58cfa831e4b0c9d6adf6c3c8	TCGA-CG-4477-10A-01D-1154_130815_VM001_0007_VMR0007CXX_s_3_rg.sorted	58cfa831e4b0c9d6adf6c3c8	TCGA-CG-4477-10A-01D-1154_130815_VM001_0007_VMR0007CXX_s_3_rg.sorted.filtered.	WGS	TCGA-CG-4477-10A-01D-1154_130815_VM001_0007_VMR0007CXX_s_3_rg.sorted	TCGA-CG-4477-10A-01D-1154_130815_VM001_0007_VMR0007CXX_s_3_rg.sorted.bam	67.9	1.9	0.16	58cfa831e4b0c9d6adf6c3c8	TCGA-CG-4477-10A-01D-1154_130815_VM001_0007_VMR0007CXX_s_3_rg.sorted.bam	Alive	FEMALE	Not available	Not available	Stomach Adenocarcinoma	Aligned reads	TCGA-CG-4477-10A	18D0AAE7-9694-4252-B8FE-16E62DADAB07	Blood Derived Normal	Illumina HiSeq	c4ccf0ac-fcca-40dd-8c41-080f1d7c3e3f	Stomach	58	02F3A2F6-914C-4201-AB90-A7F2830F5CBA	B851171C-FDED-4A21-8766-A0AFD1B147B2	TCGA-CG-4477-10A-01D-1154-02	HG19_Broad_variant	TCGA-CG-4477	TCGA-STAD	NA	s15460	Harvard Medical School	Indivumed	Germany	NO	T2a	N0	Stomach Intestinal Adenocarcinoma Not Otherwise Specified (NOS)	Stage IB	137242418	131917632	5324786	0.038798398
13722.58cfa831e4b0c9d6adf6c722	TCGA-CV-6938-11A-01D-1911_120526_SN208_0303_BD12PWACXX_s_2_rg.sorted	58cfa831e4b0c9d6adf6c722	TCGA-CV-6938-11A-01D-1911_120526_SN208_0303_BD12PWACXX_s_2_rg.sorted.filtered.	WGS	TCGA-CV-6938-11A-01D-1911_120526_SN208_0303_BD12PWACXX_s_2_rg.sorted	TCGA-CV-6938-11A-01D-1911_120526_SN208_0303_BD12PWACXX_s_2_rg.sorted.bam	127.7	1.9	0.14	58cfa831e4b0c9d6adf6c722	TCGA-CV-6938-11A-01D-1911_120526_SN208_0303_BD12PWACXX_s_2_rg.sorted.bam	Dead	MALE	WHITE	NOT HISPANIC OR LATINO	Head and Neck Squamous Cell Carcinoma	Aligned reads	TCGA-CV-6938-11A	FF9DB03D-F81C-4079-8B05-F5A8C05B8CFE	Solid Tissue Normal	Illumina HiSeq	f15c68cb-d7b4-4f77-9154-f6beb21ff1f1	Head and Neck	87	CF972FFA-A8F4-4DDF-AE83-F80E7C24DE3F	EF1B3760-3B55-4C1B-9952-4AD151738604	TCGA-CV-6938-11A-01D-1911-02	HG19_Broad_variant	TCGA-CV-6938	TCGA-HNSC	144	s15645	Harvard Medical School	MD Anderson Cancer Center	United States	NO	T2	NX	Head and Neck Squamous Cell Carcinoma	Stage II	150400498	143825638	6574860	0.04371568
13722.58cfa831e4b0c9d6adf6cd65	TCGA-FE-A232-01A-11D-A14U_120629_SN1222_0120_AC0WKWACXX_s_5_rg.sorted	58cfa831e4b0c9d6adf6cd65	TCGA-FE-A232-01A-11D-A14U_120629_SN1222_0120_AC0WKWACXX_s_5_rg.sorted.filtered.	WGS	TCGA-FE-A232-01A-11D-A14U_120629_SN1222_0120_AC0WKWACXX_s_5_rg.sorted	TCGA-FE-A232-01A-11D-A14U_120629_SN1222_0120_AC0WKWACXX_s_5_rg.sorted.bam	72.56	2.05	0.18	58cfa831e4b0c9d6adf6cd65	TCGA-FE-A232-01A-11D-A14U_120629_SN1222_0120_AC0WKWACXX_s_5_rg.sorted.bam	Alive	FEMALE	WHITE	NOT HISPANIC OR LATINO	Thyroid Carcinoma	Aligned reads	TCGA-FE-A232-01A	5EB0D577-223B-4409-89D1-5C5D196AFFC3	Primary Tumor	Illumina HiSeq	ca8aaa05-1546-46a2-aee9-1ad97cadf087	Thyroid	44	213BE6EE-1E61-4FA0-9B73-66B696086397	AD42DF5B-2665-4CA1-8049-943F684B6BFD	TCGA-FE-A232-01A-11D-A14U-02	HG19_Broad_variant	TCGA-FE-A232	TCGA-THCA	NA	s12530	Harvard Medical School	Ohio State University	United States	NO	T3	NX	Thyroid Papillary Carcinoma - Classical/usual	Stage I	199593598	192054472	7539126	0.037772384
13722.58cfa831e4b0c9d6adf6c51e	TCGA-CM-4746-10A-01D-1405-02_IlluminaHiSeq-DNASeq_whole	58cfa831e4b0c9d6adf6c51e	TCGA-CM-4746-10A-01D-1405-02_IlluminaHiSeq-DNASeq_whole.filtered.	WGS	TCGA-CM-4746-10A-01D-1405-02_IlluminaHiSeq-DNASeq_whole	TCGA-CM-4746-10A-01D-1405-02_IlluminaHiSeq-DNASeq_whole.bam	87.72	1.9	0.15	58cfa831e4b0c9d6adf6c51e	TCGA-CM-4746-10A-01D-1405-02_IlluminaHiSeq-DNASeq_whole.bam	Alive	MALE	BLACK OR AFRICAN AMERICAN	NOT HISPANIC OR LATINO	Colon Adenocarcinoma	Aligned reads	TCGA-CM-4746-10A	C0B8C55C-B993-481D-AEEA-9EBFA64EE20E	Blood Derived Normal	Illumina HiSeq	454e7afb-d46f-4230-bbf3-ee5844e29cdc	Colorectal	61	3ED6A50C-8AC3-49DB-9DC1-C2F8C49D78A1	850C3F5C-2CB7-465D-9254-BAC172442BAA	TCGA-CM-4746-10A-01D-1405-02	HG18	TCGA-CM-4746	TCGA-COAD	NA	s13846	Harvard Medical School	MSKCC	None	NO	T2	N0	Colon Adenocarcinoma	Stage I	205356388	182742956	22613432	0.110117987
13722.58cfa831e4b0c9d6adf6c5ab	TCGA-CG-4462-01A-01D-1154_130815_VM001_0004_VMR0004CXX_s_7_rg.sorted	58cfa831e4b0c9d6adf6c5ab	TCGA-CG-4462-01A-01D-1154_130815_VM001_0004_VMR0004CXX_s_7_rg.sorted.filtered.	WGS	TCGA-CG-4462-01A-01D-1154_130815_VM001_0004_VMR0004CXX_s_7_rg.sorted	TCGA-CG-4462-01A-01D-1154_130815_VM001_0004_VMR0004CXX_s_7_rg.sorted.bam	57.2	1.9	0.14	58cfa831e4b0c9d6adf6c5ab	TCGA-CG-4462-01A-01D-1154_130815_VM001_0004_VMR0004CXX_s_7_rg.sorted.bam	Dead	FEMALE	Not available	Not available	Stomach Adenocarcinoma	Aligned reads	TCGA-CG-4462-01A	E9EA3687-0DB3-47F3-8099-B4FC054397F1	Primary Tumor	Illumina HiSeq	bd5f9f37-7032-427b-a031-8789066620ac	Stomach	72	D4F28131-D917-449B-95DC-DC6BA2EEE81B	8CB261D0-2AF0-4D1B-895C-9D7F2404DBDC	TCGA-CG-4462-01A-01D-1154-02	HG19_Broad_variant	TCGA-CG-4462	TCGA-STAD	0	s14700	Harvard Medical School	Indivumed	Germany	NO	T3	N3	Stomach Adenocarcinoma Diffuse Type	Stage IV	178245660	173330076	4915584	0.02757758
13722.58cfa832e4b0c9d6adf6ceae	TCGA-EM-A1YD-11A-11D-A14U_120629_SN1120_0168_BD1454ACXX_s_7_rg.sorted	58cfa832e4b0c9d6adf6ceae	TCGA-EM-A1YD-11A-11D-A14U_120629_SN1120_0168_BD1454ACXX_s_7_rg.sorted.filtered.	WGS	TCGA-EM-A1YD-11A-11D-A14U_120629_SN1120_0168_BD1454ACXX_s_7_rg.sorted	TCGA-EM-A1YD-11A-11D-A14U_120629_SN1120_0168_BD1454ACXX_s_7_rg.sorted.bam	34.99	2.08	0.16	58cfa832e4b0c9d6adf6ceae	TCGA-EM-A1YD-11A-11D-A14U_120629_SN1120_0168_BD1454ACXX_s_7_rg.sorted.bam	Alive	FEMALE	Not available	Not available	Thyroid Carcinoma	Aligned reads	TCGA-EM-A1YD-11A	8A3659A8-2A85-4BAB-8BF3-55795922474C	Solid Tissue Normal	Illumina HiSeq	6c5fce85-3633-4842-af59-ac8edb797640	Thyroid	53	B5EFE349-B8D1-4B10-95D7-24B2233C1AFB	DCEFBF06-A42B-4AA6-B1C1-A321DE2BBE64	TCGA-EM-A1YD-11A-11D-A14U-02	HG19_Broad_variant	TCGA-EM-A1YD	TCGA-THCA	NA	s12522	Harvard Medical School	University Health Network	Canada	NO	T2	N0	Thyroid Papillary Carcinoma - Follicular (>= 99% follicular patterned)	Stage II	195148422	188695776	6452646	0.033065325
13722.58cfa831e4b0c9d6adf6c512	TCGA-CM-4744-10A-01D-1405-02_IlluminaHiSeq-DNASeq_whole	58cfa831e4b0c9d6adf6c512	TCGA-CM-4744-10A-01D-1405-02_IlluminaHiSeq-DNASeq_whole.filtered.	WGS	TCGA-CM-4744-10A-01D-1405-02_IlluminaHiSeq-DNASeq_whole	TCGA-CM-4744-10A-01D-1405-02_IlluminaHiSeq-DNASeq_whole.bam	114.72	1.9	0.13	58cfa831e4b0c9d6adf6c512	TCGA-CM-4744-10A-01D-1405-02_IlluminaHiSeq-DNASeq_whole.bam	Alive	MALE	WHITE	NOT HISPANIC OR LATINO	Colon Adenocarcinoma	Aligned reads	TCGA-CM-4744-10A	CC15469C-7BAD-4E86-9DA3-AE0C72E9D380	Blood Derived Normal	Illumina HiSeq	e3c7b057-8313-444c-ad60-7fedc6f305a7	Colorectal	69	76B67785-5572-4167-B089-D142BD5A5EA7	253D4412-8761-475D-B845-25C45F12576C	TCGA-CM-4744-10A-01D-1405-02	HG18	TCGA-CM-4744	TCGA-COAD	NA	s13395	Harvard Medical School	MSKCC	None	NO	T2	N0	Colon Adenocarcinoma	Stage I	116724064	106714028	10010036	0.085758118
13722.58cfa831e4b0c9d6adf6c874	TCGA-CV-6933-11A-01D-1911_120526_SN208_0303_BD12PWACXX_s_1_rg.sorted	58cfa831e4b0c9d6adf6c874	TCGA-CV-6933-11A-01D-1911_120526_SN208_0303_BD12PWACXX_s_1_rg.sorted.filtered.	WGS	TCGA-CV-6933-11A-01D-1911_120526_SN208_0303_BD12PWACXX_s_1_rg.sorted	TCGA-CV-6933-11A-01D-1911_120526_SN208_0303_BD12PWACXX_s_1_rg.sorted.bam	215.7	1.9	0.16	58cfa831e4b0c9d6adf6c874	TCGA-CV-6933-11A-01D-1911_120526_SN208_0303_BD12PWACXX_s_1_rg.sorted.bam	Dead	MALE	WHITE	NOT HISPANIC OR LATINO	Head and Neck Squamous Cell Carcinoma	Aligned reads	TCGA-CV-6933-11A	2A749317-0156-4213-8482-B2C2D6E52E9B	Solid Tissue Normal	Illumina HiSeq	8d4274cf-c829-4e6a-abf1-e3380c63ab8f	Head and Neck	53	EDD36B53-EB43-4ED6-9509-53A56CDCF80D	2E0F5A01-B6BF-4A04-9F70-05CAECA30B83	TCGA-CV-6933-11A-01D-1911-02	HG19_Broad_variant	TCGA-CV-6933	TCGA-HNSC	2741	s16339	Harvard Medical School	MD Anderson Cancer Center	United States	NO	T3	N1	Head and Neck Squamous Cell Carcinoma	Stage III	120752152	114508938	6243214	0.051702714
13722.58cfa831e4b0c9d6adf6c86c	TCGA-CV-6952-11A-01D-1911_120526_SN208_0303_BD12PWACXX_s_5_rg.sorted	58cfa831e4b0c9d6adf6c86c	TCGA-CV-6952-11A-01D-1911_120526_SN208_0303_BD12PWACXX_s_5_rg.sorted.filtered.	WGS	TCGA-CV-6952-11A-01D-1911_120526_SN208_0303_BD12PWACXX_s_5_rg.sorted	TCGA-CV-6952-11A-01D-1911_120526_SN208_0303_BD12PWACXX_s_5_rg.sorted.bam	203.7	1.9	0.15	58cfa831e4b0c9d6adf6c86c	TCGA-CV-6952-11A-01D-1911_120526_SN208_0303_BD12PWACXX_s_5_rg.sorted.bam	Dead	FEMALE	WHITE	NOT HISPANIC OR LATINO	Head and Neck Squamous Cell Carcinoma	Aligned reads	TCGA-CV-6952-11A	7ED006E8-461F-4664-BFFF-55FA6812743C	Solid Tissue Normal	Illumina HiSeq	48cd5e34-4d2c-4cb0-802c-1b4c2e7a44e1	Head and Neck	65	FE486AA7-B37A-4016-A71C-56D97BD73208	11CB737F-78D0-42B4-9800-C4D38EADAC88	TCGA-CV-6952-11A-01D-1911-02	HG19_Broad_variant	TCGA-CV-6952	TCGA-HNSC	185	s15780	Harvard Medical School	MD Anderson Cancer Center	United States	NO	T3	N2b	Head and Neck Squamous Cell Carcinoma	Stage IVA	135634156	130380596	5253560	0.038733311
13722.58cfa831e4b0c9d6adf6c970	TCGA-DB-5280-10A-01D-1465_130808_SN208_0488_BC294YACXX_s_4_rg.sorted	58cfa831e4b0c9d6adf6c970	TCGA-DB-5280-10A-01D-1465_130808_SN208_0488_BC294YACXX_s_4_rg.sorted.filtered.	WGS	TCGA-DB-5280-10A-01D-1465_130808_SN208_0488_BC294YACXX_s_4_rg.sorted	TCGA-DB-5280-10A-01D-1465_130808_SN208_0488_BC294YACXX_s_4_rg.sorted.bam	79.4	1.9	0.15	58cfa831e4b0c9d6adf6c970	TCGA-DB-5280-10A-01D-1465_130808_SN208_0488_BC294YACXX_s_4_rg.sorted.bam	Alive	MALE	WHITE	NOT HISPANIC OR LATINO	Brain Lower Grade Glioma	Aligned reads	TCGA-DB-5280-10A	4797C600-F024-42FE-B287-D919B24DCB79	Blood Derived Normal	Illumina HiSeq	c2968c6a-5afe-480e-a036-e3522ae763ec	Brain	43	B21973CB-382F-4B36-BAD8-973286C32FA8	F09CED0A-4EC8-4586-B8EF-B3B65DF18113	TCGA-DB-5280-10A-01D-1465-02	HG19_Broad_variant	TCGA-DB-5280	TCGA-LGG	NA	s8558	Harvard Medical School	Mayo Clinic - Rochester	United States	NO	Not available	Not available	Oligoastrocytoma	Not available	215226980	209273726	5953254	0.027660352
13722.58cfa832e4b0c9d6adf6ce15	TCGA-FD-A3N5-10A-01D-A21C_120830_SN590_0177_BD141PACXX_s_6_rg.sorted	58cfa832e4b0c9d6adf6ce15	TCGA-FD-A3N5-10A-01D-A21C_120830_SN590_0177_BD141PACXX_s_6_rg.sorted.filtered.	WGS	TCGA-FD-A3N5-10A-01D-A21C_120830_SN590_0177_BD141PACXX_s_6_rg.sorted	TCGA-FD-A3N5-10A-01D-A21C_120830_SN590_0177_BD141PACXX_s_6_rg.sorted.bam	27.72	NA	0.14	58cfa832e4b0c9d6adf6ce15	TCGA-FD-A3N5-10A-01D-A21C_120830_SN590_0177_BD141PACXX_s_6_rg.sorted.bam	Alive	MALE	BLACK OR AFRICAN AMERICAN	NOT HISPANIC OR LATINO	Bladder Urothelial Carcinoma	Aligned reads	TCGA-FD-A3N5-10A	A658BECF-3934-49F2-9E74-291DCA61D4BB	Blood Derived Normal	Illumina HiSeq	2ca8a15e-2f08-4dfa-9203-7f5d50080161	Bladder	69	E5E8BC12-FB3C-4404-AEE2-2B90A11384A0	A9D6A35E-2C5B-4DDC-BE14-122E21B76D7A	TCGA-FD-A3N5-10A-01D-A21C-26	HG19_Broad_variant	TCGA-FD-A3N5	TCGA-BLCA	NA	s3113	MD Anderson - Institute for Applied Cancer Science	BLN - University Of Chicago	United States	NO	T2b	N0	Muscle invasive urothelial carcinoma (pT2 or above)	Stage II	172107702	166473194	5634508	0.032738268
13722.58cfa831e4b0c9d6adf6c93b	TCGA-DK-A2I1-10A-01D-A17R_120927_SN208_0433_BD1D5JACXX_s_2_rg.sorted	58cfa831e4b0c9d6adf6c93b	TCGA-DK-A2I1-10A-01D-A17R_120927_SN208_0433_BD1D5JACXX_s_2_rg.sorted.filtered.	WGS	TCGA-DK-A2I1-10A-01D-A17R_120927_SN208_0433_BD1D5JACXX_s_2_rg.sorted	TCGA-DK-A2I1-10A-01D-A17R_120927_SN208_0433_BD1D5JACXX_s_2_rg.sorted.bam	9.75	NA	0.2	58cfa831e4b0c9d6adf6c93b	TCGA-DK-A2I1-10A-01D-A17R_120927_SN208_0433_BD1D5JACXX_s_2_rg.sorted.bam	Alive	FEMALE	WHITE	NOT HISPANIC OR LATINO	Bladder Urothelial Carcinoma	Aligned reads	TCGA-DK-A2I1-10A	036B9681-AB58-4734-A8FD-E0D5D078BF5A	Blood Derived Normal	Illumina HiSeq	7f2d5952-2a08-48c4-b4c9-5773f777866e	Bladder	73	829A349C-E8DE-4D77-B7B9-5EA893FC583C	F360737A-DEB2-485E-A1D4-1A9C236B399F	TCGA-DK-A2I1-10A-01D-A17R-02	HG19_Broad_variant	TCGA-DK-A2I1	TCGA-BLCA	NA	s2714	Harvard Medical School	Memorial Sloan Kettering	United States	NO	T2b	N0	Muscle invasive urothelial carcinoma (pT2 or above)	Stage II	132042566	126121247	5921319	0.044844016
13722.58cfa831e4b0c9d6adf6cb08	TCGA-DU-6542-10A-01D-1891_130912_SN590_0237_AC292LACXX_s_2_rg.sorted	58cfa831e4b0c9d6adf6cb08	TCGA-DU-6542-10A-01D-1891_130912_SN590_0237_AC292LACXX_s_2_rg.sorted.filtered.	WGS	TCGA-DU-6542-10A-01D-1891_130912_SN590_0237_AC292LACXX_s_2_rg.sorted	TCGA-DU-6542-10A-01D-1891_130912_SN590_0237_AC292LACXX_s_2_rg.sorted.bam	143	1.9	0.16	58cfa831e4b0c9d6adf6cb08	TCGA-DU-6542-10A-01D-1891_130912_SN590_0237_AC292LACXX_s_2_rg.sorted.bam	Alive	MALE	WHITE	NOT HISPANIC OR LATINO	Brain Lower Grade Glioma	Aligned reads	TCGA-DU-6542-10A	CD69D509-A652-4257-A8D3-767296BBB4EC	Blood Derived Normal	Illumina HiSeq	dda7afb5-9e07-42bd-b2e0-7499a263ebb5	Brain	25	28B425E6-57A6-432D-A995-D6B03D2094E4	3CD1E613-829B-40DD-AA6A-3460085EEC07	TCGA-DU-6542-10A-01D-1891-02	HG19_Broad_variant	TCGA-DU-6542	TCGA-LGG	NA	s8360	Harvard Medical School	Henry Ford Hospital	United States	NO	Not available	Not available	Oligoastrocytoma	Not available	100226832	96585260	3641572	0.036333304
13722.58cfa831e4b0c9d6adf6c788	TCGA-CV-7183-10A-01D-2317_120710_SN590_0166_AC0VNFACXX_s_1_rg.sorted	58cfa831e4b0c9d6adf6c788	TCGA-CV-7183-10A-01D-2317_120710_SN590_0166_AC0VNFACXX_s_1_rg.sorted.filtered.	WGS	TCGA-CV-7183-10A-01D-2317_120710_SN590_0166_AC0VNFACXX_s_1_rg.sorted	TCGA-CV-7183-10A-01D-2317_120710_SN590_0166_AC0VNFACXX_s_1_rg.sorted.bam	42.03	NA	0.13	58cfa831e4b0c9d6adf6c788	TCGA-CV-7183-10A-01D-2317_120710_SN590_0166_AC0VNFACXX_s_1_rg.sorted.bam	Alive	MALE	WHITE	NOT HISPANIC OR LATINO	Head and Neck Squamous Cell Carcinoma	Aligned reads	TCGA-CV-7183-10A	DE206681-3E27-4D4F-8669-AEFB12B5B1E3	Blood Derived Normal	Illumina HiSeq	f7f69891-d84b-4137-92ba-59f738bbc299	Head and Neck	53	E9101C16-E19C-46E7-99F4-2851FF7DA89E	E13D1C47-E67F-403E-984F-19721890E7A8	TCGA-CV-7183-10A-01D-2317-26	HG19_Broad_variant	TCGA-CV-7183	TCGA-HNSC	NA	s15778	MD Anderson - Institute for Applied Cancer Science	MD Anderson Cancer Center	United States	NO	T2	N0	Head and Neck Squamous Cell Carcinoma	Stage II	90711072	87182374	3528698	0.038900411
13722.58cfa831e4b0c9d6adf6c5c2	TCGA-CG-4462-01A-01D-1154_121023_SN208_0437_BD1H3FACXX_s_7_rg.sorted	58cfa831e4b0c9d6adf6c5c2	TCGA-CG-4462-01A-01D-1154_121023_SN208_0437_BD1H3FACXX_s_7_rg.sorted.filtered.	WGS	TCGA-CG-4462-01A-01D-1154_121023_SN208_0437_BD1H3FACXX_s_7_rg.sorted	TCGA-CG-4462-01A-01D-1154_121023_SN208_0437_BD1H3FACXX_s_7_rg.sorted.bam	57.2	1.9	0.14	58cfa831e4b0c9d6adf6c5c2	TCGA-CG-4462-01A-01D-1154_121023_SN208_0437_BD1H3FACXX_s_7_rg.sorted.bam	Dead	FEMALE	Not available	Not available	Stomach Adenocarcinoma	Aligned reads	TCGA-CG-4462-01A	E9EA3687-0DB3-47F3-8099-B4FC054397F1	Primary Tumor	Illumina HiSeq	1bcd6b3d-eeca-4c1e-bf6f-52c0a6b151ca	Stomach	72	D4F28131-D917-449B-95DC-DC6BA2EEE81B	8CB261D0-2AF0-4D1B-895C-9D7F2404DBDC	TCGA-CG-4462-01A-01D-1154-02	HG19_Broad_variant	TCGA-CG-4462	TCGA-STAD	0	s15124	Harvard Medical School	Indivumed	Germany	NO	T3	N3	Stomach Adenocarcinoma Diffuse Type	Stage IV	178245660	173330076	4915584	0.02757758
13722.58cfa831e4b0c9d6adf6c644	TCGA-CG-4449-10A-01D-A326_131015_SN1440_0171_AC2DLBACXX_s_8_rg.sorted	58cfa831e4b0c9d6adf6c644	TCGA-CG-4449-10A-01D-A326_131015_SN1440_0171_AC2DLBACXX_s_8_rg.sorted.filtered.	WGS	TCGA-CG-4449-10A-01D-A326_131015_SN1440_0171_AC2DLBACXX_s_8_rg.sorted	TCGA-CG-4449-10A-01D-A326_131015_SN1440_0171_AC2DLBACXX_s_8_rg.sorted.bam	141.9	1.9	0.14	58cfa831e4b0c9d6adf6c644	TCGA-CG-4449-10A-01D-A326_131015_SN1440_0171_AC2DLBACXX_s_8_rg.sorted.bam	Alive	MALE	Not available	Not available	Stomach Adenocarcinoma	Aligned reads	TCGA-CG-4449-10A	10B5774D-7079-4B4B-B824-F4745F5598C7	Blood Derived Normal	Illumina HiSeq	e078d104-2b36-461b-9e5c-af5b8b2fc89a	Stomach	81	6CE70785-B370-4EE1-813C-9155E0BD7189	B0E0C604-B8BA-4ADD-8540-5081DABB30E3	TCGA-CG-4449-10A-01D-A326-26	HG19_Broad_variant	TCGA-CG-4449	TCGA-STAD	NA	s14485	MD Anderson - Institute for Applied Cancer Science	Indivumed	Germany	NO	T2	N1	Stomach Intestinal Adenocarcinoma Mucinous Type	Stage II	180001772	174741340	5260432	0.029224335
13722.58cfa831e4b0c9d6adf6cd42	TCGA-ER-A2NC-06A-11D-A18Y_120718_SN208_0415_AC116EACXX_s_2_rg.sorted	58cfa831e4b0c9d6adf6cd42	TCGA-ER-A2NC-06A-11D-A18Y_120718_SN208_0415_AC116EACXX_s_2_rg.sorted.filtered.	WGS	TCGA-ER-A2NC-06A-11D-A18Y_120718_SN208_0415_AC116EACXX_s_2_rg.sorted	TCGA-ER-A2NC-06A-11D-A18Y_120718_SN208_0415_AC116EACXX_s_2_rg.sorted.bam	21.95	NA	0.16	58cfa831e4b0c9d6adf6cd42	TCGA-ER-A2NC-06A-11D-A18Y_120718_SN208_0415_AC116EACXX_s_2_rg.sorted.bam	Dead	MALE	WHITE	NOT HISPANIC OR LATINO	Skin Cutaneous Melanoma	Aligned reads	TCGA-ER-A2NC-06A	B9607824-A8D3-4915-AB73-962CDCFD8DC3	Metastatic	Illumina HiSeq	903bc6ae-f6d5-44d0-afdf-0b93235b368b	Skin	50	F4967D10-95FD-4C8D-BCB5-19072D8D8DFA	7D63E49D-B427-499D-834A-D78B54B5713F	TCGA-ER-A2NC-06A-11D-A18Y-02	HG19_Broad_variant	TCGA-ER-A2NC	TCGA-SKCM	1333	s7864	Harvard Medical School	University of Pittsburgh	United States	NO	T2a	N0	Not available	Stage IB	204748734	198830638	5918096	0.028904188
13722.58cfa832e4b0c9d6adf6d234	TCGA-JX-A3Q8-01A-11D-A245_140206_SN1222_0239_BC2RAKACXX_s_3_rg.sorted	58cfa832e4b0c9d6adf6d234	TCGA-JX-A3Q8-01A-11D-A245_140206_SN1222_0239_BC2RAKACXX_s_3_rg.sorted.filtered.	WGS	TCGA-JX-A3Q8-01A-11D-A245_140206_SN1222_0239_BC2RAKACXX_s_3_rg.sorted	TCGA-JX-A3Q8-01A-11D-A245_140206_SN1222_0239_BC2RAKACXX_s_3_rg.sorted.bam	63.47	NA	0.14	58cfa832e4b0c9d6adf6d234	TCGA-JX-A3Q8-01A-11D-A245_140206_SN1222_0239_BC2RAKACXX_s_3_rg.sorted.bam	Alive	FEMALE	ASIAN	NOT HISPANIC OR LATINO	Cervical Squamous Cell Carcinoma and Endocervical Adenocarcinoma	Aligned reads	TCGA-JX-A3Q8-01A	34629EB8-0C5E-4910-8E13-BF7D6A1E337F	Primary Tumor	Illumina HiSeq	e8f02d77-0077-4817-a34b-ab4ddd64bbd5	Cervix	40	28954012-3732-40B0-8EA7-F48CBEEF4105	52CB86FE-6EFF-4FF4-BC53-FD82E04854FB	TCGA-JX-A3Q8-01A-11D-A245-26	HG19_Broad_variant	TCGA-JX-A3Q8	TCGA-CESC	NA	s1380	MD Anderson - Institute for Applied Cancer Science	Washington University	United States	NO	T1b1	N0	Endocervical Type of Adenocarcinoma	Not available	206188482	201610428	4578054	0.022203248
13722.58cfa831e4b0c9d6adf6c46c	TCGA-CA-5256-10A-01D-1405-02_IlluminaHiSeq-DNASeq_whole	58cfa831e4b0c9d6adf6c46c	TCGA-CA-5256-10A-01D-1405-02_IlluminaHiSeq-DNASeq_whole.filtered.	WGS	TCGA-CA-5256-10A-01D-1405-02_IlluminaHiSeq-DNASeq_whole	TCGA-CA-5256-10A-01D-1405-02_IlluminaHiSeq-DNASeq_whole.bam	178.72	1.9	0.15	58cfa831e4b0c9d6adf6c46c	TCGA-CA-5256-10A-01D-1405-02_IlluminaHiSeq-DNASeq_whole.bam	Alive	FEMALE	ASIAN	Not available	Colon Adenocarcinoma	Aligned reads	TCGA-CA-5256-10A	17633A60-E12B-4A7C-BD8A-C16341DDC606	Blood Derived Normal	Illumina HiSeq	1adb4258-b5bf-4496-a9fa-8f7a1ce8b667	Colorectal	54	8603228A-5F83-4B2E-A57B-DD3133CDE96E	2B29D3EE-2BBD-43FB-8262-86CB5B0CF0FA	TCGA-CA-5256-10A-01D-1405-02	HG18	TCGA-CA-5256	TCGA-COAD	NA	s12890	Harvard Medical School	ILSbio	None	NO	T3	N0	Colon Adenocarcinoma	Stage IIA	196048680	177745552	18303128	0.093360119
13722.58cfa832e4b0c9d6adf6d57c	TCGA-V4-A9E9-10A-01D-A40E_140715_SN590_0250_BC3M6CACXX_s_7_rg.sorted	58cfa832e4b0c9d6adf6d57c	TCGA-V4-A9E9-10A-01D-A40E_140715_SN590_0250_BC3M6CACXX_s_7_rg.sorted.filtered.	WGS	TCGA-V4-A9E9-10A-01D-A40E_140715_SN590_0250_BC3M6CACXX_s_7_rg.sorted	TCGA-V4-A9E9-10A-01D-A40E_140715_SN590_0250_BC3M6CACXX_s_7_rg.sorted.bam	12.39	NA	0.16	58cfa832e4b0c9d6adf6d57c	TCGA-V4-A9E9-10A-01D-A40E_140715_SN590_0250_BC3M6CACXX_s_7_rg.sorted.bam	Alive	MALE	WHITE	NOT HISPANIC OR LATINO	Uveal Melanoma	Aligned reads	TCGA-V4-A9E9-10A	418152BD-7D33-4F0A-B890-2356B30D6F44	Blood Derived Normal	Illumina HiSeq	89c81999-484a-4bcc-a643-eb59e2c6ea8c	Eye	50	798AEB09-7401-4CD1-9CD0-D9DEE19B227A	EB217F26-4D34-4C7E-B6F6-AC30F771CC5B	TCGA-V4-A9E9-10A-01D-A40E-26	HG19_Broad_variant	TCGA-V4-A9E9	TCGA-UVM	NA	s185	MD Anderson - Institute for Applied Cancer Science	Institut Curie	France	NO	T4a	N0	Not available	Stage IIIA	133469446	129268252	4201194	0.031476822
13722.58cfa832e4b0c9d6adf6d57e	TCGA-V4-A9E8-10A-01D-A40E_140715_SN590_0250_BC3M6CACXX_s_6_rg.sorted	58cfa832e4b0c9d6adf6d57e	TCGA-V4-A9E8-10A-01D-A40E_140715_SN590_0250_BC3M6CACXX_s_6_rg.sorted.filtered.	WGS	TCGA-V4-A9E8-10A-01D-A40E_140715_SN590_0250_BC3M6CACXX_s_6_rg.sorted	TCGA-V4-A9E8-10A-01D-A40E_140715_SN590_0250_BC3M6CACXX_s_6_rg.sorted.bam	16.01	NA	0.15	58cfa832e4b0c9d6adf6d57e	TCGA-V4-A9E8-10A-01D-A40E_140715_SN590_0250_BC3M6CACXX_s_6_rg.sorted.bam	Dead	MALE	WHITE	NOT HISPANIC OR LATINO	Uveal Melanoma	Aligned reads	TCGA-V4-A9E8-10A	DF941BC1-6356-4F2E-A3F5-AE190266B441	Blood Derived Normal	Illumina HiSeq	5c511f50-84f8-4407-829b-5ce144a548a7	Eye	49	63440933-4916-4E91-82DD-B36F5DF305DC	8C247885-DC24-4797-A985-434C7BE9458A	TCGA-V4-A9E8-10A-01D-A40E-26	HG19_Broad_variant	TCGA-V4-A9E8	TCGA-UVM	808	s196	MD Anderson - Institute for Applied Cancer Science	Institut Curie	France	NO	T4a	N0	Not available	Stage IIIA	182509706	175982306	6527400	0.035764673
13722.58cfa832e4b0c9d6adf6d4f6	TCGA-L5-A4OI-01A-11D-A267_131018_SN590_0240_AC2MW5ACXX_s_1_rg.sorted	58cfa832e4b0c9d6adf6d4f6	TCGA-L5-A4OI-01A-11D-A267_131018_SN590_0240_AC2MW5ACXX_s_1_rg.sorted.filtered.	WGS	TCGA-L5-A4OI-01A-11D-A267_131018_SN590_0240_AC2MW5ACXX_s_1_rg.sorted	TCGA-L5-A4OI-01A-11D-A267_131018_SN590_0240_AC2MW5ACXX_s_1_rg.sorted.bam	40.07	NA	0.16	58cfa832e4b0c9d6adf6d4f6	TCGA-L5-A4OI-01A-11D-A267_131018_SN590_0240_AC2MW5ACXX_s_1_rg.sorted.bam	Alive	MALE	WHITE	Not available	Esophageal Carcinoma	Aligned reads	TCGA-L5-A4OI-01A	CB2AF13B-CBED-4657-8FD4-FED8DB375CBA	Primary Tumor	Illumina HiSeq	61f0c88a-c61d-400f-b8cf-b9cacd5fcada	Esophagus	79	1B1CBB34-DA71-4441-B1A1-C936E8F04C73	8D5A0D62-D9C1-46D1-9B81-685293B45E6B	TCGA-L5-A4OI-01A-11D-A267-26	HG19_Broad_variant	TCGA-L5-A4OI	TCGA-ESCA	NA	s1924	MD Anderson - Institute for Applied Cancer Science	University of Michigan	United States	NO	T3	N3	Not available	Stage IIIC	164775198	159791675	4983523	0.030244376
13722.58cfa832e4b0c9d6adf6d61a	TCGA-LN-A49X-01A-31D-A267_131018_SN590_0241_BC30HBACXX_s_3_rg.sorted	58cfa832e4b0c9d6adf6d61a	TCGA-LN-A49X-01A-31D-A267_131018_SN590_0241_BC30HBACXX_s_3_rg.sorted.filtered.	WGS	TCGA-LN-A49X-01A-31D-A267_131018_SN590_0241_BC30HBACXX_s_3_rg.sorted	TCGA-LN-A49X-01A-31D-A267_131018_SN590_0241_BC30HBACXX_s_3_rg.sorted.bam	16.61	NA	0.16	58cfa832e4b0c9d6adf6d61a	TCGA-LN-A49X-01A-31D-A267_131018_SN590_0241_BC30HBACXX_s_3_rg.sorted.bam	Alive	MALE	ASIAN	NOT HISPANIC OR LATINO	Esophageal Carcinoma	Aligned reads	TCGA-LN-A49X-01A	B05AEFC4-2D61-44B6-9451-E660D10D8A79	Primary Tumor	Illumina HiSeq	e3d2b395-b1fa-4edd-86a9-72ca75792159	Esophagus	44	F67F4ACC-E1DC-41F5-AF25-F4C03856B1AC	92F976C9-1D13-4347-ADDB-6C8F4C2E078F	TCGA-LN-A49X-01A-31D-A267-26	HG19_Broad_variant	TCGA-LN-A49X	TCGA-ESCA	NA	s1683	MD Anderson - Institute for Applied Cancer Science	ILSbio	Vietnam	NO	T3	N0	Not available	Stage IIA	212511752	204950907	7560845	0.035578479
13722.58cfa832e4b0c9d6adf6d583	TCGA-V4-A9E5-10A-01D-A40E_140715_SN590_0250_BC3M6CACXX_s_4_rg.sorted	58cfa832e4b0c9d6adf6d583	TCGA-V4-A9E5-10A-01D-A40E_140715_SN590_0250_BC3M6CACXX_s_4_rg.sorted.filtered.	WGS	TCGA-V4-A9E5-10A-01D-A40E_140715_SN590_0250_BC3M6CACXX_s_4_rg.sorted	TCGA-V4-A9E5-10A-01D-A40E_140715_SN590_0250_BC3M6CACXX_s_4_rg.sorted.bam	13.88	NA	0.15	58cfa832e4b0c9d6adf6d583	TCGA-V4-A9E5-10A-01D-A40E_140715_SN590_0250_BC3M6CACXX_s_4_rg.sorted.bam	Alive	FEMALE	WHITE	NOT HISPANIC OR LATINO	Uveal Melanoma	Aligned reads	TCGA-V4-A9E5-10A	029CC59C-60DF-4411-A044-3A2EEEE7B110	Blood Derived Normal	Illumina HiSeq	e96caa41-d6d6-4cfd-a3bc-2311f73f30e0	Eye	51	E3ABDA28-EB41-46FA-B79F-EEC951A53715	97DBE95D-0EAF-4FA5-823E-61F999D4BB58	TCGA-V4-A9E5-10A-01D-A40E-26	HG19_Broad_variant	TCGA-V4-A9E5	TCGA-UVM	NA	s191	MD Anderson - Institute for Applied Cancer Science	Institut Curie	France	NO	T4b	N0	Not available	Stage IIIB	135364770	131062339	4302431	0.031783979
13722.58cfa832e4b0c9d6adf6d5a7	TCGA-V4-A9E7-10A-01D-A40E_140715_SN590_0250_BC3M6CACXX_s_5_rg.sorted	58cfa832e4b0c9d6adf6d5a7	TCGA-V4-A9E7-10A-01D-A40E_140715_SN590_0250_BC3M6CACXX_s_5_rg.sorted.filtered.	WGS	TCGA-V4-A9E7-10A-01D-A40E_140715_SN590_0250_BC3M6CACXX_s_5_rg.sorted	TCGA-V4-A9E7-10A-01D-A40E_140715_SN590_0250_BC3M6CACXX_s_5_rg.sorted.bam	15.6	NA	0.17	58cfa832e4b0c9d6adf6d5a7	TCGA-V4-A9E7-10A-01D-A40E_140715_SN590_0250_BC3M6CACXX_s_5_rg.sorted.bam	Dead	MALE	WHITE	Not available	Uveal Melanoma	Aligned reads	TCGA-V4-A9E7-10A	B5C516BA-4785-41DC-BD07-B129D47808DD	Blood Derived Normal	Illumina HiSeq	59abaf30-bfab-44cc-b3a2-99126daaa801	Eye	76	52B162F5-CF88-43CA-AE7A-F1054B5DFDB8	384E9070-8386-46B2-9643-2DB59E8A5A5C	TCGA-V4-A9E7-10A-01D-A40E-26	HG19_Broad_variant	TCGA-V4-A9E7	TCGA-UVM	415	s182	MD Anderson - Institute for Applied Cancer Science	Institut Curie	France	NO	T4a	N0	Not available	Stage IIIA	149543252	144694678	4848574	0.032422553
13722.58cfa831e4b0c9d6adf6cb2a	TCGA-E1-5307-01A-01D-1891_130919_SN590_0238_AC29TRACXX_s_4_rg.sorted	58cfa831e4b0c9d6adf6cb2a	TCGA-E1-5307-01A-01D-1891_130919_SN590_0238_AC29TRACXX_s_4_rg.sorted.filtered.	WGS	TCGA-E1-5307-01A-01D-1891_130919_SN590_0238_AC29TRACXX_s_4_rg.sorted	TCGA-E1-5307-01A-01D-1891_130919_SN590_0238_AC29TRACXX_s_4_rg.sorted.bam	138.7	1.9	0.14	58cfa831e4b0c9d6adf6cb2a	TCGA-E1-5307-01A-01D-1891_130919_SN590_0238_AC29TRACXX_s_4_rg.sorted.bam	Dead	FEMALE	WHITE	NOT HISPANIC OR LATINO	Brain Lower Grade Glioma	Aligned reads	TCGA-E1-5307-01A	A6EE311C-0A7B-4F47-86F1-F2164B128F9C	Primary Tumor	Illumina HiSeq	80d2e037-eb0e-4514-bdd4-caa1fc77176d	Brain	62	DED0F767-9CEE-4F1D-8E91-CB242D30B57E	A95622B9-01E0-4625-AAB8-2193C2594976	TCGA-E1-5307-01A-01D-1891-02	HG19_Broad_variant	TCGA-E1-5307	TCGA-LGG	1762	s8363	Harvard Medical School	Duke	United States	NO	Not available	Not available	Astrocytoma	Not available	168021652	163707540	4314112	0.025675929
13722.58cfa832e4b0c9d6adf6d28b	TCGA-HT-7601-01A-11D-2088_130923_SN1222_0220_BC2DUUACXX_s_5_rg.sorted	58cfa832e4b0c9d6adf6d28b	TCGA-HT-7601-01A-11D-2088_130923_SN1222_0220_BC2DUUACXX_s_5_rg.sorted.filtered.	WGS	TCGA-HT-7601-01A-11D-2088_130923_SN1222_0220_BC2DUUACXX_s_5_rg.sorted	TCGA-HT-7601-01A-11D-2088_130923_SN1222_0220_BC2DUUACXX_s_5_rg.sorted.bam	56	NA	0.15	58cfa832e4b0c9d6adf6d28b	TCGA-HT-7601-01A-11D-2088_130923_SN1222_0220_BC2DUUACXX_s_5_rg.sorted.bam	Alive	FEMALE	WHITE	NOT HISPANIC OR LATINO	Brain Lower Grade Glioma	Aligned reads	TCGA-HT-7601-01A	E7FDF164-A85D-4FF5-9676-D2215CA35403	Primary Tumor	Illumina HiSeq	5faa261d-a169-4ab5-a52b-de3b50c46299	Brain	30	7F6B5679-49E1-498D-BD1F-A757CD7DB4CC	5F766AF5-08F5-4E10-AAED-4B582275CFC1	TCGA-HT-7601-01A-11D-2088-02	HG19_Broad_variant	TCGA-HT-7601	TCGA-LGG	NA	s8153	Harvard Medical School	Case Western - St Joes	United States	NO	Not available	Not available	Astrocytoma	Not available	167157704	161426111	5731593	0.034288536
13722.58cfa832e4b0c9d6adf6d588	TCGA-V4-A9EA-10A-01D-A40E_140715_SN590_0250_BC3M6CACXX_s_8_rg.sorted	58cfa832e4b0c9d6adf6d588	TCGA-V4-A9EA-10A-01D-A40E_140715_SN590_0250_BC3M6CACXX_s_8_rg.sorted.filtered.	WGS	TCGA-V4-A9EA-10A-01D-A40E_140715_SN590_0250_BC3M6CACXX_s_8_rg.sorted	TCGA-V4-A9EA-10A-01D-A40E_140715_SN590_0250_BC3M6CACXX_s_8_rg.sorted.bam	13.93	NA	0.15	58cfa832e4b0c9d6adf6d588	TCGA-V4-A9EA-10A-01D-A40E_140715_SN590_0250_BC3M6CACXX_s_8_rg.sorted.bam	Alive	MALE	WHITE	NOT HISPANIC OR LATINO	Uveal Melanoma	Aligned reads	TCGA-V4-A9EA-10A	A9FE64A9-6D22-4E9F-96F3-F16AF7D298F8	Blood Derived Normal	Illumina HiSeq	0a3f9188-7162-4f34-88ca-30feeb541794	Eye	66	0CB57231-0EBB-4BC0-A41B-92EFB694B49A	7D1BAF81-479A-4EC1-85C6-38562AD40844	TCGA-V4-A9EA-10A-01D-A40E-26	HG19_Broad_variant	TCGA-V4-A9EA	TCGA-UVM	NA	s212	MD Anderson - Institute for Applied Cancer Science	Institut Curie	France	NO	T4a	N0	Not available	Stage IIIA	156655506	151489045	5166461	0.03297976
13722.58cfa831e4b0c9d6adf6cda9	TCGA-FG-7636-01A-11D-2088_130923_SN1222_0220_BC2DUUACXX_s_3_rg.sorted	58cfa831e4b0c9d6adf6cda9	TCGA-FG-7636-01A-11D-2088_130923_SN1222_0220_BC2DUUACXX_s_3_rg.sorted.filtered.	WGS	TCGA-FG-7636-01A-11D-2088_130923_SN1222_0220_BC2DUUACXX_s_3_rg.sorted	TCGA-FG-7636-01A-11D-2088_130923_SN1222_0220_BC2DUUACXX_s_3_rg.sorted.bam	103.7	NA	0.15	58cfa831e4b0c9d6adf6cda9	TCGA-FG-7636-01A-11D-2088_130923_SN1222_0220_BC2DUUACXX_s_3_rg.sorted.bam	Alive	MALE	WHITE	NOT HISPANIC OR LATINO	Brain Lower Grade Glioma	Aligned reads	TCGA-FG-7636-01A	B342E980-8383-4F1B-BF57-4098C37A536C	Primary Tumor	Illumina HiSeq	336bd48f-3c20-4a2f-a2ef-38bb94e30e11	Brain	48	BF70C0A6-CA2D-4355-B5BA-738094382E28	CE49A704-BECD-4A35-978B-4E21572CC5B2	TCGA-FG-7636-01A-11D-2088-02	HG19_Broad_variant	TCGA-FG-7636	TCGA-LGG	NA	s8573	Harvard Medical School	Case Western	United States	NO	Not available	Not available	Astrocytoma	Not available	187245648	180773704	6471944	0.034563922
13722.58cfa831e4b0c9d6adf6cadd	TCGA-E1-5305-01A-01D-1891_130919_SN590_0238_AC29TRACXX_s_3_rg.sorted	58cfa831e4b0c9d6adf6cadd	TCGA-E1-5305-01A-01D-1891_130919_SN590_0238_AC29TRACXX_s_3_rg.sorted.filtered.	WGS	TCGA-E1-5305-01A-01D-1891_130919_SN590_0238_AC29TRACXX_s_3_rg.sorted	TCGA-E1-5305-01A-01D-1891_130919_SN590_0238_AC29TRACXX_s_3_rg.sorted.bam	57.7	1.9	0.14	58cfa831e4b0c9d6adf6cadd	TCGA-E1-5305-01A-01D-1891_130919_SN590_0238_AC29TRACXX_s_3_rg.sorted.bam	Dead	MALE	WHITE	NOT HISPANIC OR LATINO	Brain Lower Grade Glioma	Aligned reads	TCGA-E1-5305-01A	A0BC5147-D9B4-41FD-8DF3-A241D23722E8	Primary Tumor	Illumina HiSeq	0f660d53-1dae-499d-8a76-f591e1110acb	Brain	34	1B3185BF-9DEF-4B13-93F8-02CF3171464A	036EF90A-EACA-4105-9B7B-74C20BFA0BB9	TCGA-E1-5305-01A-01D-1891-02	HG19_Broad_variant	TCGA-E1-5305	TCGA-LGG	2433	s8354	Harvard Medical School	Duke	United States	NO	Not available	Not available	Astrocytoma	Not available	162043554	157920401	4123153	0.025444721
13722.58cfa832e4b0c9d6adf6d0b4	TCGA-FN-7833-10A-01D-2088_130923_SN1222_0220_BC2DUUACXX_s_8_rg.sorted	58cfa832e4b0c9d6adf6d0b4	TCGA-FN-7833-10A-01D-2088_130923_SN1222_0220_BC2DUUACXX_s_8_rg.sorted.filtered.	WGS	TCGA-FN-7833-10A-01D-2088_130923_SN1222_0220_BC2DUUACXX_s_8_rg.sorted	TCGA-FN-7833-10A-01D-2088_130923_SN1222_0220_BC2DUUACXX_s_8_rg.sorted.bam	1039	NA	0.14	58cfa832e4b0c9d6adf6d0b4	TCGA-FN-7833-10A-01D-2088_130923_SN1222_0220_BC2DUUACXX_s_8_rg.sorted.bam	Alive	MALE	WHITE	NOT HISPANIC OR LATINO	Brain Lower Grade Glioma	Aligned reads	TCGA-FN-7833-10A	5B9D7565-A933-449D-8FFA-EC5F82DB2E77	Blood Derived Normal	Illumina HiSeq	8a4a2069-1e0c-4d49-a1eb-77f38954eed2	Brain	25	500D7019-6256-4698-BAAC-6F29E0B85AD7	A6D04659-D36D-433C-BFA9-B633C5BB206F	TCGA-FN-7833-10A-01D-2088-02	HG19_Broad_variant	TCGA-FN-7833	TCGA-LGG	NA	s8149	Harvard Medical School	International Genomics Consortium	United States	NO	Not available	Not available	Oligoastrocytoma	Not available	181700358	175142958	6557400	0.036089087
13722.58cfa832e4b0c9d6adf6ce2a	TCGA-FN-7833-01A-11D-2088_130923_SN1222_0220_BC2DUUACXX_s_4_rg.sorted	58cfa832e4b0c9d6adf6ce2a	TCGA-FN-7833-01A-11D-2088_130923_SN1222_0220_BC2DUUACXX_s_4_rg.sorted.filtered.	WGS	TCGA-FN-7833-01A-11D-2088_130923_SN1222_0220_BC2DUUACXX_s_4_rg.sorted	TCGA-FN-7833-01A-11D-2088_130923_SN1222_0220_BC2DUUACXX_s_4_rg.sorted.bam	141.7	NA	0.14	58cfa832e4b0c9d6adf6ce2a	TCGA-FN-7833-01A-11D-2088_130923_SN1222_0220_BC2DUUACXX_s_4_rg.sorted.bam	Alive	MALE	WHITE	NOT HISPANIC OR LATINO	Brain Lower Grade Glioma	Aligned reads	TCGA-FN-7833-01A	5B9D7565-A933-449D-8FFA-EC5F82DB2E77	Primary Tumor	Illumina HiSeq	91f0d100-c921-4319-9d82-98819189b525	Brain	25	CF2E4A0A-59C5-41DA-9F24-DE83EEB856E5	1C69F8E8-7D70-4BD1-8B42-7E93DC23DA7B	TCGA-FN-7833-01A-11D-2088-02	HG19_Broad_variant	TCGA-FN-7833	TCGA-LGG	NA	s8366	Harvard Medical School	International Genomics Consortium	United States	NO	Not available	Not available	Oligoastrocytoma	Not available	182900526	176651372	6249154	0.034166955
13722.58cfa832e4b0c9d6adf6d582	TCGA-V4-A9EA-01A-11D-A40D_140715_SN590_0249_AC3M6CACXX_s_8_rg.sorted	58cfa832e4b0c9d6adf6d582	TCGA-V4-A9EA-01A-11D-A40D_140715_SN590_0249_AC3M6CACXX_s_8_rg.sorted.filtered.	WGS	TCGA-V4-A9EA-01A-11D-A40D_140715_SN590_0249_AC3M6CACXX_s_8_rg.sorted	TCGA-V4-A9EA-01A-11D-A40D_140715_SN590_0249_AC3M6CACXX_s_8_rg.sorted.bam	33.08	NA	0.17	58cfa832e4b0c9d6adf6d582	TCGA-V4-A9EA-01A-11D-A40D_140715_SN590_0249_AC3M6CACXX_s_8_rg.sorted.bam	Alive	MALE	WHITE	NOT HISPANIC OR LATINO	Uveal Melanoma	Aligned reads	TCGA-V4-A9EA-01A	A9FE64A9-6D22-4E9F-96F3-F16AF7D298F8	Primary Tumor	Illumina HiSeq	35b1a08b-2b90-4f04-887c-7e95542f287e	Eye	66	1A18A8C2-C00F-42B2-B5C6-3AAB27BCE06D	10EEDA0C-C4C3-4F47-A3AF-599FDFCD62DF	TCGA-V4-A9EA-01A-11D-A40D-26	HG19_Broad_variant	TCGA-V4-A9EA	TCGA-UVM	NA	s188	MD Anderson - Institute for Applied Cancer Science	Institut Curie	France	NO	T4a	N0	Not available	Stage IIIA	157491262	152160820	5330442	0.033845954
13722.58cfa832e4b0c9d6adf6d39e	TCGA-V3-A9ZX-10A-01D-A40E_140715_SN590_0250_BC3M6CACXX_s_2_rg.sorted	58cfa832e4b0c9d6adf6d39e	TCGA-V3-A9ZX-10A-01D-A40E_140715_SN590_0250_BC3M6CACXX_s_2_rg.sorted.filtered.	WGS	TCGA-V3-A9ZX-10A-01D-A40E_140715_SN590_0250_BC3M6CACXX_s_2_rg.sorted	TCGA-V3-A9ZX-10A-01D-A40E_140715_SN590_0250_BC3M6CACXX_s_2_rg.sorted.bam	16.07	NA	0.14	58cfa832e4b0c9d6adf6d39e	TCGA-V3-A9ZX-10A-01D-A40E_140715_SN590_0250_BC3M6CACXX_s_2_rg.sorted.bam	Alive	MALE	WHITE	NOT HISPANIC OR LATINO	Uveal Melanoma	Aligned reads	TCGA-V3-A9ZX-10A	5019E7F1-DB46-4A07-9E7B-B6E5D1481B84	Blood Derived Normal	Illumina HiSeq	4a466349-9f08-41d1-871c-743dd4fee9e8	Eye	56	D6318FE7-F539-45A8-99BA-BF590F8B7082	8211B0F6-A6D4-4EAA-9465-9C35DB27FA3F	TCGA-V3-A9ZX-10A-01D-A40E-26	HG19_Broad_variant	TCGA-V3-A9ZX	TCGA-UVM	NA	s194	MD Anderson - Institute for Applied Cancer Science	Cleveland Clinic Foundation	United States	NO	T2b	NX	Not available	Stage IIB	161528326	155635460	5892866	0.036481936
13722.58cfa832e4b0c9d6adf6d2a8	TCGA-HT-7604-01A-11D-2088_130923_SN1222_0220_BC2DUUACXX_s_6_rg.sorted	58cfa832e4b0c9d6adf6d2a8	TCGA-HT-7604-01A-11D-2088_130923_SN1222_0220_BC2DUUACXX_s_6_rg.sorted.filtered.	WGS	TCGA-HT-7604-01A-11D-2088_130923_SN1222_0220_BC2DUUACXX_s_6_rg.sorted	TCGA-HT-7604-01A-11D-2088_130923_SN1222_0220_BC2DUUACXX_s_6_rg.sorted.bam	175	NA	0.13	58cfa832e4b0c9d6adf6d2a8	TCGA-HT-7604-01A-11D-2088_130923_SN1222_0220_BC2DUUACXX_s_6_rg.sorted.bam	Alive	MALE	BLACK OR AFRICAN AMERICAN	NOT HISPANIC OR LATINO	Brain Lower Grade Glioma	Aligned reads	TCGA-HT-7604-01A	019C5DE9-74FD-48B7-95A3-227532E16C5A	Primary Tumor	Illumina HiSeq	b3d0b563-b12d-4872-9a0c-f795ca13842f	Brain	50	9CA3488A-91F8-4EB2-8B03-24E8629757E1	31412731-7A51-4E73-BFC4-0098275D633B	TCGA-HT-7604-01A-11D-2088-02	HG19_Broad_variant	TCGA-HT-7604	TCGA-LGG	NA	s8575	Harvard Medical School	Case Western - St Joes	United States	NO	Not available	Not available	Astrocytoma	Not available	141050894	136182760	4868134	0.034513315
13722.58cfa832e4b0c9d6adf6d58c	TCGA-V4-A9E7-01A-11D-A40D_140715_SN590_0249_AC3M6CACXX_s_5_rg.sorted	58cfa832e4b0c9d6adf6d58c	TCGA-V4-A9E7-01A-11D-A40D_140715_SN590_0249_AC3M6CACXX_s_5_rg.sorted.filtered.	WGS	TCGA-V4-A9E7-01A-11D-A40D_140715_SN590_0249_AC3M6CACXX_s_5_rg.sorted	TCGA-V4-A9E7-01A-11D-A40D_140715_SN590_0249_AC3M6CACXX_s_5_rg.sorted.bam	32.61	NA	0.16	58cfa832e4b0c9d6adf6d58c	TCGA-V4-A9E7-01A-11D-A40D_140715_SN590_0249_AC3M6CACXX_s_5_rg.sorted.bam	Dead	MALE	WHITE	Not available	Uveal Melanoma	Aligned reads	TCGA-V4-A9E7-01A	B5C516BA-4785-41DC-BD07-B129D47808DD	Primary Tumor	Illumina HiSeq	18accc0b-97a3-4386-b4c6-9213eeb4da3e	Eye	76	76AF65DC-CCCD-4257-8D05-38334D3110DA	3D700A8D-7760-4095-B537-1171444D1A5D	TCGA-V4-A9E7-01A-11D-A40D-26	HG19_Broad_variant	TCGA-V4-A9E7	TCGA-UVM	415	s193	MD Anderson - Institute for Applied Cancer Science	Institut Curie	France	NO	T4a	N0	Not available	Stage IIIA	160876444	155968587	4907857	0.030506996
13722.58cfa832e4b0c9d6adf6d401	TCGA-V4-A9EH-01A-11D-A40D_140725_SN590_0251_AC41YJACXX_s_5_rg.sorted	58cfa832e4b0c9d6adf6d401	TCGA-V4-A9EH-01A-11D-A40D_140725_SN590_0251_AC41YJACXX_s_5_rg.sorted.filtered.	WGS	TCGA-V4-A9EH-01A-11D-A40D_140725_SN590_0251_AC41YJACXX_s_5_rg.sorted	TCGA-V4-A9EH-01A-11D-A40D_140725_SN590_0251_AC41YJACXX_s_5_rg.sorted.bam	32.48	NA	0.17	58cfa832e4b0c9d6adf6d401	TCGA-V4-A9EH-01A-11D-A40D_140725_SN590_0251_AC41YJACXX_s_5_rg.sorted.bam	Alive	MALE	WHITE	HISPANIC OR LATINO	Uveal Melanoma	Aligned reads	TCGA-V4-A9EH-01A	5E54122F-1C4D-45CC-8842-CD1C1DF0EED8	Primary Tumor	Illumina HiSeq	f23ae536-eb5e-4d13-baf2-94a4eb03d083	Eye	53	A320EAC2-C0FB-44D0-9849-DD541C2428E1	AC2BA0CC-C007-44BF-8C99-4C88D55C022E	TCGA-V4-A9EH-01A-11D-A40D-26	HG19_Broad_variant	TCGA-V4-A9EH	TCGA-UVM	NA	s222	MD Anderson - Institute for Applied Cancer Science	Institut Curie	France	NO	T4c	N0	Not available	Stage IIIB	97747716	94453462	3294254	0.033701596
13722.58cfa832e4b0c9d6adf6d586	TCGA-V4-A9E8-01A-11D-A40D_140715_SN590_0249_AC3M6CACXX_s_6_rg.sorted	58cfa832e4b0c9d6adf6d586	TCGA-V4-A9E8-01A-11D-A40D_140715_SN590_0249_AC3M6CACXX_s_6_rg.sorted.filtered.	WGS	TCGA-V4-A9E8-01A-11D-A40D_140715_SN590_0249_AC3M6CACXX_s_6_rg.sorted	TCGA-V4-A9E8-01A-11D-A40D_140715_SN590_0249_AC3M6CACXX_s_6_rg.sorted.bam	31.12	NA	0.16	58cfa832e4b0c9d6adf6d586	TCGA-V4-A9E8-01A-11D-A40D_140715_SN590_0249_AC3M6CACXX_s_6_rg.sorted.bam	Dead	MALE	WHITE	NOT HISPANIC OR LATINO	Uveal Melanoma	Aligned reads	TCGA-V4-A9E8-01A	DF941BC1-6356-4F2E-A3F5-AE190266B441	Primary Tumor	Illumina HiSeq	20fb461e-733f-4247-b4ad-e78418cd1866	Eye	49	7C95738B-C7F2-470F-AB95-88CDABBEEF21	F5FF03D8-69DA-49EC-8BF3-8132071649AC	TCGA-V4-A9E8-01A-11D-A40D-26	HG19_Broad_variant	TCGA-V4-A9E8	TCGA-UVM	808	s183	MD Anderson - Institute for Applied Cancer Science	Institut Curie	France	NO	T4a	N0	Not available	Stage IIIA	177909280	171887786	6021494	0.033845868
13722.58cfa832e4b0c9d6adf6d44c	TCGA-VD-A8KB-10C-01D-A40E_140716_SN208_0518_AC59RNACXX_s_8_rg.sorted	58cfa832e4b0c9d6adf6d44c	TCGA-VD-A8KB-10C-01D-A40E_140716_SN208_0518_AC59RNACXX_s_8_rg.sorted.filtered.	WGS	TCGA-VD-A8KB-10C-01D-A40E_140716_SN208_0518_AC59RNACXX_s_8_rg.sorted	TCGA-VD-A8KB-10C-01D-A40E_140716_SN208_0518_AC59RNACXX_s_8_rg.sorted.bam	8.76	NA	0.14	58cfa832e4b0c9d6adf6d44c	TCGA-VD-A8KB-10C-01D-A40E_140716_SN208_0518_AC59RNACXX_s_8_rg.sorted.bam	Alive	FEMALE	Not available	Not available	Uveal Melanoma	Aligned reads	TCGA-VD-A8KB-10C	31771082-C094-4749-A9C7-80B67762F4D1	Blood Derived Normal	Illumina HiSeq	e1d788da-5660-4655-9711-9791583e80c7	Eye	66	992D0E43-D833-4A7E-834D-BD8FF0C486A9	0311A38D-86C7-446E-9342-1E3FE02B04B7	TCGA-VD-A8KB-10C-01D-A40E-26	HG19_Broad_variant	TCGA-VD-A8KB	TCGA-UVM	NA	s247	MD Anderson - RPPA Core Facility (Proteomics)	University of Liverpool	United Kingdom	NO	T3a	NX	Not available	Stage IIB	201425754	195440451	5985303	0.029714686
13722.58cfa832e4b0c9d6adf6d3d7	TCGA-V4-A9EJ-01A-11D-A40D_140725_SN590_0251_AC41YJACXX_s_7_rg.sorted	58cfa832e4b0c9d6adf6d3d7	TCGA-V4-A9EJ-01A-11D-A40D_140725_SN590_0251_AC41YJACXX_s_7_rg.sorted.filtered.	WGS	TCGA-V4-A9EJ-01A-11D-A40D_140725_SN590_0251_AC41YJACXX_s_7_rg.sorted	TCGA-V4-A9EJ-01A-11D-A40D_140725_SN590_0251_AC41YJACXX_s_7_rg.sorted.bam	36.7	NA	0.17	58cfa832e4b0c9d6adf6d3d7	TCGA-V4-A9EJ-01A-11D-A40D_140725_SN590_0251_AC41YJACXX_s_7_rg.sorted.bam	Alive	MALE	WHITE	NOT HISPANIC OR LATINO	Uveal Melanoma	Aligned reads	TCGA-V4-A9EJ-01A	D9CCBA9B-6BF0-44D9-8097-A97AB747F0BD	Primary Tumor	Illumina HiSeq	9a75e8fd-7cbd-4d0f-a91b-22e52e02c00d	Eye	38	6D2FBFD2-E1BF-483E-B0A0-A308F93871D4	42B46C86-61F4-4C2E-9EC3-0ED0113F3EC3	TCGA-V4-A9EJ-01A-11D-A40D-26	HG19_Broad_variant	TCGA-V4-A9EJ	TCGA-UVM	NA	s206	MD Anderson - Institute for Applied Cancer Science	Institut Curie	France	NO	T3a	N0	Not available	Stage IIB	167929608	162394692	5534916	0.032959739
13722.58cfa832e4b0c9d6adf6d598	TCGA-V3-A9ZY-10A-01D-A40E_140715_SN590_0250_BC3M6CACXX_s_3_rg.sorted	58cfa832e4b0c9d6adf6d598	TCGA-V3-A9ZY-10A-01D-A40E_140715_SN590_0250_BC3M6CACXX_s_3_rg.sorted.filtered.	WGS	TCGA-V3-A9ZY-10A-01D-A40E_140715_SN590_0250_BC3M6CACXX_s_3_rg.sorted	TCGA-V3-A9ZY-10A-01D-A40E_140715_SN590_0250_BC3M6CACXX_s_3_rg.sorted.bam	20.32	NA	0.14	58cfa832e4b0c9d6adf6d598	TCGA-V3-A9ZY-10A-01D-A40E_140715_SN590_0250_BC3M6CACXX_s_3_rg.sorted.bam	Alive	MALE	WHITE	NOT HISPANIC OR LATINO	Uveal Melanoma	Aligned reads	TCGA-V3-A9ZY-10A	2112A42A-9B85-475A-A31B-4CE7751CDEB9	Blood Derived Normal	Illumina HiSeq	655ee601-e167-428b-aff1-3d283d935e6f	Eye	54	85AB834C-34B5-4777-8EA7-6819A13B40BC	8416FCBC-F166-42C4-A25A-DEA20F77E6E7	TCGA-V3-A9ZY-10A-01D-A40E-26	HG19_Broad_variant	TCGA-V3-A9ZY	TCGA-UVM	NA	s186	MD Anderson - Institute for Applied Cancer Science	Cleveland Clinic Foundation	United States	NO	T3a	NX	Not available	Stage IIB	178556180	172315931	6240249	0.034948379
13722.58cfa832e4b0c9d6adf6d3b4	TCGA-RZ-AB0B-10A-01D-A40E_140715_SN590_0250_BC3M6CACXX_s_1_rg.sorted	58cfa832e4b0c9d6adf6d3b4	TCGA-RZ-AB0B-10A-01D-A40E_140715_SN590_0250_BC3M6CACXX_s_1_rg.sorted.filtered.	WGS	TCGA-RZ-AB0B-10A-01D-A40E_140715_SN590_0250_BC3M6CACXX_s_1_rg.sorted	TCGA-RZ-AB0B-10A-01D-A40E_140715_SN590_0250_BC3M6CACXX_s_1_rg.sorted.bam	44.08	NA	0.16	58cfa832e4b0c9d6adf6d3b4	TCGA-RZ-AB0B-10A-01D-A40E_140715_SN590_0250_BC3M6CACXX_s_1_rg.sorted.bam	Dead	FEMALE	WHITE	Not available	Uveal Melanoma	Aligned reads	TCGA-RZ-AB0B-10A	2BF47A88-DF0A-4102-AF2E-998C3D252B9C	Blood Derived Normal	Illumina HiSeq	1fc76325-1366-4861-a777-3e3353ccdfb1	Eye	47	383155F8-5C76-46C8-A989-BA166FBC3842	4CA8558D-9B6A-4FE0-915B-C4A9ABC927D5	TCGA-RZ-AB0B-10A-01D-A40E-26	HG19_Broad_variant	TCGA-RZ-AB0B	TCGA-UVM	149	s184	MD Anderson - Institute for Applied Cancer Science	Wills Eye Institute	United States	NO	T4b	Not available	Not available	Stage IV	157487972	152085750	5402222	0.034302442
13722.58cfa830e4b0c9d6adf6c204	TCGA-BG-A0M8-10A-01D-A101_120406_SN1120_0130_AD0UKGACXX_s_6_rg.sorted	58cfa830e4b0c9d6adf6c204	TCGA-BG-A0M8-10A-01D-A101_120406_SN1120_0130_AD0UKGACXX_s_6_rg.sorted.filtered.	WGS	TCGA-BG-A0M8-10A-01D-A101_120406_SN1120_0130_AD0UKGACXX_s_6_rg.sorted	TCGA-BG-A0M8-10A-01D-A101_120406_SN1120_0130_AD0UKGACXX_s_6_rg.sorted.bam	11.34	2	0.14	58cfa830e4b0c9d6adf6c204	TCGA-BG-A0M8-10A-01D-A101_120406_SN1120_0130_AD0UKGACXX_s_6_rg.sorted.bam	Alive	FEMALE	WHITE	NOT HISPANIC OR LATINO	Uterine Corpus Endometrial Carcinoma	Aligned reads	TCGA-BG-A0M8-10A	E055DB71-F3DA-43D3-A9B2-2F65DFB23D3E	Blood Derived Normal	Illumina HiSeq	59c03a66-dea6-47f6-a91b-d3d200938b26	Uterus	50	575EA3DD-0638-4CFE-9FC6-80D1C566D266	4B474E3A-F2D2-40E5-956C-316AD96A9840	TCGA-BG-A0M8-10A-01D-A101-02	HG19_Broad_variant	TCGA-BG-A0M8	TCGA-UCEC	NA	s4430	Harvard Medical School	University of Pittsburgh	None	NO	Not available	Not available	Endometrioid endometrial adenocarcinoma	Not available	203607746	188647922	14959824	0.073473747
13722.58cfa830e4b0c9d6adf6c292	TCGA-AY-4071-01A-01D-1109-02_IlluminaHiSeq-DNASeq_whole	58cfa830e4b0c9d6adf6c292	TCGA-AY-4071-01A-01D-1109-02_IlluminaHiSeq-DNASeq_whole.filtered.	WGS	TCGA-AY-4071-01A-01D-1109-02_IlluminaHiSeq-DNASeq_whole	TCGA-AY-4071-01A-01D-1109-02_IlluminaHiSeq-DNASeq_whole.bam	504.59	1.9	0.15	58cfa830e4b0c9d6adf6c292	TCGA-AY-4071-01A-01D-1109-02_IlluminaHiSeq-DNASeq_whole.bam	Dead	FEMALE	WHITE	NOT HISPANIC OR LATINO	Colon Adenocarcinoma	Aligned reads	TCGA-AY-4071-01A	315EF7F6-CA21-4D87-8F19-40BD455885EC	Primary Tumor	Illumina HiSeq	0335df8b-3dec-4304-95e5-47210ed06ba3	Colorectal	63	7D09112D-53F5-4B72-993A-337C55A0C902	8DE6361C-E9B5-45FF-A328-67B0DED836B9	TCGA-AY-4071-01A-01D-1109-02	HG18	TCGA-AY-4071	TCGA-COAD	29	s12887	Harvard Medical School	UNC	None	NO	T1	N0	Not available	Stage I	100718286	92048286	8670000	0.086081687
13722.58cfa830e4b0c9d6adf6bde2	TCGA-AG-A01N-01A-01D-A077_110406_SN177_0154_B818URABXX_s_3.rg.sorted	58cfa830e4b0c9d6adf6bde2	TCGA-AG-A01N-01A-01D-A077_110406_SN177_0154_B818URABXX_s_3.rg.sorted.filtered.	WGS	TCGA-AG-A01N-01A-01D-A077_110406_SN177_0154_B818URABXX_s_3.rg.sorted	TCGA-AG-A01N-01A-01D-A077_110406_SN177_0154_B818URABXX_s_3.rg.sorted.bam	237.59	1.78	0.15	58cfa830e4b0c9d6adf6bde2	TCGA-AG-A01N-01A-01D-A077_110406_SN177_0154_B818URABXX_s_3.rg.sorted.bam	Alive	FEMALE	Not available	Not available	Rectum Adenocarcinoma	Aligned reads	TCGA-AG-A01N-01A	1118490D-75AA-43CC-B2A2-C2AF61829FFC	Primary Tumor	Illumina HiSeq	1e5467f7-e974-4244-b9fb-2afff5ed40b4	Colorectal	68	0350E0DE-7B86-485A-A057-50E77D899ED9	49977602-A81B-4DDD-9354-8949BC3208CF	TCGA-AG-A01N-01A-01D-A077-02	HG18_Broad_variant	TCGA-AG-A01N	TCGA-READ	NA	s2007	Harvard Medical School	Indivumed	Germany	NO	T2	N0	Rectal Adenocarcinoma	Stage IV	136560504	125644580	10915924	0.079934708
13722.58cfa831e4b0c9d6adf6c46a	TCGA-CA-5256-01A-01D-1405-02_IlluminaHiSeq-DNASeq_whole	58cfa831e4b0c9d6adf6c46a	TCGA-CA-5256-01A-01D-1405-02_IlluminaHiSeq-DNASeq_whole.filtered.	WGS	TCGA-CA-5256-01A-01D-1405-02_IlluminaHiSeq-DNASeq_whole	TCGA-CA-5256-01A-01D-1405-02_IlluminaHiSeq-DNASeq_whole.bam	806.02	1.9	0.13	58cfa831e4b0c9d6adf6c46a	TCGA-CA-5256-01A-01D-1405-02_IlluminaHiSeq-DNASeq_whole.bam	Alive	FEMALE	ASIAN	Not available	Colon Adenocarcinoma	Aligned reads	TCGA-CA-5256-01A	17633A60-E12B-4A7C-BD8A-C16341DDC606	Primary Tumor	Illumina HiSeq	21c81645-36f0-4e4a-8f23-b589998bcb76	Colorectal	54	D4D5DEB6-6CFB-4E25-9824-8F7DC8D5B451	A8F8AAD6-F8C5-4133-A651-454C047A19D0	TCGA-CA-5256-01A-01D-1405-02	HG18	TCGA-CA-5256	TCGA-COAD	NA	s13544	Harvard Medical School	ILSbio	None	NO	T3	N0	Colon Adenocarcinoma	Stage IIA	196408988	178716727	17692261	0.090078673
13722.58cfa830e4b0c9d6adf6bc3c	TCGA-AG-A01Y-11A-11D-A079-02_IlluminaHiSeq-DNASeq_whole	58cfa830e4b0c9d6adf6bc3c	TCGA-AG-A01Y-11A-11D-A079-02_IlluminaHiSeq-DNASeq_whole.filtered.	WGS	TCGA-AG-A01Y-11A-11D-A079-02_IlluminaHiSeq-DNASeq_whole	TCGA-AG-A01Y-11A-11D-A079-02_IlluminaHiSeq-DNASeq_whole.bam	78.77	2.06	0.14	58cfa830e4b0c9d6adf6bc3c	TCGA-AG-A01Y-11A-11D-A079-02_IlluminaHiSeq-DNASeq_whole.bam	Alive	FEMALE	Not available	Not available	Rectum Adenocarcinoma	Aligned reads	TCGA-AG-A01Y-11A	A91F7A8C-E0FE-403A-9EF0-F7679B2761CC	Solid Tissue Normal	Illumina HiSeq	10fb3294-ad7e-403d-a856-0932f5e15052	Colorectal	49	9E602612-9215-46E5-8058-6FA8FCE6B739	B70F17F6-457E-4FF0-8E50-2A1573BC5EB9	TCGA-AG-A01Y-11A-11D-A079-02	HG18	TCGA-AG-A01Y	TCGA-READ	NA	s2008	Harvard Medical School	Indivumed	Germany	NO	T3	N0	Rectal Adenocarcinoma	Stage II	178453808	161819055	16634753	0.093216016
13722.58cfa830e4b0c9d6adf6bdf5	TCGA-AG-A01W-01A-21D-A079-02_IlluminaHiSeq-DNASeq_whole	58cfa830e4b0c9d6adf6bdf5	TCGA-AG-A01W-01A-21D-A079-02_IlluminaHiSeq-DNASeq_whole.filtered.	WGS	TCGA-AG-A01W-01A-21D-A079-02_IlluminaHiSeq-DNASeq_whole	TCGA-AG-A01W-01A-21D-A079-02_IlluminaHiSeq-DNASeq_whole.bam	140.75	2	0.15	58cfa830e4b0c9d6adf6bdf5	TCGA-AG-A01W-01A-21D-A079-02_IlluminaHiSeq-DNASeq_whole.bam	Alive	FEMALE	Not available	Not available	Rectum Adenocarcinoma	Aligned reads	TCGA-AG-A01W-01A	74543FA4-CE73-46E4-9C59-224E8242B4A2	Primary Tumor	Illumina HiSeq	66ffc729-68c6-4bd6-b4d2-e68e3989e252	Colorectal	67	C481ABBB-21EB-4393-AB8D-C27E3DA1B8F7	BC3C3340-5E36-4754-AF22-F08EF550BD07	TCGA-AG-A01W-01A-21D-A079-02	HG18	TCGA-AG-A01W	TCGA-READ	NA	s2171	Harvard Medical School	Indivumed	Germany	NO	T3	N0	Rectal Adenocarcinoma	Stage II	146368162	133165825	13202337	0.090199513
13722.58cfa830e4b0c9d6adf6c070	TCGA-AY-4070-01A-01D-1109-02_IlluminaHiSeq-DNASeq_whole	58cfa830e4b0c9d6adf6c070	TCGA-AY-4070-01A-01D-1109-02_IlluminaHiSeq-DNASeq_whole.filtered.	WGS	TCGA-AY-4070-01A-01D-1109-02_IlluminaHiSeq-DNASeq_whole	TCGA-AY-4070-01A-01D-1109-02_IlluminaHiSeq-DNASeq_whole.bam	458.59	1.9	0.13	58cfa830e4b0c9d6adf6c070	TCGA-AY-4070-01A-01D-1109-02_IlluminaHiSeq-DNASeq_whole.bam	Dead	FEMALE	BLACK OR AFRICAN AMERICAN	NOT HISPANIC OR LATINO	Colon Adenocarcinoma	Aligned reads	TCGA-AY-4070-01A	6BAF61B6-AE5B-42F0-ADC9-0D26FDA231F7	Primary Tumor	Illumina HiSeq	c0679a4e-afc6-4b64-80a5-35bf5e446cb1	Colorectal	50	C35CB7B2-7A85-4320-89AC-3A395EF8C1BE	B9EFEB1A-FA1D-4917-8FC5-149ECAF26989	TCGA-AY-4070-01A-01D-1109-02	HG18	TCGA-AY-4070	TCGA-COAD	496	s13388	Harvard Medical School	UNC	None	NO	T3	N2	Colon Adenocarcinoma	Stage IIIC	87290906	78399013	8891893	0.101865056
13722.58cfa830e4b0c9d6adf6bf46	TCGA-BR-4188-11A-01D-1128_120805_SN1222_0143_BD172BACXX_s_5_rg.sorted	58cfa830e4b0c9d6adf6bf46	TCGA-BR-4188-11A-01D-1128_120805_SN1222_0143_BD172BACXX_s_5_rg.sorted.filtered.	WGS	TCGA-BR-4188-11A-01D-1128_120805_SN1222_0143_BD172BACXX_s_5_rg.sorted	NA	NA	NA	NA	58cfa830e4b0c9d6adf6bf46	TCGA-BR-4188-11A-01D-1128_120805_SN1222_0143_BD172BACXX_s_5_rg.sorted.bam	Alive	FEMALE	WHITE	NOT HISPANIC OR LATINO	Stomach Adenocarcinoma	Aligned reads	TCGA-BR-4188-11A	151257D7-BA5B-49A0-94F5-50E28F9F46F1	Solid Tissue Normal	Illumina HiSeq	732653b3-3515-43cf-b1c1-13a96336330f	Stomach	53	0E93D83A-60E7-4F50-8943-8FF42F508009	0702091B-3A66-48BB-AC91-1F4259151191	TCGA-BR-4188-11A-01D-1128-02	HG19_Broad_variant	TCGA-BR-4188	TCGA-STAD	NA	NA	NA	NA	NA	NA	NA	NA	NA	NA	172399650	167113040	5286610	0.030664853
13722.58cfa830e4b0c9d6adf6bffa	TCGA-AG-3878-01A-02D-1167-02_IlluminaHiSeq-DNASeq_whole	58cfa830e4b0c9d6adf6bffa	TCGA-AG-3878-01A-02D-1167-02_IlluminaHiSeq-DNASeq_whole.filtered.	WGS	TCGA-AG-3878-01A-02D-1167-02_IlluminaHiSeq-DNASeq_whole	TCGA-AG-3878-01A-02D-1167-02_IlluminaHiSeq-DNASeq_whole.bam	360.61	1.9	0.15	58cfa830e4b0c9d6adf6bffa	TCGA-AG-3878-01A-02D-1167-02_IlluminaHiSeq-DNASeq_whole.bam	Alive	MALE	Not available	Not available	Rectum Adenocarcinoma	Aligned reads	TCGA-AG-3878-01A	FDEEFF8E-1328-42A4-ACA0-A03B97421F1E	Primary Tumor	Illumina HiSeq	df3192f9-1041-4ef9-80aa-2f3e263fa968	Colorectal	64	D2F28259-87A7-4BD8-84BC-832E551C1ACE	8F233F73-550A-4708-9C2C-BEA9347969F7	TCGA-AG-3878-01A-02D-1167-02	HG18	TCGA-AG-3878	TCGA-READ	NA	s2127	Harvard Medical School	Indivumed	Germany	NO	T2	N0	Rectal Adenocarcinoma	Stage I	194035442	153974378	40061064	0.206462611
13722.58cfa830e4b0c9d6adf6bea4	TCGA-AG-3898-01A-01D-1115-02_IlluminaHiSeq-DNASeq_whole	58cfa830e4b0c9d6adf6bea4	TCGA-AG-3898-01A-01D-1115-02_IlluminaHiSeq-DNASeq_whole.filtered.	WGS	TCGA-AG-3898-01A-01D-1115-02_IlluminaHiSeq-DNASeq_whole	TCGA-AG-3898-01A-01D-1115-02_IlluminaHiSeq-DNASeq_whole.bam	722.89	1.9	0.15	58cfa830e4b0c9d6adf6bea4	TCGA-AG-3898-01A-01D-1115-02_IlluminaHiSeq-DNASeq_whole.bam	Alive	MALE	Not available	Not available	Rectum Adenocarcinoma	Aligned reads	TCGA-AG-3898-01A	5A7D19F9-6BE2-45AC-9FFC-11E28594EEEE	Primary Tumor	Illumina HiSeq	846bcf47-2650-4479-be12-96589e587f3a	Colorectal	61	C782D6BF-AA57-4184-8276-E08D6B64E6B2	AA49029D-0F51-4836-BD7B-74CC0C2F9576	TCGA-AG-3898-01A-01D-1115-02	HG18	TCGA-AG-3898	TCGA-READ	NA	s2314	Harvard Medical School	Indivumed	Germany	NO	T3	N0	Rectal Adenocarcinoma	Stage IIA	97864362	89670784	8193578	0.083723818
13722.58cfa830e4b0c9d6adf6beac	TCGA-AG-3898-10A-01D-1115-02_IlluminaHiSeq-DNASeq_whole	58cfa830e4b0c9d6adf6beac	TCGA-AG-3898-10A-01D-1115-02_IlluminaHiSeq-DNASeq_whole.filtered.	WGS	TCGA-AG-3898-10A-01D-1115-02_IlluminaHiSeq-DNASeq_whole	TCGA-AG-3898-10A-01D-1115-02_IlluminaHiSeq-DNASeq_whole.bam	24.59	1.9	0.15	58cfa830e4b0c9d6adf6beac	TCGA-AG-3898-10A-01D-1115-02_IlluminaHiSeq-DNASeq_whole.bam	Alive	MALE	Not available	Not available	Rectum Adenocarcinoma	Aligned reads	TCGA-AG-3898-10A	5A7D19F9-6BE2-45AC-9FFC-11E28594EEEE	Blood Derived Normal	Illumina HiSeq	bb8d9cc7-db6f-4290-b00e-c26297f8be6c	Colorectal	61	4328ABB7-6E1F-4DA9-A6A4-2F8FA32B4C30	B12A19E2-25CF-414F-BA42-396566C2A486	TCGA-AG-3898-10A-01D-1115-02	HG18	TCGA-AG-3898	TCGA-READ	NA	s1997	Harvard Medical School	Indivumed	Germany	NO	T3	N0	Rectal Adenocarcinoma	Stage IIA	90122736	82736612	7386124	0.081956278
13722.58cfa830e4b0c9d6adf6be18	TCGA-AZ-4615-01A-01D-1405-02_IlluminaHiSeq-DNASeq_whole	58cfa830e4b0c9d6adf6be18	TCGA-AZ-4615-01A-01D-1405-02_IlluminaHiSeq-DNASeq_whole.filtered.	WGS	TCGA-AZ-4615-01A-01D-1405-02_IlluminaHiSeq-DNASeq_whole	TCGA-AZ-4615-01A-01D-1405-02_IlluminaHiSeq-DNASeq_whole.bam	361.02	1.9	0.15	58cfa830e4b0c9d6adf6be18	TCGA-AZ-4615-01A-01D-1405-02_IlluminaHiSeq-DNASeq_whole.bam	Alive	MALE	WHITE	NOT HISPANIC OR LATINO	Colon Adenocarcinoma	Aligned reads	TCGA-AZ-4615-01A	BF69A4CE-EC7E-4752-A86D-DCC80E3C9A57	Primary Tumor	Illumina HiSeq	82dc215a-4234-4f8b-a4c0-50c8103dda6e	Colorectal	84	89811300-8202-4A82-8353-5B2B2B2ECFD4	90D11094-F492-4B05-81AB-E637AEC8F953	TCGA-AZ-4615-01A-01D-1405-02	HG18	TCGA-AZ-4615	TCGA-COAD	NA	s13216	Harvard Medical School	University of Pittsburgh	None	NO	T3	N1	Colon Adenocarcinoma	Stage IIIB	107812932	96743647	11069285	0.102671218
13722.58cfa830e4b0c9d6adf6bcc4	TCGA-AZ-4313-01A-01D-1405-02_IlluminaHiSeq-DNASeq_whole	58cfa830e4b0c9d6adf6bcc4	TCGA-AZ-4313-01A-01D-1405-02_IlluminaHiSeq-DNASeq_whole.filtered.	WGS	TCGA-AZ-4313-01A-01D-1405-02_IlluminaHiSeq-DNASeq_whole	TCGA-AZ-4313-01A-01D-1405-02_IlluminaHiSeq-DNASeq_whole.bam	397.02	1.9	0.15	58cfa830e4b0c9d6adf6bcc4	TCGA-AZ-4313-01A-01D-1405-02_IlluminaHiSeq-DNASeq_whole.bam	Alive	FEMALE	WHITE	NOT HISPANIC OR LATINO	Colon Adenocarcinoma	Aligned reads	TCGA-AZ-4313-01A	1FD75C4D-E74C-410C-A150-814722C6C1CC	Primary Tumor	Illumina HiSeq	b8e9093c-1570-45c6-8278-f686c276ee91	Colorectal	51	475F161C-2F7F-43A2-B187-DE6038752F39	F64D4985-D460-435C-8EC0-477D313A895A	TCGA-AZ-4313-01A-01D-1405-02	HG18	TCGA-AZ-4313	TCGA-COAD	NA	s13212	Harvard Medical School	University of Pittsburgh	None	NO	T1	N0	Colon Adenocarcinoma	Stage I	114584030	102824352	11759678	0.102629293
13722.58cfa830e4b0c9d6adf6c1f3	TCGA-BG-A0LX-10A-01D-A043_120214_SN590_0138_AC0E8HACXX_s_8_rg.sorted	58cfa830e4b0c9d6adf6c1f3	TCGA-BG-A0LX-10A-01D-A043_120214_SN590_0138_AC0E8HACXX_s_8_rg.sorted.filtered.	WGS	TCGA-BG-A0LX-10A-01D-A043_120214_SN590_0138_AC0E8HACXX_s_8_rg.sorted	TCGA-BG-A0LX-10A-01D-A043_120214_SN590_0138_AC0E8HACXX_s_8_rg.sorted.bam	21.13	2	0.15	58cfa830e4b0c9d6adf6c1f3	TCGA-BG-A0LX-10A-01D-A043_120214_SN590_0138_AC0E8HACXX_s_8_rg.sorted.bam	Alive	FEMALE	WHITE	NOT HISPANIC OR LATINO	Uterine Corpus Endometrial Carcinoma	Aligned reads	TCGA-BG-A0LX-10A	AC1D3946-FE6C-4BD8-B02C-638799CB0F67	Blood Derived Normal	Illumina HiSeq	35dff020-7f96-4a7b-bb1e-57225beb9c83	Uterus	57	BB935FAB-8B12-4FDC-8A49-A03FD67CC014	6BD21A7A-30FC-4BD0-8ED7-F4ABE21ECBA8	TCGA-BG-A0LX-10A-01D-A043-02	HG19_Broad_variant	TCGA-BG-A0LX	TCGA-UCEC	NA	s5213	Harvard Medical School	University of Pittsburgh	None	NO	Not available	Not available	Endometrioid endometrial adenocarcinoma	Not available	140543062	96000423	44542639	0.316932322
13722.58cfa830e4b0c9d6adf6c05a	TCGA-AZ-4313-10A-01D-1405-02_IlluminaHiSeq-DNASeq_whole	58cfa830e4b0c9d6adf6c05a	TCGA-AZ-4313-10A-01D-1405-02_IlluminaHiSeq-DNASeq_whole.filtered.	WGS	TCGA-AZ-4313-10A-01D-1405-02_IlluminaHiSeq-DNASeq_whole	TCGA-AZ-4313-10A-01D-1405-02_IlluminaHiSeq-DNASeq_whole.bam	91.72	1.9	0.15	58cfa830e4b0c9d6adf6c05a	TCGA-AZ-4313-10A-01D-1405-02_IlluminaHiSeq-DNASeq_whole.bam	Alive	FEMALE	WHITE	NOT HISPANIC OR LATINO	Colon Adenocarcinoma	Aligned reads	TCGA-AZ-4313-10A	1FD75C4D-E74C-410C-A150-814722C6C1CC	Blood Derived Normal	Illumina HiSeq	4ffaabe7-0883-46bc-82c8-dc80170cd61a	Colorectal	51	0C7A7506-169C-471D-8148-F81D48BA20A7	260C8250-6170-4932-9AD1-6DFFFD711ED0	TCGA-AZ-4313-10A-01D-1405-02	HG18	TCGA-AZ-4313	TCGA-COAD	NA	s13539	Harvard Medical School	University of Pittsburgh	None	NO	T1	N0	Colon Adenocarcinoma	Stage I	116189654	103861248	12328406	0.106105884
13722.58cfa830e4b0c9d6adf6bca6	TCGA-AZ-4315-01A-01D-1405-02_IlluminaHiSeq-DNASeq_whole	58cfa830e4b0c9d6adf6bca6	TCGA-AZ-4315-01A-01D-1405-02_IlluminaHiSeq-DNASeq_whole.filtered.	WGS	TCGA-AZ-4315-01A-01D-1405-02_IlluminaHiSeq-DNASeq_whole	TCGA-AZ-4315-01A-01D-1405-02_IlluminaHiSeq-DNASeq_whole.bam	524.02	1.9	0.15	58cfa830e4b0c9d6adf6bca6	TCGA-AZ-4315-01A-01D-1405-02_IlluminaHiSeq-DNASeq_whole.bam	Alive	MALE	WHITE	NOT HISPANIC OR LATINO	Colon Adenocarcinoma	Aligned reads	TCGA-AZ-4315-01A	DE287A25-981D-49F8-81AF-FE0300E4CD31	Primary Tumor	Illumina HiSeq	8b6a06d6-c15c-4491-996c-2a012440f8a2	Colorectal	61	BA9E5603-BB1D-4AA8-93E4-40043164F143	FBEA9F07-A969-4396-8A17-A269BF1F8A2A	TCGA-AZ-4315-01A-01D-1405-02	HG18	TCGA-AZ-4315	TCGA-COAD	NA	s13389	Harvard Medical School	University of Pittsburgh	None	NO	T3	N0	Colon Adenocarcinoma	Stage IIA	155616812	137242783	18374029	0.118072262
13722.58cfa830e4b0c9d6adf6bcb0	TCGA-AZ-4614-10A-01D-1405-02_IlluminaHiSeq-DNASeq_whole	58cfa830e4b0c9d6adf6bcb0	TCGA-AZ-4614-10A-01D-1405-02_IlluminaHiSeq-DNASeq_whole.filtered.	WGS	TCGA-AZ-4614-10A-01D-1405-02_IlluminaHiSeq-DNASeq_whole	TCGA-AZ-4614-10A-01D-1405-02_IlluminaHiSeq-DNASeq_whole.bam	494.72	1.9	0.14	58cfa830e4b0c9d6adf6bcb0	TCGA-AZ-4614-10A-01D-1405-02_IlluminaHiSeq-DNASeq_whole.bam	Dead	FEMALE	WHITE	NOT HISPANIC OR LATINO	Colon Adenocarcinoma	Aligned reads	TCGA-AZ-4614-10A	3334201D-A3C0-45EC-A9ED-CF48CC8C38E8	Blood Derived Normal	Illumina HiSeq	d265532f-fb66-4ede-9987-db7efa4fb8bb	Colorectal	71	202EF751-89B7-4F0A-B67A-75E08342335D	44D70E0C-69C3-405A-946D-5A48D45D5429	TCGA-AZ-4614-10A-01D-1405-02	HG18	TCGA-AZ-4614	TCGA-COAD	172	s13213	Harvard Medical School	University of Pittsburgh	None	NO	T4a	N1	Colon Adenocarcinoma	Stage IVA	167532214	147443442	20088772	0.119909906
13722.58cfa830e4b0c9d6adf6bbda	TCGA-AG-4005-10A-01D-1115_101122_SN177_0123_B20APUABXX_s_4_rg.sorted	58cfa830e4b0c9d6adf6bbda	TCGA-AG-4005-10A-01D-1115_101122_SN177_0123_B20APUABXX_s_4_rg.sorted.filtered.	WGS	TCGA-AG-4005-10A-01D-1115_101122_SN177_0123_B20APUABXX_s_4_rg.sorted	TCGA-AG-4005-10A-01D-1115_101122_SN177_0123_B20APUABXX_s_4_rg.sorted.bam	44.59	1.9	0.13	58cfa830e4b0c9d6adf6bbda	TCGA-AG-4005-10A-01D-1115_101122_SN177_0123_B20APUABXX_s_4_rg.sorted.bam	Alive	MALE	Not available	Not available	Rectum Adenocarcinoma	Aligned reads	TCGA-AG-4005-10A	866DE12B-E4DF-4F19-B62E-E3FD85D4EC08	Blood Derived Normal	Illumina HiSeq	bdef1f23-55e4-48bd-ad1b-4463e64ebaea	Colorectal	64	0A308492-A312-4FE2-9C7A-BFA189C009A4	703F6CA3-4393-4199-86EE-B3FBFE1FD121	TCGA-AG-4005-10A-01D-1115-02	HG18_Broad_variant	TCGA-AG-4005	TCGA-READ	NA	s1996	Harvard Medical School	Indivumed	Germany	NO	T3	N2	Rectal Adenocarcinoma	Stage IV	160321882	145532583	14789299	0.092247539
13722.58cfa830e4b0c9d6adf6bea6	TCGA-AZ-4615-10A-01D-1405-02_IlluminaHiSeq-DNASeq_whole	58cfa830e4b0c9d6adf6bea6	TCGA-AZ-4615-10A-01D-1405-02_IlluminaHiSeq-DNASeq_whole.filtered.	WGS	TCGA-AZ-4615-10A-01D-1405-02_IlluminaHiSeq-DNASeq_whole	TCGA-AZ-4615-10A-01D-1405-02_IlluminaHiSeq-DNASeq_whole.bam	170.72	1.9	0.14	58cfa830e4b0c9d6adf6bea6	TCGA-AZ-4615-10A-01D-1405-02_IlluminaHiSeq-DNASeq_whole.bam	Alive	MALE	WHITE	NOT HISPANIC OR LATINO	Colon Adenocarcinoma	Aligned reads	TCGA-AZ-4615-10A	BF69A4CE-EC7E-4752-A86D-DCC80E3C9A57	Blood Derived Normal	Illumina HiSeq	90608783-775c-48d4-a0e7-3b07c961c2e6	Colorectal	84	ADA35D85-5095-452A-B796-8684F1688500	7FE7E146-7FD2-4C9E-A64B-644543E97DE3	TCGA-AZ-4615-10A-01D-1405-02	HG18	TCGA-AZ-4615	TCGA-COAD	NA	s13035	Harvard Medical School	University of Pittsburgh	None	NO	T3	N1	Colon Adenocarcinoma	Stage IIIB	135269382	118908052	16361330	0.120953683
13722.58cfa830e4b0c9d6adf6bcae	TCGA-AZ-4614-01A-01D-1405-02_IlluminaHiSeq-DNASeq_whole	58cfa830e4b0c9d6adf6bcae	TCGA-AZ-4614-01A-01D-1405-02_IlluminaHiSeq-DNASeq_whole.filtered.	WGS	TCGA-AZ-4614-01A-01D-1405-02_IlluminaHiSeq-DNASeq_whole	TCGA-AZ-4614-01A-01D-1405-02_IlluminaHiSeq-DNASeq_whole.bam	449.02	1.9	0.16	58cfa830e4b0c9d6adf6bcae	TCGA-AZ-4614-01A-01D-1405-02_IlluminaHiSeq-DNASeq_whole.bam	Dead	FEMALE	WHITE	NOT HISPANIC OR LATINO	Colon Adenocarcinoma	Aligned reads	TCGA-AZ-4614-01A	3334201D-A3C0-45EC-A9ED-CF48CC8C38E8	Primary Tumor	Illumina HiSeq	50679ea1-6443-43b4-ab23-0f7542f4cb98	Colorectal	71	0C4DAF52-CC9F-4099-8825-33C484CED5B1	29DA0D99-6FD9-4CC0-84BE-E1670FC253E7	TCGA-AZ-4614-01A-01D-1405-02	HG18	TCGA-AZ-4614	TCGA-COAD	172	s12888	Harvard Medical School	University of Pittsburgh	None	NO	T4a	N1	Colon Adenocarcinoma	Stage IVA	60872080	49208220	11663860	0.191612641
13722.58cfa830e4b0c9d6adf6c1bc	TCGA-AG-A01L-01A-01D-A077_110406_SN177_0154_B818URABXX_s_1_rg.sorted	58cfa830e4b0c9d6adf6c1bc	TCGA-AG-A01L-01A-01D-A077_110406_SN177_0154_B818URABXX_s_1_rg.sorted.filtered.	WGS	TCGA-AG-A01L-01A-01D-A077_110406_SN177_0154_B818URABXX_s_1_rg.sorted	TCGA-AG-A01L-01A-01D-A077_110406_SN177_0154_B818URABXX_s_1_rg.sorted.bam	251.75	1.72	0.15	58cfa830e4b0c9d6adf6c1bc	TCGA-AG-A01L-01A-01D-A077_110406_SN177_0154_B818URABXX_s_1_rg.sorted.bam	Alive	MALE	Not available	Not available	Rectum Adenocarcinoma	Aligned reads	TCGA-AG-A01L-01A	848A5838-8A06-45A9-A3D6-E4ED47B824AB	Primary Tumor	Illumina HiSeq	f1b7cb66-3e14-4411-b17a-0ad856d8c686	Colorectal	58	B034C90B-D0BD-466A-88BA-B61EFD36C6E4	337F94D6-ECFB-4653-A63C-49F0D1893BF0	TCGA-AG-A01L-01A-01D-A077-02	HG18_Broad_variant	TCGA-AG-A01L	TCGA-READ	NA	s2002	Harvard Medical School	Indivumed	Germany	NO	T3	N1	Rectal Adenocarcinoma	Stage IIIB	143250218	132080094	11170124	0.077976314
13722.58cfa830e4b0c9d6adf6bf42	TCGA-AY-4071-10A-01D-1109-02_IlluminaHiSeq-DNASeq_whole	58cfa830e4b0c9d6adf6bf42	TCGA-AY-4071-10A-01D-1109-02_IlluminaHiSeq-DNASeq_whole.filtered.	WGS	TCGA-AY-4071-10A-01D-1109-02_IlluminaHiSeq-DNASeq_whole	TCGA-AY-4071-10A-01D-1109-02_IlluminaHiSeq-DNASeq_whole.bam	79.29	1.9	0.14	58cfa830e4b0c9d6adf6bf42	TCGA-AY-4071-10A-01D-1109-02_IlluminaHiSeq-DNASeq_whole.bam	Dead	FEMALE	WHITE	NOT HISPANIC OR LATINO	Colon Adenocarcinoma	Aligned reads	TCGA-AY-4071-10A	315EF7F6-CA21-4D87-8F19-40BD455885EC	Blood Derived Normal	Illumina HiSeq	31d451c9-cf15-4db5-beb0-ed60aa728435	Colorectal	63	FADCFBCB-EB8C-464A-ABDE-C349EFDC2583	B208E815-84DF-439C-8187-CC8994DB7FBF	TCGA-AY-4071-10A-01D-1109-02	HG18	TCGA-AY-4071	TCGA-COAD	29	s13210	Harvard Medical School	UNC	None	NO	T1	N0	Not available	Stage I	91879760	83645724	8234036	0.089617518
13722.58cfa830e4b0c9d6adf6bf36	TCGA-AY-4070-10A-01D-1109-02_IlluminaHiSeq-DNASeq_whole	58cfa830e4b0c9d6adf6bf36	TCGA-AY-4070-10A-01D-1109-02_IlluminaHiSeq-DNASeq_whole.filtered.	WGS	TCGA-AY-4070-10A-01D-1109-02_IlluminaHiSeq-DNASeq_whole	TCGA-AY-4070-10A-01D-1109-02_IlluminaHiSeq-DNASeq_whole.bam	18.29	1.9	0.16	58cfa830e4b0c9d6adf6bf36	TCGA-AY-4070-10A-01D-1109-02_IlluminaHiSeq-DNASeq_whole.bam	Dead	FEMALE	BLACK OR AFRICAN AMERICAN	NOT HISPANIC OR LATINO	Colon Adenocarcinoma	Aligned reads	TCGA-AY-4070-10A	6BAF61B6-AE5B-42F0-ADC9-0D26FDA231F7	Blood Derived Normal	Illumina HiSeq	b2605015-9592-44b0-b1e7-23aa852eff26	Colorectal	50	0D65E88C-0275-4A7D-A116-470897A07F13	46D73EBC-5D30-4452-9EE2-CD16E22B4140	TCGA-AY-4070-10A-01D-1109-02	HG18	TCGA-AY-4070	TCGA-COAD	496	s13844	Harvard Medical School	UNC	None	NO	T3	N2	Colon Adenocarcinoma	Stage IIIC	90947160	82192544	8754616	0.096260466
13722.58cfa830e4b0c9d6adf6bed1	TCGA-AP-A0LT-10A-01D-A043_120327_SN590_0149_AD0U12ACXX_s_2_rg.sorted	58cfa830e4b0c9d6adf6bed1	TCGA-AP-A0LT-10A-01D-A043_120327_SN590_0149_AD0U12ACXX_s_2_rg.sorted.filtered.	WGS	TCGA-AP-A0LT-10A-01D-A043_120327_SN590_0149_AD0U12ACXX_s_2_rg.sorted	TCGA-AP-A0LT-10A-01D-A043_120327_SN590_0149_AD0U12ACXX_s_2_rg.sorted.bam	31.35	1.97	0.15	58cfa830e4b0c9d6adf6bed1	TCGA-AP-A0LT-10A-01D-A043_120327_SN590_0149_AD0U12ACXX_s_2_rg.sorted.bam	Alive	FEMALE	WHITE	Not available	Uterine Corpus Endometrial Carcinoma	Aligned reads	TCGA-AP-A0LT-10A	43714E9A-E9C4-4206-AF92-1D00D2A8AE35	Blood Derived Normal	Illumina HiSeq	9984e9fd-d5fa-4d3d-928b-43d15de26280	Uterus	57	52D5B5E2-55AA-4622-B266-0DC88D470B5C	C8CC7D82-73D0-4640-938E-773CDE42FF4E	TCGA-AP-A0LT-10A-01D-A043-02	HG19_Broad_variant	TCGA-AP-A0LT	TCGA-UCEC	NA	s4997	Harvard Medical School	MSKCC	None	NO	Not available	Not available	Endometrioid endometrial adenocarcinoma	Not available	206968082	192447933	14520149	0.070156465
13722.58cfa831e4b0c9d6adf6c3ae	TCGA-B6-A0X4-10A-01D-A106_130719_SN1120_0270_AC2CVRACXX_s_8_rg.sorted	58cfa831e4b0c9d6adf6c3ae	TCGA-B6-A0X4-10A-01D-A106_130719_SN1120_0270_AC2CVRACXX_s_8_rg.sorted.filtered.	WGS	TCGA-B6-A0X4-10A-01D-A106_130719_SN1120_0270_AC2CVRACXX_s_8_rg.sorted	TCGA-B6-A0X4-10A-01D-A106_130719_SN1120_0270_AC2CVRACXX_s_8_rg.sorted.bam	56.99	1.97	0.14	58cfa831e4b0c9d6adf6c3ae	TCGA-B6-A0X4-10A-01D-A106_130719_SN1120_0270_AC2CVRACXX_s_8_rg.sorted.bam	Dead	FEMALE	WHITE	NOT HISPANIC OR LATINO	Breast Invasive Carcinoma	Aligned reads	TCGA-B6-A0X4-10A	4E42FDC5-2A8B-49E9-87EF-6DB7A6692D08	Blood Derived Normal	Illumina HiSeq	b1fb31e5-69fe-4970-b9ab-98311778aa34	Breast	62	C437468C-9912-4AFB-99E6-1C9C7B566857	AB0347C3-AE35-4484-88A5-E545B27F5691	TCGA-B6-A0X4-10A-01D-A106-02	HG19_Broad_variant	TCGA-B6-A0X4	TCGA-BRCA	860	s6123	Harvard Medical School	Duke	United States	NO	T2	N1b	Infiltrating Ductal Carcinoma	Stage IIB	197431744	191936824	5494920	0.027831998
13722.58cfa831e4b0c9d6adf6c42c	TCGA-BT-A2LD-01A-12D-A210_120914_SN590_0180_BC19KDACXX_s_5_rg.sorted	58cfa831e4b0c9d6adf6c42c	TCGA-BT-A2LD-01A-12D-A210_120914_SN590_0180_BC19KDACXX_s_5_rg.sorted.filtered.	WGS	TCGA-BT-A2LD-01A-12D-A210_120914_SN590_0180_BC19KDACXX_s_5_rg.sorted	TCGA-BT-A2LD-01A-12D-A210_120914_SN590_0180_BC19KDACXX_s_5_rg.sorted.bam	16.84	NA	0.18	58cfa831e4b0c9d6adf6c42c	TCGA-BT-A2LD-01A-12D-A210_120914_SN590_0180_BC19KDACXX_s_5_rg.sorted.bam	Alive	FEMALE	WHITE	NOT HISPANIC OR LATINO	Bladder Urothelial Carcinoma	Aligned reads	TCGA-BT-A2LD-01A	9DD97821-7AFD-4982-8B1D-F14F845B79F7	Primary Tumor	Illumina HiSeq	205bfe9f-2bc9-4236-930c-a862874ad8e0	Bladder	78	AEB379D5-B157-4BCE-82C5-0CD0077DB01F	BF6A16B2-9DC9-4E9A-A810-2EBA7E9B56A1	TCGA-BT-A2LD-01A-12D-A210-26	HG19_Broad_variant	TCGA-BT-A2LD	TCGA-BLCA	NA	s3089	MD Anderson - Institute for Applied Cancer Science	University of Pittsburgh	United States	NO	T3a	N1	Muscle invasive urothelial carcinoma (pT2 or above)	Stage IV	141200444	137144996	4055448	0.028721213
13722.58cfa830e4b0c9d6adf6c02a	TCGA-AX-A0IW-01A-11D-A043_120327_SN590_0149_AD0U12ACXX_s_3_rg.sorted	58cfa830e4b0c9d6adf6c02a	TCGA-AX-A0IW-01A-11D-A043_120327_SN590_0149_AD0U12ACXX_s_3_rg.sorted.filtered.	WGS	TCGA-AX-A0IW-01A-11D-A043_120327_SN590_0149_AD0U12ACXX_s_3_rg.sorted	TCGA-AX-A0IW-01A-11D-A043_120327_SN590_0149_AD0U12ACXX_s_3_rg.sorted.bam	112.67	1.79	0.14	58cfa830e4b0c9d6adf6c02a	TCGA-AX-A0IW-01A-11D-A043_120327_SN590_0149_AD0U12ACXX_s_3_rg.sorted.bam	Alive	FEMALE	WHITE	NOT HISPANIC OR LATINO	Uterine Corpus Endometrial Carcinoma	Aligned reads	TCGA-AX-A0IW-01A	DB21FCCF-40CB-4235-A34D-336A03B8C8F4	Primary Tumor	Illumina HiSeq	26dfa889-ba7c-4cc0-8adc-59d5eb4e4026	Uterus	67	874A1C5C-229B-4BCE-B612-55EFF238D533	CFB35E8C-470B-4F9E-B7C1-63FCAA162F3C	TCGA-AX-A0IW-01A-11D-A043-02	HG19_Broad_variant	TCGA-AX-A0IW	TCGA-UCEC	NA	s4422	Harvard Medical School	Gynecologic Oncology Group	None	NO	Not available	Not available	Serous endometrial adenocarcinoma	Not available	171276828	164079796	7197032	0.042019881
13722.58cfa830e4b0c9d6adf6bc7e	TCGA-AG-A020-11A-11D-A079-02_110409_SN590_0077_BB04EHABXX_s_2.rg.sorted	58cfa830e4b0c9d6adf6bc7e	TCGA-AG-A020-11A-11D-A079-02_110409_SN590_0077_BB04EHABXX_s_2.rg.sorted.filtered.	WGS	TCGA-AG-A020-11A-11D-A079-02_110409_SN590_0077_BB04EHABXX_s_2.rg.sorted	TCGA-AG-A020-11A-11D-A079-02_110409_SN590_0077_BB04EHABXX_s_2.rg.sorted.bam	58.34	2.2	0.13	58cfa830e4b0c9d6adf6bc7e	TCGA-AG-A020-11A-11D-A079-02_110409_SN590_0077_BB04EHABXX_s_2.rg.sorted.bam	Alive	FEMALE	Not available	Not available	Rectum Adenocarcinoma	Aligned reads	TCGA-AG-A020-11A	19E46A3D-18C5-4927-8501-2265E2D617B8	Solid Tissue Normal	Illumina HiSeq	48f20c48-bd37-4231-9bac-8b276e4a31ea	Colorectal	57	1268F79E-4F75-4363-AFD9-342DD40BACA8	18047D41-47EA-4CC0-9918-19D33D182298	TCGA-AG-A020-11A-11D-A079-02	HG18_Broad_variant	TCGA-AG-A020	TCGA-READ	NA	s2176	Harvard Medical School	Indivumed	Germany	NO	T3	N1	Rectal Mucinous Adenocarcinoma	Stage III	189083240	179078734	10004506	0.052910591
13722.58cfa830e4b0c9d6adf6c11a	TCGA-BS-A0TE-01A-11D-A101_120407_SN590_0152_AC0C7LACXX_s_3_rg.sorted	58cfa830e4b0c9d6adf6c11a	TCGA-BS-A0TE-01A-11D-A101_120407_SN590_0152_AC0C7LACXX_s_3_rg.sorted.filtered.	WGS	TCGA-BS-A0TE-01A-11D-A101_120407_SN590_0152_AC0C7LACXX_s_3_rg.sorted	TCGA-BS-A0TE-01A-11D-A101_120407_SN590_0152_AC0C7LACXX_s_3_rg.sorted.bam	53.44	1.91	0.17	58cfa830e4b0c9d6adf6c11a	TCGA-BS-A0TE-01A-11D-A101_120407_SN590_0152_AC0C7LACXX_s_3_rg.sorted.bam	Dead	FEMALE	ASIAN	NOT HISPANIC OR LATINO	Uterine Corpus Endometrial Carcinoma	Aligned reads	TCGA-BS-A0TE-01A	09066FBF-6A1D-46C9-A4C5-C53340C3D1BA	Primary Tumor	Illumina HiSeq	a687b0ac-0eda-43c1-ab2f-cf8b3d6ffb94	Uterus	35	2D1226A1-1C88-422B-9A8D-316BEBEB65FD	250BF272-4CCD-41DB-ABD1-4FE2E304AB21	TCGA-BS-A0TE-01A-11D-A101-02	HG19_Broad_variant	TCGA-BS-A0TE	TCGA-UCEC	146	s4607	Harvard Medical School	University of Hawaii	None	NO	Not available	Not available	Endometrioid endometrial adenocarcinoma	Not available	203056714	197566163	5490551	0.027039495
13722.58cfa830e4b0c9d6adf6c172	TCGA-BS-A0U7-01A-21D-A101_120407_SN590_0152_AC0C7LACXX_s_7_rg.sorted	58cfa830e4b0c9d6adf6c172	TCGA-BS-A0U7-01A-21D-A101_120407_SN590_0152_AC0C7LACXX_s_7_rg.sorted.filtered.	WGS	TCGA-BS-A0U7-01A-21D-A101_120407_SN590_0152_AC0C7LACXX_s_7_rg.sorted	TCGA-BS-A0U7-01A-21D-A101_120407_SN590_0152_AC0C7LACXX_s_7_rg.sorted.bam	86.95	1.93	0.17	58cfa830e4b0c9d6adf6c172	TCGA-BS-A0U7-01A-21D-A101_120407_SN590_0152_AC0C7LACXX_s_7_rg.sorted.bam	Dead	FEMALE	WHITE	NOT HISPANIC OR LATINO	Uterine Corpus Endometrial Carcinoma	Aligned reads	TCGA-BS-A0U7-01A	282DDC43-922D-4F1F-80C7-6BA2DE23B7BC	Primary Tumor	Illumina HiSeq	1d76b3a6-ff5e-4092-b273-cc2380e0810c	Uterus	63	803C6D51-0EBA-475A-9C3C-7B3401787907	652088F1-AB84-40C7-8B24-FD92A32DFA44	TCGA-BS-A0U7-01A-21D-A101-02	HG19_Broad_variant	TCGA-BS-A0U7	TCGA-UCEC	935	s4436	Harvard Medical School	University of Hawaii	None	NO	Not available	Not available	Endometrioid endometrial adenocarcinoma	Not available	194970238	188168926	6801312	0.034883847
13722.58cfa830e4b0c9d6adf6be8e	TCGA-AZ-4681-10A-01D-1405-02_IlluminaHiSeq-DNASeq_whole	58cfa830e4b0c9d6adf6be8e	TCGA-AZ-4681-10A-01D-1405-02_IlluminaHiSeq-DNASeq_whole.filtered.	WGS	TCGA-AZ-4681-10A-01D-1405-02_IlluminaHiSeq-DNASeq_whole	TCGA-AZ-4681-10A-01D-1405-02_IlluminaHiSeq-DNASeq_whole.bam	483.72	1.9	0.15	58cfa830e4b0c9d6adf6be8e	TCGA-AZ-4681-10A-01D-1405-02_IlluminaHiSeq-DNASeq_whole.bam	Alive	FEMALE	WHITE	NOT HISPANIC OR LATINO	Colon Adenocarcinoma	Aligned reads	TCGA-AZ-4681-10A	6FBC2B46-6762-4778-AA7E-782162C5397C	Blood Derived Normal	Illumina HiSeq	dc4796f6-2368-48bd-b430-d1c8295cbd5e	Colorectal	79	CCCCF1C4-7B2D-465A-BF22-9EA9DC2B8545	E84FBE12-AD2B-469B-8883-65CBB46B7A0D	TCGA-AZ-4681-10A-01D-1405-02	HG18	TCGA-AZ-4681	TCGA-COAD	NA	s12889	Harvard Medical School	University of Pittsburgh	None	NO	T3	N0	Colon Adenocarcinoma	Stage IIA	197732972	187679099	10053873	0.050845708
13722.58cfa830e4b0c9d6adf6c124	TCGA-BS-A0TC-01A-11D-A101_120407_SN590_0152_AC0C7LACXX_s_1_rg.sorted	58cfa830e4b0c9d6adf6c124	TCGA-BS-A0TC-01A-11D-A101_120407_SN590_0152_AC0C7LACXX_s_1_rg.sorted.filtered.	WGS	TCGA-BS-A0TC-01A-11D-A101_120407_SN590_0152_AC0C7LACXX_s_1_rg.sorted	TCGA-BS-A0TC-01A-11D-A101_120407_SN590_0152_AC0C7LACXX_s_1_rg.sorted.bam	60.12	1.87	0.14	58cfa830e4b0c9d6adf6c124	TCGA-BS-A0TC-01A-11D-A101_120407_SN590_0152_AC0C7LACXX_s_1_rg.sorted.bam	Alive	FEMALE	ASIAN	NOT HISPANIC OR LATINO	Uterine Corpus Endometrial Carcinoma	Aligned reads	TCGA-BS-A0TC-01A	7B7D2D2B-ABE6-4F32-ADD0-3715096995D1	Primary Tumor	Illumina HiSeq	402004c3-b5d0-41ad-990c-203cbf02ec5d	Uterus	69	C4C99327-B778-4E29-A111-75569AD38696	99E19D8C-EC6E-45D7-89E5-091D101BF466	TCGA-BS-A0TC-01A-11D-A101-02	HG19_Broad_variant	TCGA-BS-A0TC	TCGA-UCEC	NA	s5015	Harvard Medical School	University of Hawaii	None	NO	Not available	Not available	Endometrioid endometrial adenocarcinoma	Not available	202708118	196764872	5943246	0.02931923
13722.58cfa830e4b0c9d6adf6bde4	TCGA-AG-A032-10A-01D-A078-02_IlluminaHiSeq-DNASeq_whole	58cfa830e4b0c9d6adf6bde4	TCGA-AG-A032-10A-01D-A078-02_IlluminaHiSeq-DNASeq_whole.filtered.	WGS	TCGA-AG-A032-10A-01D-A078-02_IlluminaHiSeq-DNASeq_whole	TCGA-AG-A032-10A-01D-A078-02_IlluminaHiSeq-DNASeq_whole.bam	17.49	1.84	0.15	58cfa830e4b0c9d6adf6bde4	TCGA-AG-A032-10A-01D-A078-02_IlluminaHiSeq-DNASeq_whole.bam	Alive	MALE	Not available	Not available	Rectum Adenocarcinoma	Aligned reads	TCGA-AG-A032-10A	0BB786EE-07CF-4853-9B49-EC95CD14E282	Blood Derived Normal	Illumina HiSeq	8eaed029-ac09-41bb-bb2c-3ac4e7f86390	Colorectal	68	02E756EF-31BD-4E2F-AC81-2476368DBD96	549B9DFE-21E5-4A0B-BEE5-F8C71ADEACA2	TCGA-AG-A032-10A-01D-A078-02	HG18	TCGA-AG-A032	TCGA-READ	NA	s2177	Harvard Medical School	Indivumed	Germany	NO	T3	N1	Rectal Adenocarcinoma	Stage IIIB	183042268	156812339	26229929	0.143299847
13722.58cfa830e4b0c9d6adf6c280	TCGA-AZ-4682-10A-01D-1405-02_IlluminaHiSeq-DNASeq_whole	58cfa830e4b0c9d6adf6c280	TCGA-AZ-4682-10A-01D-1405-02_IlluminaHiSeq-DNASeq_whole.filtered.	WGS	TCGA-AZ-4682-10A-01D-1405-02_IlluminaHiSeq-DNASeq_whole	TCGA-AZ-4682-10A-01D-1405-02_IlluminaHiSeq-DNASeq_whole.bam	332.72	1.9	0.14	58cfa830e4b0c9d6adf6c280	TCGA-AZ-4682-10A-01D-1405-02_IlluminaHiSeq-DNASeq_whole.bam	Dead	MALE	WHITE	NOT HISPANIC OR LATINO	Colon Adenocarcinoma	Aligned reads	TCGA-AZ-4682-10A	E588714A-7753-4C3C-ABB6-EAF1AAB53AB3	Blood Derived Normal	Illumina HiSeq	06999186-ddf0-40ae-b4fb-80e9ffdac6d6	Colorectal	61	03CDE413-3796-4E16-8EF7-6FF0B8629F30	18D2197B-A289-4CD8-B545-FA3F29137DF4	TCGA-AZ-4682-10A-01D-1405-02	HG18	TCGA-AZ-4682	TCGA-COAD	680	s13214	Harvard Medical School	University of Pittsburgh	None	NO	T3	N0	Colon Adenocarcinoma	Stage IVA	167258370	159070870	8187500	0.048951212
13722.58cfa830e4b0c9d6adf6c011	TCGA-AG-3882-01A-01D-0957-02_IlluminaGAII-DNASeq_whole	58cfa830e4b0c9d6adf6c011	TCGA-AG-3882-01A-01D-0957-02_IlluminaGAII-DNASeq_whole.filtered.	WGS	TCGA-AG-3882-01A-01D-0957-02_IlluminaGAII-DNASeq_whole	TCGA-AG-3882-01A-01D-0957-02_IlluminaGAII-DNASeq_whole.bam	926	1.9	0.15	58cfa830e4b0c9d6adf6c011	TCGA-AG-3882-01A-01D-0957-02_IlluminaGAII-DNASeq_whole.bam	Alive	FEMALE	Not available	Not available	Rectum Adenocarcinoma	Aligned reads	TCGA-AG-3882-01A	92C65E5A-3F07-49D9-AB69-46A0EB86AE88	Primary Tumor	Illumina GA	9f85795f-f9ab-4547-8d13-532176aeef8c	Colorectal	66	012ADC3A-0CEF-48E8-B468-7C816AFE1DE0	AB580F0B-74F6-4511-B62D-FBCD2E2AE01D	TCGA-AG-3882-01A-01D-0957-02	HG18	TCGA-AG-3882	TCGA-READ	NA	s2139	Harvard Medical School	Indivumed	Germany	NO	T2	N0	Rectal Adenocarcinoma	Stage I	128108820	114065948	14042872	0.109616746
13722.58cfa830e4b0c9d6adf6bffe	TCGA-AG-3885-10A-01D-0957-02_IlluminaGAII-DNASeq_whole	58cfa830e4b0c9d6adf6bffe	TCGA-AG-3885-10A-01D-0957-02_IlluminaGAII-DNASeq_whole.filtered.	WGS	TCGA-AG-3885-10A-01D-0957-02_IlluminaGAII-DNASeq_whole	TCGA-AG-3885-10A-01D-0957-02_IlluminaGAII-DNASeq_whole.bam	19.31	1.8	0.15	58cfa830e4b0c9d6adf6bffe	TCGA-AG-3885-10A-01D-0957-02_IlluminaGAII-DNASeq_whole.bam	Alive	FEMALE	Not available	Not available	Rectum Adenocarcinoma	Aligned reads	TCGA-AG-3885-10A	E5E4AA9F-6015-4D62-A088-69920D7F2500	Blood Derived Normal	Illumina GA	c335220b-290e-43ec-8441-8cc56f0e165e	Colorectal	71	D7D09FF1-A9F4-4E5B-B1C1-854DF4A856C9	3B4D9A4E-E094-4C6D-B5A1-606CF549443F	TCGA-AG-3885-10A-01D-0957-02	HG18	TCGA-AG-3885	TCGA-READ	NA	s2133	Harvard Medical School	Indivumed	Germany	NO	T3	N1	Rectal Adenocarcinoma	Stage IIIB	134508412	120279865	14228547	0.105781838
13722.58cfa830e4b0c9d6adf6beb1	TCGA-AG-3890-10A-01D-1115-02_IlluminaHiSeq-DNASeq_whole	58cfa830e4b0c9d6adf6beb1	TCGA-AG-3890-10A-01D-1115-02_IlluminaHiSeq-DNASeq_whole.filtered.	WGS	TCGA-AG-3890-10A-01D-1115-02_IlluminaHiSeq-DNASeq_whole	TCGA-AG-3890-10A-01D-1115-02_IlluminaHiSeq-DNASeq_whole.bam	8.59	1.9	0.17	58cfa830e4b0c9d6adf6beb1	TCGA-AG-3890-10A-01D-1115-02_IlluminaHiSeq-DNASeq_whole.bam	Alive	MALE	Not available	Not available	Rectum Adenocarcinoma	Aligned reads	TCGA-AG-3890-10A	E2D395F8-BF13-4FE4-8031-683B0EEDD875	Blood Derived Normal	Illumina HiSeq	4dc195af-fda9-4230-ab6a-998f1e36540b	Colorectal	62	C5DC7F19-74F0-4053-A405-42EF3E6049B4	B0DA3675-FA73-4BC9-9E24-63A31968FDCB	TCGA-AG-3890-10A-01D-1115-02	HG18	TCGA-AG-3890	TCGA-READ	NA	s1971	Harvard Medical School	Indivumed	Germany	NO	T2	N0	Rectal Adenocarcinoma	Stage I	107322154	99112238	8209916	0.076497868
13722.58cfa830e4b0c9d6adf6bff0	TCGA-AG-3878-10A-01D-1167-02_IlluminaHiSeq-DNASeq_whole	58cfa830e4b0c9d6adf6bff0	TCGA-AG-3878-10A-01D-1167-02_IlluminaHiSeq-DNASeq_whole.filtered.	WGS	TCGA-AG-3878-10A-01D-1167-02_IlluminaHiSeq-DNASeq_whole	TCGA-AG-3878-10A-01D-1167-02_IlluminaHiSeq-DNASeq_whole.bam	68.61	1.9	0.15	58cfa830e4b0c9d6adf6bff0	TCGA-AG-3878-10A-01D-1167-02_IlluminaHiSeq-DNASeq_whole.bam	Alive	MALE	Not available	Not available	Rectum Adenocarcinoma	Aligned reads	TCGA-AG-3878-10A	FDEEFF8E-1328-42A4-ACA0-A03B97421F1E	Blood Derived Normal	Illumina HiSeq	d50f98e5-5a4a-4380-9f43-9add34b2e020	Colorectal	64	33490C7D-BDA5-4F34-9334-41FFEA509F86	3A5CB7A1-AB43-4C31-AFAE-98A3BF30F091	TCGA-AG-3878-10A-01D-1167-02	HG18	TCGA-AG-3878	TCGA-READ	NA	s1970	Harvard Medical School	Indivumed	Germany	NO	T2	N0	Rectal Adenocarcinoma	Stage I	153359176	121697971	31661205	0.206451324
13722.58cfa830e4b0c9d6adf6bff2	TCGA-AG-3881-01A-01D-0957-02_IlluminaGAII-DNASeq_whole	58cfa830e4b0c9d6adf6bff2	TCGA-AG-3881-01A-01D-0957-02_IlluminaGAII-DNASeq_whole.filtered.	WGS	TCGA-AG-3881-01A-01D-0957-02_IlluminaGAII-DNASeq_whole	TCGA-AG-3881-01A-01D-0957-02_IlluminaGAII-DNASeq_whole.bam	657.31	1.9	0.15	58cfa830e4b0c9d6adf6bff2	TCGA-AG-3881-01A-01D-0957-02_IlluminaGAII-DNASeq_whole.bam	Alive	FEMALE	Not available	Not available	Rectum Adenocarcinoma	Aligned reads	TCGA-AG-3881-01A	B6BA7313-8E91-4C39-8629-DB3E96F4C556	Primary Tumor	Illumina GA	e5f35b21-8b55-4e46-a53f-8c3be31a48cd	Colorectal	83	3FEE9478-7F68-4407-9EB9-32FB7D853CE7	80238D61-E881-437B-8667-3FFAB1A839CB	TCGA-AG-3881-01A-01D-0957-02	HG18	TCGA-AG-3881	TCGA-READ	NA	s1957	Harvard Medical School	Indivumed	Germany	NO	T3	N0	Not available	Stage IIA	131189454	117090228	14099226	0.107472252
13722.58cfa830e4b0c9d6adf6bbc6	TCGA-AG-A002-10A-01D-A078-02_110217_SN208_0190_B81CLKABXX_s_2.rg.sorted	58cfa830e4b0c9d6adf6bbc6	TCGA-AG-A002-10A-01D-A078-02_110217_SN208_0190_B81CLKABXX_s_2.rg.sorted.filtered.	WGS	TCGA-AG-A002-10A-01D-A078-02_110217_SN208_0190_B81CLKABXX_s_2.rg.sorted	TCGA-AG-A002-10A-01D-A078-02_110217_SN208_0190_B81CLKABXX_s_2.rg.sorted.bam	17.06	1.74	0.14	58cfa830e4b0c9d6adf6bbc6	TCGA-AG-A002-10A-01D-A078-02_110217_SN208_0190_B81CLKABXX_s_2.rg.sorted.bam	Alive	MALE	Not available	Not available	Rectum Adenocarcinoma	Aligned reads	TCGA-AG-A002-10A	CB005C69-7301-41CE-B534-C9751F1436C5	Blood Derived Normal	Illumina HiSeq	ab767da1-ed1c-4246-8d29-4d8f720c4f46	Colorectal	35	E2660CFD-8FEC-437F-8A0E-4869030DE46E	26E7A890-3DE3-486F-91AB-C76F14908F1C	TCGA-AG-A002-10A-01D-A078-02	HG18_Broad_variant	TCGA-AG-A002	TCGA-READ	NA	s1979	Harvard Medical School	Indivumed	Germany	NO	T2	N0	Rectal Adenocarcinoma	Stage I	161167164	125719753	35447411	0.219941892
13722.58cfa830e4b0c9d6adf6bbea	TCGA-AG-A008-10A-01D-A078-02_110217_SN208_0190_B81CLKABXX_s_8.rg.sorted	58cfa830e4b0c9d6adf6bbea	TCGA-AG-A008-10A-01D-A078-02_110217_SN208_0190_B81CLKABXX_s_8.rg.sorted.filtered.	WGS	TCGA-AG-A008-10A-01D-A078-02_110217_SN208_0190_B81CLKABXX_s_8.rg.sorted	TCGA-AG-A008-10A-01D-A078-02_110217_SN208_0190_B81CLKABXX_s_8.rg.sorted.bam	47.46	1.73	0.15	58cfa830e4b0c9d6adf6bbea	TCGA-AG-A008-10A-01D-A078-02_110217_SN208_0190_B81CLKABXX_s_8.rg.sorted.bam	Alive	FEMALE	Not available	Not available	Rectum Adenocarcinoma	Aligned reads	TCGA-AG-A008-10A	E7503A51-6647-4CC2-80DD-645D0DF4DB43	Blood Derived Normal	Illumina HiSeq	6a8b3387-94d5-401f-ba50-c00e0b2d1c7f	Colorectal	50	5CD9C79F-D0C1-48B0-85AA-5270C0E866B5	2CEB5DAF-1FA5-4163-82EF-8304514D8D9A	TCGA-AG-A008-10A-01D-A078-02	HG18_Broad_variant	TCGA-AG-A008	TCGA-READ	NA	s2311	Harvard Medical School	Indivumed	Germany	NO	T2	N0	Rectal Mucinous Adenocarcinoma	Stage I	129009742	102335725	26674017	0.206759711
13722.58cfa830e4b0c9d6adf6be86	TCGA-AG-3892-10A-01D-1115-02_IlluminaHiSeq-DNASeq_whole	58cfa830e4b0c9d6adf6be86	TCGA-AG-3892-10A-01D-1115-02_IlluminaHiSeq-DNASeq_whole.filtered.	WGS	TCGA-AG-3892-10A-01D-1115-02_IlluminaHiSeq-DNASeq_whole	TCGA-AG-3892-10A-01D-1115-02_IlluminaHiSeq-DNASeq_whole.bam	8.59	1.9	0.16	58cfa830e4b0c9d6adf6be86	TCGA-AG-3892-10A-01D-1115-02_IlluminaHiSeq-DNASeq_whole.bam	Alive	FEMALE	Not available	Not available	Rectum Adenocarcinoma	Aligned reads	TCGA-AG-3892-10A	DED3FEB2-1079-4520-A7CA-F5B5FC73D7C5	Blood Derived Normal	Illumina HiSeq	359d1105-6b0b-4505-9c85-3e8b04d67dbb	Colorectal	57	00A6EA95-E9E2-41C5-9B0C-83F51B972B88	13881E1C-77C0-4063-A39D-98036ABA6FE8	TCGA-AG-3892-10A-01D-1115-02	HG18	TCGA-AG-3892	TCGA-READ	NA	s2155	Harvard Medical School	Indivumed	Germany	NO	T1	N0	Rectal Adenocarcinoma	Stage I	245037402	220420967	24616435	0.100459909
13722.58cfa830e4b0c9d6adf6c060	TCGA-AG-4001-10A-01D-1115-02_IlluminaHiSeq-DNASeq_whole	58cfa830e4b0c9d6adf6c060	TCGA-AG-4001-10A-01D-1115-02_IlluminaHiSeq-DNASeq_whole.filtered.	WGS	TCGA-AG-4001-10A-01D-1115-02_IlluminaHiSeq-DNASeq_whole	TCGA-AG-4001-10A-01D-1115-02_IlluminaHiSeq-DNASeq_whole.bam	15.59	1.9	0.16	58cfa830e4b0c9d6adf6c060	TCGA-AG-4001-10A-01D-1115-02_IlluminaHiSeq-DNASeq_whole.bam	Alive	FEMALE	Not available	Not available	Rectum Adenocarcinoma	Aligned reads	TCGA-AG-4001-10A	D846228F-67AF-4B3B-9796-DBC263C2054C	Blood Derived Normal	Illumina HiSeq	0ada69d2-8f3d-4a5c-b254-7da0555e380f	Colorectal	74	1E7AC47A-A3DA-49BC-9871-6BE154A0014E	D5159D6F-6342-4D19-B7F2-35301995017A	TCGA-AG-4001-10A-01D-1115-02	HG18	TCGA-AG-4001	TCGA-READ	NA	s2162	Harvard Medical School	Indivumed	Germany	NO	T3	N0	Rectal Adenocarcinoma	Stage IIA	244152984	218722772	25430212	0.104156876
13722.58cfa830e4b0c9d6adf6bd02	TCGA-AF-2691-10A-01D-1167-02_IlluminaHiSeq-DNASeq_whole	58cfa830e4b0c9d6adf6bd02	TCGA-AF-2691-10A-01D-1167-02_IlluminaHiSeq-DNASeq_whole.filtered.	WGS	TCGA-AF-2691-10A-01D-1167-02_IlluminaHiSeq-DNASeq_whole	TCGA-AF-2691-10A-01D-1167-02_IlluminaHiSeq-DNASeq_whole.bam	372.21	1.9	0.14	58cfa830e4b0c9d6adf6bd02	TCGA-AF-2691-10A-01D-1167-02_IlluminaHiSeq-DNASeq_whole.bam	Alive	FEMALE	WHITE	NOT HISPANIC OR LATINO	Rectum Adenocarcinoma	Aligned reads	TCGA-AF-2691-10A	830FD359-ABD4-4C99-89E4-2D6BB9CE5637	Blood Derived Normal	Illumina HiSeq	9b916a25-d6ee-4633-9d63-964fb2d45c38	Colorectal	48	2902CDFC-CF54-4459-B018-FE50678C284E	6E66F7DA-5AB7-4769-B367-1CFDFE3D058A	TCGA-AF-2691-10A-01D-1167-02	HG18	TCGA-AF-2691	TCGA-READ	NA	s1974	Harvard Medical School	Christiana Healthcare	None	NO	T1	N0	Rectal Adenocarcinoma	Stage I	208647612	172008406	36639206	0.175603285
13722.58cfa830e4b0c9d6adf6be44	TCGA-AF-2691-01A-01D-1167-02_IlluminaHiSeq-DNASeq_whole	58cfa830e4b0c9d6adf6be44	TCGA-AF-2691-01A-01D-1167-02_IlluminaHiSeq-DNASeq_whole.filtered.	WGS	TCGA-AF-2691-01A-01D-1167-02_IlluminaHiSeq-DNASeq_whole	TCGA-AF-2691-01A-01D-1167-02_IlluminaHiSeq-DNASeq_whole.bam	406.94	1.9	0.15	58cfa830e4b0c9d6adf6be44	TCGA-AF-2691-01A-01D-1167-02_IlluminaHiSeq-DNASeq_whole.bam	Alive	FEMALE	WHITE	NOT HISPANIC OR LATINO	Rectum Adenocarcinoma	Aligned reads	TCGA-AF-2691-01A	830FD359-ABD4-4C99-89E4-2D6BB9CE5637	Primary Tumor	Illumina HiSeq	92f1a7a8-08ff-487e-bd7d-8146bc0109c6	Colorectal	48	CE252C3D-5CF3-46BC-A181-3714D1C65E4E	64EDFE90-619C-42A0-BBE1-EB78B4D5C26D	TCGA-AF-2691-01A-01D-1167-02	HG18	TCGA-AF-2691	TCGA-READ	NA	s2131	Harvard Medical School	Christiana Healthcare	None	NO	T1	N0	Rectal Adenocarcinoma	Stage I	216016706	173131211	42885495	0.198528604
13722.58cfa830e4b0c9d6adf6c27a	TCGA-AF-2689-01A-01D-1167_101023_SN208_0167_B80L4DABXX_s_3_rg.sorted	58cfa830e4b0c9d6adf6c27a	TCGA-AF-2689-01A-01D-1167_101023_SN208_0167_B80L4DABXX_s_3_rg.sorted.filtered.	WGS	TCGA-AF-2689-01A-01D-1167_101023_SN208_0167_B80L4DABXX_s_3_rg.sorted	TCGA-AF-2689-01A-01D-1167_101023_SN208_0167_B80L4DABXX_s_3_rg.sorted.bam	291.94	1.9	0.15	58cfa830e4b0c9d6adf6c27a	TCGA-AF-2689-01A-01D-1167_101023_SN208_0167_B80L4DABXX_s_3_rg.sorted.bam	Alive	FEMALE	WHITE	NOT HISPANIC OR LATINO	Rectum Adenocarcinoma	Aligned reads	TCGA-AF-2689-01A	335D0351-3740-4847-9FF4-BE2F078C70F7	Primary Tumor	Illumina HiSeq	8f7ba742-44b6-41bd-8b8b-980ea208f9b8	Colorectal	41	8BEE44CB-3FE4-47A8-BD1B-90A59EA606BE	9AB254E9-6A35-46C6-BFB1-36247B20ABD6	TCGA-AF-2689-01A-01D-1167-02	HG18_Broad_variant	TCGA-AF-2689	TCGA-READ	NA	s1952	Harvard Medical School	Christiana Healthcare	None	NO	T3	N2	Rectal Adenocarcinoma	Stage IV	240580722	198762002	41818720	0.173824069
13722.58cfa830e4b0c9d6adf6bea9	TCGA-AG-3909-01A-01D-1115-02_IlluminaHiSeq-DNASeq_whole	58cfa830e4b0c9d6adf6bea9	TCGA-AG-3909-01A-01D-1115-02_IlluminaHiSeq-DNASeq_whole.filtered.	WGS	TCGA-AG-3909-01A-01D-1115-02_IlluminaHiSeq-DNASeq_whole	TCGA-AG-3909-01A-01D-1115-02_IlluminaHiSeq-DNASeq_whole.bam	208.89	1.9	0.14	58cfa830e4b0c9d6adf6bea9	TCGA-AG-3909-01A-01D-1115-02_IlluminaHiSeq-DNASeq_whole.bam	Alive	FEMALE	Not available	Not available	Rectum Adenocarcinoma	Aligned reads	TCGA-AG-3909-01A	769880AE-34D9-405E-8EA7-33BA47CF2DD2	Primary Tumor	Illumina HiSeq	f11e5abe-82c7-4b53-bc65-7bde2dbc2bb1	Colorectal	69	12A43BEB-EDB6-4ABC-8322-CA8246D64B3F	F168205F-B2ED-4563-A211-DA59223830AB	TCGA-AG-3909-01A-01D-1115-02	HG18	TCGA-AG-3909	TCGA-READ	NA	s1987	Harvard Medical School	Indivumed	Germany	NO	T3	N1	Rectal Adenocarcinoma	Stage IIIB	235294712	209365006	25929706	0.110200972
13722.58cfa830e4b0c9d6adf6bc6c	TCGA-AG-4007-01A-01D-1115-02_IlluminaHiSeq-DNASeq_whole	58cfa830e4b0c9d6adf6bc6c	TCGA-AG-4007-01A-01D-1115-02_IlluminaHiSeq-DNASeq_whole.filtered.	WGS	TCGA-AG-4007-01A-01D-1115-02_IlluminaHiSeq-DNASeq_whole	TCGA-AG-4007-01A-01D-1115-02_IlluminaHiSeq-DNASeq_whole.bam	915.89	1.9	0.16	58cfa830e4b0c9d6adf6bc6c	TCGA-AG-4007-01A-01D-1115-02_IlluminaHiSeq-DNASeq_whole.bam	Alive	MALE	Not available	Not available	Rectum Adenocarcinoma	Aligned reads	TCGA-AG-4007-01A	8E00E7E7-FFAF-44F0-91A7-172671F18E08	Primary Tumor	Illumina HiSeq	5f015b15-7286-4700-88d4-e7c460f68336	Colorectal	87	E6FC3F28-1DE1-4587-9E0E-0861323E6772	E9D7A5C4-3E98-4C98-A953-B75EA555DD7D	TCGA-AG-4007-01A-01D-1115-02	HG18	TCGA-AG-4007	TCGA-READ	NA	s1985	Harvard Medical School	Indivumed	Germany	NO	T4	N2	Rectal Adenocarcinoma	Stage IV	219157766	195385231	23772535	0.108472246
13722.58cfa830e4b0c9d6adf6bbcc	TCGA-AG-4007-10A-01D-1115-02_IlluminaHiSeq-DNASeq_whole	58cfa830e4b0c9d6adf6bbcc	TCGA-AG-4007-10A-01D-1115-02_IlluminaHiSeq-DNASeq_whole.filtered.	WGS	TCGA-AG-4007-10A-01D-1115-02_IlluminaHiSeq-DNASeq_whole	TCGA-AG-4007-10A-01D-1115-02_IlluminaHiSeq-DNASeq_whole.bam	3.59	1.9	0.16	58cfa830e4b0c9d6adf6bbcc	TCGA-AG-4007-10A-01D-1115-02_IlluminaHiSeq-DNASeq_whole.bam	Alive	MALE	Not available	Not available	Rectum Adenocarcinoma	Aligned reads	TCGA-AG-4007-10A	8E00E7E7-FFAF-44F0-91A7-172671F18E08	Blood Derived Normal	Illumina HiSeq	0497e43f-7588-413d-a72a-cf9badca95be	Colorectal	87	EB3A1A59-B2C5-4436-A971-FCFE5C643820	A7A0117E-4BA7-4AB2-B390-F77472D2F2B5	TCGA-AG-4007-10A-01D-1115-02	HG18	TCGA-AG-4007	TCGA-READ	NA	s1982	Harvard Medical School	Indivumed	Germany	NO	T4	N2	Rectal Adenocarcinoma	Stage IV	227382614	201403047	25979567	0.114254852
13722.58cfa830e4b0c9d6adf6c064	TCGA-AG-4005-01A-01D-1115_101122_SN177_0123_B20APUABXX_s_3_rg.sorted	58cfa830e4b0c9d6adf6c064	TCGA-AG-4005-01A-01D-1115_101122_SN177_0123_B20APUABXX_s_3_rg.sorted.filtered.	WGS	TCGA-AG-4005-01A-01D-1115_101122_SN177_0123_B20APUABXX_s_3_rg.sorted	TCGA-AG-4005-01A-01D-1115_101122_SN177_0123_B20APUABXX_s_3_rg.sorted.bam	618.89	1.9	0.15	58cfa830e4b0c9d6adf6c064	TCGA-AG-4005-01A-01D-1115_101122_SN177_0123_B20APUABXX_s_3_rg.sorted.bam	Alive	MALE	Not available	Not available	Rectum Adenocarcinoma	Aligned reads	TCGA-AG-4005-01A	866DE12B-E4DF-4F19-B62E-E3FD85D4EC08	Primary Tumor	Illumina HiSeq	06bb3e36-d2de-48c4-a23d-89eae00ec7e5	Colorectal	64	5B98C136-7BC3-411C-B07D-F0CF657F834D	284653D0-67A2-4ABF-9F75-1F045D0DAA70	TCGA-AG-4005-01A-01D-1115-02	HG18_Broad_variant	TCGA-AG-4005	TCGA-READ	NA	s1999	Harvard Medical School	Indivumed	Germany	NO	T3	N2	Rectal Adenocarcinoma	Stage IV	230576722	204683758	25892964	0.112296522
13722.58cfa830e4b0c9d6adf6bcf3	TCGA-AG-3574-10A-01D-1167-02_IlluminaHiSeq-DNASeq_whole	58cfa830e4b0c9d6adf6bcf3	TCGA-AG-3574-10A-01D-1167-02_IlluminaHiSeq-DNASeq_whole.filtered.	WGS	TCGA-AG-3574-10A-01D-1167-02_IlluminaHiSeq-DNASeq_whole	TCGA-AG-3574-10A-01D-1167-02_IlluminaHiSeq-DNASeq_whole.bam	41.21	1.8	0.14	58cfa830e4b0c9d6adf6bcf3	TCGA-AG-3574-10A-01D-1167-02_IlluminaHiSeq-DNASeq_whole.bam	Alive	FEMALE	Not available	Not available	Rectum Adenocarcinoma	Aligned reads	TCGA-AG-3574-10A	0EDA7373-8335-455F-B90A-8C3540F28088	Blood Derived Normal	Illumina HiSeq	9211afac-c744-41bb-ac38-56805c35f544	Colorectal	89	FC65E77A-760D-49D6-81B3-CD55899C76AB	8BCF4B23-7007-4919-BC51-A71E98E295B4	TCGA-AG-3574-10A-01D-1167-02	HG18	TCGA-AG-3574	TCGA-READ	NA	s1967	Harvard Medical School	Indivumed	Germany	NO	T3	N0	Rectal Adenocarcinoma	Stage II	207573474	181097535	26475939	0.127549722
13722.58cfa830e4b0c9d6adf6bfd6	TCGA-AG-3728-01A-01D-1115-02_IlluminaHiSeq-DNASeq_whole	58cfa830e4b0c9d6adf6bfd6	TCGA-AG-3728-01A-01D-1115-02_IlluminaHiSeq-DNASeq_whole.filtered.	WGS	TCGA-AG-3728-01A-01D-1115-02_IlluminaHiSeq-DNASeq_whole	TCGA-AG-3728-01A-01D-1115-02_IlluminaHiSeq-DNASeq_whole.bam	650.31	1.9	0.14	58cfa830e4b0c9d6adf6bfd6	TCGA-AG-3728-01A-01D-1115-02_IlluminaHiSeq-DNASeq_whole.bam	Alive	MALE	Not available	Not available	Rectum Adenocarcinoma	Aligned reads	TCGA-AG-3728-01A	856A490C-C6DA-48FE-88B5-9FDE0F481365	Primary Tumor	Illumina HiSeq	d36f782a-483a-478d-a9a6-22f626b032bb	Colorectal	73	019EB82B-4A2D-4E67-99A6-FE10B0ABCB70	DF699DEA-C800-47D0-A526-A6C7A610041A	TCGA-AG-3728-01A-01D-1115-02	HG18	TCGA-AG-3728	TCGA-READ	NA	s2137	Harvard Medical School	Indivumed	Germany	NO	T3	N1	Rectal Adenocarcinoma	Stage IIIB	237176056	210770542	26405514	0.111332967
13722.58cfa830e4b0c9d6adf6c015	TCGA-AG-3728-10A-01D-1115-02_IlluminaHiSeq-DNASeq_whole	58cfa830e4b0c9d6adf6c015	TCGA-AG-3728-10A-01D-1115-02_IlluminaHiSeq-DNASeq_whole.filtered.	WGS	TCGA-AG-3728-10A-01D-1115-02_IlluminaHiSeq-DNASeq_whole	TCGA-AG-3728-10A-01D-1115-02_IlluminaHiSeq-DNASeq_whole.bam	6.01	1.9	0.17	58cfa830e4b0c9d6adf6c015	TCGA-AG-3728-10A-01D-1115-02_IlluminaHiSeq-DNASeq_whole.bam	Alive	MALE	Not available	Not available	Rectum Adenocarcinoma	Aligned reads	TCGA-AG-3728-10A	856A490C-C6DA-48FE-88B5-9FDE0F481365	Blood Derived Normal	Illumina HiSeq	16067ed2-6dd1-4888-9db0-bcc0f3becf40	Colorectal	73	0BCFA029-86E5-47DE-A315-D9991F67E5CD	6A2A30EF-2FCF-485B-9FE3-D32C89393F50	TCGA-AG-3728-10A-01D-1115-02	HG18	TCGA-AG-3728	TCGA-READ	NA	s1962	Harvard Medical School	Indivumed	Germany	NO	T3	N1	Rectal Adenocarcinoma	Stage IIIB	249889058	222623870	27265188	0.109109171
13722.58cfa830e4b0c9d6adf6bc18	TCGA-AG-4008-10A-01D-1115-02_IlluminaHiSeq-DNASeq_whole	58cfa830e4b0c9d6adf6bc18	TCGA-AG-4008-10A-01D-1115-02_IlluminaHiSeq-DNASeq_whole.filtered.	WGS	TCGA-AG-4008-10A-01D-1115-02_IlluminaHiSeq-DNASeq_whole	TCGA-AG-4008-10A-01D-1115-02_IlluminaHiSeq-DNASeq_whole.bam	44.59	1.9	0.17	58cfa830e4b0c9d6adf6bc18	TCGA-AG-4008-10A-01D-1115-02_IlluminaHiSeq-DNASeq_whole.bam	Alive	MALE	Not available	Not available	Rectum Adenocarcinoma	Aligned reads	TCGA-AG-4008-10A	72802851-9340-4C5F-A90B-23B7AFD7577A	Blood Derived Normal	Illumina HiSeq	fc33b07e-7ad9-4cf9-be0a-b7abc28b8160	Colorectal	63	BA57F55A-1ADE-4C91-9B44-ED9DE039CF29	04D642B5-E53C-43E1-9B48-5A3C55F61950	TCGA-AG-4008-10A-01D-1115-02	HG18	TCGA-AG-4008	TCGA-READ	NA	s1993	Harvard Medical School	Indivumed	Germany	NO	T3	N0	Rectal Adenocarcinoma	Stage IIA	232537650	204220840	28316810	0.121773012
13722.58cfa830e4b0c9d6adf6c05e	TCGA-AG-3999-01A-01D-1115-02_IlluminaHiSeq-DNASeq_whole	58cfa830e4b0c9d6adf6c05e	TCGA-AG-3999-01A-01D-1115-02_IlluminaHiSeq-DNASeq_whole.filtered.	WGS	TCGA-AG-3999-01A-01D-1115-02_IlluminaHiSeq-DNASeq_whole	TCGA-AG-3999-01A-01D-1115-02_IlluminaHiSeq-DNASeq_whole.bam	651.89	1.9	0.14	58cfa830e4b0c9d6adf6c05e	TCGA-AG-3999-01A-01D-1115-02_IlluminaHiSeq-DNASeq_whole.bam	Alive	FEMALE	Not available	Not available	Rectum Adenocarcinoma	Aligned reads	TCGA-AG-3999-01A	60778DA8-D99E-4E51-96A2-3E900B3978D9	Primary Tumor	Illumina HiSeq	3d30dbe4-9c61-402a-afcd-c869123af4c6	Colorectal	61	022BA0B0-F8CC-474C-9FB9-7928B45FD756	1C65913D-665D-455E-9F40-8464E5EA0D55	TCGA-AG-3999-01A-01D-1115-02	HG18	TCGA-AG-3999	TCGA-READ	NA	s2161	Harvard Medical School	Indivumed	Germany	NO	T3	N2	Rectal Adenocarcinoma	Stage IIIC	240306308	213108545	27197763	0.113179563
13722.58cfa82fe4b0c9d6adf6b980	TCGA-AA-3681-10A-01D-1638-02_IlluminaHiSeq-DNASeq_whole	58cfa82fe4b0c9d6adf6b980	TCGA-AA-3681-10A-01D-1638-02_IlluminaHiSeq-DNASeq_whole.filtered.	WGS	TCGA-AA-3681-10A-01D-1638-02_IlluminaHiSeq-DNASeq_whole	TCGA-AA-3681-10A-01D-1638-02_IlluminaHiSeq-DNASeq_whole.bam	9.96	1.9	0.15	58cfa82fe4b0c9d6adf6b980	TCGA-AA-3681-10A-01D-1638-02_IlluminaHiSeq-DNASeq_whole.bam	Alive	FEMALE	Not available	Not available	Colon Adenocarcinoma	Aligned reads	TCGA-AA-3681-10A	ABB0D53F-F74E-45DC-8FBB-40863016F3C6	Blood Derived Normal	Illumina HiSeq	15b89ab0-b489-477c-8f9d-9ab768e31c22	Colorectal	77	330FD816-5184-41E7-9BAD-F271D7D1D295	F650F791-6E5F-46FC-BD54-1621F8A13514	TCGA-AA-3681-10A-01D-1638-02	HG18	TCGA-AA-3681	TCGA-COAD	NA	s13191	Harvard Medical School	Indivumed	Germany	NO	T3	N1	Colon Adenocarcinoma	Stage III	201798840	192156622	9642218	0.047781335
13722.58cfa830e4b0c9d6adf6ba58	TCGA-AA-A01Q-10A-01D-A078_110409_SN590_0077_BB04EHABXX_s_3_rg.sorted	58cfa830e4b0c9d6adf6ba58	TCGA-AA-A01Q-10A-01D-A078_110409_SN590_0077_BB04EHABXX_s_3_rg.sorted.filtered.	WGS	TCGA-AA-A01Q-10A-01D-A078_110409_SN590_0077_BB04EHABXX_s_3_rg.sorted	TCGA-AA-A01Q-10A-01D-A078_110409_SN590_0077_BB04EHABXX_s_3_rg.sorted.bam	64.8	1.74	0.15	58cfa830e4b0c9d6adf6ba58	TCGA-AA-A01Q-10A-01D-A078_110409_SN590_0077_BB04EHABXX_s_3_rg.sorted.bam	Alive	FEMALE	Not available	Not available	Colon Adenocarcinoma	Aligned reads	TCGA-AA-A01Q-10A	4BE66108-E72A-406B-BB4B-F58FF2877336	Blood Derived Normal	Illumina HiSeq	d65a9979-1e3f-4a41-92ec-18be75411835	Colorectal	48	AA17437D-52F5-41D6-A4A8-5635B598242A	C641C01D-375D-4CBE-AF9C-1B861B489BCB	TCGA-AA-A01Q-10A-01D-A078-02	HG18_Broad_variant	TCGA-AA-A01Q	TCGA-COAD	NA	s13197	Harvard Medical School	Indivumed	Germany	NO	T3	N0	Colon Adenocarcinoma	Stage II	220161400	185585328	34576072	0.157048747
13722.58cfa830e4b0c9d6adf6bba0	TCGA-AA-A01V-11A-11D-A079_110409_SN590_0077_BB04EHABXX_s_7_rg.sorted	58cfa830e4b0c9d6adf6bba0	TCGA-AA-A01V-11A-11D-A079_110409_SN590_0077_BB04EHABXX_s_7_rg.sorted.filtered.	WGS	TCGA-AA-A01V-11A-11D-A079_110409_SN590_0077_BB04EHABXX_s_7_rg.sorted	TCGA-AA-A01V-11A-11D-A079_110409_SN590_0077_BB04EHABXX_s_7_rg.sorted.bam	40	1.86	0.13	58cfa830e4b0c9d6adf6bba0	TCGA-AA-A01V-11A-11D-A079_110409_SN590_0077_BB04EHABXX_s_7_rg.sorted.bam	Alive	MALE	Not available	Not available	Colon Adenocarcinoma	Aligned reads	TCGA-AA-A01V-11A	0CB0DAC8-4CE2-444A-B1AE-1550E065B4D9	Solid Tissue Normal	Illumina HiSeq	a0120ca6-fc3e-4ff4-b926-6c38e3180674	Colorectal	59	398A605C-0A45-4757-BC28-996816990576	725B35D1-7AAA-4471-9539-6CC0EA98A6DE	TCGA-AA-A01V-11A-11D-A079-02	HG18_Broad_variant	TCGA-AA-A01V	TCGA-COAD	NA	s13528	Harvard Medical School	Indivumed	Germany	NO	T2	N0	Colon Adenocarcinoma	Stage I	223594964	206791208	16803756	0.075152659
13722.58cfa830e4b0c9d6adf6bb80	TCGA-AA-3812-10A-01D-1167-02_IlluminaHiSeq-DNASeq_whole	58cfa830e4b0c9d6adf6bb80	TCGA-AA-3812-10A-01D-1167-02_IlluminaHiSeq-DNASeq_whole.filtered.	WGS	TCGA-AA-3812-10A-01D-1167-02_IlluminaHiSeq-DNASeq_whole	TCGA-AA-3812-10A-01D-1167-02_IlluminaHiSeq-DNASeq_whole.bam	50.96	1.9	0.15	58cfa830e4b0c9d6adf6bb80	TCGA-AA-3812-10A-01D-1167-02_IlluminaHiSeq-DNASeq_whole.bam	Alive	FEMALE	Not available	Not available	Colon Adenocarcinoma	Aligned reads	TCGA-AA-3812-10A	4563E4E0-A661-46DE-AD25-9C86A621E147	Blood Derived Normal	Illumina HiSeq	c10599a7-29dd-4112-9b47-0d65eac9945f	Colorectal	82	B8FE759F-F298-4AEB-AC2A-689D0586AF55	F85C5073-4043-4E77-A48D-CBA0EC45FE88	TCGA-AA-3812-10A-01D-1167-02	HG18	TCGA-AA-3812	TCGA-COAD	NA	s13378	Harvard Medical School	Indivumed	Germany	NO	T3	N0	Colon Adenocarcinoma	Stage IIA	223381524	198273901	25107623	0.112397939
13722.58cfa82fe4b0c9d6adf6b964	TCGA-AA-3664-10A-01D-1167_101023_SN208_0166_A808PFABXX_s_6_rg.sorted	58cfa82fe4b0c9d6adf6b964	TCGA-AA-3664-10A-01D-1167_101023_SN208_0166_A808PFABXX_s_6_rg.sorted.filtered.	WGS	TCGA-AA-3664-10A-01D-1167_101023_SN208_0166_A808PFABXX_s_6_rg.sorted	TCGA-AA-3664-10A-01D-1167_101023_SN208_0166_A808PFABXX_s_6_rg.sorted.bam	76.96	1.9	0.15	58cfa82fe4b0c9d6adf6b964	TCGA-AA-3664-10A-01D-1167_101023_SN208_0166_A808PFABXX_s_6_rg.sorted.bam	Alive	FEMALE	Not available	Not available	Colon Adenocarcinoma	Aligned reads	TCGA-AA-3664-10A	A06C09A8-0951-49F4-A765-5147BBCAE109	Blood Derived Normal	Illumina HiSeq	803e167a-de07-4fb9-b8df-e555c5687f32	Colorectal	74	B4FFAC44-CCEF-458F-80CC-2D230D78012A	44FE059D-488A-4152-ABB9-A305EA066D2D	TCGA-AA-3664-10A-01D-1167-02	HG18_Broad_variant	TCGA-AA-3664	TCGA-COAD	NA	s13360	Harvard Medical School	Indivumed	Germany	NO	T3	N0	Colon Adenocarcinoma	Stage II	237919202	212624862	25294340	0.106314832
13722.58cfa830e4b0c9d6adf6baf8	TCGA-AA-3514-01A-02D-1547_110525_SN590_0091_AC02W2ABXX_s_1.rg.sorted	58cfa830e4b0c9d6adf6baf8	TCGA-AA-3514-01A-02D-1547_110525_SN590_0091_AC02W2ABXX_s_1.rg.sorted.filtered.	WGS	TCGA-AA-3514-01A-02D-1547_110525_SN590_0091_AC02W2ABXX_s_1.rg.sorted	TCGA-AA-3514-01A-02D-1547_110525_SN590_0091_AC02W2ABXX_s_1.rg.sorted.bam	263.29	1.9	0.15	58cfa830e4b0c9d6adf6baf8	TCGA-AA-3514-01A-02D-1547_110525_SN590_0091_AC02W2ABXX_s_1.rg.sorted.bam	Alive	FEMALE	Not available	Not available	Colon Adenocarcinoma	Aligned reads	TCGA-AA-3514-01A	DDF69ED9-4C53-48B8-9F01-495BD60C3425	Primary Tumor	Illumina HiSeq	3737ce68-bbb0-4ecc-849f-0fd049fe4d85	Colorectal	81	A657AFDB-5322-454F-8DD7-8397291401C5	C0486DD0-5BE4-4B64-8A8F-3CF47BD5A330	TCGA-AA-3514-01A-02D-1547-02	HG18_Broad_variant	TCGA-AA-3514	TCGA-COAD	NA	s13361	Harvard Medical School	Indivumed	Germany	NO	T2	N0	Colon Adenocarcinoma	Stage I	230316674	218619790	11696884	0.050786093
13722.58cfa830e4b0c9d6adf6ba5a	TCGA-AA-3947-10A-01D-1167-02_101023_SN208_0167_B80L4DABXX_s_2.rg.sorted	58cfa830e4b0c9d6adf6ba5a	TCGA-AA-3947-10A-01D-1167-02_101023_SN208_0167_B80L4DABXX_s_2.rg.sorted.filtered.	WGS	TCGA-AA-3947-10A-01D-1167-02_101023_SN208_0167_B80L4DABXX_s_2.rg.sorted	TCGA-AA-3947-10A-01D-1167-02_101023_SN208_0167_B80L4DABXX_s_2.rg.sorted.bam	111.56	1.9	0.15	58cfa830e4b0c9d6adf6ba5a	TCGA-AA-3947-10A-01D-1167-02_101023_SN208_0167_B80L4DABXX_s_2.rg.sorted.bam	Alive	FEMALE	Not available	Not available	Colon Adenocarcinoma	Aligned reads	TCGA-AA-3947-10A	654C6F5C-3E5C-49F0-B53F-87CD9797D7C9	Blood Derived Normal	Illumina HiSeq	fc7bc9a6-aec3-4170-bcb0-bea7670f93a4	Colorectal	60	9D9915E4-6918-4C69-B5DC-662EF545CA9E	8721FC52-DE61-486D-AFF2-921862F66212	TCGA-AA-3947-10A-01D-1167-02	HG18_Broad_variant	TCGA-AA-3947	TCGA-COAD	NA	s13671	Harvard Medical School	Indivumed	Germany	NO	T4	N0	Colon Mucinous Adenocarcinoma	Stage IIB	224108666	195973607	28135059	0.12554204
13722.58cfa82fe4b0c9d6adf6b95c	TCGA-AA-3549-10A-01D-1167-02_IlluminaHiSeq-DNASeq_whole	58cfa82fe4b0c9d6adf6b95c	TCGA-AA-3549-10A-01D-1167-02_IlluminaHiSeq-DNASeq_whole.filtered.	WGS	TCGA-AA-3549-10A-01D-1167-02_IlluminaHiSeq-DNASeq_whole	TCGA-AA-3549-10A-01D-1167-02_IlluminaHiSeq-DNASeq_whole.bam	54.56	1.9	0.14	58cfa82fe4b0c9d6adf6b95c	TCGA-AA-3549-10A-01D-1167-02_IlluminaHiSeq-DNASeq_whole.bam	Alive	MALE	Not available	Not available	Colon Adenocarcinoma	Aligned reads	TCGA-AA-3549-10A	E6EC5A68-7555-4F26-BD7E-9CDB4C5F7004	Blood Derived Normal	Illumina HiSeq	6ae6ef34-eb3e-417d-8adc-ab3a6979baaa	Colorectal	69	5FCA30B8-1C68-4449-8070-CE5127CB0BFA	D1D611E2-C8EA-4FC5-9B12-6603CB932F3E	TCGA-AA-3549-10A-01D-1167-02	HG18	TCGA-AA-3549	TCGA-COAD	NA	s13184	Harvard Medical School	Indivumed	Germany	NO	T2	N0	Colon Adenocarcinoma	Stage I	221791494	195332014	26459480	0.119298894
13722.58cfa832e4b0c9d6adf6d346	TCGA-L5-A4OH-11A-11D-A267_131001_SN1222_0222_BC2CN2ACXX_s_6_rg.sorted	58cfa832e4b0c9d6adf6d346	TCGA-L5-A4OH-11A-11D-A267_131001_SN1222_0222_BC2CN2ACXX_s_6_rg.sorted.filtered.	WGS	TCGA-L5-A4OH-11A-11D-A267_131001_SN1222_0222_BC2CN2ACXX_s_6_rg.sorted	TCGA-L5-A4OH-11A-11D-A267_131001_SN1222_0222_BC2CN2ACXX_s_6_rg.sorted.bam	17.09	NA	0.17	58cfa832e4b0c9d6adf6d346	TCGA-L5-A4OH-11A-11D-A267_131001_SN1222_0222_BC2CN2ACXX_s_6_rg.sorted.bam	Alive	MALE	WHITE	Not available	Esophageal Carcinoma	Aligned reads	TCGA-L5-A4OH-11A	3FA7FC16-49DA-4BF6-90C4-74DF5CF68B65	Solid Tissue Normal	Illumina HiSeq	418bb01c-56cb-4904-892b-312c5befe22e	Esophagus	71	EB31C2A9-A3F5-41FB-889D-3D6A0C2C33E2	BB7593BD-9F90-4BAD-8A1A-5D4CF3082270	TCGA-L5-A4OH-11A-11D-A267-26	HG19_Broad_variant	TCGA-L5-A4OH	TCGA-ESCA	NA	s1659	MD Anderson - Institute for Applied Cancer Science	University of Michigan	United States	NO	T1	N0	Not available	Stage I	250503078	243031401	7471677	0.029826687
13722.58cfa832e4b0c9d6adf6cf68	TCGA-G9-6384-10A-01D-1784_130301_SN590_0217_BC1UHMACXX_s_6_rg.sorted	58cfa832e4b0c9d6adf6cf68	TCGA-G9-6384-10A-01D-1784_130301_SN590_0217_BC1UHMACXX_s_6_rg.sorted.filtered.	WGS	TCGA-G9-6384-10A-01D-1784_130301_SN590_0217_BC1UHMACXX_s_6_rg.sorted	TCGA-G9-6384-10A-01D-1784_130301_SN590_0217_BC1UHMACXX_s_6_rg.sorted.bam	43.7	1.9	0.13	58cfa832e4b0c9d6adf6cf68	TCGA-G9-6384-10A-01D-1784_130301_SN590_0217_BC1UHMACXX_s_6_rg.sorted.bam	Alive	MALE	WHITE	NOT HISPANIC OR LATINO	Prostate Adenocarcinoma	Aligned reads	TCGA-G9-6384-10A	A279D5AA-51F7-4E75-9E14-B206B97EC4BD	Blood Derived Normal	Illumina HiSeq	723bbf9b-83eb-429b-ae56-ab0fce6478b2	Prostate	53	FD710149-273E-455D-BFB6-C5EE4849D370	4A6911E9-EF41-4A88-B0C4-BD34DFB1CEB2	TCGA-G9-6384-10A-01D-1784-02	HG19_Broad_variant	TCGA-G9-6384	TCGA-PRAD	NA	s3458	Harvard Medical School	Roswell Park	United States	NO	T3a	N0	Prostate Adenocarcinoma Acinar Type	Not available	242435080	235202278	7232802	0.029833975
13722.58cfa832e4b0c9d6adf6d468	TCGA-V4-A9EX-10A-01D-A40E_140714_SN1440_0192_AC3RUUACXX_s_5_rg.sorted	58cfa832e4b0c9d6adf6d468	TCGA-V4-A9EX-10A-01D-A40E_140714_SN1440_0192_AC3RUUACXX_s_5_rg.sorted.filtered.	WGS	TCGA-V4-A9EX-10A-01D-A40E_140714_SN1440_0192_AC3RUUACXX_s_5_rg.sorted	TCGA-V4-A9EX-10A-01D-A40E_140714_SN1440_0192_AC3RUUACXX_s_5_rg.sorted.bam	9.97	NA	0.17	58cfa832e4b0c9d6adf6d468	TCGA-V4-A9EX-10A-01D-A40E_140714_SN1440_0192_AC3RUUACXX_s_5_rg.sorted.bam	Dead	FEMALE	WHITE	NOT HISPANIC OR LATINO	Uveal Melanoma	Aligned reads	TCGA-V4-A9EX-10A	892E7630-B11E-47BD-987C-327D33258E11	Blood Derived Normal	Illumina HiSeq	4e8e6d0d-524b-4120-8948-607043612fe3	Eye	55	E633FB19-C417-47AB-9676-73E95DE23B46	DD43FAF9-A6AC-4FF2-8043-09B0A6DECCED	TCGA-V4-A9EX-10A-01D-A40E-26	HG19_Broad_variant	TCGA-V4-A9EX	TCGA-UVM	730	s197	MD Anderson - Institute for Applied Cancer Science	Institut Curie	France	NO	T4a	N0	Not available	Stage IIIA	264597634	255752252	8845382	0.033429558
13722.58cfa832e4b0c9d6adf6d608	TCGA-LN-A5U5-01A-21D-A28P_140122_SN1222_0236_BD2CT4ACXX_s_4_rg.sorted	58cfa832e4b0c9d6adf6d608	TCGA-LN-A5U5-01A-21D-A28P_140122_SN1222_0236_BD2CT4ACXX_s_4_rg.sorted.filtered.	WGS	TCGA-LN-A5U5-01A-21D-A28P_140122_SN1222_0236_BD2CT4ACXX_s_4_rg.sorted	TCGA-LN-A5U5-01A-21D-A28P_140122_SN1222_0236_BD2CT4ACXX_s_4_rg.sorted.bam	66.44	NA	0.15	58cfa832e4b0c9d6adf6d608	TCGA-LN-A5U5-01A-21D-A28P_140122_SN1222_0236_BD2CT4ACXX_s_4_rg.sorted.bam	Alive	MALE	ASIAN	NOT HISPANIC OR LATINO	Esophageal Carcinoma	Aligned reads	TCGA-LN-A5U5-01A	656E3C14-1FC6-473A-813E-719753E7B408	Primary Tumor	Illumina HiSeq	d3861f7c-bb4e-48be-b15b-0c082a3b6ff5	Esophagus	57	945DA36D-32AD-4996-9D77-BE6D09B858F9	E9CE892D-BF42-4445-B566-A8D7AC73AED0	TCGA-LN-A5U5-01A-21D-A28P-26	HG19_Broad_variant	TCGA-LN-A5U5	TCGA-ESCA	NA	s1682	MD Anderson - Institute for Applied Cancer Science	ILSbio	Vietnam	NO	T3	N1	Not available	Stage IV	266350010	258549311	7800699	0.029287399
13722.58cfa832e4b0c9d6adf6d088	TCGA-IG-A3YC-10A-01D-A248_121207_SN1222_0161_AC1HJ0ACXX_s_6_rg.sorted	58cfa832e4b0c9d6adf6d088	TCGA-IG-A3YC-10A-01D-A248_121207_SN1222_0161_AC1HJ0ACXX_s_6_rg.sorted.filtered.	WGS	TCGA-IG-A3YC-10A-01D-A248_121207_SN1222_0161_AC1HJ0ACXX_s_6_rg.sorted	TCGA-IG-A3YC-10A-01D-A248_121207_SN1222_0161_AC1HJ0ACXX_s_6_rg.sorted.bam	49.22	NA	0.16	58cfa832e4b0c9d6adf6d088	TCGA-IG-A3YC-10A-01D-A248_121207_SN1222_0161_AC1HJ0ACXX_s_6_rg.sorted.bam	Alive	MALE	WHITE	NOT HISPANIC OR LATINO	Esophageal Carcinoma	Aligned reads	TCGA-IG-A3YC-10A	6A05288E-D051-40A5-9F4E-864AB806A5DC	Blood Derived Normal	Illumina HiSeq	42f724a5-5a65-474e-9415-c6f38bfe7936	Esophagus	62	C3705307-CFE1-4F4A-A190-F2C4B8144B9B	6141E563-12F7-410F-BFA9-906422505D6C	TCGA-IG-A3YC-10A-01D-A248-26	HG19_Broad_variant	TCGA-IG-A3YC	TCGA-ESCA	NA	s1623	MD Anderson - Institute for Applied Cancer Science	Asterand	Russia	NO	T3	N1	Not available	Stage IIIA	244197866	236120742	8077124	0.033076145
13722.58cfa832e4b0c9d6adf6d1f8	TCGA-G9-6373-10A-01D-1784_130301_SN590_0217_BC1UHMACXX_s_2_rg.sorted	58cfa832e4b0c9d6adf6d1f8	TCGA-G9-6373-10A-01D-1784_130301_SN590_0217_BC1UHMACXX_s_2_rg.sorted.filtered.	WGS	TCGA-G9-6373-10A-01D-1784_130301_SN590_0217_BC1UHMACXX_s_2_rg.sorted	TCGA-G9-6373-10A-01D-1784_130301_SN590_0217_BC1UHMACXX_s_2_rg.sorted.bam	37.7	1.8	0.13	58cfa832e4b0c9d6adf6d1f8	TCGA-G9-6373-10A-01D-1784_130301_SN590_0217_BC1UHMACXX_s_2_rg.sorted.bam	Alive	MALE	WHITE	NOT HISPANIC OR LATINO	Prostate Adenocarcinoma	Aligned reads	TCGA-G9-6373-10A	C3A509C6-35A6-4D17-A9FD-0AA8884B33A0	Blood Derived Normal	Illumina HiSeq	245d306c-0874-4b09-84db-125f16769148	Prostate	68	F4291A83-98AD-4FDD-91C3-AE2FB206015E	E41F9C47-07AA-4B54-AE7C-8B0F58EAB483	TCGA-G9-6373-10A-01D-1784-02	HG19_Broad_variant	TCGA-G9-6373	TCGA-PRAD	NA	s3802	Harvard Medical School	Roswell Park	United States	NO	T3a	Not available	Prostate Adenocarcinoma Acinar Type	Not available	260288126	252148371	8139755	0.031272095
13722.58cfa832e4b0c9d6adf6cf6e	TCGA-G9-6384-01A-11D-1784_130301_SN590_0217_BC1UHMACXX_s_5_rg.sorted	58cfa832e4b0c9d6adf6cf6e	TCGA-G9-6384-01A-11D-1784_130301_SN590_0217_BC1UHMACXX_s_5_rg.sorted.filtered.	WGS	TCGA-G9-6384-01A-11D-1784_130301_SN590_0217_BC1UHMACXX_s_5_rg.sorted	TCGA-G9-6384-01A-11D-1784_130301_SN590_0217_BC1UHMACXX_s_5_rg.sorted.bam	146.4	1.9	0.15	58cfa832e4b0c9d6adf6cf6e	TCGA-G9-6384-01A-11D-1784_130301_SN590_0217_BC1UHMACXX_s_5_rg.sorted.bam	Alive	MALE	WHITE	NOT HISPANIC OR LATINO	Prostate Adenocarcinoma	Aligned reads	TCGA-G9-6384-01A	A279D5AA-51F7-4E75-9E14-B206B97EC4BD	Primary Tumor	Illumina HiSeq	75df59ac-7525-45fc-843a-5210bd036dca	Prostate	53	1ABCBE00-5A6F-4E0F-A61C-D158545C2293	1F750885-56C4-4953-8D22-BC7719F57F9F	TCGA-G9-6384-01A-11D-1784-02	HG19_Broad_variant	TCGA-G9-6384	TCGA-PRAD	NA	s4152	Harvard Medical School	Roswell Park	United States	NO	T3a	N0	Prostate Adenocarcinoma Acinar Type	Not available	249009190	241682969	7326221	0.029421488
13722.58cfa832e4b0c9d6adf6d5cc	TCGA-LN-A49V-01A-11D-A248_121207_SN1222_0161_AC1HJ0ACXX_s_7_rg.sorted	58cfa832e4b0c9d6adf6d5cc	TCGA-LN-A49V-01A-11D-A248_121207_SN1222_0161_AC1HJ0ACXX_s_7_rg.sorted.filtered.	WGS	TCGA-LN-A49V-01A-11D-A248_121207_SN1222_0161_AC1HJ0ACXX_s_7_rg.sorted	TCGA-LN-A49V-01A-11D-A248_121207_SN1222_0161_AC1HJ0ACXX_s_7_rg.sorted.bam	39.36	NA	0.17	58cfa832e4b0c9d6adf6d5cc	TCGA-LN-A49V-01A-11D-A248_121207_SN1222_0161_AC1HJ0ACXX_s_7_rg.sorted.bam	Alive	MALE	ASIAN	NOT HISPANIC OR LATINO	Esophageal Carcinoma	Aligned reads	TCGA-LN-A49V-01A	0AB29DE2-EB9E-4A25-99DE-5F543CFBDB53	Primary Tumor	Illumina HiSeq	331651f5-689d-41cf-b0d4-379dc314bf42	Esophagus	49	BF039639-98CF-496D-9A11-44DFAFBD7DD7	CF32B517-90B2-400E-B3CE-FD19CC09B10F	TCGA-LN-A49V-01A-11D-A248-26	HG19_Broad_variant	TCGA-LN-A49V	TCGA-ESCA	NA	s1877	MD Anderson - Institute for Applied Cancer Science	ILSbio	Vietnam	NO	T3	N0	Not available	Stage IIA	259379140	252008772	7370368	0.028415423
13722.58cfa832e4b0c9d6adf6d366	TCGA-L5-A4OG-11A-12D-A267_131001_SN1120_0280_BD2FDEACXX_s_8_rg.sorted	58cfa832e4b0c9d6adf6d366	TCGA-L5-A4OG-11A-12D-A267_131001_SN1120_0280_BD2FDEACXX_s_8_rg.sorted.filtered.	WGS	TCGA-L5-A4OG-11A-12D-A267_131001_SN1120_0280_BD2FDEACXX_s_8_rg.sorted	TCGA-L5-A4OG-11A-12D-A267_131001_SN1120_0280_BD2FDEACXX_s_8_rg.sorted.bam	12.58	NA	0.14	58cfa832e4b0c9d6adf6d366	TCGA-L5-A4OG-11A-12D-A267_131001_SN1120_0280_BD2FDEACXX_s_8_rg.sorted.bam	Alive	FEMALE	WHITE	Not available	Esophageal Carcinoma	Aligned reads	TCGA-L5-A4OG-11A	EB4AD376-4CC1-4D2C-9B93-AD2B082C77C4	Solid Tissue Normal	Illumina HiSeq	963a01ba-f0ef-4d64-8bc1-402cdc062304	Esophagus	79	FB3D273C-B99F-411C-8D1C-A3DE77851316	2E4C3D9F-D7F1-4E3D-9DB6-7EDEAC584599	TCGA-L5-A4OG-11A-12D-A267-26	HG19_Broad_variant	TCGA-L5-A4OG	TCGA-ESCA	NA	s1925	MD Anderson - Institute for Applied Cancer Science	University of Michigan	United States	NO	T1	N0	Not available	Stage I	267034262	259801844	7232418	0.027084232
13722.58cfa832e4b0c9d6adf6d374	TCGA-LN-A49M-01A-21D-A267_131001_SN1222_0222_BC2CN2ACXX_s_1_rg.sorted	58cfa832e4b0c9d6adf6d374	TCGA-LN-A49M-01A-21D-A267_131001_SN1222_0222_BC2CN2ACXX_s_1_rg.sorted.filtered.	WGS	TCGA-LN-A49M-01A-21D-A267_131001_SN1222_0222_BC2CN2ACXX_s_1_rg.sorted	TCGA-LN-A49M-01A-21D-A267_131001_SN1222_0222_BC2CN2ACXX_s_1_rg.sorted.bam	23.64	NA	0.16	58cfa832e4b0c9d6adf6d374	TCGA-LN-A49M-01A-21D-A267_131001_SN1222_0222_BC2CN2ACXX_s_1_rg.sorted.bam	Alive	MALE	ASIAN	NOT HISPANIC OR LATINO	Esophageal Carcinoma	Aligned reads	TCGA-LN-A49M-01A	B3E248B5-5D40-495C-BD10-90ECF0ED6A95	Primary Tumor	Illumina HiSeq	821eaabe-92ee-4e30-9254-77b2ce89ea42	Esophagus	62	E6BEF2C0-1C6A-4137-A099-920F1F811489	9C284314-4356-44EA-8087-E64F5A614179	TCGA-LN-A49M-01A-21D-A267-26	HG19_Broad_variant	TCGA-LN-A49M	TCGA-ESCA	NA	s1862	MD Anderson - Institute for Applied Cancer Science	ILSbio	Vietnam	NO	T2	N0	Not available	Stage IIA	267477956	259973657	7504299	0.028055766
13722.58cfa832e4b0c9d6adf6cf0c	TCGA-FS-A1ZC-10A-01D-A190_120609_SN208_0343_BC0WVWACXX_s_7_rg.sorted	58cfa832e4b0c9d6adf6cf0c	TCGA-FS-A1ZC-10A-01D-A190_120609_SN208_0343_BC0WVWACXX_s_7_rg.sorted.filtered.	WGS	TCGA-FS-A1ZC-10A-01D-A190_120609_SN208_0343_BC0WVWACXX_s_7_rg.sorted	TCGA-FS-A1ZC-10A-01D-A190_120609_SN208_0343_BC0WVWACXX_s_7_rg.sorted.bam	30.03	NA	0.16	58cfa832e4b0c9d6adf6cf0c	TCGA-FS-A1ZC-10A-01D-A190_120609_SN208_0343_BC0WVWACXX_s_7_rg.sorted.bam	Dead	MALE	WHITE	NOT HISPANIC OR LATINO	Skin Cutaneous Melanoma	Aligned reads	TCGA-FS-A1ZC-10A	B1739CB5-09BC-414A-8F05-C66D2CB9868D	Blood Derived Normal	Illumina HiSeq	05f8afcc-0825-4cb1-b5fa-c947afc82409	Skin	51	A4CC2293-5B42-469C-960E-4BC3770C9E9C	45B62C9F-DD93-4A8C-BEED-384E3A6A5A58	TCGA-FS-A1ZC-10A-01D-A190-02	HG19_Broad_variant	TCGA-FS-A1ZC	TCGA-SKCM	10870	s7529	Harvard Medical School	Essen	Germany	NO	TX	N0	Not available	I or II NOS	224107810	213560768	10547042	0.047062358
13722.58cfa832e4b0c9d6adf6d38c	TCGA-L5-A4OI-11A-11D-A267_131018_SN590_0240_AC2MW5ACXX_s_2_rg.sorted	58cfa832e4b0c9d6adf6d38c	TCGA-L5-A4OI-11A-11D-A267_131018_SN590_0240_AC2MW5ACXX_s_2_rg.sorted.filtered.	WGS	TCGA-L5-A4OI-11A-11D-A267_131018_SN590_0240_AC2MW5ACXX_s_2_rg.sorted	TCGA-L5-A4OI-11A-11D-A267_131018_SN590_0240_AC2MW5ACXX_s_2_rg.sorted.bam	21.97	NA	0.16	58cfa832e4b0c9d6adf6d38c	TCGA-L5-A4OI-11A-11D-A267_131018_SN590_0240_AC2MW5ACXX_s_2_rg.sorted.bam	Alive	MALE	WHITE	Not available	Esophageal Carcinoma	Aligned reads	TCGA-L5-A4OI-11A	CB2AF13B-CBED-4657-8FD4-FED8DB375CBA	Solid Tissue Normal	Illumina HiSeq	6004ba96-89c1-404c-b70c-9fa87aaa66ba	Esophagus	79	78CC5D13-3605-49A1-8677-27CC819E5E0F	DE7981C4-10C0-4218-889B-AEDCADCB5AFE	TCGA-L5-A4OI-11A-11D-A267-26	HG19_Broad_variant	TCGA-L5-A4OI	TCGA-ESCA	NA	s1657	MD Anderson - Institute for Applied Cancer Science	University of Michigan	United States	NO	T3	N3	Not available	Stage IIIC	249608428	241222013	8386415	0.033598285
13722.58cfa831e4b0c9d6adf6cb46	TCGA-EE-A29S-10A-01D-A190_120729_SN1120_0179_AC11G3ACXX_s_7_rg.sorted	58cfa831e4b0c9d6adf6cb46	TCGA-EE-A29S-10A-01D-A190_120729_SN1120_0179_AC11G3ACXX_s_7_rg.sorted.filtered.	WGS	TCGA-EE-A29S-10A-01D-A190_120729_SN1120_0179_AC11G3ACXX_s_7_rg.sorted	TCGA-EE-A29S-10A-01D-A190_120729_SN1120_0179_AC11G3ACXX_s_7_rg.sorted.bam	45.66	NA	0.16	58cfa831e4b0c9d6adf6cb46	TCGA-EE-A29S-10A-01D-A190_120729_SN1120_0179_AC11G3ACXX_s_7_rg.sorted.bam	Alive	MALE	WHITE	NOT HISPANIC OR LATINO	Skin Cutaneous Melanoma	Aligned reads	TCGA-EE-A29S-10A	5DEC1B6A-5D60-463C-9655-FC7ED79CA19D	Blood Derived Normal	Illumina HiSeq	acaa3027-4446-467e-bc84-eaf1b02d992c	Skin	79	FDFC609C-F6A9-4B25-82F5-D9FFFD07A8F8	DBD444A5-622C-4E3C-BFBD-15A7CD824EA8	TCGA-EE-A29S-10A-01D-A190-02	HG19_Broad_variant	TCGA-EE-A29S	TCGA-SKCM	NA	s7330	Harvard Medical School	University of Sydney	Australia	NO	T3a	N0	Not available	Stage IIA	259523784	251900045	7623739	0.029375878
13722.58cfa831e4b0c9d6adf6c95a	TCGA-DJ-A1QF-01A-12D-A14U_120629_SN1120_0167_AC0WMBACXX_s_4_rg.sorted	58cfa831e4b0c9d6adf6c95a	TCGA-DJ-A1QF-01A-12D-A14U_120629_SN1120_0167_AC0WMBACXX_s_4_rg.sorted.filtered.	WGS	TCGA-DJ-A1QF-01A-12D-A14U_120629_SN1120_0167_AC0WMBACXX_s_4_rg.sorted	TCGA-DJ-A1QF-01A-12D-A14U_120629_SN1120_0167_AC0WMBACXX_s_4_rg.sorted.bam	14.32	1.97	0.15	58cfa831e4b0c9d6adf6c95a	TCGA-DJ-A1QF-01A-12D-A14U_120629_SN1120_0167_AC0WMBACXX_s_4_rg.sorted.bam	Alive	FEMALE	WHITE	Not available	Thyroid Carcinoma	Aligned reads	TCGA-DJ-A1QF-01A	FCA0C7D9-5E6F-4AA7-BA04-5DF2EB8BA398	Primary Tumor	Illumina HiSeq	267d7caa-22fc-41bc-8ea9-ee910a0ac510	Thyroid	61	E4B53CA1-D395-4FEA-A962-DFBD2B373A6B	FA0BE982-CE22-449F-9D2B-E688196BA8AE	TCGA-DJ-A1QF-01A-12D-A14U-02	HG19_Broad_variant	TCGA-DJ-A1QF	TCGA-THCA	NA	s11991	Harvard Medical School	Memorial Sloan Kettering	United States	NO	T2	N0	Thyroid Papillary Carcinoma - Classical/usual	Stage II	218425970	210629116	7796854	0.035695636
13722.58cfa831e4b0c9d6adf6cd70	TCGA-ET-A25K-10A-01D-A16N_120717_SN1120_0176_BC1178ACXX_s_8_rg.sorted	58cfa831e4b0c9d6adf6cd70	TCGA-ET-A25K-10A-01D-A16N_120717_SN1120_0176_BC1178ACXX_s_8_rg.sorted.filtered.	WGS	TCGA-ET-A25K-10A-01D-A16N_120717_SN1120_0176_BC1178ACXX_s_8_rg.sorted	TCGA-ET-A25K-10A-01D-A16N_120717_SN1120_0176_BC1178ACXX_s_8_rg.sorted.bam	18.33	1.84	0.16	58cfa831e4b0c9d6adf6cd70	TCGA-ET-A25K-10A-01D-A16N_120717_SN1120_0176_BC1178ACXX_s_8_rg.sorted.bam	Alive	FEMALE	WHITE	NOT HISPANIC OR LATINO	Thyroid Carcinoma	Aligned reads	TCGA-ET-A25K-10A	2F9ED09D-2626-4C23-BA47-1850D36F812A	Blood Derived Normal	Illumina HiSeq	6f869861-b0d2-4022-a0ef-d1f46eea9f40	Thyroid	36	38379990-627C-4FAC-A13A-6AFD9D47A448	34182C38-B860-44A4-AA11-6D1DFD5BB267	TCGA-ET-A25K-10A-01D-A16N-02	HG19_Broad_variant	TCGA-ET-A25K	TCGA-THCA	NA	s12526	Harvard Medical School	Johns Hopkins	United States	NO	T2	N1a	Thyroid Papillary Carcinoma - Classical/usual	Stage I	216083800	207778364	8305436	0.038436181
13722.58cfa831e4b0c9d6adf6cac5	TCGA-DA-A1I8-06A-11D-A18Y_120730_SN208_0419_AC13W9ACXX_s_5_rg.sorted	58cfa831e4b0c9d6adf6cac5	TCGA-DA-A1I8-06A-11D-A18Y_120730_SN208_0419_AC13W9ACXX_s_5_rg.sorted.filtered.	WGS	TCGA-DA-A1I8-06A-11D-A18Y_120730_SN208_0419_AC13W9ACXX_s_5_rg.sorted	TCGA-DA-A1I8-06A-11D-A18Y_120730_SN208_0419_AC13W9ACXX_s_5_rg.sorted.bam	29.72	NA	0.16	58cfa831e4b0c9d6adf6cac5	TCGA-DA-A1I8-06A-11D-A18Y_120730_SN208_0419_AC13W9ACXX_s_5_rg.sorted.bam	Alive	FEMALE	WHITE	NOT HISPANIC OR LATINO	Skin Cutaneous Melanoma	Aligned reads	TCGA-DA-A1I8-06A	7B92FCD4-F9BE-4B97-94A2-B2E8348AEABA	Metastatic	Illumina HiSeq	0533c67c-0914-42e2-97d4-0f5e0bbacc84	Skin	63	53F3FC7C-3B45-4516-9749-776E039318AA	B33A4712-88D6-40C0-A09C-F837438461D3	TCGA-DA-A1I8-06A-11D-A18Y-02	HG19_Broad_variant	TCGA-DA-A1I8	TCGA-SKCM	NA	s7502	Harvard Medical School	Yale	United States	NO	T4b	N0	Not available	Stage IIC	257802784	249794091	8008693	0.031065192
13722.58cfa831e4b0c9d6adf6cc21	TCGA-EE-A29Q-06A-11D-A18Y_120729_SN1120_0180_BC1176ACXX_s_1_rg.sorted	58cfa831e4b0c9d6adf6cc21	TCGA-EE-A29Q-06A-11D-A18Y_120729_SN1120_0180_BC1176ACXX_s_1_rg.sorted.filtered.	WGS	TCGA-EE-A29Q-06A-11D-A18Y_120729_SN1120_0180_BC1176ACXX_s_1_rg.sorted	TCGA-EE-A29Q-06A-11D-A18Y_120729_SN1120_0180_BC1176ACXX_s_1_rg.sorted.bam	43.29	NA	0.16	58cfa831e4b0c9d6adf6cc21	TCGA-EE-A29Q-06A-11D-A18Y_120729_SN1120_0180_BC1176ACXX_s_1_rg.sorted.bam	Alive	FEMALE	WHITE	NOT HISPANIC OR LATINO	Skin Cutaneous Melanoma	Aligned reads	TCGA-EE-A29Q-06A	6A1818F9-9303-41B0-B3B7-07FAF5055C86	Metastatic	Illumina HiSeq	ac015b9b-1772-42b1-a39c-c771b610492d	Skin	70	9B9F0B93-CF1E-4052-8938-2C56AD8A2FD2	E581778B-21C0-4DE9-9D03-B37046313700	TCGA-EE-A29Q-06A-11D-A18Y-02	HG19_Broad_variant	TCGA-EE-A29Q	TCGA-SKCM	NA	s7845	Harvard Medical School	University of Sydney	Australia	NO	T3b	N0	Not available	Stage IIB	249423692	240807291	8616401	0.034545239
13722.58cfa831e4b0c9d6adf6c51c	TCGA-CM-4752-10A-01D-1405-02_IlluminaHiSeq-DNASeq_whole	58cfa831e4b0c9d6adf6c51c	TCGA-CM-4752-10A-01D-1405-02_IlluminaHiSeq-DNASeq_whole.filtered.	WGS	TCGA-CM-4752-10A-01D-1405-02_IlluminaHiSeq-DNASeq_whole	TCGA-CM-4752-10A-01D-1405-02_IlluminaHiSeq-DNASeq_whole.bam	126.72	1.8	0.14	58cfa831e4b0c9d6adf6c51c	TCGA-CM-4752-10A-01D-1405-02_IlluminaHiSeq-DNASeq_whole.bam	Alive	MALE	BLACK OR AFRICAN AMERICAN	NOT HISPANIC OR LATINO	Colon Adenocarcinoma	Aligned reads	TCGA-CM-4752-10A	7EA546CE-F48A-4D9C-96B4-A0124C692870	Blood Derived Normal	Illumina HiSeq	8c9dcc5b-1f5c-4bf0-82e0-ce0697d2e59a	Colorectal	58	F9417E48-23D4-47D4-BF20-A8A4E64EFEA8	FEC9AC5A-D50A-44BD-BF54-0DF36D078227	TCGA-CM-4752-10A-01D-1405-02	HG18	TCGA-CM-4752	TCGA-COAD	NA	s13690	Harvard Medical School	MSKCC	None	NO	T3	N0	Colon Adenocarcinoma	Stage IIA	198805944	177190823	21615121	0.108724722
13722.58cfa832e4b0c9d6adf6cedf	TCGA-EM-A1YD-01A-11D-A14U_120629_SN1120_0168_BD1454ACXX_s_5_rg.sorted	58cfa832e4b0c9d6adf6cedf	TCGA-EM-A1YD-01A-11D-A14U_120629_SN1120_0168_BD1454ACXX_s_5_rg.sorted.filtered.	WGS	TCGA-EM-A1YD-01A-11D-A14U_120629_SN1120_0168_BD1454ACXX_s_5_rg.sorted	TCGA-EM-A1YD-01A-11D-A14U_120629_SN1120_0168_BD1454ACXX_s_5_rg.sorted.bam	41.17	1.98	0.17	58cfa832e4b0c9d6adf6cedf	TCGA-EM-A1YD-01A-11D-A14U_120629_SN1120_0168_BD1454ACXX_s_5_rg.sorted.bam	Alive	FEMALE	Not available	Not available	Thyroid Carcinoma	Aligned reads	TCGA-EM-A1YD-01A	8A3659A8-2A85-4BAB-8BF3-55795922474C	Primary Tumor	Illumina HiSeq	76d6fe1c-fb49-412c-bf6f-43229f7b7df6	Thyroid	53	AD5054BB-96D0-47CC-BB8C-F36E58784A31	CD27AF7E-F458-49BA-8C82-D18BDE252DB2	TCGA-EM-A1YD-01A-11D-A14U-02	HG19_Broad_variant	TCGA-EM-A1YD	TCGA-THCA	NA	s12381	Harvard Medical School	University Health Network	Canada	NO	T2	N0	Thyroid Papillary Carcinoma - Follicular (>= 99% follicular patterned)	Stage II	258199076	249113431	9085645	0.035188526
13722.58cfa832e4b0c9d6adf6cec8	TCGA-EM-A1CW-10A-01D-A13U_120706_SN1222_0122_AC0WPYACXX_s_8_rg.sorted	58cfa832e4b0c9d6adf6cec8	TCGA-EM-A1CW-10A-01D-A13U_120706_SN1222_0122_AC0WPYACXX_s_8_rg.sorted.filtered.	WGS	TCGA-EM-A1CW-10A-01D-A13U_120706_SN1222_0122_AC0WPYACXX_s_8_rg.sorted	TCGA-EM-A1CW-10A-01D-A13U_120706_SN1222_0122_AC0WPYACXX_s_8_rg.sorted.bam	52.41	2	0.16	58cfa832e4b0c9d6adf6cec8	TCGA-EM-A1CW-10A-01D-A13U_120706_SN1222_0122_AC0WPYACXX_s_8_rg.sorted.bam	Alive	FEMALE	Not available	Not available	Thyroid Carcinoma	Aligned reads	TCGA-EM-A1CW-10A	22EB9F00-6869-4D8F-B657-DFD64F81E9E9	Blood Derived Normal	Illumina HiSeq	b7ca46ef-71df-40f8-a10f-e27c97112b79	Thyroid	39	F4C14A19-949F-410C-9FC9-D81CBBA2D0B7	40DD4E1B-1BB2-47C1-A3AB-8F6D66FD12FF	TCGA-EM-A1CW-10A-01D-A13U-02	HG19_Broad_variant	TCGA-EM-A1CW	TCGA-THCA	NA	s12756	Harvard Medical School	University Health Network	Canada	NO	T3	N0	Thyroid Papillary Carcinoma - Follicular (>= 99% follicular patterned)	Stage I	219478638	211977018	7501620	0.034179272
13722.58cfa831e4b0c9d6adf6c548	TCGA-CM-4747-01A-01D-1405-02_IlluminaHiSeq-DNASeq_whole	58cfa831e4b0c9d6adf6c548	TCGA-CM-4747-01A-01D-1405-02_IlluminaHiSeq-DNASeq_whole.filtered.	WGS	TCGA-CM-4747-01A-01D-1405-02_IlluminaHiSeq-DNASeq_whole	TCGA-CM-4747-01A-01D-1405-02_IlluminaHiSeq-DNASeq_whole.bam	541	1.9	0.15	58cfa831e4b0c9d6adf6c548	TCGA-CM-4747-01A-01D-1405-02_IlluminaHiSeq-DNASeq_whole.bam	Alive	MALE	WHITE	NOT HISPANIC OR LATINO	Colon Adenocarcinoma	Aligned reads	TCGA-CM-4747-01A	56EB96A4-D2C2-42FB-B26C-1A80012BCB8E	Primary Tumor	Illumina HiSeq	e66cdfc9-e0b0-4ca4-bbcc-9ae23d9d663f	Colorectal	47	D3DAA95A-19B5-4822-BCBE-35CEEC12FDF1	7E2021D4-E528-4EB1-A7A0-71D6BE77A71D	TCGA-CM-4747-01A-01D-1405-02	HG18	TCGA-CM-4747	TCGA-COAD	NA	s13217	Harvard Medical School	MSKCC	None	NO	T4a	N1b	Colon Adenocarcinoma	Stage IVA	250692966	220565052	30127914	0.120178537
13722.58cfa831e4b0c9d6adf6c96e	TCGA-DJ-A1QO-10A-01D-A14U_120629_SN1120_0168_BD1454ACXX_s_8_rg.sorted	58cfa831e4b0c9d6adf6c96e	TCGA-DJ-A1QO-10A-01D-A14U_120629_SN1120_0168_BD1454ACXX_s_8_rg.sorted.filtered.	WGS	TCGA-DJ-A1QO-10A-01D-A14U_120629_SN1120_0168_BD1454ACXX_s_8_rg.sorted	TCGA-DJ-A1QO-10A-01D-A14U_120629_SN1120_0168_BD1454ACXX_s_8_rg.sorted.bam	38.63	2.12	0.17	58cfa831e4b0c9d6adf6c96e	TCGA-DJ-A1QO-10A-01D-A14U_120629_SN1120_0168_BD1454ACXX_s_8_rg.sorted.bam	Alive	MALE	WHITE	NOT HISPANIC OR LATINO	Thyroid Carcinoma	Aligned reads	TCGA-DJ-A1QO-10A	F2AD720E-579F-4E2C-A3F0-17877CA91067	Blood Derived Normal	Illumina HiSeq	622981e6-e448-492c-bef1-f31bd0dea146	Thyroid	69	23A38BFD-4AF5-44A9-B3C4-737D07E4E4F1	2852AA8B-F5D8-423F-BE97-83053C855246	TCGA-DJ-A1QO-10A-01D-A14U-02	HG19_Broad_variant	TCGA-DJ-A1QO	TCGA-THCA	NA	s12374	Harvard Medical School	Memorial Sloan Kettering	United States	NO	T3	N0	Thyroid Papillary Carcinoma - Tall Cell (>= 50% tall cell features)	Stage III	212733438	205331213	7402225	0.034795776
13722.58cfa831e4b0c9d6adf6cc35	TCGA-EE-A29Q-10A-01D-A190_120729_SN1120_0180_BC1176ACXX_s_3_rg.sorted	58cfa831e4b0c9d6adf6cc35	TCGA-EE-A29Q-10A-01D-A190_120729_SN1120_0180_BC1176ACXX_s_3_rg.sorted.filtered.	WGS	TCGA-EE-A29Q-10A-01D-A190_120729_SN1120_0180_BC1176ACXX_s_3_rg.sorted	TCGA-EE-A29Q-10A-01D-A190_120729_SN1120_0180_BC1176ACXX_s_3_rg.sorted.bam	30.57	NA	0.18	58cfa831e4b0c9d6adf6cc35	TCGA-EE-A29Q-10A-01D-A190_120729_SN1120_0180_BC1176ACXX_s_3_rg.sorted.bam	Alive	FEMALE	WHITE	NOT HISPANIC OR LATINO	Skin Cutaneous Melanoma	Aligned reads	TCGA-EE-A29Q-10A	6A1818F9-9303-41B0-B3B7-07FAF5055C86	Blood Derived Normal	Illumina HiSeq	3a35cc5e-4313-46ab-857d-f22cddd7625f	Skin	70	CB5DCB2E-D966-42CA-8DFD-034FFEF5A40A	033506C2-A0D7-4E02-B9F5-F3ADE80F7094	TCGA-EE-A29Q-10A-01D-A190-02	HG19_Broad_variant	TCGA-EE-A29Q	TCGA-SKCM	NA	s7848	Harvard Medical School	University of Sydney	Australia	NO	T3b	N0	Not available	Stage IIB	244380360	236040353	8340007	0.034127157
13722.58cfa831e4b0c9d6adf6cd5e	TCGA-EE-A2MS-06A-11D-A18Y_120718_SN1222_0126_AC117AACXX_s_3_rg.sorted	58cfa831e4b0c9d6adf6cd5e	TCGA-EE-A2MS-06A-11D-A18Y_120718_SN1222_0126_AC117AACXX_s_3_rg.sorted.filtered.	WGS	TCGA-EE-A2MS-06A-11D-A18Y_120718_SN1222_0126_AC117AACXX_s_3_rg.sorted	TCGA-EE-A2MS-06A-11D-A18Y_120718_SN1222_0126_AC117AACXX_s_3_rg.sorted.bam	64.33	NA	0.16	58cfa831e4b0c9d6adf6cd5e	TCGA-EE-A2MS-06A-11D-A18Y_120718_SN1222_0126_AC117AACXX_s_3_rg.sorted.bam	Alive	MALE	WHITE	NOT HISPANIC OR LATINO	Skin Cutaneous Melanoma	Aligned reads	TCGA-EE-A2MS-06A	4A4F5EE9-B588-4357-B058-EFFBFB53E2C3	Metastatic	Illumina HiSeq	4cc98a8c-1e89-4a0a-a8c5-4a23e7880ac4	Skin	72	CEFFDD2F-6C8E-43DB-BE2E-D111F892C683	10D894D7-3C7B-4DBB-AD20-8ED6A970572F	TCGA-EE-A2MS-06A-11D-A18Y-02	HG19_Broad_variant	TCGA-EE-A2MS	TCGA-SKCM	NA	s7346	Harvard Medical School	University of Sydney	Australia	NO	T3a	N0	Not available	Stage II	215118472	208347132	6771340	0.03147726
13722.58cfa831e4b0c9d6adf6cabc	TCGA-DA-A1I7-06A-22D-A18Y_120730_SN208_0419_AC13W9ACXX_s_4_rg.sorted	58cfa831e4b0c9d6adf6cabc	TCGA-DA-A1I7-06A-22D-A18Y_120730_SN208_0419_AC13W9ACXX_s_4_rg.sorted.filtered.	WGS	TCGA-DA-A1I7-06A-22D-A18Y_120730_SN208_0419_AC13W9ACXX_s_4_rg.sorted	TCGA-DA-A1I7-06A-22D-A18Y_120730_SN208_0419_AC13W9ACXX_s_4_rg.sorted.bam	26.08	NA	0.17	58cfa831e4b0c9d6adf6cabc	TCGA-DA-A1I7-06A-22D-A18Y_120730_SN208_0419_AC13W9ACXX_s_4_rg.sorted.bam	Alive	MALE	WHITE	NOT HISPANIC OR LATINO	Skin Cutaneous Melanoma	Aligned reads	TCGA-DA-A1I7-06A	DFE8BAA8-1C2C-4C36-92C9-61548CEBEC19	Metastatic	Illumina HiSeq	85c1bc41-87de-4fc0-89c9-aa8f1e56755c	Skin	62	75633AC0-2F77-486E-BA9B-BCEA02CD7DC4	C48121FD-7F92-4206-BE49-41F103CB35C8	TCGA-DA-A1I7-06A-22D-A18Y-02	HG19_Broad_variant	TCGA-DA-A1I7	TCGA-SKCM	NA	s7329	Harvard Medical School	Yale	United States	NO	T0	N2b	Not available	Stage IIIB	260553470	251613326	8940144	0.034312128
13722.58cfa830e4b0c9d6adf6c200	TCGA-BG-A0M4-10A-02D-A101_120406_SN1120_0130_AD0UKGACXX_s_4_rg.sorted	58cfa830e4b0c9d6adf6c200	TCGA-BG-A0M4-10A-02D-A101_120406_SN1120_0130_AD0UKGACXX_s_4_rg.sorted.filtered.	WGS	TCGA-BG-A0M4-10A-02D-A101_120406_SN1120_0130_AD0UKGACXX_s_4_rg.sorted	TCGA-BG-A0M4-10A-02D-A101_120406_SN1120_0130_AD0UKGACXX_s_4_rg.sorted.bam	37.2	2.03	0.15	58cfa830e4b0c9d6adf6c200	TCGA-BG-A0M4-10A-02D-A101_120406_SN1120_0130_AD0UKGACXX_s_4_rg.sorted.bam	Alive	FEMALE	WHITE	NOT HISPANIC OR LATINO	Uterine Corpus Endometrial Carcinoma	Aligned reads	TCGA-BG-A0M4-10A	73E5310D-BA8C-4CBC-AA4F-E06206F898F4	Blood Derived Normal	Illumina HiSeq	948469de-ebaf-429d-b96b-b4d48cc57e3f	Uterus	60	D293C52A-3628-45E5-AFFE-F6839F6BB8B8	120F65B5-E0FD-4430-AEBD-78ABBB7832FF	TCGA-BG-A0M4-10A-02D-A101-02	HG19_Broad_variant	TCGA-BG-A0M4	TCGA-UCEC	NA	s5004	Harvard Medical School	University of Pittsburgh	None	NO	Not available	Not available	Endometrioid endometrial adenocarcinoma	Not available	240705714	231908086	8797628	0.036549311
13722.58cfa830e4b0c9d6adf6be36	TCGA-BJ-A18Z-10A-01D-A13U_120712_SN1222_0125_BD13TPACXX_s_2_rg.sorted	58cfa830e4b0c9d6adf6be36	TCGA-BJ-A18Z-10A-01D-A13U_120712_SN1222_0125_BD13TPACXX_s_2_rg.sorted.filtered.	WGS	TCGA-BJ-A18Z-10A-01D-A13U_120712_SN1222_0125_BD13TPACXX_s_2_rg.sorted	TCGA-BJ-A18Z-10A-01D-A13U_120712_SN1222_0125_BD13TPACXX_s_2_rg.sorted.bam	32.23	1.72	0.17	58cfa830e4b0c9d6adf6be36	TCGA-BJ-A18Z-10A-01D-A13U_120712_SN1222_0125_BD13TPACXX_s_2_rg.sorted.bam	Alive	MALE	WHITE	NOT HISPANIC OR LATINO	Thyroid Carcinoma	Aligned reads	TCGA-BJ-A18Z-10A	0D497FAF-2C1C-4173-A5FE-770CCA73323C	Blood Derived Normal	Illumina HiSeq	e2be58e6-cbfb-4ba0-acae-d10c09b96f62	Thyroid	58	FDF1E501-F34F-450C-9A5C-611157079A86	85A7922F-0327-437C-BDF5-1BB67A1E932F	TCGA-BJ-A18Z-10A-01D-A13U-02	HG19_Broad_variant	TCGA-BJ-A18Z	TCGA-THCA	NA	s12356	Harvard Medical School	University of Pittsburgh	United States	NO	T3	N1b	Thyroid Papillary Carcinoma - Classical/usual	Stage IVA	249942156	241542509	8399647	0.033606364
13722.58cfa830e4b0c9d6adf6c04c	TCGA-B5-A0K6-10A-01D-A043_120327_SN590_0149_AD0U12ACXX_s_6_rg.sorted	58cfa830e4b0c9d6adf6c04c	TCGA-B5-A0K6-10A-01D-A043_120327_SN590_0149_AD0U12ACXX_s_6_rg.sorted.filtered.	WGS	TCGA-B5-A0K6-10A-01D-A043_120327_SN590_0149_AD0U12ACXX_s_6_rg.sorted	TCGA-B5-A0K6-10A-01D-A043_120327_SN590_0149_AD0U12ACXX_s_6_rg.sorted.bam	11.2	2	0.16	58cfa830e4b0c9d6adf6c04c	TCGA-B5-A0K6-10A-01D-A043_120327_SN590_0149_AD0U12ACXX_s_6_rg.sorted.bam	Alive	FEMALE	WHITE	Not available	Uterine Corpus Endometrial Carcinoma	Aligned reads	TCGA-B5-A0K6-10A	5CBA9441-6812-49C0-A0F6-7928ED4E5B81	Blood Derived Normal	Illumina HiSeq	d89fc39f-4622-4fd1-a54c-7ceeb21064d3	Uterus	58	8DCB31CF-3146-4698-A71B-BFEF58BE9FDC	EB3CFF8E-79EF-4922-85F9-354E49963B7C	TCGA-B5-A0K6-10A-01D-A043-02	HG19_Broad_variant	TCGA-B5-A0K6	TCGA-UCEC	NA	s4788	Harvard Medical School	Duke	United States	NO	Not available	Not available	Endometrioid endometrial adenocarcinoma	Not available	240206682	225853972	14352710	0.059751502
13722.58cfa830e4b0c9d6adf6c024	TCGA-AX-A0J1-01A-11D-A043_120403_SN1222_0094_BD0UKBACXX_s_4_rg.sorted	58cfa830e4b0c9d6adf6c024	TCGA-AX-A0J1-01A-11D-A043_120403_SN1222_0094_BD0UKBACXX_s_4_rg.sorted.filtered.	WGS	TCGA-AX-A0J1-01A-11D-A043_120403_SN1222_0094_BD0UKBACXX_s_4_rg.sorted	TCGA-AX-A0J1-01A-11D-A043_120403_SN1222_0094_BD0UKBACXX_s_4_rg.sorted.bam	87.89	1.88	0.15	58cfa830e4b0c9d6adf6c024	TCGA-AX-A0J1-01A-11D-A043_120403_SN1222_0094_BD0UKBACXX_s_4_rg.sorted.bam	Alive	FEMALE	WHITE	NOT HISPANIC OR LATINO	Uterine Corpus Endometrial Carcinoma	Aligned reads	TCGA-AX-A0J1-01A	EC7A9D74-8B3F-4747-8926-1739A016AB2B	Primary Tumor	Illumina HiSeq	7bce686e-1ac7-49b4-9b2f-c76eec80a77c	Uterus	80	AC14E378-2DE1-458A-B8CD-7C60131AA927	3612DB54-D93C-47FB-A5E7-3BA3CE404A3C	TCGA-AX-A0J1-01A-11D-A043-02	HG19_Broad_variant	TCGA-AX-A0J1	TCGA-UCEC	NA	s4594	Harvard Medical School	Gynecologic Oncology Group	None	NO	Not available	Not available	Endometrioid endometrial adenocarcinoma	Not available	253342120	235840079	17502041	0.069084608
13722.58cfa830e4b0c9d6adf6bc44	TCGA-AO-A0JF-10A-01D-A060_130719_SN1120_0270_AC2CVRACXX_s_2_rg.sorted	58cfa830e4b0c9d6adf6bc44	TCGA-AO-A0JF-10A-01D-A060_130719_SN1120_0270_AC2CVRACXX_s_2_rg.sorted.filtered.	WGS	TCGA-AO-A0JF-10A-01D-A060_130719_SN1120_0270_AC2CVRACXX_s_2_rg.sorted	TCGA-AO-A0JF-10A-01D-A060_130719_SN1120_0270_AC2CVRACXX_s_2_rg.sorted.bam	33.53	1.83	0.13	58cfa830e4b0c9d6adf6bc44	TCGA-AO-A0JF-10A-01D-A060_130719_SN1120_0270_AC2CVRACXX_s_2_rg.sorted.bam	Alive	FEMALE	WHITE	NOT HISPANIC OR LATINO	Breast Invasive Carcinoma	Aligned reads	TCGA-AO-A0JF-10A	F357FE19-5359-4662-8CE9-AA996132283B	Blood Derived Normal	Illumina HiSeq	ecbc57df-ef58-47a5-9ae5-83e394d14191	Breast	68	DA127378-BDD7-4D9E-AD83-D2C223B4A40E	85F3A9D5-E0B8-47B2-B525-5C8177F22C46	TCGA-AO-A0JF-10A-01D-A060-02	HG19_Broad_variant	TCGA-AO-A0JF	TCGA-BRCA	NA	s6629	Harvard Medical School	MSKCC	None	NO	T1c	N1a	Infiltrating Ductal Carcinoma	Stage IIA	253634680	246415435	7219245	0.028463162
13722.58cfa830e4b0c9d6adf6bf16	TCGA-BR-4257-01A-01D-1128_130110_SN1222_0167_AC1JPDACXX_s_3_rg.sorted	58cfa830e4b0c9d6adf6bf16	TCGA-BR-4257-01A-01D-1128_130110_SN1222_0167_AC1JPDACXX_s_3_rg.sorted.filtered.	WGS	TCGA-BR-4257-01A-01D-1128_130110_SN1222_0167_AC1JPDACXX_s_3_rg.sorted	TCGA-BR-4257-01A-01D-1128_130110_SN1222_0167_AC1JPDACXX_s_3_rg.sorted.bam	106.9	1.9	0.16	58cfa830e4b0c9d6adf6bf16	TCGA-BR-4257-01A-01D-1128_130110_SN1222_0167_AC1JPDACXX_s_3_rg.sorted.bam	Alive	FEMALE	WHITE	NOT HISPANIC OR LATINO	Stomach Adenocarcinoma	Aligned reads	TCGA-BR-4257-01A	DA112431-5579-4FD1-A230-9144B359B0E9	Primary Tumor	Illumina HiSeq	5e38d8b4-97fb-407a-ab06-2f002456472d	Stomach	79	97B44B05-97EB-486C-94DB-42838831DE0B	465E5E4D-A801-4BBC-9E1C-004C7718571F	TCGA-BR-4257-01A-01D-1128-02	HG19_Broad_variant	TCGA-BR-4257	TCGA-STAD	NA	s15048	Harvard Medical School	Asterand	Russia	NO	TX	NX	Stomach Adenocarcinoma Not Otherwise Specified (NOS)	Not available	258265130	249414279	8850851	0.034270407
13722.58cfa82fe4b0c9d6adf6b7f6	TCGA-73-4677-01A-01D-1203-02_IlluminaHiSeq-DNASeq_whole	58cfa82fe4b0c9d6adf6b7f6	TCGA-73-4677-01A-01D-1203-02_IlluminaHiSeq-DNASeq_whole.filtered.	WGS	TCGA-73-4677-01A-01D-1203-02_IlluminaHiSeq-DNASeq_whole	TCGA-73-4677-01A-01D-1203-02_IlluminaHiSeq-DNASeq_whole.bam	153	1.9	0.15	58cfa82fe4b0c9d6adf6b7f6	TCGA-73-4677-01A-01D-1203-02_IlluminaHiSeq-DNASeq_whole.bam	Dead	MALE	WHITE	NOT HISPANIC OR LATINO	Lung Adenocarcinoma	Aligned reads	TCGA-73-4677-01A	03C3409A-9D16-41D0-9E26-F9FC2547A4C8	Primary Tumor	Illumina HiSeq	5dd207d7-c666-46ae-8154-cb0c0cd6467f	Lung	74	EF88B85A-61EE-44E1-BB63-1B4CE9154BFB	2E41BAD5-941E-4EE8-A1DC-5BBA14E89141	TCGA-73-4677-01A-01D-1203-02	GRCh37	TCGA-73-4677	TCGA-LUAD	38	s10914	Harvard Medical School	Roswell Park	United States	NO	T2a	N0	Lung Adenocarcinoma- Not Otherwise Specified (NOS)	Stage IA	215407378	202635641	12771737	0.059291084
13722.58cfa82fe4b0c9d6adf6b8bc	TCGA-73-4668-01A-01D-1203-02_IlluminaHiSeq-DNASeq_whole	58cfa82fe4b0c9d6adf6b8bc	TCGA-73-4668-01A-01D-1203-02_IlluminaHiSeq-DNASeq_whole.filtered.	WGS	TCGA-73-4668-01A-01D-1203-02_IlluminaHiSeq-DNASeq_whole	TCGA-73-4668-01A-01D-1203-02_IlluminaHiSeq-DNASeq_whole.bam	311.9	1.9	0.15	58cfa82fe4b0c9d6adf6b8bc	TCGA-73-4668-01A-01D-1203-02_IlluminaHiSeq-DNASeq_whole.bam	Alive	FEMALE	AMERICAN INDIAN OR ALASKA NATIVE	NOT HISPANIC OR LATINO	Lung Adenocarcinoma	Aligned reads	TCGA-73-4668-01A	B2285924-9813-4F46-BB8F-91A0EFD8A9B6	Primary Tumor	Illumina HiSeq	c3c82aae-4b64-4f65-b4ed-048053aef739	Lung	66	FDBFDF52-C0CD-4FBB-A910-B747516DFEF4	DC227D17-FED3-489A-B5C6-3D4C910310FF	TCGA-73-4668-01A-01D-1203-02	GRCh37	TCGA-73-4668	TCGA-LUAD	NA	s10795	Harvard Medical School	Roswell Park	United States	NO	T2	N1	Lung Micropapillary Adenocarcinoma	Stage IIB	233220622	214520980	18699642	0.080180054
13722.58cfa82fe4b0c9d6adf6b876	TCGA-A6-2678-10A-01D-1167-02_IlluminaHiSeq-DNASeq_whole	58cfa82fe4b0c9d6adf6b876	TCGA-A6-2678-10A-01D-1167-02_IlluminaHiSeq-DNASeq_whole.filtered.	WGS	TCGA-A6-2678-10A-01D-1167-02_IlluminaHiSeq-DNASeq_whole	TCGA-A6-2678-10A-01D-1167-02_IlluminaHiSeq-DNASeq_whole.bam	275.56	1.9	0.14	58cfa82fe4b0c9d6adf6b876	TCGA-A6-2678-10A-01D-1167-02_IlluminaHiSeq-DNASeq_whole.bam	Alive	FEMALE	WHITE	NOT HISPANIC OR LATINO	Colon Adenocarcinoma	Aligned reads	TCGA-A6-2678-10A	3A785E32-7960-4C72-84C4-FB42C4DD86F1	Blood Derived Normal	Illumina HiSeq	49b530ed-0c02-4603-9fe8-fcca89de8079	Colorectal	43	D010B8B9-6926-4ADB-A0F8-7613A5325C92	1CEE58FF-C097-408F-B6DF-EA79482C80F7	TCGA-A6-2678-10A-01D-1167-02	HG18	TCGA-A6-2678	TCGA-COAD	NA	s13658	Harvard Medical School	Christiana Healthcare	None	NO	T3	N1	Colon Adenocarcinoma	Stage IIIB	216825634	177756293	39069341	0.180187832
13722.58cfa82fe4b0c9d6adf6b714	TCGA-73-4666-11A-01D-1203-02_IlluminaHiSeq-DNASeq_whole	58cfa82fe4b0c9d6adf6b714	TCGA-73-4666-11A-01D-1203-02_IlluminaHiSeq-DNASeq_whole.filtered.	WGS	TCGA-73-4666-11A-01D-1203-02_IlluminaHiSeq-DNASeq_whole	TCGA-73-4666-11A-01D-1203-02_IlluminaHiSeq-DNASeq_whole.bam	160	1.9	0.15	58cfa82fe4b0c9d6adf6b714	TCGA-73-4666-11A-01D-1203-02_IlluminaHiSeq-DNASeq_whole.bam	Alive	FEMALE	WHITE	NOT HISPANIC OR LATINO	Lung Adenocarcinoma	Aligned reads	TCGA-73-4666-11A	4C31127E-D095-4978-9DAC-35153C27F6ED	Solid Tissue Normal	Illumina HiSeq	eb82e62e-f7d1-4c52-8b12-2d7dba1bd1b8	Lung	52	D07AC871-EAE1-4892-9E0B-CEEA122D3A64	FC424E08-A5D0-4A6D-AC7A-0EF4826BC886	TCGA-73-4666-11A-01D-1203-02	GRCh37	TCGA-73-4666	TCGA-LUAD	NA	s11357	Harvard Medical School	Roswell Park	United States	NO	T1	N0	Lung Adenocarcinoma- Not Otherwise Specified (NOS)	Stage IV	233598666	216089050	17509616	0.074955976
13722.58cfa82fe4b0c9d6adf6b676	TCGA-73-4666-01A-01D-1203-02_IlluminaHiSeq-DNASeq_whole	58cfa82fe4b0c9d6adf6b676	TCGA-73-4666-01A-01D-1203-02_IlluminaHiSeq-DNASeq_whole.filtered.	WGS	TCGA-73-4666-01A-01D-1203-02_IlluminaHiSeq-DNASeq_whole	TCGA-73-4666-01A-01D-1203-02_IlluminaHiSeq-DNASeq_whole.bam	375.23	1.9	0.16	58cfa82fe4b0c9d6adf6b676	TCGA-73-4666-01A-01D-1203-02_IlluminaHiSeq-DNASeq_whole.bam	Alive	FEMALE	WHITE	NOT HISPANIC OR LATINO	Lung Adenocarcinoma	Aligned reads	TCGA-73-4666-01A	4C31127E-D095-4978-9DAC-35153C27F6ED	Primary Tumor	Illumina HiSeq	7af89597-2a6c-4030-acf6-4bd33963a3f3	Lung	52	5BAE2E45-6DBC-458C-A66F-702EB1AF7357	AC0D75F8-B4C5-40A8-9044-0B74722424D8	TCGA-73-4666-01A-01D-1203-02	GRCh37	TCGA-73-4666	TCGA-LUAD	NA	s11461	Harvard Medical School	Roswell Park	United States	NO	T1	N0	Lung Adenocarcinoma- Not Otherwise Specified (NOS)	Stage IV	237282314	215899211	21383103	0.090116716
13722.58cfa82fe4b0c9d6adf6b882	TCGA-A6-2678-01A-01D-1167-02_IlluminaHiSeq-DNASeq_whole	58cfa82fe4b0c9d6adf6b882	TCGA-A6-2678-01A-01D-1167-02_IlluminaHiSeq-DNASeq_whole.filtered.	WGS	TCGA-A6-2678-01A-01D-1167-02_IlluminaHiSeq-DNASeq_whole	TCGA-A6-2678-01A-01D-1167-02_IlluminaHiSeq-DNASeq_whole.bam	493.29	1.9	0.15	58cfa82fe4b0c9d6adf6b882	TCGA-A6-2678-01A-01D-1167-02_IlluminaHiSeq-DNASeq_whole.bam	Alive	FEMALE	WHITE	NOT HISPANIC OR LATINO	Colon Adenocarcinoma	Aligned reads	TCGA-A6-2678-01A	3A785E32-7960-4C72-84C4-FB42C4DD86F1	Primary Tumor	Illumina HiSeq	31675676-aba0-4d34-a2dc-0356129ceaa2	Colorectal	43	20ECCD8A-DFAF-40E4-8128-D77AA41680C4	83E77250-E68B-4ECA-9592-4424151E0D79	TCGA-A6-2678-01A-01D-1167-02	HG18	TCGA-A6-2678	TCGA-COAD	NA	s12856	Harvard Medical School	Christiana Healthcare	None	NO	T3	N1	Colon Adenocarcinoma	Stage IIIB	215176428	176742193	38434235	0.178617311
13722.58cfa82fe4b0c9d6adf6b8a1	TCGA-50-5051-10A-01D-1853_120322_SN208_0277_AD0PL1ACXX_s_8_rg.sorted	58cfa82fe4b0c9d6adf6b8a1	TCGA-50-5051-10A-01D-1853_120322_SN208_0277_AD0PL1ACXX_s_8_rg.sorted.filtered.	WGS	TCGA-50-5051-10A-01D-1853_120322_SN208_0277_AD0PL1ACXX_s_8_rg.sorted	TCGA-50-5051-10A-01D-1853_120322_SN208_0277_AD0PL1ACXX_s_8_rg.sorted.bam	125	1.9	0.15	58cfa82fe4b0c9d6adf6b8a1	TCGA-50-5051-10A-01D-1853_120322_SN208_0277_AD0PL1ACXX_s_8_rg.sorted.bam	Alive	FEMALE	WHITE	NOT HISPANIC OR LATINO	Lung Adenocarcinoma	Aligned reads	TCGA-50-5051-10A	E1C55BAC-BB41-4964-ADD5-ECD6BA04B58D	Blood Derived Normal	Illumina HiSeq	8d384520-9763-4a0c-ba5d-b99274779d43	Lung	42	1895845D-5A35-42A4-A721-CDF7AF2DE35D	03DB87CD-5705-4F69-AE8A-D3DF5310B8DD	TCGA-50-5051-10A-01D-1853-02	HG19_Broad_variant	TCGA-50-5051	TCGA-LUAD	NA	s11239	Harvard Medical School	University of Pittsburgh	United States	NO	T2	N2	Lung Adenocarcinoma- Not Otherwise Specified (NOS)	Stage IIIA	229121520	216800837	12320683	0.053773574
13722.58cfa82fe4b0c9d6adf6b678	TCGA-73-4670-01A-01D-1203-02_IlluminaHiSeq-DNASeq_whole	58cfa82fe4b0c9d6adf6b678	TCGA-73-4670-01A-01D-1203-02_IlluminaHiSeq-DNASeq_whole.filtered.	WGS	TCGA-73-4670-01A-01D-1203-02_IlluminaHiSeq-DNASeq_whole	TCGA-73-4670-01A-01D-1203-02_IlluminaHiSeq-DNASeq_whole.bam	343.9	1.9	0.16	58cfa82fe4b0c9d6adf6b678	TCGA-73-4670-01A-01D-1203-02_IlluminaHiSeq-DNASeq_whole.bam	Alive	FEMALE	WHITE	NOT HISPANIC OR LATINO	Lung Adenocarcinoma	Aligned reads	TCGA-73-4670-01A	1B354837-4925-4480-AC32-6B44D0957314	Primary Tumor	Illumina HiSeq	8e4449ab-641c-44ea-af17-a681182f7299	Lung	69	646402AF-BA5F-438C-AE63-213EBD58B16D	D2FFA731-14A2-4A83-964E-C9969080263C	TCGA-73-4670-01A-01D-1203-02	GRCh37	TCGA-73-4670	TCGA-LUAD	NA	s11356	Harvard Medical School	Roswell Park	United States	NO	T2	N0	Lung Adenocarcinoma- Not Otherwise Specified (NOS)	Stage IV	207926756	196098393	11828363	0.056887162
13722.58cfa82fe4b0c9d6adf6b900	TCGA-73-4675-11A-01D-1203-02_IlluminaHiSeq-DNASeq_whole	58cfa82fe4b0c9d6adf6b900	TCGA-73-4675-11A-01D-1203-02_IlluminaHiSeq-DNASeq_whole.filtered.	WGS	TCGA-73-4675-11A-01D-1203-02_IlluminaHiSeq-DNASeq_whole	TCGA-73-4675-11A-01D-1203-02_IlluminaHiSeq-DNASeq_whole.bam	90.2	1.9	0.15	58cfa82fe4b0c9d6adf6b900	TCGA-73-4675-11A-01D-1203-02_IlluminaHiSeq-DNASeq_whole.bam	Alive	MALE	WHITE	NOT HISPANIC OR LATINO	Lung Adenocarcinoma	Aligned reads	TCGA-73-4675-11A	AE39E358-08D7-4367-AE68-82B469E791E4	Solid Tissue Normal	Illumina HiSeq	5c0c01fd-bde7-41d5-ab01-78909043c0fe	Lung	59	F422BC11-2BEC-4E61-AA7E-384B157A83F7	5BA6E146-2BE0-4F81-B023-7C53B8408113	TCGA-73-4675-11A-01D-1203-02	GRCh37	TCGA-73-4675	TCGA-LUAD	NA	s11012	Harvard Medical School	Roswell Park	United States	NO	T3	N1	Lung Adenocarcinoma- Not Otherwise Specified (NOS)	Stage IIIA	214375128	201916202	12458926	0.058117404
13722.58cfa82ee4b0c9d6adf6aff0	TCGA-05-4434-10A-01D-1203_111013_SN208_0253_B00PJACXX_s_1_rg.sorted	58cfa82ee4b0c9d6adf6aff0	TCGA-05-4434-10A-01D-1203_111013_SN208_0253_B00PJACXX_s_1_rg.sorted.filtered.	WGS	TCGA-05-4434-10A-01D-1203_111013_SN208_0253_B00PJACXX_s_1_rg.sorted	TCGA-05-4434-10A-01D-1203_111013_SN208_0253_B00PJACXX_s_1_rg.sorted.bam	30	1.9	0.16	58cfa82ee4b0c9d6adf6aff0	TCGA-05-4434-10A-01D-1203_111013_SN208_0253_B00PJACXX_s_1_rg.sorted.bam	Dead	FEMALE	Not available	Not available	Lung Adenocarcinoma	Aligned reads	TCGA-05-4434-10A	D94FE32F-BEDD-4F4C-9FEB-FCB60D40F4BB	Blood Derived Normal	Illumina HiSeq	9a0b4c83-372f-4226-889a-a732c74385ac	Lung	67	FE65992A-E982-44B2-BD53-D714C17A5E4A	8B98B536-3F48-4FA0-8FDB-EC787499CBD5	TCGA-05-4434-10A-01D-1203-02	HG19_Broad_variant	TCGA-05-4434	TCGA-LUAD	457	s11224	Harvard Medical School	Indivumed	Germany	NO	T4	N1	Lung Adenocarcinoma Mixed Subtype	Stage IV	251304644	242084813	9219831	0.036687866
13722.58cfa82fe4b0c9d6adf6b87d	TCGA-A6-2680-10A-01D-1405-02_IlluminaHiSeq-DNASeq_whole	58cfa82fe4b0c9d6adf6b87d	TCGA-A6-2680-10A-01D-1405-02_IlluminaHiSeq-DNASeq_whole.filtered.	WGS	TCGA-A6-2680-10A-01D-1405-02_IlluminaHiSeq-DNASeq_whole	TCGA-A6-2680-10A-01D-1405-02_IlluminaHiSeq-DNASeq_whole.bam	161	1.9	0.15	58cfa82fe4b0c9d6adf6b87d	TCGA-A6-2680-10A-01D-1405-02_IlluminaHiSeq-DNASeq_whole.bam	Alive	FEMALE	BLACK OR AFRICAN AMERICAN	NOT HISPANIC OR LATINO	Colon Adenocarcinoma	Aligned reads	TCGA-A6-2680-10A	FF1407C6-9174-4BAE-A19B-D34CA71B898C	Blood Derived Normal	Illumina HiSeq	516bf47a-48a2-4f0d-af51-c876cfa2f44a	Colorectal	72	9A6C98F6-F3B0-4BB7-9825-ED33C33C33D0	4AB3A66F-319D-435E-84DA-2302950C6A04	TCGA-A6-2680-10A-01D-1405-02	HG18	TCGA-A6-2680	TCGA-COAD	NA	s12859	Harvard Medical School	Christiana Healthcare	None	NO	T3	N0	Colon Adenocarcinoma	Stage II	170840786	148676571	22164215	0.129736087
13722.58cfa830e4b0c9d6adf6bb07	TCGA-73-4677-11A-01D-1203-02_IlluminaHiSeq-DNASeq_whole	58cfa830e4b0c9d6adf6bb07	TCGA-73-4677-11A-01D-1203-02_IlluminaHiSeq-DNASeq_whole.filtered.	WGS	TCGA-73-4677-11A-01D-1203-02_IlluminaHiSeq-DNASeq_whole	TCGA-73-4677-11A-01D-1203-02_IlluminaHiSeq-DNASeq_whole.bam	63.9	1.9	0.15	58cfa830e4b0c9d6adf6bb07	TCGA-73-4677-11A-01D-1203-02_IlluminaHiSeq-DNASeq_whole.bam	Dead	MALE	WHITE	NOT HISPANIC OR LATINO	Lung Adenocarcinoma	Aligned reads	TCGA-73-4677-11A	03C3409A-9D16-41D0-9E26-F9FC2547A4C8	Solid Tissue Normal	Illumina HiSeq	12b710fb-7df3-4422-baf3-33178cb5a9fc	Lung	74	4282FBEB-27B9-4BF9-BC76-44DF35D48126	E3737810-1E1A-411C-AB1F-79C490181DF1	TCGA-73-4677-11A-01D-1203-02	GRCh37	TCGA-73-4677	TCGA-LUAD	38	s10800	Harvard Medical School	Roswell Park	United States	NO	T2a	N0	Lung Adenocarcinoma- Not Otherwise Specified (NOS)	Stage IA	228143484	212588284	15555200	0.068181654
13722.58cfa82fe4b0c9d6adf6b6e2	TCGA-64-5775-10A-01D-1623_110824_SN208_0222_BB0164ACXX_s_2_rg.sorted	58cfa82fe4b0c9d6adf6b6e2	TCGA-64-5775-10A-01D-1623_110824_SN208_0222_BB0164ACXX_s_2_rg.sorted.filtered.	WGS	TCGA-64-5775-10A-01D-1623_110824_SN208_0222_BB0164ACXX_s_2_rg.sorted	TCGA-64-5775-10A-01D-1623_110824_SN208_0222_BB0164ACXX_s_2_rg.sorted.bam	85.4	1.9	0.13	58cfa82fe4b0c9d6adf6b6e2	TCGA-64-5775-10A-01D-1623_110824_SN208_0222_BB0164ACXX_s_2_rg.sorted.bam	Dead	MALE	WHITE	NOT HISPANIC OR LATINO	Lung Adenocarcinoma	Aligned reads	TCGA-64-5775-10A	C8544FB3-B26E-4672-BB81-A271DB724B04	Blood Derived Normal	Illumina HiSeq	e35e2779-31f7-418f-8ed1-52c4af96d40c	Lung	71	EB99A1B7-D1A5-4C22-BC7C-C97CC57F664D	0141AC27-5124-4127-9B84-D3B01F37618B	TCGA-64-5775-10A-01D-1623-02	HG19_Broad_variant	TCGA-64-5775	TCGA-LUAD	62	s10797	Harvard Medical School	Fox Chase	United States	NO	T4	N0	Lung Adenocarcinoma- Not Otherwise Specified (NOS)	Stage IIIA	241685136	233336630	8348506	0.034542902
13722.58cfa82fe4b0c9d6adf6b6f6	TCGA-50-6591-01A-11D-1751_111111_SN208_0254_B0160ACXX_s_5_rg.sorted	58cfa82fe4b0c9d6adf6b6f6	TCGA-50-6591-01A-11D-1751_111111_SN208_0254_B0160ACXX_s_5_rg.sorted.filtered.	WGS	TCGA-50-6591-01A-11D-1751_111111_SN208_0254_B0160ACXX_s_5_rg.sorted	TCGA-50-6591-01A-11D-1751_111111_SN208_0254_B0160ACXX_s_5_rg.sorted.bam	351.4	1.8	0.14	58cfa82fe4b0c9d6adf6b6f6	TCGA-50-6591-01A-11D-1751_111111_SN208_0254_B0160ACXX_s_5_rg.sorted.bam	Dead	FEMALE	WHITE	NOT HISPANIC OR LATINO	Lung Adenocarcinoma	Aligned reads	TCGA-50-6591-01A	9B132E4F-7E35-4CC5-8711-43AD62B906D0	Primary Tumor	Illumina HiSeq	c1731efd-11ec-47b9-bb3c-32eab31d3552	Lung	63	0791E7AA-E97C-4DD0-9615-09EC7090F684	C57EF4F0-5BE8-4761-9763-5052EFDFD7D5	TCGA-50-6591-01A-11D-1751-02	HG19_Broad_variant	TCGA-50-6591	TCGA-LUAD	119	s10784	Harvard Medical School	University of Pittsburgh	United States	NO	T2	N0	Lung Adenocarcinoma- Not Otherwise Specified (NOS)	Stage IV	244468672	237776148	6692524	0.027375794
13722.58cfa82fe4b0c9d6adf6b8cc	TCGA-49-4501-11A-01D-1203-02_IlluminaHiSeq-DNASeq_whole	58cfa82fe4b0c9d6adf6b8cc	TCGA-49-4501-11A-01D-1203-02_IlluminaHiSeq-DNASeq_whole.filtered.	WGS	TCGA-49-4501-11A-01D-1203-02_IlluminaHiSeq-DNASeq_whole	TCGA-49-4501-11A-01D-1203-02_IlluminaHiSeq-DNASeq_whole.bam	199.2	1.9	0.16	58cfa82fe4b0c9d6adf6b8cc	TCGA-49-4501-11A-01D-1203-02_IlluminaHiSeq-DNASeq_whole.bam	Dead	FEMALE	WHITE	NOT HISPANIC OR LATINO	Lung Adenocarcinoma	Aligned reads	TCGA-49-4501-11A	0780EB43-D5B5-4C3D-9825-BEACBA5CC723	Solid Tissue Normal	Illumina HiSeq	2e94d307-de8c-4849-a870-8731a029c297	Lung	67	21AC5886-832B-4352-95D2-0147F90423CC	CE4FA727-5E58-4C07-921C-2C3B9BC509DB	TCGA-49-4501-11A-01D-1203-02	GRCh37	TCGA-49-4501	TCGA-LUAD	1421	s10905	Harvard Medical School	Johns Hopkins	United States	NO	T2	N0	Lung Adenocarcinoma- Not Otherwise Specified (NOS)	Stage IB	197467066	187667785	9799281	0.049624888
13722.58cfa82fe4b0c9d6adf6b764	TCGA-64-5778-10A-01D-1623_110824_SN208_0222_BB0164ACXX_s_4_rg.sorted	58cfa82fe4b0c9d6adf6b764	TCGA-64-5778-10A-01D-1623_110824_SN208_0222_BB0164ACXX_s_4_rg.sorted.filtered.	WGS	TCGA-64-5778-10A-01D-1623_110824_SN208_0222_BB0164ACXX_s_4_rg.sorted	TCGA-64-5778-10A-01D-1623_110824_SN208_0222_BB0164ACXX_s_4_rg.sorted.bam	181.4	1.9	0.14	58cfa82fe4b0c9d6adf6b764	TCGA-64-5778-10A-01D-1623_110824_SN208_0222_BB0164ACXX_s_4_rg.sorted.bam	Alive	MALE	WHITE	NOT HISPANIC OR LATINO	Lung Adenocarcinoma	Aligned reads	TCGA-64-5778-10A	8FDBD88F-19AE-4AB8-BCD7-6BFA1BBDE742	Blood Derived Normal	Illumina HiSeq	daa71055-8f7e-4087-850f-1669fc21e1dd	Lung	60	71FC99BF-0BE2-44E2-B3DD-E000EF28734A	C48A8170-9BD1-4084-836C-933C79ABDDFC	TCGA-64-5778-10A-01D-1623-02	HG19_Broad_variant	TCGA-64-5778	TCGA-LUAD	NA	s11248	Harvard Medical School	Fox Chase	United States	NO	T2	N0	Lung Bronchioloalveolar Carcinoma Nonmucinous	Stage IB	247532504	239463075	8069429	0.032599472
13722.58cfa82fe4b0c9d6adf6b834	TCGA-A5-A0RA-01A-21D-A101_120403_SN1222_0093_AC0L7VACXX_s_6_rg.sorted	58cfa82fe4b0c9d6adf6b834	TCGA-A5-A0RA-01A-21D-A101_120403_SN1222_0093_AC0L7VACXX_s_6_rg.sorted.filtered.	WGS	TCGA-A5-A0RA-01A-21D-A101_120403_SN1222_0093_AC0L7VACXX_s_6_rg.sorted	TCGA-A5-A0RA-01A-21D-A101_120403_SN1222_0093_AC0L7VACXX_s_6_rg.sorted.bam	85.83	2.23	0.16	58cfa82fe4b0c9d6adf6b834	TCGA-A5-A0RA-01A-21D-A101_120403_SN1222_0093_AC0L7VACXX_s_6_rg.sorted.bam	Alive	FEMALE	WHITE	NOT HISPANIC OR LATINO	Uterine Corpus Endometrial Carcinoma	Aligned reads	TCGA-A5-A0RA-01A	AFD710B8-D172-4AC4-9973-E969DB1ED231	Primary Tumor	Illumina HiSeq	d644ff0f-6dc7-4922-a46d-3223823e8118	Uterus	68	4ED231EE-0E54-4AC5-8278-1061AD3972A2	01EFCC42-CCFA-4D41-87BE-CA8F1C551823	TCGA-A5-A0RA-01A-21D-A101-02	HG19_Broad_variant	TCGA-A5-A0RA	TCGA-UCEC	NA	s5195	Harvard Medical School	Cedars Sinai	None	NO	Not available	Not available	Endometrioid endometrial adenocarcinoma	Not available	226247090	213677120	12569970	0.055558593
13722.58cfa82ee4b0c9d6adf6ae34	TCGA-05-4382-10A-01D-1203_120318_SN1120_0124_AC0HNPACXX_s_4_rg.sorted	58cfa82ee4b0c9d6adf6ae34	TCGA-05-4382-10A-01D-1203_120318_SN1120_0124_AC0HNPACXX_s_4_rg.sorted.filtered.	WGS	TCGA-05-4382-10A-01D-1203_120318_SN1120_0124_AC0HNPACXX_s_4_rg.sorted	TCGA-05-4382-10A-01D-1203_120318_SN1120_0124_AC0HNPACXX_s_4_rg.sorted.bam	14.23	1.8	0.14	58cfa82ee4b0c9d6adf6ae34	TCGA-05-4382-10A-01D-1203_120318_SN1120_0124_AC0HNPACXX_s_4_rg.sorted.bam	Alive	MALE	Not available	Not available	Lung Adenocarcinoma	Aligned reads	TCGA-05-4382-10A	3434B91A-C05F-460F-A078-7B1BB6E7085D	Blood Derived Normal	Illumina HiSeq	12d07a36-94e0-4d6d-8625-86f383684a7d	Lung	68	ADF04F24-D50F-473D-AA66-AD4778ABAD3B	40ACF290-13FF-44D8-8CC7-9FE9DB183619	TCGA-05-4382-10A-01D-1203-02	HG19_Broad_variant	TCGA-05-4382	TCGA-LUAD	NA	s11436	Harvard Medical School	Indivumed	None	NO	T2	N0	Lung Adenocarcinoma Mixed Subtype	Stage IB	265799414	255031216	10768198	0.040512497
13722.58cfa82ee4b0c9d6adf6af9a	TCGA-05-4396-10A-01D-1853_120228_SN1120_0116_AD0KRVACXX_s_2_rg.sorted	58cfa82ee4b0c9d6adf6af9a	TCGA-05-4396-10A-01D-1853_120228_SN1120_0116_AD0KRVACXX_s_2_rg.sorted.filtered.	WGS	TCGA-05-4396-10A-01D-1853_120228_SN1120_0116_AD0KRVACXX_s_2_rg.sorted	TCGA-05-4396-10A-01D-1853_120228_SN1120_0116_AD0KRVACXX_s_2_rg.sorted.bam	73	1.9	0.14	58cfa82ee4b0c9d6adf6af9a	TCGA-05-4396-10A-01D-1853_120228_SN1120_0116_AD0KRVACXX_s_2_rg.sorted.bam	Dead	MALE	Not available	Not available	Lung Adenocarcinoma	Aligned reads	TCGA-05-4396-10A	9F81C602-8AFA-4588-B0B6-6E5A1A128D5A	Blood Derived Normal	Illumina HiSeq	65a4aa5b-a7ca-4c50-a08f-ef176cfb2ff3	Lung	76	329954AA-6B53-4356-9429-09DD91CEA2C5	21900785-5668-4654-B046-19D1F2FA1674	TCGA-05-4396-10A-01D-1853-02	HG19_Broad_variant	TCGA-05-4396	TCGA-LUAD	303	s10772	Harvard Medical School	Indivumed	Germany	NO	T4	N1	Lung Adenocarcinoma Mixed Subtype	Stage IIIB	191291354	168091681	23199673	0.121279256
13722.58cfa82ee4b0c9d6adf6b001	TCGA-05-4430-01A-02D-1203_111013_SN208_0253_B00PJACXX_s_6_rg.sorted	58cfa82ee4b0c9d6adf6b001	TCGA-05-4430-01A-02D-1203_111013_SN208_0253_B00PJACXX_s_6_rg.sorted.filtered.	WGS	TCGA-05-4430-01A-02D-1203_111013_SN208_0253_B00PJACXX_s_6_rg.sorted	TCGA-05-4430-01A-02D-1203_111013_SN208_0253_B00PJACXX_s_6_rg.sorted.bam	342.2	1.9	0.15	58cfa82ee4b0c9d6adf6b001	TCGA-05-4430-01A-02D-1203_111013_SN208_0253_B00PJACXX_s_6_rg.sorted.bam	Alive	FEMALE	Not available	Not available	Lung Adenocarcinoma	Aligned reads	TCGA-05-4430-01A	3A23CDB5-2327-45AC-B0B5-D4AFE038C757	Primary Tumor	Illumina HiSeq	e4ae6498-889f-4900-a73c-2e61a6e154d1	Lung	59	122AAA4F-8FD5-4C41-BFF8-8A45BDFB3F81	C14A77D1-DB59-434E-BD3C-DBBE647D790C	TCGA-05-4430-01A-02D-1203-02	HG19_Broad_variant	TCGA-05-4430	TCGA-LUAD	NA	s10646	Harvard Medical School	Indivumed	Germany	NO	T2	N0	Lung Adenocarcinoma Mixed Subtype	Stage IB	234382012	225818488	8563524	0.036536609
13722.58cfa82ee4b0c9d6adf6afea	TCGA-05-4430-10A-01D-1203_111013_SN208_0253_B00PJACXX_s_5_rg.sorted	58cfa82ee4b0c9d6adf6afea	TCGA-05-4430-10A-01D-1203_111013_SN208_0253_B00PJACXX_s_5_rg.sorted.filtered.	WGS	TCGA-05-4430-10A-01D-1203_111013_SN208_0253_B00PJACXX_s_5_rg.sorted	TCGA-05-4430-10A-01D-1203_111013_SN208_0253_B00PJACXX_s_5_rg.sorted.bam	81.9	1.9	0.14	58cfa82ee4b0c9d6adf6afea	TCGA-05-4430-10A-01D-1203_111013_SN208_0253_B00PJACXX_s_5_rg.sorted.bam	Alive	FEMALE	Not available	Not available	Lung Adenocarcinoma	Aligned reads	TCGA-05-4430-10A	3A23CDB5-2327-45AC-B0B5-D4AFE038C757	Blood Derived Normal	Illumina HiSeq	794fbc75-e590-4df0-9b98-9e113eef5c46	Lung	59	39E4B10A-F05F-4EE7-85FE-700924C5507A	2EB474B5-5E99-4041-BFD3-7A50F1CA9136	TCGA-05-4430-10A-01D-1203-02	HG19_Broad_variant	TCGA-05-4430	TCGA-LUAD	NA	s10774	Harvard Medical School	Indivumed	Germany	NO	T2	N0	Lung Adenocarcinoma Mixed Subtype	Stage IB	230939876	222111044	8828832	0.038230002
13722.58cfa82ee4b0c9d6adf6b020	TCGA-05-4432-01A-01D-1203_111013_SN208_0253_B00PJACXX_s_4_rg.sorted	58cfa82ee4b0c9d6adf6b020	TCGA-05-4432-01A-01D-1203_111013_SN208_0253_B00PJACXX_s_4_rg.sorted.filtered.	WGS	TCGA-05-4432-01A-01D-1203_111013_SN208_0253_B00PJACXX_s_4_rg.sorted	TCGA-05-4432-01A-01D-1203_111013_SN208_0253_B00PJACXX_s_4_rg.sorted.bam	306.53	1.9	0.14	58cfa82ee4b0c9d6adf6b020	TCGA-05-4432-01A-01D-1203_111013_SN208_0253_B00PJACXX_s_4_rg.sorted.bam	Alive	MALE	Not available	Not available	Lung Adenocarcinoma	Aligned reads	TCGA-05-4432-01A	E737F650-B72D-44E7-B750-558A56716803	Primary Tumor	Illumina HiSeq	6110bc85-6f14-48d5-b166-2b3f42776573	Lung	66	2A675528-1ABC-4220-A61A-25109850CE0D	A4E437A5-1603-4AE4-89C2-CD741FDE5015	TCGA-05-4432-01A-01D-1203-02	HG19_Broad_variant	TCGA-05-4432	TCGA-LUAD	NA	s11334	Harvard Medical School	Indivumed	Germany	NO	T2	N1	Lung Adenocarcinoma Mixed Subtype	Stage IIB	239045394	230162224	8883170	0.037161017
13722.58cfa82fe4b0c9d6adf6b754	TCGA-49-4505-11A-01D-1203-02_IlluminaHiSeq-DNASeq_whole	58cfa82fe4b0c9d6adf6b754	TCGA-49-4505-11A-01D-1203-02_IlluminaHiSeq-DNASeq_whole.filtered.	WGS	TCGA-49-4505-11A-01D-1203-02_IlluminaHiSeq-DNASeq_whole	TCGA-49-4505-11A-01D-1203-02_IlluminaHiSeq-DNASeq_whole.bam	307.53	1.9	0.16	58cfa82fe4b0c9d6adf6b754	TCGA-49-4505-11A-01D-1203-02_IlluminaHiSeq-DNASeq_whole.bam	Dead	FEMALE	WHITE	NOT HISPANIC OR LATINO	Lung Adenocarcinoma	Aligned reads	TCGA-49-4505-11A	088EDF89-D2B5-40C7-B066-DF3BD383F7EA	Solid Tissue Normal	Illumina HiSeq	edd13c78-4a11-4932-8158-20f922466310	Lung	61	5812901F-A0CE-4772-862D-FF9AD12B0EE8	2FCDCB12-DC4B-4CCC-8E27-986DB65670A4	TCGA-49-4505-11A-01D-1203-02	GRCh37	TCGA-49-4505	TCGA-LUAD	428	s10779	Harvard Medical School	Johns Hopkins	United States	NO	T2	N1	Lung Adenocarcinoma- Not Otherwise Specified (NOS)	Stage IIB	197614832	189258061	8356771	0.042288177
13722.58cfa82ee4b0c9d6adf6b034	TCGA-05-4426-01A-01D-1203_111013_SN208_0253_B00PJACXX_s_8_rg.sorted	58cfa82ee4b0c9d6adf6b034	TCGA-05-4426-01A-01D-1203_111013_SN208_0253_B00PJACXX_s_8_rg.sorted.filtered.	WGS	TCGA-05-4426-01A-01D-1203_111013_SN208_0253_B00PJACXX_s_8_rg.sorted	TCGA-05-4426-01A-01D-1203_111013_SN208_0253_B00PJACXX_s_8_rg.sorted.bam	666.2	1.9	0.14	58cfa82ee4b0c9d6adf6b034	TCGA-05-4426-01A-01D-1203_111013_SN208_0253_B00PJACXX_s_8_rg.sorted.bam	Alive	MALE	Not available	Not available	Lung Adenocarcinoma	Aligned reads	TCGA-05-4426-01A	36BF02F8-C1C8-49F9-A417-ADF88A205C70	Primary Tumor	Illumina HiSeq	63037227-adb0-4505-bd71-2527743ec736	Lung	71	0C06CF85-61EB-4E6D-AE54-B8F5CBAB9B63	EA6C652F-4896-4D57-978D-7528578BB153	TCGA-05-4426-01A-01D-1203-02	HG19_Broad_variant	TCGA-05-4426	TCGA-LUAD	NA	s10645	Harvard Medical School	Indivumed	Germany	NO	T2	N0	Lung Adenocarcinoma Mixed Subtype	Stage IB	224476590	216397288	8079302	0.035991735
13722.58cfa82fe4b0c9d6adf6b72a	TCGA-49-6767-01A-11D-1853_120205_SN590_0136_BD0LRYACXX_s_7_rg.sorted	58cfa82fe4b0c9d6adf6b72a	TCGA-49-6767-01A-11D-1853_120205_SN590_0136_BD0LRYACXX_s_7_rg.sorted.filtered.	WGS	TCGA-49-6767-01A-11D-1853_120205_SN590_0136_BD0LRYACXX_s_7_rg.sorted	TCGA-49-6767-01A-11D-1853_120205_SN590_0136_BD0LRYACXX_s_7_rg.sorted.bam	291.7	1.9	0.14	58cfa82fe4b0c9d6adf6b72a	TCGA-49-6767-01A-11D-1853_120205_SN590_0136_BD0LRYACXX_s_7_rg.sorted.bam	Alive	FEMALE	WHITE	Not available	Lung Adenocarcinoma	Aligned reads	TCGA-49-6767-01A	6BFFE800-EC2B-4638-9333-97FE85DCD91C	Primary Tumor	Illumina HiSeq	759c1dd3-0f7d-4ba7-8c8e-c276faf0255b	Lung	46	708A8742-F6D6-411D-9340-2C6C25885D22	FBCE84D6-2880-45F5-BD6F-B079C33C353E	TCGA-49-6767-01A-11D-1853-02	HG19_Broad_variant	TCGA-49-6767	TCGA-LUAD	NA	s11233	Harvard Medical School	Johns Hopkins	United States	NO	T3	N0	Lung Adenocarcinoma- Not Otherwise Specified (NOS)	Stage IIB	244435850	237162817	7273033	0.029754363
13722.58cfa82fe4b0c9d6adf6b84e	TCGA-A5-A0R8-01A-11D-A101_120403_SN1222_0093_AC0L7VACXX_s_4_rg.sorted	58cfa82fe4b0c9d6adf6b84e	TCGA-A5-A0R8-01A-11D-A101_120403_SN1222_0093_AC0L7VACXX_s_4_rg.sorted.filtered.	WGS	TCGA-A5-A0R8-01A-11D-A101_120403_SN1222_0093_AC0L7VACXX_s_4_rg.sorted	TCGA-A5-A0R8-01A-11D-A101_120403_SN1222_0093_AC0L7VACXX_s_4_rg.sorted.bam	80.74	2.11	0.16	58cfa82fe4b0c9d6adf6b84e	TCGA-A5-A0R8-01A-11D-A101_120403_SN1222_0093_AC0L7VACXX_s_4_rg.sorted.bam	Alive	FEMALE	WHITE	NOT HISPANIC OR LATINO	Uterine Corpus Endometrial Carcinoma	Aligned reads	TCGA-A5-A0R8-01A	06D16B6B-9CA6-4CEC-A785-F27AA4323CEC	Primary Tumor	Illumina HiSeq	ed11d53d-5cbb-44e2-b4d2-1603cef4ec13	Uterus	81	5B5CC2BA-6A10-4279-A0AA-8DDAE94D56EA	289CE7E4-AF92-4857-9D07-7CF334C40542	TCGA-A5-A0R8-01A-11D-A101-02	HG19_Broad_variant	TCGA-A5-A0R8	TCGA-UCEC	NA	s4420	Harvard Medical School	Cedars Sinai	None	NO	Not available	Not available	Endometrioid endometrial adenocarcinoma	Not available	238657268	230529909	8127359	0.034054521
13722.58cfa82fe4b0c9d6adf6b86c	TCGA-A5-A0VP-01A-21D-A101_120407_SN590_0151_BC0KKJACXX_s_6_rg.sorted	58cfa82fe4b0c9d6adf6b86c	TCGA-A5-A0VP-01A-21D-A101_120407_SN590_0151_BC0KKJACXX_s_6_rg.sorted.filtered.	WGS	TCGA-A5-A0VP-01A-21D-A101_120407_SN590_0151_BC0KKJACXX_s_6_rg.sorted	TCGA-A5-A0VP-01A-21D-A101_120407_SN590_0151_BC0KKJACXX_s_6_rg.sorted.bam	77.93	2.03	0.16	58cfa82fe4b0c9d6adf6b86c	TCGA-A5-A0VP-01A-21D-A101_120407_SN590_0151_BC0KKJACXX_s_6_rg.sorted.bam	Alive	FEMALE	WHITE	NOT HISPANIC OR LATINO	Uterine Corpus Endometrial Carcinoma	Aligned reads	TCGA-A5-A0VP-01A	2DB0FB62-64CE-457C-9E22-DD05EF59F684	Primary Tumor	Illumina HiSeq	26cc510d-e8a9-4782-9488-478373dbc1df	Uterus	74	F1FBE4AC-F3FD-4609-9A2B-507820ABE77E	E23FE404-0449-453D-971C-6E940B546119	TCGA-A5-A0VP-01A-21D-A101-02	HG19_Broad_variant	TCGA-A5-A0VP	TCGA-UCEC	NA	s4992	Harvard Medical School	Cedars Sinai	None	NO	Not available	Not available	Endometrioid endometrial adenocarcinoma	Not available	248510380	239749869	8760511	0.035252093
13722.58cfa82fe4b0c9d6adf6b68e	TCGA-38-4628-11A-01D-1203_120305_SN1120_0119_BD0REAACXX_s_7_rg.sorted	58cfa82fe4b0c9d6adf6b68e	TCGA-38-4628-11A-01D-1203_120305_SN1120_0119_BD0REAACXX_s_7_rg.sorted.filtered.	WGS	TCGA-38-4628-11A-01D-1203_120305_SN1120_0119_BD0REAACXX_s_7_rg.sorted	TCGA-38-4628-11A-01D-1203_120305_SN1120_0119_BD0REAACXX_s_7_rg.sorted.bam	97.53	1.9	0.15	58cfa82fe4b0c9d6adf6b68e	TCGA-38-4628-11A-01D-1203_120305_SN1120_0119_BD0REAACXX_s_7_rg.sorted.bam	Dead	FEMALE	WHITE	NOT HISPANIC OR LATINO	Lung Adenocarcinoma	Aligned reads	TCGA-38-4628-11A	CC4BD56A-25C5-4C48-B583-AC3AEB778CA6	Solid Tissue Normal	Illumina HiSeq	afa5b5e6-b6c7-42c3-9267-97e6d760c86c	Lung	65	CB638069-0750-4BA1-BB4E-A2EE25DCA5FF	F3E003F8-BD6F-4262-AE8E-BB45F1DABBE6	TCGA-38-4628-11A-01D-1203-02	HG19_Broad_variant	TCGA-38-4628	TCGA-LUAD	1492	s11118	Harvard Medical School	UNC	United States	NO	T2	N1	Lung Adenocarcinoma- Not Otherwise Specified (NOS)	Stage IIB	359449900	15040389	344409511	0.958157204
13722.58cfa82fe4b0c9d6adf6b93e	TCGA-AA-3861-10A-01D-1167-02_IlluminaHiSeq-DNASeq_whole	58cfa82fe4b0c9d6adf6b93e	TCGA-AA-3861-10A-01D-1167-02_IlluminaHiSeq-DNASeq_whole.filtered.	WGS	TCGA-AA-3861-10A-01D-1167-02_IlluminaHiSeq-DNASeq_whole	TCGA-AA-3861-10A-01D-1167-02_IlluminaHiSeq-DNASeq_whole.bam	101.56	1.9	0.15	58cfa82fe4b0c9d6adf6b93e	TCGA-AA-3861-10A-01D-1167-02_IlluminaHiSeq-DNASeq_whole.bam	Alive	MALE	Not available	Not available	Colon Adenocarcinoma	Aligned reads	TCGA-AA-3861-10A	5DA56982-6DE7-4994-AA9E-3B01200B2959	Blood Derived Normal	Illumina HiSeq	51e1be67-574c-47ee-9d7f-9f7f081cdd0e	Colorectal	72	51992867-495A-41A3-B708-311F08B6981F	479CE743-8C57-4B91-98BA-A36F2B526CAE	TCGA-AA-3861-10A-01D-1167-02	HG18	TCGA-AA-3861	TCGA-COAD	NA	s13520	Harvard Medical School	Indivumed	Germany	NO	T3	N0	Colon Adenocarcinoma	Stage IIA	215415886	190302241	25113645	0.11658214
13722.58cfa830e4b0c9d6adf6ba75	TCGA-AA-3812-01A-01D-1167-02_IlluminaHiSeq-DNASeq_whole	58cfa830e4b0c9d6adf6ba75	TCGA-AA-3812-01A-01D-1167-02_IlluminaHiSeq-DNASeq_whole.filtered.	WGS	TCGA-AA-3812-01A-01D-1167-02_IlluminaHiSeq-DNASeq_whole	TCGA-AA-3812-01A-01D-1167-02_IlluminaHiSeq-DNASeq_whole.bam	270.96	1.9	0.15	58cfa830e4b0c9d6adf6ba75	TCGA-AA-3812-01A-01D-1167-02_IlluminaHiSeq-DNASeq_whole.bam	Alive	FEMALE	Not available	Not available	Colon Adenocarcinoma	Aligned reads	TCGA-AA-3812-01A	4563E4E0-A661-46DE-AD25-9C86A621E147	Primary Tumor	Illumina HiSeq	92316171-5ae2-4812-b824-183f14adf90a	Colorectal	82	98AD41D5-FD77-4F30-94B5-03BF7B9C69B9	B4AA0837-42E8-41B7-B44B-F84D48155C3E	TCGA-AA-3812-01A-01D-1167-02	HG18	TCGA-AA-3812	TCGA-COAD	NA	s13188	Harvard Medical School	Indivumed	Germany	NO	T3	N0	Colon Adenocarcinoma	Stage IIA	211818878	187934096	23884782	0.112760403
13722.58cfa82fe4b0c9d6adf6ba21	TCGA-AA-3666-10A-01D-1167-02_IlluminaHiSeq-DNASeq_whole	58cfa82fe4b0c9d6adf6ba21	TCGA-AA-3666-10A-01D-1167-02_IlluminaHiSeq-DNASeq_whole.filtered.	WGS	TCGA-AA-3666-10A-01D-1167-02_IlluminaHiSeq-DNASeq_whole	TCGA-AA-3666-10A-01D-1167-02_IlluminaHiSeq-DNASeq_whole.bam	81.96	1.9	0.15	58cfa82fe4b0c9d6adf6ba21	TCGA-AA-3666-10A-01D-1167-02_IlluminaHiSeq-DNASeq_whole.bam	Dead	MALE	Not available	Not available	Colon Adenocarcinoma	Aligned reads	TCGA-AA-3666-10A	A512701F-88BB-4B05-8C94-FD285B9DD13E	Blood Derived Normal	Illumina HiSeq	58cda208-4b02-4391-9361-09d9fb432ba9	Colorectal	68	F181B2C2-6FB2-4B7D-8C6B-A198EEE941FB	E48DCD11-E4C2-40AA-98C9-5CFE97E37E4F	TCGA-AA-3666-10A-01D-1167-02	HG18	TCGA-AA-3666	TCGA-COAD	61	s13026	Harvard Medical School	Indivumed	Germany	NO	T3	N1	Colon Adenocarcinoma	Stage III	219628010	175957613	43670397	0.198838013
13722.58cfa830e4b0c9d6adf6bb90	TCGA-AA-A02R-10A-01D-A078_110401_SN177_0152_A819RJABXX.sorted	58cfa830e4b0c9d6adf6bb90	TCGA-AA-A02R-10A-01D-A078_110401_SN177_0152_A819RJABXX.sorted.filtered.	WGS	TCGA-AA-A02R-10A-01D-A078_110401_SN177_0152_A819RJABXX.sorted	TCGA-AA-A02R-10A-01D-A078_110401_SN177_0152_A819RJABXX.sorted.bam	22.97	1.74	0.15	58cfa830e4b0c9d6adf6bb90	TCGA-AA-A02R-10A-01D-A078_110401_SN177_0152_A819RJABXX.sorted.bam	Dead	FEMALE	Not available	Not available	Colon Adenocarcinoma	Aligned reads	TCGA-AA-A02R-10A	764C97C9-01D3-45CB-86BD-F8A52B5468DA	Blood Derived Normal	Illumina HiSeq	504339f4-40ca-46f4-9410-0e1d81df5210	Colorectal	84	B01A9BCF-A155-48B7-A3CC-5A6E3CB2E7AC	AEAF71B1-9EEB-4E7F-B4D8-D138B60D6CF3	TCGA-AA-A02R-10A-01D-A078-02	HG18_Broad_variant	TCGA-AA-A02R	TCGA-COAD	670	s13684	Harvard Medical School	Indivumed	Germany	NO	T3	N0	Colon Adenocarcinoma	Stage IIA	208960506	173378822	35581684	0.170279469
13722.58cfa830e4b0c9d6adf6baf9	TCGA-AA-3514-11A-01D-1547_110525_SN590_0091_AC02W2ABXX_s_2.rg.sorted	58cfa830e4b0c9d6adf6baf9	TCGA-AA-3514-11A-01D-1547_110525_SN590_0091_AC02W2ABXX_s_2.rg.sorted.filtered.	WGS	TCGA-AA-3514-11A-01D-1547_110525_SN590_0091_AC02W2ABXX_s_2.rg.sorted	TCGA-AA-3514-11A-01D-1547_110525_SN590_0091_AC02W2ABXX_s_2.rg.sorted.bam	276.73	1.9	0.16	58cfa830e4b0c9d6adf6baf9	TCGA-AA-3514-11A-01D-1547_110525_SN590_0091_AC02W2ABXX_s_2.rg.sorted.bam	Alive	FEMALE	Not available	Not available	Colon Adenocarcinoma	Aligned reads	TCGA-AA-3514-11A	DDF69ED9-4C53-48B8-9F01-495BD60C3425	Solid Tissue Normal	Illumina HiSeq	ae830bae-2a2d-412f-8150-07ddd6a7aef2	Colorectal	81	9681EB58-DE63-473B-85B8-91BDD07D5F45	E3814098-5BA3-4953-A4E3-B9BBB0BDC37C	TCGA-AA-3514-11A-01D-1547-02	HG18_Broad_variant	TCGA-AA-3514	TCGA-COAD	NA	s12866	Harvard Medical School	Indivumed	Germany	NO	T2	N0	Colon Adenocarcinoma	Stage I	223706256	212540560	11165696	0.04991231
13722.58cfa82fe4b0c9d6adf6ba00	TCGA-AA-3555-01A-01D-1637-02_IlluminaHiSeq-DNASeq_whole	58cfa82fe4b0c9d6adf6ba00	TCGA-AA-3555-01A-01D-1637-02_IlluminaHiSeq-DNASeq_whole.filtered.	WGS	TCGA-AA-3555-01A-01D-1637-02_IlluminaHiSeq-DNASeq_whole	TCGA-AA-3555-01A-01D-1637-02_IlluminaHiSeq-DNASeq_whole.bam	949.56	1.9	0.13	58cfa82fe4b0c9d6adf6ba00	TCGA-AA-3555-01A-01D-1637-02_IlluminaHiSeq-DNASeq_whole.bam	Alive	FEMALE	Not available	Not available	Colon Adenocarcinoma	Aligned reads	TCGA-AA-3555-01A	36EAF209-C332-4321-B6AA-51A3368ECD79	Primary Tumor	Illumina HiSeq	4abf3b47-09b2-46e1-8bca-eb46790b3930	Colorectal	81	9F9961F0-4EE2-4471-AE4A-A0122D630A28	099EA705-3D94-4746-AF72-E21B31D0425A	TCGA-AA-3555-01A-01D-1637-02	HG18	TCGA-AA-3555	TCGA-COAD	NA	s13513	Harvard Medical School	Indivumed	Germany	NO	T3	N0	Colon Mucinous Adenocarcinoma	Stage IIA	198584546	188491024	10093522	0.050827329
13722.58cfa82fe4b0c9d6adf6b97e	TCGA-AA-3681-01A-01D-1637-02_IlluminaHiSeq-DNASeq_whole	58cfa82fe4b0c9d6adf6b97e	TCGA-AA-3681-01A-01D-1637-02_IlluminaHiSeq-DNASeq_whole.filtered.	WGS	TCGA-AA-3681-01A-01D-1637-02_IlluminaHiSeq-DNASeq_whole	TCGA-AA-3681-01A-01D-1637-02_IlluminaHiSeq-DNASeq_whole.bam	353.96	1.9	0.15	58cfa82fe4b0c9d6adf6b97e	TCGA-AA-3681-01A-01D-1637-02_IlluminaHiSeq-DNASeq_whole.bam	Alive	FEMALE	Not available	Not available	Colon Adenocarcinoma	Aligned reads	TCGA-AA-3681-01A	ABB0D53F-F74E-45DC-8FBB-40863016F3C6	Primary Tumor	Illumina HiSeq	4a7f8872-1280-4a05-8448-a62ee6de1108	Colorectal	77	190FECAB-1EF1-43FA-87A2-104014EB2CE2	85305E56-627C-4471-BD16-6818AD3751C2	TCGA-AA-3681-01A-01D-1637-02	HG18	TCGA-AA-3681	TCGA-COAD	NA	s13029	Harvard Medical School	Indivumed	Germany	NO	T3	N1	Colon Adenocarcinoma	Stage III	225954560	214780361	11174199	0.049453302
13722.58cfa82fe4b0c9d6adf6b982	TCGA-AA-3861-01A-01D-1167-02_IlluminaHiSeq-DNASeq_whole	58cfa82fe4b0c9d6adf6b982	TCGA-AA-3861-01A-01D-1167-02_IlluminaHiSeq-DNASeq_whole.filtered.	WGS	TCGA-AA-3861-01A-01D-1167-02_IlluminaHiSeq-DNASeq_whole	TCGA-AA-3861-01A-01D-1167-02_IlluminaHiSeq-DNASeq_whole.bam	294	1.9	0.15	58cfa82fe4b0c9d6adf6b982	TCGA-AA-3861-01A-01D-1167-02_IlluminaHiSeq-DNASeq_whole.bam	Alive	MALE	Not available	Not available	Colon Adenocarcinoma	Aligned reads	TCGA-AA-3861-01A	5DA56982-6DE7-4994-AA9E-3B01200B2959	Primary Tumor	Illumina HiSeq	041d683a-798a-4869-a98d-b7abfe977709	Colorectal	72	390070D8-EF9B-46FE-93EE-9CF01A642A92	3FF478FA-97AF-4122-AC93-1BF1DD21BCB3	TCGA-AA-3861-01A-01D-1167-02	HG18	TCGA-AA-3861	TCGA-COAD	NA	s13186	Harvard Medical School	Indivumed	Germany	NO	T3	N0	Colon Adenocarcinoma	Stage IIA	210205380	182446195	27759185	0.132057443
13722.58cfa82fe4b0c9d6adf6b9c8	TCGA-AA-A00Q-01A-01D-A077-02_IlluminaHiSeq-DNASeq_whole	58cfa82fe4b0c9d6adf6b9c8	TCGA-AA-A00Q-01A-01D-A077-02_IlluminaHiSeq-DNASeq_whole.filtered.	WGS	TCGA-AA-A00Q-01A-01D-A077-02_IlluminaHiSeq-DNASeq_whole	TCGA-AA-A00Q-01A-01D-A077-02_IlluminaHiSeq-DNASeq_whole.bam	212.1	1.72	0.15	58cfa82fe4b0c9d6adf6b9c8	TCGA-AA-A00Q-01A-01D-A077-02_IlluminaHiSeq-DNASeq_whole.bam	Alive	FEMALE	Not available	Not available	Colon Adenocarcinoma	Aligned reads	TCGA-AA-A00Q-01A	62D39BE5-F029-4EB8-8B00-46470E06A755	Primary Tumor	Illumina HiSeq	5ccd68f8-a32c-47e2-805b-e3721dbb395d	Colorectal	66	89FC5DB9-EDFF-480F-8FC4-ADDD28C6D615	D458CE34-22B1-41F7-9CE7-659107AD6F77	TCGA-AA-A00Q-01A-01D-A077-02	HG18	TCGA-AA-A00Q	TCGA-COAD	NA	s13523	Harvard Medical School	Indivumed	Germany	NO	T4	N1	Colon Adenocarcinoma	Stage IIIB	248815508	235760950	13054558	0.052466818
13722.58cfa82fe4b0c9d6adf6b96f	TCGA-AA-3666-01A-02D-1167-02_IlluminaHiSeq-DNASeq_whole	58cfa82fe4b0c9d6adf6b96f	TCGA-AA-3666-01A-02D-1167-02_IlluminaHiSeq-DNASeq_whole.filtered.	WGS	TCGA-AA-3666-01A-02D-1167-02_IlluminaHiSeq-DNASeq_whole	TCGA-AA-3666-01A-02D-1167-02_IlluminaHiSeq-DNASeq_whole.bam	554.96	1.9	0.17	58cfa82fe4b0c9d6adf6b96f	TCGA-AA-3666-01A-02D-1167-02_IlluminaHiSeq-DNASeq_whole.bam	Dead	MALE	Not available	Not available	Colon Adenocarcinoma	Aligned reads	TCGA-AA-3666-01A	A512701F-88BB-4B05-8C94-FD285B9DD13E	Primary Tumor	Illumina HiSeq	0bc29a5e-10c6-4c45-8cb6-2284ab7be445	Colorectal	68	F1064663-1462-4901-8BF7-9F50DA5EE7B1	CAD86B88-04E5-400F-B3EB-43D31A2D8358	TCGA-AA-3666-01A-02D-1167-02	HG18	TCGA-AA-3666	TCGA-COAD	61	s13363	Harvard Medical School	Indivumed	Germany	NO	T3	N1	Colon Adenocarcinoma	Stage III	213067070	165507668	47559402	0.223213291
13722.58cfa82fe4b0c9d6adf6b965	TCGA-AA-3529-01A-02D-1547-02_IlluminaHiSeq-DNASeq_whole	58cfa82fe4b0c9d6adf6b965	TCGA-AA-3529-01A-02D-1547-02_IlluminaHiSeq-DNASeq_whole.filtered.	WGS	TCGA-AA-3529-01A-02D-1547-02_IlluminaHiSeq-DNASeq_whole	TCGA-AA-3529-01A-02D-1547-02_IlluminaHiSeq-DNASeq_whole.bam	109.29	1.9	0.13	58cfa82fe4b0c9d6adf6b965	TCGA-AA-3529-01A-02D-1547-02_IlluminaHiSeq-DNASeq_whole.bam	Dead	FEMALE	Not available	Not available	Colon Adenocarcinoma	Aligned reads	TCGA-AA-3529-01A	BFB07784-693B-4C25-874E-4AD6E04A5D46	Primary Tumor	Illumina HiSeq	8d96c289-9e08-45f8-a5dc-8c089ca7eb93	Colorectal	78	B083E3CB-0AF1-44EA-854D-85FD99B75AD5	B8C9B915-BD7E-41FA-B5E1-4A28478EDC6E	TCGA-AA-3529-01A-02D-1547-02	HG18	TCGA-AA-3529	TCGA-COAD	0	s13364	Harvard Medical School	Indivumed	Germany	NO	T3	N2	Colon Adenocarcinoma	Stage IIIC	209960458	199939911	10020547	0.047725877
13722.58cfa82fe4b0c9d6adf6b95e	TCGA-AA-3548-01A-01D-1167-02_IlluminaHiSeq-DNASeq_whole	58cfa82fe4b0c9d6adf6b95e	TCGA-AA-3548-01A-01D-1167-02_IlluminaHiSeq-DNASeq_whole.filtered.	WGS	TCGA-AA-3548-01A-01D-1167-02_IlluminaHiSeq-DNASeq_whole	TCGA-AA-3548-01A-01D-1167-02_IlluminaHiSeq-DNASeq_whole.bam	628.56	1.9	0.16	58cfa82fe4b0c9d6adf6b95e	TCGA-AA-3548-01A-01D-1167-02_IlluminaHiSeq-DNASeq_whole.bam	Alive	FEMALE	Not available	Not available	Colon Adenocarcinoma	Aligned reads	TCGA-AA-3548-01A	2DCED66C-1F0D-4039-A5E5-54CCA77C16E9	Primary Tumor	Illumina HiSeq	362e7b19-891a-4eba-9cba-97d157a94152	Colorectal	71	633AFC4C-4A35-420E-9CE6-FF4670E28395	B5E87744-9963-4DBA-84C8-B61048169517	TCGA-AA-3548-01A-01D-1167-02	HG18	TCGA-AA-3548	TCGA-COAD	NA	s13669	Harvard Medical School	Indivumed	Germany	NO	T3	N2	Colon Adenocarcinoma	Stage IIIC	228461664	186658537	41803127	0.18297655
13722.58cfa830e4b0c9d6adf6ba6c	TCGA-AA-A010-01A-01D-A077-02_IlluminaHiSeq-DNASeq_whole	58cfa830e4b0c9d6adf6ba6c	TCGA-AA-A010-01A-01D-A077-02_IlluminaHiSeq-DNASeq_whole.filtered.	WGS	TCGA-AA-A010-01A-01D-A077-02_IlluminaHiSeq-DNASeq_whole	TCGA-AA-A010-01A-01D-A077-02_IlluminaHiSeq-DNASeq_whole.bam	113.85	1.65	0.15	58cfa830e4b0c9d6adf6ba6c	TCGA-AA-A010-01A-01D-A077-02_IlluminaHiSeq-DNASeq_whole.bam	Alive	FEMALE	Not available	Not available	Colon Adenocarcinoma	Aligned reads	TCGA-AA-A010-01A	0712566E-3371-4715-95F1-5B792E72D758	Primary Tumor	Illumina HiSeq	ea0e92bb-7617-4183-82be-773e8cc15dca	Colorectal	46	46FB1711-E385-49A4-BF15-7990123CBE6B	30FCD977-8C62-4925-BC84-5894A12BABDB	TCGA-AA-A010-01A-01D-A077-02	HG18	TCGA-AA-A010	TCGA-COAD	NA	s13200	Harvard Medical School	Indivumed	Germany	NO	T4	N0	Colon Adenocarcinoma	Stage IIB	224868612	208398960	16469652	0.073241222
13722.58cfa82fe4b0c9d6adf6b9cc	TCGA-AA-A00Z-01A-01D-A077-02_IlluminaHiSeq-DNASeq_whole	58cfa82fe4b0c9d6adf6b9cc	TCGA-AA-A00Z-01A-01D-A077-02_IlluminaHiSeq-DNASeq_whole.filtered.	WGS	TCGA-AA-A00Z-01A-01D-A077-02_IlluminaHiSeq-DNASeq_whole	TCGA-AA-A00Z-01A-01D-A077-02_IlluminaHiSeq-DNASeq_whole.bam	264.6	1.73	0.15	58cfa82fe4b0c9d6adf6b9cc	TCGA-AA-A00Z-01A-01D-A077-02_IlluminaHiSeq-DNASeq_whole.bam	Alive	MALE	Not available	Not available	Colon Adenocarcinoma	Aligned reads	TCGA-AA-A00Z-01A	AF3A0634-4292-45BD-B948-6B6BD2D58090	Primary Tumor	Illumina HiSeq	9701e2c0-3702-4d55-9816-940f128d19e0	Colorectal	70	75A6A64E-11F0-41C8-9CBA-179AE3333621	DF16D4D9-DD5E-4614-AE58-465EC09F2992	TCGA-AA-A00Z-01A-01D-A077-02	HG18	TCGA-AA-A00Z	TCGA-COAD	NA	s13198	Harvard Medical School	Indivumed	Germany	NO	T3	N0	Colon Adenocarcinoma	Stage IIA	217902818	207852930	10049888	0.046120964
13722.58cfa82fe4b0c9d6adf6b892	TCGA-A6-2681-01A-01D-1405-02_IlluminaHiSeq-DNASeq_whole	58cfa82fe4b0c9d6adf6b892	TCGA-A6-2681-01A-01D-1405-02_IlluminaHiSeq-DNASeq_whole.filtered.	WGS	TCGA-A6-2681-01A-01D-1405-02_IlluminaHiSeq-DNASeq_whole	TCGA-A6-2681-01A-01D-1405-02_IlluminaHiSeq-DNASeq_whole.bam	308	1.9	0.15	58cfa82fe4b0c9d6adf6b892	TCGA-A6-2681-01A-01D-1405-02_IlluminaHiSeq-DNASeq_whole.bam	Alive	FEMALE	WHITE	NOT HISPANIC OR LATINO	Colon Adenocarcinoma	Aligned reads	TCGA-A6-2681-01A	7D8EAB0A-E6C8-4449-9EBF-50C41DB94A06	Primary Tumor	Illumina HiSeq	eda754a1-3a13-47a5-8e0e-49ef1384646d	Colorectal	73	0537BAD8-0E85-4B05-91B3-FD965E96D0D7	BFF8CDA3-3C4B-416F-AF46-6811B139D670	TCGA-A6-2681-01A-01D-1405-02	HG18	TCGA-A6-2681	TCGA-COAD	NA	s12860	Harvard Medical School	Christiana Healthcare	United States	NO	T3	N0	Colon Adenocarcinoma	Stage IIA	176778076	151843357	24934719	0.141050969
13722.58cfa82fe4b0c9d6adf6ba16	TCGA-AA-3549-01A-02D-1167-02_IlluminaHiSeq-DNASeq_whole	58cfa82fe4b0c9d6adf6ba16	TCGA-AA-3549-01A-02D-1167-02_IlluminaHiSeq-DNASeq_whole.filtered.	WGS	TCGA-AA-3549-01A-02D-1167-02_IlluminaHiSeq-DNASeq_whole	TCGA-AA-3549-01A-02D-1167-02_IlluminaHiSeq-DNASeq_whole.bam	431.56	1.9	0.17	58cfa82fe4b0c9d6adf6ba16	TCGA-AA-3549-01A-02D-1167-02_IlluminaHiSeq-DNASeq_whole.bam	Alive	MALE	Not available	Not available	Colon Adenocarcinoma	Aligned reads	TCGA-AA-3549-01A	E6EC5A68-7555-4F26-BD7E-9CDB4C5F7004	Primary Tumor	Illumina HiSeq	cff80dc2-c080-4905-afce-cfd06a84f6c9	Colorectal	69	86158696-60A3-45B7-8351-D800F57EF23B	C5D50597-F0E1-4C34-AB95-3718566AF540	TCGA-AA-3549-01A-02D-1167-02	HG18	TCGA-AA-3549	TCGA-COAD	NA	s13358	Harvard Medical School	Indivumed	Germany	NO	T2	N0	Colon Adenocarcinoma	Stage I	222935348	193444859	29490489	0.132282697
13722.58cfa832e4b0c9d6adf6cf6a	TCGA-GC-A3OO-01A-11D-A233_120905_SN1120_0187_AD1E4NACXX_s_5_rg.sorted	58cfa832e4b0c9d6adf6cf6a	TCGA-GC-A3OO-01A-11D-A233_120905_SN1120_0187_AD1E4NACXX_s_5_rg.sorted.filtered.	WGS	TCGA-GC-A3OO-01A-11D-A233_120905_SN1120_0187_AD1E4NACXX_s_5_rg.sorted	TCGA-GC-A3OO-01A-11D-A233_120905_SN1120_0187_AD1E4NACXX_s_5_rg.sorted.bam	11.56	NA	0.16	58cfa832e4b0c9d6adf6cf6a	TCGA-GC-A3OO-01A-11D-A233_120905_SN1120_0187_AD1E4NACXX_s_5_rg.sorted.bam	Alive	MALE	WHITE	NOT HISPANIC OR LATINO	Bladder Urothelial Carcinoma	Aligned reads	TCGA-GC-A3OO-01A	1FF60FD9-3CA3-43BE-92A8-8DBA2CD4D4DF	Primary Tumor	Illumina HiSeq	8c665767-edb1-4860-b26a-4171237962fa	Bladder	79	91E7F41C-17B3-4724-96EF-D3C207B964E1	67B2932F-8C9D-4D38-8791-D4D8AAB7F3B2	TCGA-GC-A3OO-01A-11D-A233-26	HG19_Broad_variant	TCGA-GC-A3OO	TCGA-BLCA	NA	s3306	MD Anderson - Institute for Applied Cancer Science	International Genomics Consortium	United States	NO	T2b	N0	Muscle invasive urothelial carcinoma (pT2 or above)	Stage II	218629794	209905889	8723905	0.039902636
13722.58cfa832e4b0c9d6adf6cfde	TCGA-GV-A3JZ-10A-01D-A21C_120830_SN590_0178_AD143RACXX_s_8_rg.sorted	58cfa832e4b0c9d6adf6cfde	TCGA-GV-A3JZ-10A-01D-A21C_120830_SN590_0178_AD143RACXX_s_8_rg.sorted.filtered.	WGS	TCGA-GV-A3JZ-10A-01D-A21C_120830_SN590_0178_AD143RACXX_s_8_rg.sorted	TCGA-GV-A3JZ-10A-01D-A21C_120830_SN590_0178_AD143RACXX_s_8_rg.sorted.bam	40.03	NA	0.17	58cfa832e4b0c9d6adf6cfde	TCGA-GV-A3JZ-10A-01D-A21C_120830_SN590_0178_AD143RACXX_s_8_rg.sorted.bam	Alive	MALE	WHITE	NOT HISPANIC OR LATINO	Bladder Urothelial Carcinoma	Aligned reads	TCGA-GV-A3JZ-10A	9CC92795-7A24-4875-87F0-3EFCCBFCC970	Blood Derived Normal	Illumina HiSeq	4b54f30a-eae2-443c-8c0c-f198b72091d1	Bladder	55	06A54EE0-6B26-49FA-8C3D-38D97027C679	90FA8258-8CF7-4F2D-A075-17706DD69BA8	TCGA-GV-A3JZ-10A-01D-A21C-26	HG19_Broad_variant	TCGA-GV-A3JZ	TCGA-BLCA	NA	s2739	MD Anderson - Institute for Applied Cancer Science	BLN - Cleveland Clinic	United States	NO	T4a	N3	Muscle invasive urothelial carcinoma (pT2 or above)	Stage IV	253765650	245386787	8378863	0.033018113
13722.58cfa832e4b0c9d6adf6cf41	TCGA-FS-A1ZR-06A-21D-A18Y_120602_SN208_0304_BC0WTWACXX_s_7_rg.sorted	58cfa832e4b0c9d6adf6cf41	TCGA-FS-A1ZR-06A-21D-A18Y_120602_SN208_0304_BC0WTWACXX_s_7_rg.sorted.filtered.	WGS	TCGA-FS-A1ZR-06A-21D-A18Y_120602_SN208_0304_BC0WTWACXX_s_7_rg.sorted	TCGA-FS-A1ZR-06A-21D-A18Y_120602_SN208_0304_BC0WTWACXX_s_7_rg.sorted.bam	45.28	NA	0.16	58cfa832e4b0c9d6adf6cf41	TCGA-FS-A1ZR-06A-21D-A18Y_120602_SN208_0304_BC0WTWACXX_s_7_rg.sorted.bam	Dead	MALE	WHITE	NOT HISPANIC OR LATINO	Skin Cutaneous Melanoma	Aligned reads	TCGA-FS-A1ZR-06A	9F4DDE50-FA0C-43BF-8D5D-70B76CC35793	Metastatic	Illumina HiSeq	3dc9427b-527d-465c-bfd9-7593de78af96	Skin	36	4EEC8951-5B1B-4881-BBC9-2B4C2C4FCD16	62E364ED-D71C-41D9-9C7C-04CC844CE8AE	TCGA-FS-A1ZR-06A-21D-A18Y-02	HG19_Broad_variant	TCGA-FS-A1ZR	TCGA-SKCM	347	s8031	Harvard Medical School	Essen	Germany	NO	T2	N0	Not available	Stage II	251011690	241185019	9826671	0.03914826
13722.58cfa832e4b0c9d6adf6d0a8	TCGA-FS-A1Z0-10A-01D-A190_120718_SN1222_0127_BD147HACXX_s_5_rg.sorted	58cfa832e4b0c9d6adf6d0a8	TCGA-FS-A1Z0-10A-01D-A190_120718_SN1222_0127_BD147HACXX_s_5_rg.sorted.filtered.	WGS	TCGA-FS-A1Z0-10A-01D-A190_120718_SN1222_0127_BD147HACXX_s_5_rg.sorted	TCGA-FS-A1Z0-10A-01D-A190_120718_SN1222_0127_BD147HACXX_s_5_rg.sorted.bam	37.19	NA	0.16	58cfa832e4b0c9d6adf6d0a8	TCGA-FS-A1Z0-10A-01D-A190_120718_SN1222_0127_BD147HACXX_s_5_rg.sorted.bam	Dead	FEMALE	WHITE	NOT HISPANIC OR LATINO	Skin Cutaneous Melanoma	Aligned reads	TCGA-FS-A1Z0-10A	6A1966C3-7F01-4304-B4A1-C4EF683B179A	Blood Derived Normal	Illumina HiSeq	3e0779ab-0f7e-470a-8d69-255e5d4fb90b	Skin	32	56E023E3-67FD-4361-8BA5-79B69EFA4EBC	28CD8467-DF08-4AE9-B50A-F7C7ED3F60F3	TCGA-FS-A1Z0-10A-01D-A190-02	HG19_Broad_variant	TCGA-FS-A1Z0	TCGA-SKCM	6164	s7526	Harvard Medical School	Essen	Germany	NO	T1a	N0	Not available	Stage IA	206286886	199112302	7174584	0.034779642
13722.58cfa832e4b0c9d6adf6cf91	TCGA-G9-6365-01A-11D-1784_130215_SN590_0212_BC1NP2ACXX_s_1_rg.sorted	58cfa832e4b0c9d6adf6cf91	TCGA-G9-6365-01A-11D-1784_130215_SN590_0212_BC1NP2ACXX_s_1_rg.sorted.filtered.	WGS	TCGA-G9-6365-01A-11D-1784_130215_SN590_0212_BC1NP2ACXX_s_1_rg.sorted	TCGA-G9-6365-01A-11D-1784_130215_SN590_0212_BC1NP2ACXX_s_1_rg.sorted.bam	59.4	1.9	0.17	58cfa832e4b0c9d6adf6cf91	TCGA-G9-6365-01A-11D-1784_130215_SN590_0212_BC1NP2ACXX_s_1_rg.sorted.bam	Alive	MALE	WHITE	NOT HISPANIC OR LATINO	Prostate Adenocarcinoma	Aligned reads	TCGA-G9-6365-01A	6845076E-E940-4437-8618-81DB4A447544	Primary Tumor	Illumina HiSeq	9d7979c6-8197-4347-806d-4bb667d5cb2b	Prostate	71	95D6E1D3-91C1-40E5-986D-1C5ABB33A03F	CD30C4FA-8BBF-4A8A-A1F7-4FA0D45CA380	TCGA-G9-6365-01A-11D-1784-02	HG19_Broad_variant	TCGA-G9-6365	TCGA-PRAD	NA	s3973	Harvard Medical School	Roswell Park	United States	NO	T4	N0	Prostate Adenocarcinoma Acinar Type	Not available	214406916	205827890	8579026	0.040012823
13722.58cfa832e4b0c9d6adf6d3ba	TCGA-L5-A43C-11A-11D-A248_121207_SN1222_0161_AC1HJ0ACXX_s_2_rg.sorted	58cfa832e4b0c9d6adf6d3ba	TCGA-L5-A43C-11A-11D-A248_121207_SN1222_0161_AC1HJ0ACXX_s_2_rg.sorted.filtered.	WGS	TCGA-L5-A43C-11A-11D-A248_121207_SN1222_0161_AC1HJ0ACXX_s_2_rg.sorted	TCGA-L5-A43C-11A-11D-A248_121207_SN1222_0161_AC1HJ0ACXX_s_2_rg.sorted.bam	24.46	NA	0.15	58cfa832e4b0c9d6adf6d3ba	TCGA-L5-A43C-11A-11D-A248_121207_SN1222_0161_AC1HJ0ACXX_s_2_rg.sorted.bam	Alive	MALE	WHITE	Not available	Esophageal Carcinoma	Aligned reads	TCGA-L5-A43C-11A	A935DAEB-1EFD-4113-A614-A5E4D446C72B	Solid Tissue Normal	Illumina HiSeq	3116c1ad-9e0f-46bb-9270-5f8216e359c7	Esophagus	81	B2C149F0-88E9-41F3-AF2B-198AE343B161	AB540F33-1AB8-45D1-BA4C-E3571C676F78	TCGA-L5-A43C-11A-11D-A248-26	HG19_Broad_variant	TCGA-L5-A43C	TCGA-ESCA	NA	s1833	MD Anderson - Institute for Applied Cancer Science	University of Michigan	United States	NO	Not available	Not available	Not available	Not available	248259528	239782107	8477421	0.034147414
13722.58cfa832e4b0c9d6adf6d47e	TCGA-V4-A9F4-10A-01D-A40E_140715_SN1440_0193_BC4K41ACXX_s_8_rg.sorted	58cfa832e4b0c9d6adf6d47e	TCGA-V4-A9F4-10A-01D-A40E_140715_SN1440_0193_BC4K41ACXX_s_8_rg.sorted.filtered.	WGS	TCGA-V4-A9F4-10A-01D-A40E_140715_SN1440_0193_BC4K41ACXX_s_8_rg.sorted	TCGA-V4-A9F4-10A-01D-A40E_140715_SN1440_0193_BC4K41ACXX_s_8_rg.sorted.bam	11.51	NA	0.15	58cfa832e4b0c9d6adf6d47e	TCGA-V4-A9F4-10A-01D-A40E_140715_SN1440_0193_BC4K41ACXX_s_8_rg.sorted.bam	Alive	MALE	WHITE	NOT HISPANIC OR LATINO	Uveal Melanoma	Aligned reads	TCGA-V4-A9F4-10A	4B9FD822-17AA-4A22-8E17-175A72931D5D	Blood Derived Normal	Illumina HiSeq	6e4d47f8-ee26-4117-9c28-2815eb3d97f8	Eye	41	C35C6BF5-3F7A-46F6-A9E0-626450A4B645	3263B1FD-DD80-4509-8F1E-02C0543A8030	TCGA-V4-A9F4-10A-01D-A40E-26	HG19_Broad_variant	TCGA-V4-A9F4	TCGA-UVM	NA	s237	MD Anderson - Institute for Applied Cancer Science	Institut Curie	France	NO	T4a	N0	Not available	Stage IIIA	264823068	255809403	9013665	0.034036555
13722.58cfa832e4b0c9d6adf6cfbc	TCGA-G9-6496-10A-01D-1784_130131_SN1120_0234_AD1PVUACXX_s_4_rg.sorted	58cfa832e4b0c9d6adf6cfbc	TCGA-G9-6496-10A-01D-1784_130131_SN1120_0234_AD1PVUACXX_s_4_rg.sorted.filtered.	WGS	TCGA-G9-6496-10A-01D-1784_130131_SN1120_0234_AD1PVUACXX_s_4_rg.sorted	TCGA-G9-6496-10A-01D-1784_130131_SN1120_0234_AD1PVUACXX_s_4_rg.sorted.bam	29.7	1.8	0.14	58cfa832e4b0c9d6adf6cfbc	TCGA-G9-6496-10A-01D-1784_130131_SN1120_0234_AD1PVUACXX_s_4_rg.sorted.bam	Alive	MALE	WHITE	NOT HISPANIC OR LATINO	Prostate Adenocarcinoma	Aligned reads	TCGA-G9-6496-10A	CE2B7E17-424E-4954-8A68-19D7F98D2E7E	Blood Derived Normal	Illumina HiSeq	6bf8c890-7563-4945-80e3-504f41b07661	Prostate	61	EA48E760-6854-4397-9FF3-39740419DEC7	46FECAD7-A6C0-49D5-B8CC-ED2F81C0C16E	TCGA-G9-6496-10A-01D-1784-02	HG19_Broad_variant	TCGA-G9-6496	TCGA-PRAD	NA	s3457	Harvard Medical School	Roswell Park	United States	NO	T2c	N0	Prostate Adenocarcinoma Acinar Type	Not available	267837000	259215353	8621647	0.032189903
13722.58cfa832e4b0c9d6adf6d3bc	TCGA-L5-A43M-01A-11D-A248_121207_SN1222_0162_BD1MA7ACXX_s_7_rg.sorted	58cfa832e4b0c9d6adf6d3bc	TCGA-L5-A43M-01A-11D-A248_121207_SN1222_0162_BD1MA7ACXX_s_7_rg.sorted.filtered.	WGS	TCGA-L5-A43M-01A-11D-A248_121207_SN1222_0162_BD1MA7ACXX_s_7_rg.sorted	TCGA-L5-A43M-01A-11D-A248_121207_SN1222_0162_BD1MA7ACXX_s_7_rg.sorted.bam	22.55	NA	0.16	58cfa832e4b0c9d6adf6d3bc	TCGA-L5-A43M-01A-11D-A248_121207_SN1222_0162_BD1MA7ACXX_s_7_rg.sorted.bam	Alive	FEMALE	Not available	Not available	Esophageal Carcinoma	Aligned reads	TCGA-L5-A43M-01A	29DA08F4-C9E2-4E7A-9733-B4EC5B9C5F13	Primary Tumor	Illumina HiSeq	4e3268fa-d698-4529-abb8-7a235754a070	Esophagus	84	AEEC137A-E929-439C-B7E7-33943CFFB642	97721561-B3CE-4B56-B0D2-B7C70E978526	TCGA-L5-A43M-01A-11D-A248-26	HG19_Broad_variant	TCGA-L5-A43M	TCGA-ESCA	NA	s1745	MD Anderson - Institute for Applied Cancer Science	University of Michigan	United States	NO	T3	N2	Not available	Not available	234611772	227295623	7316149	0.031184066
13722.58cfa832e4b0c9d6adf6d41e	TCGA-V4-A9F7-10A-01D-A40E_140716_SN208_0519_BC5946ACXX_s_6_rg.sorted	58cfa832e4b0c9d6adf6d41e	TCGA-V4-A9F7-10A-01D-A40E_140716_SN208_0519_BC5946ACXX_s_6_rg.sorted.filtered.	WGS	TCGA-V4-A9F7-10A-01D-A40E_140716_SN208_0519_BC5946ACXX_s_6_rg.sorted	TCGA-V4-A9F7-10A-01D-A40E_140716_SN208_0519_BC5946ACXX_s_6_rg.sorted.bam	12.6	NA	0.17	58cfa832e4b0c9d6adf6d41e	TCGA-V4-A9F7-10A-01D-A40E_140716_SN208_0519_BC5946ACXX_s_6_rg.sorted.bam	Alive	FEMALE	WHITE	NOT HISPANIC OR LATINO	Uveal Melanoma	Aligned reads	TCGA-V4-A9F7-10A	64422CC5-5E5B-4EF9-A9E2-214CEBF8DFBC	Blood Derived Normal	Illumina HiSeq	0ecf7ed8-da8c-4cc5-b32d-57ebd27f429f	Eye	78	19625377-CFA4-4A5F-A271-91A25C8FE0A9	11E5D5DB-7E3D-4B04-992A-E61FF959AA66	TCGA-V4-A9F7-10A-01D-A40E-26	HG19_Broad_variant	TCGA-V4-A9F7	TCGA-UVM	NA	s254	MD Anderson - Institute for Applied Cancer Science	Institut Curie	France	NO	T3a	N0	Not available	Stage IIB	250062980	242649230	7413750	0.029647531
13722.58cfa832e4b0c9d6adf6d604	TCGA-LN-A49W-01A-11D-A267_131018_SN590_0240_AC2MW5ACXX_s_5_rg.sorted	58cfa832e4b0c9d6adf6d604	TCGA-LN-A49W-01A-11D-A267_131018_SN590_0240_AC2MW5ACXX_s_5_rg.sorted.filtered.	WGS	TCGA-LN-A49W-01A-11D-A267_131018_SN590_0240_AC2MW5ACXX_s_5_rg.sorted	TCGA-LN-A49W-01A-11D-A267_131018_SN590_0240_AC2MW5ACXX_s_5_rg.sorted.bam	22.73	NA	0.15	58cfa832e4b0c9d6adf6d604	TCGA-LN-A49W-01A-11D-A267_131018_SN590_0240_AC2MW5ACXX_s_5_rg.sorted.bam	Alive	MALE	ASIAN	Not available	Esophageal Carcinoma	Aligned reads	TCGA-LN-A49W-01A	DAF211F2-941E-4244-8CF5-D31492269443	Primary Tumor	Illumina HiSeq	30b9eb80-84d4-4582-aa2d-a826faadd2f2	Esophagus	73	25E6A27B-B015-4936-B57E-CF39DD5AF9BA	38678D1B-A9D9-4231-95B8-95D5AB4D64F2	TCGA-LN-A49W-01A-11D-A267-26	HG19_Broad_variant	TCGA-LN-A49W	TCGA-ESCA	NA	s1772	MD Anderson - Institute for Applied Cancer Science	ILSbio	Vietnam	NO	T3	N1	Not available	Stage III	241700766	234471173	7229593	0.029911337
13722.58cfa832e4b0c9d6adf6d620	TCGA-LN-A49L-10A-01D-A248_121207_SN1222_0161_AC1HJ0ACXX_s_4_rg.sorted	58cfa832e4b0c9d6adf6d620	TCGA-LN-A49L-10A-01D-A248_121207_SN1222_0161_AC1HJ0ACXX_s_4_rg.sorted.filtered.	WGS	TCGA-LN-A49L-10A-01D-A248_121207_SN1222_0161_AC1HJ0ACXX_s_4_rg.sorted	TCGA-LN-A49L-10A-01D-A248_121207_SN1222_0161_AC1HJ0ACXX_s_4_rg.sorted.bam	100.28	NA	0.15	58cfa832e4b0c9d6adf6d620	TCGA-LN-A49L-10A-01D-A248_121207_SN1222_0161_AC1HJ0ACXX_s_4_rg.sorted.bam	Alive	MALE	ASIAN	NOT HISPANIC OR LATINO	Esophageal Carcinoma	Aligned reads	TCGA-LN-A49L-10A	AD29744C-A09D-463A-84B5-63CFEB7FF786	Blood Derived Normal	Illumina HiSeq	99b9e88b-8467-4621-84ff-05a2c953027e	Esophagus	44	DC4443DD-EE35-4D2A-B1BE-8DC494CACA30	E493918A-38F6-4A21-A333-2F73AD73C4D8	TCGA-LN-A49L-10A-01D-A248-26	HG19_Broad_variant	TCGA-LN-A49L	TCGA-ESCA	NA	s1754	MD Anderson - Institute for Applied Cancer Science	ILSbio	Vietnam	NO	T2	N0	Not available	Stage IIA	238294950	230647817	7647133	0.032091041
13722.58cfa832e4b0c9d6adf6d4fe	TCGA-L5-A4OG-01A-11D-A267_131001_SN1120_0280_BD2FDEACXX_s_7_rg.sorted	58cfa832e4b0c9d6adf6d4fe	TCGA-L5-A4OG-01A-11D-A267_131001_SN1120_0280_BD2FDEACXX_s_7_rg.sorted.filtered.	WGS	TCGA-L5-A4OG-01A-11D-A267_131001_SN1120_0280_BD2FDEACXX_s_7_rg.sorted	TCGA-L5-A4OG-01A-11D-A267_131001_SN1120_0280_BD2FDEACXX_s_7_rg.sorted.bam	40.59	NA	0.16	58cfa832e4b0c9d6adf6d4fe	TCGA-L5-A4OG-01A-11D-A267_131001_SN1120_0280_BD2FDEACXX_s_7_rg.sorted.bam	Alive	FEMALE	WHITE	Not available	Esophageal Carcinoma	Aligned reads	TCGA-L5-A4OG-01A	EB4AD376-4CC1-4D2C-9B93-AD2B082C77C4	Primary Tumor	Illumina HiSeq	cef87877-7e34-43b9-9599-f98660d7b833	Esophagus	79	E8E44C65-B4E4-4688-A217-206905E68A7F	04C91C91-E55A-4075-B08A-F80568BB4A7B	TCGA-L5-A4OG-01A-11D-A267-26	HG19_Broad_variant	TCGA-L5-A4OG	TCGA-ESCA	NA	s1926	MD Anderson - Institute for Applied Cancer Science	University of Michigan	United States	NO	T1	N0	Not available	Stage I	267999308	260441035	7558273	0.028202584
13722.58cfa832e4b0c9d6adf6d514	TCGA-V4-A9EU-01A-11D-A40D_140808_SN590_0253_AC499NACXX_s_6_rg.sorted	58cfa832e4b0c9d6adf6d514	TCGA-V4-A9EU-01A-11D-A40D_140808_SN590_0253_AC499NACXX_s_6_rg.sorted.filtered.	WGS	TCGA-V4-A9EU-01A-11D-A40D_140808_SN590_0253_AC499NACXX_s_6_rg.sorted	TCGA-V4-A9EU-01A-11D-A40D_140808_SN590_0253_AC499NACXX_s_6_rg.sorted.bam	49	NA	0.14	58cfa832e4b0c9d6adf6d514	TCGA-V4-A9EU-01A-11D-A40D_140808_SN590_0253_AC499NACXX_s_6_rg.sorted.bam	Alive	FEMALE	WHITE	NOT HISPANIC OR LATINO	Uveal Melanoma	Aligned reads	TCGA-V4-A9EU-01A	DF685F8C-645A-47AE-A471-63BF1973A0AE	Primary Tumor	Illumina HiSeq	929aff65-5561-439c-9850-a5ce595efc28	Eye	83	2DAC7136-D3A0-4FFD-B22D-7F1F9B8B8E4C	4C43B0FD-D2D3-456F-AFDD-EC90DBBD5FBA	TCGA-V4-A9EU-01A-11D-A40D-26	HG19_Broad_variant	TCGA-V4-A9EU	TCGA-UVM	NA	s213	MD Anderson - Institute for Applied Cancer Science	Institut Curie	France	NO	T4d	N0	Not available	Stage IIIC	249930506	242654276	7276230	0.029113013
13722.58cfa832e4b0c9d6adf6ce97	TCGA-G2-A2EF-01A-12D-A18D_120912_SN1222_0148_AC188PACXX_s_7_rg.sorted	58cfa832e4b0c9d6adf6ce97	TCGA-G2-A2EF-01A-12D-A18D_120912_SN1222_0148_AC188PACXX_s_7_rg.sorted.filtered.	WGS	TCGA-G2-A2EF-01A-12D-A18D_120912_SN1222_0148_AC188PACXX_s_7_rg.sorted	TCGA-G2-A2EF-01A-12D-A18D_120912_SN1222_0148_AC188PACXX_s_7_rg.sorted.bam	40.86	NA	0.15	58cfa832e4b0c9d6adf6ce97	TCGA-G2-A2EF-01A-12D-A18D_120912_SN1222_0148_AC188PACXX_s_7_rg.sorted.bam	Alive	MALE	WHITE	NOT HISPANIC OR LATINO	Bladder Urothelial Carcinoma	Aligned reads	TCGA-G2-A2EF-01A	2A142731-119C-495D-AD30-EB0B48BACB46	Primary Tumor	Illumina HiSeq	ac16538b-bd5d-496e-bccc-6f3374d226c6	Bladder	50	981F581E-32AF-486B-9B60-0C8F1047C879	CE2F4DE7-C8AE-4103-8084-5F783B1087A7	TCGA-G2-A2EF-01A-12D-A18D-02	HG19_Broad_variant	TCGA-G2-A2EF	TCGA-BLCA	NA	s3118	Harvard Medical School	MD Anderson	United States	NO	Not available	N0	Muscle invasive urothelial carcinoma (pT2 or above)	Stage II	216853436	209769846	7083590	0.032665334
13722.58cfa832e4b0c9d6adf6cf1e	TCGA-IG-A5S3-10A-01D-A28P_140122_SN1222_0236_BD2CT4ACXX_s_1_rg.sorted	58cfa832e4b0c9d6adf6cf1e	TCGA-IG-A5S3-10A-01D-A28P_140122_SN1222_0236_BD2CT4ACXX_s_1_rg.sorted.filtered.	WGS	TCGA-IG-A5S3-10A-01D-A28P_140122_SN1222_0236_BD2CT4ACXX_s_1_rg.sorted	TCGA-IG-A5S3-10A-01D-A28P_140122_SN1222_0236_BD2CT4ACXX_s_1_rg.sorted.bam	11.17	NA	0.14	58cfa832e4b0c9d6adf6cf1e	TCGA-IG-A5S3-10A-01D-A28P_140122_SN1222_0236_BD2CT4ACXX_s_1_rg.sorted.bam	Alive	FEMALE	WHITE	NOT HISPANIC OR LATINO	Esophageal Carcinoma	Aligned reads	TCGA-IG-A5S3-10A	DF0125B2-5278-4DED-B3B7-9FC829FE9F63	Blood Derived Normal	Illumina HiSeq	035aec3c-7fd4-4cda-a1f6-75e648183b15	Esophagus	69	B0AE809D-7DFE-426A-ABD7-F985B047EA6E	10871486-28F3-47CD-9B20-150E2B43FC7D	TCGA-IG-A5S3-10A-01D-A28P-26	HG19_Broad_variant	TCGA-IG-A5S3	TCGA-ESCA	NA	s1640	MD Anderson - Institute for Applied Cancer Science	Asterand	Russia	NO	T3	N0	Not available	Stage IIB	270909760	262425409	8484351	0.031317997
13722.58cfa832e4b0c9d6adf6d554	TCGA-LN-A4A6-10A-01D-A267_131018_SN590_0240_AC2MW5ACXX_s_8_rg.sorted	58cfa832e4b0c9d6adf6d554	TCGA-LN-A4A6-10A-01D-A267_131018_SN590_0240_AC2MW5ACXX_s_8_rg.sorted.filtered.	WGS	TCGA-LN-A4A6-10A-01D-A267_131018_SN590_0240_AC2MW5ACXX_s_8_rg.sorted	TCGA-LN-A4A6-10A-01D-A267_131018_SN590_0240_AC2MW5ACXX_s_8_rg.sorted.bam	40.26	NA	0.16	58cfa832e4b0c9d6adf6d554	TCGA-LN-A4A6-10A-01D-A267_131018_SN590_0240_AC2MW5ACXX_s_8_rg.sorted.bam	Alive	MALE	ASIAN	NOT HISPANIC OR LATINO	Esophageal Carcinoma	Aligned reads	TCGA-LN-A4A6-10A	FFCFA005-A04F-458E-9D1D-86143DD823E5	Blood Derived Normal	Illumina HiSeq	29825da7-28db-4d24-8bcd-58dbd1171bc7	Esophagus	65	2128AB00-CC9C-49BE-A3E0-E73A517640A6	A3E3912C-F921-4008-B272-9004233876F2	TCGA-LN-A4A6-10A-01D-A267-26	HG19_Broad_variant	TCGA-LN-A4A6	TCGA-ESCA	NA	s1873	MD Anderson - Institute for Applied Cancer Science	ILSbio	Vietnam	NO	T2	N0	Not available	Stage II	235462948	228038056	7424892	0.031533165
13722.58cfa832e4b0c9d6adf6d5e3	TCGA-LN-A49U-01A-31D-A267_131001_SN1222_0222_BC2CN2ACXX_s_7_rg.sorted	58cfa832e4b0c9d6adf6d5e3	TCGA-LN-A49U-01A-31D-A267_131001_SN1222_0222_BC2CN2ACXX_s_7_rg.sorted.filtered.	WGS	TCGA-LN-A49U-01A-31D-A267_131001_SN1222_0222_BC2CN2ACXX_s_7_rg.sorted	TCGA-LN-A49U-01A-31D-A267_131001_SN1222_0222_BC2CN2ACXX_s_7_rg.sorted.bam	24.19	NA	0.15	58cfa832e4b0c9d6adf6d5e3	TCGA-LN-A49U-01A-31D-A267_131001_SN1222_0222_BC2CN2ACXX_s_7_rg.sorted.bam	Alive	MALE	ASIAN	NOT HISPANIC OR LATINO	Esophageal Carcinoma	Aligned reads	TCGA-LN-A49U-01A	931A50FF-3149-4C4A-9456-45ED3A9DD457	Primary Tumor	Illumina HiSeq	c075129e-527d-4603-9336-8b26a5ce10d2	Esophagus	62	9B3E9E79-52EB-40F7-87EC-E1CB360004E6	FF6F10D6-874C-4281-AB3B-79FF2440A901	TCGA-LN-A49U-01A-31D-A267-26	HG19_Broad_variant	TCGA-LN-A49U	TCGA-ESCA	NA	s1777	MD Anderson - Institute for Applied Cancer Science	ILSbio	Vietnam	NO	T3	N0	Not available	Stage IIA	241167440	234590429	6577011	0.027271555
13722.58cfa832e4b0c9d6adf6d640	TCGA-LN-A49X-10A-01D-A267_131018_SN590_0241_BC30HBACXX_s_4_rg.sorted	58cfa832e4b0c9d6adf6d640	TCGA-LN-A49X-10A-01D-A267_131018_SN590_0241_BC30HBACXX_s_4_rg.sorted.filtered.	WGS	TCGA-LN-A49X-10A-01D-A267_131018_SN590_0241_BC30HBACXX_s_4_rg.sorted	TCGA-LN-A49X-10A-01D-A267_131018_SN590_0241_BC30HBACXX_s_4_rg.sorted.bam	70.22	NA	0.16	58cfa832e4b0c9d6adf6d640	TCGA-LN-A49X-10A-01D-A267_131018_SN590_0241_BC30HBACXX_s_4_rg.sorted.bam	Alive	MALE	ASIAN	NOT HISPANIC OR LATINO	Esophageal Carcinoma	Aligned reads	TCGA-LN-A49X-10A	B05AEFC4-2D61-44B6-9451-E660D10D8A79	Blood Derived Normal	Illumina HiSeq	36d33c92-611d-44d0-9a6e-9081dd25e768	Esophagus	44	536B8CCC-B916-4BCA-9D1C-C1DE6809F32F	4E9E93FC-FB95-49E8-93C8-C8F5CB3FB6EB	TCGA-LN-A49X-10A-01D-A267-26	HG19_Broad_variant	TCGA-LN-A49X	TCGA-ESCA	NA	s1874	MD Anderson - Institute for Applied Cancer Science	ILSbio	Vietnam	NO	T3	N0	Not available	Stage IIA	234272860	225508708	8764152	0.037410018
13722.58cfa832e4b0c9d6adf6d846	TCGA-LN-A4A3-10A-01D-A267_131001_SN1120_0280_BD2FDEACXX_s_6_rg.sorted	58cfa832e4b0c9d6adf6d846	TCGA-LN-A4A3-10A-01D-A267_131001_SN1120_0280_BD2FDEACXX_s_6_rg.sorted.filtered.	WGS	TCGA-LN-A4A3-10A-01D-A267_131001_SN1120_0280_BD2FDEACXX_s_6_rg.sorted	TCGA-LN-A4A3-10A-01D-A267_131001_SN1120_0280_BD2FDEACXX_s_6_rg.sorted.bam	79.42	NA	0.14	58cfa832e4b0c9d6adf6d846	TCGA-LN-A4A3-10A-01D-A267_131001_SN1120_0280_BD2FDEACXX_s_6_rg.sorted.bam	Alive	MALE	ASIAN	NOT HISPANIC OR LATINO	Esophageal Carcinoma	Aligned reads	TCGA-LN-A4A3-10A	3C0BB5E2-AD33-4D91-A31E-2A18F1C94D2D	Blood Derived Normal	Illumina HiSeq	beea86b9-7fea-427d-a4df-81d35845d958	Esophagus	61	24CC2A4A-0D52-49B4-B28B-6550CDCF637F	C4BFAEA6-AF26-419D-9DF8-AC3F4E31C3FA	TCGA-LN-A4A3-10A-01D-A267-26	HG19_Broad_variant	TCGA-LN-A4A3	TCGA-ESCA	NA	s1771	MD Anderson - Institute for Applied Cancer Science	ILSbio	Vietnam	NO	T3	N1	Not available	Stage III	261687142	254009364	7677778	0.029339531
13722.58cfa832e4b0c9d6adf6d45a	TCGA-VD-A8K8-10A-01D-A40E_140716_SN208_0518_AC59RNACXX_s_5_rg.sorted	58cfa832e4b0c9d6adf6d45a	TCGA-VD-A8K8-10A-01D-A40E_140716_SN208_0518_AC59RNACXX_s_5_rg.sorted.filtered.	WGS	TCGA-VD-A8K8-10A-01D-A40E_140716_SN208_0518_AC59RNACXX_s_5_rg.sorted	TCGA-VD-A8K8-10A-01D-A40E_140716_SN208_0518_AC59RNACXX_s_5_rg.sorted.bam	7.61	NA	0.16	58cfa832e4b0c9d6adf6d45a	TCGA-VD-A8K8-10A-01D-A40E_140716_SN208_0518_AC59RNACXX_s_5_rg.sorted.bam	Alive	FEMALE	Not available	Not available	Uveal Melanoma	Aligned reads	TCGA-VD-A8K8-10A	9B1ECFB2-9DFB-4E71-B51A-D2A0C5A7940E	Blood Derived Normal	Illumina HiSeq	ff9baa57-d806-40bf-b1bf-9dc609c28fd9	Eye	56	1F8344DE-A0F5-41C3-BDA1-71E9F6F6E2A2	2A5FC793-ECF4-4C4E-9BDD-8909FDE5DCF1	TCGA-VD-A8K8-10A-01D-A40E-26	HG19_Broad_variant	TCGA-VD-A8K8	TCGA-UVM	NA	s253	MD Anderson - Institute for Applied Cancer Science	University of Liverpool	United Kingdom	NO	T3a	NX	Not available	Stage IIB	253744340	245697526	8046814	0.03171229
13722.58cfa832e4b0c9d6adf6d5f9	TCGA-LN-A49W-10A-01D-A267_131018_SN590_0240_AC2MW5ACXX_s_6_rg.sorted	58cfa832e4b0c9d6adf6d5f9	TCGA-LN-A49W-10A-01D-A267_131018_SN590_0240_AC2MW5ACXX_s_6_rg.sorted.filtered.	WGS	TCGA-LN-A49W-10A-01D-A267_131018_SN590_0240_AC2MW5ACXX_s_6_rg.sorted	TCGA-LN-A49W-10A-01D-A267_131018_SN590_0240_AC2MW5ACXX_s_6_rg.sorted.bam	43.58	NA	0.16	58cfa832e4b0c9d6adf6d5f9	TCGA-LN-A49W-10A-01D-A267_131018_SN590_0240_AC2MW5ACXX_s_6_rg.sorted.bam	Alive	MALE	ASIAN	Not available	Esophageal Carcinoma	Aligned reads	TCGA-LN-A49W-10A	DAF211F2-941E-4244-8CF5-D31492269443	Blood Derived Normal	Illumina HiSeq	cfd64f86-5534-4ee7-ae0e-a68a622e0be8	Esophagus	73	67C9543B-3D37-4762-9FFF-602E7E0B7D93	8F89DE2A-8C40-4F93-BD00-3CB47EFC4876	TCGA-LN-A49W-10A-01D-A267-26	HG19_Broad_variant	TCGA-LN-A49W	TCGA-ESCA	NA	s1878	MD Anderson - Institute for Applied Cancer Science	ILSbio	Vietnam	NO	T3	N1	Not available	Stage III	223551656	216708205	6843451	0.030612392
13722.58cfa832e4b0c9d6adf6d160	TCGA-IG-A4P3-01A-11D-A267_131018_SN590_0240_AC2MW5ACXX_s_3_rg.sorted	58cfa832e4b0c9d6adf6d160	TCGA-IG-A4P3-01A-11D-A267_131018_SN590_0240_AC2MW5ACXX_s_3_rg.sorted.filtered.	WGS	TCGA-IG-A4P3-01A-11D-A267_131018_SN590_0240_AC2MW5ACXX_s_3_rg.sorted	TCGA-IG-A4P3-01A-11D-A267_131018_SN590_0240_AC2MW5ACXX_s_3_rg.sorted.bam	40.74	NA	0.15	58cfa832e4b0c9d6adf6d160	TCGA-IG-A4P3-01A-11D-A267_131018_SN590_0240_AC2MW5ACXX_s_3_rg.sorted.bam	Alive	MALE	WHITE	NOT HISPANIC OR LATINO	Esophageal Carcinoma	Aligned reads	TCGA-IG-A4P3-01A	6594ACD5-4D2A-4CC5-8CF8-4064E252C5F6	Primary Tumor	Illumina HiSeq	a5b7767c-9dba-49bf-8711-9a76a0ab0e4f	Esophagus	48	784021B2-5F94-48F9-9DF7-854B4FBDF802	84882FB6-6ED6-42E8-9179-90CE089C4664	TCGA-IG-A4P3-01A-11D-A267-26	HG19_Broad_variant	TCGA-IG-A4P3	TCGA-ESCA	NA	s1826	MD Anderson - Institute for Applied Cancer Science	Asterand	Ukraine	NO	T2	N1	Not available	Stage IIB	250017918	241950965	8066953	0.032265499
13722.58cfa832e4b0c9d6adf6d272	TCGA-JX-A3PZ-10A-01D-A245_140206_SN1222_0239_BC2RAKACXX_s_1_rg.sorted	58cfa832e4b0c9d6adf6d272	TCGA-JX-A3PZ-10A-01D-A245_140206_SN1222_0239_BC2RAKACXX_s_1_rg.sorted.filtered.	WGS	TCGA-JX-A3PZ-10A-01D-A245_140206_SN1222_0239_BC2RAKACXX_s_1_rg.sorted	TCGA-JX-A3PZ-10A-01D-A245_140206_SN1222_0239_BC2RAKACXX_s_1_rg.sorted.bam	152.85	NA	0.16	58cfa832e4b0c9d6adf6d272	TCGA-JX-A3PZ-10A-01D-A245_140206_SN1222_0239_BC2RAKACXX_s_1_rg.sorted.bam	Dead	FEMALE	WHITE	Not available	Cervical Squamous Cell Carcinoma and Endocervical Adenocarcinoma	Aligned reads	TCGA-JX-A3PZ-10A	3DF6ABE2-2123-4BFA-A4E4-88DF5F940C04	Blood Derived Normal	Illumina HiSeq	1078fe30-c37b-494e-97ca-3359b7d8f630	Cervix	25	BFDA8AD6-DEAE-44DD-BAFE-BA82787B90B2	AB085977-E921-4F4D-A79C-15305114674B	TCGA-JX-A3PZ-10A-01D-A245-26	HG19_Broad_variant	TCGA-JX-A3PZ	TCGA-CESC	642	s1217	MD Anderson - Institute for Applied Cancer Science	Washington University	United States	NO	T1b	N0	Cervical Squamous Cell Carcinoma	Not available	228821724	223063570	5758154	0.025164368
13722.58cfa832e4b0c9d6adf6d552	TCGA-L5-A4OJ-11A-12D-A267_131018_SN590_0241_BC30HBACXX_s_2_rg.sorted	58cfa832e4b0c9d6adf6d552	TCGA-L5-A4OJ-11A-12D-A267_131018_SN590_0241_BC30HBACXX_s_2_rg.sorted.filtered.	WGS	TCGA-L5-A4OJ-11A-12D-A267_131018_SN590_0241_BC30HBACXX_s_2_rg.sorted	TCGA-L5-A4OJ-11A-12D-A267_131018_SN590_0241_BC30HBACXX_s_2_rg.sorted.bam	21.68	NA	0.16	58cfa832e4b0c9d6adf6d552	TCGA-L5-A4OJ-11A-12D-A267_131018_SN590_0241_BC30HBACXX_s_2_rg.sorted.bam	Alive	FEMALE	WHITE	Not available	Esophageal Carcinoma	Aligned reads	TCGA-L5-A4OJ-11A	CB419344-6148-43D4-B549-570BD09B3E05	Solid Tissue Normal	Illumina HiSeq	9dcd8ee0-57f8-4c88-85d4-d194b403a41d	Esophagus	70	F73DB16E-FFF9-43A0-A75C-AF0D39812E68	1856316F-0A68-4C23-9F33-4E22C8259AEF	TCGA-L5-A4OJ-11A-12D-A267-26	HG19_Broad_variant	TCGA-L5-A4OJ	TCGA-ESCA	NA	s1839	MD Anderson - Institute for Applied Cancer Science	University of Michigan	United States	NO	T1	N0	Not available	Stage I	238048208	229138187	8910021	0.037429482
13722.58cfa832e4b0c9d6adf6d652	TCGA-LN-A49U-10A-01D-A267_131001_SN1222_0222_BC2CN2ACXX_s_8_rg.sorted	58cfa832e4b0c9d6adf6d652	TCGA-LN-A49U-10A-01D-A267_131001_SN1222_0222_BC2CN2ACXX_s_8_rg.sorted.filtered.	WGS	TCGA-LN-A49U-10A-01D-A267_131001_SN1222_0222_BC2CN2ACXX_s_8_rg.sorted	TCGA-LN-A49U-10A-01D-A267_131001_SN1222_0222_BC2CN2ACXX_s_8_rg.sorted.bam	60.4	NA	0.17	58cfa832e4b0c9d6adf6d652	TCGA-LN-A49U-10A-01D-A267_131001_SN1222_0222_BC2CN2ACXX_s_8_rg.sorted.bam	Alive	MALE	ASIAN	NOT HISPANIC OR LATINO	Esophageal Carcinoma	Aligned reads	TCGA-LN-A49U-10A	931A50FF-3149-4C4A-9456-45ED3A9DD457	Blood Derived Normal	Illumina HiSeq	bc23178f-d94d-41be-b8c1-35a1341dbd1b	Esophagus	62	2040DFBB-2F61-4060-9FE6-C22998DF392E	896B7A56-9A8B-4A6B-95DB-BF2D9C98FC95	TCGA-LN-A49U-10A-01D-A267-26	HG19_Broad_variant	TCGA-LN-A49U	TCGA-ESCA	NA	s1866	MD Anderson - Institute for Applied Cancer Science	ILSbio	Vietnam	NO	T3	N0	Not available	Stage IIA	238679528	231910508	6769020	0.028360287
13722.58cfa832e4b0c9d6adf6d530	TCGA-LN-A4A8-10A-01D-A267_131018_SN590_0241_BC30HBACXX_s_6_rg.sorted	58cfa832e4b0c9d6adf6d530	TCGA-LN-A4A8-10A-01D-A267_131018_SN590_0241_BC30HBACXX_s_6_rg.sorted.filtered.	WGS	TCGA-LN-A4A8-10A-01D-A267_131018_SN590_0241_BC30HBACXX_s_6_rg.sorted	TCGA-LN-A4A8-10A-01D-A267_131018_SN590_0241_BC30HBACXX_s_6_rg.sorted.bam	89.73	NA	0.15	58cfa832e4b0c9d6adf6d530	TCGA-LN-A4A8-10A-01D-A267_131018_SN590_0241_BC30HBACXX_s_6_rg.sorted.bam	Alive	MALE	ASIAN	NOT HISPANIC OR LATINO	Esophageal Carcinoma	Aligned reads	TCGA-LN-A4A8-10A	AA364B98-0097-43A4-976D-742FAA0276DF	Blood Derived Normal	Illumina HiSeq	3df71dcd-1124-40ba-a673-8621cba26f0a	Esophagus	52	235C11BC-7C94-44E0-974D-CC03379AD870	20B6F5EE-3F57-4ADE-9A30-04D909225F56	TCGA-LN-A4A8-10A-01D-A267-26	HG19_Broad_variant	TCGA-LN-A4A8	TCGA-ESCA	NA	s1676	MD Anderson - Institute for Applied Cancer Science	ILSbio	Vietnam	NO	T2	N0	Not available	Stage IIA	264481684	254461880	10019804	0.03788468
13722.58cfa832e4b0c9d6adf6d5bc	TCGA-LN-A4A4-01A-11D-A267_131001_SN1222_0222_BC2CN2ACXX_s_3_rg.sorted	58cfa832e4b0c9d6adf6d5bc	TCGA-LN-A4A4-01A-11D-A267_131001_SN1222_0222_BC2CN2ACXX_s_3_rg.sorted.filtered.	WGS	TCGA-LN-A4A4-01A-11D-A267_131001_SN1222_0222_BC2CN2ACXX_s_3_rg.sorted	TCGA-LN-A4A4-01A-11D-A267_131001_SN1222_0222_BC2CN2ACXX_s_3_rg.sorted.bam	24.3	NA	0.16	58cfa832e4b0c9d6adf6d5bc	TCGA-LN-A4A4-01A-11D-A267_131001_SN1222_0222_BC2CN2ACXX_s_3_rg.sorted.bam	Alive	MALE	ASIAN	NOT HISPANIC OR LATINO	Esophageal Carcinoma	Aligned reads	TCGA-LN-A4A4-01A	E89D7900-915D-4936-B1B2-CAC3670EA2F4	Primary Tumor	Illumina HiSeq	8f2d7e64-e129-494b-9068-ad15dcb9457e	Esophagus	36	C7A31A25-A496-4D26-A9D2-C42ADB22BB45	655BFF55-E213-442B-8C1F-A1A959E89CDB	TCGA-LN-A4A4-01A-11D-A267-26	HG19_Broad_variant	TCGA-LN-A4A4	TCGA-ESCA	NA	s1778	MD Anderson - Institute for Applied Cancer Science	ILSbio	Vietnam	NO	T3	N1	Not available	Stage III	268247460	260940211	7307249	0.027240702
13722.58cfa832e4b0c9d6adf6d52e	TCGA-LN-A4A8-01A-32D-A267_131018_SN590_0241_BC30HBACXX_s_5_rg.sorted	58cfa832e4b0c9d6adf6d52e	TCGA-LN-A4A8-01A-32D-A267_131018_SN590_0241_BC30HBACXX_s_5_rg.sorted.filtered.	WGS	TCGA-LN-A4A8-01A-32D-A267_131018_SN590_0241_BC30HBACXX_s_5_rg.sorted	TCGA-LN-A4A8-01A-32D-A267_131018_SN590_0241_BC30HBACXX_s_5_rg.sorted.bam	34.22	NA	0.15	58cfa832e4b0c9d6adf6d52e	TCGA-LN-A4A8-01A-32D-A267_131018_SN590_0241_BC30HBACXX_s_5_rg.sorted.bam	Alive	MALE	ASIAN	NOT HISPANIC OR LATINO	Esophageal Carcinoma	Aligned reads	TCGA-LN-A4A8-01A	AA364B98-0097-43A4-976D-742FAA0276DF	Primary Tumor	Illumina HiSeq	fd30434f-5a9a-4128-99f1-85d8d06ead73	Esophagus	52	0C0582CA-A181-4EFB-8486-C4312B250BA9	E42ECB6E-825E-407C-9CC7-C153C8F40DDC	TCGA-LN-A4A8-01A-32D-A267-26	HG19_Broad_variant	TCGA-LN-A4A8	TCGA-ESCA	NA	s1935	MD Anderson - Institute for Applied Cancer Science	ILSbio	Vietnam	NO	T2	N0	Not available	Stage IIA	232295586	224202787	8092799	0.034838368
13722.58cfa832e4b0c9d6adf6d446	TCGA-VD-A8K9-10A-01D-A40E_140716_SN208_0518_AC59RNACXX_s_6_rg.sorted	58cfa832e4b0c9d6adf6d446	TCGA-VD-A8K9-10A-01D-A40E_140716_SN208_0518_AC59RNACXX_s_6_rg.sorted.filtered.	WGS	TCGA-VD-A8K9-10A-01D-A40E_140716_SN208_0518_AC59RNACXX_s_6_rg.sorted	TCGA-VD-A8K9-10A-01D-A40E_140716_SN208_0518_AC59RNACXX_s_6_rg.sorted.bam	8.23	NA	0.14	58cfa832e4b0c9d6adf6d446	TCGA-VD-A8K9-10A-01D-A40E_140716_SN208_0518_AC59RNACXX_s_6_rg.sorted.bam	Alive	FEMALE	Not available	Not available	Uveal Melanoma	Aligned reads	TCGA-VD-A8K9-10A	FA9089FA-9AF9-4932-8AB7-0E7F2FD6B121	Blood Derived Normal	Illumina HiSeq	3eaaa561-96c0-473b-a998-ed4430f251b3	Eye	71	573AF9C2-1EFA-4D41-ADB4-F1EDAD9B42FB	D52917BC-A225-450A-856F-1F2CF40B4C8B	TCGA-VD-A8K9-10A-01D-A40E-26	HG19_Broad_variant	TCGA-VD-A8K9	TCGA-UVM	NA	s276	MD Anderson - Institute for Applied Cancer Science	University of Liverpool	United Kingdom	NO	T2a	NX	Not available	Stage IIA	256310688	247829321	8481367	0.033090181
13722.58cfa832e4b0c9d6adf6d47c	TCGA-VD-A8KA-10A-01D-A40E_140716_SN208_0518_AC59RNACXX_s_7_rg.sorted	58cfa832e4b0c9d6adf6d47c	TCGA-VD-A8KA-10A-01D-A40E_140716_SN208_0518_AC59RNACXX_s_7_rg.sorted.filtered.	WGS	TCGA-VD-A8KA-10A-01D-A40E_140716_SN208_0518_AC59RNACXX_s_7_rg.sorted	TCGA-VD-A8KA-10A-01D-A40E_140716_SN208_0518_AC59RNACXX_s_7_rg.sorted.bam	15.8	NA	0.14	58cfa832e4b0c9d6adf6d47c	TCGA-VD-A8KA-10A-01D-A40E_140716_SN208_0518_AC59RNACXX_s_7_rg.sorted.bam	Alive	MALE	Not available	Not available	Uveal Melanoma	Aligned reads	TCGA-VD-A8KA-10A	AF04CA52-8B71-497E-8135-6DDFCA9AB221	Blood Derived Normal	Illumina HiSeq	db421158-8c05-4eb4-a4b9-021a19779fdc	Eye	22	35A80607-31C3-409E-A3A9-B081980A6E5F	2BBA69DF-D77D-443A-A115-894CCEAC2270	TCGA-VD-A8KA-10A-01D-A40E-26	HG19_Broad_variant	TCGA-VD-A8KA	TCGA-UVM	NA	s249	MD Anderson - Institute for Applied Cancer Science	University of Liverpool	United Kingdom	NO	T3a	NX	Not available	Stage IIB	233173014	225946078	7226936	0.030993878
13722.58cfa832e4b0c9d6adf6d84d	TCGA-LN-A4A6-01A-11D-A267_131018_SN590_0240_AC2MW5ACXX_s_7_rg.sorted	58cfa832e4b0c9d6adf6d84d	TCGA-LN-A4A6-01A-11D-A267_131018_SN590_0240_AC2MW5ACXX_s_7_rg.sorted.filtered.	WGS	TCGA-LN-A4A6-01A-11D-A267_131018_SN590_0240_AC2MW5ACXX_s_7_rg.sorted	TCGA-LN-A4A6-01A-11D-A267_131018_SN590_0240_AC2MW5ACXX_s_7_rg.sorted.bam	24.13	NA	0.16	58cfa832e4b0c9d6adf6d84d	TCGA-LN-A4A6-01A-11D-A267_131018_SN590_0240_AC2MW5ACXX_s_7_rg.sorted.bam	Alive	MALE	ASIAN	NOT HISPANIC OR LATINO	Esophageal Carcinoma	Aligned reads	TCGA-LN-A4A6-01A	FFCFA005-A04F-458E-9D1D-86143DD823E5	Primary Tumor	Illumina HiSeq	113e1f46-b529-435b-bb5a-879746bc79bb	Esophagus	65	14A1D0B5-CA52-4E95-B965-66A9E6BEAE43	B0BB8A76-3BF2-44E3-884A-F94A2D687F53	TCGA-LN-A4A6-01A-11D-A267-26	HG19_Broad_variant	TCGA-LN-A4A6	TCGA-ESCA	NA	s1775	MD Anderson - Institute for Applied Cancer Science	ILSbio	Vietnam	NO	T2	N0	Not available	Stage II	252934820	245349942	7584878	0.029987481
13722.58cfa832e4b0c9d6adf6d42e	TCGA-VD-A8K8-01A-11D-A40D_140716_SN208_0518_AC59RNACXX_s_1_rg.sorted	58cfa832e4b0c9d6adf6d42e	TCGA-VD-A8K8-01A-11D-A40D_140716_SN208_0518_AC59RNACXX_s_1_rg.sorted.filtered.	WGS	TCGA-VD-A8K8-01A-11D-A40D_140716_SN208_0518_AC59RNACXX_s_1_rg.sorted	TCGA-VD-A8K8-01A-11D-A40D_140716_SN208_0518_AC59RNACXX_s_1_rg.sorted.bam	51.97	NA	0.15	58cfa832e4b0c9d6adf6d42e	TCGA-VD-A8K8-01A-11D-A40D_140716_SN208_0518_AC59RNACXX_s_1_rg.sorted.bam	Alive	FEMALE	Not available	Not available	Uveal Melanoma	Aligned reads	TCGA-VD-A8K8-01A	9B1ECFB2-9DFB-4E71-B51A-D2A0C5A7940E	Primary Tumor	Illumina HiSeq	874e4766-c478-4406-91cf-977d43d9ed07	Eye	56	F23780FD-DFEB-472B-B747-84ECE2A6226D	E0DBB55F-2753-4B23-B621-F8003B05D814	TCGA-VD-A8K8-01A-11D-A40D-26	HG19_Broad_variant	TCGA-VD-A8K8	TCGA-UVM	NA	s283	MD Anderson - Institute for Applied Cancer Science	University of Liverpool	United Kingdom	NO	T3a	NX	Not available	Stage IIB	272120388	263135310	8985078	0.033018761
13722.58cfa832e4b0c9d6adf6d4b4	TCGA-V4-A9EV-01A-11D-A40D_140808_SN590_0253_AC499NACXX_s_7_rg.sorted	58cfa832e4b0c9d6adf6d4b4	TCGA-V4-A9EV-01A-11D-A40D_140808_SN590_0253_AC499NACXX_s_7_rg.sorted.filtered.	WGS	TCGA-V4-A9EV-01A-11D-A40D_140808_SN590_0253_AC499NACXX_s_7_rg.sorted	TCGA-V4-A9EV-01A-11D-A40D_140808_SN590_0253_AC499NACXX_s_7_rg.sorted.bam	56.76	NA	0.15	58cfa832e4b0c9d6adf6d4b4	TCGA-V4-A9EV-01A-11D-A40D_140808_SN590_0253_AC499NACXX_s_7_rg.sorted.bam	Alive	FEMALE	WHITE	NOT HISPANIC OR LATINO	Uveal Melanoma	Aligned reads	TCGA-V4-A9EV-01A	DA6F0ED2-A6D5-4D87-823E-122EBD59AABA	Primary Tumor	Illumina HiSeq	463c617e-a31f-4ebe-9bb0-bdf35b3823f8	Eye	59	42BBB13B-DA94-44FF-A01C-4776A74AEA6F	A08A9A90-323B-48AB-89C8-4805FE59BC70	TCGA-V4-A9EV-01A-11D-A40D-26	HG19_Broad_variant	TCGA-V4-A9EV	TCGA-UVM	NA	s204	MD Anderson - Institute for Applied Cancer Science	Institut Curie	France	NO	T4a	N0	Not available	Stage IIIA	239645448	232628191	7017257	0.029281829
13722.58cfa832e4b0c9d6adf6d5d0	TCGA-L7-A56G-01A-21D-A267_131001_SN1120_0280_BD2FDEACXX_s_3_rg.sorted	58cfa832e4b0c9d6adf6d5d0	TCGA-L7-A56G-01A-21D-A267_131001_SN1120_0280_BD2FDEACXX_s_3_rg.sorted.filtered.	WGS	TCGA-L7-A56G-01A-21D-A267_131001_SN1120_0280_BD2FDEACXX_s_3_rg.sorted	TCGA-L7-A56G-01A-21D-A267_131001_SN1120_0280_BD2FDEACXX_s_3_rg.sorted.bam	26.05	NA	0.15	58cfa832e4b0c9d6adf6d5d0	TCGA-L7-A56G-01A-21D-A267_131001_SN1120_0280_BD2FDEACXX_s_3_rg.sorted.bam	Alive	MALE	BLACK OR AFRICAN AMERICAN	NOT HISPANIC OR LATINO	Esophageal Carcinoma	Aligned reads	TCGA-L7-A56G-01A	70C5CE85-4022-46C0-8BD0-F5E9009DDF41	Primary Tumor	Illumina HiSeq	8e835c63-a680-469e-82b7-850d8f01da57	Esophagus	65	3DD6751A-6FA6-4365-8E5E-FCB3D17910F6	6AD8F7F3-2EEC-47F7-9176-B10EBEB78F7E	TCGA-L7-A56G-01A-21D-A267-26	HG19_Broad_variant	TCGA-L7-A56G	TCGA-ESCA	NA	s1851	MD Anderson - Institute for Applied Cancer Science	Christiana Care	United States	NO	Not available	Not available	Not available	Not available	262610952	255271055	7339897	0.027949699
13722.58cfa830e4b0c9d6adf6bc56	TCGA-AG-A011-10A-01D-A078-02_110409_SN590_0076_AB04G5ABXX_s_2.rg.sorted	58cfa830e4b0c9d6adf6bc56	TCGA-AG-A011-10A-01D-A078-02_110409_SN590_0076_AB04G5ABXX_s_2.rg.sorted.filtered.	WGS	TCGA-AG-A011-10A-01D-A078-02_110409_SN590_0076_AB04G5ABXX_s_2.rg.sorted	TCGA-AG-A011-10A-01D-A078-02_110409_SN590_0076_AB04G5ABXX_s_2.rg.sorted.bam	33.9	1.72	0.15	58cfa830e4b0c9d6adf6bc56	TCGA-AG-A011-10A-01D-A078-02_110409_SN590_0076_AB04G5ABXX_s_2.rg.sorted.bam	Alive	MALE	Not available	Not available	Rectum Adenocarcinoma	Aligned reads	TCGA-AG-A011-10A	3BE106BC-BA42-4C70-9B50-697D89DB617D	Blood Derived Normal	Illumina HiSeq	04332223-3071-4709-bd66-2081f4982c3c	Colorectal	80	3950AEDB-3B85-496C-9DED-BB55707362AF	81A99699-BB5D-4A80-B132-77EDDB57F984	TCGA-AG-A011-10A-01D-A078-02	HG18_Broad_variant	TCGA-AG-A011	TCGA-READ	NA	s2315	Harvard Medical School	Indivumed	Germany	NO	T3	N0	Rectal Adenocarcinoma	Stage IIA	213798794	196739912	17058882	0.079789421
13722.58cfa830e4b0c9d6adf6c010	TCGA-B5-A0K0-01A-11D-A043_120209_SN1120_0114_BC0DFVACXX_s_7_rg.sorted	58cfa830e4b0c9d6adf6c010	TCGA-B5-A0K0-01A-11D-A043_120209_SN1120_0114_BC0DFVACXX_s_7_rg.sorted.filtered.	WGS	TCGA-B5-A0K0-01A-11D-A043_120209_SN1120_0114_BC0DFVACXX_s_7_rg.sorted	TCGA-B5-A0K0-01A-11D-A043_120209_SN1120_0114_BC0DFVACXX_s_7_rg.sorted.bam	106.93	1.95	0.16	58cfa830e4b0c9d6adf6c010	TCGA-B5-A0K0-01A-11D-A043_120209_SN1120_0114_BC0DFVACXX_s_7_rg.sorted.bam	Alive	FEMALE	WHITE	Not available	Uterine Corpus Endometrial Carcinoma	Aligned reads	TCGA-B5-A0K0-01A	29C8F468-5AC1-4D6C-8376-E36E6D246926	Primary Tumor	Illumina HiSeq	e5550bf6-3edf-480e-9dc5-6d590e837e5e	Uterus	48	11C43948-E7C9-4436-A654-82FA8033B625	3296C785-7C20-487D-BAEC-C66022E77E53	TCGA-B5-A0K0-01A-11D-A043-02	HG19_Broad_variant	TCGA-B5-A0K0	TCGA-UCEC	NA	s4598	Harvard Medical School	Duke	United States	NO	Not available	Not available	Endometrioid endometrial adenocarcinoma	Not available	229610112	212465186	17144926	0.074669734
13722.58cfa830e4b0c9d6adf6c1ec	TCGA-BG-A0MT-10A-01D-A101_120406_SN1120_0130_AD0UKGACXX_s_8_rg.sorted	58cfa830e4b0c9d6adf6c1ec	TCGA-BG-A0MT-10A-01D-A101_120406_SN1120_0130_AD0UKGACXX_s_8_rg.sorted.filtered.	WGS	TCGA-BG-A0MT-10A-01D-A101_120406_SN1120_0130_AD0UKGACXX_s_8_rg.sorted	TCGA-BG-A0MT-10A-01D-A101_120406_SN1120_0130_AD0UKGACXX_s_8_rg.sorted.bam	21.55	1.88	0.13	58cfa830e4b0c9d6adf6c1ec	TCGA-BG-A0MT-10A-01D-A101_120406_SN1120_0130_AD0UKGACXX_s_8_rg.sorted.bam	Alive	FEMALE	WHITE	NOT HISPANIC OR LATINO	Uterine Corpus Endometrial Carcinoma	Aligned reads	TCGA-BG-A0MT-10A	082E32C5-7F82-466A-B52D-A3293A8F8E57	Blood Derived Normal	Illumina HiSeq	7782d010-e2ee-427f-8198-76914b5ce75c	Uterus	64	8D4F3C46-F13A-4CC8-B989-DE6DEE5F5F54	48BC2B88-56C8-442A-B864-39704586ED2C	TCGA-BG-A0MT-10A-01D-A101-02	HG19_Broad_variant	TCGA-BG-A0MT	TCGA-UCEC	NA	s5391	Harvard Medical School	University of Pittsburgh	None	NO	Not available	Not available	Endometrioid endometrial adenocarcinoma	Not available	232427826	224040104	8387722	0.036087426
13722.58cfa830e4b0c9d6adf6c20b	TCGA-BA-4078-01A-01D-1431_120423_SN590_0154_AC0JBHACXX_s_1_rg.sorted	58cfa830e4b0c9d6adf6c20b	TCGA-BA-4078-01A-01D-1431_120423_SN590_0154_AC0JBHACXX_s_1_rg.sorted.filtered.	WGS	TCGA-BA-4078-01A-01D-1431_120423_SN590_0154_AC0JBHACXX_s_1_rg.sorted	TCGA-BA-4078-01A-01D-1431_120423_SN590_0154_AC0JBHACXX_s_1_rg.sorted.bam	747.33	1.9	0.16	58cfa830e4b0c9d6adf6c20b	TCGA-BA-4078-01A-01D-1431_120423_SN590_0154_AC0JBHACXX_s_1_rg.sorted.bam	Dead	MALE	WHITE	NOT HISPANIC OR LATINO	Head and Neck Squamous Cell Carcinoma	Aligned reads	TCGA-BA-4078-01A	C7353D6A-82A2-4A0D-8CD4-8C8957943EDB	Primary Tumor	Illumina HiSeq	aaa9123e-a827-4226-9b51-0b04709fadb2	Head and Neck	83	2027EDE3-13F5-40F6-BEF6-16704981D676	66A9CFF2-397E-415E-BF54-9A75CCC80BDE	TCGA-BA-4078-01A-01D-1431-02	HG19_Broad_variant	TCGA-BA-4078	TCGA-HNSC	276	s15493	Harvard Medical School	UNC	None	NO	Not available	Not available	Head and Neck Squamous Cell Carcinoma	Not available	261706892	253684942	8021950	0.030652422
13722.58cfa831e4b0c9d6adf6c52c	TCGA-CK-4951-01A-01D-1405-02_IlluminaHiSeq-DNASeq_whole	58cfa831e4b0c9d6adf6c52c	TCGA-CK-4951-01A-01D-1405-02_IlluminaHiSeq-DNASeq_whole.filtered.	WGS	TCGA-CK-4951-01A-01D-1405-02_IlluminaHiSeq-DNASeq_whole	TCGA-CK-4951-01A-01D-1405-02_IlluminaHiSeq-DNASeq_whole.bam	36.02	1.9	0.17	58cfa831e4b0c9d6adf6c52c	TCGA-CK-4951-01A-01D-1405-02_IlluminaHiSeq-DNASeq_whole.bam	Alive	FEMALE	WHITE	NOT HISPANIC OR LATINO	Colon Adenocarcinoma	Aligned reads	TCGA-CK-4951-01A	2DB3C23D-C591-4EA0-B0A8-ED9C4343C80E	Primary Tumor	Illumina HiSeq	7dcee63f-adaa-46d6-a48c-750143760f41	Colorectal	79	EA9E7E8C-4151-4CFC-8631-5880C6F1A21F	C501681C-26B5-4385-AE24-BEC8FB230C51	TCGA-CK-4951-01A-01D-1405-02	HG18	TCGA-CK-4951	TCGA-COAD	NA	s13040	Harvard Medical School	Harvard	None	NO	T3	N0	Colon Mucinous Adenocarcinoma	Stage IIA	237403300	208839568	28563732	0.120317333
13722.58cfa830e4b0c9d6adf6bc1c	TCGA-AG-A020-01A-21D-A079-02_110409_SN590_0077_BB04EHABXX_s_1.rg.sorted	58cfa830e4b0c9d6adf6bc1c	TCGA-AG-A020-01A-21D-A079-02_110409_SN590_0077_BB04EHABXX_s_1.rg.sorted.filtered.	WGS	TCGA-AG-A020-01A-21D-A079-02_110409_SN590_0077_BB04EHABXX_s_1.rg.sorted	TCGA-AG-A020-01A-21D-A079-02_110409_SN590_0077_BB04EHABXX_s_1.rg.sorted.bam	125.63	1.96	0.17	58cfa830e4b0c9d6adf6bc1c	TCGA-AG-A020-01A-21D-A079-02_110409_SN590_0077_BB04EHABXX_s_1.rg.sorted.bam	Alive	FEMALE	Not available	Not available	Rectum Adenocarcinoma	Aligned reads	TCGA-AG-A020-01A	19E46A3D-18C5-4927-8501-2265E2D617B8	Primary Tumor	Illumina HiSeq	1aa43549-776a-4daf-b60e-f0b8c3287077	Colorectal	57	EEC9C9E3-6CB3-4589-B3A8-EA2337878599	140B186D-B7EC-4A31-8FE0-A490BBDAE19B	TCGA-AG-A020-01A-21D-A079-02	HG18_Broad_variant	TCGA-AG-A020	TCGA-READ	NA	s2003	Harvard Medical School	Indivumed	Germany	NO	T3	N1	Rectal Mucinous Adenocarcinoma	Stage III	201636306	191248348	10387958	0.051518292
13722.58cfa830e4b0c9d6adf6bf6c	TCGA-BR-6452-10A-01D-1798_130115_SN1222_0169_BD1K2PACXX_s_3_rg.sorted	58cfa830e4b0c9d6adf6bf6c	TCGA-BR-6452-10A-01D-1798_130115_SN1222_0169_BD1K2PACXX_s_3_rg.sorted.filtered.	WGS	TCGA-BR-6452-10A-01D-1798_130115_SN1222_0169_BD1K2PACXX_s_3_rg.sorted	TCGA-BR-6452-10A-01D-1798_130115_SN1222_0169_BD1K2PACXX_s_3_rg.sorted.bam	34.7	1.9	0.15	58cfa830e4b0c9d6adf6bf6c	TCGA-BR-6452-10A-01D-1798_130115_SN1222_0169_BD1K2PACXX_s_3_rg.sorted.bam	Alive	FEMALE	WHITE	NOT HISPANIC OR LATINO	Stomach Adenocarcinoma	Aligned reads	TCGA-BR-6452-10A	27988B3E-CDE1-4F4B-82A1-6D8AD08DB8E9	Blood Derived Normal	Illumina HiSeq	b5d222fd-498a-40a1-880d-322d0a7a1323	Stomach	78	14F163DB-E740-48B9-8126-AC2A5A691288	617B4921-0897-4062-A233-BDA2F15A1E47	TCGA-BR-6452-10A-01D-1798-02	HG19_Broad_variant	TCGA-BR-6452	TCGA-STAD	NA	s14400	Harvard Medical School	Asterand	Russia	NO	T3	N0	Stomach Adenocarcinoma Not Otherwise Specified (NOS)	Stage IIA	248909212	242396977	6512235	0.026163094
13722.58cfa830e4b0c9d6adf6bf18	TCGA-BR-4257-11A-01D-1128_130110_SN1222_0167_AC1JPDACXX_s_4_rg.sorted	58cfa830e4b0c9d6adf6bf18	TCGA-BR-4257-11A-01D-1128_130110_SN1222_0167_AC1JPDACXX_s_4_rg.sorted.filtered.	WGS	TCGA-BR-4257-11A-01D-1128_130110_SN1222_0167_AC1JPDACXX_s_4_rg.sorted	TCGA-BR-4257-11A-01D-1128_130110_SN1222_0167_AC1JPDACXX_s_4_rg.sorted.bam	173.9	1.9	0.14	58cfa830e4b0c9d6adf6bf18	TCGA-BR-4257-11A-01D-1128_130110_SN1222_0167_AC1JPDACXX_s_4_rg.sorted.bam	Alive	FEMALE	WHITE	NOT HISPANIC OR LATINO	Stomach Adenocarcinoma	Aligned reads	TCGA-BR-4257-11A	DA112431-5579-4FD1-A230-9144B359B0E9	Solid Tissue Normal	Illumina HiSeq	40fc7a6d-ebf3-490f-ab9d-19e641ea0dbb	Stomach	79	52D44B33-2D4C-4DE0-9777-5778536688EE	4822B1AA-E623-4C70-9958-A598E90D3467	TCGA-BR-4257-11A-01D-1128-02	HG19_Broad_variant	TCGA-BR-4257	TCGA-STAD	NA	s15375	Harvard Medical School	Asterand	Russia	NO	TX	NX	Stomach Adenocarcinoma Not Otherwise Specified (NOS)	Not available	238704142	230677349	8026793	0.033626534
13722.58cfa830e4b0c9d6adf6c072	TCGA-B5-A0K7-10A-02D-A101_120406_SN208_0282_BC0L15ACXX_s_7_rg.sorted	58cfa830e4b0c9d6adf6c072	TCGA-B5-A0K7-10A-02D-A101_120406_SN208_0282_BC0L15ACXX_s_7_rg.sorted.filtered.	WGS	TCGA-B5-A0K7-10A-02D-A101_120406_SN208_0282_BC0L15ACXX_s_7_rg.sorted	TCGA-B5-A0K7-10A-02D-A101_120406_SN208_0282_BC0L15ACXX_s_7_rg.sorted.bam	10.79	1.95	0.13	58cfa830e4b0c9d6adf6c072	TCGA-B5-A0K7-10A-02D-A101_120406_SN208_0282_BC0L15ACXX_s_7_rg.sorted.bam	Alive	FEMALE	WHITE	Not available	Uterine Corpus Endometrial Carcinoma	Aligned reads	TCGA-B5-A0K7-10A	2F0640BC-598C-4714-9E9B-7E0F2CA4567F	Blood Derived Normal	Illumina HiSeq	75f5b2c3-8f25-414e-ba05-28be0f8f09af	Uterus	64	7CC26CBE-ED1E-4AB4-A83A-C776DFCB4FFD	93CE4D46-6D02-4B2D-8D50-E9B82A41E0F6	TCGA-B5-A0K7-10A-02D-A101-02	HG19_Broad_variant	TCGA-B5-A0K7	TCGA-UCEC	NA	s4787	Harvard Medical School	Duke	United States	NO	Not available	Not available	Endometrioid endometrial adenocarcinoma	Not available	221753284	213341501	8411783	0.037933071
13722.58cfa830e4b0c9d6adf6bebe	TCGA-AX-A0IU-10A-01D-A101_120406_SN208_0282_BC0L15ACXX_s_1_rg.sorted	58cfa830e4b0c9d6adf6bebe	TCGA-AX-A0IU-10A-01D-A101_120406_SN208_0282_BC0L15ACXX_s_1_rg.sorted.filtered.	WGS	TCGA-AX-A0IU-10A-01D-A101_120406_SN208_0282_BC0L15ACXX_s_1_rg.sorted	TCGA-AX-A0IU-10A-01D-A101_120406_SN208_0282_BC0L15ACXX_s_1_rg.sorted.bam	10.58	2.1	0.17	58cfa830e4b0c9d6adf6bebe	TCGA-AX-A0IU-10A-01D-A101_120406_SN208_0282_BC0L15ACXX_s_1_rg.sorted.bam	Alive	FEMALE	BLACK OR AFRICAN AMERICAN	NOT HISPANIC OR LATINO	Uterine Corpus Endometrial Carcinoma	Aligned reads	TCGA-AX-A0IU-10A	7E64EA6C-A3DB-48EB-91BE-131361510A92	Blood Derived Normal	Illumina HiSeq	c794d801-58df-429e-af9f-4c21e2b0add2	Uterus	79	38271B9F-B5F8-4A0D-AE45-2E9E927F9FF7	23D83EA6-61EF-4BA3-AEB7-B12A5C58555B	TCGA-AX-A0IU-10A-01D-A101-02	HG19_Broad_variant	TCGA-AX-A0IU	TCGA-UCEC	NA	s4781	Harvard Medical School	Gynecologic Oncology Group	None	NO	Not available	Not available	Serous endometrial adenocarcinoma	Not available	241837458	224475826	17361632	0.0717905
13722.58cfa830e4b0c9d6adf6bd8e	TCGA-BG-A0M3-10A-01D-A101_120406_SN1120_0130_AD0UKGACXX_s_3_rg.sorted	58cfa830e4b0c9d6adf6bd8e	TCGA-BG-A0M3-10A-01D-A101_120406_SN1120_0130_AD0UKGACXX_s_3_rg.sorted.filtered.	WGS	TCGA-BG-A0M3-10A-01D-A101_120406_SN1120_0130_AD0UKGACXX_s_3_rg.sorted	TCGA-BG-A0M3-10A-01D-A101_120406_SN1120_0130_AD0UKGACXX_s_3_rg.sorted.bam	19.16	1.97	0.13	58cfa830e4b0c9d6adf6bd8e	TCGA-BG-A0M3-10A-01D-A101_120406_SN1120_0130_AD0UKGACXX_s_3_rg.sorted.bam	Alive	FEMALE	WHITE	NOT HISPANIC OR LATINO	Uterine Corpus Endometrial Carcinoma	Aligned reads	TCGA-BG-A0M3-10A	8BDD4E0E-5BEC-43F2-B9FA-D6E94A72FE05	Blood Derived Normal	Illumina HiSeq	20d6cb0d-6d0f-4683-8837-180c95258795	Uterus	74	0EB45A88-73EA-4282-B0E1-2E2EA1E2D8F1	6A871B0F-421A-47E1-9B5D-150E4C3E0B99	TCGA-BG-A0M3-10A-01D-A101-02	HG19_Broad_variant	TCGA-BG-A0M3	TCGA-UCEC	NA	s4255	Harvard Medical School	University of Pittsburgh	None	NO	Not available	Not available	Endometrioid endometrial adenocarcinoma	Not available	237404652	214042826	23361826	0.098405089
13722.58cfa831e4b0c9d6adf6c396	TCGA-BG-A0MG-10A-01D-A101_120406_SN1120_0130_AD0UKGACXX_s_7_rg.sorted	58cfa831e4b0c9d6adf6c396	TCGA-BG-A0MG-10A-01D-A101_120406_SN1120_0130_AD0UKGACXX_s_7_rg.sorted.filtered.	WGS	TCGA-BG-A0MG-10A-01D-A101_120406_SN1120_0130_AD0UKGACXX_s_7_rg.sorted	TCGA-BG-A0MG-10A-01D-A101_120406_SN1120_0130_AD0UKGACXX_s_7_rg.sorted.bam	8.16	2	0.17	58cfa831e4b0c9d6adf6c396	TCGA-BG-A0MG-10A-01D-A101_120406_SN1120_0130_AD0UKGACXX_s_7_rg.sorted.bam	Alive	FEMALE	WHITE	NOT HISPANIC OR LATINO	Uterine Corpus Endometrial Carcinoma	Aligned reads	TCGA-BG-A0MG-10A	9CDE90C8-2BE0-4328-A032-FF1DC19E66FD	Blood Derived Normal	Illumina HiSeq	9079f7a8-53e7-4675-b3c6-f6c7b3f81eba	Uterus	73	8231519C-3DF2-4C72-A011-AE8DD15C4A93	7720E40E-CFCF-4514-A5B2-DD2643315F90	TCGA-BG-A0MG-10A-01D-A101-02	HG19_Broad_variant	TCGA-BG-A0MG	TCGA-UCEC	NA	s4433	Harvard Medical School	University of Pittsburgh	None	NO	Not available	Not available	Endometrioid endometrial adenocarcinoma	Not available	233769810	221130910	12638900	0.054065578
13722.58cfa830e4b0c9d6adf6bf8d	TCGA-B5-A0JV-10A-01D-A101_120406_SN208_0282_BC0L15ACXX_s_4_rg.sorted	58cfa830e4b0c9d6adf6bf8d	TCGA-B5-A0JV-10A-01D-A101_120406_SN208_0282_BC0L15ACXX_s_4_rg.sorted.filtered.	WGS	TCGA-B5-A0JV-10A-01D-A101_120406_SN208_0282_BC0L15ACXX_s_4_rg.sorted	TCGA-B5-A0JV-10A-01D-A101_120406_SN208_0282_BC0L15ACXX_s_4_rg.sorted.bam	4.9	2.08	0.16	58cfa830e4b0c9d6adf6bf8d	TCGA-B5-A0JV-10A-01D-A101_120406_SN208_0282_BC0L15ACXX_s_4_rg.sorted.bam	Alive	FEMALE	BLACK OR AFRICAN AMERICAN	Not available	Uterine Corpus Endometrial Carcinoma	Aligned reads	TCGA-B5-A0JV-10A	233E947A-D5E2-48E5-A8CE-5DA1ABB20681	Blood Derived Normal	Illumina HiSeq	2c067c19-fda2-4331-8fc7-1e59ff81b137	Uterus	63	9F2AD0C0-34CC-4100-9788-492988A0283B	1B4100CB-6FD4-4CF8-A6BB-773963BDA7C4	TCGA-B5-A0JV-10A-01D-A101-02	HG19_Broad_variant	TCGA-B5-A0JV	TCGA-UCEC	NA	s5206	Harvard Medical School	Duke	United States	NO	Not available	Not available	Endometrioid endometrial adenocarcinoma	Not available	229196944	218057418	11139526	0.048602419
13722.58cfa830e4b0c9d6adf6bbd2	TCGA-AG-4015-10A-01D-1115-02_IlluminaHiSeq-DNASeq_whole	58cfa830e4b0c9d6adf6bbd2	TCGA-AG-4015-10A-01D-1115-02_IlluminaHiSeq-DNASeq_whole.filtered.	WGS	TCGA-AG-4015-10A-01D-1115-02_IlluminaHiSeq-DNASeq_whole	TCGA-AG-4015-10A-01D-1115-02_IlluminaHiSeq-DNASeq_whole.bam	44.59	1.9	0.15	58cfa830e4b0c9d6adf6bbd2	TCGA-AG-4015-10A-01D-1115-02_IlluminaHiSeq-DNASeq_whole.bam	Alive	FEMALE	Not available	Not available	Rectum Adenocarcinoma	Aligned reads	TCGA-AG-4015-10A	1388BBA1-02BA-40DF-93E5-C3D58B7BBAE0	Blood Derived Normal	Illumina HiSeq	0fb81d5a-c5b6-4a11-8255-4cd067ce53ea	Colorectal	85	3C5E0211-94A1-4760-AAF4-DE2B80A92DC3	F7C39024-56CA-4778-9225-6E2423426413	TCGA-AG-4015-10A-01D-1115-02	HG18	TCGA-AG-4015	TCGA-READ	NA	s1978	Harvard Medical School	Indivumed	Germany	NO	T3	N0	Rectal Adenocarcinoma	Stage IIA	243228578	212673935	30554643	0.125621106
13722.58cfa830e4b0c9d6adf6c258	TCGA-BJ-A0Z5-01A-11D-A10R_120616_SN1120_0153_AC0WMJACXX_s_1_rg.sorted	58cfa830e4b0c9d6adf6c258	TCGA-BJ-A0Z5-01A-11D-A10R_120616_SN1120_0153_AC0WMJACXX_s_1_rg.sorted.filtered.	WGS	TCGA-BJ-A0Z5-01A-11D-A10R_120616_SN1120_0153_AC0WMJACXX_s_1_rg.sorted	TCGA-BJ-A0Z5-01A-11D-A10R_120616_SN1120_0153_AC0WMJACXX_s_1_rg.sorted.bam	95.63	2.11	0.16	58cfa830e4b0c9d6adf6c258	TCGA-BJ-A0Z5-01A-11D-A10R_120616_SN1120_0153_AC0WMJACXX_s_1_rg.sorted.bam	Alive	MALE	WHITE	NOT HISPANIC OR LATINO	Thyroid Carcinoma	Aligned reads	TCGA-BJ-A0Z5-01A	0FE3B19A-F5E4-497E-92DA-32FF6C77B066	Primary Tumor	Illumina HiSeq	84ec4e2b-c502-4348-b6ce-ae4a912e603c	Thyroid	58	D17746B4-EDEA-45DB-9AD1-5EE4973F007C	0AB5F114-C3CC-4DB4-87DF-1B339DDC54C2	TCGA-BJ-A0Z5-01A-11D-A10R-02	HG19_Broad_variant	TCGA-BJ-A0Z5	TCGA-THCA	NA	s12352	Harvard Medical School	University of Pittsburgh	United States	NO	T3	N1a	Thyroid Papillary Carcinoma - Classical/usual	Stage III	256279984	244026362	12253622	0.047813418
13722.58cfa830e4b0c9d6adf6be52	TCGA-BJ-A0ZJ-10A-01D-A10R_120616_SN1120_0153_AC0WMJACXX_s_5_rg.sorted	58cfa830e4b0c9d6adf6be52	TCGA-BJ-A0ZJ-10A-01D-A10R_120616_SN1120_0153_AC0WMJACXX_s_5_rg.sorted.filtered.	WGS	TCGA-BJ-A0ZJ-10A-01D-A10R_120616_SN1120_0153_AC0WMJACXX_s_5_rg.sorted	TCGA-BJ-A0ZJ-10A-01D-A10R_120616_SN1120_0153_AC0WMJACXX_s_5_rg.sorted.bam	6.77	1.42	0.16	58cfa830e4b0c9d6adf6be52	TCGA-BJ-A0ZJ-10A-01D-A10R_120616_SN1120_0153_AC0WMJACXX_s_5_rg.sorted.bam	Alive	MALE	WHITE	NOT HISPANIC OR LATINO	Thyroid Carcinoma	Aligned reads	TCGA-BJ-A0ZJ-10A	8877B479-B62A-4794-B71E-418DE96DFF23	Blood Derived Normal	Illumina HiSeq	110bdb40-c410-4bef-a3c5-b142645edcd4	Thyroid	36	82C99A8E-9640-4F09-94C0-07FB8A7588B7	80EB5F2E-D4BA-41DE-B319-1723C12672F7	TCGA-BJ-A0ZJ-10A-01D-A10R-02	HG19_Broad_variant	TCGA-BJ-A0ZJ	TCGA-THCA	NA	s12102	Harvard Medical School	University of Pittsburgh	United States	NO	T2	N1a	Thyroid Papillary Carcinoma - Classical/usual	Stage I	238099024	229424304	8674720	0.036433245
13722.58cfa830e4b0c9d6adf6bf72	TCGA-BR-4363-01A-01D-1154_130815_VM001_0001_VMR0001CXX_s_7_rg.sorted	58cfa830e4b0c9d6adf6bf72	TCGA-BR-4363-01A-01D-1154_130815_VM001_0001_VMR0001CXX_s_7_rg.sorted.filtered.	WGS	TCGA-BR-4363-01A-01D-1154_130815_VM001_0001_VMR0001CXX_s_7_rg.sorted	TCGA-BR-4363-01A-01D-1154_130815_VM001_0001_VMR0001CXX_s_7_rg.sorted.bam	264.2	1.9	0.15	58cfa830e4b0c9d6adf6bf72	TCGA-BR-4363-01A-01D-1154_130815_VM001_0001_VMR0001CXX_s_7_rg.sorted.bam	Alive	FEMALE	WHITE	NOT HISPANIC OR LATINO	Stomach Adenocarcinoma	Aligned reads	TCGA-BR-4363-01A	66BCA2F8-F269-454D-ABE2-CE51A0704645	Primary Tumor	Illumina HiSeq	ab5af808-6239-48fa-ba17-b80aa3fc5e14	Stomach	60	06EC6231-EE0E-4C15-AF9F-5B9E5BF557B8	D62228AE-B0AB-4C31-9FD7-F9D48B140CDC	TCGA-BR-4363-01A-01D-1154-02	HG19_Broad_variant	TCGA-BR-4363	TCGA-STAD	NA	s14528	Harvard Medical School	Asterand	Russia	NO	T3	NX	Stomach Adenocarcinoma Not Otherwise Specified (NOS)	Not available	236773438	227963831	8809607	0.037206906
13722.58cfa830e4b0c9d6adf6bf48	TCGA-BR-4184-11A-01D-1128_120805_SN1222_0142_AD16TGACXX_s_6_rg.sorted	58cfa830e4b0c9d6adf6bf48	TCGA-BR-4184-11A-01D-1128_120805_SN1222_0142_AD16TGACXX_s_6_rg.sorted.filtered.	WGS	TCGA-BR-4184-11A-01D-1128_120805_SN1222_0142_AD16TGACXX_s_6_rg.sorted	TCGA-BR-4184-11A-01D-1128_120805_SN1222_0142_AD16TGACXX_s_6_rg.sorted.bam	170.9	1.9	0.16	58cfa830e4b0c9d6adf6bf48	TCGA-BR-4184-11A-01D-1128_120805_SN1222_0142_AD16TGACXX_s_6_rg.sorted.bam	Alive	MALE	WHITE	NOT HISPANIC OR LATINO	Stomach Adenocarcinoma	Aligned reads	TCGA-BR-4184-11A	0D4D23BA-066B-4244-A3A5-922CDCAAA28F	Solid Tissue Normal	Illumina HiSeq	c3487483-8be4-437d-9ff4-0105653e0870	Stomach	70	67DCA15E-B2EC-4283-8602-3B39ADA18B3E	0B4713D1-6EAE-4D1C-8895-756154563BB3	TCGA-BR-4184-11A-01D-1128-02	HG19_Broad_variant	TCGA-BR-4184	TCGA-STAD	NA	s14530	Harvard Medical School	Asterand	Russia	NO	T3	N1	Stomach Adenocarcinoma Not Otherwise Specified (NOS)	Stage IIIA	238125522	229833182	8292340	0.034823399
13722.58cfa831e4b0c9d6adf6c61f	TCGA-CG-4436-01A-01D-1154_130815_VM001_0003_VMR0003CXX_s_5_rg.sorted	58cfa831e4b0c9d6adf6c61f	TCGA-CG-4436-01A-01D-1154_130815_VM001_0003_VMR0003CXX_s_5_rg.sorted.filtered.	WGS	TCGA-CG-4436-01A-01D-1154_130815_VM001_0003_VMR0003CXX_s_5_rg.sorted	TCGA-CG-4436-01A-01D-1154_130815_VM001_0003_VMR0003CXX_s_5_rg.sorted.bam	336.2	1.9	0.13	58cfa831e4b0c9d6adf6c61f	TCGA-CG-4436-01A-01D-1154_130815_VM001_0003_VMR0003CXX_s_5_rg.sorted.bam	Alive	MALE	Not available	Not available	Stomach Adenocarcinoma	Aligned reads	TCGA-CG-4436-01A	7938CA55-766E-4277-9E7E-603FFA02E570	Primary Tumor	Illumina HiSeq	0b869c68-28bb-4675-ba6c-6d20a89a1a49	Stomach	57	21F40CF9-D89F-4FEC-BE65-1740AB39DAE4	9215C180-AC30-4585-9AF3-4EF1D718E187	TCGA-CG-4436-01A-01D-1154-02	HG19_Broad_variant	TCGA-CG-4436	TCGA-STAD	NA	s14980	Harvard Medical School	Indivumed	Germany	NO	T2	N0	Stomach Intestinal Adenocarcinoma Not Otherwise Specified (NOS)	Stage IB	254505968	244211708	10294260	0.04044801
13722.58cfa830e4b0c9d6adf6c167	TCGA-BJ-A0Z9-01A-11D-A10R_120616_SN1120_0153_AC0WMJACXX_s_7_rg.sorted	58cfa830e4b0c9d6adf6c167	TCGA-BJ-A0Z9-01A-11D-A10R_120616_SN1120_0153_AC0WMJACXX_s_7_rg.sorted.filtered.	WGS	TCGA-BJ-A0Z9-01A-11D-A10R_120616_SN1120_0153_AC0WMJACXX_s_7_rg.sorted	TCGA-BJ-A0Z9-01A-11D-A10R_120616_SN1120_0153_AC0WMJACXX_s_7_rg.sorted.bam	75.83	2.17	0.13	58cfa830e4b0c9d6adf6c167	TCGA-BJ-A0Z9-01A-11D-A10R_120616_SN1120_0153_AC0WMJACXX_s_7_rg.sorted.bam	Alive	FEMALE	WHITE	NOT HISPANIC OR LATINO	Thyroid Carcinoma	Aligned reads	TCGA-BJ-A0Z9-01A	86F9ECA0-D1EA-4375-A6BC-055E44B3198A	Primary Tumor	Illumina HiSeq	2fcaeaf0-3a03-4b60-975a-31ac8afe58aa	Thyroid	57	AA8578FE-EDB2-4137-B363-FEB2C27D475A	B761F912-BDF6-4F1F-8CD0-0AE9DFC57A59	TCGA-BJ-A0Z9-01A-11D-A10R-02	HG19_Broad_variant	TCGA-BJ-A0Z9	TCGA-THCA	NA	s12099	Harvard Medical School	University of Pittsburgh	United States	NO	T3	N0	Thyroid Papillary Carcinoma - Tall Cell (>= 50% tall cell features)	Stage III	254721686	245730918	8990768	0.035296437
13722.58cfa830e4b0c9d6adf6bd44	TCGA-AP-A054-01A-11D-A043_120209_SN1120_0114_BC0DFVACXX_s_1_rg.sorted	58cfa830e4b0c9d6adf6bd44	TCGA-AP-A054-01A-11D-A043_120209_SN1120_0114_BC0DFVACXX_s_1_rg.sorted.filtered.	WGS	TCGA-AP-A054-01A-11D-A043_120209_SN1120_0114_BC0DFVACXX_s_1_rg.sorted	TCGA-AP-A054-01A-11D-A043_120209_SN1120_0114_BC0DFVACXX_s_1_rg.sorted.bam	117.13	2.03	0.16	58cfa830e4b0c9d6adf6bd44	TCGA-AP-A054-01A-11D-A043_120209_SN1120_0114_BC0DFVACXX_s_1_rg.sorted.bam	Dead	FEMALE	WHITE	NOT HISPANIC OR LATINO	Uterine Corpus Endometrial Carcinoma	Aligned reads	TCGA-AP-A054-01A	D77E4DBC-B239-4742-8CB7-EFD427010D13	Primary Tumor	Illumina HiSeq	a8fe0928-3d0c-4d16-be11-a5dd077bdb2c	Uterus	64	DDFFB9C7-185F-402F-99B8-8058B40086D9	F5A9F85D-4E8E-4400-A109-C227D6B4C0A4	TCGA-AP-A054-01A-11D-A043-02	HG19_Broad_variant	TCGA-AP-A054	TCGA-UCEC	709	s4590	Harvard Medical School	MSKCC	None	NO	Not available	Not available	Endometrioid endometrial adenocarcinoma	Not available	224432658	194949862	29482796	0.131365891
13722.58cfa830e4b0c9d6adf6bbc8	TCGA-AG-4015-01A-01D-1115-02_IlluminaHiSeq-DNASeq_whole	58cfa830e4b0c9d6adf6bbc8	TCGA-AG-4015-01A-01D-1115-02_IlluminaHiSeq-DNASeq_whole.filtered.	WGS	TCGA-AG-4015-01A-01D-1115-02_IlluminaHiSeq-DNASeq_whole	TCGA-AG-4015-01A-01D-1115-02_IlluminaHiSeq-DNASeq_whole.bam	610.89	1.9	0.14	58cfa830e4b0c9d6adf6bbc8	TCGA-AG-4015-01A-01D-1115-02_IlluminaHiSeq-DNASeq_whole.bam	Alive	FEMALE	Not available	Not available	Rectum Adenocarcinoma	Aligned reads	TCGA-AG-4015-01A	1388BBA1-02BA-40DF-93E5-C3D58B7BBAE0	Primary Tumor	Illumina HiSeq	70efc59a-8909-43e4-961b-76a7a3633927	Colorectal	85	3C910093-DF83-485B-86EF-26A0991D9A0B	2E183A8C-5755-4DC7-AEAB-6F7E9A9A5D1A	TCGA-AG-4015-01A-01D-1115-02	HG18	TCGA-AG-4015	TCGA-READ	NA	s1986	Harvard Medical School	Indivumed	Germany	NO	T3	N0	Rectal Adenocarcinoma	Stage IIA	204638596	182165855	22472741	0.109816728
13722.58cfa830e4b0c9d6adf6bf7a	TCGA-BR-6454-11A-01D-1798_130115_SN1222_0169_BD1K2PACXX_s_7_rg.sorted	58cfa830e4b0c9d6adf6bf7a	TCGA-BR-6454-11A-01D-1798_130115_SN1222_0169_BD1K2PACXX_s_7_rg.sorted.filtered.	WGS	TCGA-BR-6454-11A-01D-1798_130115_SN1222_0169_BD1K2PACXX_s_7_rg.sorted	TCGA-BR-6454-11A-01D-1798_130115_SN1222_0169_BD1K2PACXX_s_7_rg.sorted.bam	186.4	1.9	0.15	58cfa830e4b0c9d6adf6bf7a	TCGA-BR-6454-11A-01D-1798_130115_SN1222_0169_BD1K2PACXX_s_7_rg.sorted.bam	Alive	MALE	WHITE	NOT HISPANIC OR LATINO	Stomach Adenocarcinoma	Aligned reads	TCGA-BR-6454-11A	AC2CBCE4-4BA8-42C9-AC61-70F42995588E	Solid Tissue Normal	Illumina HiSeq	e6845469-d068-4e77-bc48-b17e5ad0c4de	Stomach	58	71DFB0A1-8475-4990-82F3-51CD5CE7D230	5AEB6210-8FC6-45B4-8594-777F0A5D7CA7	TCGA-BR-6454-11A-01D-1798-02	HG19_Broad_variant	TCGA-BR-6454	TCGA-STAD	NA	s15180	Harvard Medical School	Asterand	Russia	NO	T3	N0	Stomach Adenocarcinoma Not Otherwise Specified (NOS)	Stage IIA	220039916	214164564	5875352	0.026701301
13722.58cfa830e4b0c9d6adf6c1b2	TCGA-BG-A0MO-01A-11D-A043_120327_SN590_0148_BC0LM8ACXX_s_1_rg.sorted	58cfa830e4b0c9d6adf6c1b2	TCGA-BG-A0MO-01A-11D-A043_120327_SN590_0148_BC0LM8ACXX_s_1_rg.sorted.filtered.	WGS	TCGA-BG-A0MO-01A-11D-A043_120327_SN590_0148_BC0LM8ACXX_s_1_rg.sorted	TCGA-BG-A0MO-01A-11D-A043_120327_SN590_0148_BC0LM8ACXX_s_1_rg.sorted.bam	37.97	2	0.16	58cfa830e4b0c9d6adf6c1b2	TCGA-BG-A0MO-01A-11D-A043_120327_SN590_0148_BC0LM8ACXX_s_1_rg.sorted.bam	Alive	FEMALE	WHITE	NOT HISPANIC OR LATINO	Uterine Corpus Endometrial Carcinoma	Aligned reads	TCGA-BG-A0MO-01A	734EF97F-807C-480E-8DF9-FEAF041032D2	Primary Tumor	Illumina HiSeq	e165d17d-a860-4111-9ae9-3fb19605cd21	Uterus	63	7582CBB9-42D3-496C-991D-D76BEA4C434C	9AD06738-F4A2-47A8-972E-BF8C817326A6	TCGA-BG-A0MO-01A-11D-A043-02	HG19_Broad_variant	TCGA-BG-A0MO	TCGA-UCEC	NA	s5215	Harvard Medical School	University of Pittsburgh	None	NO	Not available	Not available	Endometrioid endometrial adenocarcinoma	Not available	213905842	207209963	6695879	0.031302927
13722.58cfa830e4b0c9d6adf6bc46	TCGA-AO-A0JF-01A-11D-A060_130719_SN1120_0270_AC2CVRACXX_s_1_rg.sorted	58cfa830e4b0c9d6adf6bc46	TCGA-AO-A0JF-01A-11D-A060_130719_SN1120_0270_AC2CVRACXX_s_1_rg.sorted.filtered.	WGS	TCGA-AO-A0JF-01A-11D-A060_130719_SN1120_0270_AC2CVRACXX_s_1_rg.sorted	TCGA-AO-A0JF-01A-11D-A060_130719_SN1120_0270_AC2CVRACXX_s_1_rg.sorted.bam	16.97	1.91	0.13	58cfa830e4b0c9d6adf6bc46	TCGA-AO-A0JF-01A-11D-A060_130719_SN1120_0270_AC2CVRACXX_s_1_rg.sorted.bam	Alive	FEMALE	WHITE	NOT HISPANIC OR LATINO	Breast Invasive Carcinoma	Aligned reads	TCGA-AO-A0JF-01A	F357FE19-5359-4662-8CE9-AA996132283B	Primary Tumor	Illumina HiSeq	031ab51d-07d0-4afe-a9dd-222889f5c32b	Breast	68	DDEE0B07-2771-40C7-BDDA-C1100958F0D8	BDAA1600-1B4F-4BBA-B4D6-A4D169B029D6	TCGA-AO-A0JF-01A-11D-A060-02	HG19_Broad_variant	TCGA-AO-A0JF	TCGA-BRCA	NA	s5491	Harvard Medical School	MSKCC	None	NO	T1c	N1a	Infiltrating Ductal Carcinoma	Stage IIA	247192240	240126241	7065999	0.028585036
13722.58cfa830e4b0c9d6adf6bf3c	TCGA-BR-4256-01A-01D-1128_130110_SN1222_0167_AC1JPDACXX_s_1_rg.sorted	58cfa830e4b0c9d6adf6bf3c	TCGA-BR-4256-01A-01D-1128_130110_SN1222_0167_AC1JPDACXX_s_1_rg.sorted.filtered.	WGS	TCGA-BR-4256-01A-01D-1128_130110_SN1222_0167_AC1JPDACXX_s_1_rg.sorted	TCGA-BR-4256-01A-01D-1128_130110_SN1222_0167_AC1JPDACXX_s_1_rg.sorted.bam	67.9	1.9	0.15	58cfa830e4b0c9d6adf6bf3c	TCGA-BR-4256-01A-01D-1128_130110_SN1222_0167_AC1JPDACXX_s_1_rg.sorted.bam	Alive	MALE	WHITE	NOT HISPANIC OR LATINO	Stomach Adenocarcinoma	Aligned reads	TCGA-BR-4256-01A	7B0D69CA-13A6-46E0-839C-E433BBEDE3AD	Primary Tumor	Illumina HiSeq	6e990147-2463-4d38-a785-6c76ae1dbc25	Stomach	80	61C7AAB0-51D9-4706-A37C-D5058007DAF1	30AF7950-11F7-43BF-9A1D-98A57F416397	TCGA-BR-4256-01A-01D-1128-02	HG19_Broad_variant	TCGA-BR-4256	TCGA-STAD	NA	s14396	Harvard Medical School	Asterand	Russia	NO	TX	N1	Stomach Adenocarcinoma Not Otherwise Specified (NOS)	Not available	249049542	240456035	8593507	0.034505211
13722.58cfa830e4b0c9d6adf6bec2	TCGA-AR-A0TU-10A-01D-A106_130719_SN1120_0270_AC2CVRACXX_s_6_rg.sorted	58cfa830e4b0c9d6adf6bec2	TCGA-AR-A0TU-10A-01D-A106_130719_SN1120_0270_AC2CVRACXX_s_6_rg.sorted.filtered.	WGS	TCGA-AR-A0TU-10A-01D-A106_130719_SN1120_0270_AC2CVRACXX_s_6_rg.sorted	TCGA-AR-A0TU-10A-01D-A106_130719_SN1120_0270_AC2CVRACXX_s_6_rg.sorted.bam	28.88	1.95	0.15	58cfa830e4b0c9d6adf6bec2	TCGA-AR-A0TU-10A-01D-A106_130719_SN1120_0270_AC2CVRACXX_s_6_rg.sorted.bam	Alive	FEMALE	Not available	Not available	Breast Invasive Carcinoma	Aligned reads	TCGA-AR-A0TU-10A	DFE6DB17-CF45-488E-BD3C-B8433D7343CA	Blood Derived Normal	Illumina HiSeq	79a26532-d93b-48b3-8756-9508d69f56ad	Breast	35	D6BE9B14-E2D3-4CE1-BC6F-3BC967EC4D4C	C5244957-8900-4EAC-B127-01E2EA5663C5	TCGA-AR-A0TU-10A-01D-A106-02	HG19_Broad_variant	TCGA-AR-A0TU	TCGA-BRCA	NA	s6461	Harvard Medical School	Mayo	None	NO	T2	N0	Infiltrating Ductal Carcinoma	Stage IIA	235380170	228317524	7062646	0.030005272
13722.58cfa830e4b0c9d6adf6bd98	TCGA-BF-A1PV-10A-01D-A18Z_120517_SN208_0300_BC0VYMACXX_s_2_rg.sorted	58cfa830e4b0c9d6adf6bd98	TCGA-BF-A1PV-10A-01D-A18Z_120517_SN208_0300_BC0VYMACXX_s_2_rg.sorted.filtered.	WGS	TCGA-BF-A1PV-10A-01D-A18Z_120517_SN208_0300_BC0VYMACXX_s_2_rg.sorted	TCGA-BF-A1PV-10A-01D-A18Z_120517_SN208_0300_BC0VYMACXX_s_2_rg.sorted.bam	39.59	NA	0.16	58cfa830e4b0c9d6adf6bd98	TCGA-BF-A1PV-10A-01D-A18Z_120517_SN208_0300_BC0VYMACXX_s_2_rg.sorted.bam	Alive	FEMALE	WHITE	Not available	Skin Cutaneous Melanoma	Aligned reads	TCGA-BF-A1PV-10A	EFF78AF6-0F68-49B9-866B-0D511606F2B1	Blood Derived Normal	Illumina HiSeq	be8992e2-ef31-477b-a01b-e8a37a6e135b	Skin	74	0CC75509-DCDA-41FA-A4BB-2BFA77E7E9D4	298F1BB0-CC50-4805-9BDC-2635F16BC5D5	TCGA-BF-A1PV-10A-01D-A18Z-02	HG19_Broad_variant	TCGA-BF-A1PV	TCGA-SKCM	NA	s7826	Harvard Medical School	Cureline	Russia	NO	T4b	N0	Not available	Stage IIC	249289610	240002217	9287393	0.037255436
13722.58cfa830e4b0c9d6adf6be28	TCGA-BH-A0W5-10A-01D-A106_130719_SN1120_0270_AC2CVRACXX_s_4_rg.sorted	58cfa830e4b0c9d6adf6be28	TCGA-BH-A0W5-10A-01D-A106_130719_SN1120_0270_AC2CVRACXX_s_4_rg.sorted.filtered.	WGS	TCGA-BH-A0W5-10A-01D-A106_130719_SN1120_0270_AC2CVRACXX_s_4_rg.sorted	TCGA-BH-A0W5-10A-01D-A106_130719_SN1120_0270_AC2CVRACXX_s_4_rg.sorted.bam	17.76	2.22	0.16	58cfa830e4b0c9d6adf6be28	TCGA-BH-A0W5-10A-01D-A106_130719_SN1120_0270_AC2CVRACXX_s_4_rg.sorted.bam	Alive	FEMALE	WHITE	NOT HISPANIC OR LATINO	Breast Invasive Carcinoma	Aligned reads	TCGA-BH-A0W5-10A	DA9C10EA-C13F-4D88-8B94-A0CBC106D036	Blood Derived Normal	Illumina HiSeq	b768a52b-e629-46df-b042-fa815cb7ce57	Breast	77	B49CDE05-00A3-4B24-A1B9-64E300CF63E0	154C09B7-C645-497A-9B14-655DB46CD990	TCGA-BH-A0W5-10A-01D-A106-02	HG19_Broad_variant	TCGA-BH-A0W5	TCGA-BRCA	NA	s5641	Harvard Medical School	University of Pittsburgh	None	NO	T1c	N1a	Infiltrating Ductal Carcinoma	Stage IIA	256641712	249684714	6956998	0.027107823
13722.58cfa830e4b0c9d6adf6bbe2	TCGA-AG-A015-10A-01D-A078_110409_SN590_0076_AB04G5ABXX_s_6_rg.sorted	58cfa830e4b0c9d6adf6bbe2	TCGA-AG-A015-10A-01D-A078_110409_SN590_0076_AB04G5ABXX_s_6_rg.sorted.filtered.	WGS	TCGA-AG-A015-10A-01D-A078_110409_SN590_0076_AB04G5ABXX_s_6_rg.sorted	TCGA-AG-A015-10A-01D-A078_110409_SN590_0076_AB04G5ABXX_s_6_rg.sorted.bam	7.76	1.97	0.15	58cfa830e4b0c9d6adf6bbe2	TCGA-AG-A015-10A-01D-A078_110409_SN590_0076_AB04G5ABXX_s_6_rg.sorted.bam	Alive	FEMALE	Not available	Not available	Rectum Adenocarcinoma	Aligned reads	TCGA-AG-A015-10A	09DAFF79-6493-45C1-8CBA-9381259E2BEA	Blood Derived Normal	Illumina HiSeq	e61bfaa9-8fd2-4a31-8149-9812aa5a5406	Colorectal	64	BCF9BBF4-758D-4290-855E-5D913C3B53D8	B02FA52E-709A-4709-A4FD-629A7D7E4033	TCGA-AG-A015-10A-01D-A078-02	HG18_Broad_variant	TCGA-AG-A015	TCGA-READ	NA	s2173	Harvard Medical School	Indivumed	Germany	NO	T1	N0	Rectal Adenocarcinoma	Stage I	224045358	200039176	24006182	0.107148759
13722.58cfa831e4b0c9d6adf6c4f9	TCGA-BR-4369-01A-01D-1154_130815_VM001_0002_VMR0002CXX_s_7_rg.sorted	58cfa831e4b0c9d6adf6c4f9	TCGA-BR-4369-01A-01D-1154_130815_VM001_0002_VMR0002CXX_s_7_rg.sorted.filtered.	WGS	TCGA-BR-4369-01A-01D-1154_130815_VM001_0002_VMR0002CXX_s_7_rg.sorted	TCGA-BR-4369-01A-01D-1154_130815_VM001_0002_VMR0002CXX_s_7_rg.sorted.bam	161.2	1.9	0.14	58cfa831e4b0c9d6adf6c4f9	TCGA-BR-4369-01A-01D-1154_130815_VM001_0002_VMR0002CXX_s_7_rg.sorted.bam	Alive	MALE	WHITE	NOT HISPANIC OR LATINO	Stomach Adenocarcinoma	Aligned reads	TCGA-BR-4369-01A	FE9A5FCF-FF99-4DD1-8CC7-ED9F4B9D952B	Primary Tumor	Illumina HiSeq	cbba5183-9ada-4363-8f98-bf406b64f6d6	Stomach	75	39B440B3-F888-488A-A0CC-D7410DC73093	7220D8C0-DF8F-4A72-8338-795181BD8A47	TCGA-BR-4369-01A-01D-1154-02	HG19_Broad_variant	TCGA-BR-4369	TCGA-STAD	NA	s14966	Harvard Medical School	Asterand	Russia	NO	TX	NX	Stomach Adenocarcinoma Not Otherwise Specified (NOS)	Not available	242094362	233726496	8367866	0.034564481
13722.58cfa831e4b0c9d6adf6c4c8	TCGA-BR-4256-11A-01D-1128_130110_SN1222_0167_AC1JPDACXX_s_2_rg.sorted	58cfa831e4b0c9d6adf6c4c8	TCGA-BR-4256-11A-01D-1128_130110_SN1222_0167_AC1JPDACXX_s_2_rg.sorted.filtered.	WGS	TCGA-BR-4256-11A-01D-1128_130110_SN1222_0167_AC1JPDACXX_s_2_rg.sorted	TCGA-BR-4256-11A-01D-1128_130110_SN1222_0167_AC1JPDACXX_s_2_rg.sorted.bam	7.9	1.9	0.13	58cfa831e4b0c9d6adf6c4c8	TCGA-BR-4256-11A-01D-1128_130110_SN1222_0167_AC1JPDACXX_s_2_rg.sorted.bam	Alive	MALE	WHITE	NOT HISPANIC OR LATINO	Stomach Adenocarcinoma	Aligned reads	TCGA-BR-4256-11A	7B0D69CA-13A6-46E0-839C-E433BBEDE3AD	Solid Tissue Normal	Illumina HiSeq	9e52ce3a-8344-444b-b624-ae3604caa8be	Stomach	80	339C38E9-DA05-4C0C-AD3F-D6013815C00D	D94675A0-ACA4-4E03-8423-54E73EEA68A8	TCGA-BR-4256-11A-01D-1128-02	HG19_Broad_variant	TCGA-BR-4256	TCGA-STAD	NA	s14686	Harvard Medical School	Asterand	Russia	NO	TX	N1	Stomach Adenocarcinoma Not Otherwise Specified (NOS)	Not available	243272778	235160133	8112645	0.033347936
13722.58cfa831e4b0c9d6adf6c4d6	TCGA-CF-A3MF-01A-12D-A21C_120914_SN590_0180_BC19KDACXX_s_1_rg.sorted	58cfa831e4b0c9d6adf6c4d6	TCGA-CF-A3MF-01A-12D-A21C_120914_SN590_0180_BC19KDACXX_s_1_rg.sorted.filtered.	WGS	TCGA-CF-A3MF-01A-12D-A21C_120914_SN590_0180_BC19KDACXX_s_1_rg.sorted	TCGA-CF-A3MF-01A-12D-A21C_120914_SN590_0180_BC19KDACXX_s_1_rg.sorted.bam	55.07	NA	0.16	58cfa831e4b0c9d6adf6c4d6	TCGA-CF-A3MF-01A-12D-A21C_120914_SN590_0180_BC19KDACXX_s_1_rg.sorted.bam	Alive	MALE	ASIAN	NOT HISPANIC OR LATINO	Bladder Urothelial Carcinoma	Aligned reads	TCGA-CF-A3MF-01A	1E308B12-0590-4DAE-94D0-A539FCF25DF7	Primary Tumor	Illumina HiSeq	57be2848-15e4-489c-b122-a660f03c68dd	Bladder	34	E9889071-4C6E-4761-9D65-06C6B5989FB7	6646401F-5235-4847-A4E6-006F98CAFE85	TCGA-CF-A3MF-01A-12D-A21C-26	HG19_Broad_variant	TCGA-CF-A3MF	TCGA-BLCA	NA	s3092	MD Anderson - Institute for Applied Cancer Science	ILSbio	Vietnam	NO	T3	N0	Muscle invasive urothelial carcinoma (pT2 or above)	Stage III	229125552	221535632	7589920	0.033125594
13722.58cfa830e4b0c9d6adf6bcb2	TCGA-AZ-4684-01A-01D-1405-02_IlluminaHiSeq-DNASeq_whole	58cfa830e4b0c9d6adf6bcb2	TCGA-AZ-4684-01A-01D-1405-02_IlluminaHiSeq-DNASeq_whole.filtered.	WGS	TCGA-AZ-4684-01A-01D-1405-02_IlluminaHiSeq-DNASeq_whole	TCGA-AZ-4684-01A-01D-1405-02_IlluminaHiSeq-DNASeq_whole.bam	275.02	1.9	0.15	58cfa830e4b0c9d6adf6bcb2	TCGA-AZ-4684-01A-01D-1405-02_IlluminaHiSeq-DNASeq_whole.bam	Alive	MALE	WHITE	NOT HISPANIC OR LATINO	Colon Adenocarcinoma	Aligned reads	TCGA-AZ-4684-01A	CAC80259-3A26-4A99-B0D3-13454068E6ED	Primary Tumor	Illumina HiSeq	bab439b0-f1d3-41c2-98dd-a660818851fe	Colorectal	49	37AD61EA-96D1-40F1-B77A-56408E4243EA	6731F782-4435-497F-9626-C0199DAE8A8A	TCGA-AZ-4684-01A-01D-1405-02	HG18	TCGA-AZ-4684	TCGA-COAD	NA	s13391	Harvard Medical School	University of Pittsburgh	None	NO	T3	N2	Colon Adenocarcinoma	Stage IVA	239961204	212948322	27012882	0.112571872
13722.58cfa831e4b0c9d6adf6c392	TCGA-CD-5799-01A-11D-1598_121025_SN590_0187_BC191FACXX_s_4_rg.sorted	58cfa831e4b0c9d6adf6c392	TCGA-CD-5799-01A-11D-1598_121025_SN590_0187_BC191FACXX_s_4_rg.sorted.filtered.	WGS	TCGA-CD-5799-01A-11D-1598_121025_SN590_0187_BC191FACXX_s_4_rg.sorted	TCGA-CD-5799-01A-11D-1598_121025_SN590_0187_BC191FACXX_s_4_rg.sorted.bam	177.7	2	0.17	58cfa831e4b0c9d6adf6c392	TCGA-CD-5799-01A-11D-1598_121025_SN590_0187_BC191FACXX_s_4_rg.sorted.bam	Alive	MALE	ASIAN	NOT HISPANIC OR LATINO	Stomach Adenocarcinoma	Aligned reads	TCGA-CD-5799-01A	C991697F-77F9-412A-9BD1-0E47F7387CB2	Primary Tumor	Illumina HiSeq	a59236bd-649f-4f2d-a702-4fb190d7f92c	Stomach	45	A3180E0E-EB99-49DD-8252-5FEA05A9885F	74F06FDA-C4D0-4542-AC92-68677B595800	TCGA-CD-5799-01A-11D-1598-02	HG19_Broad_variant	TCGA-CD-5799	TCGA-STAD	NA	s14633	Harvard Medical School	ILSbio	Vietnam	NO	T2	N1	Stomach Intestinal Adenocarcinoma Not Otherwise Specified (NOS)	Stage II	245488716	238334186	7154530	0.029144028
13722.58cfa830e4b0c9d6adf6c226	TCGA-BS-A0UV-01A-11D-A101_120407_SN590_0151_BC0KKJACXX_s_5_rg.sorted	58cfa830e4b0c9d6adf6c226	TCGA-BS-A0UV-01A-11D-A101_120407_SN590_0151_BC0KKJACXX_s_5_rg.sorted.filtered.	WGS	TCGA-BS-A0UV-01A-11D-A101_120407_SN590_0151_BC0KKJACXX_s_5_rg.sorted	TCGA-BS-A0UV-01A-11D-A101_120407_SN590_0151_BC0KKJACXX_s_5_rg.sorted.bam	96.07	1.92	0.15	58cfa830e4b0c9d6adf6c226	TCGA-BS-A0UV-01A-11D-A101_120407_SN590_0151_BC0KKJACXX_s_5_rg.sorted.bam	Alive	FEMALE	NATIVE HAWAIIAN OR OTHER PACIFIC ISLANDER	NOT HISPANIC OR LATINO	Uterine Corpus Endometrial Carcinoma	Aligned reads	TCGA-BS-A0UV-01A	B19425AB-A82F-4C2A-BF58-D1BD30511D74	Primary Tumor	Illumina HiSeq	91fbcf9b-f514-49ff-925b-08d6244293f7	Uterus	55	30945527-528A-448E-8DB4-2E0C31C9016D	A0F51177-4C00-4F97-8CD4-2E05B63B00DE	TCGA-BS-A0UV-01A-11D-A101-02	HG19_Broad_variant	TCGA-BS-A0UV	TCGA-UCEC	NA	s5222	Harvard Medical School	University of Hawaii	None	NO	Not available	Not available	Endometrioid endometrial adenocarcinoma	Not available	253551438	240009740	13541698	0.05340809
13722.58cfa831e4b0c9d6adf6c5be	TCGA-CG-4440-10A-01D-A326_131002_SN208_0497_AC2CLVACXX_s_6_rg.sorted	58cfa831e4b0c9d6adf6c5be	TCGA-CG-4440-10A-01D-A326_131002_SN208_0497_AC2CLVACXX_s_6_rg.sorted.filtered.	WGS	TCGA-CG-4440-10A-01D-A326_131002_SN208_0497_AC2CLVACXX_s_6_rg.sorted	TCGA-CG-4440-10A-01D-A326_131002_SN208_0497_AC2CLVACXX_s_6_rg.sorted.bam	57.9	1.9	0.16	58cfa831e4b0c9d6adf6c5be	TCGA-CG-4440-10A-01D-A326_131002_SN208_0497_AC2CLVACXX_s_6_rg.sorted.bam	Dead	FEMALE	Not available	Not available	Stomach Adenocarcinoma	Aligned reads	TCGA-CG-4440-10A	8CA597DB-AC21-43D1-9329-586B2EAF6982	Blood Derived Normal	Illumina HiSeq	d6eefe03-313a-4546-8bd5-62d1cb79c1c5	Stomach	68	241B8D60-8B01-4942-A21B-2A457E612418	BF70B61F-0395-42EF-A642-421B7235CB6E	TCGA-CG-4440-10A-01D-A326-26	HG19_Broad_variant	TCGA-CG-4440	TCGA-STAD	122	s14759	MD Anderson - Institute for Applied Cancer Science	Indivumed	Germany	NO	T3	N3	Stomach Intestinal Adenocarcinoma Not Otherwise Specified (NOS)	Stage IV	252079492	245295333	6784159	0.026912776
13722.58cfa830e4b0c9d6adf6c058	TCGA-AZ-4308-10A-01D-1405-02_IlluminaHiSeq-DNASeq_whole	58cfa830e4b0c9d6adf6c058	TCGA-AZ-4308-10A-01D-1405-02_IlluminaHiSeq-DNASeq_whole.filtered.	WGS	TCGA-AZ-4308-10A-01D-1405-02_IlluminaHiSeq-DNASeq_whole	TCGA-AZ-4308-10A-01D-1405-02_IlluminaHiSeq-DNASeq_whole.bam	123.72	1.9	0.16	58cfa830e4b0c9d6adf6c058	TCGA-AZ-4308-10A-01D-1405-02_IlluminaHiSeq-DNASeq_whole.bam	Alive	FEMALE	WHITE	NOT HISPANIC OR LATINO	Colon Adenocarcinoma	Aligned reads	TCGA-AZ-4308-10A	3D8FD9B2-9AA2-4C81-8843-535AE66D6140	Blood Derived Normal	Illumina HiSeq	fc1a3245-0316-493f-b46a-f179c1f6a452	Colorectal	47	54F3DCE1-F69B-44BD-BAFB-17A6C937452E	4230CC2F-6B46-4130-A9E8-D7E834E13C4C	TCGA-AZ-4308-10A-01D-1405-02	HG18	TCGA-AZ-4308	TCGA-COAD	NA	s13686	Harvard Medical School	University of Pittsburgh	None	NO	T3	N1	Colon Adenocarcinoma	Stage IIIB	198051732	177984719	20067013	0.101322078
13722.58cfa831e4b0c9d6adf6c4fd	TCGA-CD-5800-01A-11D-1598_121025_SN590_0187_BC191FACXX_s_5_rg.sorted	58cfa831e4b0c9d6adf6c4fd	TCGA-CD-5800-01A-11D-1598_121025_SN590_0187_BC191FACXX_s_5_rg.sorted.filtered.	WGS	TCGA-CD-5800-01A-11D-1598_121025_SN590_0187_BC191FACXX_s_5_rg.sorted	TCGA-CD-5800-01A-11D-1598_121025_SN590_0187_BC191FACXX_s_5_rg.sorted.bam	389	2	0.17	58cfa831e4b0c9d6adf6c4fd	TCGA-CD-5800-01A-11D-1598_121025_SN590_0187_BC191FACXX_s_5_rg.sorted.bam	Alive	FEMALE	ASIAN	NOT HISPANIC OR LATINO	Stomach Adenocarcinoma	Aligned reads	TCGA-CD-5800-01A	EEB114EA-ECEE-49EE-A162-B3B7BC0A60CD	Primary Tumor	Illumina HiSeq	e62fc018-7ddb-4d26-b187-0781aa2ba772	Stomach	51	B23E2D58-E61B-4B94-B4D8-407418351167	5EF4C8F7-B17A-48DA-AAF2-EF2FA32619A9	TCGA-CD-5800-01A-11D-1598-02	HG19_Broad_variant	TCGA-CD-5800	TCGA-STAD	NA	s14753	Harvard Medical School	ILSbio	Vietnam	NO	T3	N0	Stomach Intestinal Adenocarcinoma Papillary Type	Stage II	260193990	252575602	7618388	0.029279646
13722.58cfa831e4b0c9d6adf6c3a8	TCGA-CD-5798-01A-11D-1598_121025_SN590_0187_BC191FACXX_s_3_rg.sorted	58cfa831e4b0c9d6adf6c3a8	TCGA-CD-5798-01A-11D-1598_121025_SN590_0187_BC191FACXX_s_3_rg.sorted.filtered.	WGS	TCGA-CD-5798-01A-11D-1598_121025_SN590_0187_BC191FACXX_s_3_rg.sorted	TCGA-CD-5798-01A-11D-1598_121025_SN590_0187_BC191FACXX_s_3_rg.sorted.bam	44	1.9	0.13	58cfa831e4b0c9d6adf6c3a8	TCGA-CD-5798-01A-11D-1598_121025_SN590_0187_BC191FACXX_s_3_rg.sorted.bam	Alive	MALE	ASIAN	NOT HISPANIC OR LATINO	Stomach Adenocarcinoma	Aligned reads	TCGA-CD-5798-01A	E42F45C6-FD00-44CF-A210-C8803DA326A1	Primary Tumor	Illumina HiSeq	5b2c6e2f-0b61-49e1-bef5-6d7408918d47	Stomach	82	72855D36-60BE-498F-96E9-0F10DC05B3A0	F9D13E07-70F4-48F3-B49E-06984C9E39EE	TCGA-CD-5798-01A-11D-1598-02	HG19_Broad_variant	TCGA-CD-5798	TCGA-STAD	NA	s15455	Harvard Medical School	ILSbio	Vietnam	NO	T3	N0	Stomach Intestinal Adenocarcinoma Mucinous Type	Stage II	258441126	250330564	8110562	0.031382629
13722.58cfa830e4b0c9d6adf6bf9c	TCGA-BR-6453-11A-01D-1798_130115_SN1222_0169_BD1K2PACXX_s_5_rg.sorted	58cfa830e4b0c9d6adf6bf9c	TCGA-BR-6453-11A-01D-1798_130115_SN1222_0169_BD1K2PACXX_s_5_rg.sorted.filtered.	WGS	TCGA-BR-6453-11A-01D-1798_130115_SN1222_0169_BD1K2PACXX_s_5_rg.sorted	TCGA-BR-6453-11A-01D-1798_130115_SN1222_0169_BD1K2PACXX_s_5_rg.sorted.bam	263.4	1.9	0.14	58cfa830e4b0c9d6adf6bf9c	TCGA-BR-6453-11A-01D-1798_130115_SN1222_0169_BD1K2PACXX_s_5_rg.sorted.bam	Alive	MALE	WHITE	NOT HISPANIC OR LATINO	Stomach Adenocarcinoma	Aligned reads	TCGA-BR-6453-11A	AE633E83-303F-4A90-AC3B-34458FD9BEEF	Solid Tissue Normal	Illumina HiSeq	717f3dd6-5471-4f58-b218-01a2ca71eced	Stomach	54	B6DFCC18-F388-4486-8D3D-611C5E15FB29	C1402501-D8BA-4AF4-A88E-ABB79009DB18	TCGA-BR-6453-11A-01D-1798-02	HG19_Broad_variant	TCGA-BR-6453	TCGA-STAD	NA	s15306	Harvard Medical School	Asterand	Russia	NO	T2	N1	Stomach Adenocarcinoma Not Otherwise Specified (NOS)	Stage IIA	239175274	232055734	7119540	0.02976704
13722.58cfa830e4b0c9d6adf6c13a	TCGA-BS-A0U8-01A-11D-A101_120407_SN590_0152_AC0C7LACXX_s_8_rg.sorted	58cfa830e4b0c9d6adf6c13a	TCGA-BS-A0U8-01A-11D-A101_120407_SN590_0152_AC0C7LACXX_s_8_rg.sorted.filtered.	WGS	TCGA-BS-A0U8-01A-11D-A101_120407_SN590_0152_AC0C7LACXX_s_8_rg.sorted	TCGA-BS-A0U8-01A-11D-A101_120407_SN590_0152_AC0C7LACXX_s_8_rg.sorted.bam	116.56	1.88	0.15	58cfa830e4b0c9d6adf6c13a	TCGA-BS-A0U8-01A-11D-A101_120407_SN590_0152_AC0C7LACXX_s_8_rg.sorted.bam	Alive	FEMALE	WHITE	NOT HISPANIC OR LATINO	Uterine Corpus Endometrial Carcinoma	Aligned reads	TCGA-BS-A0U8-01A	FB7475DF-30CC-4316-B9AC-37CBEEB6BA2B	Primary Tumor	Illumina HiSeq	44c78212-4860-4cf3-bd54-0e8e150cd0b1	Uterus	55	E3E23393-8597-4091-A343-CD544111C63B	89AB037F-B001-486F-A7EB-37AF8FBD0677	TCGA-BS-A0U8-01A-11D-A101-02	HG19_Broad_variant	TCGA-BS-A0U8	TCGA-UCEC	NA	s4261	Harvard Medical School	University of Hawaii	None	NO	Not available	Not available	Endometrioid endometrial adenocarcinoma	Not available	240649622	228585531	12064091	0.050131352
13722.58cfa830e4b0c9d6adf6c11c	TCGA-BS-A0TD-01A-11D-A101_120407_SN590_0152_AC0C7LACXX_s_2_rg.sorted	58cfa830e4b0c9d6adf6c11c	TCGA-BS-A0TD-01A-11D-A101_120407_SN590_0152_AC0C7LACXX_s_2_rg.sorted.filtered.	WGS	TCGA-BS-A0TD-01A-11D-A101_120407_SN590_0152_AC0C7LACXX_s_2_rg.sorted	TCGA-BS-A0TD-01A-11D-A101_120407_SN590_0152_AC0C7LACXX_s_2_rg.sorted.bam	96.72	1.83	0.13	58cfa830e4b0c9d6adf6c11c	TCGA-BS-A0TD-01A-11D-A101_120407_SN590_0152_AC0C7LACXX_s_2_rg.sorted.bam	Alive	FEMALE	ASIAN	NOT HISPANIC OR LATINO	Uterine Corpus Endometrial Carcinoma	Aligned reads	TCGA-BS-A0TD-01A	FFAA98A0-2B69-46DC-AEE5-C5C3F2ABBC38	Primary Tumor	Illumina HiSeq	8f5ee5b5-1b1c-4af7-a179-4b71cc7c9f12	Uterus	65	8BB3A057-8958-4F62-AF81-976DA2E92DF7	3EF9C5ED-860A-4FF2-AA76-C53E9EB2453E	TCGA-BS-A0TD-01A-11D-A101-02	HG19_Broad_variant	TCGA-BS-A0TD	TCGA-UCEC	NA	s5219	Harvard Medical School	University of Hawaii	None	NO	Not available	Not available	Endometrioid endometrial adenocarcinoma	Not available	219634156	213619655	6014501	0.027384179
13722.58cfa830e4b0c9d6adf6be13	TCGA-BH-A0W5-01A-11D-A106_130719_SN1120_0270_AC2CVRACXX_s_3_rg.sorted	58cfa830e4b0c9d6adf6be13	TCGA-BH-A0W5-01A-11D-A106_130719_SN1120_0270_AC2CVRACXX_s_3_rg.sorted.filtered.	WGS	TCGA-BH-A0W5-01A-11D-A106_130719_SN1120_0270_AC2CVRACXX_s_3_rg.sorted	TCGA-BH-A0W5-01A-11D-A106_130719_SN1120_0270_AC2CVRACXX_s_3_rg.sorted.bam	55.92	1.91	0.16	58cfa830e4b0c9d6adf6be13	TCGA-BH-A0W5-01A-11D-A106_130719_SN1120_0270_AC2CVRACXX_s_3_rg.sorted.bam	Alive	FEMALE	WHITE	NOT HISPANIC OR LATINO	Breast Invasive Carcinoma	Aligned reads	TCGA-BH-A0W5-01A	DA9C10EA-C13F-4D88-8B94-A0CBC106D036	Primary Tumor	Illumina HiSeq	eeccc516-2d3d-4f41-a324-c90f92a6f944	Breast	77	050E66BB-438A-49D5-A005-7967A006B3F0	6C8B3A70-CD58-4BFC-9418-54182588CFCB	TCGA-BH-A0W5-01A-11D-A106-02	HG19_Broad_variant	TCGA-BH-A0W5	TCGA-BRCA	NA	s5803	Harvard Medical School	University of Pittsburgh	None	NO	T1c	N1a	Infiltrating Ductal Carcinoma	Stage IIA	267130974	260014865	7116109	0.026639026
13722.58cfa830e4b0c9d6adf6be2a	TCGA-B6-A0X4-01A-11D-A106_130719_SN1120_0270_AC2CVRACXX_s_7_rg.sorted	58cfa830e4b0c9d6adf6be2a	TCGA-B6-A0X4-01A-11D-A106_130719_SN1120_0270_AC2CVRACXX_s_7_rg.sorted.filtered.	WGS	TCGA-B6-A0X4-01A-11D-A106_130719_SN1120_0270_AC2CVRACXX_s_7_rg.sorted	TCGA-B6-A0X4-01A-11D-A106_130719_SN1120_0270_AC2CVRACXX_s_7_rg.sorted.bam	65.55	2.08	0.15	58cfa830e4b0c9d6adf6be2a	TCGA-B6-A0X4-01A-11D-A106_130719_SN1120_0270_AC2CVRACXX_s_7_rg.sorted.bam	Dead	FEMALE	WHITE	NOT HISPANIC OR LATINO	Breast Invasive Carcinoma	Aligned reads	TCGA-B6-A0X4-01A	4E42FDC5-2A8B-49E9-87EF-6DB7A6692D08	Primary Tumor	Illumina HiSeq	1973be6c-c5a9-40d1-bdd2-a752dd33d6d1	Breast	62	45C3BD72-D260-4663-9091-5058E58F352D	062A41CC-4B23-49E2-AFF8-3CFE34DE9A36	TCGA-B6-A0X4-01A-11D-A106-02	HG19_Broad_variant	TCGA-B6-A0X4	TCGA-BRCA	860	s6462	Harvard Medical School	Duke	United States	NO	T2	N1b	Infiltrating Ductal Carcinoma	Stage IIB	225696210	219052163	6644047	0.029438009
13722.58cfa830e4b0c9d6adf6c1c2	TCGA-BG-A186-10A-01D-A12F_120413_SN1120_0132_AD0T6RACXX_s_7_rg.sorted	58cfa830e4b0c9d6adf6c1c2	TCGA-BG-A186-10A-01D-A12F_120413_SN1120_0132_AD0T6RACXX_s_7_rg.sorted.filtered.	WGS	TCGA-BG-A186-10A-01D-A12F_120413_SN1120_0132_AD0T6RACXX_s_7_rg.sorted	TCGA-BG-A186-10A-01D-A12F_120413_SN1120_0132_AD0T6RACXX_s_7_rg.sorted.bam	23.56	1.97	0.15	58cfa830e4b0c9d6adf6c1c2	TCGA-BG-A186-10A-01D-A12F_120413_SN1120_0132_AD0T6RACXX_s_7_rg.sorted.bam	Alive	FEMALE	BLACK OR AFRICAN AMERICAN	NOT HISPANIC OR LATINO	Uterine Corpus Endometrial Carcinoma	Aligned reads	TCGA-BG-A186-10A	FE4DB898-3A9F-4DFF-ADCB-7B8C30137350	Blood Derived Normal	Illumina HiSeq	8129312b-e94b-44d4-a281-81ed98ddc053	Uterus	61	E251DCCF-5BE4-49B3-987F-F12FA0F69A1D	F1D4B342-2032-4053-B725-F19B088FDB42	TCGA-BG-A186-10A-01D-A12F-02	HG19_Broad_variant	TCGA-BG-A186	TCGA-UCEC	NA	s4254	Harvard Medical School	University of Pittsburgh	None	NO	Not available	Not available	Endometrioid endometrial adenocarcinoma	Not available	244591092	236625063	7966029	0.032568762
13722.58cfa831e4b0c9d6adf6c5fa	TCGA-CG-4444-10A-01D-A326_131002_SN208_0497_AC2CLVACXX_s_8_rg.sorted	58cfa831e4b0c9d6adf6c5fa	TCGA-CG-4444-10A-01D-A326_131002_SN208_0497_AC2CLVACXX_s_8_rg.sorted.filtered.	WGS	TCGA-CG-4444-10A-01D-A326_131002_SN208_0497_AC2CLVACXX_s_8_rg.sorted	TCGA-CG-4444-10A-01D-A326_131002_SN208_0497_AC2CLVACXX_s_8_rg.sorted.bam	31.9	1.9	0.15	58cfa831e4b0c9d6adf6c5fa	TCGA-CG-4444-10A-01D-A326_131002_SN208_0497_AC2CLVACXX_s_8_rg.sorted.bam	Alive	MALE	Not available	Not available	Stomach Adenocarcinoma	Aligned reads	TCGA-CG-4444-10A	5C087D33-0BD3-407D-8350-FABBA6AEC597	Blood Derived Normal	Illumina HiSeq	71fb65dc-8cfc-4004-a794-1a756c04d829	Stomach	76	5DE68F68-D900-44C0-8322-EF593085AA24	2378575A-14F0-4F7C-AB38-A5FBDB689011	TCGA-CG-4444-10A-01D-A326-26	HG19_Broad_variant	TCGA-CG-4444	TCGA-STAD	NA	s14828	MD Anderson - Institute for Applied Cancer Science	Indivumed	Germany	NO	T2b	N2	Stomach Adenocarcinoma Diffuse Type	Stage IIIA	255670058	247845754	7824304	0.03060313
13722.58cfa831e4b0c9d6adf6c654	TCGA-CG-4449-01A-01D-A326_131015_SN1440_0171_AC2DLBACXX_s_7_rg.sorted	58cfa831e4b0c9d6adf6c654	TCGA-CG-4449-01A-01D-A326_131015_SN1440_0171_AC2DLBACXX_s_7_rg.sorted.filtered.	WGS	TCGA-CG-4449-01A-01D-A326_131015_SN1440_0171_AC2DLBACXX_s_7_rg.sorted	TCGA-CG-4449-01A-01D-A326_131015_SN1440_0171_AC2DLBACXX_s_7_rg.sorted.bam	127.2	1.9	0.14	58cfa831e4b0c9d6adf6c654	TCGA-CG-4449-01A-01D-A326_131015_SN1440_0171_AC2DLBACXX_s_7_rg.sorted.bam	Alive	MALE	Not available	Not available	Stomach Adenocarcinoma	Aligned reads	TCGA-CG-4449-01A	10B5774D-7079-4B4B-B824-F4745F5598C7	Primary Tumor	Illumina HiSeq	c8b033d1-998b-4fee-88e7-33c14e8c3ffc	Stomach	81	E98BD336-1B0D-4655-A537-2A5DAE99114D	9D1B5FD6-77DA-4EB5-B849-BDD7AA698D70	TCGA-CG-4449-01A-01D-A326-26	HG19_Broad_variant	TCGA-CG-4449	TCGA-STAD	NA	s15123	MD Anderson - Institute for Applied Cancer Science	Indivumed	Germany	NO	T2	N1	Stomach Intestinal Adenocarcinoma Mucinous Type	Stage II	247401656	240107895	7293761	0.029481456
13722.58cfa830e4b0c9d6adf6bf6a	TCGA-BR-6452-01A-12D-1798_130115_SN1222_0169_BD1K2PACXX_s_2_rg.sorted	58cfa830e4b0c9d6adf6bf6a	TCGA-BR-6452-01A-12D-1798_130115_SN1222_0169_BD1K2PACXX_s_2_rg.sorted.filtered.	WGS	TCGA-BR-6452-01A-12D-1798_130115_SN1222_0169_BD1K2PACXX_s_2_rg.sorted	TCGA-BR-6452-01A-12D-1798_130115_SN1222_0169_BD1K2PACXX_s_2_rg.sorted.bam	409.4	1.9	0.16	58cfa830e4b0c9d6adf6bf6a	TCGA-BR-6452-01A-12D-1798_130115_SN1222_0169_BD1K2PACXX_s_2_rg.sorted.bam	Alive	FEMALE	WHITE	NOT HISPANIC OR LATINO	Stomach Adenocarcinoma	Aligned reads	TCGA-BR-6452-01A	27988B3E-CDE1-4F4B-82A1-6D8AD08DB8E9	Primary Tumor	Illumina HiSeq	cfd9aa7a-7f3d-4b70-9359-2c93f0238361	Stomach	78	76144F2F-2498-430D-B33C-F000394C427E	460DE564-5AAB-46B0-8174-36AF18D2DF4C	TCGA-BR-6452-01A-12D-1798-02	HG19_Broad_variant	TCGA-BR-6452	TCGA-STAD	NA	s14744	Harvard Medical School	Asterand	Russia	NO	T3	N0	Stomach Adenocarcinoma Not Otherwise Specified (NOS)	Stage IIA	246935886	240466615	6469271	0.026198181
13722.58cfa830e4b0c9d6adf6bf80	TCGA-BR-6455-01A-11D-1798_130115_SN1222_0169_BD1K2PACXX_s_8_rg.sorted	58cfa830e4b0c9d6adf6bf80	TCGA-BR-6455-01A-11D-1798_130115_SN1222_0169_BD1K2PACXX_s_8_rg.sorted.filtered.	WGS	TCGA-BR-6455-01A-11D-1798_130115_SN1222_0169_BD1K2PACXX_s_8_rg.sorted	TCGA-BR-6455-01A-11D-1798_130115_SN1222_0169_BD1K2PACXX_s_8_rg.sorted.bam	324.7	1.9	0.15	58cfa830e4b0c9d6adf6bf80	TCGA-BR-6455-01A-11D-1798_130115_SN1222_0169_BD1K2PACXX_s_8_rg.sorted.bam	Alive	MALE	WHITE	NOT HISPANIC OR LATINO	Stomach Adenocarcinoma	Aligned reads	TCGA-BR-6455-01A	75A29059-4705-4A55-BC3D-F5923B24B358	Primary Tumor	Illumina HiSeq	719ee3a5-cfe9-48cb-9e48-e11e49bd217c	Stomach	59	59BD0192-A50B-4672-A17F-4DF138F58988	6C038E7C-8B03-4AB6-A31A-00C3C6CE6204	TCGA-BR-6455-01A-11D-1798-02	HG19_Broad_variant	TCGA-BR-6455	TCGA-STAD	NA	s14470	Harvard Medical School	Asterand	Russia	NO	T3	N1	Stomach Adenocarcinoma Not Otherwise Specified (NOS)	Stage IIB	243508504	237021041	6487463	0.026641628
13722.58cfa830e4b0c9d6adf6bec5	TCGA-AG-A032-01A-01D-A077-02_IlluminaHiSeq-DNASeq_whole	58cfa830e4b0c9d6adf6bec5	TCGA-AG-A032-01A-01D-A077-02_IlluminaHiSeq-DNASeq_whole.filtered.	WGS	TCGA-AG-A032-01A-01D-A077-02_IlluminaHiSeq-DNASeq_whole	TCGA-AG-A032-01A-01D-A077-02_IlluminaHiSeq-DNASeq_whole.bam	237.12	1.85	0.15	58cfa830e4b0c9d6adf6bec5	TCGA-AG-A032-01A-01D-A077-02_IlluminaHiSeq-DNASeq_whole.bam	Alive	MALE	Not available	Not available	Rectum Adenocarcinoma	Aligned reads	TCGA-AG-A032-01A	0BB786EE-07CF-4853-9B49-EC95CD14E282	Primary Tumor	Illumina HiSeq	16a2716c-9563-4403-9a4b-8d4856022741	Colorectal	68	AE3C8931-C06F-466A-B6BF-440007E13387	AF7D94D6-C414-4812-A329-8856C086087E	TCGA-AG-A032-01A-01D-A077-02	HG18	TCGA-AG-A032	TCGA-READ	NA	s2175	Harvard Medical School	Indivumed	Germany	NO	T3	N1	Rectal Adenocarcinoma	Stage IIIB	239825162	201132945	38692217	0.161335102
13722.58cfa830e4b0c9d6adf6c107	TCGA-BS-A0TA-01A-11D-A101_120403_SN1222_0094_BD0UKBACXX_s_1_rg.sorted	58cfa830e4b0c9d6adf6c107	TCGA-BS-A0TA-01A-11D-A101_120403_SN1222_0094_BD0UKBACXX_s_1_rg.sorted.filtered.	WGS	TCGA-BS-A0TA-01A-11D-A101_120403_SN1222_0094_BD0UKBACXX_s_1_rg.sorted	TCGA-BS-A0TA-01A-11D-A101_120403_SN1222_0094_BD0UKBACXX_s_1_rg.sorted.bam	95.02	2.03	0.15	58cfa830e4b0c9d6adf6c107	TCGA-BS-A0TA-01A-11D-A101_120403_SN1222_0094_BD0UKBACXX_s_1_rg.sorted.bam	Alive	FEMALE	NATIVE HAWAIIAN OR OTHER PACIFIC ISLANDER	HISPANIC OR LATINO	Uterine Corpus Endometrial Carcinoma	Aligned reads	TCGA-BS-A0TA-01A	AD3D8420-F562-4CBE-AC82-C968BD4F782D	Primary Tumor	Illumina HiSeq	ee69554a-eb4c-482a-b37e-a643758f27e5	Uterus	58	B6A042B6-F94A-4ACC-98CB-A1A2FE72B9AD	896590DE-B00E-40A3-912D-D625F3581AD8	TCGA-BS-A0TA-01A-11D-A101-02	HG19_Broad_variant	TCGA-BS-A0TA	TCGA-UCEC	NA	s4437	Harvard Medical School	University of Hawaii	None	NO	Not available	Not available	Endometrioid endometrial adenocarcinoma	Not available	268177286	259806359	8370927	0.031214154
13722.58cfa830e4b0c9d6adf6c31b	TCGA-BS-A0TI-01A-11D-A101_120407_SN590_0152_AC0C7LACXX_s_5_rg.sorted	58cfa830e4b0c9d6adf6c31b	TCGA-BS-A0TI-01A-11D-A101_120407_SN590_0152_AC0C7LACXX_s_5_rg.sorted.filtered.	WGS	TCGA-BS-A0TI-01A-11D-A101_120407_SN590_0152_AC0C7LACXX_s_5_rg.sorted	TCGA-BS-A0TI-01A-11D-A101_120407_SN590_0152_AC0C7LACXX_s_5_rg.sorted.bam	82.74	1.89	0.17	58cfa830e4b0c9d6adf6c31b	TCGA-BS-A0TI-01A-11D-A101_120407_SN590_0152_AC0C7LACXX_s_5_rg.sorted.bam	Alive	FEMALE	WHITE	NOT HISPANIC OR LATINO	Uterine Corpus Endometrial Carcinoma	Aligned reads	TCGA-BS-A0TI-01A	DF857BC6-FD6A-4713-BEF9-6EE1301E5FB1	Primary Tumor	Illumina HiSeq	ea49ec05-391f-4ccc-8dbf-11ec80154839	Uterus	64	2F52C850-8E70-4EAB-88F3-D35DC55E385B	E1707EDD-FAC5-4213-BA50-2538F9F90EE5	TCGA-BS-A0TI-01A-11D-A101-02	HG19_Broad_variant	TCGA-BS-A0TI	TCGA-UCEC	NA	s5010	Harvard Medical School	University of Hawaii	None	NO	Not available	Not available	Endometrioid endometrial adenocarcinoma	Not available	219921558	213674981	6246577	0.028403659
13722.58cfa830e4b0c9d6adf6c106	TCGA-BS-A0TJ-01A-11D-A101_120407_SN590_0152_AC0C7LACXX_s_6_rg.sorted	58cfa830e4b0c9d6adf6c106	TCGA-BS-A0TJ-01A-11D-A101_120407_SN590_0152_AC0C7LACXX_s_6_rg.sorted.filtered.	WGS	TCGA-BS-A0TJ-01A-11D-A101_120407_SN590_0152_AC0C7LACXX_s_6_rg.sorted	TCGA-BS-A0TJ-01A-11D-A101_120407_SN590_0152_AC0C7LACXX_s_6_rg.sorted.bam	96.9	1.86	0.16	58cfa830e4b0c9d6adf6c106	TCGA-BS-A0TJ-01A-11D-A101_120407_SN590_0152_AC0C7LACXX_s_6_rg.sorted.bam	Alive	FEMALE	ASIAN	NOT HISPANIC OR LATINO	Uterine Corpus Endometrial Carcinoma	Aligned reads	TCGA-BS-A0TJ-01A	F74DA4C6-4291-46D2-ABD4-7D7F6EF03B00	Primary Tumor	Illumina HiSeq	d9625d1c-df48-4532-994d-9ab3a3c8f8b6	Uterus	59	AC35307B-AC7F-49FC-A237-5E03AB2E2276	C20AA17E-3866-4864-A4AE-44ACFD746221	TCGA-BS-A0TJ-01A-11D-A101-02	HG19_Broad_variant	TCGA-BS-A0TJ	TCGA-UCEC	NA	s5012	Harvard Medical School	University of Hawaii	None	NO	Not available	Not available	Endometrioid endometrial adenocarcinoma	Not available	222350778	216329667	6021111	0.027079334
13722.58cfa831e4b0c9d6adf6c655	TCGA-CG-4444-01A-01D-A326_131002_SN208_0497_AC2CLVACXX_s_7_rg.sorted	58cfa831e4b0c9d6adf6c655	TCGA-CG-4444-01A-01D-A326_131002_SN208_0497_AC2CLVACXX_s_7_rg.sorted.filtered.	WGS	TCGA-CG-4444-01A-01D-A326_131002_SN208_0497_AC2CLVACXX_s_7_rg.sorted	TCGA-CG-4444-01A-01D-A326_131002_SN208_0497_AC2CLVACXX_s_7_rg.sorted.bam	51.2	1.9	0.14	58cfa831e4b0c9d6adf6c655	TCGA-CG-4444-01A-01D-A326_131002_SN208_0497_AC2CLVACXX_s_7_rg.sorted.bam	Alive	MALE	Not available	Not available	Stomach Adenocarcinoma	Aligned reads	TCGA-CG-4444-01A	5C087D33-0BD3-407D-8350-FABBA6AEC597	Primary Tumor	Illumina HiSeq	37421315-54a7-4a59-9939-4706dcd66019	Stomach	76	8563E95B-8E50-4E23-95D1-25AE8437B1DB	37738374-DDCD-4710-A1CC-BF86868C252A	TCGA-CG-4444-01A-01D-A326-26	HG19_Broad_variant	TCGA-CG-4444	TCGA-STAD	NA	s15192	MD Anderson - Institute for Applied Cancer Science	Indivumed	Germany	NO	T2b	N2	Stomach Adenocarcinoma Diffuse Type	Stage IIIA	249557382	242698608	6858774	0.027483755
[truncated: 6,700 more rows]
