# Supplementary material for: Robustness of cancer microbiome signals over a broad range of methodological variation
Source: Oncogene. 2024 Feb 23;43(15):1127–48. doi: 10.1038/s41388-024-02974-w (PMC10997506; doi:10.1038/s41388-024-02974-w)
Supplement: Supplementary file 2 — Supplementary Tables [file 41388_2024_2974_MOESM2_ESM.zip › Tables copy/TableS23_overlap_stats.xlsx]

## Sheet: Sheet1
Table S23: Degree of overlap between multiclass ML models developed on Kraken data (VSNM or ConQuR-corrected) from Poore & Kopylova et al. 2020 vs. that from RS210-clean with ConQuR-correction. Note that WGS samples were batch corrected separately from RNA-Seq samples due to ConQuR's limitation of correcting for one batch variable at a time. Note also that, although many RNA-Seq samples fell out …
		Fisher exact test (p-value)	Kendall tau (p-value)	Overlap of RS210-clean features found in Kraken features (%)
2020 Kraken, ConQuR-corrected data vs. RS210-clean, ConQuR-corrected data	Primary tumor (WGS)	2.12e-08	3.919e-14	91.94
	Blood samples (WGS)	1.813e-06	6.131e-08	84.8
	Primary tumor (RNA-Seq)	3309	6.959e-05	86.57
2020 Kraken, VSNM-corrected data vs. RS210-clean, ConQuR-corrected data	Primary tumor (WGS)	0.001272	8.12e-06	77.12
	Blood samples (WGS)	0.3228	0.06192	59.57
	Primary tumor (RNA-Seq)	0.03729	0.001411	67.91
