# Supplementary material for: Robustness of cancer microbiome signals over a broad range of methodological variation
Source: Oncogene. 2024 Feb 23;43(15):1127–48. doi: 10.1038/s41388-024-02974-w (PMC10997506; doi:10.1038/s41388-024-02974-w)
Supplement: Supplementary file 2 — Supplementary Tables [file 41388_2024_2974_MOESM2_ESM.zip › Tables copy/TableS15_fig3_CQ_feat_2020_data.xlsx]

## Sheet: Table S15.1
Table S15.1: Multiclass ML feature lists related to Figure 3B
Genus	varImp
Lactococcus	0.0523387
Exiguobacterium	0.0420531
Achromobacter	0.029646
Citrobacter	0.0287309
Corynebacterium	0.0226574
Kocuria	0.0217403
Lysinibacillus	0.0216602
Flavonifractor	0.020733
Rhodococcus	0.020567
Blautia	0.0202819
Actinomyces	0.0189864
Desulfovibrio	0.0188727
Flavobacterium	0.0175752
Bifidobacterium	0.0160764
Klebsiella	0.0158345
Acidovorax	0.0152103
Devosia	0.0151496
Neisseria	0.0147843
Methylobacterium	0.0137766
Aeromonas	0.0136108
Prevotella	0.0136016
Pseudoalteromonas	0.0130926
Lysobacter	0.0122076
Escherichia	0.0120673
Massilia	0.0117678
Serratia	0.0117008
Bacillus	0.0114607
Acinetobacter	0.0113721
Nesterenkonia	0.0110742
Arthrobacter	0.0109587
Leuconostoc	0.0103018
Dietzia	0.0101992
Alistipes	0.00975343
Hydrogenophaga	0.00973459
Pantoea	0.00894258
Shewanella	0.00822273
Atopobium	0.00819685
Streptomyces	0.0078429
Collinsella	0.00772766
Clostridium	0.00769919
Parabacteroides	0.00769519
Shigella	0.00711406
Porphyromonas	0.00705128
Rhodobacter	0.00700939
Alkalibacterium	0.00699358
Bacteroides	0.00694144
Agrobacterium	0.00679238
Aggregatibacter	0.00666544
Mobiluncus	0.00665208
Anaerovorax	0.00652872
Paracoccus	0.00604267
Gordonia	0.00583571
Megasphaera	0.00581946
Streptococcus	0.00571793
Leptotrichia	0.00569527
Mycobacterium	0.00568332
Actinobacillus	0.00558648
Azospirillum	0.00551386
Rhizobium	0.00537565
Rickettsia	0.00537345
Alcanivorax	0.00524853
Geobacillus	0.00520188
Fusobacterium	0.00518583
Lactobacillus	0.00512195
Gemella	0.00506924
Pseudoxanthomonas	0.00496654
Propionibacterium	0.00489478
Marmoricola	0.00462409
Faecalibacterium	0.00456268
Sphingobium	0.0045285
Eubacterium	0.00451129
Campylobacter	0.00447098
Treponema	0.00445997
Micrococcus	0.0044563
Enterobacter	0.00437015
Stenotrophomonas	0.00421575
Chryseobacterium	0.0040451
Butyricimonas	0.00401333
Staphylococcus	0.0037517
Comamonas	0.00361499
Brevundimonas	0.00361474
Conchiformibius	0.00353483
Pseudomonas	0.00327567
Bilophila	0.0032567
Anoxybacillus	0.00324987
Halomonas	0.00322543
Salinicoccus	0.00320866
Morganella	0.00312452
Lautropia	0.00306957
Dialister	0.00302088
Paenibacillus	0.00299659
Nocardioides	0.00292971
Curtobacterium	0.00288056
Cellulomonas	0.00287814
Tepidimonas	0.00287058
Selenomonas	0.00284746
Barnesiella	0.00284647
Novosphingobium	0.00282646
Enterococcus	0.00281506
Oribacterium	0.00273343
Skermanella	0.00263171
Ruminococcus	0.00261542
Catonella	0.00255988
Myroides	0.00237977
Finegoldia	0.00222211
Mogibacterium	0.00218823
Alloscardovia	0.00216898
Anaerococcus	0.00198309
Brachybacterium	0.00181273
Alcaligenes	0.00173544
Aerococcus	0.00172732
Eggerthella	0.00160548
Janthinobacterium	0.00157033
Proteus	0.00155343
Diaphorobacter	0.00155336
Moraxella	0.00152081
Holdemania	0.00151339
Veillonella	0.00148756
Solobacterium	0.00145681
Odoribacter	0.00143548
Dorea	0.00139808
Gluconacetobacter	0.00134091
Tannerella	0.00129833
Eikenella	0.00127031
Acetivibrio	0.00124439
Hymenobacter	0.0012342
Modestobacter	0.00121136
Rothia	0.00119943
Weissella	0.00113265
Luteimonas	0.00110546
Roseburia	0.00104483
Pseudonocardia	0.00101395
Lachnoanaerobaculum	0.00099991
Brevibacterium	0.00099575
Afifella	0.00099414
Belnapia	0.00098868
Haemophilus	0.00091336
Agromyces	0.00089343
Lachnobacterium	0.00087122
Bulleidia	0.00086036
Capnocytophaga	0.00085345
Blastococcus	0.00082074
Sutterella	0.00081569
Microbispora	0.00081442
Deinococcus	0.00080726
Coprococcus	0.00078593
Salinimicrobium	0.000756
Roseomonas	0.0007262
Peptostreptococcus	0.00070315
Ornithinimicrobium	0.00068413
Facklamia	0.00062727
Peptoniphilus	0.00062197
Planomicrobium	0.00043248
Butyricicoccus	0.00042524
Arcobacter	0.00035872
Granulicatella	0.00033386
Oscillibacter	0.00032963
Alishewanella	0.00031508
Gardnerella	0.00028758
Alloiococcus	0.00026456
Scardovia	0.00025472
Rheinheimera	0.00025463
Kingella	0.00024795
Adhaeribacter	0.0001776
Cardiobacterium	0.00011776
Erwinia	0.00011531
Solibacillus	0.00010328
Rubellimicrobium	8.88973e-05
Phascolarctobacterium	7.32724e-05
Noviherbaspirillum	6.77884e-05
Williamsia	5.11688e-05
Janibacter	4.85108e-05
Jeotgalicoccus	4.33119e-05
Turicibacter	4.06712e-05
Akkermansia	3.93431e-06

## Sheet: Table S15.2
Table S15.2: Multiclass ML feature lists related to Figure 3C
Genus	varImp
Klebsiella	0.0322423
Faecalibacterium	0.0285207
Alkalibacterium	0.028518
Staphylococcus	0.0263817
Acidovorax	0.026155
Flavobacterium	0.0240567
Clostridium	0.0223739
Corynebacterium	0.0197856
Exiguobacterium	0.0194473
Flavonifractor	0.0191199
Desulfovibrio	0.0186413
Serratia	0.0162331
Blautia	0.0154421
Veillonella	0.0147148
Kocuria	0.0144375
Solobacterium	0.0143232
Rhodococcus	0.0136186
Dorea	0.0135522
Myroides	0.013143
Lactococcus	0.0129849
Alloscardovia	0.012975
Roseburia	0.0128632
Morganella	0.0121817
Agrobacterium	0.0121229
Pseudomonas	0.012084
Methylobacterium	0.0119558
Shewanella	0.0119549
Stenotrophomonas	0.0119489
Lysinibacillus	0.0109759
Janthinobacterium	0.0106921
Citrobacter	0.0104357
Shigella	0.0103852
Leuconostoc	0.0102454
Bilophila	0.00979377
Hydrogenophaga	0.00976547
Achromobacter	0.00966115
Fusobacterium	0.0094477
Lachnoanaerobaculum	0.00941151
Neisseria	0.00928743
Dietzia	0.00927312
Bacteroides	0.00912905
Lysobacter	0.00896507
Geobacillus	0.0088186
Sutterella	0.00879237
Gordonia	0.00876459
Conchiformibius	0.00872707
Bifidobacterium	0.00802427
Parabacteroides	0.00793359
Acinetobacter	0.00742048
Actinomyces	0.00741758
Enterobacter	0.00725703
Pseudoalteromonas	0.00708496
Mycobacterium	0.00700866
Streptococcus	0.00697131
Parvimonas	0.00691163
Brachybacterium	0.00686515
Rhodobacter	0.0068192
Proteus	0.00666794
Megasphaera	0.00665148
Tepidimonas	0.00655348
Tannerella	0.00630096
Sphingobium	0.00627844
Campylobacter	0.00586715
Pantoea	0.00539284
Collinsella	0.0053457
Prevotella	0.00515735
Finegoldia	0.00506679
Oscillibacter	0.00506664
Peptostreptococcus	0.00506377
Streptomyces	0.00500654
Peptoniphilus	0.00468744
Alistipes	0.00440636
Odoribacter	0.00438014
Comamonas	0.00434511
Gemella	0.00432416
Anaerococcus	0.0042455
Novosphingobium	0.00409189
Rothia	0.00405445
Enterococcus	0.0038688
Brevundimonas	0.00373712
Curtobacterium	0.00364057
Lactobacillus	0.00362608
Bacillus	0.00355121
Ruminococcus	0.0034223
Diaphorobacter	0.00340027
Devosia	0.00328469
Paracoccus	0.003241
Rickettsia	0.00315568
Oribacterium	0.00311311
Selenomonas	0.00304807
Agromyces	0.00300678
Pseudoxanthomonas	0.00300061
Brevibacterium	0.00297906
Aerococcus	0.00295865
Leptotrichia	0.00291776
Moraxella	0.00284478
Atopobium	0.00279669
Mobiluncus	0.00267866
Micrococcus	0.00253928
Eubacterium	0.00252836
Massilia	0.00252208
Cellulomonas	0.0024782
Luteimonas	0.00245428
Actinobacillus	0.00245008
Holdemania	0.00244444
Lautropia	0.00242359
Marmoricola	0.00242138
Aggregatibacter	0.00224652
Gardnerella	0.00213217
Eggerthella	0.00208186
Propionibacterium	0.00205254
Aeromonas	0.00195388
Escherichia	0.00194082
Blastococcus	0.00189196
Hymenobacter	0.0018663
Alcanivorax	0.00181998
Belnapia	0.00180933
Paenibacillus	0.00168297
Azospirillum	0.0016156
Butyricimonas	0.00161106
Granulicatella	0.00159034
Anoxybacillus	0.0015358
Chryseobacterium	0.00149346
Coprococcus	0.00148498
Turicibacter	0.00146831
Nesterenkonia	0.00138338
Arthrobacter	0.00137266
Anaerovorax	0.00135084
Treponema	0.00134059
Porphyromonas	0.00133579
Haemophilus	0.00133121
Noviherbaspirillum	0.00124216
Acetivibrio	0.00112994
Catonella	0.00112465
Roseomonas	0.00100249
Barnesiella	0.00091748
Microbispora	0.00086395
Deinococcus	0.00086287
Dialister	0.00083351
Erwinia	0.00081827
Pseudonocardia	0.0007975
Alkanindiges	0.00077395
Mogibacterium	0.00073474
Nocardioides	0.00073411
Weissella	0.00059591
Solibacillus	0.00057803
Alcaligenes	0.0005418
Kingella	0.00051494
Lachnobacterium	0.0004958
Capnocytophaga	0.00049367
Modestobacter	0.00048231
Ornithinimicrobium	0.00035563
Arcobacter	0.00031631
Facklamia	0.00030771
Eikenella	0.00028283
Rheinheimera	0.00027822
Planomicrobium	0.00025565
Rhizobium	0.00023172
Williamsia	0.00022766
Salinimicrobium	0.00022731
Alishewanella	0.00022465
Scardovia	0.00021955
Akkermansia	0.0002037
Halomonas	0.00019625
Cardiobacterium	0.00019521
Jeotgalicoccus	0.00019395
Propionimicrobium	0.00018616
Janibacter	0.00017804
Alloiococcus	0.00014168
Phascolarctobacterium	9.39291e-05
Bulleidia	6.52193e-05
Rubellimicrobium	5.13305e-05
Anaerostipes	4.79478e-05
Thermomonas	2.67154e-05
Salinicoccus	1.14584e-05

## Sheet: Table S15.3
Table S15.3: Multiclass ML feature lists related to Figure 3D
Genus	varImp
Proteus	0.0394603
Luteimonas	0.036126
Bacteroides	0.0341278
Alcanivorax	0.0314701
Aeromonas	0.0314524
Chryseobacterium	0.0310113
Scardovia	0.0250477
Campylobacter	0.0238054
Stenotrophomonas	0.023521
Prevotella	0.0229575
Flavonifractor	0.0216035
Klebsiella	0.0203172
Geobacillus	0.020245
Brevibacterium	0.0192541
Streptococcus	0.0191356
Clostridium	0.0183194
Sutterella	0.0170437
Flavobacterium	0.0162421
Exiguobacterium	0.0160079
Sphingobium	0.0159784
Achromobacter	0.0158654
Mycobacterium	0.0124092
Acidovorax	0.0123242
Gordonia	0.0122954
Agrobacterium	0.0122186
Parvimonas	0.0116151
Blautia	0.0112459
Paenibacillus	0.0111665
Lactobacillus	0.0103135
Brachybacterium	0.00941908
Devosia	0.00919609
Alkalibacterium	0.00868069
Conchiformibius	0.00855587
Haemophilus	0.00839817
Enterobacter	0.00838983
Bilophila	0.00828377
Corynebacterium	0.00814283
Treponema	0.00803652
Capnocytophaga	0.00790716
Kocuria	0.00773037
Neisseria	0.00764819
Serratia	0.00760614
Actinomyces	0.00757433
Peptoniphilus	0.00739459
Fusobacterium	0.00728466
Leuconostoc	0.00725219
Paludibacter	0.00716826
Anoxybacillus	0.00704588
Pseudoalteromonas	0.00691198
Comamonas	0.00687169
Citrobacter	0.00684026
Hydrogenophaga	0.00670337
Tannerella	0.0066513
Atopobium	0.00644414
Alcaligenes	0.00642835
Arthrobacter	0.00628394
Paracoccus	0.00576067
Shigella	0.00570918
Faecalibacterium	0.00564079
Novosphingobium	0.00541532
Bacillus	0.00540571
Shewanella	0.00532986
Desulfovibrio	0.00527596
Massilia	0.00496248
Williamsia	0.00493017
Roseomonas	0.00470904
Methylobacterium	0.00470456
Propionibacterium	0.00455468
Enterococcus	0.00448581
Tepidimonas	0.00400605
Pseudomonas	0.00399926
Myroides	0.0039628
Acinetobacter	0.00381851
Moraxella	0.00366827
Pseudoxanthomonas	0.0035786
Collinsella	0.00348132
Deinococcus	0.0034382
Pantoea	0.0034235
Aggregatibacter	0.00329947
Curtobacterium	0.00327158
Anaerococcus	0.00313093
Streptomyces	0.00310042
Lysinibacillus	0.00309695
Rhizobium	0.00304653
Halomonas	0.00293373
Rhodococcus	0.00283309
Porphyromonas	0.00278056
Brevundimonas	0.00269458
Escherichia	0.00251918
Staphylococcus	0.00242339
Skermanella	0.00237227
Rothia	0.00235023
Dietzia	0.00228936
Veillonella	0.00228156
Roseburia	0.00228065
Belnapia	0.00221116
Actinobacillus	0.00212311
Micrococcus	0.00193081
Nocardioides	0.00182739
Janthinobacterium	0.00179127
Alloscardovia	0.00173956
Hymenobacter	0.00167349
Alishewanella	0.00163926
Rickettsia	0.00163153
Lysobacter	0.00160104
Rhodobacter	0.00159081
Pseudonocardia	0.0014271
Rubellimicrobium	0.00142689
Lactococcus	0.00141984
Cellulomonas	0.00131317
Parabacteroides	0.00130185
Lachnobacterium	0.00128854
Bifidobacterium	0.00122344
Lautropia	0.00121605
Leptotrichia	0.0011607
Alistipes	0.00106296
Eubacterium	0.0010397
Ruminococcus	0.00100866
Morganella	0.00100649
Azospirillum	0.00097966
Acetivibrio	0.00093587
Selenomonas	0.00088145
Gardnerella	0.00088095
Ornithinimicrobium	0.00083
Oscillibacter	0.00078478
Rheinheimera	0.00076038
Lachnoanaerobaculum	0.0007588
Diaphorobacter	0.0007437
Gemella	0.00060455
Odoribacter	0.00060141
Finegoldia	0.0005419
Alkanindiges	0.00053607
Bulleidia	0.00050822
Salinicoccus	0.00047872
Microbispora	0.0004306
Arcobacter	0.00042699
Kingella	0.00042386
Erwinia	0.0004203
Blastococcus	0.00041584
Weissella	0.00039148
Holdemania	0.00032993
Cardiobacterium	0.00032254
Agromyces	0.00029726
Butyricicoccus	0.00028982
Ethanoligenens	0.00028642
Afifella	0.00028111
Solobacterium	0.00027962
Anaerostipes	0.00027527
Peptostreptococcus	0.00025123
Aerococcus	0.00024231
Coprococcus	0.00024183
Butyricimonas	0.00024111
Thermomonas	0.00023617
Sphaerobacter	0.00023569
Eikenella	0.00022152
Jeotgalicoccus	0.00021129
Nesterenkonia	0.00020738
Facklamia	0.00019555
Eggerthella	0.00018554
Mogibacterium	0.00017901
Alloiococcus	0.0001787
Solibacillus	0.00017249
Mobiluncus	0.00015198
Barnesiella	0.0001505
Marmoricola	0.00014267
Dorea	0.00013131
Janibacter	0.00012153
Turicibacter	0.00010418
Noviherbaspirillum	7.99e-05
Modestobacter	6.99e-05
Megasphaera	5.61e-05
Planomicrobium	5.35e-05
Akkermansia	5.23e-05
Salinimicrobium	4.25e-05
Anaerovorax	3.04e-05
Propionimicrobium	2.75e-05
Gluconacetobacter	2.33e-05
Phascolarctobacterium	1.51e-05
