# Supplementary material for: Robustness of cancer microbiome signals over a broad range of methodological variation
Source: Oncogene. 2024 Feb 23;43(15):1127–48. doi: 10.1038/s41388-024-02974-w (PMC10997506; doi:10.1038/s41388-024-02974-w)
Supplement: Supplementary file 2 — Supplementary Tables [file 41388_2024_2974_MOESM2_ESM.zip › Tables copy/TableS16_figS9_VSNM_feat_2020_data.xlsx]

## Sheet: Table S16.1
Table S16.1: Multiclass ML feature lists related to Supplementary Figure 9B
Genus	varImp
Streptococcus	0.0647468
Lactococcus	0.0496991
Nesterenkonia	0.0415705
Mycobacterium	0.0344251
Achromobacter	0.0269329
Blautia	0.0258947
Corynebacterium	0.024363
Staphylococcus	0.0230685
Exiguobacterium	0.0217301
Lactobacillus	0.0212158
Porphyromonas	0.0190491
Gordonia	0.0175734
Janibacter	0.0154593
Flavonifractor	0.0148027
Serratia	0.0144499
Desulfovibrio	0.0133159
Kingella	0.0128993
Neisseria	0.0122446
Klebsiella	0.0118661
Citrobacter	0.0112647
Phascolarctobacterium	0.0111516
Dietzia	0.0109964
Pantoea	0.0109626
Kocuria	0.0107895
Actinomyces	0.0104427
Micrococcus	0.0102387
Bifidobacterium	0.00992764
Lysobacter	0.00944091
Roseburia	0.00901287
Campylobacter	0.0084932
Odoribacter	0.00842064
Atopobium	0.00840298
Collinsella	0.00836356
Anaerovorax	0.0082162
Pseudomonas	0.00800068
Acidovorax	0.00771133
Lysinibacillus	0.007632
Methylobacterium	0.00732406
Alloiococcus	0.00731945
Rhodococcus	0.0072006
Aeromonas	0.00715223
Geobacillus	0.0070588
Noviherbaspirillum	0.00699123
Streptomyces	0.00686262
Escherichia	0.00679731
Bacteroides	0.00674293
Shigella	0.00663644
Curtobacterium	0.00640002
Alloscardovia	0.00631621
Arthrobacter	0.00628918
Fusobacterium	0.00581205
Agrobacterium	0.00566139
Mobiluncus	0.00545638
Alkalibacterium	0.00544843
Butyricicoccus	0.00537836
Eubacterium	0.00531636
Tannerella	0.00518172
Acinetobacter	0.00467984
Hymenobacter	0.00430353
Leuconostoc	0.00426475
Peptostreptococcus	0.00405251
Sphaerobacter	0.00402577
Diaphorobacter	0.00394122
Catonella	0.00388442
Paracoccus	0.00377029
Prevotella	0.00373042
Treponema	0.00368839
Cardiobacterium	0.00368226
Gemella	0.00363764
Pseudoxanthomonas	0.00357348
Lachnobacterium	0.00348003
Myroides	0.00337113
Morganella	0.00336398
Rickettsia	0.00316089
Aggregatibacter	0.00312793
Chryseobacterium	0.00303237
Microbispora	0.00302024
Parabacteroides	0.00300624
Parvimonas	0.00297599
Enterococcus	0.00297392
Megasphaera	0.00297385
Marmoricola	0.0028497
Leptotrichia	0.00283105
Weissella	0.00280446
Enterobacter	0.00277082
Hydrogenophaga	0.00276279
Solobacterium	0.00276063
Aerococcus	0.00274654
Salinimicrobium	0.00272852
Faecalibacterium	0.00272218
Rothia	0.00270906
Janthinobacterium	0.00265211
Jeotgalicoccus	0.0025928
Rhodobacter	0.00257127
Shewanella	0.00251898
Haemophilus	0.00250739
Actinobacillus	0.00247499
Bilophila	0.00245965
Planomicrobium	0.00242596
Belnapia	0.00231731
Acetivibrio	0.00222243
Novosphingobium	0.00222216
Rhizobium	0.00215036
Scardovia	0.00214439
Ethanoligenens	0.00214225
Brachybacterium	0.0021388
Dialister	0.00213027
Granulicatella	0.00211247
Anoxybacillus	0.00210615
Propionibacterium	0.00209662
Facklamia	0.00199374
Comamonas	0.00191012
Salinicoccus	0.00184704
Anaerococcus	0.00178254
Peptoniphilus	0.00178013
Brevibacterium	0.00177467
Azospirillum	0.00175606
Coprococcus	0.00175263
Moraxella	0.00174961
Ornithinimicrobium	0.00171822
Butyricimonas	0.00166223
Eikenella	0.0016537
Agromyces	0.0016452
Akkermansia	0.0016201
Barnesiella	0.00158274
Rubellimicrobium	0.00158077
Turicibacter	0.00157065
Nocardioides	0.00156332
Luteimonas	0.00155535
Bacillus	0.0015552
Conchiformibius	0.00153836
Lachnoanaerobaculum	0.00152896
Alcaligenes	0.00150553
Skermanella	0.00146281
Halomonas	0.00144666
Alistipes	0.00144221
Alishewanella	0.00137184
Propionimicrobium	0.00129833
Roseomonas	0.00129826
Alkanindiges	0.00128956
Gardnerella	0.00128198
Afifella	0.00127482
Thermomonas	0.00127163
Pseudoalteromonas	0.0011552
Anaerostipes	0.00113979
Veillonella	0.00112989
Lautropia	0.00109836
Eggerthella	0.00109249
Sutterella	0.00103871
Oscillibacter	0.00103284
Oribacterium	0.00102071
Erwinia	0.00100727
Williamsia	0.00100531
Capnocytophaga	0.000975389
Clostridium	0.000967048
Finegoldia	0.000951564
Tessaracoccus	0.000930338
Devosia	0.000930274
Sphingobium	0.000921821
Adhaeribacter	0.000852581
Paludibacter	0.000833015
Cellulomonas	0.000803034
Proteus	0.000786479
Dorea	0.000679653
Deinococcus	0.000661638
Arcobacter	0.000614379
Brevundimonas	0.000598936
Pseudonocardia	0.000595469
Paenibacillus	0.000572785
Solibacillus	0.000553391
Stenotrophomonas	0.000533722
Rheinheimera	0.000521891
Holdemania	0.000518202
Gluconacetobacter	0.000490692
Blastococcus	0.000451892
Tepidimonas	0.000435196
Ruminococcus	0.000383309
Mogibacterium	0.000315502
Modestobacter	0.000275084
Flavobacterium	0.000184406
Selenomonas	0.000146654
Alcanivorax	0.000130823
Bulleidia	8.53796e-05

## Sheet: Table S16.2
Table S16.2: Multiclass ML feature lists related to Supplementary Figure 9C
Genus	varImp
Streptococcus	0.0669801
Corynebacterium	0.036748
Dorea	0.0321907
Mycobacterium	0.0245494
Butyricicoccus	0.022104
Staphylococcus	0.0198212
Alkalibacterium	0.0196775
Collinsella	0.019154
Brachybacterium	0.0184166
Geobacillus	0.0178463
Veillonella	0.0171813
Nesterenkonia	0.0148705
Kocuria	0.0133323
Flavonifractor	0.0130805
Pantoea	0.0120172
Weissella	0.0117472
Megasphaera	0.0110407
Gordonia	0.0106526
Alloiococcus	0.0106177
Bacillus	0.00996754
Blautia	0.00980524
Klebsiella	0.00971321
Roseburia	0.00965475
Acidovorax	0.00951153
Tannerella	0.00947057
Anaerococcus	0.00946167
Desulfovibrio	0.00914346
Pseudoalteromonas	0.00913538
Clostridium	0.00908046
Fusobacterium	0.00905903
Lactococcus	0.00899696
Solobacterium	0.0088999
Lysinibacillus	0.00888461
Finegoldia	0.00875797
Campylobacter	0.00862094
Phascolarctobacterium	0.00826095
Coprococcus	0.0079628
Agromyces	0.00773504
Faecalibacterium	0.00750707
Luteimonas	0.00734198
Serratia	0.00709019
Aerococcus	0.00707894
Achromobacter	0.00704974
Lachnoanaerobaculum	0.0068267
Sutterella	0.00665492
Diaphorobacter	0.00665422
Lautropia	0.0065733
Lysobacter	0.00657241
Scardovia	0.00654189
Jeotgalicoccus	0.00653947
Parabacteroides	0.00639367
Chryseobacterium	0.00630423
Stenotrophomonas	0.00624801
Marmoricola	0.0061831
Sphaerobacter	0.00585685
Acinetobacter	0.00574207
Citrobacter	0.00566847
Janthinobacterium	0.00562525
Morganella	0.00532333
Propionimicrobium	0.00528004
Enterococcus	0.00526099
Leuconostoc	0.00521328
Rhodococcus	0.00514022
Conchiformibius	0.00513436
Pseudoxanthomonas	0.00505428
Agrobacterium	0.00501014
Pseudomonas	0.0050038
Myroides	0.00483482
Alishewanella	0.0047308
Shewanella	0.00472671
Dietzia	0.00471221
Micrococcus	0.00465724
Aggregatibacter	0.00463035
Rhizobium	0.00458528
Gemella	0.00454358
Neisseria	0.00439891
Salinicoccus	0.00436803
Noviherbaspirillum	0.00421945
Rothia	0.00418647
Gardnerella	0.00417641
Shigella	0.00417259
Bifidobacterium	0.00416599
Peptoniphilus	0.00413389
Odoribacter	0.00411253
Flavobacterium	0.00409561
Brevundimonas	0.00390276
Peptostreptococcus	0.00383955
Bilophila	0.00383117
Exiguobacterium	0.00367475
Methylobacterium	0.00365847
Capnocytophaga	0.00358243
Curtobacterium	0.00356762
Devosia	0.00354681
Oribacterium	0.00352618
Alloscardovia	0.00343086
Rubellimicrobium	0.00342247
Porphyromonas	0.0034108
Barnesiella	0.00334495
Belnapia	0.00328536
Microbispora	0.00326347
Paracoccus	0.00319836
Actinobacillus	0.00316012
Novosphingobium	0.00297447
Holdemania	0.00290282
Enterobacter	0.00278337
Ruminococcus	0.00272598
Nocardioides	0.00268954
Skermanella	0.00265672
Streptomyces	0.00261783
Proteus	0.00260556
Aeromonas	0.00258196
Pseudonocardia	0.00257753
Tepidimonas	0.0025541
Rhodobacter	0.00254363
Eubacterium	0.00247612
Prevotella	0.00247033
Paenibacillus	0.00232365
Oscillibacter	0.00231722
Comamonas	0.00230089
Hydrogenophaga	0.00229721
Anaerovorax	0.00224907
Eikenella	0.00224102
Solibacillus	0.00217103
Kingella	0.00211
Parvimonas	0.00207352
Actinomyces	0.00206409
Eggerthella	0.00201911
Sphingobium	0.00199498
Paludibacter	0.00194277
Atopobium	0.00191001
Arcobacter	0.00177262
Alistipes	0.00175308
Rickettsia	0.00169368
Haemophilus	0.00168475
Cellulomonas	0.00168197
Akkermansia	0.00155229
Janibacter	0.00153875
Williamsia	0.00151553
Anoxybacillus	0.00151039
Thermomonas	0.00146994
Ethanoligenens	0.00145702
Propionibacterium	0.0014515
Catonella	0.00144105
Alkanindiges	0.00143465
Alcaligenes	0.00141888
Gluconacetobacter	0.00138317
Escherichia	0.00136568
Blastococcus	0.00132994
Deinococcus	0.00130029
Lactobacillus	0.00126773
Facklamia	0.0012381
Anaerostipes	0.0012134
Arthrobacter	0.00118476
Granulicatella	0.00114145
Planomicrobium	0.00111817
Treponema	0.00107315
Salinimicrobium	0.00103208
Bacteroides	0.00101632
Butyricimonas	0.0010133
Dialister	0.000942586
Cardiobacterium	0.000899859
Azospirillum	0.000756189
Roseomonas	0.000720624
Turicibacter	0.000682797
Erwinia	0.000673158
Bulleidia	0.000663318
Moraxella	0.000656905
Adhaeribacter	0.000626918
Brevibacterium	0.000564496
Mogibacterium	0.000537435
Modestobacter	0.000463273
Massilia	0.000450559
Mobiluncus	0.00044432
Acetivibrio	0.000432038
Rheinheimera	0.000424091
Ornithinimicrobium	0.000418848
Alcanivorax	0.000401213
Tessaracoccus	0.000390153
Halomonas	0.000387835
Hymenobacter	0.000382843
Selenomonas	0.00033493
Leptotrichia	0.000301748
Afifella	5.67668e-05
Lachnobacterium	3.93262e-05

## Sheet: Table S16.3
Table S16.3: Multiclass ML feature lists related to Supplementary Figure 9D
Genus	varImp
Luteimonas	0.0438557
Proteus	0.0399368
Scardovia	0.0303415
Achromobacter	0.0268577
Klebsiella	0.0260777
Alcanivorax	0.0224084
Campylobacter	0.0216203
Chryseobacterium	0.0213881
Clostridium	0.0213681
Stenotrophomonas	0.0204619
Sphingobium	0.0198197
Sutterella	0.0190416
Geobacillus	0.0184969
Bacteroides	0.0180575
Brevibacterium	0.0154618
Parvimonas	0.0135195
Anaerostipes	0.0130968
Capnocytophaga	0.012328
Paludibacter	0.0114612
Faecalibacterium	0.0111487
Flavonifractor	0.0108694
Aeromonas	0.010714
Peptoniphilus	0.0104972
Lactobacillus	0.0104711
Fusobacterium	0.0101162
Agrobacterium	0.00987222
Acidovorax	0.00972621
Gordonia	0.00952087
Anoxybacillus	0.00938657
Alkalibacterium	0.00891786
Roseomonas	0.00868618
Oribacterium	0.00853942
Collinsella	0.00839903
Prevotella	0.00818623
Williamsia	0.00814024
Belnapia	0.00804585
Alcaligenes	0.00794157
Conchiformibius	0.00771638
Citrobacter	0.00740439
Tannerella	0.00727062
Shigella	0.00727048
Streptococcus	0.00722897
Kocuria	0.00722112
Rheinheimera	0.00719643
Anaerovorax	0.0069026
Bilophila	0.00683851
Brachybacterium	0.00678934
Devosia	0.00656031
Moraxella	0.00635912
Serratia	0.00632961
Blautia	0.00631841
Ornithinimicrobium	0.00623816
Comamonas	0.00622884
Tepidimonas	0.00606119
Myroides	0.00599394
Pseudoxanthomonas	0.00593607
Shewanella	0.00591721
Diaphorobacter	0.0058163
Flavobacterium	0.00560424
Exiguobacterium	0.0055807
Massilia	0.00552709
Corynebacterium	0.00495598
Deinococcus	0.00487178
Mycobacterium	0.00472914
Dietzia	0.00472552
Aggregatibacter	0.00433709
Acinetobacter	0.00420752
Skermanella	0.004198
Acetivibrio	0.00416797
Escherichia	0.00413045
Propionibacterium	0.0041016
Alistipes	0.00405946
Catonella	0.0040207
Anaerococcus	0.00400444
Janthinobacterium	0.00398575
Methylobacterium	0.00397122
Desulfovibrio	0.00395952
Atopobium	0.00393496
Roseburia	0.00389835
Lachnobacterium	0.0037284
Lachnoanaerobaculum	0.00370872
Microbispora	0.00369236
Cardiobacterium	0.00364186
Lysinibacillus	0.00364096
Pseudomonas	0.00347365
Pseudoalteromonas	0.00333605
Noviherbaspirillum	0.00331367
Enterobacter	0.00327855
Sphaerobacter	0.00325434
Butyricicoccus	0.00311949
Halomonas	0.00310688
Actinomyces	0.00306239
Pantoea	0.00298693
Hydrogenophaga	0.002855
Veillonella	0.00284742
Salinicoccus	0.00280674
Phascolarctobacterium	0.00278379
Azospirillum	0.00274612
Morganella	0.00270732
Eggerthella	0.00266038
Actinobacillus	0.00264614
Rubellimicrobium	0.00262636
Thermomonas	0.00260181
Staphylococcus	0.00258011
Alishewanella	0.00254185
Novosphingobium	0.00253052
Lautropia	0.00249115
Agromyces	0.002458
Aerococcus	0.0024239
Dialister	0.00239352
Peptostreptococcus	0.00238311
Curtobacterium	0.00229174
Haemophilus	0.00226943
Oscillibacter	0.00220471
Bifidobacterium	0.00217905
Ethanoligenens	0.00209032
Lysobacter	0.00208612
Enterococcus	0.00204596
Arcobacter	0.00202032
Weissella	0.00201331
Alloscardovia	0.00199035
Mobiluncus	0.00189166
Porphyromonas	0.00186414
Rhodobacter	0.00185156
Rickettsia	0.00183671
Gluconacetobacter	0.00183638
Bacillus	0.00181239
Erwinia	0.00176839
Cellulomonas	0.00176172
Pseudonocardia	0.00171098
Rothia	0.00167447
Barnesiella	0.00164173
Mogibacterium	0.00161815
Tessaracoccus	0.00161012
Paracoccus	0.00158074
Lactococcus	0.00157818
Leuconostoc	0.00157521
Leptotrichia	0.00154142
Bulleidia	0.00147804
Hymenobacter	0.00147067
Micrococcus	0.00145696
Adhaeribacter	0.00141382
Alkanindiges	0.00140969
Gardnerella	0.0014017
Streptomyces	0.00133285
Odoribacter	0.00132952
Treponema	0.00130114
Butyricimonas	0.00124673
Selenomonas	0.00118682
Eubacterium	0.00108014
Gemella	0.00104678
Brevundimonas	0.00101977
Janibacter	0.0010147
Kingella	0.00093237
Arthrobacter	0.00086697
Paenibacillus	0.00084508
Facklamia	0.00082998
Granulicatella	0.0008238
Dorea	0.00079762
Finegoldia	0.00079717
Ruminococcus	0.00078729
Parabacteroides	0.00076582
Turicibacter	0.00072956
Holdemania	0.00072407
Modestobacter	0.00070896
Propionimicrobium	0.00070463
Solobacterium	0.00067205
Akkermansia	0.00064505
Coprococcus	0.00063612
Eikenella	0.0006243
Planomicrobium	0.00060347
Rhizobium	0.00059157
Nesterenkonia	0.000591
Blastococcus	0.00057968
Rhodococcus	0.00056253
Marmoricola	0.00049292
Salinimicrobium	0.00048768
Jeotgalicoccus	0.00042429
Alloiococcus	0.00041688
Nocardioides	0.00037468
Afifella	0.00024697
Neisseria	0.00022768
Solibacillus	0.00010141
Megasphaera	9.85e-05
