# Supplementary material for: Robustness of cancer microbiome signals over a broad range of methodological variation
Source: Oncogene. 2024 Feb 23;43(15):1127–48. doi: 10.1038/s41388-024-02974-w (PMC10997506; doi:10.1038/s41388-024-02974-w)
Supplement: Supplementary file 2 — Supplementary Tables [file 41388_2024_2974_MOESM2_ESM.zip › Tables copy/TableS17_Fig6JK_FigS22Y_CQ_KU_feat.xlsx]

## Sheet: Table S17.1
Table S17.1: Multiclass ML feature lists related to Figure 6J
Taxa	varImp	UNITN	UHGG	PATH	WIS	VIRUS
Mastadenovirus	0.114712	FALSE	FALSE	FALSE	FALSE	TRUE
Staphylococcus	0.0533346	TRUE	TRUE	TRUE	TRUE	FALSE
Cellulosimicrobium	0.0516793	FALSE	FALSE	TRUE	FALSE	FALSE
Butyricimonas	0.0453753	TRUE	TRUE	TRUE	FALSE	FALSE
Ruthenibacterium	0.0371338	TRUE	TRUE	FALSE	FALSE	FALSE
Rhodococcus	0.0367931	FALSE	FALSE	TRUE	TRUE	FALSE
Shigella	0.0333237	FALSE	FALSE	TRUE	FALSE	FALSE
Cupriavidus	0.0331606	TRUE	TRUE	TRUE	TRUE	FALSE
Clostridium	0.032565	TRUE	TRUE	TRUE	TRUE	FALSE
Rhizobium	0.031114	TRUE	FALSE	FALSE	FALSE	FALSE
Salmonella	0.0295437	FALSE	TRUE	TRUE	FALSE	FALSE
Bradyrhizobium	0.0256423	TRUE	TRUE	FALSE	FALSE	FALSE
Lactococcus	0.0233874	TRUE	TRUE	TRUE	TRUE	FALSE
Escherichia	0.0189048	TRUE	TRUE	TRUE	FALSE	FALSE
Mycobacterium	0.016204	TRUE	TRUE	TRUE	TRUE	FALSE
Microbacterium	0.0150152	FALSE	FALSE	TRUE	FALSE	FALSE
Cutibacterium	0.0133055	TRUE	TRUE	TRUE	FALSE	FALSE
Ralstonia	0.0130353	TRUE	TRUE	TRUE	FALSE	FALSE
Odoribacter	0.012939	TRUE	TRUE	TRUE	FALSE	FALSE
Lymphocryptovirus	0.0129283	FALSE	FALSE	FALSE	FALSE	TRUE
Flavobacterium	0.012008	TRUE	TRUE	TRUE	FALSE	FALSE
Pantoea	0.0118243	TRUE	TRUE	TRUE	TRUE	FALSE
Mesorhizobium	0.0114107	FALSE	FALSE	FALSE	TRUE	FALSE
Bacillus	0.0103669	TRUE	TRUE	TRUE	TRUE	FALSE
Stenotrophomonas	0.0100468	TRUE	TRUE	TRUE	TRUE	FALSE
Methylobacterium	0.00981591	FALSE	TRUE	TRUE	TRUE	FALSE
Acinetobacter	0.00974962	TRUE	TRUE	TRUE	TRUE	FALSE
Klebsiella	0.00972812	TRUE	TRUE	TRUE	TRUE	FALSE
Pseudomonas	0.00875865	TRUE	TRUE	TRUE	TRUE	FALSE
Achromobacter	0.00866655	TRUE	TRUE	TRUE	TRUE	FALSE
Alphatorquevirus	0.00856859	FALSE	FALSE	FALSE	FALSE	TRUE
Citrobacter	0.00837333	TRUE	TRUE	TRUE	TRUE	FALSE
Comamonas	0.00830354	TRUE	TRUE	TRUE	FALSE	FALSE
Sphingomonas	0.00741921	TRUE	TRUE	TRUE	TRUE	FALSE
Burkholderia	0.00643643	FALSE	FALSE	TRUE	FALSE	FALSE
Gordonia	0.00643222	TRUE	FALSE	TRUE	FALSE	FALSE
Kocuria	0.00623575	TRUE	TRUE	TRUE	TRUE	FALSE
Cedecea	0.00623226	FALSE	TRUE	TRUE	FALSE	FALSE
Curtobacterium	0.00621812	FALSE	FALSE	TRUE	FALSE	FALSE
Faecalibacterium	0.00617623	TRUE	TRUE	FALSE	TRUE	FALSE
Malassezia	0.00603083	FALSE	FALSE	FALSE	TRUE	FALSE
Micrococcus	0.0059174	TRUE	TRUE	TRUE	FALSE	FALSE
Halomonas	0.00536729	FALSE	FALSE	TRUE	TRUE	FALSE
Enterobacter	0.00534814	TRUE	TRUE	TRUE	TRUE	FALSE
Afipia	0.00511375	TRUE	TRUE	TRUE	FALSE	FALSE
Acidovorax	0.00491956	TRUE	FALSE	FALSE	TRUE	FALSE
Veillonella	0.00480875	TRUE	TRUE	TRUE	TRUE	FALSE
Parabacteroides	0.00468941	TRUE	TRUE	TRUE	TRUE	FALSE
Delftia	0.00458246	TRUE	FALSE	TRUE	FALSE	FALSE
Streptococcus	0.0043473	TRUE	TRUE	TRUE	TRUE	FALSE
Brucella	0.00429647	FALSE	FALSE	TRUE	FALSE	FALSE
Neisseria	0.00398363	TRUE	TRUE	TRUE	TRUE	FALSE
Yersinia	0.00389944	FALSE	TRUE	TRUE	FALSE	FALSE
Sphingobium	0.00377415	TRUE	FALSE	FALSE	TRUE	FALSE
Roseburia	0.00370787	TRUE	TRUE	FALSE	TRUE	FALSE
Paracoccus	0.00327724	TRUE	FALSE	TRUE	TRUE	FALSE
Leuconostoc	0.00321123	TRUE	TRUE	TRUE	TRUE	FALSE
Cronobacter	0.0031329	FALSE	TRUE	TRUE	FALSE	FALSE
Serratia	0.0029156	TRUE	TRUE	TRUE	TRUE	FALSE
Bifidobacterium	0.00269364	TRUE	TRUE	TRUE	TRUE	FALSE
Agrobacterium	0.0025965	FALSE	FALSE	TRUE	FALSE	FALSE
Corynebacterium	0.00256219	TRUE	TRUE	TRUE	TRUE	FALSE
Leptotrichia	0.00253237	TRUE	TRUE	TRUE	TRUE	FALSE
Leifsonia	0.00252308	FALSE	FALSE	TRUE	FALSE	FALSE
Dermacoccus	0.00240193	TRUE	FALSE	FALSE	FALSE	FALSE
Saccharomyces	0.00237592	FALSE	FALSE	FALSE	TRUE	FALSE
Eikenella	0.00236848	TRUE	TRUE	TRUE	TRUE	FALSE
Chryseobacterium	0.00226593	TRUE	TRUE	TRUE	TRUE	FALSE
Xanthomonas	0.00219284	FALSE	FALSE	FALSE	TRUE	FALSE
Gammaretrovirus	0.00215495	FALSE	FALSE	FALSE	FALSE	TRUE
Herbaspirillum	0.00211408	FALSE	FALSE	TRUE	FALSE	FALSE
Lactobacillus	0.00186367	TRUE	TRUE	TRUE	TRUE	FALSE
Brevundimonas	0.00179593	FALSE	FALSE	TRUE	FALSE	FALSE
Peptoniphilus	0.00179327	TRUE	FALSE	TRUE	FALSE	FALSE
Atopobium	0.00175973	TRUE	TRUE	TRUE	FALSE	FALSE
Moraxella	0.00173658	TRUE	FALSE	TRUE	TRUE	FALSE
Rothia	0.0016826	TRUE	TRUE	TRUE	TRUE	FALSE
Paenibacillus	0.00157451	TRUE	TRUE	TRUE	FALSE	FALSE
Capnocytophaga	0.00149605	TRUE	TRUE	TRUE	TRUE	FALSE
Cyphellophora	0.00144055	FALSE	FALSE	FALSE	TRUE	FALSE
Massilia	0.0014153	FALSE	FALSE	TRUE	TRUE	FALSE
Microvirga	0.00141449	FALSE	TRUE	FALSE	FALSE	FALSE
Actinomyces	0.00136464	TRUE	TRUE	TRUE	TRUE	FALSE
Eggerthella	0.00134456	TRUE	TRUE	TRUE	TRUE	FALSE
Finegoldia	0.00132803	TRUE	TRUE	FALSE	FALSE	FALSE
Myroides	0.00127843	FALSE	FALSE	TRUE	TRUE	FALSE
Aspergillus	0.00123542	FALSE	FALSE	FALSE	TRUE	FALSE
Nocardioides	0.00121733	FALSE	FALSE	FALSE	TRUE	FALSE
Raoultella	0.0012047	TRUE	TRUE	TRUE	FALSE	FALSE
Blautia	0.00116912	TRUE	TRUE	FALSE	TRUE	FALSE
Alcaligenes	0.00113765	FALSE	FALSE	TRUE	TRUE	FALSE
Lawsonella	0.00111921	TRUE	TRUE	TRUE	FALSE	FALSE
Akkermansia	0.00108887	TRUE	TRUE	FALSE	TRUE	FALSE
Prevotella	0.00105146	TRUE	TRUE	TRUE	TRUE	FALSE
Providencia	0.00103398	TRUE	TRUE	TRUE	FALSE	FALSE
Campylobacter	0.000997754	TRUE	TRUE	TRUE	TRUE	FALSE
Ceduovirus	0.000992285	FALSE	FALSE	FALSE	FALSE	TRUE
Brevibacterium	0.000949586	TRUE	TRUE	TRUE	FALSE	FALSE
Roseolovirus	0.000866357	FALSE	FALSE	FALSE	FALSE	TRUE
Streptomyces	0.00085497	FALSE	TRUE	TRUE	TRUE	FALSE
Leclercia	0.000846327	FALSE	TRUE	TRUE	FALSE	FALSE
Alistipes	0.000809473	TRUE	TRUE	TRUE	TRUE	FALSE
Kytococcus	0.00079517	FALSE	FALSE	TRUE	FALSE	FALSE
Amycolatopsis	0.000770465	FALSE	FALSE	TRUE	FALSE	FALSE
Pseudonocardia	0.00074733	FALSE	FALSE	TRUE	TRUE	FALSE
Atlantibacter	0.000733375	TRUE	TRUE	TRUE	FALSE	FALSE
Desulfovibrio	0.00072688	TRUE	TRUE	TRUE	FALSE	FALSE
Gardnerella	0.000721547	TRUE	FALSE	TRUE	TRUE	FALSE
Roseomonas	0.000674697	TRUE	FALSE	TRUE	TRUE	FALSE
Bordetella	0.000636771	FALSE	FALSE	TRUE	FALSE	FALSE
Brachybacterium	0.000629644	TRUE	FALSE	FALSE	TRUE	FALSE
Agromyces	0.000624387	FALSE	FALSE	FALSE	TRUE	FALSE
Anaerostipes	0.000616391	TRUE	TRUE	TRUE	TRUE	FALSE
Parvimonas	0.000590972	TRUE	TRUE	TRUE	TRUE	FALSE
Mycoplasma	0.000583793	TRUE	FALSE	TRUE	FALSE	FALSE
Fusarium	0.000572688	FALSE	FALSE	FALSE	TRUE	FALSE
Ruminococcus	0.00055006	TRUE	TRUE	TRUE	TRUE	FALSE
Penicillium	0.000536185	FALSE	FALSE	FALSE	TRUE	FALSE
Enterococcus	0.000524065	TRUE	TRUE	TRUE	TRUE	FALSE
Aeromonas	0.000482621	TRUE	TRUE	TRUE	TRUE	FALSE
Candida	0.000433473	FALSE	FALSE	FALSE	TRUE	FALSE
Parascardovia	0.000406142	TRUE	TRUE	FALSE	FALSE	FALSE
Gemella	0.000404032	TRUE	TRUE	TRUE	TRUE	FALSE
Sextaecvirus	0.000392566	FALSE	FALSE	FALSE	FALSE	TRUE
Exiguobacterium	0.000385138	FALSE	FALSE	TRUE	TRUE	FALSE
Rickettsia	0.000381726	FALSE	FALSE	TRUE	TRUE	FALSE
Erwinia	0.000379196	FALSE	FALSE	FALSE	TRUE	FALSE
Fusobacterium	0.000377997	TRUE	TRUE	TRUE	TRUE	FALSE
Haemophilus	0.000369368	TRUE	TRUE	TRUE	FALSE	FALSE
Pandoraea	0.000348819	FALSE	FALSE	TRUE	FALSE	FALSE
Scardovia	0.000332238	TRUE	TRUE	TRUE	FALSE	FALSE
Kosakonia	0.000328647	TRUE	TRUE	TRUE	FALSE	FALSE
Mobiluncus	0.000315703	TRUE	FALSE	TRUE	TRUE	FALSE
Jonquetella	0.000315286	TRUE	TRUE	FALSE	FALSE	FALSE
Skunavirus	0.000307113	FALSE	FALSE	FALSE	FALSE	TRUE
Kingella	0.000306981	TRUE	FALSE	TRUE	TRUE	FALSE
Pluralibacter	0.000297916	FALSE	TRUE	TRUE	FALSE	FALSE
Abiotrophia	0.000283252	TRUE	FALSE	TRUE	FALSE	FALSE
Lautropia	0.000282101	TRUE	FALSE	FALSE	FALSE	FALSE
Anaerococcus	0.000270643	TRUE	TRUE	TRUE	FALSE	FALSE
Rahnella	0.0002686	FALSE	TRUE	TRUE	FALSE	FALSE
Pseudoxanthomonas	0.000258515	FALSE	FALSE	TRUE	TRUE	FALSE
Sphingobacterium	0.000252109	TRUE	FALSE	TRUE	TRUE	FALSE
Arthrobacter	0.000239774	FALSE	FALSE	TRUE	TRUE	FALSE
Weissella	0.000226049	TRUE	TRUE	TRUE	TRUE	FALSE
Actinotignum	0.0002247	TRUE	FALSE	TRUE	FALSE	FALSE
Proteus	0.000218732	TRUE	TRUE	TRUE	FALSE	FALSE
Elizabethkingia	0.000209838	FALSE	FALSE	TRUE	FALSE	FALSE
Faecalitalea	0.000205026	TRUE	TRUE	FALSE	FALSE	FALSE
Mogibacterium	0.000203632	TRUE	TRUE	TRUE	FALSE	FALSE
Acidaminococcus	0.000201792	TRUE	TRUE	TRUE	FALSE	FALSE
Filifactor	0.000201138	TRUE	FALSE	TRUE	FALSE	FALSE
Acetobacter	0.000193759	TRUE	FALSE	TRUE	FALSE	FALSE
Butyrivibrio	0.000187677	TRUE	FALSE	FALSE	FALSE	FALSE
Legionella	0.000178494	FALSE	FALSE	TRUE	FALSE	FALSE
Vibrio	0.000169681	TRUE	TRUE	TRUE	FALSE	FALSE
Turicibacter	0.000164437	TRUE	TRUE	FALSE	FALSE	FALSE
Chromobacterium	0.00015976	FALSE	FALSE	TRUE	FALSE	FALSE
Pasteurella	0.000150141	FALSE	FALSE	TRUE	FALSE	FALSE
Lachnoanaerobaculum	0.00014829	TRUE	TRUE	TRUE	TRUE	FALSE
Adlercreutzia	0.000146464	TRUE	TRUE	FALSE	FALSE	FALSE
Porphyromonas	0.000139908	TRUE	TRUE	TRUE	TRUE	FALSE
Treponema	0.000134712	TRUE	FALSE	TRUE	TRUE	FALSE
Virgibacillus	0.000130823	FALSE	TRUE	FALSE	FALSE	FALSE
Listeria	0.000126985	FALSE	TRUE	TRUE	FALSE	FALSE
Dietzia	0.000123663	TRUE	FALSE	TRUE	TRUE	FALSE
Phascolarctobacterium	0.00012117	TRUE	TRUE	FALSE	FALSE	FALSE
Mannheimia	0.000111533	FALSE	FALSE	TRUE	FALSE	FALSE
Gordonibacter	0.000106869	TRUE	TRUE	FALSE	FALSE	FALSE
Shewanella	0.000104208	FALSE	FALSE	TRUE	TRUE	FALSE
Dialister	0.000102588	TRUE	TRUE	TRUE	TRUE	FALSE
Phietavirus	9.63745e-05	FALSE	FALSE	FALSE	FALSE	TRUE
Propionimicrobium	8.34791e-05	TRUE	FALSE	FALSE	TRUE	FALSE
Tannerella	8.12014e-05	TRUE	FALSE	TRUE	FALSE	FALSE
Arcobacter	7.98023e-05	FALSE	FALSE	TRUE	TRUE	FALSE
Mageeibacillus	7.10964e-05	TRUE	FALSE	FALSE	FALSE	FALSE
Aerococcus	7.03616e-05	FALSE	FALSE	TRUE	FALSE	FALSE
Arabia	6.92862e-05	FALSE	TRUE	FALSE	FALSE	FALSE
Sneathia	6.78935e-05	TRUE	TRUE	TRUE	FALSE	FALSE
Barnesiella	6.52041e-05	TRUE	TRUE	FALSE	TRUE	FALSE
Flavonifractor	6.00722e-05	TRUE	TRUE	FALSE	TRUE	FALSE
Selenomonas	5.09382e-05	TRUE	FALSE	TRUE	TRUE	FALSE
Actinomadura	4.96682e-05	FALSE	FALSE	TRUE	FALSE	FALSE
Saccharomonospora	4.70893e-05	FALSE	FALSE	TRUE	FALSE	FALSE
Romboutsia	4.2077e-05	FALSE	TRUE	FALSE	FALSE	FALSE
Slackia	4.15244e-05	TRUE	TRUE	TRUE	FALSE	FALSE
Laribacter	4.13846e-05	FALSE	TRUE	TRUE	FALSE	FALSE
Lachnospira	4.08238e-05	TRUE	TRUE	FALSE	FALSE	FALSE
Haematobacter	4.06039e-05	TRUE	FALSE	TRUE	FALSE	FALSE
Bergeyella	3.41012e-05	FALSE	FALSE	TRUE	FALSE	FALSE
Bacteroides	2.95335e-05	TRUE	TRUE	TRUE	TRUE	FALSE
Cellulomonas	2.86546e-05	FALSE	TRUE	TRUE	TRUE	FALSE
Psychrobacter	2.74846e-05	FALSE	FALSE	TRUE	TRUE	FALSE
Megamonas	2.68882e-05	TRUE	TRUE	TRUE	FALSE	FALSE
Brevibacillus	2.35701e-05	FALSE	FALSE	TRUE	FALSE	FALSE
Oceanobacillus	1.37458e-05	FALSE	TRUE	FALSE	FALSE	FALSE
Clostridioides	1.33907e-05	TRUE	TRUE	TRUE	FALSE	FALSE
Christensenella	1.20457e-05	FALSE	TRUE	FALSE	FALSE	FALSE
Blastococcus	8.68882e-06	FALSE	TRUE	FALSE	TRUE	FALSE

## Sheet: Table S17.2
Table S17.2: Multiclass ML feature lists related to Figure 6K
Taxa	varImp	UNITN	UHGG	PATH	WIS	VIRUS
Mastadenovirus	0.114712	FALSE	FALSE	FALSE	FALSE	TRUE
Staphylococcus	0.0533346	TRUE	TRUE	TRUE	TRUE	FALSE
Cellulosimicrobium	0.0516793	FALSE	FALSE	TRUE	FALSE	FALSE
Butyricimonas	0.0453753	TRUE	TRUE	TRUE	FALSE	FALSE
Ruthenibacterium	0.0371338	TRUE	TRUE	FALSE	FALSE	FALSE
Rhodococcus	0.0367931	FALSE	FALSE	TRUE	TRUE	FALSE
Shigella	0.0333237	FALSE	FALSE	TRUE	FALSE	FALSE
Cupriavidus	0.0331606	TRUE	TRUE	TRUE	TRUE	FALSE
Clostridium	0.032565	TRUE	TRUE	TRUE	TRUE	FALSE
Rhizobium	0.031114	TRUE	FALSE	FALSE	FALSE	FALSE
Salmonella	0.0295437	FALSE	TRUE	TRUE	FALSE	FALSE
Bradyrhizobium	0.0256423	TRUE	TRUE	FALSE	FALSE	FALSE
Lactococcus	0.0233874	TRUE	TRUE	TRUE	TRUE	FALSE
Escherichia	0.0189048	TRUE	TRUE	TRUE	FALSE	FALSE
Mycobacterium	0.016204	TRUE	TRUE	TRUE	TRUE	FALSE
Microbacterium	0.0150152	FALSE	FALSE	TRUE	FALSE	FALSE
Cutibacterium	0.0133055	TRUE	TRUE	TRUE	FALSE	FALSE
Ralstonia	0.0130353	TRUE	TRUE	TRUE	FALSE	FALSE
Odoribacter	0.012939	TRUE	TRUE	TRUE	FALSE	FALSE
Lymphocryptovirus	0.0129283	FALSE	FALSE	FALSE	FALSE	TRUE
Flavobacterium	0.012008	TRUE	TRUE	TRUE	FALSE	FALSE
Pantoea	0.0118244	TRUE	TRUE	TRUE	TRUE	FALSE
Mesorhizobium	0.0114107	FALSE	FALSE	FALSE	TRUE	FALSE
Bacillus	0.0103669	TRUE	TRUE	TRUE	TRUE	FALSE
Stenotrophomonas	0.0100468	TRUE	TRUE	TRUE	TRUE	FALSE
Methylobacterium	0.00981591	FALSE	TRUE	TRUE	TRUE	FALSE
Acinetobacter	0.00974962	TRUE	TRUE	TRUE	TRUE	FALSE
Klebsiella	0.00972812	TRUE	TRUE	TRUE	TRUE	FALSE
Pseudomonas	0.00875865	TRUE	TRUE	TRUE	TRUE	FALSE
Achromobacter	0.00866655	TRUE	TRUE	TRUE	TRUE	FALSE
Alphatorquevirus	0.00856859	FALSE	FALSE	FALSE	FALSE	TRUE
Citrobacter	0.00837333	TRUE	TRUE	TRUE	TRUE	FALSE
Comamonas	0.00830354	TRUE	TRUE	TRUE	FALSE	FALSE
Sphingomonas	0.00741921	TRUE	TRUE	TRUE	TRUE	FALSE
Burkholderia	0.00643643	FALSE	FALSE	TRUE	FALSE	FALSE
Gordonia	0.00643222	TRUE	FALSE	TRUE	FALSE	FALSE
Kocuria	0.00623575	TRUE	TRUE	TRUE	TRUE	FALSE
Cedecea	0.00623226	FALSE	TRUE	TRUE	FALSE	FALSE
Curtobacterium	0.00621812	FALSE	FALSE	TRUE	FALSE	FALSE
Faecalibacterium	0.00617623	TRUE	TRUE	FALSE	TRUE	FALSE
Malassezia	0.00603083	FALSE	FALSE	FALSE	TRUE	FALSE
Micrococcus	0.0059174	TRUE	TRUE	TRUE	FALSE	FALSE
Halomonas	0.00536729	FALSE	FALSE	TRUE	TRUE	FALSE
Enterobacter	0.00534814	TRUE	TRUE	TRUE	TRUE	FALSE
Afipia	0.00511375	TRUE	TRUE	TRUE	FALSE	FALSE
Acidovorax	0.00491956	TRUE	FALSE	FALSE	TRUE	FALSE
Veillonella	0.00480875	TRUE	TRUE	TRUE	TRUE	FALSE
Parabacteroides	0.00468941	TRUE	TRUE	TRUE	TRUE	FALSE
Delftia	0.00458246	TRUE	FALSE	TRUE	FALSE	FALSE
Streptococcus	0.0043473	TRUE	TRUE	TRUE	TRUE	FALSE
Brucella	0.00429647	FALSE	FALSE	TRUE	FALSE	FALSE
Neisseria	0.00398363	TRUE	TRUE	TRUE	TRUE	FALSE
Yersinia	0.00389944	FALSE	TRUE	TRUE	FALSE	FALSE
Sphingobium	0.00377415	TRUE	FALSE	FALSE	TRUE	FALSE
Roseburia	0.00370787	TRUE	TRUE	FALSE	TRUE	FALSE
Paracoccus	0.00327724	TRUE	FALSE	TRUE	TRUE	FALSE
Leuconostoc	0.00321123	TRUE	TRUE	TRUE	TRUE	FALSE
Cronobacter	0.0031329	FALSE	TRUE	TRUE	FALSE	FALSE
Serratia	0.0029156	TRUE	TRUE	TRUE	TRUE	FALSE
Bifidobacterium	0.00269364	TRUE	TRUE	TRUE	TRUE	FALSE
Agrobacterium	0.0025965	FALSE	FALSE	TRUE	FALSE	FALSE
Corynebacterium	0.00256219	TRUE	TRUE	TRUE	TRUE	FALSE
Leptotrichia	0.00253237	TRUE	TRUE	TRUE	TRUE	FALSE
Leifsonia	0.00252308	FALSE	FALSE	TRUE	FALSE	FALSE
Dermacoccus	0.00240193	TRUE	FALSE	FALSE	FALSE	FALSE
Saccharomyces	0.00237592	FALSE	FALSE	FALSE	TRUE	FALSE
Eikenella	0.00236848	TRUE	TRUE	TRUE	TRUE	FALSE
Chryseobacterium	0.00226593	TRUE	TRUE	TRUE	TRUE	FALSE
Xanthomonas	0.00219284	FALSE	FALSE	FALSE	TRUE	FALSE
Gammaretrovirus	0.00215495	FALSE	FALSE	FALSE	FALSE	TRUE
Herbaspirillum	0.00211408	FALSE	FALSE	TRUE	FALSE	FALSE
Lactobacillus	0.00186367	TRUE	TRUE	TRUE	TRUE	FALSE
Brevundimonas	0.00179593	FALSE	FALSE	TRUE	FALSE	FALSE
Peptoniphilus	0.00179327	TRUE	FALSE	TRUE	FALSE	FALSE
Atopobium	0.00175973	TRUE	TRUE	TRUE	FALSE	FALSE
Moraxella	0.00173658	TRUE	FALSE	TRUE	TRUE	FALSE
Rothia	0.0016826	TRUE	TRUE	TRUE	TRUE	FALSE
Paenibacillus	0.00157451	TRUE	TRUE	TRUE	FALSE	FALSE
Capnocytophaga	0.00149605	TRUE	TRUE	TRUE	TRUE	FALSE
Cyphellophora	0.00144055	FALSE	FALSE	FALSE	TRUE	FALSE
Massilia	0.0014153	FALSE	FALSE	TRUE	TRUE	FALSE
Microvirga	0.00141449	FALSE	TRUE	FALSE	FALSE	FALSE
Actinomyces	0.00136464	TRUE	TRUE	TRUE	TRUE	FALSE
Eggerthella	0.00134456	TRUE	TRUE	TRUE	TRUE	FALSE
Finegoldia	0.00132803	TRUE	TRUE	FALSE	FALSE	FALSE
Myroides	0.00127843	FALSE	FALSE	TRUE	TRUE	FALSE
Aspergillus	0.00123542	FALSE	FALSE	FALSE	TRUE	FALSE
Nocardioides	0.00121733	FALSE	FALSE	FALSE	TRUE	FALSE
Raoultella	0.0012047	TRUE	TRUE	TRUE	FALSE	FALSE
Blautia	0.00116912	TRUE	TRUE	FALSE	TRUE	FALSE
Alcaligenes	0.00113765	FALSE	FALSE	TRUE	TRUE	FALSE
Lawsonella	0.00111921	TRUE	TRUE	TRUE	FALSE	FALSE
Akkermansia	0.00108887	TRUE	TRUE	FALSE	TRUE	FALSE
Prevotella	0.00105146	TRUE	TRUE	TRUE	TRUE	FALSE
Providencia	0.00103398	TRUE	TRUE	TRUE	FALSE	FALSE
Campylobacter	0.00099775	TRUE	TRUE	TRUE	TRUE	FALSE
Ceduovirus	0.00099229	FALSE	FALSE	FALSE	FALSE	TRUE
Brevibacterium	0.00094959	TRUE	TRUE	TRUE	FALSE	FALSE
Roseolovirus	0.00086636	FALSE	FALSE	FALSE	FALSE	TRUE
Streptomyces	0.00085497	FALSE	TRUE	TRUE	TRUE	FALSE
Leclercia	0.00084633	FALSE	TRUE	TRUE	FALSE	FALSE
Alistipes	0.00080947	TRUE	TRUE	TRUE	TRUE	FALSE
Kytococcus	0.00079517	FALSE	FALSE	TRUE	FALSE	FALSE
Amycolatopsis	0.00077046	FALSE	FALSE	TRUE	FALSE	FALSE
Pseudonocardia	0.00074733	FALSE	FALSE	TRUE	TRUE	FALSE
Atlantibacter	0.00073338	TRUE	TRUE	TRUE	FALSE	FALSE
Desulfovibrio	0.00072688	TRUE	TRUE	TRUE	FALSE	FALSE
Gardnerella	0.00072155	TRUE	FALSE	TRUE	TRUE	FALSE
Roseomonas	0.0006747	TRUE	FALSE	TRUE	TRUE	FALSE
Bordetella	0.00063677	FALSE	FALSE	TRUE	FALSE	FALSE
Brachybacterium	0.00062964	TRUE	FALSE	FALSE	TRUE	FALSE
Agromyces	0.00062439	FALSE	FALSE	FALSE	TRUE	FALSE
Anaerostipes	0.00061639	TRUE	TRUE	TRUE	TRUE	FALSE
Parvimonas	0.00059097	TRUE	TRUE	TRUE	TRUE	FALSE
Mycoplasma	0.00058379	TRUE	FALSE	TRUE	FALSE	FALSE
Fusarium	0.00057269	FALSE	FALSE	FALSE	TRUE	FALSE
Ruminococcus	0.00055006	TRUE	TRUE	TRUE	TRUE	FALSE
Penicillium	0.00053619	FALSE	FALSE	FALSE	TRUE	FALSE
Enterococcus	0.00052407	TRUE	TRUE	TRUE	TRUE	FALSE
Aeromonas	0.00048262	TRUE	TRUE	TRUE	TRUE	FALSE
Candida	0.00043347	FALSE	FALSE	FALSE	TRUE	FALSE
Parascardovia	0.00040614	TRUE	TRUE	FALSE	FALSE	FALSE
Gemella	0.00040403	TRUE	TRUE	TRUE	TRUE	FALSE
Sextaecvirus	0.00039257	FALSE	FALSE	FALSE	FALSE	TRUE
Exiguobacterium	0.00038514	FALSE	FALSE	TRUE	TRUE	FALSE
Rickettsia	0.00038173	FALSE	FALSE	TRUE	TRUE	FALSE
Erwinia	0.0003792	FALSE	FALSE	FALSE	TRUE	FALSE
Fusobacterium	0.000378	TRUE	TRUE	TRUE	TRUE	FALSE
Haemophilus	0.00036937	TRUE	TRUE	TRUE	FALSE	FALSE
Pandoraea	0.00034882	FALSE	FALSE	TRUE	FALSE	FALSE
Scardovia	0.00033224	TRUE	TRUE	TRUE	FALSE	FALSE
Kosakonia	0.00032865	TRUE	TRUE	TRUE	FALSE	FALSE
Mobiluncus	0.0003157	TRUE	FALSE	TRUE	TRUE	FALSE
Jonquetella	0.00031529	TRUE	TRUE	FALSE	FALSE	FALSE
Skunavirus	0.00030711	FALSE	FALSE	FALSE	FALSE	TRUE
Kingella	0.00030698	TRUE	FALSE	TRUE	TRUE	FALSE
Pluralibacter	0.00029792	FALSE	TRUE	TRUE	FALSE	FALSE
Abiotrophia	0.00028325	TRUE	FALSE	TRUE	FALSE	FALSE
Lautropia	0.0002821	TRUE	FALSE	FALSE	FALSE	FALSE
Anaerococcus	0.00027064	TRUE	TRUE	TRUE	FALSE	FALSE
Rahnella	0.0002686	FALSE	TRUE	TRUE	FALSE	FALSE
Pseudoxanthomonas	0.00025852	FALSE	FALSE	TRUE	TRUE	FALSE
Sphingobacterium	0.00025211	TRUE	FALSE	TRUE	TRUE	FALSE
Arthrobacter	0.00023977	FALSE	FALSE	TRUE	TRUE	FALSE
Weissella	0.00022605	TRUE	TRUE	TRUE	TRUE	FALSE
Actinotignum	0.0002247	TRUE	FALSE	TRUE	FALSE	FALSE
Proteus	0.00021873	TRUE	TRUE	TRUE	FALSE	FALSE
Elizabethkingia	0.00020984	FALSE	FALSE	TRUE	FALSE	FALSE
Faecalitalea	0.00020503	TRUE	TRUE	FALSE	FALSE	FALSE
Mogibacterium	0.00020363	TRUE	TRUE	TRUE	FALSE	FALSE
Acidaminococcus	0.00020179	TRUE	TRUE	TRUE	FALSE	FALSE
Filifactor	0.00020114	TRUE	FALSE	TRUE	FALSE	FALSE
Acetobacter	0.00019376	TRUE	FALSE	TRUE	FALSE	FALSE
Butyrivibrio	0.00018768	TRUE	FALSE	FALSE	FALSE	FALSE
Legionella	0.00017849	FALSE	FALSE	TRUE	FALSE	FALSE
Vibrio	0.00016968	TRUE	TRUE	TRUE	FALSE	FALSE
Turicibacter	0.00016444	TRUE	TRUE	FALSE	FALSE	FALSE
Chromobacterium	0.00015976	FALSE	FALSE	TRUE	FALSE	FALSE
Pasteurella	0.00015014	FALSE	FALSE	TRUE	FALSE	FALSE
Lachnoanaerobaculum	0.00014829	TRUE	TRUE	TRUE	TRUE	FALSE
Adlercreutzia	0.00014646	TRUE	TRUE	FALSE	FALSE	FALSE
Porphyromonas	0.00013991	TRUE	TRUE	TRUE	TRUE	FALSE
Treponema	0.00013471	TRUE	FALSE	TRUE	TRUE	FALSE
Virgibacillus	0.00013082	FALSE	TRUE	FALSE	FALSE	FALSE
Listeria	0.00012698	FALSE	TRUE	TRUE	FALSE	FALSE
Dietzia	0.00012366	TRUE	FALSE	TRUE	TRUE	FALSE
Phascolarctobacterium	0.00012117	TRUE	TRUE	FALSE	FALSE	FALSE
Mannheimia	0.00011153	FALSE	FALSE	TRUE	FALSE	FALSE
Gordonibacter	0.00010687	TRUE	TRUE	FALSE	FALSE	FALSE
Shewanella	0.00010421	FALSE	FALSE	TRUE	TRUE	FALSE
Dialister	0.00010259	TRUE	TRUE	TRUE	TRUE	FALSE
Phietavirus	9.64e-05	FALSE	FALSE	FALSE	FALSE	TRUE
Propionimicrobium	8.35e-05	TRUE	FALSE	FALSE	TRUE	FALSE
Tannerella	8.12e-05	TRUE	FALSE	TRUE	FALSE	FALSE
Arcobacter	7.98e-05	FALSE	FALSE	TRUE	TRUE	FALSE
Mageeibacillus	7.11e-05	TRUE	FALSE	FALSE	FALSE	FALSE
Aerococcus	7.04e-05	FALSE	FALSE	TRUE	FALSE	FALSE
Arabia	6.93e-05	FALSE	TRUE	FALSE	FALSE	FALSE
Sneathia	6.79e-05	TRUE	TRUE	TRUE	FALSE	FALSE
Barnesiella	6.52e-05	TRUE	TRUE	FALSE	TRUE	FALSE
Flavonifractor	6.01e-05	TRUE	TRUE	FALSE	TRUE	FALSE
Selenomonas	5.09e-05	TRUE	FALSE	TRUE	TRUE	FALSE
Actinomadura	4.97e-05	FALSE	FALSE	TRUE	FALSE	FALSE
Saccharomonospora	4.71e-05	FALSE	FALSE	TRUE	FALSE	FALSE
Romboutsia	4.21e-05	FALSE	TRUE	FALSE	FALSE	FALSE
Slackia	4.15e-05	TRUE	TRUE	TRUE	FALSE	FALSE
Laribacter	4.14e-05	FALSE	TRUE	TRUE	FALSE	FALSE
Lachnospira	4.08e-05	TRUE	TRUE	FALSE	FALSE	FALSE
Haematobacter	4.06e-05	TRUE	FALSE	TRUE	FALSE	FALSE
Bergeyella	3.41e-05	FALSE	FALSE	TRUE	FALSE	FALSE
Bacteroides	2.95e-05	TRUE	TRUE	TRUE	TRUE	FALSE
Cellulomonas	2.87e-05	FALSE	TRUE	TRUE	TRUE	FALSE
Psychrobacter	2.75e-05	FALSE	FALSE	TRUE	TRUE	FALSE
Megamonas	2.69e-05	TRUE	TRUE	TRUE	FALSE	FALSE
Brevibacillus	2.36e-05	FALSE	FALSE	TRUE	FALSE	FALSE
Oceanobacillus	1.37e-05	FALSE	TRUE	FALSE	FALSE	FALSE
Clostridioides	1.34e-05	TRUE	TRUE	TRUE	FALSE	FALSE
Christensenella	1.2e-05	FALSE	TRUE	FALSE	FALSE	FALSE
Blastococcus	8.69e-06	FALSE	TRUE	FALSE	TRUE	FALSE

## Sheet: Table S17.3
Table S17.3: Multiclass ML feature lists related to Supplementary Figure 22Y
Taxa	varImp	UNITN	UHGG	PATH	WIS	VIRUS
Bacillus	0.130216	TRUE	TRUE	TRUE	TRUE	FALSE
Lymphocryptovirus	0.111185	FALSE	FALSE	FALSE	FALSE	TRUE
Tequatrovirus	0.0914297	FALSE	FALSE	FALSE	FALSE	TRUE
Cytomegalovirus	0.0899785	FALSE	FALSE	FALSE	FALSE	TRUE
Gammaretrovirus	0.0751671	FALSE	FALSE	FALSE	FALSE	TRUE
Ralstonia	0.0571808	TRUE	TRUE	TRUE	FALSE	FALSE
Pseudomonas	0.0427426	TRUE	TRUE	TRUE	TRUE	FALSE
Corynebacterium	0.0283446	TRUE	TRUE	TRUE	TRUE	FALSE
Bradyrhizobium	0.0273851	TRUE	TRUE	FALSE	FALSE	FALSE
Mastadenovirus	0.0263968	FALSE	FALSE	FALSE	FALSE	TRUE
Arcobacter	0.0257516	FALSE	FALSE	TRUE	TRUE	FALSE
Pasteurella	0.0255395	FALSE	FALSE	TRUE	FALSE	FALSE
Halomonas	0.0197289	FALSE	FALSE	TRUE	TRUE	FALSE
Clostridium	0.0193376	TRUE	TRUE	TRUE	TRUE	FALSE
Acidovorax	0.01627	TRUE	FALSE	FALSE	TRUE	FALSE
Streptomyces	0.0161327	FALSE	TRUE	TRUE	TRUE	FALSE
Fusarium	0.0125222	FALSE	FALSE	FALSE	TRUE	FALSE
Aspergillus	0.0123942	FALSE	FALSE	FALSE	TRUE	FALSE
Sphingomonas	0.0119974	TRUE	TRUE	TRUE	TRUE	FALSE
Burkholderia	0.011381	FALSE	FALSE	TRUE	FALSE	FALSE
Delftia	0.00997574	TRUE	FALSE	TRUE	FALSE	FALSE
Bartonella	0.00826194	FALSE	FALSE	TRUE	FALSE	FALSE
Paracoccus	0.00772576	TRUE	FALSE	TRUE	TRUE	FALSE
Chryseobacterium	0.0076816	TRUE	TRUE	TRUE	TRUE	FALSE
Nocardioides	0.00702707	FALSE	FALSE	FALSE	TRUE	FALSE
Cutibacterium	0.00640549	TRUE	TRUE	TRUE	FALSE	FALSE
Psychrobacter	0.00622434	FALSE	FALSE	TRUE	TRUE	FALSE
Sphingobium	0.00614335	TRUE	FALSE	FALSE	TRUE	FALSE
Brevibacillus	0.00607986	FALSE	FALSE	TRUE	FALSE	FALSE
Shewanella	0.00572215	FALSE	FALSE	TRUE	TRUE	FALSE
Saccharomyces	0.00507243	FALSE	FALSE	FALSE	TRUE	FALSE
Eubacterium	0.00502777	TRUE	TRUE	TRUE	TRUE	FALSE
Hathewaya	0.00498717	FALSE	FALSE	TRUE	FALSE	FALSE
Shigella	0.00486757	FALSE	FALSE	TRUE	FALSE	FALSE
Streptococcus	0.00426707	TRUE	TRUE	TRUE	TRUE	FALSE
Erwinia	0.00400807	FALSE	FALSE	FALSE	TRUE	FALSE
Rhizobium	0.00390926	TRUE	FALSE	FALSE	FALSE	FALSE
Dietzia	0.00352156	TRUE	FALSE	TRUE	TRUE	FALSE
Malassezia	0.00321429	FALSE	FALSE	FALSE	TRUE	FALSE
Staphylococcus	0.0030468	TRUE	TRUE	TRUE	TRUE	FALSE
Flavobacterium	0.00276092	TRUE	TRUE	TRUE	FALSE	FALSE
Kytococcus	0.00223547	FALSE	FALSE	TRUE	FALSE	FALSE
Xanthomonas	0.0021457	FALSE	FALSE	FALSE	TRUE	FALSE
Escherichia	0.00195048	TRUE	TRUE	TRUE	FALSE	FALSE
Arthrobacter	0.00163182	FALSE	FALSE	TRUE	TRUE	FALSE
Paenibacillus	0.00160702	TRUE	TRUE	TRUE	FALSE	FALSE
Penicillium	0.00148633	FALSE	FALSE	FALSE	TRUE	FALSE
Fromanvirus	0.00146126	FALSE	FALSE	FALSE	FALSE	TRUE
Klebsiella	0.00145033	TRUE	TRUE	TRUE	TRUE	FALSE
Methylobacterium	0.00141075	FALSE	TRUE	TRUE	TRUE	FALSE
Treponema	0.0013287	TRUE	FALSE	TRUE	TRUE	FALSE
Herbaspirillum	0.00120735	FALSE	FALSE	TRUE	FALSE	FALSE
Acinetobacter	0.00120554	TRUE	TRUE	TRUE	TRUE	FALSE
Rhodococcus	0.00116389	FALSE	FALSE	TRUE	TRUE	FALSE
Cloacibacillus	0.00115079	TRUE	TRUE	FALSE	FALSE	FALSE
Mycoplasma	0.00106358	TRUE	FALSE	TRUE	FALSE	FALSE
Aeromonas	0.00104983	TRUE	TRUE	TRUE	TRUE	FALSE
Salmonella	0.00101257	FALSE	TRUE	TRUE	FALSE	FALSE
Parvimonas	0.000751454	TRUE	TRUE	TRUE	TRUE	FALSE
Afipia	0.000655565	TRUE	TRUE	TRUE	FALSE	FALSE
Lachnoanaerobaculum	0.000507637	TRUE	TRUE	TRUE	TRUE	FALSE
Propionimicrobium	0.000503235	TRUE	FALSE	FALSE	TRUE	FALSE
Gardnerella	0.00045901	TRUE	FALSE	TRUE	TRUE	FALSE
Helicobacter	0.000442466	TRUE	TRUE	TRUE	FALSE	FALSE
Prevotella	0.000413131	TRUE	TRUE	TRUE	TRUE	FALSE
Pluralibacter	0.000365891	FALSE	TRUE	TRUE	FALSE	FALSE
Yersinia	0.000341122	FALSE	TRUE	TRUE	FALSE	FALSE
Campylobacter	0.000324969	TRUE	TRUE	TRUE	TRUE	FALSE
Vagococcus	0.0002888	FALSE	TRUE	TRUE	FALSE	FALSE
Enterobacter	0.000283469	TRUE	TRUE	TRUE	TRUE	FALSE
Elizabethkingia	0.00022898	FALSE	FALSE	TRUE	FALSE	FALSE
Capnocytophaga	0.00016541	TRUE	TRUE	TRUE	TRUE	FALSE
Serratia	0.000164889	TRUE	TRUE	TRUE	TRUE	FALSE
Actinotignum	0.000156647	TRUE	FALSE	TRUE	FALSE	FALSE
Pantoea	0.000155377	TRUE	TRUE	TRUE	TRUE	FALSE
Alistipes	0.000149003	TRUE	TRUE	TRUE	TRUE	FALSE
Tannerella	0.00013491	TRUE	FALSE	TRUE	FALSE	FALSE
Morganella	0.000134673	TRUE	TRUE	TRUE	TRUE	FALSE
Comamonas	0.00013175	TRUE	TRUE	TRUE	FALSE	FALSE
Porphyromonas	0.000130262	TRUE	TRUE	TRUE	TRUE	FALSE
Lysinibacillus	0.000124839	FALSE	FALSE	TRUE	TRUE	FALSE
Leuconostoc	0.000113419	TRUE	TRUE	TRUE	TRUE	FALSE
Hafnia	0.000112413	TRUE	TRUE	TRUE	FALSE	FALSE
Amycolatopsis	9.56541e-05	FALSE	FALSE	TRUE	FALSE	FALSE
Roseomonas	9.55689e-05	TRUE	FALSE	TRUE	TRUE	FALSE
Lachnospira	9.40019e-05	TRUE	TRUE	FALSE	FALSE	FALSE
Vibrio	9.34099e-05	TRUE	TRUE	TRUE	FALSE	FALSE
Empedobacter	7.83514e-05	FALSE	FALSE	TRUE	FALSE	FALSE
Achromobacter	7.37941e-05	TRUE	TRUE	TRUE	TRUE	FALSE
Dermabacter	6.51413e-05	FALSE	TRUE	TRUE	FALSE	FALSE
Laribacter	6.28855e-05	FALSE	TRUE	TRUE	FALSE	FALSE
Ceduovirus	5.86533e-05	FALSE	FALSE	FALSE	FALSE	TRUE
Kocuria	4.86207e-05	TRUE	TRUE	TRUE	TRUE	FALSE
Agromyces	4.55321e-05	FALSE	FALSE	FALSE	TRUE	FALSE
Megamonas	3.33891e-05	TRUE	TRUE	TRUE	FALSE	FALSE
Selenomonas	3.07486e-05	TRUE	FALSE	TRUE	TRUE	FALSE
Romboutsia	3.06251e-05	FALSE	TRUE	FALSE	FALSE	FALSE
Paraprevotella	2.99187e-05	TRUE	TRUE	FALSE	FALSE	FALSE
Tessaracoccus	2.85983e-05	FALSE	TRUE	FALSE	FALSE	FALSE
Alcaligenes	2.70475e-05	FALSE	FALSE	TRUE	TRUE	FALSE
Jonquetella	2.6557e-05	TRUE	TRUE	FALSE	FALSE	FALSE
Ureaplasma	2.59082e-05	TRUE	TRUE	TRUE	FALSE	FALSE
Pneumocystis	1.89563e-05	FALSE	FALSE	FALSE	TRUE	FALSE
Actinomyces	1.69212e-05	TRUE	TRUE	TRUE	TRUE	FALSE
Candida	1.60586e-05	FALSE	FALSE	FALSE	TRUE	FALSE
Dermacoccus	1.55195e-05	TRUE	FALSE	FALSE	FALSE	FALSE
Nocardia	1.46458e-05	FALSE	FALSE	TRUE	FALSE	FALSE
Raoultella	1.10862e-05	TRUE	TRUE	TRUE	FALSE	FALSE
Rothia	8.33986e-06	TRUE	TRUE	TRUE	TRUE	FALSE
Frederiksenia	6.72154e-06	FALSE	FALSE	TRUE	FALSE	FALSE
Bifidobacterium	4.61251e-06	TRUE	TRUE	TRUE	TRUE	FALSE
Tsukamurella	4.03643e-06	FALSE	FALSE	TRUE	FALSE	FALSE
Bordetella	3.64457e-06	FALSE	FALSE	TRUE	FALSE	FALSE
Haemophilus	3.62484e-06	TRUE	TRUE	TRUE	FALSE	FALSE
Stenotrophomonas	3.60155e-06	TRUE	TRUE	TRUE	TRUE	FALSE
Actinomadura	3.56161e-06	FALSE	FALSE	TRUE	FALSE	FALSE
Phascolarctobacterium	3.26146e-06	TRUE	TRUE	FALSE	FALSE	FALSE
Fusobacterium	3.12759e-06	TRUE	TRUE	TRUE	TRUE	FALSE
Proteus	2.28726e-06	TRUE	TRUE	TRUE	FALSE	FALSE
Sutterella	2.09968e-06	TRUE	TRUE	TRUE	TRUE	FALSE
Desulfovibrio	5.42986e-07	TRUE	TRUE	TRUE	FALSE	FALSE
