# Supplementary material for: Robustness of cancer microbiome signals over a broad range of methodological variation
Source: Oncogene. 2024 Feb 23;43(15):1127–48. doi: 10.1038/s41388-024-02974-w (PMC10997506; doi:10.1038/s41388-024-02974-w)
Supplement: Supplementary file 2 — Supplementary Tables [file 41388_2024_2974_MOESM2_ESM.zip › Tables copy/TableS18_Fig8JK_FigS27Y_CQ_RS_feat.xlsx]

## Sheet: Table S18.1
Table S18.1: Multiclass ML feature lists related to Figure 8J
Taxa	varImp	domain	phylum	class	order	family	genus	species	UNITN	UHGG	PATH	WIS	VIRUS	Aggregate_coverage
G003269275	0.0466168	Bacteria	Firmicutes	Negativicutes	Acidaminococcales	Acidaminococcaceae	Phascolarctobacterium	Phascolarctobacterium_faecium	FALSE	TRUE	FALSE	FALSE	FALSE	0.927918
G902859695	0.0437398	Bacteria	Proteobacteria	Betaproteobacteria	Burkholderiales	Alcaligenaceae	Achromobacter	Achromobacter_ruhlandii	FALSE	FALSE	TRUE	FALSE	FALSE	0.823483
G000146045	0.032044	Eukaryota	Ascomycota	Saccharomycetes	Saccharomycetales	Saccharomycetaceae	Saccharomyces	Saccharomyces_cerevisiae	FALSE	FALSE	FALSE	TRUE	FALSE	0.994545
G900107475	0.0254319	Bacteria	Bacteroidetes	Bacteroidia	Bacteroidales	Bacteroidaceae	Bacteroides	Bacteroides_ovatus	TRUE	TRUE	TRUE	TRUE	FALSE	0.971638
G003339945	0.0235836	Bacteria	Actinobacteria	Coriobacteriia	Eggerthellales	Eggerthellaceae	Eggerthella	Eggerthella_lenta	TRUE	TRUE	TRUE	TRUE	FALSE	0.656841
G000870165	0.0234769	Viruses	Uroviricota	Caudoviricetes	Caudovirales	Myoviridae	Tequatrovirus	Escherichia_virus_RB32	FALSE	FALSE	FALSE	FALSE	TRUE	0.65784
G020735785	0.0233151	Bacteria	Bacteroidetes	Bacteroidia	Bacteroidales	Prevotellaceae	Prevotella	Prevotella_melaninogenica	TRUE	TRUE	TRUE	TRUE	FALSE	0.988365
G000144405	0.0210711	Bacteria	Bacteroidetes	Bacteroidia	Bacteroidales	Prevotellaceae	Prevotella	Prevotella_melaninogenica	TRUE	TRUE	TRUE	TRUE	FALSE	0.988375
G001404635	0.0181749	Bacteria	Firmicutes	Clostridia	Eubacteriales	Lachnospiraceae	Dorea	Dorea_longicatena	TRUE	TRUE	FALSE	TRUE	FALSE	0.604913
G003019695	0.0180132	Bacteria	Fusobacteria	Fusobacteriia	Fusobacteriales	Fusobacteriaceae	Fusobacterium	Fusobacterium_gonidiaformans	TRUE	FALSE	TRUE	FALSE	FALSE	0.971507
G020179495	0.0169124	Bacteria	Bacteroidetes	Bacteroidia	Bacteroidales	Bacteroidaceae	Bacteroides	Bacteroides_thetaiotaomicron	TRUE	TRUE	TRUE	TRUE	FALSE	0.982987
G003423365	0.0167111	Viruses	Uroviricota	Caudoviricetes	Caudovirales	Siphoviridae	Lambdavirus	Enterobacteria_virus_O276	FALSE	FALSE	FALSE	FALSE	TRUE	0.967285
G000174755	0.0150631	Bacteria	Bacteroidetes	Flavobacteriia	Flavobacteriales	Flavobacteriaceae	Capnocytophaga	Capnocytophaga_gingivalis	TRUE	FALSE	TRUE	TRUE	FALSE	0.959282
G003812505	0.0149212	Bacteria	Firmicutes	Bacilli	Bacillales	Staphylococcaceae	Staphylococcus	Staphylococcus_hominis	TRUE	TRUE	TRUE	FALSE	FALSE	0.938342
G000005845	0.0140969	Bacteria	Proteobacteria	Gammaproteobacteria	Enterobacterales	Enterobacteriaceae	Escherichia	Escherichia_coli	TRUE	FALSE	TRUE	FALSE	FALSE	0.999771
G000012845	0.0133039	Bacteria	Bacteroidetes	Bacteroidia	Bacteroidales	Tannerellaceae	Parabacteroides	Parabacteroides_distasonis	TRUE	TRUE	TRUE	TRUE	FALSE	0.927407
G000156615	0.0125274	Bacteria	Actinobacteria	Actinomycetia	Corynebacteriales	Corynebacteriaceae	Corynebacterium	Corynebacterium_pseudogenitalium	TRUE	FALSE	FALSE	FALSE	FALSE	0.889659
G902860115	0.0121179	Bacteria	Proteobacteria	Betaproteobacteria	Burkholderiales	Alcaligenaceae	Achromobacter	Achromobacter_dolens	FALSE	FALSE	TRUE	FALSE	FALSE	0.735145
G000866205	0.00975165	Viruses	Uroviricota	Caudoviricetes	Caudovirales	Podoviridae	Uetakevirus	Escherichia_virus_phiV10	FALSE	FALSE	FALSE	FALSE	TRUE	0.814495
G002243135	0.00925077	Bacteria	Firmicutes	Tissierellia	Tissierellales	Peptoniphilaceae	Finegoldia	Finegoldia_magna	TRUE	TRUE	FALSE	FALSE	FALSE	0.732705
G002901925	0.00901208	Bacteria	Firmicutes	Bacilli	Bacillales	Staphylococcaceae	Staphylococcus	Staphylococcus_capitis	TRUE	TRUE	TRUE	FALSE	FALSE	0.972335
G000024265	0.00890379	Bacteria	Actinobacteria	Coriobacteriia	Eggerthellales	Eggerthellaceae	Eggerthella	Eggerthella_lenta	TRUE	TRUE	TRUE	TRUE	FALSE	0.661215
G018292165	0.00888785	Bacteria	Bacteroidetes	Bacteroidia	Bacteroidales	Bacteroidaceae	Bacteroides	Bacteroides_uniformis	TRUE	TRUE	TRUE	TRUE	FALSE	0.965088
G902859645	0.00881978	Bacteria	Proteobacteria	Betaproteobacteria	Burkholderiales	Alcaligenaceae	Achromobacter	Achromobacter_insuavis	FALSE	FALSE	TRUE	FALSE	FALSE	0.968921
G000903575	0.00879971	Viruses	Uroviricota	Caudoviricetes	Caudovirales	Siphoviridae	Lambdavirus	Escherichia_virus_HK630	FALSE	FALSE	FALSE	FALSE	TRUE	0.903164
G902860085	0.00856576	Bacteria	Proteobacteria	Betaproteobacteria	Burkholderiales	Alcaligenaceae	Achromobacter	Achromobacter_ruhlandii	FALSE	FALSE	TRUE	FALSE	FALSE	0.840732
G000205025	0.00843459	Bacteria	Proteobacteria	Betaproteobacteria	Burkholderiales	Sutterellaceae	Parasutterella	Parasutterella_excrementihominis	FALSE	TRUE	FALSE	FALSE	FALSE	0.540762
G013374815	0.00836149	Bacteria	Proteobacteria	Gammaproteobacteria	Enterobacterales	Enterobacteriaceae	Shigella	Shigella_sonnei	FALSE	FALSE	TRUE	FALSE	FALSE	0.977276
G004166975	0.00825992	Bacteria	Bacteroidetes	Bacteroidia	Bacteroidales	Tannerellaceae	Parabacteroides	Parabacteroides_merdae	TRUE	TRUE	FALSE	TRUE	FALSE	0.828514
G001729705	0.00785064	Bacteria	Proteobacteria	Gammaproteobacteria	Enterobacterales	Enterobacteriaceae	Enterobacter	Enterobacter_hormaechei	FALSE	FALSE	TRUE	FALSE	FALSE	0.879316
G020097195	0.00682488	Bacteria	Proteobacteria	Gammaproteobacteria	Enterobacterales	Enterobacteriaceae	Enterobacter	Enterobacter_hormaechei	FALSE	FALSE	TRUE	FALSE	FALSE	0.879412
G000696675	0.00653093	Bacteria	Actinobacteria	Actinomycetia	Corynebacteriales	Nocardiaceae	Rhodococcus	Rhodococcus_erythropolis	FALSE	FALSE	TRUE	TRUE	FALSE	0.67825
G001905915	0.00634555	Bacteria	Proteobacteria	Gammaproteobacteria	Enterobacterales	Enterobacteriaceae	Shigella	Shigella_boydii	FALSE	FALSE	TRUE	FALSE	FALSE	0.94019
G014982935	0.00633102	Bacteria	Firmicutes	Clostridia	Eubacteriales	Lachnospiraceae	Anaerotignum	Anaerotignum_lactatifermentans	TRUE	TRUE	FALSE	FALSE	FALSE	0.504398
G900107315	0.0062291	Bacteria	Bacteroidetes	Bacteroidia	Bacteroidales	Bacteroidaceae	Bacteroides	Bacteroides_uniformis	TRUE	TRUE	TRUE	TRUE	FALSE	0.968844
G003290485	0.00605212	Eukaryota	Basidiomycota	Malasseziomycetes	Malasseziales	Malasseziaceae	Malassezia	Malassezia_restricta	FALSE	FALSE	FALSE	TRUE	FALSE	0.985719
G002902325	0.00574383	Bacteria	Firmicutes	Bacilli	Bacillales	Staphylococcaceae	Staphylococcus	Staphylococcus_capitis	TRUE	TRUE	TRUE	FALSE	FALSE	0.992438
G000863945	0.00551181	Viruses	Cossaviricota	Papovaviricetes	Zurhausenvirales	Papillomaviridae	Alphapapillomavirus	Alphapapillomavirus_9	FALSE	FALSE	FALSE	FALSE	TRUE	1.00025
G003958845	0.00548572	Viruses	Uroviricota	Caudoviricetes	Caudovirales	Myoviridae	Felsduovirus	Escherichia_virus_500465-1	FALSE	FALSE	FALSE	FALSE	TRUE	0.837898
G000155815	0.00536409	Bacteria	Bacteroidetes	Bacteroidia	Bacteroidales	Bacteroidaceae	Bacteroides	Bacteroides_eggerthii	TRUE	TRUE	TRUE	TRUE	FALSE	0.517814
G002302415	0.00535098	Bacteria	Bacteroidetes	Flavobacteriia	Flavobacteriales	Flavobacteriaceae	Capnocytophaga	Capnocytophaga_gingivalis	TRUE	FALSE	TRUE	TRUE	FALSE	0.951687
G000807695	0.00519614	Bacteria	Proteobacteria	Gammaproteobacteria	Enterobacterales	Enterobacteriaceae	Escherichia	Escherichia_marmotae	TRUE	TRUE	FALSE	FALSE	FALSE	0.537684
G020115495	0.00514091	Bacteria	Proteobacteria	Gammaproteobacteria	Enterobacterales	Enterobacteriaceae	Klebsiella	Klebsiella_pneumoniae	TRUE	TRUE	TRUE	TRUE	FALSE	0.696029
G000240185	0.00504063	Bacteria	Proteobacteria	Gammaproteobacteria	Enterobacterales	Enterobacteriaceae	Klebsiella	Klebsiella_pneumoniae	TRUE	TRUE	TRUE	TRUE	FALSE	0.69554
G000020225	0.00498613	Bacteria	Verrucomicrobia	Verrucomicrobiae	Verrucomicrobiales	Akkermansiaceae	Akkermansia	Akkermansia_muciniphila	TRUE	TRUE	FALSE	TRUE	FALSE	0.92804
G900445515	0.0049341	Bacteria	Bacteroidetes	Bacteroidia	Bacteroidales	Bacteroidaceae	Bacteroides	Bacteroides_fragilis	TRUE	TRUE	TRUE	TRUE	FALSE	0.975562
G902859745	0.0048773	Bacteria	Proteobacteria	Betaproteobacteria	Burkholderiales	Alcaligenaceae	Achromobacter	Achromobacter_dolens	FALSE	FALSE	TRUE	FALSE	FALSE	0.729003
G000314675	0.00466941	Bacteria	Proteobacteria	Alphaproteobacteria	Hyphomicrobiales	Bradyrhizobiaceae	Afipia	Afipia_broomeae	TRUE	TRUE	TRUE	FALSE	FALSE	0.596857
G006716905	0.00466497	Bacteria	Proteobacteria	Betaproteobacteria	Burkholderiales	Comamonadaceae	Acidovorax	Acidovorax_temperans	TRUE	FALSE	FALSE	TRUE	FALSE	0.892588
G000163455	0.00466265	Bacteria	Proteobacteria	Gammaproteobacteria	Enterobacterales	Enterobacteriaceae	Klebsiella	Klebsiella_pneumoniae	TRUE	TRUE	TRUE	TRUE	FALSE	0.649653
G001729725	0.00463731	Bacteria	Proteobacteria	Gammaproteobacteria	Enterobacterales	Enterobacteriaceae	Enterobacter	Enterobacter_hormaechei	FALSE	FALSE	TRUE	FALSE	FALSE	0.897625
G000279975	0.00455783	Bacteria	Fusobacteria	Fusobacteriia	Fusobacteriales	Fusobacteriaceae	Fusobacterium	Fusobacterium_nucleatum	TRUE	TRUE	TRUE	TRUE	FALSE	0.996984
G003182075	0.00455599	Bacteria	Firmicutes	Tissierellia	Tissierellales	Peptoniphilaceae	Finegoldia	Finegoldia_magna	TRUE	TRUE	FALSE	FALSE	FALSE	0.720256
G003571725	0.00455099	Bacteria	Firmicutes	Bacilli	Bacillales	Staphylococcaceae	Staphylococcus	Staphylococcus_warneri	TRUE	TRUE	TRUE	TRUE	FALSE	0.941948
G000025985	0.00447371	Bacteria	Bacteroidetes	Bacteroidia	Bacteroidales	Bacteroidaceae	Bacteroides	Bacteroides_fragilis	TRUE	TRUE	TRUE	TRUE	FALSE	0.975328
G014635765	0.00405227	Bacteria	Firmicutes	Bacilli	Bacillales	Staphylococcaceae	Staphylococcus	Staphylococcus_capitis	TRUE	TRUE	TRUE	FALSE	FALSE	0.993188
G000154125	0.00400429	Bacteria	Bacteroidetes	Bacteroidia	Bacteroidales	Bacteroidaceae	Bacteroides	Bacteroides_ovatus	TRUE	TRUE	TRUE	TRUE	FALSE	0.971235
G000213995	0.00399575	Bacteria	Proteobacteria	Gammaproteobacteria	Enterobacterales	Enterobacteriaceae	Enterobacter	Enterobacter_hormaechei	FALSE	FALSE	TRUE	FALSE	FALSE	0.672283
G000368145	0.00398499	Bacteria	Proteobacteria	Gammaproteobacteria	Moraxellales	Moraxellaceae	Acinetobacter	Acinetobacter_guillouiae	FALSE	FALSE	TRUE	FALSE	FALSE	0.546275
G902374465	0.0039823	Bacteria	Proteobacteria	Betaproteobacteria	Burkholderiales	Burkholderiaceae	Ralstonia	Ralstonia_pickettii	FALSE	TRUE	TRUE	FALSE	FALSE	0.995215
G000368665	0.00397661	Bacteria	Proteobacteria	Gammaproteobacteria	Moraxellales	Moraxellaceae	Acinetobacter	Acinetobacter_junii	FALSE	TRUE	TRUE	FALSE	FALSE	0.848289
G000368805	0.00393824	Bacteria	Proteobacteria	Gammaproteobacteria	Moraxellales	Moraxellaceae	Acinetobacter	Acinetobacter_johnsonii	TRUE	TRUE	TRUE	FALSE	FALSE	0.802844
G000013425	0.00384556	Bacteria	Firmicutes	Bacilli	Bacillales	Staphylococcaceae	Staphylococcus	Staphylococcus_aureus	TRUE	TRUE	TRUE	TRUE	FALSE	0.842873
G900637015	0.00380774	Bacteria	Proteobacteria	Gammaproteobacteria	Enterobacterales	Enterobacteriaceae	Escherichia	Escherichia_marmotae	TRUE	TRUE	FALSE	FALSE	FALSE	0.569033
G008868295	0.00361649	Bacteria	Firmicutes	Bacilli	Lactobacillales	Lactobacillaceae	Lactobacillus	Lactobacillus_gasseri	TRUE	TRUE	TRUE	TRUE	FALSE	0.984245
G020097275	0.00359048	Bacteria	Bacteroidetes	Bacteroidia	Bacteroidales	Bacteroidaceae	Bacteroides	Bacteroides_fragilis	TRUE	TRUE	TRUE	TRUE	FALSE	0.975325
G000374605	0.00339151	Bacteria	Proteobacteria	Epsilonproteobacteria	Campylobacterales	Campylobacteraceae	Campylobacter	Campylobacter_ureolyticus	TRUE	FALSE	TRUE	TRUE	FALSE	0.956513
G002758635	0.00336444	Viruses	Uroviricota	Caudoviricetes	Caudovirales	Siphoviridae	Lambdavirus	Escherichia_virus_DE3	FALSE	FALSE	FALSE	FALSE	TRUE	1
G016117815	0.00327859	Bacteria	Bacteroidetes	Bacteroidia	Bacteroidales	Bacteroidaceae	Bacteroides	Bacteroides_uniformis	TRUE	TRUE	TRUE	TRUE	FALSE	0.969259
G001457635	0.00326925	Bacteria	Firmicutes	Bacilli	Lactobacillales	Streptococcaceae	Streptococcus	Streptococcus_pneumoniae	TRUE	FALSE	TRUE	TRUE	FALSE	0.940199
G001553955	0.00323772	Bacteria	Proteobacteria	Gammaproteobacteria	Moraxellales	Moraxellaceae	Moraxella	Moraxella_osloensis	TRUE	FALSE	TRUE	FALSE	FALSE	0.877552
G000175615	0.00322805	Bacteria	Actinobacteria	Actinomycetia	Micrococcales	Micrococcaceae	Rothia	Rothia_mucilaginosa	TRUE	TRUE	FALSE	TRUE	FALSE	0.981127
G002849795	0.00308234	Bacteria	Bacteroidetes	Bacteroidia	Bacteroidales	Prevotellaceae	Prevotella	Prevotella_jejuni	TRUE	TRUE	FALSE	FALSE	FALSE	0.984521
G000011065	0.00307025	Bacteria	Bacteroidetes	Bacteroidia	Bacteroidales	Bacteroidaceae	Bacteroides	Bacteroides_thetaiotaomicron	TRUE	TRUE	TRUE	TRUE	FALSE	0.984351
G003031105	0.00304947	Bacteria	Proteobacteria	Betaproteobacteria	Burkholderiales	Alcaligenaceae	Achromobacter	Achromobacter_xylosoxidans	TRUE	TRUE	TRUE	TRUE	FALSE	0.583425
G000861825	0.0030063	Viruses	Artverviricota	Revtraviricetes	Blubervirales	Hepadnaviridae	Orthohepadnavirus	Hepatitis_B_virus	FALSE	FALSE	FALSE	FALSE	TRUE	0.705845
G900636445	0.0029838	Bacteria	Firmicutes	Bacilli	Lactobacillales	Streptococcaceae	Streptococcus	Streptococcus_vestibularis	TRUE	TRUE	TRUE	TRUE	FALSE	0.991877
G000734955	0.00292915	Bacteria	Proteobacteria	Gammaproteobacteria	Enterobacterales	Enterobacteriaceae	Escherichia	Escherichia_coli	TRUE	FALSE	TRUE	FALSE	FALSE	0.994007
G000153625	0.00292484	Bacteria	Fusobacteria	Fusobacteriia	Fusobacteriales	Fusobacteriaceae	Fusobacterium	Fusobacterium_nucleatum	TRUE	TRUE	TRUE	TRUE	FALSE	0.970182
G000273175	0.00289648	Bacteria	Bacteroidetes	Bacteroidia	Bacteroidales	Bacteroidaceae	Bacteroides	Bacteroides_nordii	TRUE	TRUE	TRUE	FALSE	FALSE	0.9577
G003320875	0.00286287	Bacteria	Firmicutes	Bacilli	Lactobacillales	Enterococcaceae	Enterococcus	Enterococcus_gallinarum	TRUE	FALSE	TRUE	TRUE	FALSE	0.52151
G000159995	0.00284756	Bacteria	Bacteroidetes	Bacteroidia	Bacteroidales	Prevotellaceae	Alloprevotella	Alloprevotella_tannerae	TRUE	TRUE	TRUE	FALSE	FALSE	0.99192
G008801405	0.00282757	Bacteria	Proteobacteria	Betaproteobacteria	Burkholderiales	Burkholderiaceae	Ralstonia	Ralstonia_insidiosa	TRUE	FALSE	FALSE	FALSE	FALSE	0.99984
G002370525	0.00279679	Bacteria	Proteobacteria	Gammaproteobacteria	Moraxellales	Moraxellaceae	Acinetobacter	Acinetobacter_guillouiae	FALSE	FALSE	TRUE	FALSE	FALSE	0.547486
G000023205	0.00273913	Bacteria	Actinobacteria	Actinomycetia	Micrococcales	Micrococcaceae	Micrococcus	Micrococcus_luteus	TRUE	TRUE	TRUE	FALSE	FALSE	0.82117
G006364295	0.00267418	Bacteria	Proteobacteria	Gammaproteobacteria	Enterobacterales	Enterobacteriaceae	Klebsiella	Klebsiella_pneumoniae	TRUE	TRUE	TRUE	TRUE	FALSE	0.698832
G013892435	0.00261833	Bacteria	Proteobacteria	Gammaproteobacteria	Enterobacterales	Enterobacteriaceae	Escherichia	Escherichia_fergusonii	FALSE	TRUE	TRUE	TRUE	FALSE	0.531129
G000902695	0.00258235	Viruses	Uroviricota	Caudoviricetes	Caudovirales	Siphoviridae	Lambdavirus	Escherichia_virus_HK629	FALSE	FALSE	FALSE	FALSE	TRUE	0.82503
G000023285	0.00246736	Bacteria	Bacteroidetes	Flavobacteriia	Flavobacteriales	Flavobacteriaceae	Capnocytophaga	Capnocytophaga_ochracea	TRUE	TRUE	TRUE	TRUE	FALSE	0.890026
G000478365	0.00240682	Bacteria	Proteobacteria	Betaproteobacteria	Burkholderiales	Oxalobacteraceae	Herbaspirillum	Herbaspirillum_huttiense	FALSE	FALSE	TRUE	FALSE	FALSE	0.669774
G003865495	0.00239359	Viruses	Uroviricota	Caudoviricetes	Caudovirales	Myoviridae	Citexvirus	Pseudomonas_virus_Dobby	FALSE	FALSE	FALSE	FALSE	TRUE	0.793147
G000949655	0.00235022	Bacteria	Proteobacteria	Gammaproteobacteria	Moraxellales	Moraxellaceae	Acinetobacter	Acinetobacter_johnsonii	TRUE	TRUE	TRUE	FALSE	FALSE	0.826559
G004723625	0.0023416	Bacteria	Proteobacteria	Betaproteobacteria	Burkholderiales	Burkholderiaceae	Burkholderia	Burkholderia_contaminans	FALSE	FALSE	TRUE	FALSE	FALSE	0.692265
G016889925	0.00232448	Bacteria	Bacteroidetes	Bacteroidia	Bacteroidales	Bacteroidaceae	Bacteroides	Bacteroides_fragilis	TRUE	TRUE	TRUE	TRUE	FALSE	0.99259
G020097475	0.00232206	Bacteria	Proteobacteria	Gammaproteobacteria	Enterobacterales	Enterobacteriaceae	Escherichia	Escherichia_fergusonii	FALSE	TRUE	TRUE	TRUE	FALSE	0.536669
G020731325	0.00229089	Bacteria	Firmicutes	Tissierellia	Tissierellales	Peptoniphilaceae	Finegoldia	Finegoldia_magna	TRUE	TRUE	FALSE	FALSE	FALSE	0.722741
G000174655	0.00227523	Bacteria	Proteobacteria	Betaproteobacteria	Neisseriales	Neisseriaceae	Neisseria	Neisseria_sicca	TRUE	FALSE	TRUE	FALSE	FALSE	0.951404
G006364675	0.00224564	Bacteria	Firmicutes	Bacilli	Bacillales	Staphylococcaceae	Staphylococcus	Staphylococcus_aureus	TRUE	TRUE	TRUE	TRUE	FALSE	0.856558
G903886475	0.00222717	Bacteria	Firmicutes	Bacilli	Lactobacillales	Streptococcaceae	Streptococcus	Streptococcus_thermophilus	TRUE	TRUE	FALSE	FALSE	FALSE	0.975287
G003339975	0.0022205	Bacteria	Actinobacteria	Coriobacteriia	Eggerthellales	Eggerthellaceae	Eggerthella	Eggerthella_lenta	TRUE	TRUE	TRUE	TRUE	FALSE	0.656918
G000840245	0.00222015	Viruses	Uroviricota	Caudoviricetes	Caudovirales	Siphoviridae	Lambdavirus	Escherichia_virus_Lambda	FALSE	FALSE	FALSE	FALSE	TRUE	0.999979
G000159095	0.00219833	Bacteria	Firmicutes	Tissierellia	Tissierellales	Peptoniphilaceae	Anaerococcus	Anaerococcus_tetradius	TRUE	FALSE	FALSE	FALSE	FALSE	0.84857
G008572545	0.00218604	Bacteria	Bacteroidetes	Bacteroidia	Bacteroidales	Bacteroidaceae	Bacteroides	Bacteroides_caccae	TRUE	TRUE	TRUE	TRUE	FALSE	0.944871
G019890915	0.00215468	Bacteria	Actinobacteria	Actinomycetia	Micrococcales	Micrococcaceae	Micrococcus	Micrococcus_luteus	TRUE	TRUE	TRUE	FALSE	FALSE	0.824891
G001936175	0.00210799	Bacteria	Proteobacteria	Alphaproteobacteria	Hyphomicrobiales	Methylobacteriaceae	Methylobacterium	Methylobacterium_phyllosphaerae	FALSE	FALSE	FALSE	TRUE	FALSE	0.871035
G000006925	0.00210743	Bacteria	Proteobacteria	Gammaproteobacteria	Enterobacterales	Enterobacteriaceae	Shigella	Shigella_flexneri	FALSE	FALSE	TRUE	FALSE	FALSE	0.912967
G900457095	0.0021048	Bacteria	Proteobacteria	Gammaproteobacteria	Enterobacterales	Enterobacteriaceae	Shigella	Shigella_boydii	FALSE	FALSE	TRUE	FALSE	FALSE	0.939953
G000613725	0.00210433	Bacteria	Bacteroidetes	Bacteroidia	Bacteroidales	Prevotellaceae	Prevotella	Prevotella_pleuritidis	TRUE	FALSE	FALSE	FALSE	FALSE	0.992874
G000190535	0.00209951	Bacteria	Bacteroidetes	Bacteroidia	Bacteroidales	Odoribacteraceae	Odoribacter	Odoribacter_splanchnicus	TRUE	TRUE	TRUE	FALSE	FALSE	0.954174
G017161265	0.00204418	Bacteria	Spirochaetes	Spirochaetia	Spirochaetales	Treponemataceae	Treponema	Treponema_medium	TRUE	FALSE	FALSE	FALSE	FALSE	0.953601
G000159115	0.00200207	Bacteria	Actinobacteria	Actinomycetia	Corynebacteriales	Corynebacteriaceae	Corynebacterium	Corynebacterium_accolens	TRUE	FALSE	TRUE	TRUE	FALSE	0.738495
G003312465	0.00196158	Bacteria	Firmicutes	Clostridia	Eubacteriales	Oscillospiraceae	Faecalibacterium	Faecalibacterium_prausnitzii	TRUE	FALSE	FALSE	TRUE	FALSE	0.910979
G000220255	0.00195149	Bacteria	Bacteroidetes	Bacteroidia	Bacteroidales	Prevotellaceae	Prevotella	Prevotella_pallens	TRUE	FALSE	FALSE	TRUE	FALSE	0.966659
G001457555	0.00193899	Bacteria	Fusobacteria	Fusobacteriia	Fusobacteriales	Fusobacteriaceae	Fusobacterium	Fusobacterium_nucleatum	TRUE	TRUE	TRUE	TRUE	FALSE	0.971179
G000818595	0.0018769	Bacteria	Proteobacteria	Gammaproteobacteria	Enterobacterales	Enterobacteriaceae	Enterobacter	Enterobacter_ludwigii	FALSE	TRUE	TRUE	FALSE	FALSE	0.908988
G000157935	0.0018765	Bacteria	Bacteroidetes	Bacteroidia	Bacteroidales	Prevotellaceae	Prevotella	Prevotella_copri	TRUE	TRUE	FALSE	TRUE	FALSE	0.753789
G900637985	0.00186456	Bacteria	Actinobacteria	Actinomycetia	Micrococcales	Micrococcaceae	Rothia	Rothia_aeria	TRUE	TRUE	TRUE	TRUE	FALSE	0.977513
G001593525	0.00186038	Bacteria	Firmicutes	Bacilli	Lactobacillales	Streptococcaceae	Streptococcus	Streptococcus_sanguinis	TRUE	FALSE	FALSE	FALSE	FALSE	0.986264
G900458635	0.00184962	Bacteria	Firmicutes	Bacilli	Bacillales	Staphylococcaceae	Staphylococcus	Staphylococcus_hominis	TRUE	TRUE	TRUE	FALSE	FALSE	0.938492
G001431665	0.00182398	Bacteria	Proteobacteria	Gammaproteobacteria	Xanthomonadales	Xanthomonadaceae	Stenotrophomonas	Stenotrophomonas_maltophilia	TRUE	TRUE	TRUE	FALSE	FALSE	0.620642
G001431675	0.0018059	Bacteria	Proteobacteria	Gammaproteobacteria	Xanthomonadales	Xanthomonadaceae	Stenotrophomonas	Stenotrophomonas_maltophilia	TRUE	TRUE	TRUE	FALSE	FALSE	0.903581
G020149745	0.00180535	Bacteria	Bacteroidetes	Bacteroidia	Bacteroidales	Bacteroidaceae	Bacteroides	Bacteroides_ovatus	TRUE	TRUE	TRUE	TRUE	FALSE	0.972498
G000173995	0.00180349	Bacteria	Proteobacteria	Betaproteobacteria	Neisseriales	Neisseriaceae	Neisseria	Neisseria_lactamica	FALSE	FALSE	TRUE	FALSE	FALSE	0.548295
G001314995	0.00179576	Bacteria	Bacteroidetes	Bacteroidia	Bacteroidales	Bacteroidaceae	Bacteroides	Bacteroides_ovatus	TRUE	TRUE	TRUE	TRUE	FALSE	0.972553
G002900365	0.00174577	Bacteria	Proteobacteria	Gammaproteobacteria	Enterobacterales	Enterobacteriaceae	Escherichia	Escherichia_marmotae	TRUE	TRUE	FALSE	FALSE	FALSE	0.54586
G009648935	0.00174267	Bacteria	Proteobacteria	Gammaproteobacteria	Enterobacterales	Enterobacteriaceae	Citrobacter	Citrobacter_braakii	TRUE	TRUE	TRUE	FALSE	FALSE	0.778003
G000281755	0.00174266	Bacteria	Proteobacteria	Gammaproteobacteria	Enterobacterales	Enterobacteriaceae	Klebsiella	Klebsiella_pneumoniae	TRUE	TRUE	TRUE	TRUE	FALSE	0.699617
G013410305	0.00173172	Bacteria	Actinobacteria	Actinomycetia	Corynebacteriales	Corynebacteriaceae	Corynebacterium	Corynebacterium_durum	TRUE	FALSE	TRUE	TRUE	FALSE	0.967957
G009738105	0.00172277	Bacteria	Firmicutes	Bacilli	Lactobacillales	Streptococcaceae	Streptococcus	Streptococcus_mutans	TRUE	TRUE	TRUE	TRUE	FALSE	0.978853
G002901875	0.00172145	Bacteria	Firmicutes	Bacilli	Bacillales	Staphylococcaceae	Staphylococcus	Staphylococcus_epidermidis	TRUE	TRUE	TRUE	FALSE	FALSE	0.986741
G902860075	0.00171156	Bacteria	Proteobacteria	Betaproteobacteria	Burkholderiales	Alcaligenaceae	Achromobacter	Achromobacter_insuavis	FALSE	FALSE	TRUE	FALSE	FALSE	0.88167
G000867885	0.00170853	Viruses	Uroviricota	Caudoviricetes	Caudovirales	Siphoviridae	Casadabanvirus	Pseudomonas_virus_DMS3	FALSE	FALSE	FALSE	FALSE	TRUE	0.582425
G000154465	0.00170548	Bacteria	Bacteroidetes	Bacteroidia	Bacteroidales	Rikenellaceae	Alistipes	Alistipes_putredinis	TRUE	TRUE	FALSE	TRUE	FALSE	0.954358
G002901845	0.00170071	Bacteria	Firmicutes	Bacilli	Bacillales	Staphylococcaceae	Staphylococcus	Staphylococcus_hominis	TRUE	TRUE	TRUE	FALSE	FALSE	0.938545
G900107225	0.00169818	Bacteria	Proteobacteria	Betaproteobacteria	Burkholderiales	Comamonadaceae	Delftia	Delftia_lacustris	FALSE	FALSE	TRUE	FALSE	FALSE	0.861594
G000788015	0.00165688	Bacteria	Proteobacteria	Gammaproteobacteria	Enterobacterales	Enterobacteriaceae	Klebsiella	Klebsiella_pneumoniae	TRUE	TRUE	TRUE	TRUE	FALSE	0.69248
G002076835	0.00165644	Bacteria	Firmicutes	Bacilli	Lactobacillales	Streptococcaceae	Streptococcus	Streptococcus_pneumoniae	TRUE	FALSE	TRUE	TRUE	FALSE	0.915907
G000221985	0.00162974	Bacteria	Firmicutes	Bacilli	Lactobacillales	Streptococcaceae	Streptococcus	Streptococcus_pseudopneumoniae	FALSE	FALSE	TRUE	FALSE	FALSE	0.904904
G002958105	0.00159463	Viruses	Uroviricota	Caudoviricetes	Caudovirales	Myoviridae	Taranisvirus	Faecalibacterium_virus_Taranis	FALSE	FALSE	FALSE	FALSE	TRUE	0.595273
G000960005	0.00158806	Bacteria	Firmicutes	Bacilli	Lactobacillales	Streptococcaceae	Streptococcus	Streptococcus_mitis	TRUE	TRUE	TRUE	FALSE	FALSE	0.980947
G000377685	0.00155873	Bacteria	Bacteroidetes	Bacteroidia	Bacteroidales	Prevotellaceae	Prevotella	Prevotella_oris	TRUE	TRUE	TRUE	TRUE	FALSE	0.991841
G000212375	0.00154955	Bacteria	Bacteroidetes	Bacteroidia	Bacteroidales	Porphyromonadaceae	Porphyromonas	Porphyromonas_asaccharolytica	TRUE	TRUE	TRUE	TRUE	FALSE	0.768887
G004138065	0.00151182	Bacteria	Actinobacteria	Actinomycetia	Corynebacteriales	Corynebacteriaceae	Corynebacterium	Corynebacterium_striatum	TRUE	TRUE	TRUE	TRUE	FALSE	0.587043
G000007145	0.0014909	Bacteria	Proteobacteria	Gammaproteobacteria	Xanthomonadales	Xanthomonadaceae	Xanthomonas	Xanthomonas_campestris	FALSE	FALSE	FALSE	TRUE	FALSE	0.714614
G001021565	0.001445	Bacteria	Proteobacteria	Betaproteobacteria	Burkholderiales	Comamonadaceae	Delftia	Delftia_tsuruhatensis	FALSE	FALSE	TRUE	FALSE	FALSE	0.892975
G004345805	0.00144372	Bacteria	Firmicutes	Clostridia	Eubacteriales	Oscillospiraceae	Flavonifractor	Flavonifractor_plautii	TRUE	TRUE	FALSE	TRUE	FALSE	0.93291
G910576415	0.00142692	Bacteria	Firmicutes	Bacilli	Bacillales	Staphylococcaceae	Staphylococcus	Staphylococcus_pasteuri	FALSE	FALSE	TRUE	TRUE	FALSE	0.940334
G000368765	0.00141798	Bacteria	Proteobacteria	Gammaproteobacteria	Moraxellales	Moraxellaceae	Acinetobacter	Acinetobacter_junii	FALSE	TRUE	TRUE	FALSE	FALSE	0.917765
G901544385	0.00136819	Bacteria	Firmicutes	Bacilli	Lactobacillales	Streptococcaceae	Streptococcus	Streptococcus_gordonii	TRUE	TRUE	TRUE	TRUE	FALSE	0.976667
G000185845	0.00136226	Bacteria	Bacteroidetes	Bacteroidia	Bacteroidales	Prevotellaceae	Prevotella	Prevotella_salivae	TRUE	TRUE	FALSE	FALSE	FALSE	0.941911
G011058205	0.00136202	Bacteria	Proteobacteria	Gammaproteobacteria	Moraxellales	Moraxellaceae	Acinetobacter	Acinetobacter_lwoffii	TRUE	FALSE	TRUE	FALSE	FALSE	0.670472
G001932995	0.0013554	Bacteria	Proteobacteria	Gammaproteobacteria	Enterobacterales	Enterobacteriaceae	Shigella	Shigella_dysenteriae	FALSE	FALSE	TRUE	FALSE	FALSE	0.938704
G001552595	0.00134293	Bacteria	Actinobacteria	Actinomycetia	Corynebacteriales	Nocardiaceae	Rhodococcus	Rhodococcus_erythropolis	FALSE	FALSE	TRUE	TRUE	FALSE	0.699849
G001571325	0.00133684	Bacteria	Proteobacteria	Betaproteobacteria	Burkholderiales	Comamonadaceae	Delftia	Delftia_tsuruhatensis	FALSE	FALSE	TRUE	FALSE	FALSE	0.882934
G001663855	0.00133073	Bacteria	Proteobacteria	Betaproteobacteria	Burkholderiales	Burkholderiaceae	Ralstonia	Ralstonia_insidiosa	TRUE	FALSE	FALSE	FALSE	FALSE	0.973205
G000482365	0.00130938	Bacteria	Bacteroidetes	Bacteroidia	Bacteroidales	Porphyromonadaceae	Porphyromonas	Porphyromonas_uenonis	TRUE	TRUE	TRUE	TRUE	FALSE	0.939173
G000169015	0.00128384	Bacteria	Bacteroidetes	Bacteroidia	Bacteroidales	Bacteroidaceae	Bacteroides	Bacteroides_caccae	TRUE	TRUE	TRUE	TRUE	FALSE	0.955702
G013004645	0.00127568	Bacteria	Proteobacteria	Gammaproteobacteria	Xanthomonadales	Xanthomonadaceae	Stenotrophomonas	Stenotrophomonas_maltophilia	TRUE	TRUE	TRUE	FALSE	FALSE	0.907016
G000148565	0.00127181	Bacteria	Firmicutes	Bacilli	Lactobacillales	Streptococcaceae	Streptococcus	Streptococcus_oralis	TRUE	TRUE	TRUE	TRUE	FALSE	0.98929
G000377625	0.00126095	Bacteria	Bacteroidetes	Bacteroidia	Bacteroidales	Prevotellaceae	Prevotella	Prevotella_veroralis	TRUE	TRUE	TRUE	FALSE	FALSE	0.993984
G008802215	0.00124758	Bacteria	Proteobacteria	Gammaproteobacteria	Moraxellales	Moraxellaceae	Acinetobacter	Acinetobacter_guillouiae	FALSE	FALSE	TRUE	FALSE	FALSE	0.544549
G002091775	0.00123653	Bacteria	Proteobacteria	Gammaproteobacteria	Pseudomonadales	Pseudomonadaceae	Pseudomonas	Pseudomonas_oleovorans	FALSE	FALSE	FALSE	TRUE	FALSE	0.78158
G002302495	0.0012347	Bacteria	Bacteroidetes	Flavobacteriia	Flavobacteriales	Flavobacteriaceae	Capnocytophaga	Capnocytophaga_sputigena	TRUE	FALSE	TRUE	FALSE	FALSE	0.992338
G000154205	0.00123368	Bacteria	Bacteroidetes	Bacteroidia	Bacteroidales	Bacteroidaceae	Bacteroides	Bacteroides_uniformis	TRUE	TRUE	TRUE	TRUE	FALSE	0.968349
G000177435	0.00121476	Bacteria	Firmicutes	Negativicutes	Veillonellales	Veillonellaceae	Veillonella	Veillonella_parvula	TRUE	TRUE	TRUE	TRUE	FALSE	0.98653
G002959935	0.00121217	Bacteria	Firmicutes	Negativicutes	Veillonellales	Veillonellaceae	Veillonella	Veillonella_tobetsuensis	FALSE	TRUE	FALSE	FALSE	FALSE	0.557817
G009495405	0.0012061	Bacteria	Bacteroidetes	Bacteroidia	Bacteroidales	Prevotellaceae	Prevotella	Prevotella_copri	TRUE	TRUE	FALSE	TRUE	FALSE	0.750959
G001729745	0.00120261	Bacteria	Proteobacteria	Gammaproteobacteria	Enterobacterales	Enterobacteriaceae	Enterobacter	Enterobacter_hormaechei	FALSE	FALSE	TRUE	FALSE	FALSE	0.766293
G016726205	0.00116268	Bacteria	Proteobacteria	Gammaproteobacteria	Moraxellales	Moraxellaceae	Acinetobacter	Acinetobacter_ursingii	TRUE	TRUE	TRUE	TRUE	FALSE	0.827858
G020813135	0.00115526	Bacteria	Proteobacteria	Gammaproteobacteria	Xanthomonadales	Xanthomonadaceae	Xanthomonas	Xanthomonas_campestris	FALSE	FALSE	FALSE	TRUE	FALSE	0.710604
G016028655	0.00113248	Bacteria	Proteobacteria	Gammaproteobacteria	Pseudomonadales	Pseudomonadaceae	Pseudomonas	Pseudomonas_stutzeri	FALSE	FALSE	TRUE	FALSE	FALSE	0.649321
G003990875	0.00111829	Bacteria	Actinobacteria	Actinomycetia	Corynebacteriales	Nocardiaceae	Rhodococcus	Rhodococcus_erythropolis	FALSE	FALSE	TRUE	TRUE	FALSE	0.702241
G016766835	0.00111328	Bacteria	Actinobacteria	Actinomycetia	Micrococcales	Dermacoccaceae	Dermacoccus	Dermacoccus_nishinomiyaensis	TRUE	FALSE	FALSE	FALSE	FALSE	0.729197
G018127785	0.00110671	Bacteria	Bacteroidetes	Bacteroidia	Bacteroidales	Prevotellaceae	Prevotella	Prevotella_scopos	TRUE	FALSE	FALSE	FALSE	FALSE	0.597367
G005706655	0.00110659	Bacteria	Bacteroidetes	Bacteroidia	Bacteroidales	Bacteroidaceae	Bacteroides	Bacteroides_fragilis	TRUE	TRUE	TRUE	TRUE	FALSE	0.975316
G000613925	0.00108052	Bacteria	Bacteroidetes	Bacteroidia	Bacteroidales	Prevotellaceae	Prevotella	Prevotella_histicola	TRUE	FALSE	FALSE	FALSE	FALSE	0.989134
G002959695	0.00107978	Bacteria	Bacteroidetes	Bacteroidia	Bacteroidales	Bacteroidaceae	Bacteroides	Bacteroides_thetaiotaomicron	TRUE	TRUE	TRUE	TRUE	FALSE	0.984036
G002736145	0.00107705	Bacteria	Actinobacteria	Coriobacteriia	Coriobacteriales	Coriobacteriaceae	Collinsella	Collinsella_aerofaciens	TRUE	TRUE	TRUE	TRUE	FALSE	0.595024
G018292125	0.0010688	Bacteria	Bacteroidetes	Bacteroidia	Bacteroidales	Bacteroidaceae	Bacteroides	Bacteroides_cellulosilyticus	TRUE	TRUE	FALSE	FALSE	FALSE	0.880382
G900454685	0.00106413	Bacteria	Firmicutes	Tissierellia	Tissierellales	Peptoniphilaceae	Peptoniphilus	Peptoniphilus_harei	TRUE	FALSE	TRUE	FALSE	FALSE	0.524712
G002998435	0.0010467	Bacteria	Bacteroidetes	Bacteroidia	Bacteroidales	Bacteroidaceae	Bacteroides	Bacteroides_zoogleoformans	FALSE	FALSE	TRUE	FALSE	FALSE	0.941192
G000845205	0.00104024	Viruses	Hofneiviricota	Faserviricetes	Tubulavirales	Inoviridae	Inovirus	Escherichia_virus_M13	FALSE	FALSE	FALSE	FALSE	TRUE	0.837678
G002958075	0.00103866	Viruses	Uroviricota	Caudoviricetes	Caudovirales	Myoviridae	Lagaffevirus	Faecalibacterium_virus_Lagaffe	FALSE	FALSE	FALSE	FALSE	TRUE	0.970194
G002087975	0.00103519	Bacteria	Firmicutes	Bacilli	Bacillales	Staphylococcaceae	Staphylococcus	Staphylococcus_epidermidis	TRUE	TRUE	TRUE	FALSE	FALSE	0.987387
G001598795	0.00102922	Bacteria	Proteobacteria	Betaproteobacteria	Burkholderiales	Comamonadaceae	Delftia	Delftia_acidovorans	TRUE	FALSE	TRUE	FALSE	FALSE	0.883592
G003970495	0.00102479	Bacteria	Firmicutes	Bacilli	Bacillales	Staphylococcaceae	Staphylococcus	Staphylococcus_pasteuri	FALSE	FALSE	TRUE	TRUE	FALSE	0.954047
G000146345	0.00100967	Bacteria	Firmicutes	Tissierellia	Tissierellales	Peptoniphilaceae	Peptoniphilus	Peptoniphilus_duerdenii	TRUE	FALSE	FALSE	FALSE	FALSE	0.744764
G000026225	0.0010007	Bacteria	Proteobacteria	Gammaproteobacteria	Enterobacterales	Enterobacteriaceae	Escherichia	Escherichia_fergusonii	FALSE	TRUE	TRUE	TRUE	FALSE	0.535554
G000429225	0.000997078	Bacteria	Actinobacteria	Actinomycetia	Actinomycetales	Actinomycetaceae	Actinomyces	Actinomyces_dentalis	FALSE	FALSE	FALSE	TRUE	FALSE	0.930464
G000160015	0.000974299	Bacteria	Firmicutes	Negativicutes	Veillonellales	Veillonellaceae	Veillonella	Veillonella_dispar	TRUE	TRUE	TRUE	TRUE	FALSE	0.963253
G002763715	0.000962786	Bacteria	Bacteroidetes	Bacteroidia	Bacteroidales	Prevotellaceae	Prevotella	Prevotella_intermedia	TRUE	TRUE	TRUE	FALSE	FALSE	0.98181
G016027815	0.000954408	Bacteria	Proteobacteria	Betaproteobacteria	Burkholderiales	Comamonadaceae	Delftia	Delftia_lacustris	FALSE	FALSE	TRUE	FALSE	FALSE	0.877326
G001750725	0.00094041	Bacteria	Proteobacteria	Gammaproteobacteria	Enterobacterales	Enterobacteriaceae	Enterobacter	Enterobacter_ludwigii	FALSE	TRUE	TRUE	FALSE	FALSE	0.909035
G020341455	0.000938516	Bacteria	Proteobacteria	Betaproteobacteria	Burkholderiales	Burkholderiaceae	Ralstonia	Ralstonia_pickettii	FALSE	TRUE	TRUE	FALSE	FALSE	0.980096
G000347875	0.00090599	Bacteria	Firmicutes	Bacilli	Lactobacillales	Streptococcaceae	Streptococcus	Streptococcus_mutans	TRUE	TRUE	TRUE	TRUE	FALSE	0.985473
G002959915	0.000899654	Bacteria	Firmicutes	Negativicutes	Veillonellales	Veillonellaceae	Veillonella	Veillonella_atypica	TRUE	TRUE	TRUE	FALSE	FALSE	0.979456
G000188295	0.000893424	Bacteria	Firmicutes	Bacilli	Lactobacillales	Streptococcaceae	Streptococcus	Streptococcus_vestibularis	TRUE	TRUE	TRUE	TRUE	FALSE	0.97867
G000210075	0.000890721	Bacteria	Bacteroidetes	Bacteroidia	Bacteroidales	Bacteroidaceae	Bacteroides	Bacteroides_xylanisolvens	TRUE	TRUE	FALSE	TRUE	FALSE	0.887432
G000164695	0.000878797	Bacteria	Actinobacteria	Actinomycetia	Micrococcales	Micrococcaceae	Rothia	Rothia_dentocariosa	TRUE	TRUE	TRUE	TRUE	FALSE	0.974831
G000845245	0.000848274	Viruses	Peploviricota	Herviviricetes	Herpesvirales	Herpesviridae	Cytomegalovirus	Human_betaherpesvirus_5	FALSE	FALSE	FALSE	FALSE	TRUE	0.826897
G000467875	0.000832895	Bacteria	Bacteroidetes	Bacteroidia	Bacteroidales	Prevotellaceae	Prevotella	Prevotella_disiens	TRUE	TRUE	TRUE	FALSE	FALSE	0.866936
G015557635	0.000829544	Bacteria	Firmicutes	Clostridia	Eubacteriales	Lachnospiraceae	Fusicatenibacter	Fusicatenibacter_saccharivorans	TRUE	TRUE	FALSE	FALSE	FALSE	0.752495
G000260755	0.000820556	Bacteria	Firmicutes	Bacilli	Lactobacillales	Streptococcaceae	Streptococcus	Streptococcus_infantis	TRUE	FALSE	FALSE	TRUE	FALSE	0.976239
G019048805	0.000796993	Bacteria	Proteobacteria	Gammaproteobacteria	Enterobacterales	Enterobacteriaceae	Citrobacter	Citrobacter_braakii	TRUE	TRUE	TRUE	FALSE	FALSE	0.67258
G004336685	0.000788874	Bacteria	Actinobacteria	Actinomycetia	Bifidobacteriales	Bifidobacteriaceae	Gardnerella	Gardnerella_vaginalis	TRUE	FALSE	TRUE	TRUE	FALSE	0.760279
G900452045	0.000783168	Bacteria	Proteobacteria	Gammaproteobacteria	Enterobacterales	Enterobacteriaceae	Klebsiella	Klebsiella_pneumoniae	TRUE	TRUE	TRUE	TRUE	FALSE	0.695016
G000147675	0.000772962	Bacteria	Firmicutes	Clostridia	Eubacteriales	Peptostreptococcaceae	Peptostreptococcus	Peptostreptococcus_stomatis	TRUE	TRUE	TRUE	TRUE	FALSE	0.980822
G000874305	0.000767541	Viruses	Uroviricota	Caudoviricetes	Caudovirales	Siphoviridae	Casadabanvirus	Pseudomonas_virus_MP22	FALSE	FALSE	FALSE	FALSE	TRUE	0.678623
G000292935	0.000750736	Bacteria	Fusobacteria	Fusobacteriia	Fusobacteriales	Fusobacteriaceae	Fusobacterium	Fusobacterium_hwasookii	TRUE	FALSE	FALSE	FALSE	FALSE	0.953654
G000154525	0.000741506	Bacteria	Bacteroidetes	Bacteroidia	Bacteroidales	Bacteroidaceae	Bacteroides	Bacteroides_stercoris	TRUE	TRUE	TRUE	FALSE	FALSE	0.885465
G000008865	0.000728795	Bacteria	Proteobacteria	Gammaproteobacteria	Enterobacterales	Enterobacteriaceae	Escherichia	Escherichia_coli	TRUE	FALSE	TRUE	FALSE	FALSE	0.884022
G000949455	0.000713436	Bacteria	Firmicutes	Clostridia	Eubacteriales	Oscillospiraceae	Ruthenibacterium	Ruthenibacterium_lactatiformans	TRUE	TRUE	FALSE	FALSE	FALSE	0.818943
G000154485	0.000703571	Bacteria	Firmicutes	Erysipelotrichia	Erysipelotrichales	Erysipelotrichaceae	Erysipelatoclostridium	Erysipelatoclostridium_ramosum	FALSE	TRUE	FALSE	FALSE	FALSE	0.826595
G000014425	0.000702877	Bacteria	Firmicutes	Bacilli	Lactobacillales	Lactobacillaceae	Lactobacillus	Lactobacillus_gasseri	TRUE	TRUE	TRUE	TRUE	FALSE	0.982539
G006094375	0.000693827	Bacteria	Firmicutes	Bacilli	Bacillales	Staphylococcaceae	Staphylococcus	Staphylococcus_epidermidis	TRUE	TRUE	TRUE	FALSE	FALSE	0.988485
G000160695	0.000689513	Bacteria	Firmicutes	Negativicutes	Selenomonadales	Selenomonadaceae	Selenomonas	Selenomonas_flueggei	FALSE	FALSE	TRUE	FALSE	FALSE	0.73143
G000368825	0.000685223	Bacteria	Proteobacteria	Gammaproteobacteria	Moraxellales	Moraxellaceae	Acinetobacter	Acinetobacter_ursingii	TRUE	TRUE	TRUE	TRUE	FALSE	0.817069
G013408445	0.000682872	Bacteria	Actinobacteria	Actinomycetia	Corynebacteriales	Corynebacteriaceae	Corynebacterium	Corynebacterium_tuberculostearicum	FALSE	FALSE	TRUE	FALSE	FALSE	0.904055
G000372405	0.000678778	Bacteria	Bacteroidetes	Bacteroidia	Bacteroidales	Porphyromonadaceae	Porphyromonas	Porphyromonas_somerae	FALSE	TRUE	TRUE	FALSE	FALSE	0.94442
G015668785	0.000672341	Bacteria	Bacteroidetes	Bacteroidia	Bacteroidales	Bacteroidaceae	Bacteroides	Bacteroides_xylanisolvens	TRUE	TRUE	FALSE	TRUE	FALSE	0.917901
G002949675	0.000670935	Bacteria	Proteobacteria	Gammaproteobacteria	Enterobacterales	Enterobacteriaceae	Shigella	Shigella_dysenteriae	FALSE	FALSE	TRUE	FALSE	FALSE	0.888416
G000392875	0.000660281	Bacteria	Firmicutes	Bacilli	Lactobacillales	Enterococcaceae	Enterococcus	Enterococcus_faecalis	TRUE	TRUE	TRUE	FALSE	FALSE	0.896919
G001298465	0.000653464	Bacteria	Proteobacteria	Epsilonproteobacteria	Campylobacterales	Campylobacteraceae	Campylobacter	Campylobacter_concisus	TRUE	FALSE	TRUE	TRUE	FALSE	0.862352
G000987075	0.000652729	Bacteria	Proteobacteria	Betaproteobacteria	Burkholderiales	Burkholderiaceae	Burkholderia	Burkholderia_contaminans	FALSE	FALSE	TRUE	FALSE	FALSE	0.699986
G003324185	0.000649275	Bacteria	Firmicutes	Clostridia	Eubacteriales	Oscillospiraceae	Faecalibacterium	Faecalibacterium_prausnitzii	TRUE	FALSE	FALSE	TRUE	FALSE	0.890768
G000160095	0.000634451	Bacteria	Firmicutes	Clostridia	Eubacteriales	Clostridiaceae	Hungatella	Hungatella_hathewayi	TRUE	TRUE	TRUE	TRUE	FALSE	0.720323
G000846365	0.000628798	Viruses	Peploviricota	Herviviricetes	Herpesvirales	Herpesviridae	Roseolovirus	Human_betaherpesvirus_6B	FALSE	FALSE	FALSE	FALSE	TRUE	0.990174
G900455895	0.000619564	Bacteria	Actinobacteria	Actinomycetia	Micrococcales	Micrococcaceae	Rothia	Rothia_dentocariosa	TRUE	TRUE	TRUE	TRUE	FALSE	0.979314
G900445505	0.00061897	Bacteria	Bacteroidetes	Bacteroidia	Bacteroidales	Bacteroidaceae	Bacteroides	Bacteroides_ovatus	TRUE	TRUE	TRUE	TRUE	FALSE	0.972706
G000318135	0.000618458	Bacteria	Actinobacteria	Actinomycetia	Corynebacteriales	Corynebacteriaceae	Corynebacterium	Corynebacterium_durum	TRUE	FALSE	TRUE	TRUE	FALSE	0.954617
G000184945	0.000617046	Bacteria	Bacteroidetes	Bacteroidia	Bacteroidales	Prevotellaceae	Prevotella	Prevotella_buccae	TRUE	TRUE	TRUE	TRUE	FALSE	0.849911
G000160475	0.00061633	Bacteria	Fusobacteria	Fusobacteriia	Fusobacteriales	Fusobacteriaceae	Fusobacterium	Fusobacterium_periodonticum	TRUE	FALSE	TRUE	TRUE	FALSE	0.915195
G000258445	0.000614091	Bacteria	Firmicutes	Bacilli	Lactobacillales	Streptococcaceae	Streptococcus	Streptococcus_intermedius	FALSE	FALSE	TRUE	TRUE	FALSE	0.958163
G900624885	0.00061102	Bacteria	Bacteroidetes	Bacteroidia	Bacteroidales	Tannerellaceae	Parabacteroides	Parabacteroides_johnsonii	TRUE	TRUE	FALSE	FALSE	FALSE	0.56046
G900447535	0.000599773	Bacteria	Actinobacteria	Actinomycetia	Micrococcales	Dermacoccaceae	Dermacoccus	Dermacoccus_nishinomiyaensis	TRUE	FALSE	FALSE	FALSE	FALSE	0.72177
G001700755	0.000595727	Bacteria	Actinobacteria	Actinomycetia	Propionibacteriales	Propionibacteriaceae	Cutibacterium	Cutibacterium_granulosum	TRUE	TRUE	TRUE	FALSE	FALSE	0.933346
G000186425	0.000594717	Bacteria	Proteobacteria	Betaproteobacteria	Burkholderiales	Burkholderiaceae	Lautropia	Lautropia_mirabilis	TRUE	FALSE	FALSE	FALSE	FALSE	0.919631
G000477535	0.000592169	Bacteria	Bacteroidetes	Bacteroidia	Bacteroidales	Prevotellaceae	Prevotella	Prevotella_salivae	TRUE	TRUE	FALSE	FALSE	FALSE	0.986177
G900095845	0.000585781	Bacteria	Firmicutes	Bacilli	Lactobacillales	Streptococcaceae	Streptococcus	Streptococcus_timonensis	FALSE	TRUE	FALSE	FALSE	FALSE	0.913078
G900445265	0.000584078	Bacteria	Firmicutes	Tissierellia	Tissierellales	Peptoniphilaceae	Anaerococcus	Anaerococcus_octavius	TRUE	TRUE	FALSE	FALSE	FALSE	0.59084
G008801675	0.000580893	Bacteria	Proteobacteria	Gammaproteobacteria	Pseudomonadales	Pseudomonadaceae	Pseudomonas	Pseudomonas_aeruginosa	TRUE	TRUE	TRUE	TRUE	FALSE	0.978817
G001875655	0.00057361	Bacteria	Proteobacteria	Gammaproteobacteria	Enterobacterales	Enterobacteriaceae	Enterobacter	Enterobacter_hormaechei	FALSE	FALSE	TRUE	FALSE	FALSE	0.684267
G015558405	0.000571162	Bacteria	Bacteroidetes	Bacteroidia	Bacteroidales	Rikenellaceae	Alistipes	Alistipes_shahii	TRUE	TRUE	FALSE	TRUE	FALSE	0.740247
G002901765	0.000570194	Bacteria	Firmicutes	Bacilli	Bacillales	Staphylococcaceae	Staphylococcus	Staphylococcus_warneri	TRUE	TRUE	TRUE	TRUE	FALSE	0.970458
G014138435	0.000568724	Bacteria	Proteobacteria	Alphaproteobacteria	Hyphomicrobiales	Methylobacteriaceae	Methylobacterium	Methylobacterium_fujisawaense	FALSE	FALSE	FALSE	TRUE	FALSE	0.930889
G002761875	0.000567946	Bacteria	Proteobacteria	Gammaproteobacteria	Moraxellales	Moraxellaceae	Acinetobacter	Acinetobacter_junii	FALSE	TRUE	TRUE	FALSE	FALSE	0.873083
G000172175	0.000559882	Bacteria	Bacteroidetes	Bacteroidia	Bacteroidales	Bacteroidaceae	Bacteroides	Bacteroides_intestinalis	TRUE	TRUE	FALSE	FALSE	FALSE	0.713331
G001997185	0.000556679	Bacteria	Proteobacteria	Gammaproteobacteria	Xanthomonadales	Xanthomonadaceae	Stenotrophomonas	Stenotrophomonas_maltophilia	TRUE	TRUE	TRUE	FALSE	FALSE	0.919789
G000368045	0.000552717	Bacteria	Proteobacteria	Gammaproteobacteria	Moraxellales	Moraxellaceae	Acinetobacter	Acinetobacter_johnsonii	TRUE	TRUE	TRUE	FALSE	FALSE	0.82673
G000156495	0.000552412	Bacteria	Bacteroidetes	Bacteroidia	Bacteroidales	Tannerellaceae	Parabacteroides	Parabacteroides_johnsonii	TRUE	TRUE	FALSE	FALSE	FALSE	0.504176
G001590945	0.000539758	Bacteria	Proteobacteria	Gammaproteobacteria	Enterobacterales	Enterobacteriaceae	Klebsiella	Klebsiella_pneumoniae	TRUE	TRUE	TRUE	TRUE	FALSE	0.694926
G000160035	0.000537124	Bacteria	Firmicutes	Clostridia	Eubacteriales	Lachnospiraceae	Catonella	Catonella_morbi	TRUE	FALSE	TRUE	FALSE	FALSE	0.955335
G900477945	0.000533238	Bacteria	Proteobacteria	Gammaproteobacteria	Pasteurellales	Pasteurellaceae	Haemophilus	Haemophilus_haemolyticus	TRUE	FALSE	TRUE	FALSE	FALSE	0.971659
G001553115	0.000529989	Bacteria	Firmicutes	Tissierellia	Tissierellales	Peptoniphilaceae	Peptoniphilus	Peptoniphilus_coxii	TRUE	FALSE	FALSE	FALSE	FALSE	0.672189
G016599755	0.000528896	Bacteria	Actinobacteria	Actinomycetia	Corynebacteriales	Corynebacteriaceae	Corynebacterium	Corynebacterium_kefirresidentii	TRUE	TRUE	FALSE	FALSE	FALSE	0.946775
G900455615	0.000508118	Bacteria	Proteobacteria	Gammaproteobacteria	Pseudomonadales	Pseudomonadaceae	Pseudomonas	Pseudomonas_oleovorans	FALSE	FALSE	FALSE	TRUE	FALSE	0.729524
G000178355	0.000505388	Bacteria	Actinobacteria	Actinomycetia	Bifidobacteriales	Bifidobacteriaceae	Gardnerella	Gardnerella_vaginalis	TRUE	FALSE	TRUE	TRUE	FALSE	0.754641
G002902465	0.000498344	Bacteria	Firmicutes	Bacilli	Bacillales	Staphylococcaceae	Staphylococcus	Staphylococcus_hominis	TRUE	TRUE	TRUE	FALSE	FALSE	0.876882
G000845685	0.000488627	Viruses	Peploviricota	Herviviricetes	Herpesvirales	Herpesviridae	Roseolovirus	Human_betaherpesvirus_6A	FALSE	FALSE	FALSE	FALSE	TRUE	0.979451
G000177335	0.000482647	Bacteria	Synergistetes	Synergistia	Synergistales	Synergistaceae	Pyramidobacter	Pyramidobacter_piscolens	TRUE	TRUE	TRUE	FALSE	FALSE	0.690791
G006094915	0.000482598	Bacteria	Firmicutes	Bacilli	Bacillales	Staphylococcaceae	Staphylococcus	Staphylococcus_aureus	TRUE	TRUE	TRUE	TRUE	FALSE	0.856241
G002197815	0.000482422	Bacteria	Proteobacteria	Gammaproteobacteria	Pseudomonadales	Pseudomonadaceae	Pseudomonas	Pseudomonas_oleovorans	FALSE	FALSE	FALSE	TRUE	FALSE	0.730801
G000023145	0.000482074	Bacteria	Actinobacteria	Actinomycetia	Corynebacteriales	Corynebacteriaceae	Corynebacterium	Corynebacterium_kroppenstedtii	FALSE	FALSE	TRUE	FALSE	FALSE	0.575962
G016889365	0.000481324	Bacteria	Actinobacteria	Actinomycetia	Corynebacteriales	Corynebacteriaceae	Corynebacterium	Corynebacterium_kroppenstedtii	FALSE	FALSE	TRUE	FALSE	FALSE	0.575958
G900186975	0.000475463	Bacteria	Actinobacteria	Actinomycetia	Propionibacteriales	Propionibacteriaceae	Cutibacterium	Cutibacterium_granulosum	TRUE	TRUE	TRUE	FALSE	FALSE	0.934518
G001679175	0.000470745	Bacteria	Proteobacteria	Gammaproteobacteria	Moraxellales	Moraxellaceae	Moraxella	Moraxella_osloensis	TRUE	FALSE	TRUE	FALSE	FALSE	0.87465
G000235885	0.00047009	Bacteria	Bacteroidetes	Bacteroidia	Bacteroidales	Prevotellaceae	Prevotella	Prevotella_stercorea	TRUE	TRUE	FALSE	TRUE	FALSE	0.581408
G000257765	0.000468209	Bacteria	Firmicutes	Bacilli	Lactobacillales	Streptococcaceae	Streptococcus	Streptococcus_anginosus	TRUE	TRUE	TRUE	TRUE	FALSE	0.9595
G007990365	0.000466095	Bacteria	Fusobacteria	Fusobacteriia	Fusobacteriales	Leptotrichiaceae	Leptotrichia	Leptotrichia_trevisanii	FALSE	FALSE	TRUE	TRUE	FALSE	0.983847
G002154655	0.000460761	Bacteria	Actinobacteria	Actinomycetia	Corynebacteriales	Corynebacteriaceae	Corynebacterium	Corynebacterium_kefirresidentii	TRUE	TRUE	FALSE	FALSE	FALSE	0.847559
G009717905	0.00045746	Bacteria	Firmicutes	Clostridia	Eubacteriales	Oscillospiraceae	Ruthenibacterium	Ruthenibacterium_lactatiformans	TRUE	TRUE	FALSE	FALSE	FALSE	0.848324
G012273055	0.00045404	Bacteria	Bacteroidetes	Bacteroidia	Bacteroidales	Tannerellaceae	Parabacteroides	Parabacteroides_distasonis	TRUE	TRUE	TRUE	TRUE	FALSE	0.973757
G001405615	0.000453828	Bacteria	Firmicutes	Clostridia	Eubacteriales	Lachnospiraceae	Roseburia	Roseburia_faecis	TRUE	FALSE	FALSE	TRUE	FALSE	0.761586
G001679535	0.000448206	Bacteria	Firmicutes	Bacilli	Lactobacillales	Streptococcaceae	Streptococcus	Streptococcus_pneumoniae	TRUE	FALSE	TRUE	TRUE	FALSE	0.935792
G011612265	0.000443001	Bacteria	Actinobacteria	Actinomycetia	Corynebacteriales	Corynebacteriaceae	Corynebacterium	Corynebacterium_matruchotii	TRUE	FALSE	FALSE	FALSE	FALSE	0.973066
G902858935	0.000442	Bacteria	Firmicutes	Bacilli	Lactobacillales	Streptococcaceae	Streptococcus	Streptococcus_salivarius	TRUE	TRUE	TRUE	FALSE	FALSE	0.980864
G006542645	0.000440577	Bacteria	Bacteroidetes	Bacteroidia	Bacteroidales	Rikenellaceae	Alistipes	Alistipes_onderdonkii	FALSE	TRUE	FALSE	FALSE	FALSE	0.897263
G001042095	0.000438054	Viruses	Uroviricota	Caudoviricetes	Caudovirales	Siphoviridae	Pahexavirus	Propionibacterium_virus_Pacnes201215	FALSE	FALSE	FALSE	FALSE	TRUE	0.690461
G000208405	0.000433302	Bacteria	Firmicutes	Negativicutes	Selenomonadales	Selenomonadaceae	Selenomonas	Selenomonas_sputigena	TRUE	FALSE	TRUE	FALSE	FALSE	0.938982
G003054025	0.000432214	Bacteria	Bacteroidetes	Flavobacteriia	Flavobacteriales	Flavobacteriaceae	Capnocytophaga	Capnocytophaga_leadbetteri	TRUE	FALSE	TRUE	TRUE	FALSE	0.949588
G019048305	0.000431025	Bacteria	Proteobacteria	Gammaproteobacteria	Moraxellales	Moraxellaceae	Acinetobacter	Acinetobacter_lwoffii	TRUE	FALSE	TRUE	FALSE	FALSE	0.629193
G000425005	0.000429417	Bacteria	Firmicutes	Erysipelotrichia	Erysipelotrichales	Erysipelotrichaceae	Solobacterium	Solobacterium_moorei	TRUE	TRUE	TRUE	FALSE	FALSE	0.888566
G002091815	0.000427069	Bacteria	Proteobacteria	Gammaproteobacteria	Pseudomonadales	Pseudomonadaceae	Pseudomonas	Pseudomonas_oleovorans	FALSE	FALSE	FALSE	TRUE	FALSE	0.728123
G001412635	0.000422526	Bacteria	Firmicutes	Bacilli	Lactobacillales	Streptococcaceae	Streptococcus	Streptococcus_anginosus	TRUE	TRUE	TRUE	TRUE	FALSE	0.975828
G000468135	0.000420892	Bacteria	Bacteroidetes	Bacteroidia	Bacteroidales	Prevotellaceae	Prevotella	Prevotella_pleuritidis	TRUE	FALSE	FALSE	FALSE	FALSE	0.994579
G900186885	0.000420889	Bacteria	Firmicutes	Negativicutes	Veillonellales	Veillonellaceae	Veillonella	Veillonella_parvula	TRUE	TRUE	TRUE	TRUE	FALSE	0.981352
G013300945	0.000420676	Bacteria	Firmicutes	Clostridia	Eubacteriales	Lachnospiraceae	Tyzzerella	Tyzzerella_nexilis	FALSE	TRUE	FALSE	FALSE	FALSE	0.804509
G001598595	0.0004202	Bacteria	Proteobacteria	Betaproteobacteria	Burkholderiales	Alcaligenaceae	Achromobacter	Achromobacter_xylosoxidans	TRUE	TRUE	TRUE	TRUE	FALSE	0.571517
G000742135	0.000417385	Bacteria	Proteobacteria	Gammaproteobacteria	Enterobacterales	Enterobacteriaceae	Klebsiella	Klebsiella_pneumoniae	TRUE	TRUE	TRUE	TRUE	FALSE	0.696421
G000158835	0.000417172	Bacteria	Fusobacteria	Fusobacteriia	Fusobacteriales	Fusobacteriaceae	Fusobacterium	Fusobacterium_gonidiaformans	TRUE	FALSE	TRUE	FALSE	FALSE	0.966425
G000837645	0.000412634	Viruses	Cossaviricota	Papovaviricetes	Sepolyvirales	Polyomaviridae	Betapolyomavirus	Macaca_mulatta_polyomavirus_1	FALSE	FALSE	FALSE	FALSE	TRUE	0.674805
G016027055	0.000407201	Bacteria	Proteobacteria	Gammaproteobacteria	Moraxellales	Moraxellaceae	Acinetobacter	Acinetobacter_johnsonii	TRUE	TRUE	TRUE	FALSE	FALSE	0.831721
G020735945	0.000405612	Bacteria	Bacteroidetes	Bacteroidia	Bacteroidales	Tannerellaceae	Parabacteroides	Parabacteroides_distasonis	TRUE	TRUE	TRUE	TRUE	FALSE	0.927423
G003454775	0.000404736	Bacteria	Firmicutes	Tissierellia	Tissierellales	Peptoniphilaceae	Parvimonas	Parvimonas_micra	TRUE	TRUE	TRUE	TRUE	FALSE	0.983471
G003958705	0.000399234	Viruses	Uroviricota	Caudoviricetes	Caudovirales	Myoviridae	Xuanwuvirus	Escherichia_virus_500465-2	FALSE	FALSE	FALSE	FALSE	TRUE	0.761599
G000382825	0.000398041	Bacteria	Firmicutes	Bacilli	Lactobacillales	Streptococcaceae	Streptococcus	Streptococcus_oralis	TRUE	TRUE	TRUE	TRUE	FALSE	0.963057
G003945365	0.000397872	Bacteria	Firmicutes	Negativicutes	Acidaminococcales	Acidaminococcaceae	Phascolarctobacterium	Phascolarctobacterium_faecium	FALSE	TRUE	FALSE	FALSE	FALSE	0.89186
G008692995	0.000396759	Bacteria	Firmicutes	Bacilli	Bacillales		Gemella	Gemella_haemolysans	TRUE	FALSE	TRUE	TRUE	FALSE	0.935769
G900637655	0.000393293	Bacteria	Bacteroidetes	Bacteroidia	Bacteroidales	Prevotellaceae	Prevotella	Prevotella_oris	TRUE	TRUE	TRUE	TRUE	FALSE	0.992787
G000332875	0.00037452	Bacteria	Firmicutes	Clostridia	Eubacteriales	Lachnospiraceae	Anaerostipes	Anaerostipes_hadrus	TRUE	TRUE	FALSE	TRUE	FALSE	0.906001
G000613325	0.000372183	Bacteria	Bacteroidetes	Bacteroidia	Bacteroidales	Prevotellaceae	Prevotella	Prevotella_veroralis	TRUE	TRUE	TRUE	FALSE	FALSE	0.994349
G019249635	0.000368503	Bacteria	Bacteroidetes	Bacteroidia	Bacteroidales	Prevotellaceae	Prevotella	Prevotella_copri	TRUE	TRUE	FALSE	TRUE	FALSE	0.747784
G000173915	0.000368094	Bacteria	Firmicutes	Bacilli	Bacillales		Gemella	Gemella_haemolysans	TRUE	FALSE	TRUE	TRUE	FALSE	0.936237
G001457655	0.000367476	Bacteria	Proteobacteria	Gammaproteobacteria	Pasteurellales	Pasteurellaceae	Haemophilus	Haemophilus_influenzae	TRUE	TRUE	TRUE	FALSE	FALSE	0.978315
G019047825	0.00036367	Bacteria	Firmicutes	Bacilli	Lactobacillales	Streptococcaceae	Streptococcus	Streptococcus_mitis	TRUE	TRUE	TRUE	FALSE	FALSE	0.994958
G020731405	0.000363018	Bacteria	Proteobacteria	Gammaproteobacteria	Xanthomonadales	Xanthomonadaceae	Xanthomonas	Xanthomonas_campestris	FALSE	FALSE	FALSE	TRUE	FALSE	0.664332
G014217355	0.000362005	Bacteria	Fusobacteria	Fusobacteriia	Fusobacteriales	Fusobacteriaceae	Fusobacterium	Fusobacterium_hwasookii	TRUE	FALSE	FALSE	FALSE	FALSE	0.955801
G000519105	0.000361612	Bacteria	Bacteroidetes	Bacteroidia	Bacteroidales	Odoribacteraceae	Butyricimonas	Butyricimonas_virosa	FALSE	TRUE	TRUE	FALSE	FALSE	0.514616
G002014755	0.000361428	Bacteria	Firmicutes	Bacilli	Lactobacillales	Streptococcaceae	Streptococcus	Streptococcus_mitis	TRUE	TRUE	TRUE	FALSE	FALSE	0.994671
G900444865	0.000361193	Bacteria	Proteobacteria	Gammaproteobacteria	Moraxellales	Moraxellaceae	Acinetobacter	Acinetobacter_junii	FALSE	TRUE	TRUE	FALSE	FALSE	0.925567
G000269805	0.000351551	Bacteria	Actinobacteria	Actinomycetia	Actinomycetales	Actinomycetaceae	Actinomyces	Actinomyces_massiliensis	TRUE	FALSE	FALSE	TRUE	FALSE	0.806903
G002075345	0.000349947	Bacteria	Proteobacteria	Gammaproteobacteria	Enterobacterales	Enterobacteriaceae	Citrobacter	Citrobacter_braakii	TRUE	TRUE	TRUE	FALSE	FALSE	0.665807
G002847555	0.000349451	Bacteria	Actinobacteria	Actinomycetia	Actinomycetales	Actinomycetaceae	Actinomyces	Actinomyces_oris	TRUE	FALSE	TRUE	TRUE	FALSE	0.976832
G001546165	0.000342542	Bacteria	Firmicutes	Tissierellia	Tissierellales	Peptoniphilaceae	Anaerococcus	Anaerococcus_tetradius	TRUE	FALSE	FALSE	FALSE	FALSE	0.895497
G018128125	0.00033894	Bacteria	Bacteroidetes	Bacteroidia	Bacteroidales	Prevotellaceae	Prevotella	Prevotella_histicola	TRUE	FALSE	FALSE	FALSE	FALSE	0.975614
G000164675	0.000337215	Bacteria	Firmicutes	Bacilli	Lactobacillales	Streptococcaceae	Streptococcus	Streptococcus_parasanguinis	TRUE	TRUE	TRUE	TRUE	FALSE	0.963344
G002958095	0.000334367	Viruses	Uroviricota	Caudoviricetes	Caudovirales	Myoviridae	Mushuvirus	Faecalibacterium_virus_Mushu	FALSE	FALSE	FALSE	FALSE	TRUE	0.925674
G016726285	0.000333779	Bacteria	Proteobacteria	Gammaproteobacteria	Enterobacterales	Enterobacteriaceae	Shigella	Shigella_boydii	FALSE	FALSE	TRUE	FALSE	FALSE	0.944661
G019141545	0.000332012	Bacteria	Proteobacteria	Alphaproteobacteria	Rhodobacterales	Rhodobacteraceae	Paracoccus	Paracoccus_marcusii	FALSE	FALSE	FALSE	TRUE	FALSE	0.643327
G900455835	0.000331159	Bacteria	Proteobacteria	Betaproteobacteria	Burkholderiales	Burkholderiaceae	Ralstonia	Ralstonia_pickettii	FALSE	TRUE	TRUE	FALSE	FALSE	0.980173
G900475555	0.000328831	Bacteria	Actinobacteria	Actinomycetia	Micrococcales	Micrococcaceae	Micrococcus	Micrococcus_luteus	TRUE	TRUE	TRUE	FALSE	FALSE	0.821806
G002871895	0.000318903	Bacteria	Firmicutes	Tissierellia	Tissierellales	Peptoniphilaceae	Anaerococcus	Anaerococcus_hydrogenalis	FALSE	TRUE	FALSE	FALSE	FALSE	0.904942
G017638885	0.000318276	Bacteria	Firmicutes	Bacilli	Lactobacillales	Lactobacillaceae	Lactobacillus	Lactobacillus_gasseri	TRUE	TRUE	TRUE	TRUE	FALSE	0.950673
G016027135	0.000306221	Bacteria	Firmicutes	Erysipelotrichia	Erysipelotrichales	Erysipelotrichaceae	Erysipelatoclostridium	Erysipelatoclostridium_ramosum	FALSE	TRUE	FALSE	FALSE	FALSE	0.828434
G004354505	0.000299922	Bacteria	Firmicutes	Bacilli	Lactobacillales	Streptococcaceae	Streptococcus	Streptococcus_thermophilus	TRUE	TRUE	FALSE	FALSE	FALSE	0.875518
G003201875	0.000299269	Bacteria	Firmicutes	Clostridia	Eubacteriales	Clostridiaceae	Hungatella	Hungatella_effluvii	FALSE	TRUE	FALSE	FALSE	FALSE	0.597385
G000153905	0.000297484	Bacteria	Firmicutes	Clostridia	Eubacteriales	Lachnospiraceae	Blautia	Blautia_obeum	TRUE	FALSE	FALSE	TRUE	FALSE	0.796808
G001758385	0.000297425	Bacteria	Proteobacteria	Betaproteobacteria	Burkholderiales	Burkholderiaceae	Burkholderia	Burkholderia_contaminans	FALSE	FALSE	TRUE	FALSE	FALSE	0.681176
G000177075	0.000293195	Bacteria	Bacteroidetes	Bacteroidia	Bacteroidales	Prevotellaceae	Prevotella	Prevotella_buccalis	TRUE	TRUE	TRUE	TRUE	FALSE	0.650357
G900446695	0.000291501	Bacteria	Bacteroidetes	Flavobacteriia	Flavobacteriales	Flavobacteriaceae	Capnocytophaga	Capnocytophaga_sputigena	TRUE	FALSE	TRUE	FALSE	FALSE	0.975579
G901482635	0.000289929	Bacteria	Firmicutes	Bacilli	Bacillales	Staphylococcaceae	Staphylococcus	Staphylococcus_capitis	TRUE	TRUE	TRUE	FALSE	FALSE	0.993635
G001028645	0.000286671	Bacteria	Firmicutes	Bacilli	Bacillales	Staphylococcaceae	Staphylococcus	Staphylococcus_capitis	TRUE	TRUE	TRUE	FALSE	FALSE	0.953513
G900105745	0.000284813	Bacteria	Actinobacteria	Actinomycetia	Bifidobacteriales	Bifidobacteriaceae	Bifidobacterium	Bifidobacterium_dentium	TRUE	TRUE	TRUE	TRUE	FALSE	0.94305
G000006765	0.000284249	Bacteria	Proteobacteria	Gammaproteobacteria	Pseudomonadales	Pseudomonadaceae	Pseudomonas	Pseudomonas_aeruginosa	TRUE	TRUE	TRUE	TRUE	FALSE	0.993226
G010120595	0.000276996	Bacteria	Firmicutes	Bacilli	Lactobacillales	Streptococcaceae	Streptococcus	Streptococcus_thermophilus	TRUE	TRUE	FALSE	FALSE	FALSE	0.880073
G900454715	0.000269655	Bacteria	Firmicutes	Tissierellia	Tissierellales	Peptoniphilaceae	Peptoniphilus	Peptoniphilus_lacrimalis	TRUE	FALSE	FALSE	FALSE	FALSE	0.502337
G001683355	0.000267325	Bacteria	Bacteroidetes	Bacteroidia	Bacteroidales	Prevotellaceae	Prevotella	Prevotella_scopos	TRUE	FALSE	FALSE	FALSE	FALSE	0.596705
G900167195	0.000266343	Bacteria	Proteobacteria	Gammaproteobacteria	Pseudomonadales	Pseudomonadaceae	Pseudomonas	Pseudomonas_aeruginosa	TRUE	TRUE	TRUE	TRUE	FALSE	0.987376
G001456385	0.000266089	Bacteria	Firmicutes	Bacilli	Lactobacillales	Streptococcaceae	Lactococcus	Lactococcus_lactis	TRUE	TRUE	FALSE	FALSE	FALSE	0.782368
G020097435	0.00026544	Bacteria	Firmicutes	Bacilli	Bacillales		Gemella	Gemella_morbillorum	TRUE	TRUE	TRUE	FALSE	FALSE	0.972534
G001679005	0.000258598	Bacteria	Proteobacteria	Gammaproteobacteria	Moraxellales	Moraxellaceae	Moraxella	Moraxella_nonliquefaciens	TRUE	FALSE	TRUE	FALSE	FALSE	0.504753
G000429265	0.000258417	Bacteria	Actinobacteria	Actinomycetia	Actinomycetales	Actinomycetaceae	Actinomyces	Actinomyces_gerencseriae	FALSE	FALSE	TRUE	FALSE	FALSE	0.759889
G000725405	0.000258392	Bacteria	Actinobacteria	Actinomycetia	Micrococcales	Dermacoccaceae	Dermacoccus	Dermacoccus_nishinomiyaensis	TRUE	FALSE	FALSE	FALSE	FALSE	0.701681
G014131755	0.000254863	Bacteria	Bacteroidetes	Bacteroidia	Bacteroidales	Bacteroidaceae	Bacteroides	Bacteroides_thetaiotaomicron	TRUE	TRUE	TRUE	TRUE	FALSE	0.983652
G018127825	0.000254037	Bacteria	Bacteroidetes	Bacteroidia	Bacteroidales	Prevotellaceae	Prevotella	Prevotella_nigrescens	TRUE	TRUE	TRUE	TRUE	FALSE	0.994738
G001544155	0.000250947	Bacteria	Proteobacteria	Betaproteobacteria	Burkholderiales	Burkholderiaceae	Ralstonia	Ralstonia_pickettii	FALSE	TRUE	TRUE	FALSE	FALSE	0.979636
G000771285	0.000247992	Bacteria	Actinobacteria	Actinomycetia	Bifidobacteriales	Bifidobacteriaceae	Bifidobacterium	Bifidobacterium_longum	TRUE	FALSE	FALSE	TRUE	FALSE	0.68713
G001544235	0.000247979	Bacteria	Firmicutes	Bacilli	Lactobacillales	Enterococcaceae	Enterococcus	Enterococcus_faecalis	TRUE	TRUE	TRUE	FALSE	FALSE	0.896323
G016028775	0.000247285	Bacteria	Proteobacteria	Gammaproteobacteria	Moraxellales	Moraxellaceae	Moraxella	Moraxella_nonliquefaciens	TRUE	FALSE	TRUE	FALSE	FALSE	0.503651
G000159135	0.00024612	Bacteria	Actinobacteria	Actinomycetia	Corynebacteriales	Corynebacteriaceae	Corynebacterium	Corynebacterium_striatum	TRUE	TRUE	TRUE	TRUE	FALSE	0.547318
G000318355	0.000245142	Bacteria	Firmicutes	Negativicutes	Veillonellales	Veillonellaceae	Veillonella	Veillonella_atypica	TRUE	TRUE	TRUE	FALSE	FALSE	0.979787
G902375065	0.000244232	Bacteria	Firmicutes	Negativicutes	Veillonellales	Veillonellaceae	Veillonella	Veillonella_atypica	TRUE	TRUE	TRUE	FALSE	FALSE	0.967418
G900454935	0.000243861	Bacteria	Bacteroidetes	Bacteroidia	Bacteroidales	Prevotellaceae	Prevotella	Prevotella_pallens	TRUE	FALSE	FALSE	TRUE	FALSE	0.979875
G000613705	0.000239845	Bacteria	Bacteroidetes	Bacteroidia	Bacteroidales	Porphyromonadaceae	Porphyromonas	Porphyromonas_uenonis	TRUE	TRUE	TRUE	TRUE	FALSE	0.940688
G900459425	0.000239445	Bacteria	Firmicutes	Bacilli	Lactobacillales	Streptococcaceae	Streptococcus	Streptococcus_mitis	TRUE	TRUE	TRUE	FALSE	FALSE	0.99497
G016466415	0.000238643	Bacteria	Proteobacteria	Betaproteobacteria	Burkholderiales	Burkholderiaceae	Ralstonia	Ralstonia_pickettii	FALSE	TRUE	TRUE	FALSE	FALSE	0.97983
G016726365	0.000234008	Bacteria	Actinobacteria	Actinomycetia	Micrococcales	Micrococcaceae	Rothia	Rothia_aeria	TRUE	TRUE	TRUE	TRUE	FALSE	0.982477
G004354485	0.000231775	Bacteria	Firmicutes	Bacilli	Lactobacillales	Streptococcaceae	Lactococcus	Lactococcus_lactis	TRUE	TRUE	FALSE	FALSE	FALSE	0.785999
G900455635	0.000230911	Bacteria	Proteobacteria	Gammaproteobacteria	Pseudomonadales	Pseudomonadaceae	Pseudomonas	Pseudomonas_oleovorans	FALSE	FALSE	FALSE	TRUE	FALSE	0.787888
G000160535	0.000228953	Bacteria	Bacteroidetes	Bacteroidia	Bacteroidales	Prevotellaceae	Prevotella	Prevotella_bergensis	TRUE	TRUE	TRUE	FALSE	FALSE	0.51305
G003798325	0.00022743	Bacteria	Actinobacteria	Actinomycetia	Propionibacteriales	Propionibacteriaceae	Propionibacterium	Propionibacterium_acidifaciens	TRUE	FALSE	TRUE	FALSE	FALSE	0.908798
G000238075	0.000222444	Bacteria	Firmicutes	Clostridia	Eubacteriales	Lachnospiraceae	Oribacterium	Oribacterium_asaccharolyticum	TRUE	FALSE	FALSE	TRUE	FALSE	0.746894
G018127985	0.000215172	Bacteria	Bacteroidetes	Bacteroidia	Bacteroidales	Prevotellaceae	Prevotella	Prevotella_multiformis	TRUE	FALSE	TRUE	FALSE	FALSE	0.974169
G000024945	0.000214054	Bacteria	Firmicutes	Negativicutes	Veillonellales	Veillonellaceae	Veillonella	Veillonella_parvula	TRUE	TRUE	TRUE	TRUE	FALSE	0.981328
G008801775	0.000213057	Bacteria	Fusobacteria	Fusobacteriia	Fusobacteriales	Fusobacteriaceae	Fusobacterium	Fusobacterium_necrophorum	TRUE	FALSE	TRUE	FALSE	FALSE	0.948643
G005221305	0.000207625	Bacteria	Proteobacteria	Betaproteobacteria	Neisseriales	Neisseriaceae	Neisseria	Neisseria_subflava	FALSE	FALSE	TRUE	TRUE	FALSE	0.969804
G000463665	0.000207611	Bacteria	Actinobacteria	Actinomycetia	Propionibacteriales	Propionibacteriaceae	Cutibacterium	Cutibacterium_granulosum	TRUE	TRUE	TRUE	FALSE	FALSE	0.921294
G000296465	0.000202914	Bacteria	Bacteroidetes	Bacteroidia	Bacteroidales	Barnesiellaceae	Barnesiella	Barnesiella_intestinihominis	FALSE	TRUE	FALSE	TRUE	FALSE	0.945557
G000373345	0.000202024	Bacteria	Fusobacteria	Fusobacteriia	Fusobacteriales	Leptotrichiaceae	Leptotrichia	Leptotrichia_wadei	TRUE	TRUE	FALSE	TRUE	FALSE	0.973748
G000210695	0.000201566	Bacteria	Firmicutes	Clostridia	Eubacteriales	Lachnospiraceae	Anaerostipes	Anaerostipes_hadrus	TRUE	TRUE	FALSE	TRUE	FALSE	0.874283
G000885535	0.000197266	Viruses	Uroviricota	Caudoviricetes	Caudovirales	Siphoviridae	Moineauvirus	Streptococcus_virus_phiAbc2	FALSE	FALSE	FALSE	FALSE	TRUE	0.570007
G000175375	0.000195438	Bacteria	Actinobacteria	Actinomycetia	Corynebacteriales	Corynebacteriaceae	Corynebacterium	Corynebacterium_matruchotii	TRUE	FALSE	FALSE	FALSE	FALSE	0.972963
G000154405	0.000195389	Bacteria	Firmicutes	Tissierellia	Tissierellales	Peptoniphilaceae	Parvimonas	Parvimonas_micra	TRUE	TRUE	TRUE	TRUE	FALSE	0.968287
G000843125	0.000195228	Viruses	Uroviricota	Caudoviricetes	Caudovirales	Siphoviridae	Marienburgvirus	Enterobacteria_virus_BP4795	FALSE	FALSE	FALSE	FALSE	TRUE	0.601605
G000485555	0.00019394	Bacteria	Tenericutes	Mollicutes	Mycoplasmatales	Mycoplasmataceae	Mycoplasma	Mycoplasma_salivarium	FALSE	FALSE	TRUE	FALSE	FALSE	0.99401
G008868275	0.000192875	Bacteria	Actinobacteria	Actinomycetia	Micrococcales	Micrococcaceae	Micrococcus	Micrococcus_luteus	TRUE	TRUE	TRUE	FALSE	FALSE	0.823061
G900699155	0.00019193	Bacteria	Proteobacteria	Gammaproteobacteria	Moraxellales	Moraxellaceae	Acinetobacter	Acinetobacter_lwoffii	TRUE	FALSE	TRUE	FALSE	FALSE	0.628137
G016028755	0.000191461	Bacteria	Proteobacteria	Gammaproteobacteria	Moraxellales	Moraxellaceae	Moraxella	Moraxella_osloensis	TRUE	FALSE	TRUE	FALSE	FALSE	0.889305
G000375505	0.000189095	Bacteria	Firmicutes	Bacilli	Lactobacillales	Streptococcaceae	Streptococcus	Streptococcus_mutans	TRUE	TRUE	TRUE	TRUE	FALSE	0.985088
G000711965	0.00018741	Bacteria	Actinobacteria	Actinomycetia	Actinomycetales	Actinomycetaceae	Actinomyces	Actinomyces_israelii	FALSE	FALSE	TRUE	FALSE	FALSE	0.760051
G000160675	0.000183398	Bacteria	Firmicutes	Bacilli	Lactobacillales	Carnobacteriaceae	Granulicatella	Granulicatella_adiacens	TRUE	TRUE	FALSE	TRUE	FALSE	0.962596
G000196015	0.000183259	Bacteria	Proteobacteria	Betaproteobacteria	Burkholderiales	Burkholderiaceae	Cupriavidus	Cupriavidus_metallidurans	TRUE	TRUE	FALSE	FALSE	FALSE	0.884104
G000967305	0.000182278	Bacteria	Proteobacteria	Betaproteobacteria	Burkholderiales	Alcaligenaceae	Alcaligenes	Alcaligenes_faecalis	FALSE	FALSE	TRUE	TRUE	FALSE	0.636056
G000739855	0.000177394	Bacteria	Proteobacteria	Betaproteobacteria	Burkholderiales	Alcaligenaceae	Alcaligenes	Alcaligenes_faecalis	FALSE	FALSE	TRUE	TRUE	FALSE	0.605039
G000741825	0.000176213	Bacteria	Proteobacteria	Betaproteobacteria	Burkholderiales	Comamonadaceae	Delftia	Delftia_acidovorans	TRUE	FALSE	TRUE	FALSE	FALSE	0.868184
G000690815	0.000175946	Bacteria	Proteobacteria	Gammaproteobacteria	Enterobacterales	Enterobacteriaceae	Escherichia	Escherichia_coli	TRUE	FALSE	TRUE	FALSE	FALSE	0.994516
G000234135	0.00017328	Bacteria	Firmicutes	Negativicutes	Selenomonadales	Selenomonadaceae	Selenomonas	Selenomonas_noxia	TRUE	FALSE	TRUE	TRUE	FALSE	0.635071
G001006485	0.000169773	Bacteria	Bacteroidetes	Bacteroidia	Bacteroidales	Tannerellaceae	Tannerella	Tannerella_forsythia	TRUE	FALSE	TRUE	FALSE	FALSE	0.98482
G900450845	0.000169629	Bacteria	Proteobacteria	Gammaproteobacteria	Pasteurellales	Pasteurellaceae	Haemophilus	Haemophilus_parainfluenzae	TRUE	FALSE	TRUE	FALSE	FALSE	0.981187
G900450795	0.000161716	Bacteria	Fusobacteria	Fusobacteriia	Fusobacteriales	Fusobacteriaceae	Fusobacterium	Fusobacterium_nucleatum	TRUE	TRUE	TRUE	TRUE	FALSE	0.997301
G000169235	0.000159537	Bacteria	Firmicutes	Clostridia	Eubacteriales	Lachnospiraceae	Dorea	Dorea_formicigenerans	TRUE	TRUE	FALSE	TRUE	FALSE	0.790488
G001729785	0.000158157	Bacteria	Proteobacteria	Gammaproteobacteria	Enterobacterales	Enterobacteriaceae	Enterobacter	Enterobacter_hormaechei	FALSE	FALSE	TRUE	FALSE	FALSE	0.835195
G000597745	0.000155913	Bacteria	Proteobacteria	Gammaproteobacteria	Xanthomonadales	Xanthomonadaceae	Stenotrophomonas	Stenotrophomonas_maltophilia	TRUE	TRUE	TRUE	FALSE	FALSE	0.916695
G000191105	0.000155198	Bacteria	Firmicutes	Bacilli	Lactobacillales	Streptococcaceae	Streptococcus	Streptococcus_sanguinis	TRUE	FALSE	FALSE	FALSE	FALSE	0.987164
G000287615	0.000155083	Bacteria	Proteobacteria	Gammaproteobacteria	Pasteurellales	Pasteurellaceae	Haemophilus	Haemophilus_sputorum	TRUE	FALSE	TRUE	FALSE	FALSE	0.906876
G019930725	0.000154966	Bacteria	Bacteroidetes	Flavobacteriia	Flavobacteriales	Flavobacteriaceae	Capnocytophaga	Capnocytophaga_ochracea	TRUE	TRUE	TRUE	TRUE	FALSE	0.890198
G000880675	0.000152309	Viruses	Uroviricota	Caudoviricetes	Caudovirales	Siphoviridae	Pankowvirus	Escherichia_virus_1717	FALSE	FALSE	FALSE	FALSE	TRUE	0.644472
G900445525	0.000150864	Bacteria	Bacteroidetes	Bacteroidia	Bacteroidales	Tannerellaceae	Parabacteroides	Parabacteroides_distasonis	TRUE	TRUE	TRUE	TRUE	FALSE	0.927115
G016027375	0.000150347	Bacteria	Firmicutes	Clostridia	Eubacteriales	Clostridiaceae	Clostridium	Clostridium_perfringens	TRUE	FALSE	TRUE	TRUE	FALSE	0.755294
G006385365	0.000150077	Bacteria	Bacteroidetes	Bacteroidia	Bacteroidales	Tannerellaceae	Tannerella	Tannerella_forsythia	TRUE	FALSE	TRUE	FALSE	FALSE	0.981417
G013343135	0.000149589	Bacteria	Proteobacteria	Betaproteobacteria	Burkholderiales	Alcaligenaceae	Achromobacter	Achromobacter_xylosoxidans	TRUE	TRUE	TRUE	TRUE	FALSE	0.571951
G001679045	0.000147657	Bacteria	Proteobacteria	Gammaproteobacteria	Pasteurellales	Pasteurellaceae	Haemophilus	Haemophilus_haemolyticus	TRUE	FALSE	TRUE	FALSE	FALSE	0.971704
G000219605	0.000147627	Bacteria	Proteobacteria	Gammaproteobacteria	Pseudomonadales	Pseudomonadaceae	Pseudomonas	Pseudomonas_stutzeri	FALSE	FALSE	TRUE	FALSE	FALSE	0.650164
G006546825	0.00014527	Bacteria	Actinobacteria	Actinomycetia	Actinomycetales	Actinomycetaceae	Actinomyces	Actinomyces_oris	TRUE	FALSE	TRUE	TRUE	FALSE	0.976659
G001405695	0.000143456	Bacteria	Bacteroidetes	Bacteroidia	Bacteroidales	Bacteroidaceae	Bacteroides	Bacteroides_salyersiae	TRUE	TRUE	FALSE	TRUE	FALSE	0.556255
G013267415	0.00013947	Bacteria	Firmicutes	Bacilli	Lactobacillales	Aerococcaceae	Abiotrophia	Abiotrophia_defectiva	TRUE	FALSE	TRUE	FALSE	FALSE	0.908518
G008693165	0.000137783	Bacteria	Actinobacteria	Actinomycetia	Actinomycetales	Actinomycetaceae	Actinomyces	Actinomyces_johnsonii	TRUE	FALSE	FALSE	TRUE	FALSE	0.793744
G001591205	0.000136742	Bacteria	Proteobacteria	Gammaproteobacteria	Xanthomonadales	Xanthomonadaceae	Stenotrophomonas	Stenotrophomonas_maltophilia	TRUE	TRUE	TRUE	FALSE	FALSE	0.919454
G000297075	0.000136215	Bacteria	Proteobacteria	Gammaproteobacteria	Pseudomonadales	Pseudomonadaceae	Pseudomonas	Pseudomonas_oleovorans	FALSE	FALSE	FALSE	TRUE	FALSE	0.797688
G000239295	0.000135721	Bacteria	Firmicutes	Clostridia	Eubacteriales	Oscillospiraceae	Flavonifractor	Flavonifractor_plautii	TRUE	TRUE	FALSE	TRUE	FALSE	0.886959
G000275805	0.000135484	Bacteria	Actinobacteria	Actinomycetia	Bifidobacteriales	Bifidobacteriaceae	Scardovia	Scardovia_wiggsiae	TRUE	TRUE	TRUE	FALSE	FALSE	0.957902
G010509075	0.000132935	Bacteria	Actinobacteria	Coriobacteriia	Coriobacteriales	Coriobacteriaceae	Collinsella	Collinsella_aerofaciens	TRUE	TRUE	TRUE	TRUE	FALSE	0.663921
G900452355	0.00013221	Bacteria	Firmicutes	Bacilli	Lactobacillales	Lactobacillaceae	Lactobacillus	Lactobacillus_gasseri	TRUE	TRUE	TRUE	TRUE	FALSE	0.982975
G000160055	0.000131202	Bacteria	Firmicutes	Negativicutes	Veillonellales	Veillonellaceae	Dialister	Dialister_invisus	TRUE	TRUE	TRUE	FALSE	FALSE	0.972167
G900475405	0.000130182	Bacteria	Proteobacteria	Gammaproteobacteria	Xanthomonadales	Xanthomonadaceae	Stenotrophomonas	Stenotrophomonas_maltophilia	TRUE	TRUE	TRUE	FALSE	FALSE	0.94978
G018128205	0.00012867	Bacteria	Bacteroidetes	Bacteroidia	Bacteroidales	Prevotellaceae	Prevotella	Prevotella_denticola	TRUE	TRUE	TRUE	TRUE	FALSE	0.992227
G900185755	0.00012821	Bacteria	Proteobacteria	Betaproteobacteria	Burkholderiales	Burkholderiaceae	Cupriavidus	Cupriavidus_metallidurans	TRUE	TRUE	FALSE	FALSE	FALSE	0.813006
G000848125	0.000128112	Viruses	Peploviricota	Herviviricetes	Herpesvirales	Herpesviridae	Roseolovirus	Human_betaherpesvirus_7	FALSE	FALSE	FALSE	FALSE	TRUE	0.979939
G001469295	0.000127651	Bacteria	Firmicutes	Bacilli	Lactobacillales	Streptococcaceae	Streptococcus	Streptococcus_gordonii	TRUE	TRUE	TRUE	TRUE	FALSE	0.976065
G001455085	0.000126627	Bacteria	Fusobacteria	Fusobacteriia	Fusobacteriales	Fusobacteriaceae	Fusobacterium	Fusobacterium_hwasookii	TRUE	FALSE	FALSE	FALSE	FALSE	0.967762
G902374455	0.000126485	Bacteria	Proteobacteria	Betaproteobacteria	Neisseriales	Neisseriaceae	Neisseria	Neisseria_macacae	FALSE	TRUE	TRUE	TRUE	FALSE	0.940973
G004342845	0.000125443	Bacteria	Bacteroidetes	Bacteroidia	Bacteroidales	Bacteroidaceae	Bacteroides	Bacteroides_heparinolyticus	FALSE	FALSE	TRUE	FALSE	FALSE	0.922916
G902810435	0.000121848	Bacteria	Firmicutes	Negativicutes	Veillonellales	Veillonellaceae	Veillonella	Veillonella_parvula	TRUE	TRUE	TRUE	TRUE	FALSE	0.996028
G000701705	0.000120531	Bacteria	Proteobacteria	Deltaproteobacteria	Desulfovibrionales	Desulfovibrionaceae	Bilophila	Bilophila_wadsworthia	FALSE	TRUE	TRUE	TRUE	FALSE	0.851894
G000743455	0.00012002	Bacteria	Proteobacteria	Betaproteobacteria	Burkholderiales	Burkholderiaceae	Ralstonia	Ralstonia_pickettii	FALSE	TRUE	TRUE	FALSE	FALSE	0.979364
G002623185	0.000120007	Viruses	Uroviricota	Caudoviricetes	Caudovirales	Siphoviridae	Pahexavirus	Propionibacterium_virus_PHL163M00	FALSE	FALSE	FALSE	FALSE	TRUE	0.966819
G900240005	0.000118995	Bacteria	Proteobacteria	Betaproteobacteria	Burkholderiales	Burkholderiaceae	Burkholderia	Burkholderia_stabilis	FALSE	FALSE	TRUE	FALSE	FALSE	0.793728
G003634345	0.000116511	Bacteria	Bacteroidetes	Bacteroidia	Bacteroidales	Barnesiellaceae	Coprobacter	Coprobacter_fastidiosus	TRUE	TRUE	FALSE	FALSE	FALSE	0.883135
G900447555	0.000113501	Bacteria	Actinobacteria	Actinomycetia	Corynebacteriales	Corynebacteriaceae	Corynebacterium	Corynebacterium_matruchotii	TRUE	FALSE	FALSE	FALSE	FALSE	0.972514
G000187465	0.000112974	Bacteria	Firmicutes	Bacilli	Lactobacillales	Streptococcaceae	Streptococcus	Streptococcus_infantis	TRUE	FALSE	FALSE	TRUE	FALSE	0.965764
G000385925	0.000111752	Bacteria	Firmicutes	Bacilli	Lactobacillales	Streptococcaceae	Streptococcus	Streptococcus_cristatus	TRUE	FALSE	TRUE	TRUE	FALSE	0.850281
G019355975	0.000108357	Bacteria	Proteobacteria	Gammaproteobacteria	Moraxellales	Moraxellaceae	Acinetobacter	Acinetobacter_septicus	FALSE	FALSE	TRUE	FALSE	FALSE	0.796994
G002623105	0.000107131	Viruses	Uroviricota	Caudoviricetes	Caudovirales	Siphoviridae	Pahexavirus	Propionibacterium_virus_PHL117M00	FALSE	FALSE	FALSE	FALSE	TRUE	0.966501
G000701685	0.000106589	Bacteria	Firmicutes	Bacilli	Bacillales		Gemella	Gemella_sanguinis	TRUE	TRUE	TRUE	TRUE	FALSE	0.934778
G000613505	0.000106344	Bacteria	Bacteroidetes	Bacteroidia	Bacteroidales	Prevotellaceae	Prevotella	Prevotella_oris	TRUE	TRUE	TRUE	TRUE	FALSE	0.991981
G000328885	0.000106008	Bacteria	Proteobacteria	Gammaproteobacteria	Enterobacterales	Enterobacteriaceae	Enterobacter	Enterobacter_hormaechei	FALSE	FALSE	TRUE	FALSE	FALSE	0.90115
G000220235	0.000105111	Bacteria	Bacteroidetes	Bacteroidia	Bacteroidales	Prevotellaceae	Prevotella	Prevotella_nigrescens	TRUE	TRUE	TRUE	TRUE	FALSE	0.970073
G900660445	0.000104017	Bacteria	Tenericutes	Mollicutes	Mycoplasmatales	Mycoplasmataceae	Mycoplasma	Mycoplasma_salivarium	FALSE	FALSE	TRUE	FALSE	FALSE	0.992033
G002602885	0.000103242	Viruses	Uroviricota	Caudoviricetes	Caudovirales	Siphoviridae	Pankowvirus	Escherichia_virus_WGPS8	FALSE	FALSE	FALSE	FALSE	TRUE	0.602366
G000238115	0.00010174	Bacteria	Firmicutes	Clostridia	Eubacteriales	Peptostreptococcaceae	Peptoanaerobacter	Peptoanaerobacter_stomatis	TRUE	FALSE	FALSE	FALSE	FALSE	0.97717
G000912675	9.75477e-05	Viruses	Uroviricota	Caudoviricetes	Caudovirales	Siphoviridae	Pahexavirus	Propionibacterium_virus_PHL112N00	FALSE	FALSE	FALSE	FALSE	TRUE	0.94796
G000430565	9.70107e-05	Bacteria	Bacteroidetes	Bacteroidia	Bacteroidales	Prevotellaceae	Prevotella	Prevotella_timonensis	TRUE	TRUE	FALSE	TRUE	FALSE	0.951138
G900475505	9.65821e-05	Bacteria	Firmicutes	Bacilli	Lactobacillales	Streptococcaceae	Streptococcus	Streptococcus_sanguinis	TRUE	FALSE	FALSE	FALSE	FALSE	0.988786
G900453115	9.29103e-05	Bacteria	Proteobacteria	Gammaproteobacteria	Moraxellales	Moraxellaceae	Moraxella	Moraxella_osloensis	TRUE	FALSE	TRUE	FALSE	FALSE	0.874944
G002834225	9.16295e-05	Bacteria	Firmicutes	Clostridia	Eubacteriales	Oscillospiraceae	Ruminococcus	Ruminococcus_bromii	TRUE	FALSE	FALSE	TRUE	FALSE	0.653727
G900475975	9.03292e-05	Bacteria	Firmicutes	Bacilli	Lactobacillales	Streptococcaceae	Streptococcus	Streptococcus_intermedius	FALSE	FALSE	TRUE	TRUE	FALSE	0.958554
G902363055	8.89744e-05	Bacteria	Firmicutes	Clostridia	Eubacteriales		Gemmiger	Gemmiger_formicilis	TRUE	TRUE	FALSE	FALSE	FALSE	0.889698
G000613985	8.88316e-05	Bacteria	Bacteroidetes	Bacteroidia	Bacteroidales	Prevotellaceae	Prevotella	Prevotella_nanceiensis	FALSE	FALSE	TRUE	FALSE	FALSE	0.98076
G002818335	8.87326e-05	Viruses				Anelloviridae	Alphatorquevirus	Torque_teno_virus_20	FALSE	FALSE	FALSE	FALSE	TRUE	0.514224
G000023905	8.80151e-05	Bacteria	Fusobacteria	Fusobacteriia	Fusobacteriales	Leptotrichiaceae	Leptotrichia	Leptotrichia_buccalis	TRUE	FALSE	TRUE	TRUE	FALSE	0.916665
G001071155	8.68551e-05	Bacteria	Firmicutes	Bacilli	Lactobacillales	Streptococcaceae	Streptococcus	Streptococcus_parasanguinis	TRUE	TRUE	TRUE	TRUE	FALSE	0.991728
G000411115	8.61091e-05	Bacteria	Bacteroidetes	Flavobacteriia	Flavobacteriales	Flavobacteriaceae	Capnocytophaga	Capnocytophaga_granulosa	TRUE	FALSE	TRUE	FALSE	FALSE	0.71599
G900113465	8.60881e-05	Bacteria	Proteobacteria	Alphaproteobacteria	Hyphomicrobiales	Methylobacteriaceae	Methylobacterium	Methylobacterium_phyllosphaerae	FALSE	FALSE	FALSE	TRUE	FALSE	0.87889
G016726485	8.55365e-05	Bacteria	Firmicutes	Tissierellia	Tissierellales	Peptoniphilaceae	Peptoniphilus	Peptoniphilus_harei	TRUE	FALSE	TRUE	FALSE	FALSE	0.516744
G900186865	8.50271e-05	Bacteria	Proteobacteria	Gammaproteobacteria	Xanthomonadales	Xanthomonadaceae	Stenotrophomonas	Stenotrophomonas_maltophilia	TRUE	TRUE	TRUE	FALSE	FALSE	0.920281
G000010505	8.47644e-05	Bacteria	Bacteroidetes	Bacteroidia	Bacteroidales	Porphyromonadaceae	Porphyromonas	Porphyromonas_gingivalis	TRUE	TRUE	TRUE	FALSE	FALSE	0.971514
G016127215	7.96901e-05	Bacteria	Proteobacteria	Gammaproteobacteria	Pasteurellales	Pasteurellaceae	Haemophilus	Haemophilus_parainfluenzae	TRUE	FALSE	TRUE	FALSE	FALSE	0.984576
G009721605	7.84416e-05	Bacteria	Firmicutes	Clostridia	Eubacteriales	Clostridiaceae	Hungatella	Hungatella_hathewayi	TRUE	TRUE	TRUE	TRUE	FALSE	0.763435
G004803795	7.8158e-05	Bacteria	Proteobacteria	Epsilonproteobacteria	Campylobacterales	Campylobacteraceae	Campylobacter	Campylobacter_rectus	TRUE	FALSE	TRUE	FALSE	FALSE	0.984687
G900476035	7.71054e-05	Bacteria	Proteobacteria	Gammaproteobacteria	Pasteurellales	Pasteurellaceae	Aggregatibacter	Aggregatibacter_segnis	TRUE	TRUE	TRUE	TRUE	FALSE	0.962737
G000421205	7.6926e-05	Bacteria	Bacteroidetes	Bacteroidia	Bacteroidales	Prevotellaceae	Prevotella	Prevotella_denticola	TRUE	TRUE	TRUE	TRUE	FALSE	0.995673
G000190695	7.67457e-05	Bacteria	Proteobacteria	Betaproteobacteria	Neisseriales	Neisseriaceae	Kingella	Kingella_denitrificans	TRUE	FALSE	TRUE	FALSE	FALSE	0.887916
G000160555	7.58484e-05	Bacteria	Firmicutes	Negativicutes	Selenomonadales	Selenomonadaceae	Selenomonas	Selenomonas_noxia	TRUE	FALSE	TRUE	TRUE	FALSE	0.612851
G002998535	7.58049e-05	Bacteria	Bacteroidetes	Bacteroidia	Bacteroidales	Bacteroidaceae	Bacteroides	Bacteroides_heparinolyticus	FALSE	FALSE	TRUE	FALSE	FALSE	0.978896
G014054945	7.52709e-05	Bacteria	Proteobacteria	Betaproteobacteria	Neisseriales	Neisseriaceae	Neisseria	Neisseria_sicca	TRUE	FALSE	TRUE	FALSE	FALSE	0.951514
G001041675	7.28929e-05	Viruses	Uroviricota	Caudoviricetes	Caudovirales	Siphoviridae	Pahexavirus	Propionibacterium_virus_PHL041M10	FALSE	FALSE	FALSE	FALSE	TRUE	0.958622
G000238795	7.09453e-05	Bacteria	Proteobacteria	Gammaproteobacteria	Pasteurellales	Pasteurellaceae	Haemophilus	Haemophilus_sputorum	TRUE	FALSE	TRUE	FALSE	FALSE	0.900737
G000930555	7.0916e-05	Viruses	Hofneiviricota	Faserviricetes	Tubulavirales	Inoviridae	Inovirus	Escherichia_virus_M13	FALSE	FALSE	FALSE	FALSE	TRUE	0.811174
G000191405	7.00021e-05	Bacteria	Proteobacteria	Gammaproteobacteria	Pasteurellales	Pasteurellaceae	Haemophilus	Haemophilus_parainfluenzae	TRUE	FALSE	TRUE	FALSE	FALSE	0.977286
G004125815	6.92213e-05	Bacteria	Firmicutes	Bacilli	Lactobacillales	Streptococcaceae	Streptococcus	Streptococcus_australis	TRUE	FALSE	FALSE	TRUE	FALSE	0.948388
G016028835	6.83607e-05	Bacteria	Firmicutes	Bacilli	Lactobacillales	Streptococcaceae	Lactococcus	Lactococcus_lactis	TRUE	TRUE	FALSE	FALSE	FALSE	0.785431
G003269195	6.82523e-05	Bacteria	Bacteroidetes	Bacteroidia	Bacteroidales	Prevotellaceae	Prevotella	Prevotella_pallens	TRUE	FALSE	FALSE	TRUE	FALSE	0.991758
G001041235	6.80742e-05	Viruses	Uroviricota	Caudoviricetes	Caudovirales	Siphoviridae	Pahexavirus	Propionibacterium_virus_PHL141N00	FALSE	FALSE	FALSE	FALSE	TRUE	0.952024
G000187585	6.61247e-05	Bacteria	Firmicutes	Bacilli	Lactobacillales	Streptococcaceae	Streptococcus	Streptococcus_peroris	TRUE	TRUE	FALSE	TRUE	FALSE	0.926028
G000185385	6.57391e-05	Bacteria	Firmicutes	Clostridia	Eubacteriales	Lachnospiraceae	Lachnoanaerobaculum	Lachnoanaerobaculum_saburreum	TRUE	FALSE	TRUE	FALSE	FALSE	0.892505
G000473955	6.47175e-05	Bacteria	Bacteroidetes	Bacteroidia	Bacteroidales	Barnesiellaceae	Coprobacter	Coprobacter_fastidiosus	TRUE	TRUE	FALSE	FALSE	FALSE	0.881865
G000164095	6.40265e-05	Bacteria	Firmicutes	Bacilli	Lactobacillales	Streptococcaceae	Streptococcus	Streptococcus_oralis	TRUE	TRUE	TRUE	TRUE	FALSE	0.984014
G000614285	6.31537e-05	Bacteria	Bacteroidetes	Bacteroidia	Bacteroidales	Prevotellaceae	Prevotella	Prevotella_scopos	TRUE	FALSE	FALSE	FALSE	FALSE	0.583825
G900451365	6.05703e-05	Bacteria	Proteobacteria	Betaproteobacteria	Neisseriales	Neisseriaceae	Kingella	Kingella_denitrificans	TRUE	FALSE	TRUE	FALSE	FALSE	0.903766
G000262545	5.98885e-05	Bacteria	Bacteroidetes	Bacteroidia	Bacteroidales	Prevotellaceae	Prevotella	Prevotella_bivia	TRUE	TRUE	TRUE	FALSE	FALSE	0.943303
G000160855	5.77485e-05	Bacteria	Firmicutes	Bacilli	Lactobacillales	Lactobacillaceae	Lactobacillus	Lactobacillus_helveticus	TRUE	TRUE	FALSE	FALSE	FALSE	0.618959
G000413035	5.75858e-05	Bacteria	Spirochaetes	Spirochaetia	Spirochaetales	Treponemataceae	Treponema	Treponema_medium	TRUE	FALSE	FALSE	FALSE	FALSE	0.949485
G001956585	5.71866e-05	Bacteria	Actinobacteria	Actinomycetia	Actinomycetales	Actinomycetaceae	Actinomyces	Actinomyces_naeslundii	TRUE	FALSE	TRUE	TRUE	FALSE	0.982492
G004367745	5.6225e-05	Bacteria	Proteobacteria	Betaproteobacteria	Burkholderiales	Oxalobacteraceae	Herbaspirillum	Herbaspirillum_huttiense	FALSE	FALSE	TRUE	FALSE	FALSE	0.666814
G015548275	5.49206e-05	Bacteria	Bacteroidetes	Bacteroidia	Bacteroidales	Rikenellaceae	Alistipes	Alistipes_finegoldii	TRUE	TRUE	TRUE	TRUE	FALSE	0.834679
G001514475	5.18113e-05	Bacteria	Firmicutes	Bacilli	Lactobacillales	Streptococcaceae	Lactococcus	Lactococcus_lactis	TRUE	TRUE	FALSE	FALSE	FALSE	0.782975
G000222745	5.16301e-05	Bacteria	Firmicutes	Bacilli	Lactobacillales	Streptococcaceae	Streptococcus	Streptococcus_australis	TRUE	FALSE	FALSE	TRUE	FALSE	0.912555
G000160875	5.14041e-05	Bacteria	Firmicutes	Bacilli	Lactobacillales	Lactobacillaceae	Lactobacillus	Lactobacillus_iners	TRUE	TRUE	FALSE	TRUE	FALSE	0.803974
G001435015	5.13608e-05	Bacteria	Firmicutes	Bacilli	Lactobacillales	Lactobacillaceae	Lactobacillus	Lactobacillus_iners	TRUE	TRUE	FALSE	TRUE	FALSE	0.806476
G016889065	4.99625e-05	Bacteria	Bacteroidetes	Bacteroidia	Bacteroidales	Odoribacteraceae	Butyricimonas	Butyricimonas_virosa	FALSE	TRUE	TRUE	FALSE	FALSE	0.519383
G001190695	4.83578e-05	Viruses	Uroviricota	Caudoviricetes	Caudovirales	Siphoviridae	Pahexavirus	Propionibacterium_virus_Ouroboros	FALSE	FALSE	FALSE	FALSE	TRUE	0.812953
G016904155	4.53819e-05	Bacteria	Firmicutes	Clostridia	Eubacteriales	Lachnospiraceae	Coprococcus	Coprococcus_comes	TRUE	FALSE	FALSE	TRUE	FALSE	0.608981
G019972875	4.30693e-05	Bacteria	Firmicutes	Bacilli	Lactobacillales	Streptococcaceae	Streptococcus	Streptococcus_thermophilus	TRUE	TRUE	FALSE	FALSE	FALSE	0.876366
G001553005	4.28518e-05	Bacteria	Firmicutes	Bacilli	Bacillales		Gemella	Gemella_asaccharolytica	FALSE	FALSE	TRUE	FALSE	FALSE	0.81411
G001742165	4.27705e-05	Bacteria	Proteobacteria	Betaproteobacteria	Burkholderiales	Burkholderiaceae	Burkholderia	Burkholderia_stabilis	FALSE	FALSE	TRUE	FALSE	FALSE	0.812997
G000154105	4.12116e-05	Bacteria	Bacteroidetes	Bacteroidia	Bacteroidales	Tannerellaceae	Parabacteroides	Parabacteroides_merdae	TRUE	TRUE	FALSE	TRUE	FALSE	0.995242
G016127415	4.08768e-05	Bacteria	Proteobacteria	Betaproteobacteria	Burkholderiales	Comamonadaceae	Delftia	Delftia_acidovorans	TRUE	FALSE	TRUE	FALSE	FALSE	0.868618
G016127955	3.87446e-05	Bacteria	Actinobacteria	Actinomycetia	Actinomycetales	Actinomycetaceae	Actinomyces	Actinomyces_oris	TRUE	FALSE	TRUE	TRUE	FALSE	0.97534
G900458815	3.75902e-05	Bacteria	Firmicutes	Bacilli	Bacillales	Staphylococcaceae	Staphylococcus	Staphylococcus_saccharolyticus	FALSE	FALSE	TRUE	FALSE	FALSE	0.601576
G000179955	3.74629e-05	Bacteria	Firmicutes	Bacilli	Lactobacillales	Lactobacillaceae	Lactobacillus	Lactobacillus_iners	TRUE	TRUE	FALSE	TRUE	FALSE	0.797719
G000242235	3.73222e-05	Bacteria	Firmicutes	Clostridia	Eubacteriales	Lachnospiraceae	Stomatobaculum	Stomatobaculum_longum	TRUE	TRUE	FALSE	FALSE	FALSE	0.946547
G000771725	3.61585e-05	Bacteria	Actinobacteria	Actinomycetia	Bifidobacteriales	Bifidobacteriaceae	Bifidobacterium	Bifidobacterium_dentium	TRUE	TRUE	TRUE	TRUE	FALSE	0.942441
G003968885	3.55866e-05	Bacteria	Firmicutes	Bacilli	Bacillales	Staphylococcaceae	Staphylococcus	Staphylococcus_saccharolyticus	FALSE	FALSE	TRUE	FALSE	FALSE	0.596329
G014654435	3.51997e-05	Bacteria	Proteobacteria	Epsilonproteobacteria	Campylobacterales	Helicobacteraceae	Helicobacter	Helicobacter_pylori	TRUE	FALSE	TRUE	FALSE	FALSE	0.945233
G002894165	3.49648e-05	Bacteria	Bacteroidetes	Bacteroidia	Bacteroidales	Prevotellaceae	Prevotella	Prevotella_timonensis	TRUE	TRUE	FALSE	TRUE	FALSE	0.926388
G900454195	3.43532e-05	Bacteria	Bacteroidetes	Bacteroidia	Bacteroidales	Odoribacteraceae	Odoribacter	Odoribacter_splanchnicus	TRUE	TRUE	TRUE	FALSE	FALSE	0.949745
G001406295	3.13985e-05	Bacteria	Firmicutes	Clostridia	Eubacteriales	Eubacteriaceae	Eubacterium	Eubacterium_ramulus	TRUE	FALSE	FALSE	FALSE	FALSE	0.805292
G000519165	3.0235e-05	Bacteria	Bacteroidetes	Bacteroidia	Bacteroidales	Prevotellaceae	Prevotella	Prevotella_intermedia	TRUE	TRUE	TRUE	FALSE	FALSE	0.988377
G000413475	2.90503e-05	Bacteria	Firmicutes	Bacilli	Lactobacillales	Streptococcaceae	Streptococcus	Streptococcus_intermedius	FALSE	FALSE	TRUE	TRUE	FALSE	0.9576
G900476045	2.52595e-05	Bacteria	Firmicutes	Bacilli	Bacillales		Gemella	Gemella_morbillorum	TRUE	TRUE	TRUE	FALSE	FALSE	0.97253
G002015035	2.49879e-05	Bacteria	Proteobacteria	Gammaproteobacteria	Pasteurellales	Pasteurellaceae	Haemophilus	Haemophilus_parahaemolyticus	TRUE	FALSE	TRUE	FALSE	FALSE	0.940298
G000613345	2.34088e-05	Bacteria	Bacteroidetes	Bacteroidia	Bacteroidales	Prevotellaceae	Prevotella	Prevotella_disiens	TRUE	TRUE	TRUE	FALSE	FALSE	0.877724
G000257825	2.24964e-05	Bacteria	Firmicutes	Bacilli	Lactobacillales	Streptococcaceae	Streptococcus	Streptococcus_pseudopneumoniae	FALSE	FALSE	TRUE	FALSE	FALSE	0.898908
G001434945	2.24476e-05	Bacteria	Firmicutes	Bacilli	Lactobacillales	Lactobacillaceae	Lactobacillus	Lactobacillus_helveticus	TRUE	TRUE	FALSE	FALSE	FALSE	0.687922
G000191065	2.0359e-05	Bacteria	Bacteroidetes	Bacteroidia	Bacteroidales	Prevotellaceae	Prevotella	Prevotella_multiformis	TRUE	FALSE	TRUE	FALSE	FALSE	0.973818
G900457215	2.03271e-05	Bacteria	Proteobacteria	Gammaproteobacteria	Enterobacterales	Enterobacteriaceae	Shigella	Shigella_dysenteriae	FALSE	FALSE	TRUE	FALSE	FALSE	0.885403
G007990635	1.9194e-05	Bacteria	Fusobacteria	Fusobacteriia	Fusobacteriales	Leptotrichiaceae	Leptotrichia	Leptotrichia_hongkongensis	FALSE	FALSE	FALSE	TRUE	FALSE	0.95494
G900637905	1.7533e-05	Bacteria	Firmicutes	Tissierellia	Tissierellales	Peptoniphilaceae	Parvimonas	Parvimonas_micra	TRUE	TRUE	TRUE	TRUE	FALSE	0.987659
G000148585	1.6693e-05	Bacteria	Firmicutes	Bacilli	Lactobacillales	Streptococcaceae	Streptococcus	Streptococcus_mitis	TRUE	TRUE	TRUE	FALSE	FALSE	0.994936
G000929915	1.36264e-05	Viruses	Hofneiviricota	Faserviricetes	Tubulavirales	Inoviridae	Inovirus	Escherichia_virus_M13	FALSE	FALSE	FALSE	FALSE	TRUE	0.819104
G900445595	1.30092e-05	Bacteria	Bacteroidetes	Bacteroidia	Bacteroidales	Bacteroidaceae	Bacteroides	Bacteroides_thetaiotaomicron	TRUE	TRUE	TRUE	TRUE	FALSE	0.9837
G016127555	1.21025e-05	Bacteria	Firmicutes	Bacilli	Lactobacillales	Streptococcaceae	Streptococcus	Streptococcus_oralis	TRUE	TRUE	TRUE	TRUE	FALSE	0.98925
G900106755	1.15956e-05	Bacteria	Bacteroidetes	Bacteroidia	Bacteroidales	Bacteroidaceae	Bacteroides	Bacteroides_faecis	TRUE	TRUE	FALSE	FALSE	FALSE	0.885132
G002441815	1.10101e-05	Bacteria	Firmicutes	Bacilli	Lactobacillales	Streptococcaceae	Lactococcus	Lactococcus_lactis	TRUE	TRUE	FALSE	FALSE	FALSE	0.781694
G017753665	1.09245e-05	Bacteria	Proteobacteria	Betaproteobacteria	Neisseriales	Neisseriaceae	Neisseria	Neisseria_sicca	TRUE	FALSE	TRUE	FALSE	FALSE	0.952831
G000226135	1.07868e-05	Bacteria	Bacteroidetes	Bacteroidia	Bacteroidales	Bacteroidaceae	Bacteroides	Bacteroides_faecis	TRUE	TRUE	FALSE	FALSE	FALSE	0.886728
G000285995	1.00695e-05	Bacteria	Actinobacteria	Actinomycetia	Actinomycetales	Actinomycetaceae	Actinomyces	Actinomyces_naeslundii	TRUE	FALSE	TRUE	TRUE	FALSE	0.980208
G000835975	9.15477e-06	Bacteria	Firmicutes	Bacilli	Lactobacillales	Streptococcaceae	Lactococcus	Lactococcus_lactis	TRUE	TRUE	FALSE	FALSE	FALSE	0.782597
G900454855	8.35348e-06	Bacteria	Bacteroidetes	Bacteroidia	Bacteroidales	Prevotellaceae	Prevotella	Prevotella_buccae	TRUE	TRUE	TRUE	TRUE	FALSE	0.863725
G016728365	8.19403e-06	Bacteria	Actinobacteria	Actinomycetia	Corynebacteriales	Corynebacteriaceae	Corynebacterium	Corynebacterium_tuberculostearicum	FALSE	FALSE	TRUE	FALSE	FALSE	0.90401
G900537995	5.18711e-06	Bacteria	Firmicutes	Clostridia	Eubacteriales	Lachnospiraceae	Roseburia	Roseburia_intestinalis	TRUE	TRUE	FALSE	TRUE	FALSE	0.535468
G000160495	4.91163e-06	Bacteria	Firmicutes	Negativicutes	Selenomonadales	Selenomonadaceae	Selenomonas	Selenomonas_sputigena	TRUE	FALSE	TRUE	FALSE	FALSE	0.936303

## Sheet: Table S18.2
Table S18.2: Multiclass ML feature lists related to Figure 8K
Taxa	varImp	domain	phylum	class	order	family	genus	species	UNITN	UHGG	PATH	WIS	VIRUS	Aggregate_coverage
G902859695	0.0484553	Bacteria	Proteobacteria	Betaproteobacteria	Burkholderiales	Alcaligenaceae	Achromobacter	Achromobacter_ruhlandii	FALSE	FALSE	TRUE	FALSE	FALSE	0.823483
G016127715	0.0456283	Bacteria	Firmicutes	Bacilli	Bacillales	Staphylococcaceae	Staphylococcus	Staphylococcus_saccharolyticus	FALSE	FALSE	TRUE	FALSE	FALSE	0.599408
G000845685	0.0366419	Viruses	Peploviricota	Herviviricetes	Herpesvirales	Herpesviridae	Roseolovirus	Human_betaherpesvirus_6A	FALSE	FALSE	FALSE	FALSE	TRUE	0.979451
G000873545	0.0276448	Viruses	Uroviricota	Caudoviricetes	Caudovirales	Podoviridae	Chopinvirus	Lactococcus_virus_KSY1	FALSE	FALSE	FALSE	FALSE	TRUE	0.636144
G001932995	0.0223156	Bacteria	Proteobacteria	Gammaproteobacteria	Enterobacterales	Enterobacteriaceae	Shigella	Shigella_dysenteriae	FALSE	FALSE	TRUE	FALSE	FALSE	0.938704
G000870165	0.0219457	Viruses	Uroviricota	Caudoviricetes	Caudovirales	Myoviridae	Tequatrovirus	Escherichia_virus_RB32	FALSE	FALSE	FALSE	FALSE	TRUE	0.65784
G900107315	0.021292	Bacteria	Bacteroidetes	Bacteroidia	Bacteroidales	Bacteroidaceae	Bacteroides	Bacteroides_uniformis	TRUE	TRUE	TRUE	TRUE	FALSE	0.968844
G001729705	0.0194768	Bacteria	Proteobacteria	Gammaproteobacteria	Enterobacterales	Enterobacteriaceae	Enterobacter	Enterobacter_hormaechei	FALSE	FALSE	TRUE	FALSE	FALSE	0.879316
G000846365	0.0178866	Viruses	Peploviricota	Herviviricetes	Herpesvirales	Herpesviridae	Roseolovirus	Human_betaherpesvirus_6B	FALSE	FALSE	FALSE	FALSE	TRUE	0.990174
G902363055	0.0174836	Bacteria	Firmicutes	Clostridia	Eubacteriales		Gemmiger	Gemmiger_formicilis	TRUE	TRUE	FALSE	FALSE	FALSE	0.889698
G000156615	0.0167856	Bacteria	Actinobacteria	Actinomycetia	Corynebacteriales	Corynebacteriaceae	Corynebacterium	Corynebacterium_pseudogenitalium	TRUE	FALSE	FALSE	FALSE	FALSE	0.889659
G006716905	0.0166468	Bacteria	Proteobacteria	Betaproteobacteria	Burkholderiales	Comamonadaceae	Acidovorax	Acidovorax_temperans	TRUE	FALSE	FALSE	TRUE	FALSE	0.892588
G000696675	0.0164462	Bacteria	Actinobacteria	Actinomycetia	Corynebacteriales	Nocardiaceae	Rhodococcus	Rhodococcus_erythropolis	FALSE	FALSE	TRUE	TRUE	FALSE	0.67825
G000273175	0.0151231	Bacteria	Bacteroidetes	Bacteroidia	Bacteroidales	Bacteroidaceae	Bacteroides	Bacteroides_nordii	TRUE	TRUE	TRUE	FALSE	FALSE	0.9577
G001552595	0.0149758	Bacteria	Actinobacteria	Actinomycetia	Corynebacteriales	Nocardiaceae	Rhodococcus	Rhodococcus_erythropolis	FALSE	FALSE	TRUE	TRUE	FALSE	0.699849
G003423365	0.0140358	Viruses	Uroviricota	Caudoviricetes	Caudovirales	Siphoviridae	Lambdavirus	Enterobacteria_virus_O276	FALSE	FALSE	FALSE	FALSE	TRUE	0.967285
G900185755	0.0140212	Bacteria	Proteobacteria	Betaproteobacteria	Burkholderiales	Burkholderiaceae	Cupriavidus	Cupriavidus_metallidurans	TRUE	TRUE	FALSE	FALSE	FALSE	0.813006
G000845205	0.0139138	Viruses	Hofneiviricota	Faserviricetes	Tubulavirales	Inoviridae	Inovirus	Escherichia_virus_M13	FALSE	FALSE	FALSE	FALSE	TRUE	0.837678
G000807695	0.013448	Bacteria	Proteobacteria	Gammaproteobacteria	Enterobacterales	Enterobacteriaceae	Escherichia	Escherichia_marmotae	TRUE	TRUE	FALSE	FALSE	FALSE	0.537684
G008801405	0.0133218	Bacteria	Proteobacteria	Betaproteobacteria	Burkholderiales	Burkholderiaceae	Ralstonia	Ralstonia_insidiosa	TRUE	FALSE	FALSE	FALSE	FALSE	0.99984
G902859645	0.0131572	Bacteria	Proteobacteria	Betaproteobacteria	Burkholderiales	Alcaligenaceae	Achromobacter	Achromobacter_insuavis	FALSE	FALSE	TRUE	FALSE	FALSE	0.968921
G900106755	0.0118138	Bacteria	Bacteroidetes	Bacteroidia	Bacteroidales	Bacteroidaceae	Bacteroides	Bacteroides_faecis	TRUE	TRUE	FALSE	FALSE	FALSE	0.885132
G000196015	0.011667	Bacteria	Proteobacteria	Betaproteobacteria	Burkholderiales	Burkholderiaceae	Cupriavidus	Cupriavidus_metallidurans	TRUE	TRUE	FALSE	FALSE	FALSE	0.884104
G001875655	0.0114819	Bacteria	Proteobacteria	Gammaproteobacteria	Enterobacterales	Enterobacteriaceae	Enterobacter	Enterobacter_hormaechei	FALSE	FALSE	TRUE	FALSE	FALSE	0.684267
G000212375	0.0108713	Bacteria	Bacteroidetes	Bacteroidia	Bacteroidales	Porphyromonadaceae	Porphyromonas	Porphyromonas_asaccharolytica	TRUE	TRUE	TRUE	TRUE	FALSE	0.768887
G000903575	0.0106415	Viruses	Uroviricota	Caudoviricetes	Caudovirales	Siphoviridae	Lambdavirus	Escherichia_virus_HK630	FALSE	FALSE	FALSE	FALSE	TRUE	0.903164
G001663855	0.0102251	Bacteria	Proteobacteria	Betaproteobacteria	Burkholderiales	Burkholderiaceae	Ralstonia	Ralstonia_insidiosa	TRUE	FALSE	FALSE	FALSE	FALSE	0.973205
G020097195	0.0101059	Bacteria	Proteobacteria	Gammaproteobacteria	Enterobacterales	Enterobacteriaceae	Enterobacter	Enterobacter_hormaechei	FALSE	FALSE	TRUE	FALSE	FALSE	0.879412
G020179495	0.00991301	Bacteria	Bacteroidetes	Bacteroidia	Bacteroidales	Bacteroidaceae	Bacteroides	Bacteroides_thetaiotaomicron	TRUE	TRUE	TRUE	TRUE	FALSE	0.982987
G002900365	0.0097821	Bacteria	Proteobacteria	Gammaproteobacteria	Enterobacterales	Enterobacteriaceae	Escherichia	Escherichia_marmotae	TRUE	TRUE	FALSE	FALSE	FALSE	0.54586
G902860085	0.00954123	Bacteria	Proteobacteria	Betaproteobacteria	Burkholderiales	Alcaligenaceae	Achromobacter	Achromobacter_ruhlandii	FALSE	FALSE	TRUE	FALSE	FALSE	0.840732
G000159115	0.00924293	Bacteria	Actinobacteria	Actinomycetia	Corynebacteriales	Corynebacteriaceae	Corynebacterium	Corynebacterium_accolens	TRUE	FALSE	TRUE	TRUE	FALSE	0.738495
G902374465	0.00923356	Bacteria	Proteobacteria	Betaproteobacteria	Burkholderiales	Burkholderiaceae	Ralstonia	Ralstonia_pickettii	FALSE	TRUE	TRUE	FALSE	FALSE	0.995215
G000314675	0.00857736	Bacteria	Proteobacteria	Alphaproteobacteria	Hyphomicrobiales	Bradyrhizobiaceae	Afipia	Afipia_broomeae	TRUE	TRUE	TRUE	FALSE	FALSE	0.596857
G000368765	0.00846536	Bacteria	Proteobacteria	Gammaproteobacteria	Moraxellales	Moraxellaceae	Acinetobacter	Acinetobacter_junii	FALSE	TRUE	TRUE	FALSE	FALSE	0.917765
G000210695	0.00834618	Bacteria	Firmicutes	Clostridia	Eubacteriales	Lachnospiraceae	Anaerostipes	Anaerostipes_hadrus	TRUE	TRUE	FALSE	TRUE	FALSE	0.874283
G902860115	0.0077754	Bacteria	Proteobacteria	Betaproteobacteria	Burkholderiales	Alcaligenaceae	Achromobacter	Achromobacter_dolens	FALSE	FALSE	TRUE	FALSE	FALSE	0.735145
G002370525	0.00736882	Bacteria	Proteobacteria	Gammaproteobacteria	Moraxellales	Moraxellaceae	Acinetobacter	Acinetobacter_guillouiae	FALSE	FALSE	TRUE	FALSE	FALSE	0.547486
G013004645	0.0068902	Bacteria	Proteobacteria	Gammaproteobacteria	Xanthomonadales	Xanthomonadaceae	Stenotrophomonas	Stenotrophomonas_maltophilia	TRUE	TRUE	TRUE	FALSE	FALSE	0.907016
G902860075	0.00648585	Bacteria	Proteobacteria	Betaproteobacteria	Burkholderiales	Alcaligenaceae	Achromobacter	Achromobacter_insuavis	FALSE	FALSE	TRUE	FALSE	FALSE	0.88167
G000902695	0.00636014	Viruses	Uroviricota	Caudoviricetes	Caudovirales	Siphoviridae	Lambdavirus	Escherichia_virus_HK629	FALSE	FALSE	FALSE	FALSE	TRUE	0.82503
G001905915	0.00620067	Bacteria	Proteobacteria	Gammaproteobacteria	Enterobacterales	Enterobacteriaceae	Shigella	Shigella_boydii	FALSE	FALSE	TRUE	FALSE	FALSE	0.94019
G000146045	0.00618087	Eukaryota	Ascomycota	Saccharomycetes	Saccharomycetales	Saccharomycetaceae	Saccharomyces	Saccharomyces_cerevisiae	FALSE	FALSE	FALSE	TRUE	FALSE	0.994545
G000368145	0.0060453	Bacteria	Proteobacteria	Gammaproteobacteria	Moraxellales	Moraxellaceae	Acinetobacter	Acinetobacter_guillouiae	FALSE	FALSE	TRUE	FALSE	FALSE	0.546275
G016027815	0.0059372	Bacteria	Proteobacteria	Betaproteobacteria	Burkholderiales	Comamonadaceae	Delftia	Delftia_lacustris	FALSE	FALSE	TRUE	FALSE	FALSE	0.877326
G003290485	0.00588543	Eukaryota	Basidiomycota	Malasseziomycetes	Malasseziales	Malasseziaceae	Malassezia	Malassezia_restricta	FALSE	FALSE	FALSE	TRUE	FALSE	0.985719
G013374815	0.00585458	Bacteria	Proteobacteria	Gammaproteobacteria	Enterobacterales	Enterobacteriaceae	Shigella	Shigella_sonnei	FALSE	FALSE	TRUE	FALSE	FALSE	0.977276
G000743455	0.00556617	Bacteria	Proteobacteria	Betaproteobacteria	Burkholderiales	Burkholderiaceae	Ralstonia	Ralstonia_pickettii	FALSE	TRUE	TRUE	FALSE	FALSE	0.979364
G000368805	0.00555039	Bacteria	Proteobacteria	Gammaproteobacteria	Moraxellales	Moraxellaceae	Acinetobacter	Acinetobacter_johnsonii	TRUE	TRUE	TRUE	FALSE	FALSE	0.802844
G000169235	0.00549263	Bacteria	Firmicutes	Clostridia	Eubacteriales	Lachnospiraceae	Dorea	Dorea_formicigenerans	TRUE	TRUE	FALSE	TRUE	FALSE	0.790488
G900450795	0.00548224	Bacteria	Fusobacteria	Fusobacteriia	Fusobacteriales	Fusobacteriaceae	Fusobacterium	Fusobacterium_nucleatum	TRUE	TRUE	TRUE	TRUE	FALSE	0.997301
G016027055	0.00501404	Bacteria	Proteobacteria	Gammaproteobacteria	Moraxellales	Moraxellaceae	Acinetobacter	Acinetobacter_johnsonii	TRUE	TRUE	TRUE	FALSE	FALSE	0.831721
G001553955	0.00489052	Bacteria	Proteobacteria	Gammaproteobacteria	Moraxellales	Moraxellaceae	Moraxella	Moraxella_osloensis	TRUE	FALSE	TRUE	FALSE	FALSE	0.877552
G000949655	0.0048481	Bacteria	Proteobacteria	Gammaproteobacteria	Moraxellales	Moraxellaceae	Acinetobacter	Acinetobacter_johnsonii	TRUE	TRUE	TRUE	FALSE	FALSE	0.826559
G002159215	0.00484684	Bacteria	Bacteroidetes	Bacteroidia	Bacteroidales	Rikenellaceae	Alistipes	Alistipes_onderdonkii	FALSE	TRUE	FALSE	FALSE	FALSE	0.833152
G900637015	0.00463772	Bacteria	Proteobacteria	Gammaproteobacteria	Enterobacterales	Enterobacteriaceae	Escherichia	Escherichia_marmotae	TRUE	TRUE	FALSE	FALSE	FALSE	0.569033
G000741825	0.00458905	Bacteria	Proteobacteria	Betaproteobacteria	Burkholderiales	Comamonadaceae	Delftia	Delftia_acidovorans	TRUE	FALSE	TRUE	FALSE	FALSE	0.868184
G000006925	0.00458452	Bacteria	Proteobacteria	Gammaproteobacteria	Enterobacterales	Enterobacteriaceae	Shigella	Shigella_flexneri	FALSE	FALSE	TRUE	FALSE	FALSE	0.912967
G001405615	0.00454355	Bacteria	Firmicutes	Clostridia	Eubacteriales	Lachnospiraceae	Roseburia	Roseburia_faecis	TRUE	FALSE	FALSE	TRUE	FALSE	0.761586
G014138435	0.00400327	Bacteria	Proteobacteria	Alphaproteobacteria	Hyphomicrobiales	Methylobacteriaceae	Methylobacterium	Methylobacterium_fujisawaense	FALSE	FALSE	FALSE	TRUE	FALSE	0.930889
G000005845	0.00393001	Bacteria	Proteobacteria	Gammaproteobacteria	Enterobacterales	Enterobacteriaceae	Escherichia	Escherichia_coli	TRUE	FALSE	TRUE	FALSE	FALSE	0.999771
G002087975	0.00376068	Bacteria	Firmicutes	Bacilli	Bacillales	Staphylococcaceae	Staphylococcus	Staphylococcus_epidermidis	TRUE	TRUE	TRUE	FALSE	FALSE	0.987387
G000213995	0.00346547	Bacteria	Proteobacteria	Gammaproteobacteria	Enterobacterales	Enterobacteriaceae	Enterobacter	Enterobacter_hormaechei	FALSE	FALSE	TRUE	FALSE	FALSE	0.672283
G000734955	0.00339163	Bacteria	Proteobacteria	Gammaproteobacteria	Enterobacterales	Enterobacteriaceae	Escherichia	Escherichia_coli	TRUE	FALSE	TRUE	FALSE	FALSE	0.994007
G900167195	0.00337291	Bacteria	Proteobacteria	Gammaproteobacteria	Pseudomonadales	Pseudomonadaceae	Pseudomonas	Pseudomonas_aeruginosa	TRUE	TRUE	TRUE	TRUE	FALSE	0.987376
G900475405	0.00337028	Bacteria	Proteobacteria	Gammaproteobacteria	Xanthomonadales	Xanthomonadaceae	Stenotrophomonas	Stenotrophomonas_maltophilia	TRUE	TRUE	TRUE	FALSE	FALSE	0.94978
G900455835	0.0033124	Bacteria	Proteobacteria	Betaproteobacteria	Burkholderiales	Burkholderiaceae	Ralstonia	Ralstonia_pickettii	FALSE	TRUE	TRUE	FALSE	FALSE	0.980173
G019048305	0.00328959	Bacteria	Proteobacteria	Gammaproteobacteria	Moraxellales	Moraxellaceae	Acinetobacter	Acinetobacter_lwoffii	TRUE	FALSE	TRUE	FALSE	FALSE	0.629193
G000902075	0.00327975	Viruses	Uroviricota	Caudoviricetes	Caudovirales	Siphoviridae	Aguilavirus	Enterobacteria_virus_mEp043	FALSE	FALSE	FALSE	FALSE	TRUE	0.750888
G016466415	0.00318575	Bacteria	Proteobacteria	Betaproteobacteria	Burkholderiales	Burkholderiaceae	Ralstonia	Ralstonia_pickettii	FALSE	TRUE	TRUE	FALSE	FALSE	0.97983
G000026225	0.00315991	Bacteria	Proteobacteria	Gammaproteobacteria	Enterobacterales	Enterobacteriaceae	Escherichia	Escherichia_fergusonii	FALSE	TRUE	TRUE	TRUE	FALSE	0.535554
G016028755	0.00300599	Bacteria	Proteobacteria	Gammaproteobacteria	Moraxellales	Moraxellaceae	Moraxella	Moraxella_osloensis	TRUE	FALSE	TRUE	FALSE	FALSE	0.889305
G001742165	0.00300577	Bacteria	Proteobacteria	Betaproteobacteria	Burkholderiales	Burkholderiaceae	Burkholderia	Burkholderia_stabilis	FALSE	FALSE	TRUE	FALSE	FALSE	0.812997
G001457475	0.00297221	Bacteria	Proteobacteria	Betaproteobacteria	Burkholderiales	Alcaligenaceae	Achromobacter	Achromobacter_xylosoxidans	TRUE	TRUE	TRUE	TRUE	FALSE	0.572438
G000369885	0.00288398	Bacteria	Proteobacteria	Gammaproteobacteria	Moraxellales	Moraxellaceae	Acinetobacter	Acinetobacter_ursingii	TRUE	TRUE	TRUE	TRUE	FALSE	0.750143
G016726285	0.0028634	Bacteria	Proteobacteria	Gammaproteobacteria	Enterobacterales	Enterobacteriaceae	Shigella	Shigella_boydii	FALSE	FALSE	TRUE	FALSE	FALSE	0.944661
G002758635	0.00283925	Viruses	Uroviricota	Caudoviricetes	Caudovirales	Siphoviridae	Lambdavirus	Escherichia_virus_DE3	FALSE	FALSE	FALSE	FALSE	TRUE	1
G002091775	0.00281814	Bacteria	Proteobacteria	Gammaproteobacteria	Pseudomonadales	Pseudomonadaceae	Pseudomonas	Pseudomonas_oleovorans	FALSE	FALSE	FALSE	TRUE	FALSE	0.78158
G900240005	0.00275512	Bacteria	Proteobacteria	Betaproteobacteria	Burkholderiales	Burkholderiaceae	Burkholderia	Burkholderia_stabilis	FALSE	FALSE	TRUE	FALSE	FALSE	0.793728
G016726305	0.00273404	Bacteria	Bacteroidetes	Bacteroidia	Bacteroidales	Bacteroidaceae	Bacteroides	Bacteroides_caccae	TRUE	TRUE	TRUE	TRUE	FALSE	0.955854
G002901765	0.00267592	Bacteria	Firmicutes	Bacilli	Bacillales	Staphylococcaceae	Staphylococcus	Staphylococcus_warneri	TRUE	TRUE	TRUE	TRUE	FALSE	0.970458
G000429225	0.00263036	Bacteria	Actinobacteria	Actinomycetia	Actinomycetales	Actinomycetaceae	Actinomyces	Actinomyces_dentalis	FALSE	FALSE	FALSE	TRUE	FALSE	0.930464
G000840245	0.0025743	Viruses	Uroviricota	Caudoviricetes	Caudovirales	Siphoviridae	Lambdavirus	Escherichia_virus_Lambda	FALSE	FALSE	FALSE	FALSE	TRUE	0.999979
G000344575	0.00253558	Bacteria	Firmicutes	Bacilli	Lactobacillales	Streptococcaceae	Lactococcus	Lactococcus_lactis	TRUE	TRUE	FALSE	FALSE	FALSE	0.748226
G001598595	0.00252645	Bacteria	Proteobacteria	Betaproteobacteria	Burkholderiales	Alcaligenaceae	Achromobacter	Achromobacter_xylosoxidans	TRUE	TRUE	TRUE	TRUE	FALSE	0.571517
G900458815	0.00252313	Bacteria	Firmicutes	Bacilli	Bacillales	Staphylococcaceae	Staphylococcus	Staphylococcus_saccharolyticus	FALSE	FALSE	TRUE	FALSE	FALSE	0.601576
G001544155	0.0025118	Bacteria	Proteobacteria	Betaproteobacteria	Burkholderiales	Burkholderiaceae	Ralstonia	Ralstonia_pickettii	FALSE	TRUE	TRUE	FALSE	FALSE	0.979636
G016766835	0.00240309	Bacteria	Actinobacteria	Actinomycetia	Micrococcales	Dermacoccaceae	Dermacoccus	Dermacoccus_nishinomiyaensis	TRUE	FALSE	FALSE	FALSE	FALSE	0.729197
G019048805	0.00239589	Bacteria	Proteobacteria	Gammaproteobacteria	Enterobacterales	Enterobacteriaceae	Citrobacter	Citrobacter_braakii	TRUE	TRUE	TRUE	FALSE	FALSE	0.67258
G013343135	0.00236782	Bacteria	Proteobacteria	Betaproteobacteria	Burkholderiales	Alcaligenaceae	Achromobacter	Achromobacter_xylosoxidans	TRUE	TRUE	TRUE	TRUE	FALSE	0.571951
G900457095	0.0023536	Bacteria	Proteobacteria	Gammaproteobacteria	Enterobacterales	Enterobacteriaceae	Shigella	Shigella_boydii	FALSE	FALSE	TRUE	FALSE	FALSE	0.939953
G001591205	0.00233062	Bacteria	Proteobacteria	Gammaproteobacteria	Xanthomonadales	Xanthomonadaceae	Stenotrophomonas	Stenotrophomonas_maltophilia	TRUE	TRUE	TRUE	FALSE	FALSE	0.919454
G900107225	0.00232972	Bacteria	Proteobacteria	Betaproteobacteria	Burkholderiales	Comamonadaceae	Delftia	Delftia_lacustris	FALSE	FALSE	TRUE	FALSE	FALSE	0.861594
G000154205	0.00225567	Bacteria	Bacteroidetes	Bacteroidia	Bacteroidales	Bacteroidaceae	Bacteroides	Bacteroides_uniformis	TRUE	TRUE	TRUE	TRUE	FALSE	0.968349
G001431675	0.00224742	Bacteria	Proteobacteria	Gammaproteobacteria	Xanthomonadales	Xanthomonadaceae	Stenotrophomonas	Stenotrophomonas_maltophilia	TRUE	TRUE	TRUE	FALSE	FALSE	0.903581
G000463665	0.00220688	Bacteria	Actinobacteria	Actinomycetia	Propionibacteriales	Propionibacteriaceae	Cutibacterium	Cutibacterium_granulosum	TRUE	TRUE	TRUE	FALSE	FALSE	0.921294
G900445515	0.0021778	Bacteria	Bacteroidetes	Bacteroidia	Bacteroidales	Bacteroidaceae	Bacteroides	Bacteroides_fragilis	TRUE	TRUE	TRUE	TRUE	FALSE	0.975562
G020341455	0.00217276	Bacteria	Proteobacteria	Betaproteobacteria	Burkholderiales	Burkholderiaceae	Ralstonia	Ralstonia_pickettii	FALSE	TRUE	TRUE	FALSE	FALSE	0.980096
G019141545	0.00215755	Bacteria	Proteobacteria	Alphaproteobacteria	Rhodobacterales	Rhodobacteraceae	Paracoccus	Paracoccus_marcusii	FALSE	FALSE	FALSE	TRUE	FALSE	0.643327
G003990875	0.002147	Bacteria	Actinobacteria	Actinomycetia	Corynebacteriales	Nocardiaceae	Rhodococcus	Rhodococcus_erythropolis	FALSE	FALSE	TRUE	TRUE	FALSE	0.702241
G020097475	0.00214352	Bacteria	Proteobacteria	Gammaproteobacteria	Enterobacterales	Enterobacteriaceae	Escherichia	Escherichia_fergusonii	FALSE	TRUE	TRUE	TRUE	FALSE	0.536669
G001729785	0.00213584	Bacteria	Proteobacteria	Gammaproteobacteria	Enterobacterales	Enterobacteriaceae	Enterobacter	Enterobacter_hormaechei	FALSE	FALSE	TRUE	FALSE	FALSE	0.835195
G000368045	0.0020481	Bacteria	Proteobacteria	Gammaproteobacteria	Moraxellales	Moraxellaceae	Acinetobacter	Acinetobacter_johnsonii	TRUE	TRUE	TRUE	FALSE	FALSE	0.82673
G003958705	0.00203156	Viruses	Uroviricota	Caudoviricetes	Caudovirales	Myoviridae	Xuanwuvirus	Escherichia_virus_500465-2	FALSE	FALSE	FALSE	FALSE	TRUE	0.761599
G000368825	0.00197639	Bacteria	Proteobacteria	Gammaproteobacteria	Moraxellales	Moraxellaceae	Acinetobacter	Acinetobacter_ursingii	TRUE	TRUE	TRUE	TRUE	FALSE	0.817069
G000368665	0.00188469	Bacteria	Proteobacteria	Gammaproteobacteria	Moraxellales	Moraxellaceae	Acinetobacter	Acinetobacter_junii	FALSE	TRUE	TRUE	FALSE	FALSE	0.848289
G002075345	0.00187715	Bacteria	Proteobacteria	Gammaproteobacteria	Enterobacterales	Enterobacteriaceae	Citrobacter	Citrobacter_braakii	TRUE	TRUE	TRUE	FALSE	FALSE	0.665807
G000837645	0.00177277	Viruses	Cossaviricota	Papovaviricetes	Sepolyvirales	Polyomaviridae	Betapolyomavirus	Macaca_mulatta_polyomavirus_1	FALSE	FALSE	FALSE	FALSE	TRUE	0.674805
G000174755	0.00175418	Bacteria	Bacteroidetes	Flavobacteriia	Flavobacteriales	Flavobacteriaceae	Capnocytophaga	Capnocytophaga_gingivalis	TRUE	FALSE	TRUE	TRUE	FALSE	0.959282
G016127955	0.00175373	Bacteria	Actinobacteria	Actinomycetia	Actinomycetales	Actinomycetaceae	Actinomyces	Actinomyces_oris	TRUE	FALSE	TRUE	TRUE	FALSE	0.97534
G000430225	0.00175327	Bacteria	Proteobacteria	Gammaproteobacteria	Moraxellales	Moraxellaceae	Acinetobacter	Acinetobacter_junii	FALSE	TRUE	TRUE	FALSE	FALSE	0.855387
G902859745	0.00173886	Bacteria	Proteobacteria	Betaproteobacteria	Burkholderiales	Alcaligenaceae	Achromobacter	Achromobacter_dolens	FALSE	FALSE	TRUE	FALSE	FALSE	0.729003
G000318135	0.00171245	Bacteria	Actinobacteria	Actinomycetia	Corynebacteriales	Corynebacteriaceae	Corynebacterium	Corynebacterium_durum	TRUE	FALSE	TRUE	TRUE	FALSE	0.954617
G000008865	0.00169918	Bacteria	Proteobacteria	Gammaproteobacteria	Enterobacterales	Enterobacteriaceae	Escherichia	Escherichia_coli	TRUE	FALSE	TRUE	FALSE	FALSE	0.884022
G000220255	0.00167758	Bacteria	Bacteroidetes	Bacteroidia	Bacteroidales	Prevotellaceae	Prevotella	Prevotella_pallens	TRUE	FALSE	FALSE	TRUE	FALSE	0.966659
G900455635	0.00166612	Bacteria	Proteobacteria	Gammaproteobacteria	Pseudomonadales	Pseudomonadaceae	Pseudomonas	Pseudomonas_oleovorans	FALSE	FALSE	FALSE	TRUE	FALSE	0.787888
G900636385	0.00164836	Bacteria	Firmicutes	Bacilli	Bacillales	Staphylococcaceae	Staphylococcus	Staphylococcus_warneri	TRUE	TRUE	TRUE	TRUE	FALSE	0.97157
G001997185	0.00163462	Bacteria	Proteobacteria	Gammaproteobacteria	Xanthomonadales	Xanthomonadaceae	Stenotrophomonas	Stenotrophomonas_maltophilia	TRUE	TRUE	TRUE	FALSE	FALSE	0.919789
G001571325	0.00162637	Bacteria	Proteobacteria	Betaproteobacteria	Burkholderiales	Comamonadaceae	Delftia	Delftia_tsuruhatensis	FALSE	FALSE	TRUE	FALSE	FALSE	0.882934
G002959695	0.00161216	Bacteria	Bacteroidetes	Bacteroidia	Bacteroidales	Bacteroidaceae	Bacteroides	Bacteroides_thetaiotaomicron	TRUE	TRUE	TRUE	TRUE	FALSE	0.984036
G014635765	0.00160692	Bacteria	Firmicutes	Bacilli	Bacillales	Staphylococcaceae	Staphylococcus	Staphylococcus_capitis	TRUE	TRUE	TRUE	FALSE	FALSE	0.993188
G901544385	0.00158807	Bacteria	Firmicutes	Bacilli	Lactobacillales	Streptococcaceae	Streptococcus	Streptococcus_gordonii	TRUE	TRUE	TRUE	TRUE	FALSE	0.976667
G002602825	0.00158787	Viruses	Uroviricota	Caudoviricetes	Caudovirales	Siphoviridae	Sawaravirus	Escherichia_virus_WGPS2	FALSE	FALSE	FALSE	FALSE	TRUE	0.666255
G003970495	0.00158268	Bacteria	Firmicutes	Bacilli	Bacillales	Staphylococcaceae	Staphylococcus	Staphylococcus_pasteuri	FALSE	FALSE	TRUE	TRUE	FALSE	0.954047
G002901925	0.00158136	Bacteria	Firmicutes	Bacilli	Bacillales	Staphylococcaceae	Staphylococcus	Staphylococcus_capitis	TRUE	TRUE	TRUE	FALSE	FALSE	0.972335
G002901875	0.00157668	Bacteria	Firmicutes	Bacilli	Bacillales	Staphylococcaceae	Staphylococcus	Staphylococcus_epidermidis	TRUE	TRUE	TRUE	FALSE	FALSE	0.986741
G900444865	0.00157211	Bacteria	Proteobacteria	Gammaproteobacteria	Moraxellales	Moraxellaceae	Acinetobacter	Acinetobacter_junii	FALSE	TRUE	TRUE	FALSE	FALSE	0.925567
G000690815	0.00157131	Bacteria	Proteobacteria	Gammaproteobacteria	Enterobacterales	Enterobacteriaceae	Escherichia	Escherichia_coli	TRUE	FALSE	TRUE	FALSE	FALSE	0.994516
G002949675	0.00152563	Bacteria	Proteobacteria	Gammaproteobacteria	Enterobacterales	Enterobacteriaceae	Shigella	Shigella_dysenteriae	FALSE	FALSE	TRUE	FALSE	FALSE	0.888416
G900455615	0.00150638	Bacteria	Proteobacteria	Gammaproteobacteria	Pseudomonadales	Pseudomonadaceae	Pseudomonas	Pseudomonas_oleovorans	FALSE	FALSE	FALSE	TRUE	FALSE	0.729524
G002818195	0.00149238	Viruses				Anelloviridae	Alphatorquevirus	Torque_teno_virus_5	FALSE	FALSE	FALSE	FALSE	TRUE	0.881387
G000160055	0.00148702	Bacteria	Firmicutes	Negativicutes	Veillonellales	Veillonellaceae	Dialister	Dialister_invisus	TRUE	TRUE	TRUE	FALSE	FALSE	0.972167
G000205025	0.0014711	Bacteria	Proteobacteria	Betaproteobacteria	Burkholderiales	Sutterellaceae	Parasutterella	Parasutterella_excrementihominis	FALSE	TRUE	FALSE	FALSE	FALSE	0.540762
G016117815	0.00146535	Bacteria	Bacteroidetes	Bacteroidia	Bacteroidales	Bacteroidaceae	Bacteroides	Bacteroides_uniformis	TRUE	TRUE	TRUE	TRUE	FALSE	0.969259
G000175615	0.00146171	Bacteria	Actinobacteria	Actinomycetia	Micrococcales	Micrococcaceae	Rothia	Rothia_mucilaginosa	TRUE	TRUE	FALSE	TRUE	FALSE	0.981127
G910576415	0.00146082	Bacteria	Firmicutes	Bacilli	Bacillales	Staphylococcaceae	Staphylococcus	Staphylococcus_pasteuri	FALSE	FALSE	TRUE	TRUE	FALSE	0.940334
G002243135	0.00142843	Bacteria	Firmicutes	Tissierellia	Tissierellales	Peptoniphilaceae	Finegoldia	Finegoldia_magna	TRUE	TRUE	FALSE	FALSE	FALSE	0.732705
G000902735	0.00137621	Viruses	Uroviricota	Caudoviricetes	Caudovirales	Siphoviridae	Aguilavirus	Enterobacteria_virus_mEp213	FALSE	FALSE	FALSE	FALSE	TRUE	0.6665
G001598795	0.00135195	Bacteria	Proteobacteria	Betaproteobacteria	Burkholderiales	Comamonadaceae	Delftia	Delftia_acidovorans	TRUE	FALSE	TRUE	FALSE	FALSE	0.883592
G004354505	0.00134804	Bacteria	Firmicutes	Bacilli	Lactobacillales	Streptococcaceae	Streptococcus	Streptococcus_thermophilus	TRUE	TRUE	FALSE	FALSE	FALSE	0.875518
G000848125	0.00127464	Viruses	Peploviricota	Herviviricetes	Herpesvirales	Herpesviridae	Roseolovirus	Human_betaherpesvirus_7	FALSE	FALSE	FALSE	FALSE	TRUE	0.979939
G000006765	0.0012741	Bacteria	Proteobacteria	Gammaproteobacteria	Pseudomonadales	Pseudomonadaceae	Pseudomonas	Pseudomonas_aeruginosa	TRUE	TRUE	TRUE	TRUE	FALSE	0.993226
G900457215	0.00126615	Bacteria	Proteobacteria	Gammaproteobacteria	Enterobacterales	Enterobacteriaceae	Shigella	Shigella_dysenteriae	FALSE	FALSE	TRUE	FALSE	FALSE	0.885403
G000701685	0.00126198	Bacteria	Firmicutes	Bacilli	Bacillales		Gemella	Gemella_sanguinis	TRUE	TRUE	TRUE	TRUE	FALSE	0.934778
G000221985	0.00124232	Bacteria	Firmicutes	Bacilli	Lactobacillales	Streptococcaceae	Streptococcus	Streptococcus_pseudopneumoniae	FALSE	FALSE	TRUE	FALSE	FALSE	0.904904
G001439685	0.00120492	Bacteria	Proteobacteria	Gammaproteobacteria	Pseudomonadales	Pseudomonadaceae	Pseudomonas	Pseudomonas_libanensis	FALSE	FALSE	FALSE	TRUE	FALSE	0.507303
G002197815	0.00116839	Bacteria	Proteobacteria	Gammaproteobacteria	Pseudomonadales	Pseudomonadaceae	Pseudomonas	Pseudomonas_oleovorans	FALSE	FALSE	FALSE	TRUE	FALSE	0.730801
G000382825	0.00116715	Bacteria	Firmicutes	Bacilli	Lactobacillales	Streptococcaceae	Streptococcus	Streptococcus_oralis	TRUE	TRUE	TRUE	TRUE	FALSE	0.963057
G009648935	0.00116128	Bacteria	Proteobacteria	Gammaproteobacteria	Enterobacterales	Enterobacteriaceae	Citrobacter	Citrobacter_braakii	TRUE	TRUE	TRUE	FALSE	FALSE	0.778003
G000159095	0.00115485	Bacteria	Firmicutes	Tissierellia	Tissierellales	Peptoniphilaceae	Anaerococcus	Anaerococcus_tetradius	TRUE	FALSE	FALSE	FALSE	FALSE	0.84857
G000023145	0.00115457	Bacteria	Actinobacteria	Actinomycetia	Corynebacteriales	Corynebacteriaceae	Corynebacterium	Corynebacterium_kroppenstedtii	FALSE	FALSE	TRUE	FALSE	FALSE	0.575962
G012273055	0.00115358	Bacteria	Bacteroidetes	Bacteroidia	Bacteroidales	Tannerellaceae	Parabacteroides	Parabacteroides_distasonis	TRUE	TRUE	TRUE	TRUE	FALSE	0.973757
G001006485	0.00114538	Bacteria	Bacteroidetes	Bacteroidia	Bacteroidales	Tannerellaceae	Tannerella	Tannerella_forsythia	TRUE	FALSE	TRUE	FALSE	FALSE	0.98482
G000960005	0.00113256	Bacteria	Firmicutes	Bacilli	Lactobacillales	Streptococcaceae	Streptococcus	Streptococcus_mitis	TRUE	TRUE	TRUE	FALSE	FALSE	0.980947
G000240185	0.0011314	Bacteria	Proteobacteria	Gammaproteobacteria	Enterobacterales	Enterobacteriaceae	Klebsiella	Klebsiella_pneumoniae	TRUE	TRUE	TRUE	TRUE	FALSE	0.69554
G000725405	0.00112973	Bacteria	Actinobacteria	Actinomycetia	Micrococcales	Dermacoccaceae	Dermacoccus	Dermacoccus_nishinomiyaensis	TRUE	FALSE	FALSE	FALSE	FALSE	0.701681
G000163455	0.00106314	Bacteria	Proteobacteria	Gammaproteobacteria	Enterobacterales	Enterobacteriaceae	Klebsiella	Klebsiella_pneumoniae	TRUE	TRUE	TRUE	TRUE	FALSE	0.649653
G000160435	0.00104879	Bacteria	Proteobacteria	Betaproteobacteria	Neisseriales	Neisseriaceae	Kingella	Kingella_oralis	TRUE	FALSE	TRUE	TRUE	FALSE	0.840118
G000154105	0.00103446	Bacteria	Bacteroidetes	Bacteroidia	Bacteroidales	Tannerellaceae	Parabacteroides	Parabacteroides_merdae	TRUE	TRUE	FALSE	TRUE	FALSE	0.995242
G016766895	0.000999772	Bacteria	Proteobacteria	Epsilonproteobacteria	Campylobacterales	Campylobacteraceae	Campylobacter	Campylobacter_ureolyticus	TRUE	FALSE	TRUE	TRUE	FALSE	0.953415
G016889365	0.000971405	Bacteria	Actinobacteria	Actinomycetia	Corynebacteriales	Corynebacteriaceae	Corynebacterium	Corynebacterium_kroppenstedtii	FALSE	FALSE	TRUE	FALSE	FALSE	0.575958
G002847555	0.000965307	Bacteria	Actinobacteria	Actinomycetia	Actinomycetales	Actinomycetaceae	Actinomyces	Actinomyces_oris	TRUE	FALSE	TRUE	TRUE	FALSE	0.976832
G900637985	0.000964763	Bacteria	Actinobacteria	Actinomycetia	Micrococcales	Micrococcaceae	Rothia	Rothia_aeria	TRUE	TRUE	TRUE	TRUE	FALSE	0.977513
G002902325	0.000964195	Bacteria	Firmicutes	Bacilli	Bacillales	Staphylococcaceae	Staphylococcus	Staphylococcus_capitis	TRUE	TRUE	TRUE	FALSE	FALSE	0.992438
G001936175	0.000952578	Bacteria	Proteobacteria	Alphaproteobacteria	Hyphomicrobiales	Methylobacteriaceae	Methylobacterium	Methylobacterium_phyllosphaerae	FALSE	FALSE	FALSE	TRUE	FALSE	0.871035
G000711965	0.000947994	Bacteria	Actinobacteria	Actinomycetia	Actinomycetales	Actinomycetaceae	Actinomyces	Actinomyces_israelii	FALSE	FALSE	TRUE	FALSE	FALSE	0.760051
G004354485	0.000929107	Bacteria	Firmicutes	Bacilli	Lactobacillales	Streptococcaceae	Lactococcus	Lactococcus_lactis	TRUE	TRUE	FALSE	FALSE	FALSE	0.785999
G016728365	0.000924845	Bacteria	Actinobacteria	Actinomycetia	Corynebacteriales	Corynebacteriaceae	Corynebacterium	Corynebacterium_tuberculostearicum	FALSE	FALSE	TRUE	FALSE	FALSE	0.90401
G002443155	0.000912425	Bacteria	Proteobacteria	Betaproteobacteria	Burkholderiales	Alcaligenaceae	Alcaligenes	Alcaligenes_faecalis	FALSE	FALSE	TRUE	TRUE	FALSE	0.604408
G900636435	0.000912171	Bacteria	Firmicutes	Bacilli	Lactobacillales	Streptococcaceae	Streptococcus	Streptococcus_salivarius	TRUE	TRUE	TRUE	FALSE	FALSE	0.951846
G002849795	0.000894447	Bacteria	Bacteroidetes	Bacteroidia	Bacteroidales	Prevotellaceae	Prevotella	Prevotella_jejuni	TRUE	TRUE	FALSE	FALSE	FALSE	0.984521
G000173915	0.000884518	Bacteria	Firmicutes	Bacilli	Bacillales		Gemella	Gemella_haemolysans	TRUE	FALSE	TRUE	TRUE	FALSE	0.936237
G000614285	0.000880376	Bacteria	Bacteroidetes	Bacteroidia	Bacteroidales	Prevotellaceae	Prevotella	Prevotella_scopos	TRUE	FALSE	FALSE	FALSE	FALSE	0.583825
G003572535	0.000875683	Bacteria	Proteobacteria	Gammaproteobacteria	Enterobacterales	Enterobacteriaceae	Shigella	Shigella_boydii	FALSE	FALSE	TRUE	FALSE	FALSE	0.951215
G000297075	0.000859495	Bacteria	Proteobacteria	Gammaproteobacteria	Pseudomonadales	Pseudomonadaceae	Pseudomonas	Pseudomonas_oleovorans	FALSE	FALSE	FALSE	TRUE	FALSE	0.797688
G002154655	0.000855717	Bacteria	Actinobacteria	Actinomycetia	Corynebacteriales	Corynebacteriaceae	Corynebacterium	Corynebacterium_kefirresidentii	TRUE	TRUE	FALSE	FALSE	FALSE	0.847559
G000023905	0.000839286	Bacteria	Fusobacteria	Fusobacteriia	Fusobacteriales	Leptotrichiaceae	Leptotrichia	Leptotrichia_buccalis	TRUE	FALSE	TRUE	TRUE	FALSE	0.916665
G000159995	0.000834895	Bacteria	Bacteroidetes	Bacteroidia	Bacteroidales	Prevotellaceae	Alloprevotella	Alloprevotella_tannerae	TRUE	TRUE	TRUE	FALSE	FALSE	0.99192
G013892435	0.000827636	Bacteria	Proteobacteria	Gammaproteobacteria	Enterobacterales	Enterobacteriaceae	Escherichia	Escherichia_fergusonii	FALSE	TRUE	TRUE	TRUE	FALSE	0.531129
G013388375	0.00080307	Bacteria	Proteobacteria	Gammaproteobacteria	Xanthomonadales	Xanthomonadaceae	Xanthomonas	Xanthomonas_campestris	FALSE	FALSE	FALSE	TRUE	FALSE	0.628879
G001700755	0.000793163	Bacteria	Actinobacteria	Actinomycetia	Propionibacteriales	Propionibacteriaceae	Cutibacterium	Cutibacterium_granulosum	TRUE	TRUE	TRUE	FALSE	FALSE	0.933346
G902810435	0.000791594	Bacteria	Firmicutes	Negativicutes	Veillonellales	Veillonellaceae	Veillonella	Veillonella_parvula	TRUE	TRUE	TRUE	TRUE	FALSE	0.996028
G000007145	0.000778699	Bacteria	Proteobacteria	Gammaproteobacteria	Xanthomonadales	Xanthomonadaceae	Xanthomonas	Xanthomonas_campestris	FALSE	FALSE	FALSE	TRUE	FALSE	0.714614
G000177075	0.000772107	Bacteria	Bacteroidetes	Bacteroidia	Bacteroidales	Prevotellaceae	Prevotella	Prevotella_buccalis	TRUE	TRUE	TRUE	TRUE	FALSE	0.650357
G900113465	0.000767931	Bacteria	Proteobacteria	Alphaproteobacteria	Hyphomicrobiales	Methylobacteriaceae	Methylobacterium	Methylobacterium_phyllosphaerae	FALSE	FALSE	FALSE	TRUE	FALSE	0.87889
G900447535	0.000764947	Bacteria	Actinobacteria	Actinomycetia	Micrococcales	Dermacoccaceae	Dermacoccus	Dermacoccus_nishinomiyaensis	TRUE	FALSE	FALSE	FALSE	FALSE	0.72177
G000023205	0.000763171	Bacteria	Actinobacteria	Actinomycetia	Micrococcales	Micrococcaceae	Micrococcus	Micrococcus_luteus	TRUE	TRUE	TRUE	FALSE	FALSE	0.82117
G001679175	0.000760402	Bacteria	Proteobacteria	Gammaproteobacteria	Moraxellales	Moraxellaceae	Moraxella	Moraxella_osloensis	TRUE	FALSE	TRUE	FALSE	FALSE	0.87465
G003324185	0.000758861	Bacteria	Firmicutes	Clostridia	Eubacteriales	Oscillospiraceae	Faecalibacterium	Faecalibacterium_prausnitzii	TRUE	FALSE	FALSE	TRUE	FALSE	0.890768
G001071155	0.0007511	Bacteria	Firmicutes	Bacilli	Lactobacillales	Streptococcaceae	Streptococcus	Streptococcus_parasanguinis	TRUE	TRUE	TRUE	TRUE	FALSE	0.991728
G002076835	0.000744844	Bacteria	Firmicutes	Bacilli	Lactobacillales	Streptococcaceae	Streptococcus	Streptococcus_pneumoniae	TRUE	FALSE	TRUE	TRUE	FALSE	0.915907
G019355975	0.000722413	Bacteria	Proteobacteria	Gammaproteobacteria	Moraxellales	Moraxellaceae	Acinetobacter	Acinetobacter_septicus	FALSE	FALSE	TRUE	FALSE	FALSE	0.796994
G900455895	0.000689463	Bacteria	Actinobacteria	Actinomycetia	Micrococcales	Micrococcaceae	Rothia	Rothia_dentocariosa	TRUE	TRUE	TRUE	TRUE	FALSE	0.979314
G003571725	0.000688891	Bacteria	Firmicutes	Bacilli	Bacillales	Staphylococcaceae	Staphylococcus	Staphylococcus_warneri	TRUE	TRUE	TRUE	TRUE	FALSE	0.941948
G019704535	0.000683063	Bacteria	Proteobacteria	Gammaproteobacteria	Pseudomonadales	Pseudomonadaceae	Pseudomonas	Pseudomonas_stutzeri	FALSE	FALSE	TRUE	FALSE	FALSE	0.638399
G002902465	0.000679087	Bacteria	Firmicutes	Bacilli	Bacillales	Staphylococcaceae	Staphylococcus	Staphylococcus_hominis	TRUE	TRUE	TRUE	FALSE	FALSE	0.876882
G003031105	0.000671595	Bacteria	Proteobacteria	Betaproteobacteria	Burkholderiales	Alcaligenaceae	Achromobacter	Achromobacter_xylosoxidans	TRUE	TRUE	TRUE	TRUE	FALSE	0.583425
G008802215	0.000636961	Bacteria	Proteobacteria	Gammaproteobacteria	Moraxellales	Moraxellaceae	Acinetobacter	Acinetobacter_guillouiae	FALSE	FALSE	TRUE	FALSE	FALSE	0.544549
G001997325	0.000616034	Bacteria	Bacteroidetes	Bacteroidia	Bacteroidales	Bacteroidaceae	Bacteroides	Bacteroides_fragilis	TRUE	TRUE	TRUE	TRUE	FALSE	0.975085
G003958845	0.000604233	Viruses	Uroviricota	Caudoviricetes	Caudovirales	Myoviridae	Felsduovirus	Escherichia_virus_500465-1	FALSE	FALSE	FALSE	FALSE	TRUE	0.837898
G000987075	0.000598351	Bacteria	Proteobacteria	Betaproteobacteria	Burkholderiales	Burkholderiaceae	Burkholderia	Burkholderia_contaminans	FALSE	FALSE	TRUE	FALSE	FALSE	0.699986
G006546825	0.000593241	Bacteria	Actinobacteria	Actinomycetia	Actinomycetales	Actinomycetaceae	Actinomyces	Actinomyces_oris	TRUE	FALSE	TRUE	TRUE	FALSE	0.976659
G019890915	0.000592642	Bacteria	Actinobacteria	Actinomycetia	Micrococcales	Micrococcaceae	Micrococcus	Micrococcus_luteus	TRUE	TRUE	TRUE	FALSE	FALSE	0.824891
G013408445	0.000589199	Bacteria	Actinobacteria	Actinomycetia	Corynebacteriales	Corynebacteriaceae	Corynebacterium	Corynebacterium_tuberculostearicum	FALSE	FALSE	TRUE	FALSE	FALSE	0.904055
G001431665	0.000581844	Bacteria	Proteobacteria	Gammaproteobacteria	Xanthomonadales	Xanthomonadaceae	Stenotrophomonas	Stenotrophomonas_maltophilia	TRUE	TRUE	TRUE	FALSE	FALSE	0.620642
G900167555	0.00057256	Bacteria	Firmicutes	Clostridia	Eubacteriales		Gemmiger	Gemmiger_formicilis	TRUE	TRUE	FALSE	FALSE	FALSE	0.896752
G001045685	0.000561849	Bacteria	Proteobacteria	Gammaproteobacteria	Pseudomonadales	Pseudomonadaceae	Pseudomonas	Pseudomonas_aeruginosa	TRUE	TRUE	TRUE	TRUE	FALSE	0.9892
G901482635	0.000561033	Bacteria	Firmicutes	Bacilli	Bacillales	Staphylococcaceae	Staphylococcus	Staphylococcus_capitis	TRUE	TRUE	TRUE	FALSE	FALSE	0.993635
G008692995	0.000556313	Bacteria	Firmicutes	Bacilli	Bacillales		Gemella	Gemella_haemolysans	TRUE	FALSE	TRUE	TRUE	FALSE	0.935769
G900459355	0.000548699	Bacteria	Firmicutes	Bacilli	Lactobacillales	Streptococcaceae	Streptococcus	Streptococcus_parasanguinis	TRUE	TRUE	TRUE	TRUE	FALSE	0.96073
G000742135	0.000544234	Bacteria	Proteobacteria	Gammaproteobacteria	Enterobacterales	Enterobacteriaceae	Klebsiella	Klebsiella_pneumoniae	TRUE	TRUE	TRUE	TRUE	FALSE	0.696421
G016127415	0.00053674	Bacteria	Proteobacteria	Betaproteobacteria	Burkholderiales	Comamonadaceae	Delftia	Delftia_acidovorans	TRUE	FALSE	TRUE	FALSE	FALSE	0.868618
G000025985	0.000526963	Bacteria	Bacteroidetes	Bacteroidia	Bacteroidales	Bacteroidaceae	Bacteroides	Bacteroides_fragilis	TRUE	TRUE	TRUE	TRUE	FALSE	0.975328
G001042925	0.000522451	Bacteria	Proteobacteria	Gammaproteobacteria	Pseudomonadales	Pseudomonadaceae	Pseudomonas	Pseudomonas_aeruginosa	TRUE	TRUE	TRUE	TRUE	FALSE	0.988921
G000888995	0.000514988	Viruses				Anelloviridae	Alphatorquevirus	Torque_teno_virus_6	FALSE	FALSE	FALSE	FALSE	TRUE	0.54197
G001457615	0.000511762	Bacteria	Proteobacteria	Gammaproteobacteria	Pseudomonadales	Pseudomonadaceae	Pseudomonas	Pseudomonas_aeruginosa	TRUE	TRUE	TRUE	TRUE	FALSE	0.98917
G000597745	0.000508376	Bacteria	Proteobacteria	Gammaproteobacteria	Xanthomonadales	Xanthomonadaceae	Stenotrophomonas	Stenotrophomonas_maltophilia	TRUE	TRUE	TRUE	FALSE	FALSE	0.916695
G001021565	0.000495434	Bacteria	Proteobacteria	Betaproteobacteria	Burkholderiales	Comamonadaceae	Delftia	Delftia_tsuruhatensis	FALSE	FALSE	TRUE	FALSE	FALSE	0.892975
G006094375	0.000490138	Bacteria	Firmicutes	Bacilli	Bacillales	Staphylococcaceae	Staphylococcus	Staphylococcus_epidermidis	TRUE	TRUE	TRUE	FALSE	FALSE	0.988485
G019249635	0.000487851	Bacteria	Bacteroidetes	Bacteroidia	Bacteroidales	Prevotellaceae	Prevotella	Prevotella_copri	TRUE	TRUE	FALSE	TRUE	FALSE	0.747784
G000148565	0.000475485	Bacteria	Firmicutes	Bacilli	Lactobacillales	Streptococcaceae	Streptococcus	Streptococcus_oralis	TRUE	TRUE	TRUE	TRUE	FALSE	0.98929
G018292165	0.000470251	Bacteria	Bacteroidetes	Bacteroidia	Bacteroidales	Bacteroidaceae	Bacteroides	Bacteroides_uniformis	TRUE	TRUE	TRUE	TRUE	FALSE	0.965088
G000173895	0.000466314	Bacteria	Proteobacteria	Betaproteobacteria	Neisseriales	Neisseriaceae	Neisseria	Neisseria_cinerea	TRUE	FALSE	TRUE	FALSE	FALSE	0.958405
G001456385	0.000462398	Bacteria	Firmicutes	Bacilli	Lactobacillales	Streptococcaceae	Lactococcus	Lactococcus_lactis	TRUE	TRUE	FALSE	FALSE	FALSE	0.782368
G002834225	0.00045845	Bacteria	Firmicutes	Clostridia	Eubacteriales	Oscillospiraceae	Ruminococcus	Ruminococcus_bromii	TRUE	FALSE	FALSE	TRUE	FALSE	0.653727
G000186425	0.000453732	Bacteria	Proteobacteria	Betaproteobacteria	Burkholderiales	Burkholderiaceae	Lautropia	Lautropia_mirabilis	TRUE	FALSE	FALSE	FALSE	FALSE	0.919631
G000191405	0.000448242	Bacteria	Proteobacteria	Gammaproteobacteria	Pasteurellales	Pasteurellaceae	Haemophilus	Haemophilus_parainfluenzae	TRUE	FALSE	TRUE	FALSE	FALSE	0.977286
G013302415	0.000437393	Bacteria	Firmicutes	Clostridia	Eubacteriales	Lachnospiraceae	Blautia	Blautia_faecis	FALSE	FALSE	FALSE	TRUE	FALSE	0.84307
G002761875	0.000425372	Bacteria	Proteobacteria	Gammaproteobacteria	Moraxellales	Moraxellaceae	Acinetobacter	Acinetobacter_junii	FALSE	TRUE	TRUE	FALSE	FALSE	0.873083
G000174015	0.000425065	Bacteria	Actinobacteria	Coriobacteriia	Coriobacteriales	Atopobiaceae	Lancefieldella	Lancefieldella_rimae	FALSE	TRUE	FALSE	FALSE	FALSE	0.92779
G003812505	0.000413479	Bacteria	Firmicutes	Bacilli	Bacillales	Staphylococcaceae	Staphylococcus	Staphylococcus_hominis	TRUE	TRUE	TRUE	FALSE	FALSE	0.938342
G000210575	0.000409839	Bacteria	Bacteroidetes	Bacteroidia	Bacteroidales	Rikenellaceae	Alistipes	Alistipes_shahii	TRUE	TRUE	FALSE	TRUE	FALSE	0.691056
G015557635	0.000404166	Bacteria	Firmicutes	Clostridia	Eubacteriales	Lachnospiraceae	Fusicatenibacter	Fusicatenibacter_saccharivorans	TRUE	TRUE	FALSE	FALSE	FALSE	0.752495
G000011065	0.00040299	Bacteria	Bacteroidetes	Bacteroidia	Bacteroidales	Bacteroidaceae	Bacteroides	Bacteroides_thetaiotaomicron	TRUE	TRUE	TRUE	TRUE	FALSE	0.984351
G900452045	0.000402455	Bacteria	Proteobacteria	Gammaproteobacteria	Enterobacterales	Enterobacteriaceae	Klebsiella	Klebsiella_pneumoniae	TRUE	TRUE	TRUE	TRUE	FALSE	0.695016
G000478365	0.000398542	Bacteria	Proteobacteria	Betaproteobacteria	Burkholderiales	Oxalobacteraceae	Herbaspirillum	Herbaspirillum_huttiense	FALSE	FALSE	TRUE	FALSE	FALSE	0.669774
G000153625	0.000396612	Bacteria	Fusobacteria	Fusobacteriia	Fusobacteriales	Fusobacteriaceae	Fusobacterium	Fusobacterium_nucleatum	TRUE	TRUE	TRUE	TRUE	FALSE	0.970182
G001758385	0.000389003	Bacteria	Proteobacteria	Betaproteobacteria	Burkholderiales	Burkholderiaceae	Burkholderia	Burkholderia_contaminans	FALSE	FALSE	TRUE	FALSE	FALSE	0.681176
G000265365	0.000385203	Bacteria	Bacteroidetes	Bacteroidia	Bacteroidales	Rikenellaceae	Alistipes	Alistipes_finegoldii	TRUE	TRUE	TRUE	TRUE	FALSE	0.954175
G900458605	0.000379691	Bacteria	Firmicutes	Bacilli	Bacillales	Staphylococcaceae	Staphylococcus	Staphylococcus_epidermidis	TRUE	TRUE	TRUE	FALSE	FALSE	0.985502
G000183445	0.000377654	Bacteria	Firmicutes	Negativicutes	Veillonellales	Veillonellaceae	Dialister	Dialister_micraerophilus	TRUE	FALSE	TRUE	FALSE	FALSE	0.875343
G016726485	0.000365138	Bacteria	Firmicutes	Tissierellia	Tissierellales	Peptoniphilaceae	Peptoniphilus	Peptoniphilus_harei	TRUE	FALSE	TRUE	FALSE	FALSE	0.516744
G002818335	0.000355263	Viruses				Anelloviridae	Alphatorquevirus	Torque_teno_virus_20	FALSE	FALSE	FALSE	FALSE	TRUE	0.514224
G900475555	0.000340036	Bacteria	Actinobacteria	Actinomycetia	Micrococcales	Micrococcaceae	Micrococcus	Micrococcus_luteus	TRUE	TRUE	TRUE	FALSE	FALSE	0.821806
G000164695	0.00033672	Bacteria	Actinobacteria	Actinomycetia	Micrococcales	Micrococcaceae	Rothia	Rothia_dentocariosa	TRUE	TRUE	TRUE	TRUE	FALSE	0.974831
G000613725	0.000326195	Bacteria	Bacteroidetes	Bacteroidia	Bacteroidales	Prevotellaceae	Prevotella	Prevotella_pleuritidis	TRUE	FALSE	FALSE	FALSE	FALSE	0.992874
G000296465	0.000323542	Bacteria	Bacteroidetes	Bacteroidia	Bacteroidales	Barnesiellaceae	Barnesiella	Barnesiella_intestinihominis	FALSE	TRUE	FALSE	TRUE	FALSE	0.945557
G000184945	0.000322147	Bacteria	Bacteroidetes	Bacteroidia	Bacteroidales	Prevotellaceae	Prevotella	Prevotella_buccae	TRUE	TRUE	TRUE	TRUE	FALSE	0.849911
G900451365	0.000319419	Bacteria	Proteobacteria	Betaproteobacteria	Neisseriales	Neisseriaceae	Kingella	Kingella_denitrificans	TRUE	FALSE	TRUE	FALSE	FALSE	0.903766
G002818305	0.000318608	Viruses				Anelloviridae	Alphatorquevirus	Torque_teno_virus_13	FALSE	FALSE	FALSE	FALSE	TRUE	0.687198
G900143035	0.000318553	Bacteria	Firmicutes	Bacilli	Lactobacillales	Streptococcaceae	Streptococcus	Streptococcus_salivarius	TRUE	TRUE	TRUE	FALSE	FALSE	0.94786
G013267415	0.000314643	Bacteria	Firmicutes	Bacilli	Lactobacillales	Aerococcaceae	Abiotrophia	Abiotrophia_defectiva	TRUE	FALSE	TRUE	FALSE	FALSE	0.908518
G002901845	0.000310682	Bacteria	Firmicutes	Bacilli	Bacillales	Staphylococcaceae	Staphylococcus	Staphylococcus_hominis	TRUE	TRUE	TRUE	FALSE	FALSE	0.938545
G002959775	0.000304892	Bacteria	Firmicutes	Negativicutes	Veillonellales	Veillonellaceae	Veillonella	Veillonella_rogosae	FALSE	TRUE	TRUE	FALSE	FALSE	0.961315
G000160655	0.000304663	Bacteria	Proteobacteria	Gammaproteobacteria	Cardiobacteriales	Cardiobacteriaceae	Cardiobacterium	Cardiobacterium_hominis	TRUE	FALSE	TRUE	FALSE	FALSE	0.65852
G000915755	0.000302749	Viruses	Uroviricota	Caudoviricetes	Caudovirales	Siphoviridae	Sextaecvirus	Staphylococcus_virus_SEP9	FALSE	FALSE	FALSE	FALSE	TRUE	0.569387
G011612265	0.000299516	Bacteria	Actinobacteria	Actinomycetia	Corynebacteriales	Corynebacteriaceae	Corynebacterium	Corynebacterium_matruchotii	TRUE	FALSE	FALSE	FALSE	FALSE	0.973066
G004345805	0.000296523	Bacteria	Firmicutes	Clostridia	Eubacteriales	Oscillospiraceae	Flavonifractor	Flavonifractor_plautii	TRUE	TRUE	FALSE	TRUE	FALSE	0.93291
G010120595	0.000294969	Bacteria	Firmicutes	Bacilli	Lactobacillales	Streptococcaceae	Streptococcus	Streptococcus_thermophilus	TRUE	TRUE	FALSE	FALSE	FALSE	0.880073
G016127215	0.000294783	Bacteria	Proteobacteria	Gammaproteobacteria	Pasteurellales	Pasteurellaceae	Haemophilus	Haemophilus_parainfluenzae	TRUE	FALSE	TRUE	FALSE	FALSE	0.984576
G900447555	0.000292912	Bacteria	Actinobacteria	Actinomycetia	Corynebacteriales	Corynebacteriaceae	Corynebacterium	Corynebacterium_matruchotii	TRUE	FALSE	FALSE	FALSE	FALSE	0.972514
G005706655	0.000287568	Bacteria	Bacteroidetes	Bacteroidia	Bacteroidales	Bacteroidaceae	Bacteroides	Bacteroides_fragilis	TRUE	TRUE	TRUE	TRUE	FALSE	0.975316
G011058205	0.000285927	Bacteria	Proteobacteria	Gammaproteobacteria	Moraxellales	Moraxellaceae	Acinetobacter	Acinetobacter_lwoffii	TRUE	FALSE	TRUE	FALSE	FALSE	0.670472
G000889875	0.000281363	Viruses				Anelloviridae	Alphatorquevirus	Torque_teno_virus_15	FALSE	FALSE	FALSE	FALSE	TRUE	0.626881
G000238795	0.000280595	Bacteria	Proteobacteria	Gammaproteobacteria	Pasteurellales	Pasteurellaceae	Haemophilus	Haemophilus_sputorum	TRUE	FALSE	TRUE	FALSE	FALSE	0.900737
G900445495	0.000279451	Bacteria	Bacteroidetes	Bacteroidia	Bacteroidales	Tannerellaceae	Parabacteroides	Parabacteroides_merdae	TRUE	TRUE	FALSE	TRUE	FALSE	0.998158
G020115495	0.000276818	Bacteria	Proteobacteria	Gammaproteobacteria	Enterobacterales	Enterobacteriaceae	Klebsiella	Klebsiella_pneumoniae	TRUE	TRUE	TRUE	TRUE	FALSE	0.696029
G900187995	0.000276343	Bacteria	Bacteroidetes	Bacteroidia	Bacteroidales	Prevotellaceae	Prevotella	Prevotella_jejuni	TRUE	TRUE	FALSE	FALSE	FALSE	0.983515
G001729745	0.000274567	Bacteria	Proteobacteria	Gammaproteobacteria	Enterobacterales	Enterobacteriaceae	Enterobacter	Enterobacter_hormaechei	FALSE	FALSE	TRUE	FALSE	FALSE	0.766293
G000275805	0.000260666	Bacteria	Actinobacteria	Actinomycetia	Bifidobacteriales	Bifidobacteriaceae	Scardovia	Scardovia_wiggsiae	TRUE	TRUE	TRUE	FALSE	FALSE	0.957902
G000921075	0.000259748	Viruses	Uroviricota	Caudoviricetes	Caudovirales	Siphoviridae	Sextaecvirus	Staphylococcus_virus_Sextaec	FALSE	FALSE	FALSE	FALSE	TRUE	0.747041
G900142265	0.000252801	Bacteria	Firmicutes	Clostridia	Eubacteriales	Lachnospiraceae	Anaerotignum	Anaerotignum_lactatifermentans	TRUE	TRUE	FALSE	FALSE	FALSE	0.513369
G900458635	0.000252334	Bacteria	Firmicutes	Bacilli	Bacillales	Staphylococcaceae	Staphylococcus	Staphylococcus_hominis	TRUE	TRUE	TRUE	FALSE	FALSE	0.938492
G900454435	0.000246851	Bacteria	Proteobacteria	Betaproteobacteria	Neisseriales	Neisseriaceae	Neisseria	Neisseria_mucosa	TRUE	FALSE	TRUE	FALSE	FALSE	0.967022
G001748345	0.000243619	Bacteria	Proteobacteria	Betaproteobacteria	Burkholderiales	Alcaligenaceae	Alcaligenes	Alcaligenes_faecalis	FALSE	FALSE	TRUE	TRUE	FALSE	0.604853
G000746485	0.00023883	Bacteria	Proteobacteria	Gammaproteobacteria	Pasteurellales	Pasteurellaceae	Haemophilus	Haemophilus_parainfluenzae	TRUE	FALSE	TRUE	FALSE	FALSE	0.982315
G000967305	0.000236175	Bacteria	Proteobacteria	Betaproteobacteria	Burkholderiales	Alcaligenaceae	Alcaligenes	Alcaligenes_faecalis	FALSE	FALSE	TRUE	TRUE	FALSE	0.636056
G019930725	0.000234929	Bacteria	Bacteroidetes	Flavobacteriia	Flavobacteriales	Flavobacteriaceae	Capnocytophaga	Capnocytophaga_ochracea	TRUE	TRUE	TRUE	TRUE	FALSE	0.890198
G000182965	0.000234725	Eukaryota	Ascomycota	Saccharomycetes	Saccharomycetales	Debaryomycetaceae	Candida	Candida_albicans	FALSE	FALSE	FALSE	TRUE	FALSE	0.835344
G000014425	0.000232137	Bacteria	Firmicutes	Bacilli	Lactobacillales	Lactobacillaceae	Lactobacillus	Lactobacillus_gasseri	TRUE	TRUE	TRUE	TRUE	FALSE	0.982539
G002014885	0.000229237	Bacteria	Firmicutes	Bacilli	Lactobacillales	Streptococcaceae	Streptococcus	Streptococcus_oralis	TRUE	TRUE	TRUE	TRUE	FALSE	0.988813
G002087075	0.000228316	Bacteria	Firmicutes	Bacilli	Lactobacillales	Streptococcaceae	Streptococcus	Streptococcus_pseudopneumoniae	FALSE	FALSE	TRUE	FALSE	FALSE	0.896963
G000154065	0.000220981	Bacteria	Firmicutes	Clostridia	Eubacteriales	Lachnospiraceae	Dorea	Dorea_longicatena	TRUE	TRUE	FALSE	TRUE	FALSE	0.580579
G001028645	0.000217978	Bacteria	Firmicutes	Bacilli	Bacillales	Staphylococcaceae	Staphylococcus	Staphylococcus_capitis	TRUE	TRUE	TRUE	FALSE	FALSE	0.953513
G020813135	0.000217676	Bacteria	Proteobacteria	Gammaproteobacteria	Xanthomonadales	Xanthomonadaceae	Xanthomonas	Xanthomonas_campestris	FALSE	FALSE	FALSE	TRUE	FALSE	0.710604
G004723625	0.000214451	Bacteria	Proteobacteria	Betaproteobacteria	Burkholderiales	Burkholderiaceae	Burkholderia	Burkholderia_contaminans	FALSE	FALSE	TRUE	FALSE	FALSE	0.692265
G000332875	0.000210988	Bacteria	Firmicutes	Clostridia	Eubacteriales	Lachnospiraceae	Anaerostipes	Anaerostipes_hadrus	TRUE	TRUE	FALSE	TRUE	FALSE	0.906001
G018128125	0.000208909	Bacteria	Bacteroidetes	Bacteroidia	Bacteroidales	Prevotellaceae	Prevotella	Prevotella_histicola	TRUE	FALSE	FALSE	FALSE	FALSE	0.975614
G000177435	0.000208611	Bacteria	Firmicutes	Negativicutes	Veillonellales	Veillonellaceae	Veillonella	Veillonella_parvula	TRUE	TRUE	TRUE	TRUE	FALSE	0.98653
G000188295	0.000204306	Bacteria	Firmicutes	Bacilli	Lactobacillales	Streptococcaceae	Streptococcus	Streptococcus_vestibularis	TRUE	TRUE	TRUE	TRUE	FALSE	0.97867
G000175375	0.000203757	Bacteria	Actinobacteria	Actinomycetia	Corynebacteriales	Corynebacteriaceae	Corynebacterium	Corynebacterium_matruchotii	TRUE	FALSE	FALSE	FALSE	FALSE	0.972963
G002619185	0.000203685	Viruses	Uroviricota	Caudoviricetes	Caudovirales	Rountreeviridae	Andhravirus	Staphylococcus_virus_Andhra	FALSE	FALSE	FALSE	FALSE	TRUE	0.511916
G000153905	0.000201281	Bacteria	Firmicutes	Clostridia	Eubacteriales	Lachnospiraceae	Blautia	Blautia_obeum	TRUE	FALSE	FALSE	TRUE	FALSE	0.796808
G003269195	0.000191011	Bacteria	Bacteroidetes	Bacteroidia	Bacteroidales	Prevotellaceae	Prevotella	Prevotella_pallens	TRUE	FALSE	FALSE	TRUE	FALSE	0.991758
G016889925	0.000190496	Bacteria	Bacteroidetes	Bacteroidia	Bacteroidales	Bacteroidaceae	Bacteroides	Bacteroides_fragilis	TRUE	TRUE	TRUE	TRUE	FALSE	0.99259
G000739855	0.000189421	Bacteria	Proteobacteria	Betaproteobacteria	Burkholderiales	Alcaligenaceae	Alcaligenes	Alcaligenes_faecalis	FALSE	FALSE	TRUE	TRUE	FALSE	0.605039
G013410305	0.000183183	Bacteria	Actinobacteria	Actinomycetia	Corynebacteriales	Corynebacteriaceae	Corynebacterium	Corynebacterium_durum	TRUE	FALSE	TRUE	TRUE	FALSE	0.967957
G900475015	0.000181662	Bacteria	Firmicutes	Bacilli	Lactobacillales	Streptococcaceae	Streptococcus	Streptococcus_gordonii	TRUE	TRUE	TRUE	TRUE	FALSE	0.980532
G900637555	0.000180409	Bacteria	Proteobacteria	Betaproteobacteria	Burkholderiales	Burkholderiaceae	Lautropia	Lautropia_mirabilis	TRUE	FALSE	FALSE	FALSE	FALSE	0.924896
G000160115	0.000180358	Bacteria	Firmicutes	Clostridia	Eubacteriales	Lachnospiraceae	Shuttleworthia	Shuttleworthia_satelles	FALSE	FALSE	TRUE	FALSE	FALSE	0.923276
G900186865	0.000179959	Bacteria	Proteobacteria	Gammaproteobacteria	Xanthomonadales	Xanthomonadaceae	Stenotrophomonas	Stenotrophomonas_maltophilia	TRUE	TRUE	TRUE	FALSE	FALSE	0.920281
G000818595	0.000179328	Bacteria	Proteobacteria	Gammaproteobacteria	Enterobacterales	Enterobacteriaceae	Enterobacter	Enterobacter_ludwigii	FALSE	TRUE	TRUE	FALSE	FALSE	0.908988
G012987025	0.000177669	Bacteria	Proteobacteria	Gammaproteobacteria	Pseudomonadales	Pseudomonadaceae	Pseudomonas	Pseudomonas_aeruginosa	TRUE	TRUE	TRUE	TRUE	FALSE	0.988922
G001469295	0.000174219	Bacteria	Firmicutes	Bacilli	Lactobacillales	Streptococcaceae	Streptococcus	Streptococcus_gordonii	TRUE	TRUE	TRUE	TRUE	FALSE	0.976065
G016599755	0.000166426	Bacteria	Actinobacteria	Actinomycetia	Corynebacteriales	Corynebacteriaceae	Corynebacterium	Corynebacterium_kefirresidentii	TRUE	TRUE	FALSE	FALSE	FALSE	0.946775
G003457795	0.000162356	Bacteria	Firmicutes	Clostridia	Eubacteriales	Lachnospiraceae	Roseburia	Roseburia_inulinivorans	TRUE	TRUE	FALSE	TRUE	FALSE	0.919588
G000785515	0.000156818	Bacteria	Firmicutes	Bacilli	Lactobacillales	Streptococcaceae	Streptococcus	Streptococcus_salivarius	TRUE	TRUE	TRUE	FALSE	FALSE	0.951709
G001750725	0.000156682	Bacteria	Proteobacteria	Gammaproteobacteria	Enterobacterales	Enterobacteriaceae	Enterobacter	Enterobacter_ludwigii	FALSE	TRUE	TRUE	FALSE	FALSE	0.909035
G006742205	0.000155411	Bacteria	Firmicutes	Bacilli	Bacillales	Staphylococcaceae	Staphylococcus	Staphylococcus_epidermidis	TRUE	TRUE	TRUE	FALSE	FALSE	0.995901
G016726365	0.000153197	Bacteria	Actinobacteria	Actinomycetia	Micrococcales	Micrococcaceae	Rothia	Rothia_aeria	TRUE	TRUE	TRUE	TRUE	FALSE	0.982477
G000347875	0.000151768	Bacteria	Firmicutes	Bacilli	Lactobacillales	Streptococcaceae	Streptococcus	Streptococcus_mutans	TRUE	TRUE	TRUE	TRUE	FALSE	0.985473
G008801675	0.000151439	Bacteria	Proteobacteria	Gammaproteobacteria	Pseudomonadales	Pseudomonadaceae	Pseudomonas	Pseudomonas_aeruginosa	TRUE	TRUE	TRUE	TRUE	FALSE	0.978817
G001404635	0.000147559	Bacteria	Firmicutes	Clostridia	Eubacteriales	Lachnospiraceae	Dorea	Dorea_longicatena	TRUE	TRUE	FALSE	TRUE	FALSE	0.604913
G000187465	0.000146214	Bacteria	Firmicutes	Bacilli	Lactobacillales	Streptococcaceae	Streptococcus	Streptococcus_infantis	TRUE	FALSE	FALSE	TRUE	FALSE	0.965764
G002091815	0.000145471	Bacteria	Proteobacteria	Gammaproteobacteria	Pseudomonadales	Pseudomonadaceae	Pseudomonas	Pseudomonas_oleovorans	FALSE	FALSE	FALSE	TRUE	FALSE	0.728123
G001679005	0.000140296	Bacteria	Proteobacteria	Gammaproteobacteria	Moraxellales	Moraxellaceae	Moraxella	Moraxella_nonliquefaciens	TRUE	FALSE	TRUE	FALSE	FALSE	0.504753
G001041995	0.000137229	Viruses	Uroviricota	Caudoviricetes	Caudovirales	Siphoviridae	Pahexavirus	Propionibacterium_virus_PHL092M00	FALSE	FALSE	FALSE	FALSE	TRUE	0.920406
G000243015	0.000133662	Bacteria	Bacteroidetes	Bacteroidia	Bacteroidales	Prevotellaceae	Prevotella	Prevotella_maculosa	TRUE	FALSE	TRUE	FALSE	FALSE	0.895403
G002818425	0.000133506	Viruses				Anelloviridae	Alphatorquevirus	Torque_teno_virus_29	FALSE	FALSE	FALSE	FALSE	TRUE	0.767682
G000144405	0.000133384	Bacteria	Bacteroidetes	Bacteroidia	Bacteroidales	Prevotellaceae	Prevotella	Prevotella_melaninogenica	TRUE	TRUE	TRUE	TRUE	FALSE	0.988375
G000177315	0.000132182	Bacteria	Bacteroidetes	Bacteroidia	Bacteroidales	Prevotellaceae	Prevotella	Prevotella_bivia	TRUE	TRUE	TRUE	FALSE	FALSE	0.939923
G900186885	0.000125786	Bacteria	Firmicutes	Negativicutes	Veillonellales	Veillonellaceae	Veillonella	Veillonella_parvula	TRUE	TRUE	TRUE	TRUE	FALSE	0.981352
G000468115	0.000123299	Bacteria	Spirochaetes	Spirochaetia	Spirochaetales	Treponemataceae	Treponema	Treponema_socranskii	TRUE	FALSE	TRUE	TRUE	FALSE	0.983492
G000008185	0.000117074	Bacteria	Spirochaetes	Spirochaetia	Spirochaetales	Treponemataceae	Treponema	Treponema_denticola	TRUE	FALSE	TRUE	FALSE	FALSE	0.990996
G000281755	0.00011296	Bacteria	Proteobacteria	Gammaproteobacteria	Enterobacterales	Enterobacteriaceae	Klebsiella	Klebsiella_pneumoniae	TRUE	TRUE	TRUE	TRUE	FALSE	0.699617
G004367745	0.000108619	Bacteria	Proteobacteria	Betaproteobacteria	Burkholderiales	Oxalobacteraceae	Herbaspirillum	Herbaspirillum_huttiense	FALSE	FALSE	TRUE	FALSE	FALSE	0.666814
G900453115	0.00010307	Bacteria	Proteobacteria	Gammaproteobacteria	Moraxellales	Moraxellaceae	Moraxella	Moraxella_osloensis	TRUE	FALSE	TRUE	FALSE	FALSE	0.874944
G900636445	0.000102302	Bacteria	Firmicutes	Bacilli	Lactobacillales	Streptococcaceae	Streptococcus	Streptococcus_vestibularis	TRUE	TRUE	TRUE	TRUE	FALSE	0.991877
G020097435	0.000100339	Bacteria	Firmicutes	Bacilli	Bacillales		Gemella	Gemella_morbillorum	TRUE	TRUE	TRUE	FALSE	FALSE	0.972534
G002015045	9.95697e-05	Bacteria	Proteobacteria	Gammaproteobacteria	Pasteurellales	Pasteurellaceae	Haemophilus	Haemophilus_paraphrohaemolyticus	TRUE	FALSE	TRUE	FALSE	FALSE	0.647275
G000835975	9.78082e-05	Bacteria	Firmicutes	Bacilli	Lactobacillales	Streptococcaceae	Lactococcus	Lactococcus_lactis	TRUE	TRUE	FALSE	FALSE	FALSE	0.782597
G900699155	9.65048e-05	Bacteria	Proteobacteria	Gammaproteobacteria	Moraxellales	Moraxellaceae	Acinetobacter	Acinetobacter_lwoffii	TRUE	FALSE	TRUE	FALSE	FALSE	0.628137
G000788015	9.52865e-05	Bacteria	Proteobacteria	Gammaproteobacteria	Enterobacterales	Enterobacteriaceae	Klebsiella	Klebsiella_pneumoniae	TRUE	TRUE	TRUE	TRUE	FALSE	0.69248
G000162255	9.4181e-05	Bacteria	Firmicutes	Bacilli	Lactobacillales	Lactobacillaceae	Lactobacillus	Lactobacillus_crispatus	TRUE	TRUE	FALSE	FALSE	FALSE	0.813725
G000178355	8.76434e-05	Bacteria	Actinobacteria	Actinomycetia	Bifidobacteriales	Bifidobacteriaceae	Gardnerella	Gardnerella_vaginalis	TRUE	FALSE	TRUE	TRUE	FALSE	0.754641
G000843125	8.57078e-05	Viruses	Uroviricota	Caudoviricetes	Caudovirales	Siphoviridae	Marienburgvirus	Enterobacteria_virus_BP4795	FALSE	FALSE	FALSE	FALSE	TRUE	0.601605
G003865495	8.35309e-05	Viruses	Uroviricota	Caudoviricetes	Caudovirales	Myoviridae	Citexvirus	Pseudomonas_virus_Dobby	FALSE	FALSE	FALSE	FALSE	TRUE	0.793147
G000425005	8.20822e-05	Bacteria	Firmicutes	Erysipelotrichia	Erysipelotrichales	Erysipelotrichaceae	Solobacterium	Solobacterium_moorei	TRUE	TRUE	TRUE	FALSE	FALSE	0.888566
G000375505	7.9024e-05	Bacteria	Firmicutes	Bacilli	Lactobacillales	Streptococcaceae	Streptococcus	Streptococcus_mutans	TRUE	TRUE	TRUE	TRUE	FALSE	0.985088
G000191785	7.29096e-05	Bacteria	Actinobacteria	Actinomycetia	Bifidobacteriales	Bifidobacteriaceae	Parascardovia	Parascardovia_denticolens	TRUE	TRUE	FALSE	FALSE	FALSE	0.936522
G002818405	6.95928e-05	Viruses				Anelloviridae	Alphatorquevirus	Torque_teno_virus_24	FALSE	FALSE	FALSE	FALSE	TRUE	0.643869
G000900295	6.6303e-05	Viruses	Uroviricota	Caudoviricetes	Caudovirales	Siphoviridae	Pahexavirus	Propionibacterium_virus	FALSE	FALSE	FALSE	FALSE	TRUE	0.967103
G007990635	6.52043e-05	Bacteria	Fusobacteria	Fusobacteriia	Fusobacteriales	Leptotrichiaceae	Leptotrichia	Leptotrichia_hongkongensis	FALSE	FALSE	FALSE	TRUE	FALSE	0.95494
G000190695	6.36717e-05	Bacteria	Proteobacteria	Betaproteobacteria	Neisseriales	Neisseriaceae	Kingella	Kingella_denitrificans	TRUE	FALSE	TRUE	FALSE	FALSE	0.887916
G000613325	5.15521e-05	Bacteria	Bacteroidetes	Bacteroidia	Bacteroidales	Prevotellaceae	Prevotella	Prevotella_veroralis	TRUE	TRUE	TRUE	FALSE	FALSE	0.994349
G000160675	5.15424e-05	Bacteria	Firmicutes	Bacilli	Lactobacillales	Carnobacteriaceae	Granulicatella	Granulicatella_adiacens	TRUE	TRUE	FALSE	TRUE	FALSE	0.962596
G000160095	5.15294e-05	Bacteria	Firmicutes	Clostridia	Eubacteriales	Clostridiaceae	Hungatella	Hungatella_hathewayi	TRUE	TRUE	TRUE	TRUE	FALSE	0.720323
G900113545	4.9437e-05	Bacteria	Proteobacteria	Betaproteobacteria	Neisseriales	Neisseriaceae	Neisseria	Neisseria_elongata	TRUE	FALSE	TRUE	TRUE	FALSE	0.950657
G000845245	4.894e-05	Viruses	Peploviricota	Herviviricetes	Herpesvirales	Herpesviridae	Cytomegalovirus	Human_betaherpesvirus_5	FALSE	FALSE	FALSE	FALSE	TRUE	0.826897
G000190535	4.83318e-05	Bacteria	Bacteroidetes	Bacteroidia	Bacteroidales	Odoribacteraceae	Odoribacter	Odoribacter_splanchnicus	TRUE	TRUE	TRUE	FALSE	FALSE	0.954174
G006739205	4.80755e-05	Bacteria	Firmicutes	Bacilli	Lactobacillales	Streptococcaceae	Streptococcus	Streptococcus_mutans	TRUE	TRUE	TRUE	TRUE	FALSE	0.985399
G019930605	4.68382e-05	Bacteria	Bacteroidetes	Bacteroidia	Bacteroidales	Prevotellaceae	Prevotella	Prevotella_nigrescens	TRUE	TRUE	TRUE	TRUE	FALSE	0.991652
G000157935	4.63323e-05	Bacteria	Bacteroidetes	Bacteroidia	Bacteroidales	Prevotellaceae	Prevotella	Prevotella_copri	TRUE	TRUE	FALSE	TRUE	FALSE	0.753789
G000210075	4.53587e-05	Bacteria	Bacteroidetes	Bacteroidia	Bacteroidales	Bacteroidaceae	Bacteroides	Bacteroides_xylanisolvens	TRUE	TRUE	FALSE	TRUE	FALSE	0.887432
G000287615	4.53334e-05	Bacteria	Proteobacteria	Gammaproteobacteria	Pasteurellales	Pasteurellaceae	Haemophilus	Haemophilus_sputorum	TRUE	FALSE	TRUE	FALSE	FALSE	0.906876
G900451065	4.46735e-05	Bacteria	Proteobacteria	Gammaproteobacteria	Pasteurellales	Pasteurellaceae	Haemophilus	Haemophilus_paraphrohaemolyticus	TRUE	FALSE	TRUE	FALSE	FALSE	0.651794
G000429265	4.4191e-05	Bacteria	Actinobacteria	Actinomycetia	Actinomycetales	Actinomycetaceae	Actinomyces	Actinomyces_gerencseriae	FALSE	FALSE	TRUE	FALSE	FALSE	0.759889
G000160855	4.35752e-05	Bacteria	Firmicutes	Bacilli	Lactobacillales	Lactobacillaceae	Lactobacillus	Lactobacillus_helveticus	TRUE	TRUE	FALSE	FALSE	FALSE	0.618959
G001679045	4.33592e-05	Bacteria	Proteobacteria	Gammaproteobacteria	Pasteurellales	Pasteurellaceae	Haemophilus	Haemophilus_haemolyticus	TRUE	FALSE	TRUE	FALSE	FALSE	0.971704
G903886475	4.32591e-05	Bacteria	Firmicutes	Bacilli	Lactobacillales	Streptococcaceae	Streptococcus	Streptococcus_thermophilus	TRUE	TRUE	FALSE	FALSE	FALSE	0.975287
G000024945	3.8236e-05	Bacteria	Firmicutes	Negativicutes	Veillonellales	Veillonellaceae	Veillonella	Veillonella_parvula	TRUE	TRUE	TRUE	TRUE	FALSE	0.981328
G001956585	3.80952e-05	Bacteria	Actinobacteria	Actinomycetia	Actinomycetales	Actinomycetaceae	Actinomyces	Actinomyces_naeslundii	TRUE	FALSE	TRUE	TRUE	FALSE	0.982492
G002763715	3.54386e-05	Bacteria	Bacteroidetes	Bacteroidia	Bacteroidales	Prevotellaceae	Prevotella	Prevotella_intermedia	TRUE	TRUE	TRUE	FALSE	FALSE	0.98181
G900445565	2.29491e-05	Bacteria	Bacteroidetes	Bacteroidia	Bacteroidales	Bacteroidaceae	Bacteroides	Bacteroides_eggerthii	TRUE	TRUE	TRUE	TRUE	FALSE	0.530589
G900636915	2.26348e-05	Bacteria	Proteobacteria	Gammaproteobacteria	Pasteurellales	Pasteurellaceae	Aggregatibacter	Aggregatibacter_aphrophilus	TRUE	FALSE	TRUE	FALSE	FALSE	0.816139
G000373345	2.01219e-05	Bacteria	Fusobacteria	Fusobacteriia	Fusobacteriales	Leptotrichiaceae	Leptotrichia	Leptotrichia_wadei	TRUE	TRUE	FALSE	TRUE	FALSE	0.973748
G000012845	1.68293e-05	Bacteria	Bacteroidetes	Bacteroidia	Bacteroidales	Tannerellaceae	Parabacteroides	Parabacteroides_distasonis	TRUE	TRUE	TRUE	TRUE	FALSE	0.927407
G002959895	1.6222e-05	Bacteria	Firmicutes	Negativicutes	Veillonellales	Veillonellaceae	Veillonella	Veillonella_infantium	FALSE	TRUE	FALSE	FALSE	FALSE	0.936498
G000239295	1.60613e-05	Bacteria	Firmicutes	Clostridia	Eubacteriales	Oscillospiraceae	Flavonifractor	Flavonifractor_plautii	TRUE	TRUE	FALSE	TRUE	FALSE	0.886959
G015668785	1.59472e-05	Bacteria	Bacteroidetes	Bacteroidia	Bacteroidales	Bacteroidaceae	Bacteroides	Bacteroides_xylanisolvens	TRUE	TRUE	FALSE	TRUE	FALSE	0.917901
G003351565	1.59194e-05	Bacteria	Proteobacteria	Betaproteobacteria	Neisseriales	Neisseriaceae	Neisseria	Neisseria_lactamica	FALSE	FALSE	TRUE	FALSE	FALSE	0.566366
G900475315	1.55996e-05	Bacteria	Proteobacteria	Betaproteobacteria	Neisseriales	Neisseriaceae	Neisseria	Neisseria_cinerea	TRUE	FALSE	TRUE	FALSE	FALSE	0.963457
G000154465	1.54227e-05	Bacteria	Bacteroidetes	Bacteroidia	Bacteroidales	Rikenellaceae	Alistipes	Alistipes_putredinis	TRUE	TRUE	FALSE	TRUE	FALSE	0.954358
G020735385	1.49954e-05	Bacteria	Firmicutes	Bacilli	Lactobacillales	Carnobacteriaceae	Granulicatella	Granulicatella_elegans	TRUE	FALSE	TRUE	TRUE	FALSE	0.737674
G016726205	1.4704e-05	Bacteria	Proteobacteria	Gammaproteobacteria	Moraxellales	Moraxellaceae	Acinetobacter	Acinetobacter_ursingii	TRUE	TRUE	TRUE	TRUE	FALSE	0.827858
G018292125	1.38752e-05	Bacteria	Bacteroidetes	Bacteroidia	Bacteroidales	Bacteroidaceae	Bacteroides	Bacteroides_cellulosilyticus	TRUE	TRUE	FALSE	FALSE	FALSE	0.880382
G016127855	1.36556e-05	Bacteria	Actinobacteria	Actinomycetia	Actinomycetales	Actinomycetaceae	Actinomyces	Actinomyces_naeslundii	TRUE	FALSE	TRUE	TRUE	FALSE	0.982865
G900454715	1.28976e-05	Bacteria	Firmicutes	Tissierellia	Tissierellales	Peptoniphilaceae	Peptoniphilus	Peptoniphilus_lacrimalis	TRUE	FALSE	FALSE	FALSE	FALSE	0.502337
G000186465	1.28522e-05	Bacteria	Firmicutes	Bacilli	Lactobacillales	Streptococcaceae	Streptococcus	Streptococcus_australis	TRUE	FALSE	FALSE	TRUE	FALSE	0.903582
G000146345	1.28139e-05	Bacteria	Firmicutes	Tissierellia	Tissierellales	Peptoniphilaceae	Peptoniphilus	Peptoniphilus_duerdenii	TRUE	FALSE	FALSE	FALSE	FALSE	0.744764
G000238075	1.22255e-05	Bacteria	Firmicutes	Clostridia	Eubacteriales	Lachnospiraceae	Oribacterium	Oribacterium_asaccharolyticum	TRUE	FALSE	FALSE	TRUE	FALSE	0.746894
G902858935	1.21281e-05	Bacteria	Firmicutes	Bacilli	Lactobacillales	Streptococcaceae	Streptococcus	Streptococcus_salivarius	TRUE	TRUE	TRUE	FALSE	FALSE	0.980864
G000242235	1.16031e-05	Bacteria	Firmicutes	Clostridia	Eubacteriales	Lachnospiraceae	Stomatobaculum	Stomatobaculum_longum	TRUE	TRUE	FALSE	FALSE	FALSE	0.946547
G003862485	1.09978e-05	Bacteria	Firmicutes	Clostridia	Eubacteriales	Lachnospiraceae	Lachnoanaerobaculum	Lachnoanaerobaculum_orale	FALSE	FALSE	FALSE	TRUE	FALSE	0.965226
G000165735	1.07607e-05	Bacteria	Firmicutes	Negativicutes	Veillonellales	Veillonellaceae	Megasphaera	Megasphaera_micronuciformis	TRUE	FALSE	FALSE	FALSE	FALSE	0.950565
G000219605	9.9528e-06	Bacteria	Proteobacteria	Gammaproteobacteria	Pseudomonadales	Pseudomonadaceae	Pseudomonas	Pseudomonas_stutzeri	FALSE	FALSE	TRUE	FALSE	FALSE	0.650164
G016028655	9.23718e-06	Bacteria	Proteobacteria	Gammaproteobacteria	Pseudomonadales	Pseudomonadaceae	Pseudomonas	Pseudomonas_stutzeri	FALSE	FALSE	TRUE	FALSE	FALSE	0.649321
G000413055	9.10999e-06	Bacteria	Spirochaetes	Spirochaetia	Spirochaetales	Treponemataceae	Treponema	Treponema_maltophilum	TRUE	FALSE	TRUE	FALSE	FALSE	0.964809
G014195585	3.48511e-06	Bacteria	Bacteroidetes	Bacteroidia	Bacteroidales	Prevotellaceae	Alloprevotella	Alloprevotella_rava	FALSE	FALSE	TRUE	FALSE	FALSE	0.778055
G900454685	7.67416e-07	Bacteria	Firmicutes	Tissierellia	Tissierellales	Peptoniphilaceae	Peptoniphilus	Peptoniphilus_harei	TRUE	FALSE	TRUE	FALSE	FALSE	0.524712

## Sheet: Table S18.3
Table S18.3: Multiclass ML feature lists related to Supplementary Figure 27Y
Taxa	varImp	domain	phylum	class	order	family	genus	species	UNITN	UHGG	PATH	WIS	VIRUS	Aggregate_coverage
G008801405	0.187405	Bacteria	Proteobacteria	Betaproteobacteria	Burkholderiales	Burkholderiaceae	Ralstonia	Ralstonia_insidiosa	TRUE	FALSE	FALSE	FALSE	FALSE	0.99984
G001439685	0.117842	Bacteria	Proteobacteria	Gammaproteobacteria	Pseudomonadales	Pseudomonadaceae	Pseudomonas	Pseudomonas_libanensis	FALSE	FALSE	FALSE	TRUE	FALSE	0.507303
G004723625	0.0946341	Bacteria	Proteobacteria	Betaproteobacteria	Burkholderiales	Burkholderiaceae	Burkholderia	Burkholderia_contaminans	FALSE	FALSE	TRUE	FALSE	FALSE	0.692265
G000771725	0.0775542	Bacteria	Actinobacteria	Actinomycetia	Bifidobacteriales	Bifidobacteriaceae	Bifidobacterium	Bifidobacterium_dentium	TRUE	TRUE	TRUE	TRUE	FALSE	0.942441
G020341455	0.0385943	Bacteria	Proteobacteria	Betaproteobacteria	Burkholderiales	Burkholderiaceae	Ralstonia	Ralstonia_pickettii	FALSE	TRUE	TRUE	FALSE	FALSE	0.980096
G001663855	0.0362524	Bacteria	Proteobacteria	Betaproteobacteria	Burkholderiales	Burkholderiaceae	Ralstonia	Ralstonia_insidiosa	TRUE	FALSE	FALSE	FALSE	FALSE	0.973205
G001457475	0.0295365	Bacteria	Proteobacteria	Betaproteobacteria	Burkholderiales	Alcaligenaceae	Achromobacter	Achromobacter_xylosoxidans	TRUE	TRUE	TRUE	TRUE	FALSE	0.572438
G001598595	0.0259672	Bacteria	Proteobacteria	Betaproteobacteria	Burkholderiales	Alcaligenaceae	Achromobacter	Achromobacter_xylosoxidans	TRUE	TRUE	TRUE	TRUE	FALSE	0.571517
G000987075	0.0254479	Bacteria	Proteobacteria	Betaproteobacteria	Burkholderiales	Burkholderiaceae	Burkholderia	Burkholderia_contaminans	FALSE	FALSE	TRUE	FALSE	FALSE	0.699986
G000758725	0.0200501	Bacteria	Firmicutes	Bacilli	Bacillales	Paenibacillaceae	Paenibacillus	Paenibacillus_odorifer	FALSE	TRUE	FALSE	FALSE	FALSE	0.815364
G001457615	0.0199561	Bacteria	Proteobacteria	Gammaproteobacteria	Pseudomonadales	Pseudomonadaceae	Pseudomonas	Pseudomonas_aeruginosa	TRUE	TRUE	TRUE	TRUE	FALSE	0.98917
G900478295	0.0192266	Bacteria	Proteobacteria	Epsilonproteobacteria	Campylobacterales	Helicobacteraceae	Helicobacter	Helicobacter_pylori	TRUE	FALSE	TRUE	FALSE	FALSE	0.95492
G000840245	0.0168347	Viruses	Uroviricota	Caudoviricetes	Caudovirales	Siphoviridae	Lambdavirus	Escherichia_virus_Lambda	FALSE	FALSE	FALSE	FALSE	TRUE	0.999979
G016466415	0.0158581	Bacteria	Proteobacteria	Betaproteobacteria	Burkholderiales	Burkholderiaceae	Ralstonia	Ralstonia_pickettii	FALSE	TRUE	TRUE	FALSE	FALSE	0.97983
G001045685	0.0147427	Bacteria	Proteobacteria	Gammaproteobacteria	Pseudomonadales	Pseudomonadaceae	Pseudomonas	Pseudomonas_aeruginosa	TRUE	TRUE	TRUE	TRUE	FALSE	0.9892
G000146045	0.0144648	Eukaryota	Ascomycota	Saccharomycetes	Saccharomycetales	Saccharomycetaceae	Saccharomyces	Saccharomyces_cerevisiae	FALSE	FALSE	FALSE	TRUE	FALSE	0.994545
G000902695	0.0112627	Viruses	Uroviricota	Caudoviricetes	Caudovirales	Siphoviridae	Lambdavirus	Escherichia_virus_HK629	FALSE	FALSE	FALSE	FALSE	TRUE	0.82503
G008802215	0.00922486	Bacteria	Proteobacteria	Gammaproteobacteria	Moraxellales	Moraxellaceae	Acinetobacter	Acinetobacter_guillouiae	FALSE	FALSE	TRUE	FALSE	FALSE	0.544549
G019704535	0.00915543	Bacteria	Proteobacteria	Gammaproteobacteria	Pseudomonadales	Pseudomonadaceae	Pseudomonas	Pseudomonas_stutzeri	FALSE	FALSE	TRUE	FALSE	FALSE	0.638399
G000818595	0.00891868	Bacteria	Proteobacteria	Gammaproteobacteria	Enterobacterales	Enterobacteriaceae	Enterobacter	Enterobacter_ludwigii	FALSE	TRUE	TRUE	FALSE	FALSE	0.908988
G000182965	0.00879852	Eukaryota	Ascomycota	Saccharomycetes	Saccharomycetales	Debaryomycetaceae	Candida	Candida_albicans	FALSE	FALSE	FALSE	TRUE	FALSE	0.835344
G017821535	0.00855863	Bacteria	Proteobacteria	Epsilonproteobacteria	Campylobacterales	Helicobacteraceae	Helicobacter	Helicobacter_pylori	TRUE	FALSE	TRUE	FALSE	FALSE	0.892996
G014635765	0.00794556	Bacteria	Firmicutes	Bacilli	Bacillales	Staphylococcaceae	Staphylococcus	Staphylococcus_capitis	TRUE	TRUE	TRUE	FALSE	FALSE	0.993188
G001758385	0.00786626	Bacteria	Proteobacteria	Betaproteobacteria	Burkholderiales	Burkholderiaceae	Burkholderia	Burkholderia_contaminans	FALSE	FALSE	TRUE	FALSE	FALSE	0.681176
G000160655	0.00780895	Bacteria	Proteobacteria	Gammaproteobacteria	Cardiobacteriales	Cardiobacteriaceae	Cardiobacterium	Cardiobacterium_hominis	TRUE	FALSE	TRUE	FALSE	FALSE	0.65852
G000430225	0.00725339	Bacteria	Proteobacteria	Gammaproteobacteria	Moraxellales	Moraxellaceae	Acinetobacter	Acinetobacter_junii	FALSE	TRUE	TRUE	FALSE	FALSE	0.855387
G013892435	0.00706068	Bacteria	Proteobacteria	Gammaproteobacteria	Enterobacterales	Enterobacteriaceae	Escherichia	Escherichia_fergusonii	FALSE	TRUE	TRUE	TRUE	FALSE	0.531129
G002902325	0.0062329	Bacteria	Firmicutes	Bacilli	Bacillales	Staphylococcaceae	Staphylococcus	Staphylococcus_capitis	TRUE	TRUE	TRUE	FALSE	FALSE	0.992438
G003423365	0.00615903	Viruses	Uroviricota	Caudoviricetes	Caudovirales	Siphoviridae	Lambdavirus	Enterobacteria_virus_O276	FALSE	FALSE	FALSE	FALSE	TRUE	0.967285
G003050665	0.00588757	Bacteria	Proteobacteria	Epsilonproteobacteria	Campylobacterales	Helicobacteraceae	Helicobacter	Helicobacter_pylori	TRUE	FALSE	TRUE	FALSE	FALSE	0.954994
G004367745	0.00518189	Bacteria	Proteobacteria	Betaproteobacteria	Burkholderiales	Oxalobacteraceae	Herbaspirillum	Herbaspirillum_huttiense	FALSE	FALSE	TRUE	FALSE	FALSE	0.666814
G001431665	0.00499571	Bacteria	Proteobacteria	Gammaproteobacteria	Xanthomonadales	Xanthomonadaceae	Stenotrophomonas	Stenotrophomonas_maltophilia	TRUE	TRUE	TRUE	FALSE	FALSE	0.620642
G000368765	0.00488746	Bacteria	Proteobacteria	Gammaproteobacteria	Moraxellales	Moraxellaceae	Acinetobacter	Acinetobacter_junii	FALSE	TRUE	TRUE	FALSE	FALSE	0.917765
G000258845	0.00421734	Bacteria	Proteobacteria	Epsilonproteobacteria	Campylobacterales	Helicobacteraceae	Helicobacter	Helicobacter_pylori	TRUE	FALSE	TRUE	FALSE	FALSE	0.957588
G000369885	0.00358228	Bacteria	Proteobacteria	Gammaproteobacteria	Moraxellales	Moraxellaceae	Acinetobacter	Acinetobacter_ursingii	TRUE	TRUE	TRUE	TRUE	FALSE	0.750143
G002758635	0.00348376	Viruses	Uroviricota	Caudoviricetes	Caudovirales	Siphoviridae	Lambdavirus	Escherichia_virus_DE3	FALSE	FALSE	FALSE	FALSE	TRUE	1
G016028655	0.00313634	Bacteria	Proteobacteria	Gammaproteobacteria	Pseudomonadales	Pseudomonadaceae	Pseudomonas	Pseudomonas_stutzeri	FALSE	FALSE	TRUE	FALSE	FALSE	0.649321
G900240005	0.00305086	Bacteria	Proteobacteria	Betaproteobacteria	Burkholderiales	Burkholderiaceae	Burkholderia	Burkholderia_stabilis	FALSE	FALSE	TRUE	FALSE	FALSE	0.793728
G000421205	0.00300055	Bacteria	Bacteroidetes	Bacteroidia	Bacteroidales	Prevotellaceae	Prevotella	Prevotella_denticola	TRUE	TRUE	TRUE	TRUE	FALSE	0.995673
G900452355	0.00295772	Bacteria	Firmicutes	Bacilli	Lactobacillales	Lactobacillaceae	Lactobacillus	Lactobacillus_gasseri	TRUE	TRUE	TRUE	TRUE	FALSE	0.982975
G000006765	0.00272275	Bacteria	Proteobacteria	Gammaproteobacteria	Pseudomonadales	Pseudomonadaceae	Pseudomonas	Pseudomonas_aeruginosa	TRUE	TRUE	TRUE	TRUE	FALSE	0.993226
G000478365	0.00261193	Bacteria	Proteobacteria	Betaproteobacteria	Burkholderiales	Oxalobacteraceae	Herbaspirillum	Herbaspirillum_huttiense	FALSE	FALSE	TRUE	FALSE	FALSE	0.669774
G016027375	0.00253684	Bacteria	Firmicutes	Clostridia	Eubacteriales	Clostridiaceae	Clostridium	Clostridium_perfringens	TRUE	FALSE	TRUE	TRUE	FALSE	0.755294
G001750725	0.00247944	Bacteria	Proteobacteria	Gammaproteobacteria	Enterobacterales	Enterobacteriaceae	Enterobacter	Enterobacter_ludwigii	FALSE	TRUE	TRUE	FALSE	FALSE	0.909035
G000372405	0.00242791	Bacteria	Bacteroidetes	Bacteroidia	Bacteroidales	Porphyromonadaceae	Porphyromonas	Porphyromonas_somerae	FALSE	TRUE	TRUE	FALSE	FALSE	0.94442
G000613705	0.00240355	Bacteria	Bacteroidetes	Bacteroidia	Bacteroidales	Porphyromonadaceae	Porphyromonas	Porphyromonas_uenonis	TRUE	TRUE	TRUE	TRUE	FALSE	0.940688
G000013285	0.00239489	Bacteria	Firmicutes	Clostridia	Eubacteriales	Clostridiaceae	Clostridium	Clostridium_perfringens	TRUE	FALSE	TRUE	TRUE	FALSE	0.752363
G004295525	0.00236711	Bacteria	Proteobacteria	Epsilonproteobacteria	Campylobacterales	Helicobacteraceae	Helicobacter	Helicobacter_pylori	TRUE	FALSE	TRUE	FALSE	FALSE	0.955004
G000903575	0.00219809	Viruses	Uroviricota	Caudoviricetes	Caudovirales	Siphoviridae	Lambdavirus	Escherichia_virus_HK630	FALSE	FALSE	FALSE	FALSE	TRUE	0.903164
G000013425	0.0021977	Bacteria	Firmicutes	Bacilli	Bacillales	Staphylococcaceae	Staphylococcus	Staphylococcus_aureus	TRUE	TRUE	TRUE	TRUE	FALSE	0.842873
G902810435	0.00211388	Bacteria	Firmicutes	Negativicutes	Veillonellales	Veillonellaceae	Veillonella	Veillonella_parvula	TRUE	TRUE	TRUE	TRUE	FALSE	0.996028
G000026225	0.00210456	Bacteria	Proteobacteria	Gammaproteobacteria	Enterobacterales	Enterobacteriaceae	Escherichia	Escherichia_fergusonii	FALSE	TRUE	TRUE	TRUE	FALSE	0.535554
G002370525	0.00208919	Bacteria	Proteobacteria	Gammaproteobacteria	Moraxellales	Moraxellaceae	Acinetobacter	Acinetobacter_guillouiae	FALSE	FALSE	TRUE	FALSE	FALSE	0.547486
G000162255	0.00199699	Bacteria	Firmicutes	Bacilli	Lactobacillales	Lactobacillaceae	Lactobacillus	Lactobacillus_crispatus	TRUE	TRUE	FALSE	FALSE	FALSE	0.813725
G001544175	0.00182342	Bacteria	Firmicutes	Bacilli	Bacillales	Staphylococcaceae	Staphylococcus	Staphylococcus_aureus	TRUE	TRUE	TRUE	TRUE	FALSE	0.855056
G000005845	0.0018187	Bacteria	Proteobacteria	Gammaproteobacteria	Enterobacterales	Enterobacteriaceae	Escherichia	Escherichia_coli	TRUE	FALSE	TRUE	FALSE	FALSE	0.999771
G902374465	0.00175348	Bacteria	Proteobacteria	Betaproteobacteria	Burkholderiales	Burkholderiaceae	Ralstonia	Ralstonia_pickettii	FALSE	TRUE	TRUE	FALSE	FALSE	0.995215
G003290485	0.00167485	Eukaryota	Basidiomycota	Malasseziomycetes	Malasseziales	Malasseziaceae	Malassezia	Malassezia_restricta	FALSE	FALSE	FALSE	TRUE	FALSE	0.985719
G013374815	0.00161672	Bacteria	Proteobacteria	Gammaproteobacteria	Enterobacterales	Enterobacteriaceae	Shigella	Shigella_sonnei	FALSE	FALSE	TRUE	FALSE	FALSE	0.977276
G000177335	0.00155889	Bacteria	Synergistetes	Synergistia	Synergistales	Synergistaceae	Pyramidobacter	Pyramidobacter_piscolens	TRUE	TRUE	TRUE	FALSE	FALSE	0.690791
G001553115	0.00143802	Bacteria	Firmicutes	Tissierellia	Tissierellales	Peptoniphilaceae	Peptoniphilus	Peptoniphilus_coxii	TRUE	FALSE	FALSE	FALSE	FALSE	0.672189
G900637305	0.00143122	Bacteria	Proteobacteria	Gammaproteobacteria	Cardiobacteriales	Cardiobacteriaceae	Cardiobacterium	Cardiobacterium_hominis	TRUE	FALSE	TRUE	FALSE	FALSE	0.677019
G016028755	0.00142905	Bacteria	Proteobacteria	Gammaproteobacteria	Moraxellales	Moraxellaceae	Moraxella	Moraxella_osloensis	TRUE	FALSE	TRUE	FALSE	FALSE	0.889305
G000374505	0.00134465	Bacteria	Bacteroidetes	Bacteroidia	Bacteroidales	Rikenellaceae	Alistipes	Alistipes_onderdonkii	FALSE	TRUE	FALSE	FALSE	FALSE	0.850564
G000743455	0.00132967	Bacteria	Proteobacteria	Betaproteobacteria	Burkholderiales	Burkholderiaceae	Ralstonia	Ralstonia_pickettii	FALSE	TRUE	TRUE	FALSE	FALSE	0.979364
G001021565	0.00129857	Bacteria	Proteobacteria	Betaproteobacteria	Burkholderiales	Comamonadaceae	Delftia	Delftia_tsuruhatensis	FALSE	FALSE	TRUE	FALSE	FALSE	0.892975
G000023905	0.00126629	Bacteria	Fusobacteria	Fusobacteriia	Fusobacteriales	Leptotrichiaceae	Leptotrichia	Leptotrichia_buccalis	TRUE	FALSE	TRUE	TRUE	FALSE	0.916665
G900454835	0.00119108	Bacteria	Bacteroidetes	Bacteroidia	Bacteroidales	Prevotellaceae	Prevotella	Prevotella_denticola	TRUE	TRUE	TRUE	TRUE	FALSE	0.994851
G002861965	0.00116747	Bacteria	Actinobacteria	Actinomycetia	Bifidobacteriales	Bifidobacteriaceae	Gardnerella	Gardnerella_vaginalis	TRUE	FALSE	TRUE	TRUE	FALSE	0.747194
G000191065	0.00113172	Bacteria	Bacteroidetes	Bacteroidia	Bacteroidales	Prevotellaceae	Prevotella	Prevotella_multiformis	TRUE	FALSE	TRUE	FALSE	FALSE	0.973818
G000174755	0.00108654	Bacteria	Bacteroidetes	Flavobacteriia	Flavobacteriales	Flavobacteriaceae	Capnocytophaga	Capnocytophaga_gingivalis	TRUE	FALSE	TRUE	TRUE	FALSE	0.959282
G002871895	0.00106507	Bacteria	Firmicutes	Tissierellia	Tissierellales	Peptoniphilaceae	Anaerococcus	Anaerococcus_hydrogenalis	FALSE	TRUE	FALSE	FALSE	FALSE	0.904942
G000155815	0.00100833	Bacteria	Bacteroidetes	Bacteroidia	Bacteroidales	Bacteroidaceae	Bacteroides	Bacteroides_eggerthii	TRUE	TRUE	TRUE	TRUE	FALSE	0.517814
G003571725	0.000989642	Bacteria	Firmicutes	Bacilli	Bacillales	Staphylococcaceae	Staphylococcus	Staphylococcus_warneri	TRUE	TRUE	TRUE	TRUE	FALSE	0.941948
G900457095	0.000960967	Bacteria	Proteobacteria	Gammaproteobacteria	Enterobacterales	Enterobacteriaceae	Shigella	Shigella_boydii	FALSE	FALSE	TRUE	FALSE	FALSE	0.939953
G001679005	0.000958583	Bacteria	Proteobacteria	Gammaproteobacteria	Moraxellales	Moraxellaceae	Moraxella	Moraxella_nonliquefaciens	TRUE	FALSE	TRUE	FALSE	FALSE	0.504753
G001729785	0.00094235	Bacteria	Proteobacteria	Gammaproteobacteria	Enterobacterales	Enterobacteriaceae	Enterobacter	Enterobacter_hormaechei	FALSE	FALSE	TRUE	FALSE	FALSE	0.835195
G019141545	0.000914293	Bacteria	Proteobacteria	Alphaproteobacteria	Rhodobacterales	Rhodobacteraceae	Paracoccus	Paracoccus_marcusii	FALSE	FALSE	FALSE	TRUE	FALSE	0.643327
G000429225	0.000908791	Bacteria	Actinobacteria	Actinomycetia	Actinomycetales	Actinomycetaceae	Actinomyces	Actinomyces_dentalis	FALSE	FALSE	FALSE	TRUE	FALSE	0.930464
G000328885	0.000884376	Bacteria	Proteobacteria	Gammaproteobacteria	Enterobacterales	Enterobacteriaceae	Enterobacter	Enterobacter_hormaechei	FALSE	FALSE	TRUE	FALSE	FALSE	0.90115
G000023145	0.000853183	Bacteria	Actinobacteria	Actinomycetia	Corynebacteriales	Corynebacteriaceae	Corynebacterium	Corynebacterium_kroppenstedtii	FALSE	FALSE	TRUE	FALSE	FALSE	0.575962
G000311745	0.000853026	Bacteria	Firmicutes	Tissierellia	Tissierellales	Peptoniphilaceae	Anaerococcus	Anaerococcus_obesiensis	FALSE	TRUE	FALSE	FALSE	FALSE	0.545137
G016028775	0.000849044	Bacteria	Proteobacteria	Gammaproteobacteria	Moraxellales	Moraxellaceae	Moraxella	Moraxella_nonliquefaciens	TRUE	FALSE	TRUE	FALSE	FALSE	0.503651
G002847555	0.000801865	Bacteria	Actinobacteria	Actinomycetia	Actinomycetales	Actinomycetaceae	Actinomyces	Actinomyces_oris	TRUE	FALSE	TRUE	TRUE	FALSE	0.976832
G000196015	0.000779412	Bacteria	Proteobacteria	Betaproteobacteria	Burkholderiales	Burkholderiaceae	Cupriavidus	Cupriavidus_metallidurans	TRUE	TRUE	FALSE	FALSE	FALSE	0.884104
G000174195	0.000751904	Bacteria	Firmicutes	Clostridia	Eubacteriales	Lachnospiraceae	Roseburia	Roseburia_inulinivorans	TRUE	TRUE	FALSE	TRUE	FALSE	0.904107
G002902465	0.000725938	Bacteria	Firmicutes	Bacilli	Bacillales	Staphylococcaceae	Staphylococcus	Staphylococcus_hominis	TRUE	TRUE	TRUE	FALSE	FALSE	0.876882
G000008865	0.000720203	Bacteria	Proteobacteria	Gammaproteobacteria	Enterobacterales	Enterobacteriaceae	Escherichia	Escherichia_coli	TRUE	FALSE	TRUE	FALSE	FALSE	0.884022
G002901845	0.000713465	Bacteria	Firmicutes	Bacilli	Bacillales	Staphylococcaceae	Staphylococcus	Staphylococcus_hominis	TRUE	TRUE	TRUE	FALSE	FALSE	0.938545
G000485555	0.00070227	Bacteria	Tenericutes	Mollicutes	Mycoplasmatales	Mycoplasmataceae	Mycoplasma	Mycoplasma_salivarium	FALSE	FALSE	TRUE	FALSE	FALSE	0.99401
G000012845	0.000701258	Bacteria	Bacteroidetes	Bacteroidia	Bacteroidales	Tannerellaceae	Parabacteroides	Parabacteroides_distasonis	TRUE	TRUE	TRUE	TRUE	FALSE	0.927407
G006094375	0.000700343	Bacteria	Firmicutes	Bacilli	Bacillales	Staphylococcaceae	Staphylococcus	Staphylococcus_epidermidis	TRUE	TRUE	TRUE	FALSE	FALSE	0.988485
G000613505	0.00068937	Bacteria	Bacteroidetes	Bacteroidia	Bacteroidales	Prevotellaceae	Prevotella	Prevotella_oris	TRUE	TRUE	TRUE	TRUE	FALSE	0.991981
G005221285	0.000649979	Bacteria	Proteobacteria	Betaproteobacteria	Neisseriales	Neisseriaceae	Neisseria	Neisseria_flavescens	TRUE	FALSE	TRUE	FALSE	FALSE	0.908149
G000725405	0.000644035	Bacteria	Actinobacteria	Actinomycetia	Micrococcales	Dermacoccaceae	Dermacoccus	Dermacoccus_nishinomiyaensis	TRUE	FALSE	FALSE	FALSE	FALSE	0.701681
G000014425	0.000620447	Bacteria	Firmicutes	Bacilli	Lactobacillales	Lactobacillaceae	Lactobacillus	Lactobacillus_gasseri	TRUE	TRUE	TRUE	TRUE	FALSE	0.982539
G000836945	0.000606742	Viruses	Uroviricota	Caudoviricetes	Caudovirales	Myoviridae	Tequatrovirus	Escherichia_virus_T4	FALSE	FALSE	FALSE	FALSE	TRUE	0.999325
G000314675	0.000581681	Bacteria	Proteobacteria	Alphaproteobacteria	Hyphomicrobiales	Bradyrhizobiaceae	Afipia	Afipia_broomeae	TRUE	TRUE	TRUE	FALSE	FALSE	0.596857
G000696675	0.000563682	Bacteria	Actinobacteria	Actinomycetia	Corynebacteriales	Nocardiaceae	Rhodococcus	Rhodococcus_erythropolis	FALSE	FALSE	TRUE	TRUE	FALSE	0.67825
G000482505	0.000555886	Bacteria	Fusobacteria	Fusobacteriia	Fusobacteriales	Leptotrichiaceae	Leptotrichia	Leptotrichia_trevisanii	FALSE	FALSE	TRUE	TRUE	FALSE	0.975677
G000368145	0.000551633	Bacteria	Proteobacteria	Gammaproteobacteria	Moraxellales	Moraxellaceae	Acinetobacter	Acinetobacter_guillouiae	FALSE	FALSE	TRUE	FALSE	FALSE	0.546275
G000219605	0.00051948	Bacteria	Proteobacteria	Gammaproteobacteria	Pseudomonadales	Pseudomonadaceae	Pseudomonas	Pseudomonas_stutzeri	FALSE	FALSE	TRUE	FALSE	FALSE	0.650164
G004006635	0.000513581	Bacteria	Fusobacteria	Fusobacteriia	Fusobacteriales	Fusobacteriaceae	Fusobacterium	Fusobacterium_necrophorum	TRUE	FALSE	TRUE	FALSE	FALSE	0.729385
G001953955	0.000513434	Bacteria	Bacteroidetes	Bacteroidia	Bacteroidales	Prevotellaceae	Prevotella	Prevotella_intermedia	TRUE	TRUE	TRUE	FALSE	FALSE	0.99018
G002901875	0.000511013	Bacteria	Firmicutes	Bacilli	Bacillales	Staphylococcaceae	Staphylococcus	Staphylococcus_epidermidis	TRUE	TRUE	TRUE	FALSE	FALSE	0.986741
G000474055	0.000494101	Bacteria	Firmicutes	Bacilli	Lactobacillales	Streptococcaceae	Streptococcus	Streptococcus_anginosus	TRUE	TRUE	TRUE	TRUE	FALSE	0.953974
G001027105	0.000488784	Bacteria	Firmicutes	Bacilli	Bacillales	Staphylococcaceae	Staphylococcus	Staphylococcus_aureus	TRUE	TRUE	TRUE	TRUE	FALSE	0.855811
G900455895	0.000483393	Bacteria	Actinobacteria	Actinomycetia	Micrococcales	Micrococcaceae	Rothia	Rothia_dentocariosa	TRUE	TRUE	TRUE	TRUE	FALSE	0.979314
G001693775	0.0004819	Bacteria	Firmicutes	Clostridia	Eubacteriales	Peptostreptococcaceae	Criibacterium	Criibacterium_bergeronii	TRUE	TRUE	FALSE	FALSE	FALSE	0.859325
G004291115	0.000448483	Bacteria	Firmicutes	Bacilli	Bacillales	Staphylococcaceae	Staphylococcus	Staphylococcus_saccharolyticus	FALSE	FALSE	TRUE	FALSE	FALSE	0.599473
G900460235	0.000445981	Bacteria	Firmicutes	Negativicutes	Veillonellales	Veillonellaceae	Veillonella	Veillonella_atypica	TRUE	TRUE	TRUE	FALSE	FALSE	0.981731
G000262225	0.000444499	Bacteria	Fusobacteria	Fusobacteriia	Fusobacteriales	Fusobacteriaceae	Fusobacterium	Fusobacterium_necrophorum	TRUE	FALSE	TRUE	FALSE	FALSE	0.948247
G000368665	0.000443073	Bacteria	Proteobacteria	Gammaproteobacteria	Moraxellales	Moraxellaceae	Acinetobacter	Acinetobacter_junii	FALSE	TRUE	TRUE	FALSE	FALSE	0.848289
G000482365	0.000440544	Bacteria	Bacteroidetes	Bacteroidia	Bacteroidales	Porphyromonadaceae	Porphyromonas	Porphyromonas_uenonis	TRUE	TRUE	TRUE	TRUE	FALSE	0.939173
G900458815	0.000426534	Bacteria	Firmicutes	Bacilli	Bacillales	Staphylococcaceae	Staphylococcus	Staphylococcus_saccharolyticus	FALSE	FALSE	TRUE	FALSE	FALSE	0.601576
G000368825	0.000416871	Bacteria	Proteobacteria	Gammaproteobacteria	Moraxellales	Moraxellaceae	Acinetobacter	Acinetobacter_ursingii	TRUE	TRUE	TRUE	TRUE	FALSE	0.817069
G000382385	0.000416466	Bacteria	Bacteroidetes	Bacteroidia	Bacteroidales	Prevotellaceae	Prevotella	Prevotella_maculosa	TRUE	FALSE	TRUE	FALSE	FALSE	0.887747
G014054945	0.000408489	Bacteria	Proteobacteria	Betaproteobacteria	Neisseriales	Neisseriaceae	Neisseria	Neisseria_sicca	TRUE	FALSE	TRUE	FALSE	FALSE	0.951514
G900455615	0.000396939	Bacteria	Proteobacteria	Gammaproteobacteria	Pseudomonadales	Pseudomonadaceae	Pseudomonas	Pseudomonas_oleovorans	FALSE	FALSE	FALSE	TRUE	FALSE	0.729524
G002949675	0.000378362	Bacteria	Proteobacteria	Gammaproteobacteria	Enterobacterales	Enterobacteriaceae	Shigella	Shigella_dysenteriae	FALSE	FALSE	TRUE	FALSE	FALSE	0.888416
G900454685	0.000374105	Bacteria	Firmicutes	Tissierellia	Tissierellales	Peptoniphilaceae	Peptoniphilus	Peptoniphilus_harei	TRUE	FALSE	TRUE	FALSE	FALSE	0.524712
G002159215	0.000362833	Bacteria	Bacteroidetes	Bacteroidia	Bacteroidales	Rikenellaceae	Alistipes	Alistipes_onderdonkii	FALSE	TRUE	FALSE	FALSE	FALSE	0.833152
G000160015	0.0003495	Bacteria	Firmicutes	Negativicutes	Veillonellales	Veillonellaceae	Veillonella	Veillonella_dispar	TRUE	TRUE	TRUE	TRUE	FALSE	0.963253
G002900365	0.000315348	Bacteria	Proteobacteria	Gammaproteobacteria	Enterobacterales	Enterobacteriaceae	Escherichia	Escherichia_marmotae	TRUE	TRUE	FALSE	FALSE	FALSE	0.54586
G000468135	0.000312462	Bacteria	Bacteroidetes	Bacteroidia	Bacteroidales	Prevotellaceae	Prevotella	Prevotella_pleuritidis	TRUE	FALSE	FALSE	FALSE	FALSE	0.994579
G001544155	0.000299375	Bacteria	Proteobacteria	Betaproteobacteria	Burkholderiales	Burkholderiaceae	Ralstonia	Ralstonia_pickettii	FALSE	TRUE	TRUE	FALSE	FALSE	0.979636
G000163895	0.000290141	Bacteria	Firmicutes	Clostridia	Eubacteriales	Peptostreptococcaceae	Filifactor	Filifactor_alocis	TRUE	FALSE	TRUE	FALSE	FALSE	0.98412
G001598795	0.000274706	Bacteria	Proteobacteria	Betaproteobacteria	Burkholderiales	Comamonadaceae	Delftia	Delftia_acidovorans	TRUE	FALSE	TRUE	FALSE	FALSE	0.883592
G006540025	0.00027336	Bacteria	Firmicutes	Bacilli	Bacillales	Paenibacillaceae	Brevibacillus	Brevibacillus_agri	FALSE	FALSE	TRUE	FALSE	FALSE	0.820619
G000368045	0.00026838	Bacteria	Proteobacteria	Gammaproteobacteria	Moraxellales	Moraxellaceae	Acinetobacter	Acinetobacter_johnsonii	TRUE	TRUE	TRUE	FALSE	FALSE	0.82673
G000024265	0.000263579	Bacteria	Actinobacteria	Coriobacteriia	Eggerthellales	Eggerthellaceae	Eggerthella	Eggerthella_lenta	TRUE	TRUE	TRUE	TRUE	FALSE	0.661215
G006716905	0.000254075	Bacteria	Proteobacteria	Betaproteobacteria	Burkholderiales	Comamonadaceae	Acidovorax	Acidovorax_temperans	TRUE	FALSE	FALSE	TRUE	FALSE	0.892588
G002901925	0.000240653	Bacteria	Firmicutes	Bacilli	Bacillales	Staphylococcaceae	Staphylococcus	Staphylococcus_capitis	TRUE	TRUE	TRUE	FALSE	FALSE	0.972335
G000845245	0.000240389	Viruses	Peploviricota	Herviviricetes	Herpesvirales	Herpesviridae	Cytomegalovirus	Human_betaherpesvirus_5	FALSE	FALSE	FALSE	FALSE	TRUE	0.826897
G006542645	0.0002243	Bacteria	Bacteroidetes	Bacteroidia	Bacteroidales	Rikenellaceae	Alistipes	Alistipes_onderdonkii	FALSE	TRUE	FALSE	FALSE	FALSE	0.897263
G900107225	0.000201463	Bacteria	Proteobacteria	Betaproteobacteria	Burkholderiales	Comamonadaceae	Delftia	Delftia_lacustris	FALSE	FALSE	TRUE	FALSE	FALSE	0.861594
G002243135	0.000189963	Bacteria	Firmicutes	Tissierellia	Tissierellales	Peptoniphilaceae	Finegoldia	Finegoldia_magna	TRUE	TRUE	FALSE	FALSE	FALSE	0.732705
G000921075	0.000168832	Viruses	Uroviricota	Caudoviricetes	Caudovirales	Siphoviridae	Sextaecvirus	Staphylococcus_virus_Sextaec	FALSE	FALSE	FALSE	FALSE	TRUE	0.747041
G000701705	0.0001339	Bacteria	Proteobacteria	Deltaproteobacteria	Desulfovibrionales	Desulfovibrionaceae	Bilophila	Bilophila_wadsworthia	FALSE	TRUE	TRUE	TRUE	FALSE	0.851894
G000741825	0.000125961	Bacteria	Proteobacteria	Betaproteobacteria	Burkholderiales	Comamonadaceae	Delftia	Delftia_acidovorans	TRUE	FALSE	TRUE	FALSE	FALSE	0.868184
G001743555	0.00012498	Viruses	Uroviricota	Caudoviricetes	Caudovirales	Myoviridae	Tequatrovirus	Shigella_virus_SHFML11	FALSE	FALSE	FALSE	FALSE	TRUE	0.674615
G000690815	9.10943e-05	Bacteria	Proteobacteria	Gammaproteobacteria	Enterobacterales	Enterobacteriaceae	Escherichia	Escherichia_coli	TRUE	FALSE	TRUE	FALSE	FALSE	0.994516
G019355975	8.7344e-05	Bacteria	Proteobacteria	Gammaproteobacteria	Moraxellales	Moraxellaceae	Acinetobacter	Acinetobacter_septicus	FALSE	FALSE	TRUE	FALSE	FALSE	0.796994
G900186865	8.51319e-05	Bacteria	Proteobacteria	Gammaproteobacteria	Xanthomonadales	Xanthomonadaceae	Stenotrophomonas	Stenotrophomonas_maltophilia	TRUE	TRUE	TRUE	FALSE	FALSE	0.920281
G900457215	8.20264e-05	Bacteria	Proteobacteria	Gammaproteobacteria	Enterobacterales	Enterobacteriaceae	Shigella	Shigella_dysenteriae	FALSE	FALSE	TRUE	FALSE	FALSE	0.885403
G000378085	6.40244e-05	Bacteria	Bacteroidetes	Bacteroidia	Bacteroidales	Prevotellaceae	Prevotella	Prevotella_loescheii	TRUE	FALSE	TRUE	FALSE	FALSE	0.948988
G900096715	6.0232e-05	Bacteria	Bacteroidetes	Bacteroidia	Bacteroidales	Tannerellaceae	Tannerella	Tannerella_forsythia	TRUE	FALSE	TRUE	FALSE	FALSE	0.989181
G900445305	4.80317e-05	Bacteria	Actinobacteria	Actinomycetia	Actinomycetales	Actinomycetaceae	Fannyhessea	Fannyhessea_vaginae	FALSE	TRUE	FALSE	FALSE	FALSE	0.796281
G001593525	4.08012e-05	Bacteria	Firmicutes	Bacilli	Lactobacillales	Streptococcaceae	Streptococcus	Streptococcus_sanguinis	TRUE	FALSE	FALSE	FALSE	FALSE	0.986264
G900185755	4.05872e-05	Bacteria	Proteobacteria	Betaproteobacteria	Burkholderiales	Burkholderiaceae	Cupriavidus	Cupriavidus_metallidurans	TRUE	TRUE	FALSE	FALSE	FALSE	0.813006
G000525775	3.55923e-05	Bacteria	Firmicutes	Clostridia	Eubacteriales	Eubacteriales Family XIII. Incertae Sedis	Mogibacterium	Mogibacterium_timidum	FALSE	FALSE	TRUE	FALSE	FALSE	0.988373
G000007145	3.1725e-05	Bacteria	Proteobacteria	Gammaproteobacteria	Xanthomonadales	Xanthomonadaceae	Xanthomonas	Xanthomonas_campestris	FALSE	FALSE	FALSE	TRUE	FALSE	0.714614
G000269805	3.02512e-05	Bacteria	Actinobacteria	Actinomycetia	Actinomycetales	Actinomycetaceae	Actinomyces	Actinomyces_massiliensis	TRUE	FALSE	FALSE	TRUE	FALSE	0.806903
G000257765	2.65692e-05	Bacteria	Firmicutes	Bacilli	Lactobacillales	Streptococcaceae	Streptococcus	Streptococcus_anginosus	TRUE	TRUE	TRUE	TRUE	FALSE	0.9595
G000148565	2.34447e-05	Bacteria	Firmicutes	Bacilli	Lactobacillales	Streptococcaceae	Streptococcus	Streptococcus_oralis	TRUE	TRUE	TRUE	TRUE	FALSE	0.98929
G000915755	1.66855e-05	Viruses	Uroviricota	Caudoviricetes	Caudovirales	Siphoviridae	Sextaecvirus	Staphylococcus_virus_SEP9	FALSE	FALSE	FALSE	FALSE	TRUE	0.569387
G002611285	1.56742e-05	Viruses	Uroviricota	Caudoviricetes	Caudovirales	Siphoviridae	Vedamuthuvirus	Lactococcus_virus_50902	FALSE	FALSE	FALSE	FALSE	TRUE	0.641926
G000469345	1.3527e-05	Bacteria	Firmicutes	Clostridia	Eubacteriales	Eubacteriaceae	Eubacterium	Eubacterium_ramulus	TRUE	FALSE	FALSE	FALSE	FALSE	0.778079
