# Supplementary material for: Robustness of cancer microbiome signals over a broad range of methodological variation
Source: Oncogene. 2024 Feb 23;43(15):1127–48. doi: 10.1038/s41388-024-02974-w (PMC10997506; doi:10.1038/s41388-024-02974-w)
Supplement: Supplementary file 2 — Supplementary Tables [file 41388_2024_2974_MOESM2_ESM.zip › Tables copy/TableS19_Fig6JK_CQ_KU_ANCOM-BC.xlsx]

## Sheet: Table S19.1
Table S19.1: Primary tumor-based, per-cancer type, per-taxon ANCOM-BC results using data shown in Figure 6J. Differential abundance was calculated on ConQuR-corrected, KrakenUniq data in a one-cancer-type-versus-all-others manner
Sample_type	Cancer_type	genus	beta	se	W	p_val	q_val	diff_abn
PT	BLCA	Mastadenovirus	0.50102	0.0348183	14.3896	6.01786e-47	1.72111e-44	TRUE
PT	BLCA	Haemophilus	-0.749459	0.0580675	-12.9067	4.12654e-38	5.90095e-36	TRUE
PT	BLCA	Gemella	-0.710736	0.0593077	-11.9839	4.31613e-33	4.11471e-31	TRUE
PT	BLCA	Selenomonas	-0.573718	0.0487954	-11.7576	6.45147e-32	4.6128e-30	TRUE
PT	BLCA	Capnocytophaga	-0.622436	0.0606087	-10.2698	9.64517e-25	5.51704e-23	TRUE
PT	BLCA	Staphylococcus	1.59653	0.159678	9.99843	1.54836e-23	7.38053e-22	TRUE
PT	BLCA	Lachnoanaerobaculum	-0.387578	0.0399103	-9.71122	2.70098e-22	1.10354e-20	TRUE
PT	BLCA	Cupriavidus	1.43807	0.153331	9.37887	6.66848e-21	2.38398e-19	TRUE
PT	BLCA	Prevotella	-1.06008	0.11629	-9.1159	7.80169e-20	2.4792e-18	TRUE
PT	BLCA	Porphyromonas	-0.73891	0.0825291	-8.95333	3.44921e-19	9.86474e-18	TRUE
PT	BLCA	Tannerella	-0.423381	0.0473436	-8.94273	3.7969e-19	9.87193e-18	TRUE
PT	BLCA	Neisseria	-0.492193	0.0562031	-8.75741	1.99792e-18	4.7617e-17	TRUE
PT	BLCA	Gordonia	-0.25553	0.0302726	-8.44095	3.14761e-17	6.92475e-16	TRUE
PT	BLCA	Acidaminococcus	-0.201274	0.0238968	-8.42265	3.68057e-17	7.51887e-16	TRUE
PT	BLCA	Fusobacterium	-1.04692	0.12693	-8.248	1.61073e-16	3.07113e-15	TRUE
PT	BLCA	Veillonella	-0.700889	0.086053	-8.14485	3.79745e-16	6.78795e-15	TRUE
PT	BLCA	Streptococcus	-0.788456	0.0976928	-8.07077	6.98581e-16	1.17526e-14	TRUE
PT	BLCA	Desulfovibrio	-0.35582	0.0450751	-7.89394	2.92786e-15	4.65205e-14	TRUE
PT	BLCA	Tequatrovirus	0.208692	0.0269216	7.75185	9.05656e-15	1.36325e-13	TRUE
PT	BLCA	Leptotrichia	-0.511731	0.0660992	-7.74187	9.79683e-15	1.40095e-13	TRUE
PT	BLCA	Kingella	-0.193846	0.0259075	-7.48222	7.30792e-14	9.9527e-13	TRUE
PT	BLCA	Eikenella	-0.270292	0.0383029	-7.05669	1.70518e-12	2.21674e-11	TRUE
PT	BLCA	Actinobacillus	-0.153397	0.0218009	-7.03624	1.97499e-12	2.45586e-11	TRUE
PT	BLCA	Alloprevotella	-0.225577	0.0328053	-6.87623	6.14557e-12	7.32348e-11	TRUE
PT	BLCA	Taranisvirus	0.207464	0.0303945	6.82571	8.74903e-12	1.00089e-10	TRUE
PT	BLCA	Aggregatibacter	-0.303256	0.045425	-6.67596	2.45617e-11	2.70178e-10	TRUE
PT	BLCA	Rhizobium	-0.304799	0.0458042	-6.6544	2.84461e-11	2.93927e-10	TRUE
PT	BLCA	Afipia	-0.165657	0.0249008	-6.6527	2.8776e-11	2.93927e-10	TRUE
PT	BLCA	Adlercreutzia	-0.145889	0.0221977	-6.57228	4.95513e-11	4.78975e-10	TRUE
PT	BLCA	Lautropia	-0.197925	0.0301245	-6.57022	5.02422e-11	4.78975e-10	TRUE
PT	BLCA	Chromobacterium	-0.192063	0.0296013	-6.48833	8.67942e-11	8.00747e-10	TRUE
PT	BLCA	Pseudonocardia	-0.139721	0.0219343	-6.36997	1.89061e-10	1.68973e-09	TRUE
PT	BLCA	Microvirga	-0.146568	0.0232619	-6.30078	2.96149e-10	2.56662e-09	TRUE
PT	BLCA	Cardiobacterium	-0.136281	0.0217805	-6.25702	3.92394e-10	3.30073e-09	TRUE
PT	BLCA	Mesorhizobium	-0.336926	0.0548607	-6.14147	8.17607e-10	6.68101e-09	TRUE
PT	BLCA	Intestinimonas	0.409225	0.0692615	5.90841	3.45424e-09	2.7442e-08	TRUE
PT	BLCA	Streptobacillus	-0.132405	0.022492	-5.88676	3.93848e-09	3.04434e-08	TRUE
PT	BLCA	Helicobacter	-0.18743	0.0333645	-5.61766	1.93566e-08	1.45684e-07	TRUE
PT	BLCA	Bacteroides	-0.872187	0.155901	-5.5945	2.21261e-08	1.62258e-07	TRUE
PT	BLCA	Proteus	-0.181173	0.0328515	-5.51491	3.48959e-08	2.49505e-07	TRUE
PT	BLCA	Acetobacter	-0.114988	0.0209448	-5.49006	4.01795e-08	2.80276e-07	TRUE
PT	BLCA	Filifactor	-0.343618	0.0627892	-5.47257	4.43563e-08	3.02045e-07	TRUE
PT	BLCA	Rothia	-0.315249	0.0584801	-5.3907	7.01844e-08	4.66808e-07	TRUE
PT	BLCA	Treponema	-0.393426	0.0733662	-5.36249	8.2081e-08	5.33527e-07	TRUE
PT	BLCA	Campylobacter	-0.604738	0.113575	-5.32455	1.01201e-07	6.4319e-07	TRUE
PT	BLCA	Amycolatopsis	-0.132479	0.0253641	-5.22311	1.75943e-07	1.09391e-06	TRUE
PT	BLCA	Massilia	-0.241376	0.0470907	-5.12577	2.96328e-07	1.80319e-06	TRUE
PT	BLCA	Megasphaera	-0.165673	0.0331747	-4.99396	5.91542e-07	3.5246e-06	TRUE
PT	BLCA	Ruthenibacterium	0.433859	0.0885039	4.90215	9.47937e-07	5.53285e-06	TRUE
PT	BLCA	Oscillibacter	0.465345	0.0954177	4.87692	1.07753e-06	6.1635e-06	TRUE
PT	BLCA	Propionibacterium	-0.104071	0.0216167	-4.81439	1.47648e-06	8.27986e-06	TRUE
PT	BLCA	Parvimonas	-0.472706	0.099163	-4.76696	1.87023e-06	1.02863e-05	TRUE
PT	BLCA	Virgibacillus	-0.136597	0.0295288	-4.62589	3.72998e-06	2.01278e-05	TRUE
PT	BLCA	Lymphocryptovirus	0.184031	0.0405357	4.53997	5.62623e-06	2.97982e-05	TRUE
PT	BLCA	Slackia	-0.0915031	0.0207565	-4.4084	1.04138e-05	5.4152e-05	TRUE
PT	BLCA	Cloacibacillus	-0.0937394	0.0215495	-4.34996	1.36162e-05	6.954e-05	TRUE
PT	BLCA	Faecalitalea	0.310984	0.0723179	4.30024	1.70615e-05	8.56066e-05	TRUE
PT	BLCA	Bradyrhizobium	-0.298984	0.0698113	-4.28274	1.84609e-05	9.10316e-05	TRUE
PT	BLCA	Pseudomonas	0.334035	0.0797747	4.18723	2.82379e-05	0.000136882	TRUE
PT	BLCA	Bordetella	-0.156075	0.037424	-4.17046	3.03989e-05	0.000144902	TRUE
PT	BLCA	Actinomadura	-0.0891285	0.0215042	-4.14469	3.40269e-05	0.000156963	TRUE
PT	BLCA	Vitreoscilla	-0.0904175	0.0218003	-4.14754	3.36072e-05	0.000156963	TRUE
PT	BLCA	Arabia	-0.0859491	0.0211522	-4.06336	4.83712e-05	0.00021959	TRUE
PT	BLCA	Empedobacter	-0.149329	0.0368078	-4.05699	4.97094e-05	0.000222139	TRUE
PT	BLCA	Shigella	0.153572	0.0383149	4.00815	6.11974e-05	0.000269268	TRUE
PT	BLCA	Anaerotignum	0.180028	0.0457299	3.93678	8.25839e-05	0.000357863	TRUE
PT	BLCA	Exiguobacterium	-0.10018	0.0255172	-3.92599	8.63733e-05	0.000364982	TRUE
PT	BLCA	Kluyvera	0.0897759	0.0228736	3.92486	8.67791e-05	0.000364982	TRUE
PT	BLCA	Dialister	-0.219511	0.0571256	-3.84261	0.000121732	0.000504569	TRUE
PT	BLCA	Cellulosimicrobium	0.23631	0.0631531	3.74186	0.000182664	0.000746312	TRUE
PT	BLCA	Agrobacterium	-0.147905	0.0402232	-3.6771	0.000235901	0.000950251	TRUE
PT	BLCA	Psychrobacter	-0.123042	0.033841	-3.63589	0.000277018	0.00110038	TRUE
PT	BLCA	Turicibacter	0.133424	0.0372492	3.58194	0.000341056	0.00133619	TRUE
PT	BLCA	Actinomyces	-0.237473	0.0671495	-3.53648	0.000405493	0.00156718	TRUE
PT	BLCA	Nocardioides	-0.121153	0.0351201	-3.44967	0.000561281	0.00214035	TRUE
PT	BLCA	Saccharomonospora	-0.076286	0.0223368	-3.41526	0.0006372	0.00239789	TRUE
PT	BLCA	Butyricimonas	0.29092	0.0853585	3.40821	0.000653907	0.0024288	TRUE
PT	BLCA	Brevibacillus	-0.104495	0.0308049	-3.39215	0.000693465	0.00254271	TRUE
PT	BLCA	Bergeyella	-0.0831331	0.0246116	-3.3778	0.00073067	0.00262016	TRUE
PT	BLCA	Acinetobacter	0.193656	0.0573463	3.37696	0.000732911	0.00262016	TRUE
PT	BLCA	Mageeibacillus	-0.144697	0.0429029	-3.37267	0.000744421	0.00262845	TRUE
PT	BLCA	Rodentibacter	-0.0704453	0.0210409	-3.34802	0.000813917	0.00283878	TRUE
PT	BLCA	Collinsella	0.306424	0.0921949	3.32365	0.000888469	0.00306147	TRUE
PT	BLCA	Serratia	-0.133361	0.0409067	-3.26014	0.00111357	0.00379144	TRUE
PT	BLCA	Mycoplasma	-0.184593	0.0568451	-3.24731	0.00116503	0.00382988	TRUE
PT	BLCA	Mogibacterium	-0.153602	0.0472779	-3.24892	0.00115844	0.00382988	TRUE
PT	BLCA	Morganella	-0.0726774	0.0223388	-3.25342	0.00114024	0.00382988	TRUE
PT	BLCA	Parascardovia	-0.0680172	0.020986	-3.24108	0.00119078	0.00387004	TRUE
PT	BLCA	Rahnella	-0.109941	0.0343654	-3.19918	0.00137818	0.00442875	TRUE
PT	BLCA	Leifsonia	0.18344	0.0576259	3.18329	0.00145613	0.00462727	TRUE
PT	BLCA	Actinotignum	0.146023	0.0465766	3.1351	0.00171793	0.0053992	TRUE
PT	BLCA	Erwinia	-0.119243	0.0382487	-3.11756	0.00182358	0.00563526	TRUE
PT	BLCA	Herbaspirillum	-0.117035	0.0375578	-3.11613	0.00183244	0.00563526	TRUE
PT	BLCA	Atlantibacter	0.0887239	0.0285388	3.10888	0.00187795	0.00571377	TRUE
PT	BLCA	Flavonifractor	0.296114	0.0969816	3.0533	0.0022634	0.00681402	TRUE
PT	BLCA	Lactococcus	-0.197906	0.0652392	-3.03355	0.00241698	0.00720059	TRUE
PT	BLCA	Butyrivibrio	-0.10633	0.0351028	-3.0291	0.00245287	0.00723218	TRUE
PT	BLCA	Vagococcus	-0.105667	0.0356365	-2.96513	0.00302552	0.00882957	TRUE
PT	BLCA	Elizabethkingia	-0.121186	0.0412845	-2.93538	0.00333139	0.00952165	TRUE
PT	BLCA	Laribacter	-0.0629518	0.021467	-2.93249	0.00336254	0.00952165	TRUE
PT	BLCA	Roseolovirus	-0.147588	0.0502584	-2.93658	0.00331854	0.00952165	TRUE
PT	BLCA	Pseudoxanthomonas	-0.0830091	0.0287893	-2.88333	0.00393491	0.0110332	TRUE
PT	BLCA	Ralstonia	0.250102	0.0874625	2.85954	0.00424259	0.0117804	TRUE
PT	BLCA	Flavobacterium	-0.16523	0.0590567	-2.79783	0.00514479	0.0141482	TRUE
PT	BLCA	Oceanobacillus	-0.0690158	0.02529	-2.72898	0.00635315	0.0173048	TRUE
PT	BLCA	Mannheimia	-0.0959367	0.0358453	-2.67641	0.00744156	0.0200782	TRUE
PT	BLCA	Romboutsia	-0.136968	0.0515429	-2.65736	0.00787555	0.0210505	TRUE
PT	BLCA	Halomonas	-0.150095	0.0568069	-2.6422	0.00823684	0.0218124	TRUE
PT	BLCA	Anaerostipes	0.274999	0.107302	2.56285	0.0103816	0.0272399	TRUE
PT	BLCA	Akkermansia	0.270591	0.105789	2.55784	0.0105325	0.0273844	TRUE
PT	BLCA	Alcaligenes	-0.13272	0.0521734	-2.54383	0.0109645	0.0282509	TRUE
PT	BLCA	Agromyces	-0.0652287	0.0258026	-2.52799	0.0114718	0.029294	TRUE
PT	BLCA	Curtobacterium	-0.138815	0.0555716	-2.49796	0.0124911	0.0316146	TRUE
PT	BLCA	Moraxella	-0.119337	0.0479866	-2.48688	0.0128867	0.0323298	TRUE
PT	BLCA	Anaerococcus	0.243509	0.100251	2.42899	0.015141	0.037655	TRUE
PT	BLCA	Lactobacillus	-0.221144	0.0912187	-2.42433	0.0153368	0.0378132	TRUE
PT	BLCA	Micrococcus	-0.130275	0.0540806	-2.4089	0.0160005	0.0391123	TRUE
PT	BLCA	Cellulomonas	-0.0748735	0.0311438	-2.40412	0.0162114	0.039292	TRUE
PT	BLCA	Bartonella	-0.0778849	0.032887	-2.36826	0.0178719	0.0429526	TRUE
PT	BLCA	Nocardia	-0.0916756	0.0394993	-2.32094	0.02029	0.0483578	TRUE
PT	BLCA	Megamonas	-0.0914317	0.0396443	-2.3063	0.0210939	0.0498583	TRUE
PT	BLCA	Xanthomonas	-0.13248	0.0579193	-2.28731	0.0221775	0.0519899	FALSE
PT	BLCA	Comamonas	0.150443	0.0663718	2.26667	0.0234103	0.0544336	FALSE
PT	BLCA	Pseudescherichia	-0.063938	0.0288008	-2.22001	0.0264184	0.0609328	FALSE
PT	BLCA	Aeromonas	-0.12564	0.057177	-2.19738	0.0279931	0.0640483	FALSE
PT	BLCA	Candida	0.174634	0.0807826	2.16178	0.0306354	0.0695374	FALSE
PT	BLCA	Listeria	-0.0885374	0.0412068	-2.14861	0.0316654	0.0713095	FALSE
PT	BLCA	Haematobacter	-0.0500132	0.0236047	-2.11878	0.0341088	0.0762119	FALSE
PT	BLCA	Arthrobacter	0.101578	0.0486503	2.08792	0.0368049	0.0815984	FALSE
PT	BLCA	Myroides	-0.0651887	0.0323984	-2.0121	0.0442096	0.0950672	FALSE
PT	BLCA	Nocardiopsis	-0.0467076	0.0232095	-2.01243	0.0441742	0.0950672	FALSE
PT	BLCA	Streptomyces	-0.128119	0.0635763	-2.01519	0.0438843	0.0950672	FALSE
PT	BLCA	Noviherbaspirillum	-0.043155	0.0214313	-2.01364	0.0440469	0.0950672	FALSE
PT	BLCA	Clostridium	0.250957	0.124941	2.0086	0.0445793	0.0951469	FALSE
PT	BLCA	Tessaracoccus	-0.0620005	0.0309647	-2.0023	0.0452528	0.0958688	FALSE
PT	BLCA	Chryseobacterium	-0.132733	0.0669947	-1.98125	0.0475629	0.100022	FALSE
PT	BLCA	Methylobacterium	-0.155295	0.0790397	-1.96477	0.0494409	0.103212	FALSE
PT	BLCA	Pandoraea	0.0808908	0.0415773	1.94555	0.0517083	0.107164	FALSE
PT	BLCA	Gardnerella	0.111846	0.0576	1.94177	0.0521645	0.10727	FALSE
PT	BLCA	Tatumella	-0.0410846	0.0211893	-1.93893	0.0525096	0.10727	FALSE
PT	BLCA	Pasteurella	-0.104252	0.0543774	-1.91719	0.0552143	0.111995	FALSE
PT	BLCA	Saccharomyces	0.534783	0.284926	1.87692	0.0605287	0.121566	FALSE
PT	BLCA	Murdochiella	-0.0770141	0.0410726	-1.87507	0.0607831	0.121566	FALSE
PT	BLCA	Finegoldia	0.201599	0.109669	1.83825	0.0660259	0.130704	FALSE
PT	BLCA	Legionella	-0.0649575	0.035368	-1.83662	0.066266	0.130704	FALSE
PT	BLCA	Hathewaya	-0.0490664	0.0273922	-1.79126	0.073252	0.143494	FALSE
PT	BLCA	Enterococcus	0.259217	0.146619	1.76796	0.0770674	0.149941	FALSE
PT	BLCA	Dermacoccus	0.106379	0.0604918	1.75858	0.0786497	0.151985	FALSE
PT	BLCA	Citrobacter	-0.069584	0.0421819	-1.64962	0.0990215	0.190068	FALSE
PT	BLCA	Leuconostoc	0.072096	0.0443165	1.62684	0.10377	0.197855	FALSE
PT	BLCA	Paraprevotella	-0.0673716	0.0431578	-1.56105	0.118512	0.224466	FALSE
PT	BLCA	Weeksella	-0.0326886	0.021035	-1.55401	0.120182	0.224654	FALSE
PT	BLCA	Brucella	-0.0342799	0.0220465	-1.55489	0.119973	0.224654	FALSE
PT	BLCA	Aspergillus	0.110566	0.0713986	1.54858	0.121483	0.225611	FALSE
PT	BLCA	Bifidobacterium	-0.142626	0.0923328	-1.5447	0.122419	0.225883	FALSE
PT	BLCA	Tsukamurella	-0.0320397	0.0214336	-1.49483	0.134958	0.247422	FALSE
PT	BLCA	Paenibacillus	-0.0910385	0.0614796	-1.48079	0.138662	0.252594	FALSE
PT	BLCA	Sphingomonas	0.16301	0.110396	1.47659	0.139785	0.253029	FALSE
PT	BLCA	Pneumocystis	0.0311682	0.0212135	1.46926	0.141763	0.2534	FALSE
PT	BLCA	Roseburia	0.147912	0.100666	1.46934	0.141741	0.2534	FALSE
PT	BLCA	Fastidiosipila	0.102084	0.0701304	1.45563	0.145495	0.258457	FALSE
PT	BLCA	Jonquetella	-0.0353339	0.0244288	-1.4464	0.148065	0.261398	FALSE
PT	BLCA	Leclercia	-0.0429636	0.0299761	-1.43326	0.151783	0.266318	FALSE
PT	BLCA	Brevibacterium	0.0608887	0.0432122	1.40906	0.158816	0.27696	FALSE
PT	BLCA	Paracoccus	-0.0715276	0.0513615	-1.39263	0.163732	0.283801	FALSE
PT	BLCA	Odoribacter	0.133611	0.0977426	1.36697	0.171635	0.295708	FALSE
PT	BLCA	Dermabacter	0.0763219	0.0561297	1.35974	0.173912	0.297837	FALSE
PT	BLCA	Escherichia	0.0583905	0.043302	1.34845	0.177514	0.302196	FALSE
PT	BLCA	Erysipelatoclostridium	0.145555	0.109947	1.32386	0.18555	0.314007	FALSE
PT	BLCA	Granulibacter	-0.027988	0.0214629	-1.30402	0.192227	0.323394	FALSE
PT	BLCA	Sextaecvirus	-0.0289336	0.0222623	-1.29967	0.193714	0.32399	FALSE
PT	BLCA	Vibrio	-0.0536499	0.0414132	-1.29548	0.195155	0.324502	FALSE
PT	BLCA	Propionimicrobium	0.055843	0.0455586	1.22574	0.220297	0.36419	FALSE
PT	BLCA	Barnesiella	0.0658508	0.0548732	1.20005	0.230118	0.37824	FALSE
PT	BLCA	Christensenella	0.0608716	0.0512692	1.18729	0.235112	0.38424	FALSE
PT	BLCA	Saccharopolyspora	-0.0300822	0.0254159	-1.18359	0.236574	0.384432	FALSE
PT	BLCA	Peptoniphilus	0.103027	0.0877394	1.17424	0.240299	0.387431	FALSE
PT	BLCA	Weissella	-0.0423997	0.0361719	-1.17217	0.241128	0.387431	FALSE
PT	BLCA	Lysinibacillus	-0.0437179	0.0374509	-1.16734	0.243073	0.388374	FALSE
PT	BLCA	Phascolarctobacterium	0.0412159	0.0354824	1.16159	0.245403	0.389918	FALSE
PT	BLCA	Sutterella	-0.0358716	0.0309988	-1.1572	0.247192	0.390591	FALSE
PT	BLCA	Hafnia	-0.0242152	0.0210318	-1.15136	0.249583	0.392201	FALSE
PT	BLCA	Erysipelothrix	-0.0505611	0.0445412	-1.13515	0.256311	0.400574	FALSE
PT	BLCA	Alphapapillomavirus	-0.0730372	0.0665631	-1.09726	0.272527	0.423601	FALSE
PT	BLCA	Malassezia	0.0842222	0.0777517	1.08322	0.278711	0.430872	FALSE
PT	BLCA	Cedecea	0.0350015	0.0329129	1.06346	0.287574	0.440677	FALSE
PT	BLCA	Alphapolyomavirus	0.0238775	0.0224788	1.06222	0.288135	0.440677	FALSE
PT	BLCA	Microbacterium	-0.046074	0.0437716	-1.0526	0.292525	0.445011	FALSE
PT	BLCA	Trueperella	0.0399136	0.0384211	1.03884	0.298877	0.452269	FALSE
PT	BLCA	Gammaretrovirus	-0.0220647	0.0218871	-1.00811	0.3134	0.471749	FALSE
PT	BLCA	Blautia	0.114666	0.115676	0.99127	0.321554	0.481489	FALSE
PT	BLCA	Bacillus	-0.147675	0.152176	-0.970423	0.331836	0.494297	FALSE
PT	BLCA	Parabacteroides	0.11841	0.12382	0.956314	0.338914	0.502225	FALSE
PT	BLCA	Enterobacter	0.0468093	0.0499192	0.937702	0.348398	0.513617	FALSE
PT	BLCA	Stenotrophomonas	0.0528722	0.0573352	0.92216	0.356445	0.522786	FALSE
PT	BLCA	Mobiluncus	0.0643947	0.0707135	0.910642	0.362484	0.52893	FALSE
PT	BLCA	Brevundimonas	-0.0405076	0.047323	-0.855982	0.392008	0.569108	FALSE
PT	BLCA	Cryptobacterium	-0.0205953	0.0243197	-0.846856	0.397076	0.573554	FALSE
PT	BLCA	Paeniclostridium	-0.031202	0.0380753	-0.819483	0.412511	0.587113	FALSE
PT	BLCA	Corynebacterium	-0.0550136	0.0671479	-0.819289	0.412622	0.587113	FALSE
PT	BLCA	Methanobrevibacter	-0.0341084	0.0415658	-0.820587	0.411881	0.587113	FALSE
PT	BLCA	Ureaplasma	0.02937	0.036254	0.810117	0.417873	0.591642	FALSE
PT	BLCA	Cyphellophora	0.0174342	0.0220021	0.792389	0.428134	0.597299	FALSE
PT	BLCA	Harbinvirus	0.0169599	0.0213322	0.795035	0.426593	0.597299	FALSE
PT	BLCA	Jiaodavirus	0.0169599	0.0213342	0.794963	0.426635	0.597299	FALSE
PT	BLCA	Alistipes	-0.0752988	0.0965535	-0.779866	0.43547	0.598398	FALSE
PT	BLCA	Methanosphaera	0.0155689	0.0200031	0.778324	0.436378	0.598398	FALSE
PT	BLCA	Rhadinovirus	0.0165868	0.0213476	0.776988	0.437166	0.598398	FALSE
PT	BLCA	Elvirus	0.0165868	0.0213534	0.776776	0.437291	0.598398	FALSE
PT	BLCA	Gordonibacter	0.0212342	0.0276918	0.766805	0.443197	0.600631	FALSE
PT	BLCA	Kocuria	0.0321601	0.0421272	0.763404	0.445223	0.600631	FALSE
PT	BLCA	Providencia	-0.0163368	0.0213874	-0.763855	0.444954	0.600631	FALSE
PT	BLCA	Atopobium	-0.0355524	0.0487586	-0.729151	0.465909	0.622664	FALSE
PT	BLCA	Rhodococcus	0.0796529	0.109082	0.73021	0.465262	0.622664	FALSE
PT	BLCA	Jeotgalicoccus	-0.0170659	0.023555	-0.724515	0.46875	0.623546	FALSE
PT	BLCA	Kytococcus	-0.0200946	0.0279089	-0.720004	0.471523	0.624331	FALSE
PT	BLCA	Chivirus	0.0152962	0.0213936	0.71499	0.474615	0.625529	FALSE
PT	BLCA	Sphingobacterium	0.0406111	0.0580488	0.699602	0.484176	0.635203	FALSE
PT	BLCA	Tropheryma	0.0147215	0.0212749	0.691965	0.488959	0.638549	FALSE
PT	BLCA	Faecalibacterium	-0.0630677	0.0926357	-0.680814	0.495989	0.639761	FALSE
PT	BLCA	Brachybacterium	0.0252504	0.0373348	0.676324	0.498835	0.639761	FALSE
PT	BLCA	Delftia	0.0308345	0.0454168	0.678922	0.497187	0.639761	FALSE
PT	BLCA	Phietavirus	0.0187888	0.0276793	0.678804	0.497262	0.639761	FALSE
PT	BLCA	Sphingobium	0.0609534	0.093549	0.651567	0.514681	0.654216	FALSE
PT	BLCA	Lentivirus	0.0139881	0.0213897	0.653965	0.513134	0.654216	FALSE
PT	BLCA	Slopekvirus	0.0138071	0.0215228	0.641508	0.521193	0.656657	FALSE
PT	BLCA	Vectrevirus	0.0137964	0.0213883	0.645044	0.518899	0.656657	FALSE
PT	BLCA	Oligella	-0.0133921	0.0210373	-0.636592	0.524391	0.657788	FALSE
PT	BLCA	Kurthia	-0.0127867	0.0210146	-0.608467	0.542878	0.666365	FALSE
PT	BLCA	Simplexvirus	0.0132293	0.0212992	0.621117	0.534523	0.666365	FALSE
PT	BLCA	Alphatorquevirus	0.0182512	0.0299827	0.608723	0.542708	0.666365	FALSE
PT	BLCA	Septimatrevirus	0.0130391	0.0213949	0.609449	0.542227	0.666365	FALSE
PT	BLCA	Sepunavirus	0.012334	0.0200807	0.614219	0.53907	0.666365	FALSE
PT	BLCA	Dolosigranulum	-0.0227089	0.0383634	-0.591942	0.55389	0.676976	FALSE
PT	BLCA	Roseomonas	-0.0185693	0.0318737	-0.582592	0.560168	0.678848	FALSE
PT	BLCA	Erythroparvovirus	0.0125112	0.02138	0.585181	0.558426	0.678848	FALSE
PT	BLCA	Burkholderia	0.0360381	0.0672609	0.535795	0.5921	0.714517	FALSE
PT	BLCA	Pantoea	0.0170029	0.0325706	0.522033	0.601647	0.722988	FALSE
PT	BLCA	Salinicoccus	0.0152406	0.0298831	0.510006	0.610047	0.729549	FALSE
PT	BLCA	Salmonella	-0.0144595	0.0285241	-0.506923	0.612209	0.729549	FALSE
PT	BLCA	Brigitvirus	-0.0107854	0.0215921	-0.499509	0.617421	0.732707	FALSE
PT	BLCA	Eubacterium	-0.023836	0.049033	-0.486123	0.62688	0.740858	FALSE
PT	BLCA	Ezakiella	0.0306021	0.0662368	0.462011	0.644074	0.748841	FALSE
PT	BLCA	Shewanella	-0.032216	0.0690281	-0.466709	0.640708	0.748841	FALSE
PT	BLCA	Deltapolyomavirus	0.00991001	0.0214519	0.461963	0.644108	0.748841	FALSE
PT	BLCA	Toutatisvirus	-0.00988717	0.0212132	-0.466086	0.641154	0.748841	FALSE
PT	BLCA	Ruminococcus	-0.0156382	0.0349596	-0.447323	0.654642	0.751918	FALSE
PT	BLCA	Pediococcus	-0.0151768	0.0336187	-0.451441	0.651672	0.751918	FALSE
PT	BLCA	Flaviflexus	-0.0123155	0.0273763	-0.449858	0.652813	0.751918	FALSE
PT	BLCA	Cronobacter	-0.0119144	0.0274844	-0.433498	0.664653	0.759197	FALSE
PT	BLCA	Nonagvirus	0.00948592	0.0219965	0.431247	0.666289	0.759197	FALSE
PT	BLCA	Lachnospira	-0.0285566	0.067517	-0.422955	0.672328	0.763039	FALSE
PT	BLCA	Oxalobacter	-0.00933281	0.0230213	-0.405399	0.685185	0.774556	FALSE
PT	BLCA	Yersinia	0.0112081	0.0284397	0.394102	0.693506	0.780877	FALSE
PT	BLCA	Rickettsia	0.0125477	0.0330498	0.379662	0.704196	0.789805	FALSE
PT	BLCA	Scardovia	0.00959168	0.0292747	0.327644	0.743181	0.830272	FALSE
PT	BLCA	Penicillium	-0.00842625	0.0277419	-0.303737	0.761328	0.841823	FALSE
PT	BLCA	Eggerthella	0.0155054	0.0509695	0.304209	0.760968	0.841823	FALSE
PT	BLCA	Cutibacterium	-0.0255965	0.0846454	-0.302397	0.76235	0.841823	FALSE
PT	BLCA	Kosakonia	-0.00769952	0.0268178	-0.287104	0.774032	0.851436	FALSE
PT	BLCA	Dietzia	-0.0165958	0.0604544	-0.274518	0.783686	0.858752	FALSE
PT	BLCA	Olsenella	-0.011676	0.0489324	-0.238615	0.811404	0.875704	FALSE
PT	BLCA	Pluralibacter	0.00579936	0.0242623	0.239028	0.811084	0.875704	FALSE
PT	BLCA	Achromobacter	0.0165021	0.0680606	0.242462	0.808422	0.875704	FALSE
PT	BLCA	Skunavirus	-0.00536516	0.0220642	-0.243162	0.80788	0.875704	FALSE
PT	BLCA	Sneathia	0.0119961	0.0511571	0.234495	0.814601	0.875849	FALSE
PT	BLCA	Lawsonella	-0.00847949	0.0434379	-0.19521	0.845229	0.901998	FALSE
PT	BLCA	Oengusvirus	-0.00424242	0.0213572	-0.198642	0.842543	0.901998	FALSE
PT	BLCA	Methanomassiliicoccus	-0.00383407	0.0214292	-0.178919	0.858002	0.912225	FALSE
PT	BLCA	Blastococcus	-0.00320944	0.021385	-0.150079	0.880702	0.930163	FALSE
PT	BLCA	Mycobacterium	0.00994213	0.0666263	0.149222	0.881378	0.930163	FALSE
PT	BLCA	Frederiksenia	-0.00294052	0.0215724	-0.136309	0.891577	0.937467	FALSE
PT	BLCA	Moineauvirus	-0.00298055	0.022986	-0.129668	0.896829	0.939535	FALSE
PT	BLCA	Clostridioides	-0.0101406	0.0822763	-0.12325	0.901909	0.941409	FALSE
PT	BLCA	Muribaculum	0.00475357	0.0401717	0.118331	0.905805	0.941884	FALSE
PT	BLCA	Aerococcus	-0.00616497	0.0580765	-0.106153	0.915461	0.941884	FALSE
PT	BLCA	Arcobacter	-0.00543391	0.0519772	-0.104544	0.916738	0.941884	FALSE
PT	BLCA	Raoultella	0.00293584	0.0300316	0.0977584	0.922124	0.941884	FALSE
PT	BLCA	Klebsiella	0.00565005	0.052202	0.108234	0.91381	0.941884	FALSE
PT	BLCA	Eponavirus	0.00214487	0.0213745	0.100347	0.920069	0.941884	FALSE
PT	BLCA	Cytomegalovirus	-0.00354737	0.0393412	-0.0901693	0.928153	0.944668	FALSE
PT	BLCA	Hungatella	-0.00476538	0.068042	-0.0700358	0.944165	0.957558	FALSE
PT	BLCA	Fusarium	0.00161275	0.0265461	0.0607528	0.951556	0.961643	FALSE
PT	BLCA	Ceduovirus	0.00103774	0.0214694	0.0483359	0.961449	0.968219	FALSE
PT	BLCA	Acidovorax	0.00284397	0.0659027	0.043154	0.965579	0.968967	FALSE
PT	BLCA	Abiotrophia	0.000201083	0.0309131	0.0065048	0.99481	0.99481	FALSE
PT	BRCA	Bacteroides	-1.99452	0.0909782	-21.923	1.56793e-106	4.48428e-104	TRUE
PT	BRCA	Fusobacterium	-1.85777	0.0890735	-20.8566	1.32827e-96	1.89942e-94	TRUE
PT	BRCA	Odoribacter	-1.09394	0.0579257	-18.8852	1.5101e-79	1.43963e-77	TRUE
PT	BRCA	Parvimonas	-0.900175	0.0483357	-18.6234	2.07515e-77	1.48373e-75	TRUE
PT	BRCA	Campylobacter	-1.07307	0.0590879	-18.1605	1.06104e-73	6.06913e-72	TRUE
PT	BRCA	Leptotrichia	-1.12096	0.0669624	-16.7402	6.67946e-63	3.18387e-61	TRUE
PT	BRCA	Ruthenibacterium	-1.13257	0.0689894	-16.4165	1.45646e-60	5.95066e-59	TRUE
PT	BRCA	Faecalitalea	-0.721522	0.0445175	-16.2076	4.45615e-59	1.59307e-57	TRUE
PT	BRCA	Prevotella	-1.4384	0.0908243	-15.8372	1.72349e-56	5.47686e-55	TRUE
PT	BRCA	Muribaculum	-0.399894	0.025348	-15.7761	4.54188e-56	1.29898e-54	TRUE
PT	BRCA	Clostridioides	-0.75966	0.0482174	-15.7549	6.35532e-56	1.65238e-54	TRUE
PT	BRCA	Selenomonas	-0.735224	0.047727	-15.4048	1.52023e-53	3.62322e-52	TRUE
PT	BRCA	Parabacteroides	-1.5141	0.0986391	-15.3499	3.54946e-53	7.8088e-52	TRUE
PT	BRCA	Faecalibacterium	-1.23098	0.0817841	-15.0515	3.37371e-51	6.89201e-50	TRUE
PT	BRCA	Alistipes	-1.25391	0.0878322	-14.2761	3.0818e-46	5.87597e-45	TRUE
PT	BRCA	Anaerotignum	-0.435209	0.0308422	-14.1108	3.25852e-45	5.8246e-44	TRUE
PT	BRCA	Gemella	-0.963791	0.0699535	-13.7776	3.47676e-43	5.84914e-42	TRUE
PT	BRCA	Barnesiella	-0.510151	0.0375051	-13.6022	3.88618e-42	6.1747e-41	TRUE
PT	BRCA	Hungatella	-0.439978	0.0324875	-13.543	8.71679e-42	1.31211e-40	TRUE
PT	BRCA	Tannerella	-0.534813	0.0412965	-12.9506	2.33162e-38	3.33421e-37	TRUE
PT	BRCA	Aggregatibacter	-0.50852	0.039472	-12.8831	5.6066e-38	7.63565e-37	TRUE
PT	BRCA	Porphyromonas	-0.700583	0.0544384	-12.8693	6.70343e-38	8.71446e-37	TRUE
PT	BRCA	Treponema	-0.647477	0.0515606	-12.5576	3.61139e-36	4.49069e-35	TRUE
PT	BRCA	Butyricimonas	-0.851181	0.070836	-12.0162	2.92016e-33	3.47986e-32	TRUE
PT	BRCA	Capnocytophaga	-0.772218	0.0657469	-11.7453	7.46419e-32	8.53904e-31	TRUE
PT	BRCA	Roseburia	-0.970032	0.0835243	-11.6138	3.50787e-31	3.85866e-30	TRUE
PT	BRCA	Erysipelatoclostridium	-0.69021	0.0613935	-11.2424	2.52466e-29	2.67426e-28	TRUE
PT	BRCA	Veillonella	-0.978102	0.0883562	-11.07	1.75428e-28	1.75945e-27	TRUE
PT	BRCA	Lachnospira	-0.572835	0.0517537	-11.0685	1.78406e-28	1.75945e-27	TRUE
PT	BRCA	Eikenella	-0.413059	0.0374572	-11.0275	2.81636e-28	2.68493e-27	TRUE
PT	BRCA	Oscillibacter	-0.644662	0.0593525	-10.8616	1.75706e-27	1.62103e-26	TRUE
PT	BRCA	Anaerostipes	-0.793086	0.0738534	-10.7387	6.70149e-27	5.98945e-26	TRUE
PT	BRCA	Mogibacterium	-0.413028	0.0385253	-10.7209	8.1171e-27	7.03482e-26	TRUE
PT	BRCA	Lachnoanaerobaculum	-0.48137	0.0461683	-10.4264	1.87836e-25	1.58004e-24	TRUE
PT	BRCA	Olsenella	-0.271492	0.0262371	-10.3476	4.28994e-25	3.5055e-24	TRUE
PT	BRCA	Blautia	-0.813655	0.0792209	-10.2707	9.55056e-25	7.58739e-24	TRUE
PT	BRCA	Haemophilus	-0.869591	0.0879664	-9.88549	4.81217e-23	3.71968e-22	TRUE
PT	BRCA	Filifactor	-0.349855	0.0357166	-9.79532	1.17918e-22	8.8749e-22	TRUE
PT	BRCA	Neisseria	-0.699842	0.0744767	-9.39678	5.62574e-21	4.12555e-20	TRUE
PT	BRCA	Ruminococcus	-0.557827	0.0599502	-9.30483	1.34204e-20	9.59558e-20	TRUE
PT	BRCA	Streptococcus	-0.901796	0.101726	-8.86493	7.65512e-19	5.33991e-18	TRUE
PT	BRCA	Enterococcus	-0.551863	0.0624186	-8.84131	9.45994e-19	6.44177e-18	TRUE
PT	BRCA	Paraprevotella	-0.491641	0.0565689	-8.69101	3.59221e-18	2.38924e-17	TRUE
PT	BRCA	Butyrivibrio	-0.332808	0.0383559	-8.67683	4.06935e-18	2.64508e-17	TRUE
PT	BRCA	Collinsella	-0.591147	0.0683812	-8.64488	5.38601e-18	3.42311e-17	TRUE
PT	BRCA	Christensenella	-0.477219	0.0558222	-8.54892	1.24246e-17	7.72488e-17	TRUE
PT	BRCA	Dialister	-0.638216	0.0769538	-8.2935	1.09966e-16	6.69153e-16	TRUE
PT	BRCA	Eubacterium	-0.390429	0.051293	-7.61173	2.70449e-14	1.61143e-13	TRUE
PT	BRCA	Paenibacillus	-0.311517	0.0418086	-7.45104	9.26062e-14	5.40518e-13	TRUE
PT	BRCA	Flavonifractor	-0.584306	0.0810462	-7.20955	5.61388e-13	3.21114e-12	TRUE
PT	BRCA	Anaerococcus	-0.326311	0.045414	-7.18524	6.70877e-13	3.76217e-12	TRUE
PT	BRCA	Saccharopolyspora	0.196446	0.0279829	7.02022	2.21517e-12	1.21835e-11	TRUE
PT	BRCA	Brucella	0.196191	0.028646	6.84881	7.44684e-12	4.01848e-11	TRUE
PT	BRCA	Mycoplasma	-0.24037	0.0361183	-6.65506	2.83183e-11	1.49982e-10	TRUE
PT	BRCA	Bifidobacterium	-0.58504	0.0889082	-6.58027	4.69593e-11	2.44188e-10	TRUE
PT	BRCA	Harbinvirus	0.139729	0.0214278	6.52093	6.98709e-11	3.51909e-10	TRUE
PT	BRCA	Jiaodavirus	0.139729	0.0214297	6.52037	7.01358e-11	3.51909e-10	TRUE
PT	BRCA	Atopobium	-0.236655	0.036355	-6.50955	7.53739e-11	3.71671e-10	TRUE
PT	BRCA	Rhadinovirus	0.139362	0.0214427	6.49926	8.07141e-11	3.89101e-10	TRUE
PT	BRCA	Elvirus	0.139362	0.0214483	6.49757	8.16296e-11	3.89101e-10	TRUE
PT	BRCA	Lactococcus	-0.466538	0.0719323	-6.4858	8.82644e-11	4.1383e-10	TRUE
PT	BRCA	Sepunavirus	0.153313	0.0236964	6.46989	9.80753e-11	4.52412e-10	TRUE
PT	BRCA	Tropheryma	0.137525	0.0213731	6.4345	1.23881e-10	5.62381e-10	TRUE
PT	BRCA	Chivirus	0.138091	0.0214875	6.42658	1.3051e-10	5.83218e-10	TRUE
PT	BRCA	Lentivirus	0.136803	0.0214842	6.36764	1.91961e-10	8.4463e-10	TRUE
PT	BRCA	Simplexvirus	0.136056	0.0213969	6.35867	2.03508e-10	8.68705e-10	TRUE
PT	BRCA	Vectrevirus	0.136615	0.0214828	6.35924	2.0275e-10	8.68705e-10	TRUE
PT	BRCA	Alphapolyomavirus	0.136056	0.0214732	6.33608	2.35687e-10	9.91273e-10	TRUE
PT	BRCA	Slopekvirus	0.136625	0.0216127	6.32152	2.59002e-10	1.05821e-09	TRUE
PT	BRCA	Septimatrevirus	0.135869	0.0214894	6.32261	2.5719e-10	1.05821e-09	TRUE
PT	BRCA	Cyphellophora	0.134954	0.0213975	6.30701	2.84472e-10	1.1459e-09	TRUE
PT	BRCA	Methanosphaera	0.133117	0.0212832	6.25457	3.98613e-10	1.58338e-09	TRUE
PT	BRCA	Finegoldia	-0.416388	0.0669986	-6.21486	5.13688e-10	2.01253e-09	TRUE
PT	BRCA	Pneumocystis	0.13275	0.021386	6.20734	5.38879e-10	2.08269e-09	TRUE
PT	BRCA	Cupriavidus	-0.487732	0.0787146	-6.19621	5.78374e-10	2.20553e-09	TRUE
PT	BRCA	Ceduovirus	0.174203	0.0283682	6.14077	8.212e-10	3.0903e-09	TRUE
PT	BRCA	Romboutsia	-0.154501	0.0252159	-6.12715	8.94689e-10	3.32313e-09	TRUE
PT	BRCA	Blastococcus	0.1297	0.0212405	6.10626	1.01996e-09	3.73984e-09	TRUE
PT	BRCA	Taranisvirus	-0.139258	0.0228562	-6.09279	1.1096e-09	4.01702e-09	TRUE
PT	BRCA	Nonagvirus	0.13237	0.0220714	5.99738	2.00527e-09	7.16884e-09	TRUE
PT	BRCA	Erythroparvovirus	0.145829	0.0243648	5.98523	2.16091e-09	7.62987e-09	TRUE
PT	BRCA	Granulibacter	0.158478	0.0266833	5.9392	2.86413e-09	9.98953e-09	TRUE
PT	BRCA	Moraxella	-0.322312	0.0543929	-5.92562	3.11124e-09	1.07206e-08	TRUE
PT	BRCA	Leuconostoc	-0.302644	0.0511544	-5.91628	3.29314e-09	1.12124e-08	TRUE
PT	BRCA	Deltapolyomavirus	0.14814	0.0250776	5.90728	3.47798e-09	1.17024e-08	TRUE
PT	BRCA	Phietavirus	0.121902	0.0208898	5.83545	5.36448e-09	1.784e-08	TRUE
PT	BRCA	Eponavirus	0.125142	0.0214728	5.82793	5.61198e-09	1.84486e-08	TRUE
PT	BRCA	Moineauvirus	0.131622	0.0228529	5.75955	8.43381e-09	2.74099e-08	TRUE
PT	BRCA	Methanomassiliicoccus	0.119255	0.0215273	5.53972	3.0296e-08	9.67337e-08	TRUE
PT	BRCA	Oengusvirus	0.118853	0.0214579	5.53888	3.04407e-08	9.67337e-08	TRUE
PT	BRCA	Oligella	0.123068	0.0222493	5.53131	3.17853e-08	9.98967e-08	TRUE
PT	BRCA	Clostridium	-0.682846	0.12434	-5.49174	3.97985e-08	1.23721e-07	TRUE
PT	BRCA	Hafnia	0.120146	0.0220185	5.45661	4.85316e-08	1.49248e-07	TRUE
PT	BRCA	Peptoniphilus	-0.264491	0.0486762	-5.43369	5.52004e-08	1.6795e-07	TRUE
PT	BRCA	Oxalobacter	0.13198	0.0243379	5.4228	5.86722e-08	1.76634e-07	TRUE
PT	BRCA	Akkermansia	-0.49253	0.0922541	-5.33884	9.35456e-08	2.78688e-07	TRUE
PT	BRCA	Haematobacter	0.155303	0.0291121	5.33467	9.57167e-08	2.82216e-07	TRUE
PT	BRCA	Toutatisvirus	0.113295	0.0213206	5.31386	1.07325e-07	3.13214e-07	TRUE
PT	BRCA	Skunavirus	0.129597	0.0245765	5.27318	1.34078e-07	3.87336e-07	TRUE
PT	BRCA	Tsukamurella	0.137515	0.0261207	5.26461	1.40487e-07	4.01794e-07	TRUE
PT	BRCA	Frederiksenia	0.111826	0.0212567	5.26074	1.43481e-07	4.06292e-07	TRUE
PT	BRCA	Brigitvirus	0.11241	0.0216865	5.18342	2.17853e-07	6.10843e-07	TRUE
PT	BRCA	Afipia	0.348961	0.0674235	5.17565	2.27116e-07	6.30634e-07	TRUE
PT	BRCA	Jeotgalicoccus	0.12928	0.0250441	5.16209	2.44202e-07	6.71554e-07	TRUE
PT	BRCA	Gordonibacter	-0.15912	0.0313141	-5.0814	3.74659e-07	1.0205e-06	TRUE
PT	BRCA	Microbacterium	-0.28059	0.0557013	-5.0374	4.71894e-07	1.27322e-06	TRUE
PT	BRCA	Vibrio	-0.271182	0.0539158	-5.02973	4.91183e-07	1.31288e-06	TRUE
PT	BRCA	Salinicoccus	0.106583	0.0212713	5.01063	5.42514e-07	1.43666e-06	TRUE
PT	BRCA	Rhodococcus	-0.993203	0.199498	-4.97852	6.40727e-07	1.68117e-06	TRUE
PT	BRCA	Nocardiopsis	0.117763	0.0239618	4.91462	8.89544e-07	2.31281e-06	TRUE
PT	BRCA	Actinomyces	-0.408184	0.0831145	-4.91111	9.05633e-07	2.33343e-06	TRUE
PT	BRCA	Escherichia	0.326654	0.0667995	4.89007	1.00801e-06	2.57402e-06	TRUE
PT	BRCA	Gammaretrovirus	0.167273	0.0342206	4.88808	1.01823e-06	2.57711e-06	TRUE
PT	BRCA	Pseudescherichia	0.170135	0.0351193	4.84448	1.26942e-06	3.18469e-06	TRUE
PT	BRCA	Sutterella	-0.186038	0.0384331	-4.84056	1.29474e-06	3.21996e-06	TRUE
PT	BRCA	Salmonella	0.301625	0.0623944	4.83417	1.33704e-06	3.29648e-06	TRUE
PT	BRCA	Amycolatopsis	0.216393	0.0450567	4.80268	1.56555e-06	3.82689e-06	TRUE
PT	BRCA	Alphatorquevirus	0.145218	0.0303716	4.78138	1.74093e-06	4.21953e-06	TRUE
PT	BRCA	Eggerthella	-0.311271	0.0661326	-4.70676	2.5168e-06	6.04878e-06	TRUE
PT	BRCA	Noviherbaspirillum	0.106986	0.0232555	4.60046	4.21564e-06	1.00473e-05	TRUE
PT	BRCA	Rothia	-0.38894	0.0846693	-4.59364	4.35589e-06	1.02957e-05	TRUE
PT	BRCA	Actinotignum	0.0981559	0.021425	4.58137	4.61944e-06	1.08292e-05	TRUE
PT	BRCA	Sextaecvirus	0.111633	0.0248971	4.48375	7.33409e-06	1.70533e-05	TRUE
PT	BRCA	Corynebacterium	-0.35073	0.0786604	-4.45878	8.24262e-06	1.90112e-05	TRUE
PT	BRCA	Lactobacillus	-0.493057	0.113482	-4.34478	1.39414e-05	3.1898e-05	TRUE
PT	BRCA	Turicibacter	-0.103086	0.0237548	-4.33959	1.42751e-05	3.24021e-05	TRUE
PT	BRCA	Desulfovibrio	-0.20071	0.0466182	-4.3054	1.66683e-05	3.75365e-05	TRUE
PT	BRCA	Laribacter	0.123923	0.0288304	4.29836	1.72065e-05	3.84458e-05	TRUE
PT	BRCA	Weeksella	0.0908439	0.0211556	4.29409	1.75414e-05	3.88902e-05	TRUE
PT	BRCA	Flaviflexus	0.0924332	0.0222072	4.16231	3.15051e-05	6.87821e-05	TRUE
PT	BRCA	Tatumella	0.102413	0.0246002	4.16308	3.13979e-05	6.87821e-05	TRUE
PT	BRCA	Rahnella	0.136508	0.0330162	4.13457	3.55628e-05	7.70526e-05	TRUE
PT	BRCA	Alloprevotella	-0.108125	0.0267333	-4.04458	5.24168e-05	0.000112716	TRUE
PT	BRCA	Shigella	0.232111	0.0592849	3.91518	9.03377e-05	0.00019281	TRUE
PT	BRCA	Kurthia	0.0921297	0.0237039	3.8867	0.000101618	0.000215279	TRUE
PT	BRCA	Comamonas	-0.356083	0.0918484	-3.87686	0.000105813	0.000222519	TRUE
PT	BRCA	Pseudoxanthomonas	0.136777	0.0354748	3.85562	0.000115435	0.000240981	TRUE
PT	BRCA	Saccharomonospora	0.102935	0.0269853	3.81449	0.000136462	0.000282814	TRUE
PT	BRCA	Yersinia	-0.166283	0.0437971	-3.79666	0.000146659	0.000301758	TRUE
PT	BRCA	Micrococcus	-0.266894	0.0704878	-3.78639	0.000152854	0.00031226	TRUE
PT	BRCA	Serratia	-0.203765	0.05482	-3.71699	0.000201611	0.000408942	TRUE
PT	BRCA	Lymphocryptovirus	-0.350601	0.0945327	-3.70878	0.000208259	0.000419452	TRUE
PT	BRCA	Ureaplasma	0.0779981	0.0211173	3.69356	0.00022114	0.00044228	TRUE
PT	BRCA	Jonquetella	0.0745739	0.020276	3.67794	0.000235128	0.000466991	TRUE
PT	BRCA	Pseudonocardia	0.13554	0.0372486	3.6388	0.000273906	0.000540257	TRUE
PT	BRCA	Lawsonella	0.11391	0.0315298	3.61275	0.000302963	0.000593476	TRUE
PT	BRCA	Abiotrophia	-0.125546	0.0349754	-3.58957	0.000331224	0.000644423	TRUE
PT	BRCA	Nocardioides	-0.199925	0.0559206	-3.57516	0.00035001	0.000676371	TRUE
PT	BRCA	Agromyces	0.109618	0.030681	3.57282	0.000353164	0.000677886	TRUE
PT	BRCA	Cellulomonas	0.116674	0.0327366	3.56401	0.000365235	0.000696382	TRUE
PT	BRCA	Parascardovia	0.0692821	0.0197093	3.51519	0.000439433	0.000832304	TRUE
PT	BRCA	Aeromonas	-0.192194	0.0554324	-3.46718	0.000525955	0.000989625	TRUE
PT	BRCA	Psychrobacter	0.121218	0.0349819	3.46518	0.000529886	0.000990506	TRUE
PT	BRCA	Kytococcus	0.0824261	0.0238945	3.44958	0.000561451	0.00104269	TRUE
PT	BRCA	Stenotrophomonas	-0.348976	0.102323	-3.41053	0.000648374	0.00119635	TRUE
PT	BRCA	Massilia	-0.229188	0.0678685	-3.37694	0.000732959	0.00134376	TRUE
PT	BRCA	Microvirga	0.116939	0.0348639	3.35416	0.000796069	0.00145016	TRUE
PT	BRCA	Penicillium	0.0850335	0.0255365	3.32988	0.000868845	0.00157272	TRUE
PT	BRCA	Scardovia	0.0733009	0.0220395	3.32589	0.00088138	0.00158537	TRUE
PT	BRCA	Morganella	0.0845291	0.0254812	3.31732	0.000908863	0.00162459	TRUE
PT	BRCA	Rickettsia	0.0851628	0.0257428	3.30822	0.000938908	0.00166787	TRUE
PT	BRCA	Cryptobacterium	0.0717765	0.0218331	3.28751	0.00101079	0.00178448	TRUE
PT	BRCA	Actinomadura	0.103884	0.0321469	3.23153	0.00123131	0.00216045	TRUE
PT	BRCA	Leifsonia	0.0926125	0.0287246	3.22415	0.00126348	0.00220339	TRUE
PT	BRCA	Citrobacter	0.209312	0.0652018	3.21023	0.00132631	0.00229893	TRUE
PT	BRCA	Staphylococcus	-0.493869	0.15564	-3.17314	0.00150799	0.0025981	TRUE
PT	BRCA	Propionimicrobium	0.0671661	0.0216795	3.09814	0.00194741	0.00333509	TRUE
PT	BRCA	Cytomegalovirus	0.0844865	0.0276437	3.05627	0.0022411	0.00381521	TRUE
PT	BRCA	Atlantibacter	0.135793	0.0449766	3.01919	0.0025345	0.00428916	TRUE
PT	BRCA	Empedobacter	0.109834	0.0364028	3.01719	0.00255126	0.00429212	TRUE
PT	BRCA	Candida	-0.147909	0.0490995	-3.01244	0.00259155	0.0043344	TRUE
PT	BRCA	Fusarium	0.0776637	0.0258327	3.00641	0.00264352	0.00439562	TRUE
PT	BRCA	Kocuria	-0.211784	0.0709955	-2.98307	0.00285374	0.00471774	TRUE
PT	BRCA	Pediococcus	0.0768811	0.025841	2.97516	0.00292834	0.00481324	TRUE
PT	BRCA	Trueperella	0.0656114	0.022079	2.97167	0.00296189	0.00484057	TRUE
PT	BRCA	Streptomyces	-0.268407	0.0912942	-2.94003	0.00328183	0.00533297	TRUE
PT	BRCA	Myroides	0.0966509	0.0332624	2.90571	0.00366417	0.00588738	TRUE
PT	BRCA	Vitreoscilla	0.108862	0.0374598	2.90609	0.00365974	0.00588738	TRUE
PT	BRCA	Raoultella	0.189737	0.0656489	2.89017	0.00385035	0.00615196	TRUE
PT	BRCA	Arcobacter	-0.0776005	0.0268839	-2.8865	0.00389551	0.00618952	TRUE
PT	BRCA	Phascolarctobacterium	-0.12622	0.0439309	-2.87316	0.00406386	0.00642136	TRUE
PT	BRCA	Rodentibacter	0.0668913	0.0234953	2.84701	0.00441316	0.00693496	TRUE
PT	BRCA	Xanthomonas	-0.196606	0.0698333	-2.81537	0.00487219	0.00761445	TRUE
PT	BRCA	Murdochiella	-0.0597451	0.021798	-2.74085	0.00612798	0.00952501	TRUE
PT	BRCA	Cutibacterium	-0.242556	0.0891755	-2.71999	0.00652836	0.0100925	TRUE
PT	BRCA	Acetobacter	0.0714447	0.0269576	2.65026	0.00804293	0.0123671	TRUE
PT	BRCA	Paracoccus	-0.188605	0.0714256	-2.64058	0.00827654	0.0126582	TRUE
PT	BRCA	Providencia	-0.140133	0.0531178	-2.63816	0.00833568	0.0126809	TRUE
PT	BRCA	Oceanobacillus	0.0701053	0.0268	2.61587	0.00890017	0.013468	TRUE
PT	BRCA	Enterobacter	0.147444	0.0568884	2.59181	0.00954731	0.0143712	TRUE
PT	BRCA	Dermacoccus	0.102761	0.0396894	2.58912	0.00962217	0.0144081	TRUE
PT	BRCA	Exiguobacterium	0.0860617	0.0334904	2.56974	0.0101775	0.0151602	TRUE
PT	BRCA	Kingella	-0.062358	0.024719	-2.52267	0.0116467	0.0172588	TRUE
PT	BRCA	Acinetobacter	-0.169175	0.0677456	-2.49721	0.0125174	0.0184535	TRUE
PT	BRCA	Hathewaya	0.0532438	0.0214902	2.47758	0.0132276	0.0194005	TRUE
PT	BRCA	Legionella	0.0757714	0.0312981	2.42096	0.0154798	0.0225878	TRUE
PT	BRCA	Malassezia	-0.193315	0.0803264	-2.40662	0.0161008	0.0233747	TRUE
PT	BRCA	Tessaracoccus	0.0587252	0.0246428	2.38306	0.0171695	0.0247381	TRUE
PT	BRCA	Erwinia	0.077804	0.0326615	2.38213	0.0172129	0.0247381	TRUE
PT	BRCA	Bordetella	-0.155106	0.0667682	-2.32306	0.020176	0.0288517	TRUE
PT	BRCA	Flavobacterium	-0.145132	0.0669205	-2.16873	0.0301033	0.0428336	TRUE
PT	BRCA	Slackia	0.0500248	0.0233215	2.14501	0.0319521	0.0452391	TRUE
PT	BRCA	Megamonas	0.0752764	0.0352666	2.1345	0.0328021	0.0462137	TRUE
PT	BRCA	Nocardia	0.11243	0.0529345	2.12394	0.0336748	0.0472107	TRUE
PT	BRCA	Chryseobacterium	-0.154598	0.0748533	-2.06534	0.0388907	0.0542573	FALSE
PT	BRCA	Mastadenovirus	-0.236157	0.115349	-2.04733	0.0406258	0.0564029	FALSE
PT	BRCA	Ralstonia	-0.204726	0.10164	-2.01422	0.0439866	0.0607738	FALSE
PT	BRCA	Fastidiosipila	-0.0475736	0.024037	-1.97918	0.0477957	0.0657191	FALSE
PT	BRCA	Gordonia	-0.111677	0.0565624	-1.9744	0.0483358	0.0661438	FALSE
PT	BRCA	Paeniclostridium	0.0443462	0.0232723	1.90554	0.0567102	0.0772338	FALSE
PT	BRCA	Methanobrevibacter	0.0463345	0.0247307	1.87356	0.0609914	0.0826708	FALSE
PT	BRCA	Arabia	0.0384019	0.0212852	1.80416	0.0712067	0.0960618	FALSE
PT	BRCA	Cloacibacillus	0.0492932	0.0274512	1.79567	0.0725472	0.0974108	FALSE
PT	BRCA	Cardiobacterium	0.0428619	0.0239376	1.79057	0.073362	0.0980445	FALSE
PT	BRCA	Achromobacter	-0.237924	0.133298	-1.7849	0.074277	0.0988056	FALSE
PT	BRCA	Propionibacterium	0.0386449	0.0225604	1.71295	0.086721	0.114825	FALSE
PT	BRCA	Pantoea	0.10226	0.0597976	1.7101	0.0872471	0.114936	FALSE
PT	BRCA	Alphapapillomavirus	-0.0612527	0.0358591	-1.70815	0.0876085	0.114936	FALSE
PT	BRCA	Pseudomonas	-0.158679	0.0941313	-1.68572	0.0918501	0.11995	FALSE
PT	BRCA	Sphingobium	-0.171307	0.102997	-1.66322	0.0962686	0.125149	FALSE
PT	BRCA	Megasphaera	-0.0412124	0.0252971	-1.62914	0.103284	0.133662	FALSE
PT	BRCA	Acidovorax	-0.108224	0.0676259	-1.60033	0.109525	0.1411	FALSE
PT	BRCA	Cellulosimicrobium	-0.185471	0.119005	-1.55851	0.119112	0.152762	FALSE
PT	BRCA	Sphingobacterium	-0.112968	0.0726516	-1.55493	0.119963	0.153167	FALSE
PT	BRCA	Burkholderia	-0.216912	0.139725	-1.55242	0.120562	0.153247	FALSE
PT	BRCA	Bartonella	0.0477999	0.0308777	1.54804	0.121613	0.1539	FALSE
PT	BRCA	Halomonas	-0.0638537	0.0417806	-1.52831	0.126436	0.159298	FALSE
PT	BRCA	Mageeibacillus	-0.0430727	0.0291652	-1.47685	0.139715	0.175256	FALSE
PT	BRCA	Sphingomonas	-0.214404	0.145586	-1.4727	0.140833	0.175887	FALSE
PT	BRCA	Bradyrhizobium	0.271655	0.185566	1.46393	0.143213	0.178083	FALSE
PT	BRCA	Mobiluncus	0.0340654	0.0233306	1.46012	0.144257	0.178604	FALSE
PT	BRCA	Cronobacter	0.100086	0.0687854	1.45505	0.145655	0.179557	FALSE
PT	BRCA	Lysinibacillus	0.0353279	0.0247289	1.42861	0.153116	0.187946	FALSE
PT	BRCA	Chromobacterium	0.0693272	0.0503485	1.37695	0.168529	0.20598	FALSE
PT	BRCA	Tequatrovirus	0.0503546	0.0366766	1.37294	0.169772	0.206616	FALSE
PT	BRCA	Kluyvera	0.0725577	0.056582	1.28235	0.199721	0.242035	FALSE
PT	BRCA	Mesorhizobium	0.143387	0.113936	1.25849	0.208215	0.251264	FALSE
PT	BRCA	Alcaligenes	0.0946502	0.0753744	1.25573	0.209212	0.251406	FALSE
PT	BRCA	Brachybacterium	-0.0482849	0.0402737	-1.19892	0.23056	0.275901	FALSE
PT	BRCA	Helicobacter	-0.0436611	0.038883	-1.12288	0.261486	0.311605	FALSE
PT	BRCA	Rhizobium	0.0853728	0.0784987	1.08757	0.276785	0.328467	FALSE
PT	BRCA	Intestinimonas	0.0599913	0.0558352	1.07444	0.282627	0.334014	FALSE
PT	BRCA	Dolosigranulum	-0.0239131	0.0223279	-1.071	0.284169	0.334454	FALSE
PT	BRCA	Roseomonas	-0.0616631	0.0589774	-1.04554	0.295774	0.346686	FALSE
PT	BRCA	Saccharomyces	0.336157	0.322527	1.04226	0.297292	0.347043	FALSE
PT	BRCA	Dietzia	0.138046	0.133505	1.03402	0.301127	0.350091	FALSE
PT	BRCA	Elizabethkingia	0.052576	0.051616	1.0186	0.308394	0.357087	FALSE
PT	BRCA	Bergeyella	0.022585	0.0224122	1.00771	0.313594	0.361645	FALSE
PT	BRCA	Curtobacterium	-0.0879596	0.0928777	-0.947047	0.343615	0.394674	FALSE
PT	BRCA	Dermabacter	0.0208549	0.022377	0.931982	0.351346	0.401939	FALSE
PT	BRCA	Aspergillus	-0.0476199	0.0578744	-0.822814	0.410614	0.467871	FALSE
PT	BRCA	Gardnerella	0.0466499	0.0578197	0.806818	0.419771	0.476407	FALSE
PT	BRCA	Roseolovirus	0.05891	0.0741206	0.794786	0.426738	0.482399	FALSE
PT	BRCA	Sneathia	0.0210387	0.02898	0.725974	0.467855	0.526797	FALSE
PT	BRCA	Aerococcus	-0.0224593	0.0310991	-0.722186	0.47018	0.527339	FALSE
PT	BRCA	Proteus	0.0245032	0.0360721	0.679285	0.496957	0.555195	FALSE
PT	BRCA	Actinobacillus	-0.0147852	0.0219155	-0.674644	0.499902	0.556311	FALSE
PT	BRCA	Brevibacillus	0.0204141	0.0306892	0.66519	0.505929	0.560836	FALSE
PT	BRCA	Leclercia	0.0424316	0.0648047	0.654761	0.512622	0.566061	FALSE
PT	BRCA	Methylobacterium	-0.0752323	0.117152	-0.642179	0.520757	0.572832	FALSE
PT	BRCA	Klebsiella	0.0339621	0.0614743	0.55246	0.580633	0.63625	FALSE
PT	BRCA	Erysipelothrix	-0.0160808	0.0298647	-0.538456	0.590262	0.644332	FALSE
PT	BRCA	Lautropia	0.0152571	0.0304836	0.500502	0.616722	0.670655	FALSE
PT	BRCA	Kosakonia	0.0334701	0.0674612	0.496139	0.619796	0.671446	FALSE
PT	BRCA	Herbaspirillum	0.0426914	0.0886414	0.48162	0.630076	0.680007	FALSE
PT	BRCA	Brevibacterium	-0.0192389	0.0440435	-0.436816	0.662245	0.712038	FALSE
PT	BRCA	Virgibacillus	0.0112589	0.0262014	0.429707	0.667409	0.714902	FALSE
PT	BRCA	Pasteurella	0.0223041	0.0547202	0.407602	0.683566	0.729477	FALSE
PT	BRCA	Agrobacterium	0.0380893	0.101069	0.376864	0.706274	0.750909	FALSE
PT	BRCA	Cedecea	0.0174395	0.0525905	0.331609	0.740184	0.784047	FALSE
PT	BRCA	Bacillus	-0.0628216	0.214089	-0.293437	0.769188	0.811763	FALSE
PT	BRCA	Mannheimia	0.00762536	0.0265635	0.287061	0.774066	0.813907	FALSE
PT	BRCA	Shewanella	0.0113631	0.0450838	0.252044	0.801007	0.839151	FALSE
PT	BRCA	Adlercreutzia	0.00583046	0.0252581	0.230835	0.817443	0.853243	FALSE
PT	BRCA	Arthrobacter	-0.0122478	0.0561853	-0.21799	0.827437	0.860534	FALSE
PT	BRCA	Acidaminococcus	0.0083531	0.0440825	0.189488	0.84971	0.880497	FALSE
PT	BRCA	Pandoraea	0.00940849	0.0539634	0.17435	0.861591	0.889585	FALSE
PT	BRCA	Streptobacillus	0.00418714	0.0246124	0.170123	0.864913	0.889803	FALSE
PT	BRCA	Delftia	0.00957051	0.059627	0.160506	0.872482	0.894373	FALSE
PT	BRCA	Ezakiella	-0.00427435	0.0273696	-0.156172	0.875898	0.894667	FALSE
PT	BRCA	Pluralibacter	-0.00812047	0.0554836	-0.146358	0.883639	0.899362	FALSE
PT	BRCA	Listeria	0.00404283	0.0320702	0.126062	0.899683	0.912444	FALSE
PT	BRCA	Vagococcus	-0.00279414	0.0252504	-0.110657	0.911888	0.921555	FALSE
PT	BRCA	Brevundimonas	0.00477173	0.0738907	0.0645782	0.94851	0.955189	FALSE
PT	BRCA	Mycobacterium	-0.00272415	0.0605862	-0.0449632	0.964137	0.96752	FALSE
PT	BRCA	Weissella	-0.000584219	0.0204424	-0.0285787	0.977201	0.977201	FALSE
PT	CESC	Staphylococcus	-1.22345	0.0799149	-15.3094	6.61317e-53	1.89137e-50	TRUE
PT	CESC	Intestinimonas	0.874632	0.096795	9.03591	1.62638e-19	2.32572e-17	TRUE
PT	CESC	Turicibacter	0.326009	0.0435052	7.49358	6.70202e-14	6.38926e-12	TRUE
PT	CESC	Oscillibacter	0.880361	0.121523	7.24441	4.34327e-13	3.10543e-11	TRUE
PT	CESC	Anaerostipes	0.966714	0.146203	6.61213	3.78833e-11	2.16693e-09	TRUE
PT	CESC	Butyricimonas	1.06742	0.162418	6.57202	4.96363e-11	2.366e-09	TRUE
PT	CESC	Saccharomyces	-0.548721	0.0845068	-6.49321	8.4026e-11	3.43306e-09	TRUE
PT	CESC	Flavonifractor	1.154	0.183619	6.28477	3.28344e-10	1.17383e-08	TRUE
PT	CESC	Eubacterium	0.616478	0.102689	6.00332	1.9332e-09	5.72098e-08	TRUE
PT	CESC	Anaerotignum	0.4477	0.0746442	5.99778	2.00034e-09	5.72098e-08	TRUE
PT	CESC	Akkermansia	1.13207	0.190311	5.94852	2.70586e-09	7.03524e-08	TRUE
PT	CESC	Collinsella	0.816095	0.141239	5.77812	7.55381e-09	1.80033e-07	TRUE
PT	CESC	Faecalitalea	0.645407	0.112809	5.72125	1.0574e-08	2.32628e-07	TRUE
PT	CESC	Christensenella	0.661451	0.11795	5.60788	2.04816e-08	4.1834e-07	TRUE
PT	CESC	Cutibacterium	-0.591109	0.105632	-5.59596	2.19409e-08	4.1834e-07	TRUE
PT	CESC	Alistipes	1.45156	0.260914	5.56337	2.6462e-08	4.73008e-07	TRUE
PT	CESC	Phascolarctobacterium	0.313591	0.0574148	5.46185	4.71209e-08	7.9274e-07	TRUE
PT	CESC	Roseburia	0.95646	0.177962	5.37453	7.67831e-08	1.22e-06	TRUE
PT	CESC	Gordonibacter	0.351007	0.0663501	5.29022	1.22168e-07	1.83895e-06	TRUE
PT	CESC	Odoribacter	1.06301	0.203977	5.21144	1.8738e-07	2.62823e-06	TRUE
PT	CESC	Abiotrophia	0.264934	0.0508903	5.20597	1.92982e-07	2.62823e-06	TRUE
PT	CESC	Barnesiella	0.532529	0.104281	5.10667	3.27877e-07	4.2624e-06	TRUE
PT	CESC	Eggerthella	0.773824	0.155458	4.97769	6.43466e-07	8.00135e-06	TRUE
PT	CESC	Blautia	0.78716	0.16065	4.89984	9.59147e-07	1.14298e-05	TRUE
PT	CESC	Dietzia	0.429091	0.0879776	4.87727	1.07565e-06	1.23054e-05	TRUE
PT	CESC	Paraprevotella	0.59095	0.124963	4.72899	2.25639e-06	2.48203e-05	TRUE
PT	CESC	Acinetobacter	-0.358766	0.0767617	-4.67377	2.95721e-06	3.13245e-05	TRUE
PT	CESC	Arthrobacter	0.205407	0.0440906	4.65875	3.18143e-06	3.2496e-05	TRUE
PT	CESC	Sphingobacterium	0.246124	0.052989	4.6448	3.404e-06	3.35705e-05	TRUE
PT	CESC	Parabacteroides	1.22022	0.269827	4.52224	6.11898e-06	5.83343e-05	TRUE
PT	CESC	Pasteurella	-0.216081	0.0494764	-4.36735	1.25764e-05	0.000116027	TRUE
PT	CESC	Klebsiella	-0.168107	0.0385544	-4.36025	1.29912e-05	0.000116109	TRUE
PT	CESC	Tequatrovirus	0.336546	0.0779736	4.31616	1.5877e-05	0.000137601	TRUE
PT	CESC	Faecalibacterium	0.886416	0.218748	4.05223	5.07323e-05	0.000426748	TRUE
PT	CESC	Rhodococcus	0.409484	0.101742	4.02471	5.70444e-05	0.000466135	TRUE
PT	CESC	Butyrivibrio	0.371654	0.0933459	3.98147	6.84896e-05	0.000544111	TRUE
PT	CESC	Brachybacterium	0.277816	0.0703881	3.94692	7.91618e-05	0.0006119	TRUE
PT	CESC	Sutterella	0.328642	0.084991	3.86678	0.00011028	0.000830005	TRUE
PT	CESC	Pandoraea	0.318581	0.0831117	3.83316	0.000126507	0.000919761	TRUE
PT	CESC	Alphapapillomavirus	1.73155	0.452213	3.82905	0.000128638	0.000919761	TRUE
PT	CESC	Olsenella	0.254863	0.0669947	3.80423	0.000142247	0.000992257	TRUE
PT	CESC	Dialister	0.638859	0.173125	3.69015	0.000224119	0.00152614	TRUE
PT	CESC	Paenibacillus	0.401235	0.109654	3.65911	0.000253095	0.00168337	TRUE
PT	CESC	Alcaligenes	-0.235163	0.0672636	-3.49615	0.000472028	0.00306818	TRUE
PT	CESC	Erysipelatoclostridium	0.535435	0.154772	3.45952	0.000541142	0.00343926	TRUE
PT	CESC	Lachnospira	0.373034	0.108162	3.44885	0.000562971	0.00350021	TRUE
PT	CESC	Gardnerella	0.427578	0.124537	3.43335	0.00059617	0.00362776	TRUE
PT	CESC	Bacillus	-0.526105	0.155028	-3.39361	0.000689789	0.00410999	TRUE
PT	CESC	Anaerococcus	0.445702	0.13192	3.37859	0.000728596	0.00425262	TRUE
PT	CESC	Muribaculum	0.306953	0.091539	3.35325	0.000798682	0.00446993	TRUE
PT	CESC	Clostridium	-0.553197	0.165472	-3.34315	0.000828343	0.00446993	TRUE
PT	CESC	Leuconostoc	0.170142	0.0508357	3.34689	0.000817226	0.00446993	TRUE
PT	CESC	Dermacoccus	-0.167417	0.049929	-3.3531	0.000799115	0.00446993	TRUE
PT	CESC	Moraxella	-0.188553	0.05683	-3.31785	0.000907132	0.00480444	TRUE
PT	CESC	Ruthenibacterium	0.524212	0.162034	3.2352	0.00121558	0.00632099	TRUE
PT	CESC	Streptomyces	-0.28185	0.087265	-3.22982	0.00123868	0.00632614	TRUE
PT	CESC	Clostridioides	0.50437	0.158897	3.1742	0.00150249	0.00753881	TRUE
PT	CESC	Corynebacterium	-0.260296	0.0821718	-3.1677	0.00153648	0.00757643	TRUE
PT	CESC	Finegoldia	0.458064	0.145358	3.15129	0.00162552	0.00787965	TRUE
PT	CESC	Lawsonella	-0.15643	0.0502735	-3.11158	0.00186091	0.00887036	TRUE
PT	CESC	Ezakiella	0.331872	0.107205	3.09569	0.00196356	0.00920619	TRUE
PT	CESC	Stenotrophomonas	0.256139	0.0844375	3.03347	0.00241757	0.011152	TRUE
PT	CESC	Achromobacter	0.326285	0.109011	2.99313	0.00276129	0.0125354	TRUE
PT	CESC	Peptoniphilus	0.400749	0.135553	2.9564	0.00311252	0.0139091	TRUE
PT	CESC	Burkholderia	0.260988	0.0903288	2.88931	0.00386093	0.0169881	TRUE
PT	CESC	Nocardia	-0.134717	0.0475251	-2.83464	0.00458772	0.0198801	TRUE
PT	CESC	Rickettsia	0.0620428	0.0220884	2.80884	0.0049721	0.0212242	TRUE
PT	CESC	Mogibacterium	0.301676	0.107678	2.80164	0.00508438	0.0213843	TRUE
PT	CESC	Kingella	-0.1495	0.0540272	-2.76713	0.00565517	0.0234403	TRUE
PT	CESC	Ureaplasma	0.223728	0.0830837	2.69281	0.00708535	0.028611	TRUE
PT	CESC	Hathewaya	0.105306	0.0391216	2.69176	0.00710765	0.028611	TRUE
PT	CESC	Lactococcus	-0.195277	0.072666	-2.68732	0.00720278	0.028611	TRUE
PT	CESC	Kurthia	0.112873	0.0423953	2.66238	0.00775893	0.030398	TRUE
PT	CESC	Hungatella	0.327866	0.123929	2.6456	0.00815472	0.0315169	TRUE
PT	CESC	Fastidiosipila	0.25983	0.0994027	2.61392	0.00895109	0.0341335	TRUE
PT	CESC	Veillonella	-0.351917	0.135142	-2.60405	0.00921306	0.0346702	TRUE
PT	CESC	Atopobium	0.218069	0.0845651	2.57871	0.0099169	0.0368342	TRUE
PT	CESC	Bacteroides	0.988788	0.386426	2.55881	0.0105033	0.0382521	TRUE
PT	CESC	Murdochiella	0.243593	0.0952753	2.55673	0.0105661	0.0382521	TRUE
PT	CESC	Taranisvirus	0.196976	0.0780078	2.52507	0.0115674	0.0413535	TRUE
PT	CESC	Dolosigranulum	-0.114382	0.04583	-2.49579	0.0125679	0.0443754	TRUE
PT	CESC	Kluyvera	0.207453	0.083872	2.47345	0.0133816	0.0466724	TRUE
PT	CESC	Malassezia	-0.243613	0.0990339	-2.4599	0.0138976	0.047888	TRUE
PT	CESC	Leptotrichia	-0.216908	0.0910136	-2.38325	0.0171606	0.0584278	FALSE
PT	CESC	Brevibacterium	0.140966	0.0618953	2.27749	0.022757	0.0765707	FALSE
PT	CESC	Mobiluncus	0.331611	0.148035	2.24009	0.0250853	0.0834233	FALSE
PT	CESC	Acidovorax	-0.167807	0.0777876	-2.15725	0.0309861	0.101862	FALSE
PT	CESC	Serratia	0.171267	0.0806478	2.12364	0.0337004	0.109526	FALSE
PT	CESC	Enterococcus	-0.167779	0.0793014	-2.11571	0.0343696	0.110446	FALSE
PT	CESC	Sneathia	0.231427	0.112902	2.04981	0.0403829	0.121882	FALSE
PT	CESC	Mageeibacillus	0.206486	0.100309	2.0585	0.0395419	0.121882	FALSE
PT	CESC	Rothia	-0.153382	0.0747973	-2.05064	0.0403021	0.121882	FALSE
PT	CESC	Micrococcus	-0.143617	0.0700996	-2.04876	0.0404854	0.121882	FALSE
PT	CESC	Tessaracoccus	-0.0806635	0.0393635	-2.0492	0.0404427	0.121882	FALSE
PT	CESC	Brucella	0.0971919	0.0470445	2.06596	0.0388325	0.121882	FALSE
PT	CESC	Gemella	-0.25115	0.124995	-2.00929	0.0445066	0.132593	FALSE
PT	CESC	Lachnoanaerobaculum	0.29491	0.147388	2.00092	0.0454014	0.133864	FALSE
PT	CESC	Flavobacterium	-0.146891	0.0745346	-1.97077	0.0487498	0.14227	FALSE
PT	CESC	Empedobacter	-0.0846161	0.0437578	-1.93373	0.0531458	0.153532	FALSE
PT	CESC	Mesorhizobium	0.203939	0.106763	1.9102	0.0561069	0.158877	FALSE
PT	CESC	Cupriavidus	-0.287344	0.15024	-1.91256	0.055804	0.158877	FALSE
PT	CESC	Aggregatibacter	-0.134492	0.0711428	-1.89045	0.0586983	0.164585	FALSE
PT	CESC	Propionimicrobium	0.0772894	0.0412775	1.87243	0.0611467	0.169786	FALSE
PT	CESC	Roseomonas	0.141796	0.0759293	1.86747	0.0618357	0.170048	FALSE
PT	CESC	Paeniclostridium	0.0889101	0.0481286	1.84734	0.0646972	0.176223	FALSE
PT	CESC	Capnocytophaga	-0.261943	0.142887	-1.83322	0.0667704	0.179411	FALSE
PT	CESC	Haemophilus	-0.245422	0.134048	-1.83085	0.0671223	0.179411	FALSE
PT	CESC	Bordetella	0.210742	0.115452	1.82537	0.0679454	0.179929	FALSE
PT	CESC	Actinomyces	-0.119057	0.0657289	-1.81134	0.0700886	0.183902	FALSE
PT	CESC	Exiguobacterium	-0.054505	0.0305561	-1.78377	0.0744616	0.1936	FALSE
PT	CESC	Rhizobium	0.220731	0.128288	1.72059	0.0853248	0.219846	FALSE
PT	CESC	Tannerella	0.272189	0.159892	1.70233	0.0886934	0.226485	FALSE
PT	CESC	Treponema	0.352928	0.21309	1.65624	0.0976737	0.24721	FALSE
PT	CESC	Mastadenovirus	0.195072	0.118329	1.64855	0.0992391	0.248968	FALSE
PT	CESC	Pseudoxanthomonas	-0.076249	0.0464047	-1.64313	0.100356	0.24958	FALSE
PT	CESC	Myroides	0.0950903	0.0581503	1.63525	0.101997	0.251474	FALSE
PT	CESC	Ruminococcus	0.114623	0.0730832	1.56839	0.11679	0.285487	FALSE
PT	CESC	Raoultella	0.0627604	0.0408415	1.53668	0.124371	0.301442	FALSE
PT	CESC	Streptobacillus	0.0935171	0.061247	1.52689	0.126789	0.302181	FALSE
PT	CESC	Salmonella	0.0755486	0.0494638	1.52735	0.126674	0.302181	FALSE
PT	CESC	Dermabacter	-0.0753347	0.050846	-1.48162	0.138441	0.326713	FALSE
PT	CESC	Cellulosimicrobium	0.136	0.0920069	1.47815	0.139367	0.326713	FALSE
PT	CESC	Porphyromonas	0.451176	0.30772	1.46619	0.142596	0.328891	FALSE
PT	CESC	Massilia	-0.125211	0.085308	-1.46775	0.142173	0.328891	FALSE
PT	CESC	Fusarium	-0.074318	0.0510573	-1.45558	0.145508	0.332923	FALSE
PT	CESC	Romboutsia	0.135068	0.0937652	1.44049	0.149729	0.339312	FALSE
PT	CESC	Streptococcus	-0.22842	0.158939	-1.43716	0.150674	0.339312	FALSE
PT	CESC	Bradyrhizobium	0.335701	0.234511	1.43149	0.15229	0.340272	FALSE
PT	CESC	Shewanella	-0.0876595	0.0618555	-1.41717	0.156434	0.346823	FALSE
PT	CESC	Vibrio	-0.080083	0.0572838	-1.398	0.162112	0.356646	FALSE
PT	CESC	Mycoplasma	0.292936	0.213335	1.37313	0.169713	0.370518	FALSE
PT	CESC	Brevibacillus	0.0646836	0.0482851	1.33962	0.18037	0.390801	FALSE
PT	CESC	Acetobacter	-0.0487032	0.0368213	-1.32269	0.185938	0.399837	FALSE
PT	CESC	Erysipelothrix	0.076648	0.0582497	1.31585	0.188224	0.401731	FALSE
PT	CESC	Parvimonas	0.261582	0.201359	1.29909	0.193914	0.410811	FALSE
PT	CESC	Microbacterium	0.0797854	0.062625	1.27402	0.202657	0.421487	FALSE
PT	CESC	Helicobacter	-0.0544246	0.0425332	-1.27958	0.200693	0.421487	FALSE
PT	CESC	Campylobacter	0.333956	0.263108	1.26927	0.204343	0.421487	FALSE
PT	CESC	Atlantibacter	0.0816021	0.0643622	1.26786	0.204849	0.421487	FALSE
PT	CESC	Providencia	-0.0688909	0.0550852	-1.25062	0.211071	0.431189	FALSE
PT	CESC	Cedecea	-0.0606899	0.0490371	-1.23763	0.215853	0.437829	FALSE
PT	CESC	Agromyces	-0.0587517	0.0477258	-1.23103	0.218313	0.439702	FALSE
PT	CESC	Virgibacillus	0.0601573	0.0498699	1.20628	0.227708	0.455416	FALSE
PT	CESC	Bergeyella	0.0491591	0.0426173	1.1535	0.248704	0.491893	FALSE
PT	CESC	Afipia	0.158704	0.137782	1.15184	0.249386	0.491893	FALSE
PT	CESC	Curtobacterium	0.12461	0.108869	1.14459	0.25238	0.494388	FALSE
PT	CESC	Mycobacterium	-0.0643021	0.0565474	-1.13714	0.255481	0.497058	FALSE
PT	CESC	Kocuria	-0.0730485	0.0657867	-1.11038	0.266833	0.512836	FALSE
PT	CESC	Lautropia	-0.0627425	0.0565458	-1.10959	0.267177	0.512836	FALSE
PT	CESC	Leclercia	-0.0496424	0.0451939	-1.09843	0.272017	0.518202	FALSE
PT	CESC	Methylobacterium	0.152639	0.13942	1.09482	0.273596	0.518202	FALSE
PT	CESC	Parascardovia	-0.0490915	0.0451685	-1.08685	0.277102	0.520634	FALSE
PT	CESC	Herbaspirillum	-0.0877363	0.0809639	-1.08365	0.278521	0.520634	FALSE
PT	CESC	Aeromonas	0.0680444	0.0637454	1.06744	0.285773	0.527642	FALSE
PT	CESC	Cytomegalovirus	-0.0635847	0.0595905	-1.06703	0.28596	0.527642	FALSE
PT	CESC	Xanthomonas	0.0922122	0.0873799	1.0553	0.291287	0.534026	FALSE
PT	CESC	Neisseria	-0.131701	0.126228	-1.04335	0.296784	0.540639	FALSE
PT	CESC	Ralstonia	-0.0933368	0.0900127	-1.03693	0.299769	0.54262	FALSE
PT	CESC	Propionibacterium	-0.0416355	0.0406466	-1.02433	0.30568	0.543009	FALSE
PT	CESC	Shigella	0.0602776	0.0587733	1.0256	0.305082	0.543009	FALSE
PT	CESC	Eikenella	0.155448	0.151087	1.02886	0.303545	0.543009	FALSE
PT	CESC	Saccharopolyspora	-0.0603514	0.0591578	-1.02018	0.307645	0.543125	FALSE
PT	CESC	Candida	0.0846515	0.0838839	1.00915	0.312902	0.549019	FALSE
PT	CESC	Penicillium	-0.0538915	0.0549458	-0.980813	0.326685	0.569707	FALSE
PT	CESC	Chryseobacterium	0.10939	0.116223	0.94121	0.346597	0.600768	FALSE
PT	CESC	Paracoccus	0.0779946	0.084928	0.918361	0.35843	0.617536	FALSE
PT	CESC	Selenomonas	-0.114092	0.127437	-0.895281	0.370637	0.634743	FALSE
PT	CESC	Gordonia	-0.0538516	0.061214	-0.879727	0.379007	0.638606	FALSE
PT	CESC	Citrobacter	0.0542154	0.0617031	0.87865	0.379591	0.638606	FALSE
PT	CESC	Escherichia	0.0524267	0.0592394	0.884997	0.376158	0.638606	FALSE
PT	CESC	Pseudescherichia	0.0445575	0.0509596	0.874369	0.381917	0.638763	FALSE
PT	CESC	Cloacibacillus	0.0291545	0.0340635	0.855885	0.392061	0.651916	FALSE
PT	CESC	Jeotgalicoccus	0.036474	0.0429202	0.849811	0.39543	0.653717	FALSE
PT	CESC	Arcobacter	0.059828	0.0709552	0.84318	0.399128	0.656037	FALSE
PT	CESC	Megasphaera	0.0576136	0.0700214	0.8228	0.410622	0.66726	FALSE
PT	CESC	Trueperella	0.0203873	0.0246802	0.826059	0.408771	0.66726	FALSE
PT	CESC	Lactobacillus	-0.0941961	0.116417	-0.809125	0.418443	0.668574	FALSE
PT	CESC	Erwinia	-0.0363207	0.0448043	-0.810652	0.417566	0.668574	FALSE
PT	CESC	Chromobacterium	0.0705564	0.0867872	0.812982	0.416229	0.668574	FALSE
PT	CESC	Listeria	0.0399775	0.0506159	0.789822	0.429632	0.679526	FALSE
PT	CESC	Comamonas	0.0662389	0.0839416	0.789106	0.43005	0.679526	FALSE
PT	CESC	Haematobacter	0.0555199	0.0710387	0.781544	0.434482	0.682758	FALSE
PT	CESC	Weissella	0.0381992	0.0491417	0.777327	0.436966	0.682908	FALSE
PT	CESC	Alloprevotella	0.0606043	0.0814569	0.744004	0.456874	0.702348	FALSE
PT	CESC	Kytococcus	-0.0489557	0.0659972	-0.741785	0.458217	0.702348	FALSE
PT	CESC	Proteus	-0.0341195	0.0454736	-0.750314	0.453065	0.702348	FALSE
PT	CESC	Pantoea	0.0434562	0.0587151	0.740119	0.459228	0.702348	FALSE
PT	CESC	Enterobacter	-0.0359936	0.048989	-0.734729	0.462505	0.703597	FALSE
PT	CESC	Cellulomonas	-0.0409377	0.0568473	-0.720135	0.471442	0.713399	FALSE
PT	CESC	Vagococcus	0.033366	0.0475651	0.70148	0.483003	0.727047	FALSE
PT	CESC	Morganella	-0.025477	0.0379117	-0.672008	0.501579	0.751055	FALSE
PT	CESC	Kosakonia	0.0296519	0.0461506	0.642503	0.520547	0.775398	FALSE
PT	CESC	Bifidobacterium	0.0627751	0.100079	0.627255	0.530492	0.786118	FALSE
PT	CESC	Delftia	-0.0393031	0.0642665	-0.611564	0.540826	0.797301	FALSE
PT	CESC	Arabia	0.0275079	0.0457717	0.600982	0.547852	0.803516	FALSE
PT	CESC	Fusobacterium	-0.19226	0.323255	-0.594762	0.552002	0.805473	FALSE
PT	CESC	Mannheimia	0.0231135	0.0405786	0.569598	0.56895	0.819225	FALSE
PT	CESC	Roseolovirus	-0.0568423	0.100818	-0.563808	0.572885	0.819225	FALSE
PT	CESC	Alphatorquevirus	-0.0338459	0.0592949	-0.570807	0.568131	0.819225	FALSE
PT	CESC	Brigitvirus	0.0243345	0.0431269	0.564252	0.572582	0.819225	FALSE
PT	CESC	Slackia	0.0155339	0.0285109	0.544841	0.585863	0.819607	FALSE
PT	CESC	Halomonas	0.0588016	0.105468	0.557532	0.577164	0.819607	FALSE
PT	CESC	Rodentibacter	0.0213071	0.0388059	0.549069	0.582958	0.819607	FALSE
PT	CESC	Psychrobacter	-0.025099	0.0456688	-0.549587	0.582603	0.819607	FALSE
PT	CESC	Granulibacter	-0.0324064	0.0597363	-0.542491	0.587481	0.819607	FALSE
PT	CESC	Weeksella	0.0284933	0.0533822	0.533761	0.593507	0.823995	FALSE
PT	CESC	Legionella	0.0236949	0.046265	0.512156	0.608542	0.840787	FALSE
PT	CESC	Aspergillus	-0.0505246	0.102312	-0.493828	0.621428	0.850375	FALSE
PT	CESC	Bartonella	0.0172081	0.0348109	0.49433	0.621073	0.850375	FALSE
PT	CESC	Pluralibacter	-0.0261051	0.0590047	-0.442424	0.658182	0.893043	FALSE
PT	CESC	Lymphocryptovirus	0.0538256	0.121916	0.441496	0.658854	0.893043	FALSE
PT	CESC	Methanobrevibacter	-0.0123086	0.0282896	-0.435091	0.663496	0.895094	FALSE
PT	CESC	Phietavirus	-0.024922	0.0592986	-0.42028	0.674281	0.905373	FALSE
PT	CESC	Cardiobacterium	-0.0251988	0.0606277	-0.415632	0.677679	0.905683	FALSE
PT	CESC	Nocardioides	-0.0283322	0.0701274	-0.40401	0.686205	0.912813	FALSE
PT	CESC	Saccharomonospora	-0.019349	0.0493511	-0.392068	0.695008	0.920242	FALSE
PT	CESC	Frederiksenia	-0.021844	0.0591038	-0.369588	0.71169	0.92941	FALSE
PT	CESC	Actinobacillus	0.0164886	0.0451445	0.365242	0.714931	0.92941	FALSE
PT	CESC	Rahnella	-0.0251948	0.0684132	-0.368274	0.712669	0.92941	FALSE
PT	CESC	Sextaecvirus	-0.0220184	0.0602728	-0.365313	0.714878	0.92941	FALSE
PT	CESC	Skunavirus	-0.02118	0.0592828	-0.357271	0.720889	0.932915	FALSE
PT	CESC	Prevotella	0.091191	0.261052	0.349321	0.726848	0.936202	FALSE
PT	CESC	Toutatisvirus	-0.0204078	0.059126	-0.345158	0.729975	0.936202	FALSE
PT	CESC	Actinomadura	0.0150695	0.0448746	0.335813	0.737012	0.941006	FALSE
PT	CESC	Megamonas	0.0166941	0.051364	0.325016	0.745169	0.943002	FALSE
PT	CESC	Leifsonia	0.0190404	0.0584006	0.326031	0.744401	0.943002	FALSE
PT	CESC	Jonquetella	0.0168108	0.0555653	0.302542	0.762239	0.948655	FALSE
PT	CESC	Tsukamurella	-0.015202	0.049004	-0.31022	0.756394	0.948655	FALSE
PT	CESC	Sphingobium	0.0372736	0.123894	0.300851	0.763528	0.948655	FALSE
PT	CESC	Sphingomonas	0.0485714	0.163363	0.297321	0.766221	0.948655	FALSE
PT	CESC	Oxalobacter	-0.0174454	0.056559	-0.308446	0.757743	0.948655	FALSE
PT	CESC	Flaviflexus	0.00925928	0.0318523	0.290695	0.771285	0.950808	FALSE
PT	CESC	Noviherbaspirillum	0.0176746	0.0617912	0.286038	0.774849	0.951102	FALSE
PT	CESC	Microvirga	0.0183033	0.073772	0.248106	0.804052	0.976097	FALSE
PT	CESC	Methanomassiliicoccus	-0.0145806	0.0591985	-0.246299	0.80545	0.976097	FALSE
PT	CESC	Oengusvirus	-0.0149737	0.0591744	-0.253043	0.800235	0.976097	FALSE
PT	CESC	Cyphellophora	0.0113213	0.0527045	0.214806	0.829918	0.982453	FALSE
PT	CESC	Acidaminococcus	0.0151083	0.0709222	0.213027	0.831306	0.982453	FALSE
PT	CESC	Blastococcus	-0.0135014	0.062445	-0.216212	0.828822	0.982453	FALSE
PT	CESC	Scardovia	0.00899443	0.0419122	0.214602	0.830078	0.982453	FALSE
PT	CESC	Actinotignum	0.00879355	0.040153	0.219001	0.826649	0.982453	FALSE
PT	CESC	Pseudomonas	-0.0289558	0.128001	-0.226215	0.821034	0.982453	FALSE
PT	CESC	Gammaretrovirus	-0.0110261	0.0544407	-0.202535	0.839499	0.988052	FALSE
PT	CESC	Pneumocystis	0.00916641	0.0526997	0.173937	0.861915	0.991215	FALSE
PT	CESC	Elizabethkingia	0.00827075	0.0492336	0.16799	0.866591	0.991215	FALSE
PT	CESC	Filifactor	-0.00859307	0.143258	-0.0599832	0.952169	0.991215	FALSE
PT	CESC	Pediococcus	-0.00388424	0.0438463	-0.0885876	0.92941	0.991215	FALSE
PT	CESC	Oceanobacillus	-0.0023104	0.0256592	-0.0900417	0.928254	0.991215	FALSE
PT	CESC	Lysinibacillus	0.00494363	0.0368062	0.134315	0.893153	0.991215	FALSE
PT	CESC	Salinicoccus	-0.00586549	0.0577072	-0.101642	0.919041	0.991215	FALSE
PT	CESC	Cryptobacterium	0.00249033	0.0338032	0.0736714	0.941272	0.991215	FALSE
PT	CESC	Adlercreutzia	-0.00483997	0.0399148	-0.121258	0.903487	0.991215	FALSE
PT	CESC	Nocardiopsis	0.00611173	0.0407417	0.150012	0.880756	0.991215	FALSE
PT	CESC	Amycolatopsis	0.00758001	0.0495366	0.153018	0.878384	0.991215	FALSE
PT	CESC	Pseudonocardia	0.00240181	0.0593866	0.0404436	0.967739	0.991215	FALSE
PT	CESC	Tropheryma	0.0032828	0.059148	0.0555013	0.955739	0.991215	FALSE
PT	CESC	Desulfovibrio	-0.0148069	0.0977129	-0.151535	0.879554	0.991215	FALSE
PT	CESC	Hafnia	-0.00969927	0.052823	-0.183619	0.854313	0.991215	FALSE
PT	CESC	Tatumella	0.00849379	0.0466403	0.182113	0.855494	0.991215	FALSE
PT	CESC	Yersinia	0.00180332	0.0342106	0.0527122	0.957961	0.991215	FALSE
PT	CESC	Cronobacter	-0.000907279	0.0590895	-0.0153543	0.987749	0.991215	FALSE
PT	CESC	Brevundimonas	0.00281148	0.0704403	0.0399129	0.968163	0.991215	FALSE
PT	CESC	Agrobacterium	0.0048436	0.0810293	0.0597759	0.952334	0.991215	FALSE
PT	CESC	Laribacter	-0.00841767	0.0521017	-0.161562	0.871651	0.991215	FALSE
PT	CESC	Vitreoscilla	0.00126873	0.0532043	0.0238464	0.980975	0.991215	FALSE
PT	CESC	Oligella	-0.00705676	0.0493961	-0.142861	0.8864	0.991215	FALSE
PT	CESC	Methanosphaera	-0.00102693	0.0591163	-0.0173713	0.98614	0.991215	FALSE
PT	CESC	Simplexvirus	0.00184622	0.059156	0.0312093	0.975103	0.991215	FALSE
PT	CESC	Nonagvirus	-0.00175748	0.0593918	-0.0295913	0.976393	0.991215	FALSE
PT	CESC	Moineauvirus	-0.0051573	0.0627062	-0.0822455	0.934452	0.991215	FALSE
PT	CESC	Ceduovirus	-0.00989049	0.0592123	-0.167034	0.867343	0.991215	FALSE
PT	CESC	Deltapolyomavirus	-0.00134921	0.059207	-0.022788	0.981819	0.991215	FALSE
PT	CESC	Eponavirus	-0.00882466	0.0591805	-0.149114	0.881464	0.991215	FALSE
PT	CESC	Lentivirus	0.0025768	0.0591863	0.043537	0.965273	0.991215	FALSE
PT	CESC	Harbinvirus	0.00543766	0.0591673	0.0919031	0.926775	0.991215	FALSE
PT	CESC	Slopekvirus	0.00240246	0.059231	0.0405608	0.967646	0.991215	FALSE
PT	CESC	Erythroparvovirus	0.00115494	0.059183	0.0195147	0.984431	0.991215	FALSE
PT	CESC	Septimatrevirus	0.00166314	0.059188	0.0280992	0.977583	0.991215	FALSE
PT	CESC	Sepunavirus	-0.00713939	0.0591867	-0.120625	0.903988	0.991215	FALSE
PT	CESC	Rhadinovirus	0.00507851	0.0591724	0.0858257	0.931605	0.991215	FALSE
PT	CESC	Elvirus	0.00507851	0.0591743	0.0858229	0.931607	0.991215	FALSE
PT	CESC	Chivirus	0.00383608	0.0591877	0.0648121	0.948324	0.991215	FALSE
PT	CESC	Jiaodavirus	0.00543766	0.0591679	0.0919021	0.926776	0.991215	FALSE
PT	CESC	Vectrevirus	0.0023922	0.0591859	0.0404184	0.96776	0.991215	FALSE
PT	CESC	Alphapolyomavirus	0.00184622	0.0591824	0.0311954	0.975114	0.991215	FALSE
PT	CESC	Aerococcus	-0.000212465	0.0592543	-0.00358564	0.997139	0.997139	FALSE
PT	COAD	Bacteroides	7.08447	0.207896	34.077	1.61735e-254	4.62563e-252	TRUE
PT	COAD	Parabacteroides	4.70538	0.203556	23.1159	3.20279e-118	4.57999e-116	TRUE
PT	COAD	Faecalibacterium	4.56893	0.204561	22.3352	1.6803e-110	1.60189e-108	TRUE
PT	COAD	Blautia	3.81983	0.184219	20.7353	1.66508e-95	1.19053e-93	TRUE
PT	COAD	Alistipes	4.17729	0.225939	18.4886	2.55269e-76	1.46014e-74	TRUE
PT	COAD	Roseburia	3.58909	0.199866	17.9574	4.19649e-72	2.00033e-70	TRUE
PT	COAD	Anaerostipes	3.54245	0.203807	17.3814	1.14074e-67	4.66076e-66	TRUE
PT	COAD	Flavonifractor	3.36159	0.208772	16.1017	2.48093e-58	8.86933e-57	TRUE
PT	COAD	Odoribacter	3.37645	0.218526	15.4511	7.42225e-54	2.35863e-52	TRUE
PT	COAD	Ruthenibacterium	2.73857	0.17914	15.2873	9.2871e-53	2.65611e-51	TRUE
PT	COAD	Erysipelatoclostridium	2.90088	0.191134	15.1772	5.00909e-52	1.30236e-50	TRUE
PT	COAD	Clostridioides	2.42735	0.162202	14.965	1.24283e-50	2.96207e-49	TRUE
PT	COAD	Faecalitalea	2.17427	0.158724	13.6984	1.03797e-42	2.28354e-41	TRUE
PT	COAD	Butyricimonas	2.47674	0.18292	13.54	9.08241e-42	1.85541e-40	TRUE
PT	COAD	Oscillibacter	2.33391	0.17495	13.3404	1.34712e-40	2.56851e-39	TRUE
PT	COAD	Lachnospira	2.27736	0.172899	13.1716	1.27877e-39	2.2858e-38	TRUE
PT	COAD	Eubacterium	1.89922	0.14734	12.89	5.12196e-38	8.61695e-37	TRUE
PT	COAD	Collinsella	2.77894	0.219007	12.6888	6.82036e-37	1.08368e-35	TRUE
PT	COAD	Ruminococcus	1.5496	0.123146	12.5834	2.60645e-36	3.92339e-35	TRUE
PT	COAD	Christensenella	2.09949	0.170615	12.3054	8.46753e-35	1.21086e-33	TRUE
PT	COAD	Fusobacterium	3.32291	0.275142	12.0771	1.39605e-33	1.90129e-32	TRUE
PT	COAD	Eggerthella	2.26774	0.189531	11.965	5.41974e-33	7.04566e-32	TRUE
PT	COAD	Enterococcus	1.7976	0.153576	11.705	1.20216e-31	1.49487e-30	TRUE
PT	COAD	Paraprevotella	1.75877	0.151863	11.5813	5.12694e-31	6.1096e-30	TRUE
PT	COAD	Citrobacter	0.96839	0.0838666	11.5468	7.66376e-31	8.76734e-30	TRUE
PT	COAD	Desulfovibrio	1.74836	0.153485	11.3911	4.6302e-30	5.09322e-29	TRUE
PT	COAD	Hungatella	1.72337	0.152262	11.3184	1.06355e-29	1.12657e-28	TRUE
PT	COAD	Bifidobacterium	1.62065	0.145373	11.1482	7.308e-29	7.4646e-28	TRUE
PT	COAD	Barnesiella	1.69464	0.15629	10.8429	2.15501e-27	2.12528e-26	TRUE
PT	COAD	Paenibacillus	1.09733	0.106314	10.3216	5.62723e-25	5.36462e-24	TRUE
PT	COAD	Akkermansia	2.40543	0.234584	10.254	1.13551e-24	1.0476e-23	TRUE
PT	COAD	Butyrivibrio	1.1559	0.116519	9.9203	3.39732e-23	3.03636e-22	TRUE
PT	COAD	Saccharomyces	-0.992708	0.100509	-9.87682	5.24691e-23	4.54732e-22	TRUE
PT	COAD	Campylobacter	1.97591	0.208106	9.49475	2.2074e-21	1.85681e-20	TRUE
PT	COAD	Streptococcus	1.22237	0.128979	9.47727	2.61027e-21	2.13297e-20	TRUE
PT	COAD	Staphylococcus	-0.815126	0.0912274	-8.93511	4.06782e-19	3.23166e-18	TRUE
PT	COAD	Gordonibacter	1.05938	0.120445	8.79558	1.42316e-18	1.10006e-17	TRUE
PT	COAD	Escherichia	0.648073	0.0760574	8.52084	1.58402e-17	1.19219e-16	TRUE
PT	COAD	Intestinimonas	1.25731	0.1482	8.48387	2.17817e-17	1.59732e-16	TRUE
PT	COAD	Muribaculum	1.01467	0.122596	8.27648	1.26872e-16	9.07133e-16	TRUE
PT	COAD	Sutterella	1.56468	0.189776	8.24486	1.65352e-16	1.15343e-15	TRUE
PT	COAD	Adlercreutzia	0.840438	0.102058	8.23487	1.79752e-16	1.22403e-15	TRUE
PT	COAD	Anaerotignum	0.971545	0.126524	7.67873	1.6067e-14	1.06864e-13	TRUE
PT	COAD	Haemophilus	1.2965	0.170318	7.61225	2.69356e-14	1.75082e-13	TRUE
PT	COAD	Veillonella	1.19463	0.158643	7.5303	5.06246e-14	3.21748e-13	TRUE
PT	COAD	Flavobacterium	0.593934	0.0793174	7.48806	6.9899e-14	4.3459e-13	TRUE
PT	COAD	Streptomyces	0.609317	0.0832533	7.31883	2.50142e-13	1.52214e-12	TRUE
PT	COAD	Chryseobacterium	0.558735	0.0773719	7.22142	5.14473e-13	3.0654e-12	TRUE
PT	COAD	Parvimonas	1.56009	0.216252	7.21421	5.42491e-13	3.16637e-12	TRUE
PT	COAD	Ralstonia	0.923294	0.128836	7.16642	7.6982e-13	4.40337e-12	TRUE
PT	COAD	Megasphaera	0.620209	0.089254	6.9488	3.68395e-12	2.0659e-11	TRUE
PT	COAD	Phascolarctobacterium	1.51381	0.224445	6.74468	1.53369e-11	8.4353e-11	TRUE
PT	COAD	Clostridium	1.07838	0.160379	6.72392	1.76902e-11	9.54605e-11	TRUE
PT	COAD	Mastadenovirus	-1.07706	0.164605	-6.54331	6.01718e-11	3.18688e-10	TRUE
PT	COAD	Porphyromonas	1.21402	0.186134	6.5223	6.92364e-11	3.60029e-10	TRUE
PT	COAD	Dialister	1.18318	0.181635	6.51404	7.31566e-11	3.73621e-10	TRUE
PT	COAD	Cutibacterium	0.584526	0.0917926	6.3679	1.91638e-10	9.61553e-10	TRUE
PT	COAD	Gemella	1.12501	0.177006	6.35574	2.07426e-10	1.02283e-09	TRUE
PT	COAD	Aeromonas	0.579382	0.0922148	6.28296	3.32183e-10	1.61024e-09	TRUE
PT	COAD	Salmonella	0.450596	0.07256	6.20997	5.29943e-10	2.52606e-09	TRUE
PT	COAD	Lactobacillus	0.535626	0.0872263	6.14064	8.21885e-10	3.85343e-09	TRUE
PT	COAD	Prevotella	1.21171	0.198414	6.10696	1.01547e-09	4.68427e-09	TRUE
PT	COAD	Alphapapillomavirus	-0.346586	0.0571129	-6.06844	1.29159e-09	5.86343e-09	TRUE
PT	COAD	Selenomonas	1.22474	0.203994	6.00379	1.9276e-09	8.61397e-09	TRUE
PT	COAD	Romboutsia	0.593568	0.100228	5.92219	3.17673e-09	1.39776e-08	TRUE
PT	COAD	Bordetella	0.497004	0.084007	5.91623	3.2941e-09	1.42744e-08	TRUE
PT	COAD	Lachnoanaerobaculum	0.721894	0.124299	5.80771	6.33348e-09	2.70355e-08	TRUE
PT	COAD	Serratia	0.474362	0.0832514	5.69794	1.21262e-08	5.10014e-08	TRUE
PT	COAD	Olsenella	0.490508	0.0867969	5.65122	1.59315e-08	6.6035e-08	TRUE
PT	COAD	Leptotrichia	1.01552	0.181985	5.58023	2.40198e-08	9.81381e-08	TRUE
PT	COAD	Dietzia	-0.469908	0.0845813	-5.55569	2.76511e-08	1.11383e-07	TRUE
PT	COAD	Pandoraea	0.561438	0.101744	5.51813	3.4263e-08	1.361e-07	TRUE
PT	COAD	Atopobium	-0.329883	0.0600718	-5.49147	3.98608e-08	1.56167e-07	TRUE
PT	COAD	Enterobacter	0.478993	0.0892186	5.36876	7.92808e-08	3.0641e-07	TRUE
PT	COAD	Brucella	-0.28856	0.0543784	-5.30652	1.11739e-07	4.26098e-07	TRUE
PT	COAD	Acidaminococcus	0.687412	0.131018	5.2467	1.54848e-07	5.82719e-07	TRUE
PT	COAD	Bacillus	0.883122	0.175768	5.02437	5.05097e-07	1.87607e-06	TRUE
PT	COAD	Vibrio	0.265982	0.0550747	4.82948	1.36893e-06	5.01943e-06	TRUE
PT	COAD	Chromobacterium	0.385314	0.0804886	4.78719	1.69136e-06	6.12315e-06	TRUE
PT	COAD	Candida	-0.35322	0.0743802	-4.74885	2.04579e-06	7.31369e-06	TRUE
PT	COAD	Mogibacterium	0.494541	0.105352	4.69417	2.67687e-06	9.45165e-06	TRUE
PT	COAD	Kocuria	-0.293803	0.0627095	-4.68514	2.79762e-06	9.75755e-06	TRUE
PT	COAD	Sphingobacterium	0.349625	0.0749403	4.66537	3.08056e-06	1.06149e-05	TRUE
PT	COAD	Eikenella	0.862523	0.18529	4.65499	3.23995e-06	1.10313e-05	TRUE
PT	COAD	Halomonas	0.33236	0.071875	4.62414	3.76147e-06	1.26562e-05	TRUE
PT	COAD	Cloacibacillus	0.395803	0.0875917	4.51873	6.22121e-06	2.06892e-05	TRUE
PT	COAD	Arabia	0.320109	0.0722655	4.42963	9.43943e-06	3.10308e-05	TRUE
PT	COAD	Slackia	0.29174	0.0662087	4.40637	1.05115e-05	3.41624e-05	TRUE
PT	COAD	Mageeibacillus	0.30779	0.0705321	4.36383	1.27803e-05	4.10692e-05	TRUE
PT	COAD	Elizabethkingia	0.269209	0.0622399	4.32534	1.52297e-05	4.83966e-05	TRUE
PT	COAD	Dermacoccus	-0.239472	0.0554126	-4.32162	1.54888e-05	4.8679e-05	TRUE
PT	COAD	Herbaspirillum	0.371367	0.0865645	4.29006	1.78626e-05	5.55293e-05	TRUE
PT	COAD	Massilia	0.476529	0.111514	4.27327	1.92624e-05	5.92371e-05	TRUE
PT	COAD	Leclercia	0.279922	0.0668743	4.1858	2.8417e-05	8.64601e-05	TRUE
PT	COAD	Rhizobium	-0.223336	0.0542043	-4.12026	3.7845e-05	0.000113933	TRUE
PT	COAD	Curtobacterium	0.658272	0.162374	4.05404	5.03399e-05	0.000149971	TRUE
PT	COAD	Afipia	-0.205143	0.0534706	-3.83657	0.000124766	0.000367866	TRUE
PT	COAD	Xanthomonas	0.299181	0.0802829	3.72658	0.000194097	0.000566445	TRUE
PT	COAD	Acidovorax	0.356248	0.0960136	3.71039	0.000206942	0.000597832	TRUE
PT	COAD	Lactococcus	0.32773	0.089103	3.67811	0.000234969	0.000672011	TRUE
PT	COAD	Turicibacter	0.372681	0.103877	3.58772	0.000333583	0.000944601	TRUE
PT	COAD	Weeksella	-0.176746	0.050165	-3.5233	0.000426216	0.00119313	TRUE
PT	COAD	Shigella	0.272955	0.077519	3.52114	0.000429694	0.00119313	TRUE
PT	COAD	Moineauvirus	-0.166338	0.0473202	-3.51516	0.000439487	0.00120859	TRUE
PT	COAD	Haematobacter	-0.157279	0.0449315	-3.50043	0.000464511	0.00126524	TRUE
PT	COAD	Sextaecvirus	-0.174337	0.0499641	-3.48924	0.000484399	0.00130696	TRUE
PT	COAD	Brachybacterium	-0.194634	0.0563094	-3.45651	0.000547211	0.00146264	TRUE
PT	COAD	Pseudomonas	0.274881	0.0800048	3.4358	0.000590802	0.00156453	TRUE
PT	COAD	Ureaplasma	-0.164123	0.0486171	-3.37583	0.000735943	0.00191345	TRUE
PT	COAD	Kytococcus	-0.171649	0.0508147	-3.37793	0.000730329	0.00191345	TRUE
PT	COAD	Actinotignum	-0.155404	0.0461589	-3.36672	0.000760671	0.00195993	TRUE
PT	COAD	Sepunavirus	-0.162977	0.0484495	-3.36384	0.000768649	0.0019628	TRUE
PT	COAD	Penicillium	-0.182667	0.0544684	-3.35364	0.000797559	0.0020186	TRUE
PT	COAD	Scardovia	-0.170171	0.0509454	-3.34025	0.000837017	0.00209989	TRUE
PT	COAD	Cryptobacterium	-0.15114	0.0457341	-3.30476	0.000950566	0.00236402	TRUE
PT	COAD	Klebsiella	0.338648	0.105086	3.22256	0.00127049	0.0031324	TRUE
PT	COAD	Cyphellophora	-0.154828	0.0484126	-3.19809	0.00138341	0.00338168	TRUE
PT	COAD	Alcaligenes	-0.169792	0.0532411	-3.18911	0.00142713	0.00345898	TRUE
PT	COAD	Blastococcus	-0.156185	0.0490377	-3.185	0.00144755	0.00347898	TRUE
PT	COAD	Tequatrovirus	-0.211546	0.0666199	-3.17542	0.00149619	0.00350948	TRUE
PT	COAD	Simplexvirus	-0.153718	0.048413	-3.17513	0.00149769	0.00350948	TRUE
PT	COAD	Septimatrevirus	-0.153906	0.0484544	-3.17631	0.00149162	0.00350948	TRUE
PT	COAD	Alphapolyomavirus	-0.153718	0.0484472	-3.17289	0.00150932	0.00350948	TRUE
PT	COAD	Slopekvirus	-0.153144	0.0485105	-3.15693	0.00159437	0.00367734	TRUE
PT	COAD	Tropheryma	-0.152237	0.0484031	-3.14519	0.00165976	0.00379754	TRUE
PT	COAD	Alloprevotella	0.260051	0.0829233	3.13604	0.00171245	0.00388698	TRUE
PT	COAD	Chivirus	-0.151667	0.0484548	-3.13007	0.00174763	0.00393562	TRUE
PT	COAD	Rhadinovirus	-0.150387	0.0484354	-3.1049	0.00190346	0.00422238	TRUE
PT	COAD	Elvirus	-0.150387	0.0484379	-3.10473	0.0019045	0.00422238	TRUE
PT	COAD	Harbinvirus	-0.150017	0.0484289	-3.09767	0.00195048	0.00425907	TRUE
PT	COAD	Jiaodavirus	-0.150017	0.0484297	-3.09762	0.00195083	0.00425907	TRUE
PT	COAD	Oligella	-0.147089	0.048502	-3.03264	0.00242421	0.00525245	TRUE
PT	COAD	Pneumocystis	-0.145218	0.0483767	-3.00181	0.00268378	0.00577113	TRUE
PT	COAD	Brevibacillus	0.183452	0.0616876	2.97389	0.00294046	0.00627591	TRUE
PT	COAD	Alphatorquevirus	-0.155555	0.0529256	-2.93913	0.00329134	0.00691598	TRUE
PT	COAD	Deltapolyomavirus	-0.143275	0.0487811	-2.93711	0.0033129	0.00691598	TRUE
PT	COAD	Erythroparvovirus	-0.145054	0.0493737	-2.93789	0.00330456	0.00691598	TRUE
PT	COAD	Cardiobacterium	-0.151829	0.0525633	-2.8885	0.00387088	0.00802227	TRUE
PT	COAD	Megamonas	0.250399	0.0881723	2.83988	0.00451307	0.00918832	TRUE
PT	COAD	Methanosphaera	-0.138932	0.0489366	-2.83903	0.00452511	0.00918832	TRUE
PT	COAD	Ceduovirus	-0.14215	0.0500761	-2.83869	0.0045299	0.00918832	TRUE
PT	COAD	Lentivirus	-0.141134	0.050113	-2.81632	0.00485773	0.00978388	TRUE
PT	COAD	Kingella	-0.169785	0.0609857	-2.78401	0.00536915	0.0107383	TRUE
PT	COAD	Jeotgalicoccus	-0.132118	0.0476923	-2.77022	0.00560178	0.0111258	TRUE
PT	COAD	Nocardiopsis	-0.112245	0.0406907	-2.7585	0.00580681	0.0114534	TRUE
PT	COAD	Methanobrevibacter	0.276313	0.100361	2.7532	0.00590165	0.0115608	TRUE
PT	COAD	Frederiksenia	-0.129802	0.0473492	-2.74137	0.00611835	0.0119037	TRUE
PT	COAD	Providencia	-0.143797	0.0528879	-2.71889	0.00655004	0.0126575	TRUE
PT	COAD	Dermabacter	-0.131751	0.0489362	-2.69231	0.00709594	0.0136204	TRUE
PT	COAD	Pantoea	-0.134561	0.0501542	-2.68294	0.00729786	0.0139146	TRUE
PT	COAD	Erysipelothrix	0.156825	0.0588573	2.6645	0.00771035	0.0146037	TRUE
PT	COAD	Rhodococcus	-0.45403	0.17141	-2.6488	0.00807779	0.015199	TRUE
PT	COAD	Tannerella	0.290314	0.110039	2.63829	0.00833257	0.0155759	TRUE
PT	COAD	Aggregatibacter	0.330274	0.12561	2.62935	0.00855475	0.0158874	TRUE
PT	COAD	Shewanella	0.201111	0.0773061	2.6015	0.00928179	0.0171264	TRUE
PT	COAD	Phietavirus	-0.135272	0.0527625	-2.56378	0.0103538	0.018982	TRUE
PT	COAD	Flaviflexus	-0.105856	0.0414249	-2.55537	0.0106076	0.0193234	TRUE
PT	COAD	Parascardovia	-0.115794	0.0466691	-2.48118	0.0130949	0.0236349	TRUE
PT	COAD	Microvirga	-0.124519	0.0502102	-2.47996	0.0131397	0.0236349	TRUE
PT	COAD	Streptobacillus	-0.143348	0.0600909	-2.38552	0.0170549	0.0304857	TRUE
PT	COAD	Gammaretrovirus	-0.130918	0.0550314	-2.37897	0.0173609	0.0308399	TRUE
PT	COAD	Toutatisvirus	0.135777	0.0573757	2.36646	0.0179593	0.0317059	TRUE
PT	COAD	Proteus	0.224258	0.0963225	2.3282	0.0199017	0.0349195	TRUE
PT	COAD	Bradyrhizobium	-0.221372	0.0956263	-2.31497	0.0206146	0.0359499	TRUE
PT	COAD	Raoultella	0.176335	0.0764437	2.30673	0.0210701	0.0365216	TRUE
PT	COAD	Salinicoccus	-0.107963	0.0470182	-2.29619	0.0216648	0.0373261	TRUE
PT	COAD	Pasteurella	0.157971	0.0698141	2.26274	0.023652	0.0405058	TRUE
PT	COAD	Skunavirus	-0.120747	0.0538411	-2.24266	0.0249191	0.0424217	TRUE
PT	COAD	Rodentibacter	-0.102566	0.0458472	-2.23712	0.0252783	0.0426659	TRUE
PT	COAD	Cronobacter	0.150407	0.0672701	2.23586	0.0253608	0.0426659	TRUE
PT	COAD	Roseolovirus	0.290635	0.130157	2.23295	0.0255519	0.042736	TRUE
PT	COAD	Tsukamurella	-0.101336	0.0454594	-2.22915	0.0258037	0.0429062	TRUE
PT	COAD	Filifactor	0.268563	0.120831	2.22263	0.026241	0.043381	TRUE
PT	COAD	Vectrevirus	-0.123061	0.0554265	-2.22026	0.0264009	0.0433946	TRUE
PT	COAD	Aerococcus	0.14445	0.0673633	2.14434	0.0320056	0.0523062	FALSE
PT	COAD	Dolosigranulum	-0.115967	0.0556533	-2.08374	0.0371838	0.0604237	FALSE
PT	COAD	Abiotrophia	-0.137279	0.0677317	-2.0268	0.0426827	0.0689674	FALSE
PT	COAD	Roseomonas	-0.11721	0.059251	-1.97819	0.0479075	0.076975	FALSE
PT	COAD	Exiguobacterium	0.10633	0.0539166	1.97212	0.0485956	0.0776444	FALSE
PT	COAD	Mesorhizobium	-0.14139	0.0722831	-1.95606	0.0504576	0.0801715	FALSE
PT	COAD	Lautropia	-0.113347	0.0586047	-1.93409	0.0531022	0.0839073	FALSE
PT	COAD	Granulibacter	-0.0876988	0.0454898	-1.92788	0.0538701	0.084653	FALSE
PT	COAD	Corynebacterium	-0.12867	0.066898	-1.92337	0.0544334	0.0850707	FALSE
PT	COAD	Rothia	-0.188769	0.0989062	-1.90857	0.0563181	0.087538	FALSE
PT	COAD	Kurthia	-0.0870338	0.0460376	-1.89049	0.0586919	0.0907345	FALSE
PT	COAD	Lymphocryptovirus	0.243537	0.130232	1.87003	0.0614795	0.0945331	FALSE
PT	COAD	Listeria	0.114646	0.062436	1.83621	0.0663268	0.101441	FALSE
PT	COAD	Aspergillus	0.153146	0.0838353	1.82675	0.0677376	0.103048	FALSE
PT	COAD	Burkholderia	0.213171	0.119422	1.78503	0.074257	0.112368	FALSE
PT	COAD	Taranisvirus	0.159916	0.0902339	1.77224	0.0763552	0.114935	FALSE
PT	COAD	Erwinia	0.105327	0.0603288	1.74588	0.0808323	0.121037	FALSE
PT	COAD	Vagococcus	0.110835	0.0635926	1.7429	0.0813517	0.12118	FALSE
PT	COAD	Yersinia	0.101498	0.0585703	1.73292	0.0831098	0.123157	FALSE
PT	COAD	Murdochiella	0.108531	0.0627365	1.72994	0.0836406	0.123305	FALSE
PT	COAD	Lysinibacillus	0.0962762	0.0557757	1.72613	0.0843238	0.123675	FALSE
PT	COAD	Treponema	0.229156	0.136306	1.68119	0.0927257	0.135304	FALSE
PT	COAD	Propionimicrobium	0.0957074	0.0572207	1.6726	0.0944058	0.137056	FALSE
PT	COAD	Leifsonia	-0.0741104	0.0462373	-1.60283	0.108973	0.157405	FALSE
PT	COAD	Cellulosimicrobium	-0.15203	0.0952549	-1.59603	0.110481	0.158782	FALSE
PT	COAD	Capnocytophaga	-0.139027	0.0874059	-1.59059	0.111701	0.159732	FALSE
PT	COAD	Acetobacter	0.0808424	0.0522079	1.54847	0.121509	0.172893	FALSE
PT	COAD	Kosakonia	0.113472	0.0736433	1.54084	0.123356	0.173792	FALSE
PT	COAD	Agrobacterium	-0.0784923	0.0508687	-1.54304	0.122822	0.173792	FALSE
PT	COAD	Ezakiella	-0.0887894	0.0595779	-1.49031	0.136143	0.190867	FALSE
PT	COAD	Actinomadura	-0.0678852	0.0459009	-1.47895	0.139153	0.194136	FALSE
PT	COAD	Saccharopolyspora	-0.0685732	0.0464927	-1.47492	0.140233	0.194692	FALSE
PT	COAD	Peptoniphilus	0.0848166	0.0589095	1.43978	0.14993	0.206154	FALSE
PT	COAD	Brigitvirus	0.103648	0.0718877	1.44181	0.149356	0.206154	FALSE
PT	COAD	Nocardioides	0.0822733	0.0575636	1.42926	0.15293	0.209272	FALSE
PT	COAD	Leuconostoc	-0.0930581	0.065372	-1.42352	0.154587	0.210532	FALSE
PT	COAD	Malassezia	-0.136017	0.0977955	-1.39083	0.164276	0.222668	FALSE
PT	COAD	Pseudoxanthomonas	-0.0741803	0.0539324	-1.37543	0.168998	0.227988	FALSE
PT	COAD	Agromyces	-0.0614747	0.0455445	-1.34977	0.177089	0.237781	FALSE
PT	COAD	Oengusvirus	0.0843213	0.0629856	1.33874	0.180656	0.241437	FALSE
PT	COAD	Actinomyces	-0.109237	0.0824971	-1.32413	0.18546	0.245919	FALSE
PT	COAD	Micrococcus	-0.109532	0.0827705	-1.32332	0.185729	0.245919	FALSE
PT	COAD	Myroides	0.0723274	0.0550777	1.31319	0.18912	0.248111	FALSE
PT	COAD	Pluralibacter	0.0867717	0.0659837	1.31505	0.188494	0.248111	FALSE
PT	COAD	Virgibacillus	0.0818739	0.06337	1.292	0.196358	0.25411	FALSE
PT	COAD	Nocardia	0.0755298	0.0584044	1.29322	0.195934	0.25411	FALSE
PT	COAD	Stenotrophomonas	0.11807	0.0911397	1.29549	0.195153	0.25411	FALSE
PT	COAD	Sneathia	-0.067263	0.0529883	-1.26939	0.204301	0.263198	FALSE
PT	COAD	Neisseria	0.116755	0.0954309	1.22345	0.221161	0.283641	FALSE
PT	COAD	Sphingobium	-0.11126	0.0932349	-1.19333	0.23274	0.29716	FALSE
PT	COAD	Mycobacterium	-0.0757703	0.0658191	-1.15119	0.249653	0.317337	FALSE
PT	COAD	Saccharomonospora	-0.0594219	0.0524314	-1.13333	0.257077	0.325328	FALSE
PT	COAD	Sphingomonas	-0.137008	0.123126	-1.11274	0.265819	0.334908	FALSE
PT	COAD	Laribacter	0.0575761	0.0520782	1.10557	0.268912	0.335847	FALSE
PT	COAD	Achromobacter	0.138574	0.125165	1.10713	0.268238	0.335847	FALSE
PT	COAD	Rahnella	-0.0641521	0.0583809	-1.09885	0.271832	0.338017	FALSE
PT	COAD	Finegoldia	-0.0959973	0.0890448	-1.07808	0.280999	0.347903	FALSE
PT	COAD	Bergeyella	-0.0606137	0.0581151	-1.04299	0.296951	0.365945	FALSE
PT	COAD	Brevundimonas	-0.072	0.0692007	-1.04045	0.29813	0.365945	FALSE
PT	COAD	Rickettsia	-0.0440048	0.0433557	-1.01497	0.310119	0.379034	FALSE
PT	COAD	Psychrobacter	-0.0619654	0.0630706	-0.982477	0.325865	0.396585	FALSE
PT	COAD	Arcobacter	0.056827	0.0595224	0.954717	0.339721	0.411696	FALSE
PT	COAD	Moraxella	-0.0605153	0.0659587	-0.917474	0.358894	0.433096	FALSE
PT	COAD	Mycoplasma	0.0864276	0.0979342	0.882507	0.377503	0.453638	FALSE
PT	COAD	Jonquetella	-0.0444184	0.050793	-0.874498	0.381847	0.456939	FALSE
PT	COAD	Trueperella	-0.0413624	0.047756	-0.866118	0.386426	0.46049	FALSE
PT	COAD	Anaerococcus	-0.0520692	0.0612932	-0.84951	0.395598	0.469464	FALSE
PT	COAD	Hathewaya	-0.0435233	0.0520134	-0.836771	0.402722	0.475944	FALSE
PT	COAD	Eponavirus	-0.0415529	0.0522995	-0.794517	0.426894	0.502435	FALSE
PT	COAD	Cedecea	0.0428478	0.0545924	0.784867	0.432532	0.506984	FALSE
PT	COAD	Arthrobacter	0.0469139	0.0624828	0.750829	0.452756	0.528523	FALSE
PT	COAD	Helicobacter	-0.0345544	0.0478499	-0.722142	0.470207	0.546663	FALSE
PT	COAD	Fusarium	0.0402119	0.0573855	0.700734	0.483469	0.559807	FALSE
PT	COAD	Cellulomonas	-0.0304928	0.0479337	-0.636146	0.524682	0.602646	FALSE
PT	COAD	Gordonia	-0.038545	0.0605091	-0.637012	0.524117	0.602646	FALSE
PT	COAD	Lawsonella	-0.0366657	0.0582084	-0.629903	0.528758	0.604899	FALSE
PT	COAD	Acinetobacter	0.0385704	0.0687322	0.56117	0.574682	0.654817	FALSE
PT	COAD	Morganella	0.0409914	0.0752408	0.544803	0.585889	0.664937	FALSE
PT	COAD	Gardnerella	0.0389352	0.0752929	0.517117	0.605075	0.681305	FALSE
PT	COAD	Oxalobacter	-0.0266584	0.0513847	-0.518799	0.603901	0.681305	FALSE
PT	COAD	Tessaracoccus	-0.0230458	0.0465419	-0.495163	0.620485	0.68763	FALSE
PT	COAD	Mannheimia	0.032009	0.0641888	0.49867	0.618012	0.68763	FALSE
PT	COAD	Methylobacterium	0.0389993	0.0803723	0.485233	0.627511	0.68763	FALSE
PT	COAD	Noviherbaspirillum	0.0284689	0.0586727	0.485216	0.627523	0.68763	FALSE
PT	COAD	Delftia	0.0393218	0.0804274	0.488911	0.624905	0.68763	FALSE
PT	COAD	Comamonas	-0.0502404	0.0994645	-0.505109	0.613482	0.68763	FALSE
PT	COAD	Methanomassiliicoccus	-0.0353994	0.072363	-0.489192	0.624706	0.68763	FALSE
PT	COAD	Weissella	0.0219378	0.0481889	0.455246	0.648932	0.708376	FALSE
PT	COAD	Empedobacter	0.031825	0.0710723	0.447784	0.654309	0.711468	FALSE
PT	COAD	Propionibacterium	0.0228757	0.0514734	0.444419	0.65674	0.711468	FALSE
PT	COAD	Tatumella	-0.0226581	0.0518055	-0.437369	0.661844	0.714292	FALSE
PT	COAD	Cupriavidus	0.0682109	0.160397	0.425264	0.670644	0.721069	FALSE
PT	COAD	Paeniclostridium	0.0230867	0.0554268	0.416525	0.677026	0.725204	FALSE
PT	COAD	Bartonella	0.022333	0.0549184	0.406657	0.68426	0.730217	FALSE
PT	COAD	Mobiluncus	-0.0330613	0.0921654	-0.358717	0.719807	0.765286	FALSE
PT	COAD	Actinobacillus	0.0188003	0.0529354	0.355156	0.722472	0.765286	FALSE
PT	COAD	Cytomegalovirus	0.0235305	0.0733374	0.320852	0.748322	0.789742	FALSE
PT	COAD	Vitreoscilla	0.020603	0.0668016	0.308421	0.757762	0.796764	FALSE
PT	COAD	Nonagvirus	-0.0270934	0.0978593	-0.276861	0.781887	0.819119	FALSE
PT	COAD	Kluyvera	0.0145257	0.0614027	0.236565	0.812995	0.8486	FALSE
PT	COAD	Pseudescherichia	-0.0147267	0.0649649	-0.226687	0.820667	0.853494	FALSE
PT	COAD	Pediococcus	-0.00896878	0.0511477	-0.175351	0.860804	0.888773	FALSE
PT	COAD	Brevibacterium	-0.0110452	0.062146	-0.17773	0.858935	0.888773	FALSE
PT	COAD	Amycolatopsis	0.0072324	0.0536593	0.134784	0.892783	0.918475	FALSE
PT	COAD	Paracoccus	0.0057602	0.0560614	0.102748	0.918163	0.941199	FALSE
PT	COAD	Hafnia	-0.00443399	0.0507188	-0.087423	0.930335	0.950271	FALSE
PT	COAD	Microbacterium	0.00406743	0.0633701	0.0641853	0.948823	0.965706	FALSE
PT	COAD	Oceanobacillus	0.00163732	0.0515682	0.0317505	0.974671	0.988038	FALSE
PT	COAD	Pseudonocardia	0.0012	0.0507302	0.0236545	0.981128	0.988038	FALSE
PT	COAD	Atlantibacter	-0.00138354	0.0584888	-0.0236547	0.981128	0.988038	FALSE
PT	COAD	Fastidiosipila	0.000802819	0.0507472	0.01582	0.987378	0.990843	FALSE
PT	COAD	Legionella	0.00010298	0.051016	0.00201858	0.998389	0.998389	FALSE
PT	ESCA	Intestinimonas	1.28514	0.0670781	19.1588	8.17547e-82	2.33818e-79	TRUE
PT	ESCA	Oscillibacter	1.46118	0.095788	15.2543	1.54147e-52	2.20431e-50	TRUE
PT	ESCA	Faecalitalea	1.27068	0.0934491	13.5976	4.13666e-42	3.94362e-40	TRUE
PT	ESCA	Butyricimonas	1.28678	0.0951853	13.5187	1.21334e-41	8.67541e-40	TRUE
PT	ESCA	Flavonifractor	2.00124	0.15526	12.8896	5.15137e-38	2.94658e-36	TRUE
PT	ESCA	Roseburia	1.78065	0.138316	12.8737	6.32751e-38	3.01611e-36	TRUE
PT	ESCA	Anaerostipes	1.75475	0.138613	12.6594	9.93173e-37	4.05782e-35	TRUE
PT	ESCA	Collinsella	1.78984	0.143218	12.4973	7.72241e-36	2.76076e-34	TRUE
PT	ESCA	Rhodococcus	0.682074	0.0631491	10.801	3.40489e-27	1.082e-25	TRUE
PT	ESCA	Akkermansia	1.46243	0.141208	10.3566	3.90635e-25	1.11722e-23	TRUE
PT	ESCA	Staphylococcus	-1.06232	0.11253	-9.44035	3.71519e-21	9.65949e-20	TRUE
PT	ESCA	Anaerotignum	0.628942	0.0672825	9.34777	8.9512e-21	2.13337e-19	TRUE
PT	ESCA	Alistipes	1.47336	0.15778	9.33806	9.81193e-21	2.15862e-19	TRUE
PT	ESCA	Ruthenibacterium	1.36005	0.146111	9.30834	1.29848e-20	2.65261e-19	TRUE
PT	ESCA	Odoribacter	1.62691	0.175993	9.24414	2.37138e-20	4.52142e-19	TRUE
PT	ESCA	Tequatrovirus	0.594943	0.0651826	9.12733	7.02089e-20	1.25498e-18	TRUE
PT	ESCA	Halomonas	-0.32135	0.0356549	-9.0128	2.00861e-19	3.37919e-18	TRUE
PT	ESCA	Pandoraea	0.432336	0.0484734	8.91904	4.7033e-19	7.47303e-18	TRUE
PT	ESCA	Faecalibacterium	1.98945	0.23323	8.53	1.4635e-17	2.20296e-16	TRUE
PT	ESCA	Prevotella	3.03348	0.356666	8.5051	1.81436e-17	2.47098e-16	TRUE
PT	ESCA	Turicibacter	0.529432	0.0622358	8.50688	1.78672e-17	2.47098e-16	TRUE
PT	ESCA	Brachybacterium	0.429948	0.0515873	8.33438	7.7905e-17	1.01276e-15	TRUE
PT	ESCA	Gordonibacter	0.696259	0.0837564	8.3129	9.339e-17	1.16128e-15	TRUE
PT	ESCA	Mastadenovirus	0.580203	0.070148	8.27114	1.32689e-16	1.58121e-15	TRUE
PT	ESCA	Cellulosimicrobium	0.631382	0.0773092	8.16696	3.16255e-16	3.61795e-15	TRUE
PT	ESCA	Christensenella	1.00497	0.124658	8.06179	7.51866e-16	8.27052e-15	TRUE
PT	ESCA	Eubacterium	0.953474	0.119217	7.99779	1.26671e-15	1.34177e-14	TRUE
PT	ESCA	Cupriavidus	-0.600178	0.081378	-7.37519	1.64111e-13	1.67628e-12	TRUE
PT	ESCA	Eggerthella	1.05741	0.143811	7.3528	1.94103e-13	1.91425e-12	TRUE
PT	ESCA	Streptococcus	1.46473	0.200904	7.29069	3.0838e-13	2.93988e-12	TRUE
PT	ESCA	Blautia	1.34416	0.189138	7.10677	1.18793e-12	1.09596e-11	TRUE
PT	ESCA	Dietzia	1.14498	0.162785	7.03367	2.0117e-12	1.79796e-11	TRUE
PT	ESCA	Taranisvirus	0.456592	0.0652238	7.00038	2.55269e-12	2.21233e-11	TRUE
PT	ESCA	Olsenella	0.786931	0.11551	6.81264	9.58237e-12	8.06046e-11	TRUE
PT	ESCA	Parabacteroides	1.51122	0.223557	6.7599	1.38083e-11	1.12833e-10	TRUE
PT	ESCA	Veillonella	1.85076	0.279357	6.62507	3.47078e-11	2.75734e-10	TRUE
PT	ESCA	Abiotrophia	0.712201	0.10867	6.5538	5.60915e-11	4.33572e-10	TRUE
PT	ESCA	Sutterella	0.640502	0.098489	6.50328	7.85861e-11	5.91464e-10	TRUE
PT	ESCA	Aspergillus	-0.450577	0.0708596	-6.35873	2.03435e-10	1.49186e-09	TRUE
PT	ESCA	Barnesiella	0.743903	0.117783	6.31588	2.68636e-10	1.92075e-09	TRUE
PT	ESCA	Sphingobacterium	0.500407	0.07946	6.29759	3.02303e-10	2.10875e-09	TRUE
PT	ESCA	Paraprevotella	0.885664	0.141115	6.27617	3.47015e-10	2.36301e-09	TRUE
PT	ESCA	Lachnospira	0.816641	0.131168	6.22594	4.7869e-10	3.18385e-09	TRUE
PT	ESCA	Arthrobacter	0.37728	0.0616573	6.11899	9.41702e-10	6.12106e-09	TRUE
PT	ESCA	Brevibacterium	0.421283	0.0698161	6.03418	1.5977e-09	1.01542e-08	TRUE
PT	ESCA	Leptotrichia	1.49369	0.258755	5.77261	7.80533e-09	4.85288e-08	TRUE
PT	ESCA	Atopobium	0.796148	0.139796	5.69508	1.23312e-08	7.50368e-08	TRUE
PT	ESCA	Fusobacterium	2.54514	0.457482	5.56337	2.64607e-08	1.57662e-07	TRUE
PT	ESCA	Butyrivibrio	0.675583	0.122054	5.53513	3.10997e-08	1.81521e-07	TRUE
PT	ESCA	Leuconostoc	0.40944	0.0746771	5.48281	4.18628e-08	2.39455e-07	TRUE
PT	ESCA	Achromobacter	0.461857	0.0852154	5.41988	5.96387e-08	3.34445e-07	TRUE
PT	ESCA	Muribaculum	0.482032	0.0926257	5.20409	1.94954e-07	1.07225e-06	TRUE
PT	ESCA	Campylobacter	1.84797	0.357059	5.17552	2.27281e-07	1.22646e-06	TRUE
PT	ESCA	Tannerella	1.00489	0.194343	5.17068	2.33242e-07	1.23532e-06	TRUE
PT	ESCA	Selenomonas	1.45108	0.297	4.8858	1.03008e-06	5.35642e-06	TRUE
PT	ESCA	Kluyvera	0.31628	0.0654415	4.83301	1.34482e-06	6.8682e-06	TRUE
PT	ESCA	Microbacterium	0.340326	0.0713797	4.76782	1.8623e-06	9.22366e-06	TRUE
PT	ESCA	Burkholderia	0.287586	0.0603294	4.76693	1.87053e-06	9.22366e-06	TRUE
PT	ESCA	Mogibacterium	0.724548	0.15253	4.75021	2.03201e-06	9.85007e-06	TRUE
PT	ESCA	Erysipelatoclostridium	0.637029	0.135694	4.69461	2.67121e-06	1.27328e-05	TRUE
PT	ESCA	Clostridioides	0.753705	0.161072	4.67932	2.87833e-06	1.34951e-05	TRUE
PT	ESCA	Actinomyces	0.630188	0.136073	4.63124	3.6348e-06	1.6767e-05	TRUE
PT	ESCA	Dialister	1.08974	0.237249	4.59325	4.36393e-06	1.98108e-05	TRUE
PT	ESCA	Lymphocryptovirus	0.515967	0.112451	4.58835	4.46764e-06	1.99648e-05	TRUE
PT	ESCA	Phascolarctobacterium	0.655537	0.150324	4.36083	1.2957e-05	5.70107e-05	TRUE
PT	ESCA	Hungatella	0.453058	0.104772	4.32422	1.53072e-05	6.63312e-05	TRUE
PT	ESCA	Bifidobacterium	0.756693	0.177068	4.27345	1.92469e-05	8.21584e-05	TRUE
PT	ESCA	Cutibacterium	-0.557026	0.13147	-4.2369	2.2663e-05	9.5318e-05	TRUE
PT	ESCA	Haemophilus	1.17893	0.278553	4.23233	2.31283e-05	9.5865e-05	TRUE
PT	ESCA	Ruminococcus	0.381964	0.0911395	4.19098	2.77752e-05	0.000113481	TRUE
PT	ESCA	Rothia	0.651361	0.156248	4.16877	3.06245e-05	0.000123361	TRUE
PT	ESCA	Paenibacillus	0.591854	0.142216	4.16164	3.15968e-05	0.000125509	TRUE
PT	ESCA	Pantoea	0.145109	0.0355388	4.0831	4.4439e-05	0.000174103	TRUE
PT	ESCA	Candida	0.790707	0.194548	4.06433	4.81703e-05	0.000186172	TRUE
PT	ESCA	Capnocytophaga	1.01022	0.251167	4.02211	5.76798e-05	0.000219952	TRUE
PT	ESCA	Eikenella	0.745102	0.198855	3.74697	0.000178986	0.000673553	TRUE
PT	ESCA	Lactobacillus	0.934455	0.259413	3.60219	0.000315544	0.00115699	TRUE
PT	ESCA	Lactococcus	0.346331	0.0960638	3.60522	0.000311893	0.00115699	TRUE
PT	ESCA	Bradyrhizobium	0.838683	0.235268	3.56479	0.000364146	0.00130182	TRUE
PT	ESCA	Neisseria	0.762136	0.213648	3.56725	0.000360752	0.00130182	TRUE
PT	ESCA	Treponema	1.07532	0.305522	3.51961	0.000432174	0.00152595	TRUE
PT	ESCA	Mesorhizobium	0.239354	0.0683268	3.50307	0.000459921	0.00160411	TRUE
PT	ESCA	Mycoplasma	1.09085	0.321614	3.39178	0.000694393	0.00239273	TRUE
PT	ESCA	Parvimonas	0.998572	0.29841	3.34631	0.000818955	0.00278835	TRUE
PT	ESCA	Lachnoanaerobaculum	0.632422	0.192465	3.2859	0.00101656	0.00342043	TRUE
PT	ESCA	Atlantibacter	0.226569	0.0696055	3.25505	0.00113373	0.00377031	TRUE
PT	ESCA	Stenotrophomonas	0.350199	0.108119	3.239	0.00119948	0.00394311	TRUE
PT	ESCA	Anaerococcus	0.169175	0.0530988	3.18605	0.00144232	0.00468753	TRUE
PT	ESCA	Bacteroides	1.45686	0.458827	3.17518	0.00149741	0.00481191	TRUE
PT	ESCA	Acidovorax	-0.254081	0.0865579	-2.93539	0.00333133	0.0105862	TRUE
PT	ESCA	Aggregatibacter	0.480453	0.165634	2.90069	0.00372343	0.0117022	TRUE
PT	ESCA	Gemella	0.711578	0.24622	2.89001	0.00385229	0.0119756	TRUE
PT	ESCA	Erwinia	-0.159422	0.0554862	-2.87319	0.00406352	0.0124964	TRUE
PT	ESCA	Gardnerella	0.132103	0.0473519	2.78982	0.00527377	0.0160457	TRUE
PT	ESCA	Rahnella	-0.175459	0.0650009	-2.69932	0.00694805	0.0209173	TRUE
PT	ESCA	Megasphaera	0.288097	0.108885	2.64587	0.00814812	0.0242746	TRUE
PT	ESCA	Finegoldia	0.291059	0.111089	2.62005	0.00879173	0.025922	TRUE
PT	ESCA	Lawsonella	-0.165697	0.0651164	-2.54463	0.0109394	0.0319252	TRUE
PT	ESCA	Alphapapillomavirus	-0.179111	0.0704925	-2.54085	0.0110584	0.0319465	TRUE
PT	ESCA	Enterococcus	0.55479	0.223774	2.47924	0.0131663	0.0372828	TRUE
PT	ESCA	Psychrobacter	-0.143389	0.0578105	-2.48032	0.0131264	0.0372828	TRUE
PT	ESCA	Fastidiosipila	-0.138207	0.0564709	-2.44739	0.0143894	0.0403467	TRUE
PT	ESCA	Afipia	-0.158592	0.0659208	-2.4058	0.0161373	0.0448083	TRUE
PT	ESCA	Porphyromonas	0.6501	0.272218	2.38816	0.0169328	0.0461218	TRUE
PT	ESCA	Peptoniphilus	0.1652	0.06915	2.38901	0.0168937	0.0461218	TRUE
PT	ESCA	Chryseobacterium	0.248059	0.109374	2.26799	0.0233298	0.0629464	FALSE
PT	ESCA	Pseudomonas	-0.278346	0.123856	-2.24734	0.0246184	0.0658025	FALSE
PT	ESCA	Curtobacterium	0.215477	0.0968157	2.22564	0.0260381	0.0689529	FALSE
PT	ESCA	Microvirga	-0.121543	0.0557889	-2.17863	0.029359	0.0770337	FALSE
PT	ESCA	Cloacibacillus	0.125742	0.0586311	2.14462	0.0319831	0.0831561	FALSE
PT	ESCA	Cytomegalovirus	0.192005	0.0963161	1.99349	0.0462076	0.119057	FALSE
PT	ESCA	Exiguobacterium	-0.128228	0.0647699	-1.97975	0.0477321	0.121887	FALSE
PT	ESCA	Pseudoxanthomonas	-0.127084	0.0649645	-1.9562	0.0504411	0.127665	FALSE
PT	ESCA	Lysinibacillus	-0.112873	0.0580945	-1.94293	0.052025	0.130519	FALSE
PT	ESCA	Cronobacter	0.115969	0.0601066	1.92939	0.0536824	0.133506	FALSE
PT	ESCA	Helicobacter	0.311244	0.163328	1.90563	0.0566979	0.13979	FALSE
PT	ESCA	Raoultella	0.118108	0.0623535	1.89416	0.0582034	0.142275	FALSE
PT	ESCA	Filifactor	0.426423	0.234597	1.81768	0.0691123	0.16751	FALSE
PT	ESCA	Chromobacterium	-0.105563	0.0586335	-1.80038	0.0718002	0.172562	FALSE
PT	ESCA	Brevibacillus	0.139958	0.0794732	1.76108	0.0782252	0.186437	FALSE
PT	ESCA	Murdochiella	0.156104	0.093127	1.67625	0.0936893	0.221447	FALSE
PT	ESCA	Dermacoccus	-0.119204	0.072446	-1.64542	0.0998829	0.234152	FALSE
PT	ESCA	Vagococcus	-0.120785	0.0755066	-1.59966	0.109675	0.252959	FALSE
PT	ESCA	Kocuria	0.122873	0.0766889	1.60223	0.109104	0.252959	FALSE
PT	ESCA	Nocardioides	0.11349	0.0713293	1.59108	0.111592	0.255324	FALSE
PT	ESCA	Nocardia	-0.103029	0.0651666	-1.58101	0.113876	0.258479	FALSE
PT	ESCA	Rhizobium	0.117847	0.075536	1.56014	0.118726	0.267368	FALSE
PT	ESCA	Methanobrevibacter	-0.100472	0.0651866	-1.54129	0.123246	0.275377	FALSE
PT	ESCA	Salmonella	0.105364	0.0690581	1.52573	0.127078	0.281228	FALSE
PT	ESCA	Acinetobacter	-0.162432	0.106673	-1.52271	0.127831	0.281228	FALSE
PT	ESCA	Cryptobacterium	0.0824049	0.0544179	1.5143	0.129951	0.283709	FALSE
PT	ESCA	Mycobacterium	-0.0994439	0.0685983	-1.44966	0.147154	0.318834	FALSE
PT	ESCA	Aeromonas	0.130511	0.0906958	1.439	0.150152	0.322883	FALSE
PT	ESCA	Desulfovibrio	-0.138914	0.0977606	-1.42096	0.155327	0.331519	FALSE
PT	ESCA	Serratia	0.135016	0.0955083	1.41366	0.157462	0.333587	FALSE
PT	ESCA	Slackia	0.0883858	0.0633845	1.39444	0.163185	0.341025	FALSE
PT	ESCA	Alcaligenes	-0.153898	0.110411	-1.39387	0.163358	0.341025	FALSE
PT	ESCA	Parascardovia	0.068887	0.0502565	1.37071	0.170465	0.350742	FALSE
PT	ESCA	Roseomonas	0.0965006	0.0703128	1.37245	0.169924	0.350742	FALSE
PT	ESCA	Klebsiella	-0.100424	0.0735363	-1.36564	0.17205	0.351475	FALSE
PT	ESCA	Acidaminococcus	0.203917	0.154218	1.32226	0.18608	0.377439	FALSE
PT	ESCA	Paracoccus	0.0525673	0.0421229	1.24795	0.212049	0.427085	FALSE
PT	ESCA	Shigella	0.0903999	0.0728814	1.24037	0.214838	0.429677	FALSE
PT	ESCA	Streptobacillus	0.127834	0.103937	1.22992	0.218726	0.431419	FALSE
PT	ESCA	Tessaracoccus	-0.0753409	0.061076	-1.23356	0.217367	0.431419	FALSE
PT	ESCA	Ezakiella	-0.0905351	0.0768222	-1.1785	0.238597	0.464357	FALSE
PT	ESCA	Xanthomonas	-0.107003	0.0908109	-1.17831	0.238673	0.464357	FALSE
PT	ESCA	Aerococcus	-0.0690908	0.0591786	-1.1675	0.24301	0.469601	FALSE
PT	ESCA	Listeria	0.0911283	0.078596	1.15945	0.246271	0.471494	FALSE
PT	ESCA	Escherichia	0.0758238	0.0655369	1.15696	0.247287	0.471494	FALSE
PT	ESCA	Fusarium	-0.076474	0.0672623	-1.13695	0.255558	0.484038	FALSE
PT	ESCA	Kosakonia	0.0628522	0.0560957	1.12044	0.262524	0.49396	FALSE
PT	ESCA	Romboutsia	0.135886	0.122808	1.10649	0.268513	0.501927	FALSE
PT	ESCA	Pediococcus	-0.0712495	0.0651462	-1.09369	0.274092	0.509029	FALSE
PT	ESCA	Citrobacter	0.0502366	0.0468763	1.07169	0.283862	0.52377	FALSE
PT	ESCA	Clostridium	-0.171567	0.163896	-1.0468	0.295191	0.541183	FALSE
PT	ESCA	Alloprevotella	0.126413	0.121899	1.03704	0.299719	0.545985	FALSE
PT	ESCA	Dermabacter	-0.0475812	0.0470479	-1.01133	0.311857	0.560949	FALSE
PT	ESCA	Massilia	-0.115231	0.113486	-1.01538	0.309926	0.560949	FALSE
PT	ESCA	Actinomadura	0.0417422	0.0416217	1.0029	0.315911	0.564691	FALSE
PT	ESCA	Pseudonocardia	-0.0552386	0.055587	-0.993733	0.320353	0.565561	FALSE
PT	ESCA	Gordonia	0.0731902	0.0733817	0.997391	0.318575	0.565561	FALSE
PT	ESCA	Myroides	-0.0597992	0.0633815	-0.94348	0.345435	0.606101	FALSE
PT	ESCA	Arcobacter	-0.0426932	0.0462905	-0.922289	0.356378	0.619037	FALSE
PT	ESCA	Comamonas	0.0752481	0.0817172	0.920835	0.357137	0.619037	FALSE
PT	ESCA	Kingella	0.098358	0.114172	0.861491	0.388968	0.670149	FALSE
PT	ESCA	Megamonas	0.0841862	0.0994886	0.846189	0.397447	0.677332	FALSE
PT	ESCA	Streptomyces	-0.0847982	0.100807	-0.84119	0.400241	0.677332	FALSE
PT	ESCA	Leifsonia	-0.0607985	0.0720146	-0.844252	0.398529	0.677332	FALSE
PT	ESCA	Adlercreutzia	0.0856248	0.102862	0.832427	0.405168	0.681636	FALSE
PT	ESCA	Cellulomonas	-0.0567371	0.0690268	-0.821958	0.411101	0.687572	FALSE
PT	ESCA	Enterobacter	0.0548165	0.068487	0.800393	0.423483	0.704164	FALSE
PT	ESCA	Ureaplasma	0.0552818	0.0713987	0.77427	0.438771	0.71	FALSE
PT	ESCA	Flaviflexus	0.0410194	0.0530516	0.773198	0.439405	0.71	FALSE
PT	ESCA	Amycolatopsis	-0.0524407	0.0668822	-0.784076	0.432996	0.71	FALSE
PT	ESCA	Pseudescherichia	-0.0452135	0.0582205	-0.77659	0.437401	0.71	FALSE
PT	ESCA	Simplexvirus	0.0539591	0.0697071	0.774083	0.438882	0.71	FALSE
PT	ESCA	Saccharomonospora	0.0349697	0.0460112	0.760027	0.447239	0.718597	FALSE
PT	ESCA	Dolosigranulum	-0.0544991	0.0723437	-0.753336	0.451248	0.720435	FALSE
PT	ESCA	Scardovia	-0.0487036	0.0649619	-0.749725	0.453421	0.720435	FALSE
PT	ESCA	Elizabethkingia	-0.0537034	0.0721357	-0.744477	0.456588	0.72146	FALSE
PT	ESCA	Sphingomonas	0.139629	0.18933	0.737491	0.460824	0.724152	FALSE
PT	ESCA	Proteus	-0.0894471	0.123272	-0.725609	0.468079	0.727557	FALSE
PT	ESCA	Cedecea	0.0334565	0.0460418	0.726655	0.467437	0.727557	FALSE
PT	ESCA	Bergeyella	-0.0526542	0.0748795	-0.703187	0.481939	0.738512	FALSE
PT	ESCA	Kytococcus	-0.040605	0.0582105	-0.697555	0.485456	0.738512	FALSE
PT	ESCA	Rickettsia	0.0387707	0.0550057	0.704848	0.480905	0.738512	FALSE
PT	ESCA	Agrobacterium	0.0468526	0.0668786	0.700562	0.483577	0.738512	FALSE
PT	ESCA	Pasteurella	-0.0673849	0.100339	-0.671571	0.501857	0.756594	FALSE
PT	ESCA	Methylobacterium	0.0869569	0.129718	0.670354	0.502632	0.756594	FALSE
PT	ESCA	Propionimicrobium	-0.0384409	0.0589351	-0.652258	0.514235	0.765995	FALSE
PT	ESCA	Delftia	0.0614772	0.0938456	0.655089	0.512411	0.765995	FALSE
PT	ESCA	Noviherbaspirillum	-0.0416891	0.0648058	-0.643294	0.520034	0.77062	FALSE
PT	ESCA	Saccharomyces	-0.176392	0.276292	-0.638426	0.523196	0.77131	FALSE
PT	ESCA	Jonquetella	0.0429349	0.0688799	0.62333	0.533068	0.77884	FALSE
PT	ESCA	Bartonella	-0.0458906	0.0737446	-0.622292	0.53375	0.77884	FALSE
PT	ESCA	Penicillium	-0.0419484	0.068901	-0.608821	0.542643	0.782671	FALSE
PT	ESCA	Arabia	0.0429183	0.0731065	0.587065	0.55716	0.782671	FALSE
PT	ESCA	Micrococcus	0.0464863	0.0775662	0.599311	0.548965	0.782671	FALSE
PT	ESCA	Propionibacterium	0.0345775	0.05797	0.596473	0.550859	0.782671	FALSE
PT	ESCA	Shewanella	-0.059815	0.102175	-0.585414	0.558269	0.782671	FALSE
PT	ESCA	Morganella	0.0573932	0.098022	0.585514	0.558202	0.782671	FALSE
PT	ESCA	Tatumella	-0.0397134	0.0647334	-0.613492	0.539551	0.782671	FALSE
PT	ESCA	Vitreoscilla	-0.0351807	0.0600826	-0.585539	0.558185	0.782671	FALSE
PT	ESCA	Bacillus	-0.126818	0.226843	-0.559054	0.576125	0.803765	FALSE
PT	ESCA	Actinobacillus	-0.0302053	0.0565061	-0.534549	0.592962	0.823238	FALSE
PT	ESCA	Jeotgalicoccus	-0.0328982	0.0647191	-0.508323	0.611227	0.832891	FALSE
PT	ESCA	Mobiluncus	0.0450555	0.086796	0.519097	0.603693	0.832891	FALSE
PT	ESCA	Yersinia	0.0286887	0.0564912	0.507844	0.611563	0.832891	FALSE
PT	ESCA	Oxalobacter	0.0395425	0.0766726	0.515732	0.606042	0.832891	FALSE
PT	ESCA	Granulibacter	-0.0322962	0.0647264	-0.498965	0.617804	0.837402	FALSE
PT	ESCA	Weeksella	-0.0317012	0.0646881	-0.490062	0.62409	0.841932	FALSE
PT	ESCA	Haematobacter	-0.0276468	0.0569918	-0.485101	0.627605	0.8427	FALSE
PT	ESCA	Pluralibacter	0.0301467	0.0641225	0.470143	0.638253	0.852992	FALSE
PT	ESCA	Erysipelothrix	0.0348294	0.0752078	0.463109	0.643287	0.855721	FALSE
PT	ESCA	Paeniclostridium	-0.0345791	0.0809843	-0.426984	0.669391	0.874181	FALSE
PT	ESCA	Virgibacillus	0.0299009	0.06874	0.434985	0.663573	0.874181	FALSE
PT	ESCA	Salinicoccus	0.025394	0.0590831	0.429801	0.66734	0.874181	FALSE
PT	ESCA	Sextaecvirus	-0.0281179	0.0650613	-0.432175	0.665614	0.874181	FALSE
PT	ESCA	Vibrio	0.0376193	0.0926085	0.406218	0.684582	0.889957	FALSE
PT	ESCA	Methanosphaera	0.0232167	0.0594858	0.39029	0.696322	0.901122	FALSE
PT	ESCA	Rodentibacter	0.0337491	0.0874826	0.38578	0.699659	0.901363	FALSE
PT	ESCA	Nocardiopsis	0.0173491	0.0498212	0.348228	0.727669	0.916038	FALSE
PT	ESCA	Hafnia	-0.0236152	0.0646877	-0.365064	0.715063	0.916038	FALSE
PT	ESCA	Providencia	0.024176	0.0678546	0.356291	0.721623	0.916038	FALSE
PT	ESCA	Acetobacter	-0.0175761	0.0500634	-0.351078	0.72553	0.916038	FALSE
PT	ESCA	Bordetella	0.0246662	0.0686529	0.359288	0.719379	0.916038	FALSE
PT	ESCA	Ralstonia	0.0378886	0.109895	0.344769	0.730268	0.916038	FALSE
PT	ESCA	Leclercia	-0.019335	0.0574306	-0.336668	0.736367	0.919655	FALSE
PT	ESCA	Hathewaya	-0.0263016	0.0806219	-0.326234	0.744248	0.921449	FALSE
PT	ESCA	Kurthia	-0.0185061	0.0565011	-0.327534	0.743264	0.921449	FALSE
PT	ESCA	Saccharopolyspora	-0.0216426	0.0685984	-0.315498	0.752384	0.927508	FALSE
PT	ESCA	Weissella	0.0160199	0.0533006	0.300557	0.763753	0.933475	FALSE
PT	ESCA	Blastococcus	-0.0196752	0.0647979	-0.303639	0.761403	0.933475	FALSE
PT	ESCA	Cyphellophora	0.0110497	0.0647701	0.170598	0.86454	0.938274	FALSE
PT	ESCA	Malassezia	0.0199334	0.111091	0.179433	0.857598	0.938274	FALSE
PT	ESCA	Flavobacterium	-0.018645	0.0870123	-0.21428	0.830329	0.938274	FALSE
PT	ESCA	Mageeibacillus	0.0157582	0.0771777	0.20418	0.838212	0.938274	FALSE
PT	ESCA	Oceanobacillus	-0.0119405	0.0602372	-0.198224	0.84287	0.938274	FALSE
PT	ESCA	Actinotignum	-0.0106674	0.0600054	-0.177774	0.858901	0.938274	FALSE
PT	ESCA	Trueperella	0.013164	0.0728033	0.180816	0.856512	0.938274	FALSE
PT	ESCA	Tropheryma	0.0135417	0.064763	0.209097	0.834373	0.938274	FALSE
PT	ESCA	Agromyces	-0.0114287	0.05385	-0.212233	0.831925	0.938274	FALSE
PT	ESCA	Legionella	-0.00988978	0.06014	-0.164446	0.86938	0.938274	FALSE
PT	ESCA	Frederiksenia	-0.0113657	0.0647226	-0.175607	0.860603	0.938274	FALSE
PT	ESCA	Mannheimia	0.0221528	0.103693	0.213638	0.830829	0.938274	FALSE
PT	ESCA	Brevundimonas	0.020012	0.069996	0.285902	0.774953	0.938274	FALSE
PT	ESCA	Oligella	0.0146074	0.0658161	0.221943	0.824358	0.938274	FALSE
PT	ESCA	Lautropia	0.0177689	0.104595	0.169882	0.865103	0.938274	FALSE
PT	ESCA	Skunavirus	-0.0107075	0.0648834	-0.165027	0.868923	0.938274	FALSE
PT	ESCA	Moineauvirus	-0.0114039	0.0648281	-0.175911	0.860364	0.938274	FALSE
PT	ESCA	Gammaretrovirus	0.0175916	0.0762342	0.230757	0.817504	0.938274	FALSE
PT	ESCA	Phietavirus	-0.0144168	0.0648975	-0.222148	0.824199	0.938274	FALSE
PT	ESCA	Brigitvirus	-0.0107993	0.0648565	-0.16651	0.867755	0.938274	FALSE
PT	ESCA	Lentivirus	0.0128419	0.0647973	0.198185	0.8429	0.938274	FALSE
PT	ESCA	Harbinvirus	0.0156778	0.0647803	0.242014	0.808769	0.938274	FALSE
PT	ESCA	Slopekvirus	0.0126691	0.0648374	0.195397	0.845082	0.938274	FALSE
PT	ESCA	Erythroparvovirus	0.0114324	0.0647943	0.176442	0.859947	0.938274	FALSE
PT	ESCA	Septimatrevirus	0.0119362	0.0647988	0.184204	0.853853	0.938274	FALSE
PT	ESCA	Rhadinovirus	0.0153217	0.0647849	0.236502	0.813043	0.938274	FALSE
PT	ESCA	Elvirus	0.0153217	0.0647866	0.236496	0.813048	0.938274	FALSE
PT	ESCA	Chivirus	0.0140902	0.0647986	0.217445	0.827861	0.938274	FALSE
PT	ESCA	Jiaodavirus	0.0156778	0.0647809	0.242012	0.808771	0.938274	FALSE
PT	ESCA	Vectrevirus	0.0126589	0.0647969	0.195363	0.845109	0.938274	FALSE
PT	ESCA	Alphapolyomavirus	0.0121177	0.0647938	0.187019	0.851646	0.938274	FALSE
PT	ESCA	Pneumocystis	0.00891361	0.0647661	0.137628	0.890535	0.943307	FALSE
PT	ESCA	Tsukamurella	0.00804862	0.0577305	0.139417	0.889121	0.943307	FALSE
PT	ESCA	Brucella	-0.00801236	0.0563644	-0.142153	0.886959	0.943307	FALSE
PT	ESCA	Deltapolyomavirus	0.00895015	0.0648157	0.138086	0.890172	0.943307	FALSE
PT	ESCA	Toutatisvirus	-0.00994207	0.0647426	-0.153563	0.877954	0.943307	FALSE
PT	ESCA	Laribacter	-0.00747935	0.058077	-0.128783	0.897529	0.943725	FALSE
PT	ESCA	Nonagvirus	0.00854544	0.0649817	0.131505	0.895375	0.943725	FALSE
PT	ESCA	Alphatorquevirus	0.00912139	0.073935	0.12337	0.901814	0.944757	FALSE
PT	ESCA	Sphingobium	0.00983118	0.09913	0.0991746	0.921	0.961335	FALSE
PT	ESCA	Cardiobacterium	0.005909	0.0658115	0.0897868	0.928457	0.965595	FALSE
PT	ESCA	Empedobacter	0.00601383	0.083751	0.0718061	0.942756	0.968534	FALSE
PT	ESCA	Moraxella	0.00448876	0.0648642	0.0692024	0.944828	0.968534	FALSE
PT	ESCA	Roseolovirus	-0.00807095	0.113568	-0.0710674	0.943344	0.968534	FALSE
PT	ESCA	Oengusvirus	-0.00455535	0.0647861	-0.0703137	0.943944	0.968534	FALSE
PT	ESCA	Methanomassiliicoccus	-0.00416567	0.0648078	-0.0642773	0.948749	0.96908	FALSE
PT	ESCA	Sepunavirus	0.00321052	0.0647974	0.0495471	0.960483	0.977574	FALSE
PT	ESCA	Sneathia	0.00263897	0.0785258	0.0336064	0.973191	0.983508	FALSE
PT	ESCA	Corynebacterium	0.00304418	0.0816791	0.03727	0.97027	0.983508	FALSE
PT	ESCA	Eponavirus	0.00153997	0.0647918	0.023768	0.981038	0.987946	FALSE
PT	ESCA	Ceduovirus	0.00048345	0.0648203	0.00745831	0.994049	0.997537	FALSE
PT	ESCA	Herbaspirillum	0.000141769	0.0999004	0.0014191	0.998868	0.998868	FALSE
PT	GBM	Anaerostipes	-0.963048	0.0451024	-21.3525	3.69842e-101	1.05775e-98	TRUE
PT	GBM	Alistipes	-1.47768	0.0758833	-19.473	1.86004e-84	2.65985e-82	TRUE
PT	GBM	Anaerotignum	0.586363	0.0324234	18.0846	4.21638e-73	4.01961e-71	TRUE
PT	GBM	Akkermansia	-0.75143	0.0426747	-17.6083	2.12686e-69	1.5207e-67	TRUE
PT	GBM	Prevotella	-1.62619	0.100714	-16.1466	1.20037e-58	6.86611e-57	TRUE
PT	GBM	Taranisvirus	0.481734	0.0307003	15.6915	1.72849e-55	8.23915e-54	TRUE
PT	GBM	Atlantibacter	-0.473358	0.0305662	-15.4863	4.29243e-54	1.75376e-52	TRUE
PT	GBM	Mogibacterium	-0.556225	0.0359499	-15.4722	5.34095e-54	1.90939e-52	TRUE
PT	GBM	Mastadenovirus	0.604276	0.039961	15.1216	1.16591e-51	3.70501e-50	TRUE
PT	GBM	Butyricimonas	0.593244	0.0410489	14.4521	2.43076e-47	6.95196e-46	TRUE
PT	GBM	Campylobacter	-1.25626	0.088467	-14.2003	9.11657e-46	2.37031e-44	TRUE
PT	GBM	Bacteroides	-1.98906	0.14437	-13.7775	3.48093e-43	8.29621e-42	TRUE
PT	GBM	Eggerthella	-0.497258	0.0370311	-13.4281	4.13678e-41	9.10092e-40	TRUE
PT	GBM	Butyrivibrio	-0.45639	0.0340106	-13.419	4.67722e-41	9.55488e-40	TRUE
PT	GBM	Neisseria	-0.922462	0.0699809	-13.1816	1.11944e-39	2.13441e-38	TRUE
PT	GBM	Intestinimonas	0.44114	0.0345941	12.7519	3.04288e-37	5.43914e-36	TRUE
PT	GBM	Veillonella	-1.22479	0.0981212	-12.4824	9.31558e-36	1.56721e-34	TRUE
PT	GBM	Tannerella	-0.70174	0.0569239	-12.3277	6.42755e-35	1.02127e-33	TRUE
PT	GBM	Bifidobacterium	-1.06756	0.0868271	-12.2953	9.59989e-35	1.44504e-33	TRUE
PT	GBM	Gemella	-0.857207	0.0711636	-12.0456	2.04612e-33	2.92595e-32	TRUE
PT	GBM	Leptotrichia	-0.914308	0.0766373	-11.9303	8.22484e-33	1.12015e-31	TRUE
PT	GBM	Eikenella	-0.468127	0.0412384	-11.3517	7.27101e-30	9.45232e-29	TRUE
PT	GBM	Selenomonas	-0.797093	0.0718969	-11.0866	1.4569e-28	1.81163e-27	TRUE
PT	GBM	Porphyromonas	-0.819226	0.0754318	-10.8605	1.77801e-27	2.11879e-26	TRUE
PT	GBM	Fusobacterium	-1.41492	0.145169	-9.74668	1.90593e-22	2.18039e-21	TRUE
PT	GBM	Mycoplasma	-0.371353	0.0400578	-9.27044	1.85387e-20	2.03926e-19	TRUE
PT	GBM	Ruthenibacterium	0.915652	0.102551	8.92879	4.30694e-19	4.56217e-18	TRUE
PT	GBM	Blautia	-0.932275	0.107096	-8.70502	3.17521e-18	3.24325e-17	TRUE
PT	GBM	Brevundimonas	0.488655	0.0576754	8.4725	2.40183e-17	2.3687e-16	TRUE
PT	GBM	Gordonibacter	-0.263599	0.0312614	-8.43208	3.39571e-17	3.23725e-16	TRUE
PT	GBM	Lachnoanaerobaculum	-0.617138	0.0737923	-8.36319	6.10468e-17	5.63206e-16	TRUE
PT	GBM	Treponema	-0.717715	0.0888217	-8.08041	6.45494e-16	5.76911e-15	TRUE
PT	GBM	Phascolarctobacterium	-0.278718	0.0345101	-8.07643	6.66919e-16	5.77996e-15	TRUE
PT	GBM	Cellulosimicrobium	-0.778606	0.0984358	-7.90978	2.57841e-15	2.1689e-14	TRUE
PT	GBM	Romboutsia	-0.248127	0.0316948	-7.82863	4.93211e-15	4.03024e-14	TRUE
PT	GBM	Serratia	-0.7792	0.100653	-7.74147	9.82742e-15	7.80734e-14	TRUE
PT	GBM	Atopobium	-0.369527	0.0477614	-7.73695	1.01833e-14	7.87143e-14	TRUE
PT	GBM	Oscillibacter	0.293682	0.0381098	7.70623	1.2959e-14	9.75338e-14	TRUE
PT	GBM	Sutterella	-0.296883	0.0394083	-7.53351	4.93958e-14	3.62236e-13	TRUE
PT	GBM	Haemophilus	-0.806576	0.107607	-7.49553	6.60287e-14	4.72105e-13	TRUE
PT	GBM	Collinsella	-0.674176	0.090033	-7.4881	6.98759e-14	4.87427e-13	TRUE
PT	GBM	Desulfovibrio	-0.313941	0.0428215	-7.33139	2.27776e-13	1.55105e-12	TRUE
PT	GBM	Muribaculum	0.231317	0.0325182	7.11345	1.13176e-12	7.5275e-12	TRUE
PT	GBM	Aggregatibacter	-0.531071	0.0750559	-7.07568	1.48722e-12	9.66691e-12	TRUE
PT	GBM	Gordonia	-0.517466	0.0734636	-7.04384	1.87014e-12	1.18858e-11	TRUE
PT	GBM	Parvimonas	-0.86315	0.123452	-6.99179	2.71409e-12	1.68746e-11	TRUE
PT	GBM	Microbacterium	-0.598845	0.0861044	-6.95487	3.5288e-12	2.14732e-11	TRUE
PT	GBM	Bordetella	-0.508406	0.0741055	-6.86057	6.85855e-12	4.08655e-11	TRUE
PT	GBM	Turicibacter	-0.207717	0.0307749	-6.74956	1.48294e-11	8.65553e-11	TRUE
PT	GBM	Flavonifractor	-0.677053	0.102334	-6.61612	3.6876e-11	2.10931e-10	TRUE
PT	GBM	Helicobacter	-0.212333	0.0323453	-6.56458	5.21792e-11	2.92613e-10	TRUE
PT	GBM	Alloprevotella	-0.206206	0.0316495	-6.5153	7.25465e-11	3.99006e-10	TRUE
PT	GBM	Streptococcus	-0.980472	0.151842	-6.45719	1.06666e-10	5.75596e-10	TRUE
PT	GBM	Filifactor	-0.404479	0.0632126	-6.39871	1.56696e-10	8.29908e-10	TRUE
PT	GBM	Faecalitalea	0.671434	0.105421	6.36905	1.90206e-10	9.89071e-10	TRUE
PT	GBM	Clostridium	1.38758	0.218182	6.35973	2.02111e-10	1.03221e-09	TRUE
PT	GBM	Mageeibacillus	-0.194048	0.0308855	-6.2828	3.32536e-10	1.66852e-09	TRUE
PT	GBM	Erysipelatoclostridium	0.240646	0.0405844	5.92952	3.03818e-09	1.49814e-08	TRUE
PT	GBM	Olsenella	-0.317562	0.0543618	-5.84163	5.16912e-09	2.50571e-08	TRUE
PT	GBM	Listeria	-0.174265	0.0301061	-5.78836	7.10755e-09	3.38793e-08	TRUE
PT	GBM	Megasphaera	-0.17368	0.0304741	-5.69926	1.20331e-08	5.64174e-08	TRUE
PT	GBM	Anaerococcus	-0.536117	0.0955107	-5.61317	1.98655e-08	9.16374e-08	TRUE
PT	GBM	Aeromonas	-0.550341	0.0996159	-5.52463	3.30178e-08	1.4989e-07	TRUE
PT	GBM	Lactobacillus	-0.737235	0.133942	-5.50414	3.7097e-08	1.65777e-07	TRUE
PT	GBM	Paenibacillus	-0.398592	0.0724608	-5.5008	3.78068e-08	1.6635e-07	TRUE
PT	GBM	Ezakiella	-0.169476	0.0310376	-5.46034	4.75233e-08	2.05934e-07	TRUE
PT	GBM	Peptoniphilus	-0.622658	0.114799	-5.42388	5.83181e-08	2.4894e-07	TRUE
PT	GBM	Eubacterium	-0.466197	0.0866047	-5.38305	7.32355e-08	3.0802e-07	TRUE
PT	GBM	Capnocytophaga	-0.515557	0.0969309	-5.31881	1.04447e-07	4.32926e-07	TRUE
PT	GBM	Faecalibacterium	-1.14619	0.21614	-5.30298	1.1393e-07	4.65486e-07	TRUE
PT	GBM	Murdochiella	-0.159723	0.0304777	-5.24064	1.60024e-07	6.44604e-07	TRUE
PT	GBM	Sphingomonas	0.861697	0.16634	5.18035	2.21472e-07	8.79738e-07	TRUE
PT	GBM	Hungatella	0.176382	0.0344022	5.12705	2.94314e-07	1.15307e-06	TRUE
PT	GBM	Rhizobium	-0.664077	0.13083	-5.07588	3.85713e-07	1.49073e-06	TRUE
PT	GBM	Saccharomyces	4.40181	0.873089	5.04164	4.61549e-07	1.76004e-06	TRUE
PT	GBM	Paracoccus	-0.514457	0.103479	-4.97162	6.63952e-07	2.49855e-06	TRUE
PT	GBM	Fastidiosipila	-0.151744	0.0306327	-4.95367	7.28268e-07	2.70499e-06	TRUE
PT	GBM	Stenotrophomonas	-0.770344	0.163389	-4.71479	2.41965e-06	8.87204e-06	TRUE
PT	GBM	Cronobacter	-0.289063	0.061401	-4.7078	2.50405e-06	9.06528e-06	TRUE
PT	GBM	Methylobacterium	-0.527689	0.1136	-4.64514	3.39843e-06	1.21494e-05	TRUE
PT	GBM	Actinomyces	-0.774947	0.169081	-4.5833	4.57702e-06	1.61608e-05	TRUE
PT	GBM	Streptomyces	-0.541875	0.118594	-4.56916	4.89684e-06	1.70792e-05	TRUE
PT	GBM	Massilia	-0.417309	0.0920162	-4.53517	5.75572e-06	1.9833e-05	TRUE
PT	GBM	Salmonella	-0.233565	0.0516514	-4.52195	6.12723e-06	2.08618e-05	TRUE
PT	GBM	Herbaspirillum	-0.351952	0.0787888	-4.46703	7.93115e-06	2.6686e-05	TRUE
PT	GBM	Xanthomonas	-0.445808	0.101388	-4.39704	1.09736e-05	3.64937e-05	TRUE
PT	GBM	Corynebacterium	-0.626303	0.14355	-4.36295	1.28319e-05	4.21829e-05	TRUE
PT	GBM	Gardnerella	-0.392855	0.0907994	-4.32663	1.51409e-05	4.92079e-05	TRUE
PT	GBM	Burkholderia	-1.14528	0.267232	-4.28571	1.82159e-05	5.85366e-05	TRUE
PT	GBM	Sneathia	-0.130291	0.0306198	-4.25511	2.08945e-05	6.63982e-05	TRUE
PT	GBM	Mannheimia	-0.130473	0.0307	-4.24993	2.13835e-05	6.72054e-05	TRUE
PT	GBM	Klebsiella	-0.314612	0.0754775	-4.16829	3.06893e-05	9.54038e-05	TRUE
PT	GBM	Kingella	-0.154199	0.0371587	-4.14973	3.32869e-05	0.000102366	TRUE
PT	GBM	Dialister	-0.171643	0.042404	-4.0478	5.17003e-05	0.000157301	TRUE
PT	GBM	Enterococcus	-0.550463	0.136091	-4.04482	5.23641e-05	0.000157644	TRUE
PT	GBM	Vibrio	-0.160474	0.040312	-3.9808	6.86824e-05	0.000204616	TRUE
PT	GBM	Actinobacillus	-0.116525	0.0301373	-3.86649	0.000110415	0.000325553	TRUE
PT	GBM	Pluralibacter	0.203024	0.0531345	3.82095	0.000132939	0.000387964	TRUE
PT	GBM	Roseomonas	-0.269565	0.0716485	-3.76232	0.000168344	0.000486326	TRUE
PT	GBM	Alcaligenes	-0.212303	0.0576413	-3.68318	0.000230345	0.000658787	TRUE
PT	GBM	Alphapapillomavirus	-0.148466	0.0406333	-3.6538	0.00025839	0.00073168	TRUE
PT	GBM	Nocardioides	-0.356336	0.0982217	-3.62788	0.000285761	0.000801251	TRUE
PT	GBM	Bradyrhizobium	-0.60361	0.171427	-3.52108	0.000429791	0.0011934	TRUE
PT	GBM	Halomonas	-0.226692	0.0646192	-3.50812	0.000451278	0.00124101	TRUE
PT	GBM	Afipia	-0.107385	0.0306917	-3.49883	0.000467313	0.00127287	TRUE
PT	GBM	Mesorhizobium	-0.567477	0.162762	-3.48655	0.000489298	0.00132018	TRUE
PT	GBM	Rothia	-0.556364	0.159841	-3.48073	0.000500047	0.00133658	TRUE
PT	GBM	Streptobacillus	-0.104649	0.0303182	-3.45171	0.000557049	0.00147515	TRUE
PT	GBM	Achromobacter	-0.791385	0.230581	-3.43214	0.000598837	0.00157126	TRUE
PT	GBM	Cedecea	0.245576	0.0743659	3.30226	0.000959082	0.00249361	TRUE
PT	GBM	Vagococcus	-0.120318	0.0365829	-3.2889	0.00100579	0.00259149	TRUE
PT	GBM	Roseburia	-0.364262	0.113033	-3.22263	0.00127019	0.00324351	TRUE
PT	GBM	Propionibacterium	-0.0900092	0.0298625	-3.01412	0.00257727	0.006523	TRUE
PT	GBM	Chromobacterium	-0.12424	0.0415791	-2.98805	0.00280762	0.00704368	TRUE
PT	GBM	Candida	-0.250775	0.0864894	-2.89949	0.00373771	0.00924678	TRUE
PT	GBM	Pseudomonas	-0.471897	0.162812	-2.89842	0.00375044	0.00924678	TRUE
PT	GBM	Clostridioides	0.255323	0.0927957	2.75146	0.0059331	0.0145031	TRUE
PT	GBM	Ralstonia	-0.346797	0.126612	-2.73906	0.00616159	0.014934	TRUE
PT	GBM	Citrobacter	-0.284074	0.104484	-2.71882	0.00655156	0.0157458	TRUE
PT	GBM	Dolosigranulum	-0.0918504	0.0340163	-2.70019	0.00692996	0.0163799	TRUE
PT	GBM	Pediococcus	-0.0803537	0.0297307	-2.70272	0.00687746	0.0163799	TRUE
PT	GBM	Finegoldia	-0.220169	0.0844478	-2.60717	0.0091295	0.0209856	TRUE
PT	GBM	Mycobacterium	-0.309517	0.11879	-2.60558	0.00917201	0.0209856	TRUE
PT	GBM	Pantoea	-0.196343	0.0753076	-2.60721	0.00912835	0.0209856	TRUE
PT	GBM	Kosakonia	-0.140698	0.0539922	-2.60589	0.00916367	0.0209856	TRUE
PT	GBM	Paeniclostridium	-0.0772131	0.0297816	-2.59264	0.00952426	0.0216186	TRUE
PT	GBM	Enterobacter	-0.247997	0.09626	-2.57632	0.0099858	0.0223604	TRUE
PT	GBM	Cupriavidus	-0.378367	0.146906	-2.57557	0.0100075	0.0223604	TRUE
PT	GBM	Penicillium	0.126428	0.0496996	2.54385	0.0109638	0.0243073	TRUE
PT	GBM	Bacillus	-0.364638	0.14517	-2.5118	0.0120119	0.0264261	TRUE
PT	GBM	Bergeyella	-0.0742676	0.0298413	-2.48875	0.0128194	0.0277753	TRUE
PT	GBM	Agrobacterium	-0.252901	0.101579	-2.4897	0.012785	0.0277753	TRUE
PT	GBM	Abiotrophia	-0.166479	0.0674941	-2.46656	0.0136416	0.0293346	TRUE
PT	GBM	Acidaminococcus	-0.108208	0.0447453	-2.41831	0.015593	0.0332806	TRUE
PT	GBM	Erysipelothrix	-0.102457	0.04375	-2.34188	0.0191871	0.0406483	TRUE
PT	GBM	Leclercia	-0.167941	0.072006	-2.33232	0.019684	0.0413943	TRUE
PT	GBM	Cardiobacterium	-0.0795942	0.034493	-2.30755	0.0210242	0.04389	TRUE
PT	GBM	Methanobrevibacter	-0.0705072	0.0307027	-2.29645	0.0216501	0.044869	TRUE
PT	GBM	Acidovorax	-0.209768	0.0935973	-2.24117	0.0250149	0.0514695	FALSE
PT	GBM	Moraxella	-0.193201	0.087706	-2.20283	0.027607	0.0563972	FALSE
PT	GBM	Rhodococcus	-0.688314	0.320078	-2.15046	0.0315192	0.0639325	FALSE
PT	GBM	Oceanobacillus	-0.0603737	0.0296986	-2.03288	0.0420646	0.0847217	FALSE
PT	GBM	Mobiluncus	-0.0632372	0.031298	-2.02049	0.043333	0.0866659	FALSE
PT	GBM	Cloacibacillus	-0.060088	0.0299683	-2.00505	0.0449578	0.0880681	FALSE
PT	GBM	Leuconostoc	-0.304893	0.151746	-2.00924	0.0445121	0.0880681	FALSE
PT	GBM	Yersinia	0.0984729	0.0490906	2.00594	0.0448627	0.0880681	FALSE
PT	GBM	Barnesiella	0.197581	0.0992486	1.99077	0.046506	0.0904811	FALSE
PT	GBM	Slackia	-0.0579723	0.029463	-1.96763	0.0491102	0.0949022	FALSE
PT	GBM	Micrococcus	-0.287433	0.147005	-1.95525	0.0505531	0.0970349	FALSE
PT	GBM	Amycolatopsis	-0.074968	0.0386114	-1.9416	0.0521851	0.0994996	FALSE
PT	GBM	Propionimicrobium	-0.0568449	0.0297188	-1.91276	0.0557786	0.105154	FALSE
PT	GBM	Tequatrovirus	-0.0655187	0.0342685	-1.91192	0.0558862	0.105154	FALSE
PT	GBM	Trueperella	-0.0557022	0.0295407	-1.88561	0.0593475	0.110937	FALSE
PT	GBM	Arthrobacter	-0.139505	0.0740976	-1.88272	0.0597381	0.110942	FALSE
PT	GBM	Jiaodavirus	0.0653764	0.0359409	1.81899	0.0689124	0.127155	FALSE
PT	GBM	Acetobacter	-0.0594504	0.0330144	-1.80074	0.071744	0.131531	FALSE
PT	GBM	Raoultella	0.103787	0.0577391	1.79751	0.0722541	0.131622	FALSE
PT	GBM	Arabia	-0.0527181	0.0297133	-1.77423	0.0760258	0.137616	FALSE
PT	GBM	Brevibacterium	-0.118416	0.0679554	-1.74255	0.0814122	0.14644	FALSE
PT	GBM	Empedobacter	-0.0767295	0.0447747	-1.71368	0.0865879	0.154776	FALSE
PT	GBM	Shewanella	0.168407	0.100791	1.67085	0.0947504	0.168314	FALSE
PT	GBM	Tessaracoccus	-0.053682	0.0333041	-1.61187	0.10699	0.188356	FALSE
PT	GBM	Escherichia	-0.101209	0.062854	-1.61022	0.10735	0.188356	FALSE
PT	GBM	Sphingobium	0.17185	0.107212	1.60289	0.108959	0.190014	FALSE
PT	GBM	Kocuria	-0.133975	0.0847787	-1.58029	0.114041	0.197002	FALSE
PT	GBM	Skunavirus	0.072091	0.0457438	1.57597	0.115032	0.197002	FALSE
PT	GBM	Moineauvirus	0.0835325	0.0530028	1.576	0.115025	0.197002	FALSE
PT	GBM	Dermacoccus	0.121719	0.0797751	1.52577	0.127066	0.216315	FALSE
PT	GBM	Elizabethkingia	0.148928	0.0980078	1.51956	0.128622	0.217602	FALSE
PT	GBM	Microvirga	0.0771838	0.0508895	1.51669	0.129344	0.217602	FALSE
PT	GBM	Bartonella	-0.0596655	0.0396083	-1.50639	0.131968	0.220718	FALSE
PT	GBM	Comamonas	-0.301564	0.200999	-1.50033	0.13353	0.222032	FALSE
PT	GBM	Harbinvirus	0.0446367	0.0298247	1.49664	0.134488	0.222333	FALSE
PT	GBM	Legionella	-0.0625903	0.0419463	-1.49216	0.135658	0.222979	FALSE
PT	GBM	Rhadinovirus	0.0442838	0.0298345	1.48431	0.137726	0.223884	FALSE
PT	GBM	Elvirus	0.0442838	0.0298383	1.48413	0.137775	0.223884	FALSE
PT	GBM	Staphylococcus	-0.402558	0.275854	-1.45932	0.144478	0.232139	FALSE
PT	GBM	Rahnella	0.0954224	0.0653238	1.46076	0.144081	0.232139	FALSE
PT	GBM	Cellulomonas	-0.0496785	0.0342959	-1.44852	0.147471	0.235623	FALSE
PT	GBM	Chivirus	0.0430629	0.029864	1.44197	0.149312	0.23724	FALSE
PT	GBM	Tropheryma	0.0425192	0.029788	1.42739	0.153467	0.242495	FALSE
PT	GBM	Lysinibacillus	0.163085	0.114558	1.4236	0.154562	0.242883	FALSE
PT	GBM	Lentivirus	0.0418254	0.0298615	1.40065	0.16132	0.252118	FALSE
PT	GBM	Odoribacter	-0.0641699	0.0462193	-1.38838	0.165022	0.252387	FALSE
PT	GBM	Acinetobacter	-0.213467	0.153446	-1.39116	0.164178	0.252387	FALSE
PT	GBM	Slopekvirus	0.0416541	0.029947	1.39093	0.164247	0.252387	FALSE
PT	GBM	Vectrevirus	0.041644	0.0298606	1.39461	0.163132	0.252387	FALSE
PT	GBM	Simplexvirus	0.0411075	0.0298035	1.37928	0.167808	0.255023	FALSE
PT	GBM	Alphapolyomavirus	0.0411075	0.0298541	1.37694	0.168529	0.255023	FALSE
PT	GBM	Septimatrevirus	0.0409276	0.0298648	1.37043	0.170553	0.256728	FALSE
PT	GBM	Lautropia	-0.068564	0.0505416	-1.35659	0.174913	0.261709	FALSE
PT	GBM	Erythroparvovirus	0.0404282	0.0298553	1.35414	0.175692	0.261709	FALSE
PT	GBM	Cyphellophora	0.0400487	0.0298036	1.34375	0.179029	0.265296	FALSE
PT	GBM	Actinomadura	-0.040023	0.0303894	-1.31701	0.187837	0.275494	FALSE
PT	GBM	Morganella	-0.0401627	0.0304796	-1.31769	0.187607	0.275494	FALSE
PT	GBM	Methanosphaera	0.0382841	0.0297277	1.28783	0.197807	0.288636	FALSE
PT	GBM	Rodentibacter	-0.038051	0.0296413	-1.28371	0.199242	0.289255	FALSE
PT	GBM	Pneumocystis	0.0379311	0.0297956	1.27304	0.203002	0.291967	FALSE
PT	GBM	Vitreoscilla	-0.0362057	0.0284929	-1.27069	0.203839	0.291967	FALSE
PT	GBM	Deltapolyomavirus	0.0379674	0.0299014	1.26975	0.204173	0.291967	FALSE
PT	GBM	Dietzia	-0.214214	0.170696	-1.25494	0.2095	0.298095	FALSE
PT	GBM	Frederiksenia	0.0760508	0.0610031	1.24667	0.212518	0.300892	FALSE
PT	GBM	Nonagvirus	0.0375662	0.0302534	1.24172	0.214341	0.301978	FALSE
PT	GBM	Lachnospira	-0.0471351	0.0381514	-1.23547	0.216654	0.303741	FALSE
PT	GBM	Pandoraea	-0.0703891	0.058795	-1.1972	0.23123	0.322594	FALSE
PT	GBM	Agromyces	-0.0348772	0.0295276	-1.18117	0.237535	0.329782	FALSE
PT	GBM	Ruminococcus	-0.0986292	0.0842319	-1.17093	0.241629	0.333845	FALSE
PT	GBM	Fusarium	0.0720304	0.0637015	1.13075	0.258161	0.354971	FALSE
PT	GBM	Rickettsia	-0.0332012	0.0294396	-1.12777	0.259416	0.35499	FALSE
PT	GBM	Malassezia	-0.19369	0.17234	-1.12388	0.261062	0.355542	FALSE
PT	GBM	Paraprevotella	0.03906	0.0357535	1.09248	0.274623	0.372238	FALSE
PT	GBM	Weissella	-0.0535595	0.0494167	-1.08383	0.278438	0.375629	FALSE
PT	GBM	Sepunavirus	0.0322774	0.0298634	1.08084	0.27977	0.375653	FALSE
PT	GBM	Alphatorquevirus	0.0389047	0.0365976	1.06304	0.287764	0.384582	FALSE
PT	GBM	Providencia	0.0413367	0.0395939	1.04402	0.296478	0.394384	FALSE
PT	GBM	Jonquetella	-0.0306696	0.0295081	-1.03936	0.298636	0.395416	FALSE
PT	GBM	Eponavirus	0.0306213	0.0298517	1.02578	0.304995	0.401975	FALSE
PT	GBM	Brucella	0.0376417	0.0368242	1.0222	0.306686	0.40235	FALSE
PT	GBM	Virgibacillus	-0.0673995	0.0666532	-1.0112	0.311922	0.405499	FALSE
PT	GBM	Haematobacter	-0.0304167	0.0300006	-1.01387	0.310645	0.405499	FALSE
PT	GBM	Exiguobacterium	0.0714178	0.0715386	0.998312	0.318128	0.411695	FALSE
PT	GBM	Blastococcus	0.0303294	0.030507	0.99418	0.320135	0.412426	FALSE
PT	GBM	Ceduovirus	0.029574	0.0299126	0.988679	0.32282	0.414021	FALSE
PT	GBM	Delftia	-0.0938965	0.0980077	-0.958052	0.338036	0.4316	FALSE
PT	GBM	Lactococcus	-0.196098	0.206119	-0.95138	0.341412	0.433972	FALSE
PT	GBM	Nocardiopsis	-0.0272895	0.0297232	-0.91812	0.358556	0.453748	FALSE
PT	GBM	Cryptobacterium	-0.0270047	0.0295174	-0.914874	0.360258	0.453885	FALSE
PT	GBM	Curtobacterium	0.221032	0.242395	0.911867	0.361839	0.453885	FALSE
PT	GBM	Aerococcus	-0.0728834	0.080689	-0.903263	0.366386	0.457583	FALSE
PT	GBM	Aspergillus	0.11078	0.123567	0.896519	0.369976	0.458262	FALSE
PT	GBM	Brevibacillus	-0.0546888	0.0610215	-0.896221	0.370135	0.458262	FALSE
PT	GBM	Sphingobacterium	-0.074352	0.0858987	-0.865578	0.386722	0.47266	FALSE
PT	GBM	Lawsonella	0.0550126	0.0631581	0.87103	0.383738	0.47266	FALSE
PT	GBM	Psychrobacter	0.0588356	0.0678264	0.867443	0.385699	0.47266	FALSE
PT	GBM	Christensenella	0.0307741	0.0359551	0.855905	0.392051	0.477134	FALSE
PT	GBM	Methanomassiliicoccus	0.0249651	0.0298868	0.835321	0.403537	0.489032	FALSE
PT	GBM	Myroides	-0.0369874	0.0447999	-0.825614	0.409023	0.491279	FALSE
PT	GBM	Lymphocryptovirus	0.0283271	0.034422	0.822936	0.410544	0.491279	FALSE
PT	GBM	Oengusvirus	0.0245788	0.0298407	0.823667	0.410129	0.491279	FALSE
PT	GBM	Leifsonia	-0.0307045	0.0387646	-0.792075	0.428317	0.510411	FALSE
PT	GBM	Pasteurella	-0.0939904	0.126295	-0.744212	0.456748	0.542033	FALSE
PT	GBM	Kytococcus	-0.0225232	0.0330071	-0.682373	0.495003	0.585004	FALSE
PT	GBM	Saccharopolyspora	-0.0200134	0.0298147	-0.67126	0.502055	0.590896	FALSE
PT	GBM	Kluyvera	0.0432177	0.0647213	0.66775	0.504293	0.591098	FALSE
PT	GBM	Parabacteroides	-0.0940347	0.143055	-0.65733	0.510968	0.596477	FALSE
PT	GBM	Ureaplasma	0.0389368	0.059906	0.649965	0.515715	0.599571	FALSE
PT	GBM	Toutatisvirus	0.0192387	0.0297487	0.646708	0.517821	0.599582	FALSE
PT	GBM	Scardovia	-0.0191873	0.0302217	-0.634885	0.525504	0.606024	FALSE
PT	GBM	Saccharomonospora	0.0293084	0.0470859	0.622445	0.533649	0.612947	FALSE
PT	GBM	Brigitvirus	0.0183889	0.0299917	0.613133	0.539788	0.617518	FALSE
PT	GBM	Tatumella	0.0312042	0.0531162	0.587471	0.556888	0.634541	FALSE
PT	GBM	Oligella	0.0159229	0.0296367	0.537269	0.591082	0.670831	FALSE
PT	GBM	Phietavirus	0.0148027	0.0300792	0.492123	0.622633	0.703845	FALSE
PT	GBM	Salinicoccus	0.0127897	0.0297148	0.430414	0.666895	0.750913	FALSE
PT	GBM	Chryseobacterium	-0.0570199	0.137202	-0.41559	0.67771	0.760098	FALSE
PT	GBM	Noviherbaspirillum	-0.0122336	0.0298891	-0.409299	0.68232	0.76228	FALSE
PT	GBM	Hathewaya	0.0341523	0.0850562	0.401526	0.688033	0.76567	FALSE
PT	GBM	Oxalobacter	0.01178	0.0296958	0.396691	0.691595	0.766652	FALSE
PT	GBM	Pseudoxanthomonas	-0.0139306	0.0363616	-0.383114	0.701635	0.774779	FALSE
PT	GBM	Kurthia	-0.0111655	0.0294714	-0.378859	0.704792	0.775272	FALSE
PT	GBM	Laribacter	-0.0102223	0.0282633	-0.361682	0.717589	0.780344	FALSE
PT	GBM	Roseolovirus	0.0725171	0.200237	0.362157	0.717235	0.780344	FALSE
PT	GBM	Cytomegalovirus	0.0182885	0.0504924	0.362203	0.7172	0.780344	FALSE
PT	GBM	Arcobacter	-0.0255974	0.0788638	-0.324577	0.745501	0.807626	FALSE
PT	GBM	Cutibacterium	0.0617387	0.204463	0.301956	0.762686	0.823125	FALSE
PT	GBM	Brachybacterium	0.0226961	0.0809263	0.280454	0.779129	0.834573	FALSE
PT	GBM	Nocardia	0.0162977	0.0580875	0.280571	0.77904	0.834573	FALSE
PT	GBM	Adlercreutzia	-0.0229406	0.0849976	-0.269897	0.787239	0.838564	FALSE
PT	GBM	Flaviflexus	0.00891069	0.0332521	0.267974	0.78872	0.838564	FALSE
PT	GBM	Gammaretrovirus	0.00771836	0.0301827	0.255722	0.798166	0.845464	FALSE
PT	GBM	Tsukamurella	-0.00675502	0.0296991	-0.227449	0.820075	0.865466	FALSE
PT	GBM	Erwinia	0.0133604	0.0605641	0.220599	0.825404	0.867888	FALSE
PT	GBM	Pseudescherichia	-0.0114002	0.0528846	-0.215568	0.829325	0.868816	FALSE
PT	GBM	Proteus	-0.0198082	0.0954931	-0.207431	0.835673	0.872272	FALSE
PT	GBM	Hafnia	0.00568392	0.0296334	0.191808	0.847893	0.881809	FALSE
PT	GBM	Shigella	-0.00976282	0.0534525	-0.182645	0.855077	0.886058	FALSE
PT	GBM	Actinotignum	0.00469324	0.0298151	0.157411	0.874921	0.903348	FALSE
PT	GBM	Megamonas	-0.00812853	0.0754402	-0.107748	0.914196	0.930462	FALSE
PT	GBM	Jeotgalicoccus	-0.00351877	0.0297025	-0.118467	0.905697	0.930462	FALSE
PT	GBM	Parascardovia	0.00572526	0.0525026	0.109047	0.913165	0.930462	FALSE
PT	GBM	Pseudonocardia	-0.00492618	0.0447713	-0.11003	0.912386	0.930462	FALSE
PT	GBM	Granulibacter	-0.00292196	0.0297179	-0.0983234	0.921676	0.934749	FALSE
PT	GBM	Flavobacterium	-0.011869	0.136361	-0.0870407	0.930639	0.940505	FALSE
PT	GBM	Weeksella	-0.0023321	0.0296357	-0.0786924	0.937277	0.943878	FALSE
PT	GBM	Sextaecvirus	0.00122022	0.0304274	0.0401027	0.968011	0.971408	FALSE
PT	GBM	Dermabacter	0.000675964	0.0385007	0.0175572	0.985992	0.985992	FALSE
PT	HNSC	Prevotella	4.98321	0.186123	26.7738	6.53337e-158	1.86854e-155	TRUE
PT	HNSC	Fusobacterium	5.61801	0.242196	23.1962	4.97838e-119	7.11908e-117	TRUE
PT	HNSC	Streptococcus	2.65995	0.129621	20.5211	1.39644e-93	1.33127e-91	TRUE
PT	HNSC	Campylobacter	3.98179	0.217574	18.3009	8.14507e-75	5.82373e-73	TRUE
PT	HNSC	Gemella	3.33411	0.187481	17.7838	9.44346e-71	5.40166e-69	TRUE
PT	HNSC	Veillonella	2.7795	0.16045	17.3232	3.1462e-67	1.49969e-65	TRUE
PT	HNSC	Parvimonas	3.851	0.223731	17.2126	2.13674e-66	8.73011e-65	TRUE
PT	HNSC	Capnocytophaga	3.95202	0.234106	16.8813	6.17363e-64	2.20707e-62	TRUE
PT	HNSC	Haemophilus	2.93226	0.177226	16.5453	1.72973e-61	5.49671e-60	TRUE
PT	HNSC	Leptotrichia	3.05375	0.184904	16.5153	2.84579e-61	8.13896e-60	TRUE
PT	HNSC	Mogibacterium	2.06665	0.134587	15.3555	3.2534e-53	8.45885e-52	TRUE
PT	HNSC	Selenomonas	2.94874	0.19259	15.311	6.45703e-53	1.53893e-51	TRUE
PT	HNSC	Porphyromonas	2.9552	0.195596	15.1087	1.41892e-51	3.12163e-50	TRUE
PT	HNSC	Lachnoanaerobaculum	2.77166	0.185018	14.9805	9.84976e-51	2.01217e-49	TRUE
PT	HNSC	Tannerella	2.81861	0.188218	14.9752	1.06635e-50	2.03318e-49	TRUE
PT	HNSC	Neisseria	2.17014	0.154016	14.0903	4.35441e-45	7.7835e-44	TRUE
PT	HNSC	Treponema	3.68253	0.294603	12.5	7.46707e-36	1.25622e-34	TRUE
PT	HNSC	Filifactor	2.23065	0.178929	12.4666	1.13525e-35	1.70885e-34	TRUE
PT	HNSC	Atopobium	1.66104	0.133208	12.4695	1.09486e-35	1.70885e-34	TRUE
PT	HNSC	Rothia	1.4711	0.118337	12.4314	1.76444e-35	2.52315e-34	TRUE
PT	HNSC	Dialister	2.0743	0.186419	11.1271	9.26264e-29	1.26148e-27	TRUE
PT	HNSC	Aggregatibacter	2.16419	0.198333	10.9119	1.01116e-27	1.31451e-26	TRUE
PT	HNSC	Bacteroides	2.52263	0.232749	10.8384	2.26273e-27	2.81366e-26	TRUE
PT	HNSC	Eikenella	2.11496	0.196481	10.7642	5.07773e-27	6.05096e-26	TRUE
PT	HNSC	Actinomyces	1.09608	0.104593	10.4794	1.07369e-25	1.2283e-24	TRUE
PT	HNSC	Clostridioides	1.29664	0.128652	10.0787	6.86277e-24	7.54905e-23	TRUE
PT	HNSC	Flavobacterium	0.843339	0.0865173	9.74763	1.88831e-22	2.00021e-21	TRUE
PT	HNSC	Vibrio	0.606947	0.0627436	9.67344	3.91028e-22	3.99407e-21	TRUE
PT	HNSC	Mycoplasma	1.7405	0.180676	9.6333	5.78415e-22	5.70437e-21	TRUE
PT	HNSC	Alloprevotella	1.02073	0.106658	9.5701	1.06805e-21	9.96041e-21	TRUE
PT	HNSC	Finegoldia	1.14697	0.119863	9.56898	1.07963e-21	9.96041e-21	TRUE
PT	HNSC	Bifidobacterium	1.39201	0.145574	9.56224	1.1523e-21	1.02987e-20	TRUE
PT	HNSC	Butyrivibrio	1.04564	0.112357	9.30637	1.32271e-20	1.14635e-19	TRUE
PT	HNSC	Mageeibacillus	0.772837	0.0851734	9.07369	1.15053e-19	9.67795e-19	TRUE
PT	HNSC	Anaerococcus	0.799425	0.0920083	8.68862	3.66874e-18	2.99788e-17	TRUE
PT	HNSC	Olsenella	0.919232	0.108596	8.46472	2.56778e-17	2.03996e-16	TRUE
PT	HNSC	Paenibacillus	0.808389	0.0966608	8.36315	6.10629e-17	4.72e-16	TRUE
PT	HNSC	Romboutsia	0.744669	0.0896293	8.30833	9.70612e-17	7.30513e-16	TRUE
PT	HNSC	Lactobacillus	1.26525	0.152909	8.27451	1.28985e-16	9.45886e-16	TRUE
PT	HNSC	Murdochiella	0.638011	0.0790343	8.07258	6.88289e-16	4.92126e-15	TRUE
PT	HNSC	Bergeyella	0.514573	0.0652351	7.88798	3.0712e-15	2.14235e-14	TRUE
PT	HNSC	Kingella	0.886969	0.118103	7.51011	5.90789e-14	4.02299e-13	TRUE
PT	HNSC	Streptobacillus	0.636449	0.0856914	7.42722	1.10906e-13	7.37654e-13	TRUE
PT	HNSC	Muribaculum	0.71443	0.10049	7.10946	1.16494e-12	7.57212e-12	TRUE
PT	HNSC	Pasteurella	0.560283	0.0790936	7.08379	1.40264e-12	8.91459e-12	TRUE
PT	HNSC	Actinobacillus	0.568745	0.0828749	6.86269	6.75758e-12	4.20145e-11	TRUE
PT	HNSC	Arcobacter	0.524598	0.0766966	6.83991	7.92403e-12	4.82186e-11	TRUE
PT	HNSC	Chryseobacterium	0.528942	0.077521	6.82322	8.90244e-12	5.30437e-11	TRUE
PT	HNSC	Alistipes	1.11482	0.16384	6.80432	1.01526e-11	5.92583e-11	TRUE
PT	HNSC	Erysipelothrix	0.468627	0.0709852	6.60175	4.06333e-11	2.32423e-10	TRUE
PT	HNSC	Rhizobium	-0.404438	0.0614431	-6.58232	4.63168e-11	2.59737e-10	TRUE
PT	HNSC	Myroides	0.403731	0.0616641	6.54727	5.85973e-11	3.16204e-10	TRUE
PT	HNSC	Enterococcus	0.635393	0.0970106	6.54972	5.76442e-11	3.16204e-10	TRUE
PT	HNSC	Shigella	-0.411442	0.0629927	-6.53158	6.50788e-11	3.44676e-10	TRUE
PT	HNSC	Paraprevotella	0.734825	0.11289	6.50924	7.55319e-11	3.92766e-10	TRUE
PT	HNSC	Mannheimia	0.600913	0.0928946	6.46876	9.88118e-11	5.04646e-10	TRUE
PT	HNSC	Intestinimonas	-0.49833	0.0771279	-6.46108	1.0396e-10	5.21625e-10	TRUE
PT	HNSC	Streptomyces	0.482634	0.0747891	6.45327	1.09461e-10	5.39756e-10	TRUE
PT	HNSC	Listeria	0.390551	0.0611976	6.38181	1.75007e-10	8.48341e-10	TRUE
PT	HNSC	Fastidiosipila	0.482179	0.0756723	6.37193	1.86661e-10	8.8975e-10	TRUE
PT	HNSC	Shewanella	0.411445	0.0688092	5.97951	2.23805e-09	1.04931e-08	TRUE
PT	HNSC	Peptoniphilus	0.595832	0.100569	5.92459	3.13084e-09	1.44422e-08	TRUE
PT	HNSC	Sphingobacterium	0.471775	0.0800155	5.89605	3.72315e-09	1.69019e-08	TRUE
PT	HNSC	Ruminococcus	0.491422	0.0834283	5.89035	3.85383e-09	1.72218e-08	TRUE
PT	HNSC	Dietzia	-0.509519	0.0866429	-5.88067	4.08602e-09	1.79414e-08	TRUE
PT	HNSC	Tequatrovirus	-0.333241	0.0566883	-5.87849	4.14032e-09	1.79414e-08	TRUE
PT	HNSC	Gordonia	-0.292249	0.050242	-5.81683	5.99747e-09	2.56012e-08	TRUE
PT	HNSC	Sneathia	0.466395	0.0807535	5.77553	7.67092e-09	3.17954e-08	TRUE
PT	HNSC	Sextaecvirus	-0.335093	0.0580184	-5.77563	7.66649e-09	3.17954e-08	TRUE
PT	HNSC	Escherichia	-0.327639	0.0581136	-5.63791	1.72128e-08	7.03266e-08	TRUE
PT	HNSC	Kytococcus	-0.30837	0.055229	-5.58349	2.35746e-08	9.49624e-08	TRUE
PT	HNSC	Elizabethkingia	0.32676	0.0586725	5.56923	2.55873e-08	1.01638e-07	TRUE
PT	HNSC	Noviherbaspirillum	-0.310844	0.0566315	-5.4889	4.04447e-08	1.56313e-07	TRUE
PT	HNSC	Taranisvirus	-0.33953	0.0618453	-5.48999	4.01962e-08	1.56313e-07	TRUE
PT	HNSC	Brigitvirus	-0.316687	0.0577665	-5.48219	4.20096e-08	1.60197e-07	TRUE
PT	HNSC	Fusarium	-0.29856	0.0546739	-5.46074	4.74155e-08	1.75529e-07	TRUE
PT	HNSC	Vagococcus	0.336176	0.0615815	5.45904	4.78716e-08	1.75529e-07	TRUE
PT	HNSC	Citrobacter	-0.261034	0.0477773	-5.46355	4.66698e-08	1.75529e-07	TRUE
PT	HNSC	Eubacterium	0.522812	0.0966327	5.4103	6.29202e-08	2.27787e-07	TRUE
PT	HNSC	Toutatisvirus	-0.311222	0.0576758	-5.39606	6.81192e-08	2.43526e-07	TRUE
PT	HNSC	Parabacteroides	0.927086	0.172288	5.38102	7.40653e-08	2.61515e-07	TRUE
PT	HNSC	Oengusvirus	-0.310051	0.05768	-5.37537	7.64258e-08	2.66558e-07	TRUE
PT	HNSC	Clostridium	0.614211	0.115036	5.33927	9.33212e-08	3.21565e-07	TRUE
PT	HNSC	Delftia	-0.378099	0.0713184	-5.30156	1.14819e-07	3.9093e-07	TRUE
PT	HNSC	Lachnospira	0.639079	0.121015	5.28098	1.28498e-07	4.32357e-07	TRUE
PT	HNSC	Eponavirus	-0.303573	0.0576898	-5.26216	1.42371e-07	4.73467e-07	TRUE
PT	HNSC	Brevundimonas	-0.339693	0.0653126	-5.20104	1.98176e-07	6.51473e-07	TRUE
PT	HNSC	Malassezia	-0.406112	0.0783022	-5.18647	2.14323e-07	6.9655e-07	TRUE
PT	HNSC	Virgibacillus	0.362256	0.0701398	5.16476	2.40742e-07	7.65024e-07	TRUE
PT	HNSC	Bacillus	0.927868	0.179627	5.16552	2.39776e-07	7.65024e-07	TRUE
PT	HNSC	Pseudescherichia	-0.261383	0.0508379	-5.14149	2.72567e-07	8.5664e-07	TRUE
PT	HNSC	Barnesiella	0.553282	0.108193	5.11384	3.15669e-07	9.8132e-07	TRUE
PT	HNSC	Nonagvirus	-0.296128	0.0579335	-5.11151	3.19587e-07	9.82816e-07	TRUE
PT	HNSC	Raoultella	-0.246846	0.0484098	-5.0991	3.41267e-07	1.03832e-06	TRUE
PT	HNSC	Alphatorquevirus	-0.277331	0.0546455	-5.0751	3.87288e-07	1.1538e-06	TRUE
PT	HNSC	Gammaretrovirus	-0.298563	0.0588145	-5.07634	3.84768e-07	1.1538e-06	TRUE
PT	HNSC	Ceduovirus	-0.292924	0.0577719	-5.07036	3.9707e-07	1.16419e-06	TRUE
PT	HNSC	Septimatrevirus	-0.292524	0.0577031	-5.06947	3.98919e-07	1.16419e-06	TRUE
PT	HNSC	Lentivirus	-0.291562	0.0577016	-5.05292	4.35103e-07	1.25265e-06	TRUE
PT	HNSC	Slopekvirus	-0.291745	0.0577524	-5.05166	4.37991e-07	1.25265e-06	TRUE
PT	HNSC	Chivirus	-0.290235	0.0577038	-5.02974	4.91137e-07	1.39075e-06	TRUE
PT	HNSC	Pneumocystis	-0.286629	0.0571042	-5.0194	5.18327e-07	1.45335e-06	TRUE
PT	HNSC	Rhadinovirus	-0.288926	0.0576869	-5.00853	5.48485e-07	1.50984e-06	TRUE
PT	HNSC	Elvirus	-0.288926	0.0576891	-5.00833	5.49032e-07	1.50984e-06	TRUE
PT	HNSC	Jiaodavirus	-0.288548	0.057682	-5.00239	5.66228e-07	1.5423e-06	TRUE
PT	HNSC	Cyphellophora	-0.284359	0.0569699	-4.99138	5.99488e-07	1.61749e-06	TRUE
PT	HNSC	Sepunavirus	-0.285472	0.0573683	-4.97613	6.48697e-07	1.7339e-06	TRUE
PT	HNSC	Saccharopolyspora	-0.285417	0.057519	-4.96214	6.9722e-07	1.84634e-06	TRUE
PT	HNSC	Rahnella	-0.245287	0.0495333	-4.95196	7.34683e-07	1.9277e-06	TRUE
PT	HNSC	Harbinvirus	-0.283994	0.0578612	-4.90819	9.19193e-07	2.37296e-06	TRUE
PT	HNSC	Erythroparvovirus	-0.283952	0.0578571	-4.90781	9.20975e-07	2.37296e-06	TRUE
PT	HNSC	Corynebacterium	0.375291	0.076823	4.88513	1.03359e-06	2.63934e-06	TRUE
PT	HNSC	Tropheryma	-0.272602	0.055947	-4.87251	1.1019e-06	2.78887e-06	TRUE
PT	HNSC	Odoribacter	0.672312	0.138164	4.86605	1.13853e-06	2.85632e-06	TRUE
PT	HNSC	Cedecea	-0.223272	0.0459465	-4.85938	1.17752e-06	2.92843e-06	TRUE
PT	HNSC	Blastococcus	-0.286251	0.0589876	-4.85273	1.21774e-06	3.00236e-06	TRUE
PT	HNSC	Ezakiella	0.389722	0.0805632	4.83746	1.31506e-06	3.18734e-06	TRUE
PT	HNSC	Phietavirus	-0.291993	0.0603493	-4.83839	1.30898e-06	3.18734e-06	TRUE
PT	HNSC	Alphapolyomavirus	-0.283224	0.0586515	-4.82892	1.37274e-06	3.29919e-06	TRUE
PT	HNSC	Kluyvera	-0.275444	0.057076	-4.82592	1.39358e-06	3.32136e-06	TRUE
PT	HNSC	Skunavirus	-0.291156	0.0604476	-4.81666	1.45978e-06	3.4504e-06	TRUE
PT	HNSC	Megasphaera	0.355231	0.0738568	4.80972	1.51141e-06	3.54315e-06	TRUE
PT	HNSC	Pluralibacter	-0.249148	0.0518906	-4.80142	1.57545e-06	3.66324e-06	TRUE
PT	HNSC	Abiotrophia	0.363864	0.0761091	4.78081	1.74586e-06	4.02675e-06	TRUE
PT	HNSC	Roseburia	0.668625	0.141287	4.73237	2.21912e-06	5.07735e-06	TRUE
PT	HNSC	Nocardiopsis	-0.253772	0.0538704	-4.71079	2.46759e-06	5.60105e-06	TRUE
PT	HNSC	Methanosphaera	-0.258927	0.05519	-4.69156	2.71136e-06	6.10589e-06	TRUE
PT	HNSC	Blautia	0.645137	0.13859	4.655	3.23979e-06	7.18279e-06	TRUE
PT	HNSC	Simplexvirus	-0.265008	0.0569181	-4.65595	3.22492e-06	7.18279e-06	TRUE
PT	HNSC	Dermacoccus	-0.310106	0.0667297	-4.6472	3.36466e-06	7.40226e-06	TRUE
PT	HNSC	Vectrevirus	-0.271754	0.0586963	-4.62983	3.65963e-06	7.98972e-06	TRUE
PT	HNSC	Penicillium	-0.275754	0.0599743	-4.59788	4.26817e-06	9.24771e-06	TRUE
PT	HNSC	Tsukamurella	-0.245152	0.0540626	-4.5346	5.77141e-06	1.23277e-05	TRUE
PT	HNSC	Morganella	-0.238827	0.0526697	-4.53443	5.7759e-06	1.23277e-05	TRUE
PT	HNSC	Megamonas	0.314079	0.0714908	4.39328	1.11653e-05	2.36539e-05	TRUE
PT	HNSC	Moineauvirus	-0.254154	0.0585992	-4.33716	1.44335e-05	3.03529e-05	TRUE
PT	HNSC	Afipia	-0.307387	0.0715856	-4.29397	1.75506e-05	3.66384e-05	TRUE
PT	HNSC	Pseudoxanthomonas	-0.247882	0.0577867	-4.2896	1.78997e-05	3.70964e-05	TRUE
PT	HNSC	Laribacter	-0.24889	0.0582611	-4.27198	1.93748e-05	3.98646e-05	TRUE
PT	HNSC	Stenotrophomonas	-0.325053	0.0762277	-4.26424	2.00582e-05	4.0976e-05	TRUE
PT	HNSC	Salinicoccus	-0.227481	0.0541685	-4.1995	2.67502e-05	5.42592e-05	TRUE
PT	HNSC	Brucella	-0.23723	0.0566022	-4.19118	2.77509e-05	5.58927e-05	TRUE
PT	HNSC	Haematobacter	-0.255659	0.061549	-4.15374	3.27079e-05	6.54158e-05	TRUE
PT	HNSC	Salmonella	-0.204919	0.0494893	-4.14067	3.46295e-05	6.8778e-05	TRUE
PT	HNSC	Micrococcus	-0.305246	0.0743292	-4.10667	4.014e-05	7.91727e-05	TRUE
PT	HNSC	Jeotgalicoccus	-0.194839	0.0476845	-4.086	4.38876e-05	8.59716e-05	TRUE
PT	HNSC	Enterobacter	-0.235882	0.0586008	-4.02524	5.69173e-05	0.000110737	TRUE
PT	HNSC	Leclercia	-0.223605	0.0556751	-4.01624	5.9134e-05	0.000114272	TRUE
PT	HNSC	Deltapolyomavirus	-0.253402	0.0633814	-3.99805	6.38666e-05	0.00012259	TRUE
PT	HNSC	Alphapapillomavirus	1.01544	0.254408	3.9914	6.56831e-05	0.000125236	TRUE
PT	HNSC	Atlantibacter	-0.234641	0.058846	-3.98738	6.68065e-05	0.000126534	TRUE
PT	HNSC	Oligella	-0.217596	0.0549069	-3.96301	7.40121e-05	0.00013926	TRUE
PT	HNSC	Cytomegalovirus	-0.266674	0.0674087	-3.95608	7.61901e-05	0.000142421	TRUE
PT	HNSC	Oxalobacter	-0.212878	0.0540307	-3.93995	8.14988e-05	0.000151355	TRUE
PT	HNSC	Paeniclostridium	0.263771	0.0669887	3.93755	8.23191e-05	0.000151892	TRUE
PT	HNSC	Methanomassiliicoccus	-0.22112	0.0563403	-3.92471	8.68326e-05	0.000159193	TRUE
PT	HNSC	Microvirga	-0.224582	0.0593226	-3.78578	0.000153225	0.000279122	TRUE
PT	HNSC	Sutterella	-0.221928	0.0587218	-3.77932	0.000157257	0.000284654	TRUE
PT	HNSC	Rodentibacter	0.248207	0.0663268	3.74218	0.000182427	0.00032814	TRUE
PT	HNSC	Actinotignum	-0.198256	0.0532002	-3.7266	0.000194084	0.000345064	TRUE
PT	HNSC	Agromyces	-0.19039	0.0510924	-3.72638	0.000194249	0.000345064	TRUE
PT	HNSC	Leifsonia	-0.199413	0.0537709	-3.70857	0.000208437	0.000367981	TRUE
PT	HNSC	Tatumella	-0.189992	0.0513553	-3.69957	0.000215968	0.000378938	TRUE
PT	HNSC	Bartonella	0.199814	0.0544326	3.67086	0.00024174	0.000421571	TRUE
PT	HNSC	Ruthenibacterium	-0.360612	0.0986643	-3.65494	0.000257247	0.000445894	TRUE
PT	HNSC	Aerococcus	0.213868	0.0597541	3.57913	0.000344735	0.000593942	TRUE
PT	HNSC	Vitreoscilla	-0.203947	0.0578021	-3.52837	0.000418121	0.000716064	TRUE
PT	HNSC	Hafnia	-0.188402	0.0540051	-3.4886	0.00048556	0.000826608	TRUE
PT	HNSC	Halomonas	0.25028	0.0726718	3.44398	0.000573211	0.00097005	TRUE
PT	HNSC	Methylobacterium	-0.327518	0.0953795	-3.43384	0.000595096	0.00100116	TRUE
PT	HNSC	Mesorhizobium	-0.252923	0.0738415	-3.42522	0.0006143	0.00102743	TRUE
PT	HNSC	Desulfovibrio	0.309744	0.0908383	3.40984	0.000650006	0.00108082	TRUE
PT	HNSC	Yersinia	0.14991	0.0441457	3.39581	0.000684257	0.0011312	TRUE
PT	HNSC	Acidovorax	-0.226705	0.0668002	-3.39378	0.000689346	0.00113306	TRUE
PT	HNSC	Staphylococcus	0.349933	0.103778	3.37193	0.000746422	0.00121987	TRUE
PT	HNSC	Weissella	0.165156	0.0496724	3.3249	0.000884508	0.00143732	TRUE
PT	HNSC	Pseudonocardia	-0.186607	0.0566911	-3.29165	0.00099602	0.00160939	TRUE
PT	HNSC	Kosakonia	-0.173178	0.0527993	-3.27993	0.00103833	0.00166833	TRUE
PT	HNSC	Amycolatopsis	-0.19524	0.059658	-3.27265	0.00106544	0.00170232	TRUE
PT	HNSC	Christensenella	0.293305	0.0904092	3.2442	0.00117783	0.00187144	TRUE
PT	HNSC	Mycobacterium	-0.187536	0.0580253	-3.23197	0.00122942	0.00194262	TRUE
PT	HNSC	Flavonifractor	-0.377291	0.117055	-3.2232	0.00126767	0.00199205	TRUE
PT	HNSC	Lawsonella	-0.180302	0.0560219	-3.21842	0.00128899	0.00201448	TRUE
PT	HNSC	Helicobacter	0.20757	0.0645755	3.21437	0.00130731	0.00203201	TRUE
PT	HNSC	Ralstonia	-0.254174	0.0799991	-3.17721	0.00148699	0.0022988	TRUE
PT	HNSC	Granulibacter	-0.182534	0.0579164	-3.15167	0.00162337	0.00249615	TRUE
PT	HNSC	Kocuria	-0.180705	0.0578149	-3.12557	0.00177459	0.00271407	TRUE
PT	HNSC	Legionella	0.192822	0.0622674	3.09668	0.00195698	0.00297711	TRUE
PT	HNSC	Flaviflexus	-0.163192	0.0530006	-3.07905	0.00207663	0.00314241	TRUE
PT	HNSC	Anaerostipes	0.397839	0.131893	3.01637	0.0025582	0.00385077	TRUE
PT	HNSC	Faecalibacterium	0.420778	0.139938	3.00689	0.00263933	0.00395208	TRUE
PT	HNSC	Hungatella	0.272638	0.0930526	2.92993	0.00339037	0.00505024	TRUE
PT	HNSC	Bradyrhizobium	-0.31182	0.10649	-2.92817	0.00340964	0.00505263	TRUE
PT	HNSC	Gardnerella	0.204587	0.0699802	2.92351	0.00346114	0.0051025	TRUE
PT	HNSC	Candida	0.475288	0.162978	2.91626	0.00354253	0.00519571	TRUE
PT	HNSC	Arthrobacter	0.189189	0.0661443	2.86024	0.00423319	0.006177	TRUE
PT	HNSC	Lysinibacillus	0.159135	0.0559426	2.84461	0.00444664	0.00645553	TRUE
PT	HNSC	Eggerthella	-0.23747	0.0840041	-2.82688	0.00470039	0.00678945	TRUE
PT	HNSC	Dolosigranulum	-0.13327	0.0474635	-2.80785	0.00498736	0.0071644	TRUE
PT	HNSC	Cardiobacterium	0.195368	0.0696156	2.80639	0.00501007	0.0071644	TRUE
PT	HNSC	Actinomadura	-0.150025	0.0540258	-2.77692	0.00548765	0.00780829	TRUE
PT	HNSC	Saccharomonospora	-0.135792	0.04977	-2.72838	0.00636455	0.00901119	TRUE
PT	HNSC	Erysipelatoclostridium	0.308771	0.113348	2.7241	0.00644771	0.00908396	TRUE
PT	HNSC	Hathewaya	0.160112	0.0601906	2.66008	0.00781225	0.0109525	TRUE
PT	HNSC	Herbaspirillum	-0.165371	0.0625223	-2.64499	0.00816942	0.0113973	TRUE
PT	HNSC	Cronobacter	-0.147875	0.0559442	-2.64326	0.00821125	0.0114001	TRUE
PT	HNSC	Curtobacterium	-0.246456	0.0950983	-2.59159	0.00955344	0.0131994	TRUE
PT	HNSC	Aspergillus	-0.166379	0.0642848	-2.58815	0.00964923	0.0132677	TRUE
PT	HNSC	Pantoea	-0.115164	0.0458743	-2.51043	0.0120585	0.0165012	TRUE
PT	HNSC	Brachybacterium	-0.1281	0.0512609	-2.49897	0.0124555	0.0169632	TRUE
PT	HNSC	Cloacibacillus	-0.133237	0.0533682	-2.49656	0.0125405	0.016998	TRUE
PT	HNSC	Butyricimonas	0.30126	0.121197	2.4857	0.0129296	0.0174428	TRUE
PT	HNSC	Agrobacterium	-0.131556	0.0534717	-2.4603	0.0138821	0.0186398	TRUE
PT	HNSC	Frederiksenia	-0.134988	0.0550844	-2.45057	0.0142629	0.0190616	TRUE
PT	HNSC	Roseolovirus	-0.224159	0.0947644	-2.36544	0.0180088	0.0239559	TRUE
PT	HNSC	Brevibacterium	-0.115202	0.0487529	-2.36298	0.0181288	0.0240038	TRUE
PT	HNSC	Pseudomonas	-0.206831	0.0876049	-2.36095	0.0182282	0.0240243	TRUE
PT	HNSC	Cutibacterium	-0.180107	0.0777062	-2.31779	0.0204605	0.0268427	TRUE
PT	HNSC	Acinetobacter	-0.138738	0.0599053	-2.31595	0.0205609	0.0268512	TRUE
PT	HNSC	Lymphocryptovirus	-0.17827	0.0774169	-2.30272	0.0212945	0.0276828	TRUE
PT	HNSC	Saccharomyces	-0.45924	0.199952	-2.29675	0.021633	0.0279956	TRUE
PT	HNSC	Cryptobacterium	0.142271	0.0623968	2.2801	0.0226016	0.0291174	TRUE
PT	HNSC	Brevibacillus	0.12838	0.0565605	2.26979	0.0232204	0.0297804	TRUE
PT	HNSC	Massilia	-0.148492	0.0676484	-2.19506	0.0281593	0.0359535	TRUE
PT	HNSC	Oscillibacter	-0.196859	0.0917955	-2.14454	0.0319897	0.0406624	TRUE
PT	HNSC	Anaerotignum	0.162575	0.076999	2.11139	0.0347387	0.0439614	TRUE
PT	HNSC	Adlercreutzia	-0.122381	0.0586588	-2.08633	0.036949	0.0465525	TRUE
PT	HNSC	Faecalitalea	-0.180032	0.0876181	-2.05473	0.0399047	0.0500558	FALSE
PT	HNSC	Pandoraea	-0.104464	0.0519614	-2.01041	0.0443876	0.055436	FALSE
PT	HNSC	Turicibacter	0.1229	0.0631696	1.94556	0.0517077	0.0642975	FALSE
PT	HNSC	Empedobacter	0.112673	0.0595091	1.89338	0.0583076	0.0721903	FALSE
PT	HNSC	Providencia	0.0901038	0.0477572	1.88671	0.0591998	0.072979	FALSE
PT	HNSC	Proteus	0.122925	0.0654067	1.8794	0.0601897	0.0738809	FALSE
PT	HNSC	Dermabacter	-0.101416	0.0546532	-1.85562	0.0635076	0.0776204	FALSE
PT	HNSC	Oceanobacillus	0.0991769	0.0539904	1.83694	0.0662193	0.0805903	FALSE
PT	HNSC	Collinsella	-0.1906	0.105146	-1.81271	0.069877	0.0846814	FALSE
PT	HNSC	Lautropia	-0.11097	0.0613996	-1.80735	0.0707084	0.0853274	FALSE
PT	HNSC	Tessaracoccus	-0.0888666	0.0510255	-1.74161	0.0815764	0.0980288	FALSE
PT	HNSC	Comamonas	-0.13265	0.0769663	-1.72348	0.0848026	0.101479	FALSE
PT	HNSC	Cellulosimicrobium	0.183108	0.107491	1.70347	0.0884803	0.105439	FALSE
PT	HNSC	Sphingomonas	-0.186911	0.117771	-1.58707	0.112496	0.133502	FALSE
PT	HNSC	Leuconostoc	0.0955606	0.0604134	1.58178	0.1137	0.134373	FALSE
PT	HNSC	Acetobacter	0.0757887	0.0499655	1.51682	0.129312	0.152194	FALSE
PT	HNSC	Cupriavidus	0.140385	0.0931344	1.50734	0.131723	0.154397	FALSE
PT	HNSC	Paracoccus	-0.103298	0.0708608	-1.45776	0.144907	0.169157	FALSE
PT	HNSC	Cellulomonas	-0.0779552	0.054839	-1.42153	0.155163	0.180393	FALSE
PT	HNSC	Serratia	0.0692626	0.0505796	1.36938	0.170881	0.197862	FALSE
PT	HNSC	Roseomonas	-0.0703632	0.0516492	-1.36233	0.173094	0.199616	FALSE
PT	HNSC	Kurthia	-0.0675199	0.050061	-1.34875	0.177416	0.203779	FALSE
PT	HNSC	Scardovia	0.11288	0.0838527	1.34617	0.178248	0.203916	FALSE
PT	HNSC	Achromobacter	-0.125851	0.0970861	-1.29628	0.194879	0.222053	FALSE
PT	HNSC	Pediococcus	0.0685941	0.0547769	1.25225	0.21048	0.238879	FALSE
PT	HNSC	Klebsiella	-0.0695726	0.0576342	-1.20714	0.227378	0.257036	FALSE
PT	HNSC	Rhodococcus	-0.145339	0.122847	-1.18309	0.236775	0.266604	FALSE
PT	HNSC	Bordetella	-0.0647081	0.0558072	-1.15949	0.246255	0.275113	FALSE
PT	HNSC	Methanobrevibacter	-0.0741456	0.0638476	-1.16129	0.245524	0.275113	FALSE
PT	HNSC	Propionibacterium	0.0676205	0.0612133	1.10467	0.269303	0.299691	FALSE
PT	HNSC	Moraxella	-0.080405	0.0737083	-1.09085	0.275337	0.305219	FALSE
PT	HNSC	Parascardovia	0.0641595	0.0608445	1.05448	0.291662	0.322067	FALSE
PT	HNSC	Gordonibacter	0.0765533	0.0737365	1.0382	0.299177	0.329094	FALSE
PT	HNSC	Nocardia	-0.0551873	0.0550048	-1.00332	0.315707	0.344627	FALSE
PT	HNSC	Burkholderia	0.0968082	0.0964537	1.00368	0.315535	0.344627	FALSE
PT	HNSC	Psychrobacter	0.0549836	0.0558051	0.985279	0.324487	0.352864	FALSE
PT	HNSC	Weeksella	-0.0484566	0.0535024	-0.905689	0.3651	0.395525	FALSE
PT	HNSC	Microbacterium	-0.0396623	0.0527728	-0.751567	0.452311	0.488155	FALSE
PT	HNSC	Exiguobacterium	0.0421697	0.0605248	0.696735	0.485969	0.522508	FALSE
PT	HNSC	Trueperella	0.0355644	0.0590413	0.602365	0.546931	0.585851	FALSE
PT	HNSC	Ureaplasma	-0.0275768	0.0469724	-0.587086	0.557146	0.592356	FALSE
PT	HNSC	Phascolarctobacterium	-0.0463237	0.0786021	-0.589344	0.555631	0.592356	FALSE
PT	HNSC	Slackia	0.0340085	0.0587398	0.578969	0.56261	0.59595	FALSE
PT	HNSC	Akkermansia	-0.0620161	0.109772	-0.564951	0.572107	0.603314	FALSE
PT	HNSC	Sphingobium	0.0518616	0.0921998	0.562491	0.573781	0.603314	FALSE
PT	HNSC	Rickettsia	-0.0252147	0.0481482	-0.523691	0.600494	0.629089	FALSE
PT	HNSC	Lactococcus	0.0374028	0.0739152	0.506022	0.612841	0.637355	FALSE
PT	HNSC	Arabia	-0.03319	0.0653832	-0.507622	0.611718	0.637355	FALSE
PT	HNSC	Chromobacterium	-0.0198504	0.0574649	-0.345435	0.729767	0.756208	FALSE
PT	HNSC	Mobiluncus	0.0262573	0.0849495	0.309093	0.757251	0.781855	FALSE
PT	HNSC	Aeromonas	-0.0145968	0.0548792	-0.26598	0.790254	0.812995	FALSE
PT	HNSC	Alcaligenes	-0.0209427	0.0804381	-0.260358	0.794588	0.814524	FALSE
PT	HNSC	Erwinia	-0.0116942	0.0528102	-0.221439	0.824751	0.842424	FALSE
PT	HNSC	Nocardioides	-0.0105241	0.0615838	-0.17089	0.86431	0.879689	FALSE
PT	HNSC	Acidaminococcus	-0.00889561	0.0628244	-0.141595	0.8874	0.899987	FALSE
[truncated: 4,580 more rows]

## Sheet: Table S19.2
Table S19.2: Blood-based, per-cancer type, per-taxon ANCOM-BC results using data shown in Figure 6K. Differential abundance was calculated on ConQuR-corrected, KrakenUniq data in a one-cancer-type-versus-all-others manner
Sample_type	Cancer_type	genus	beta	se	W	p_val	q_val	diff_abn
BDN	BLCA	Lymphocryptovirus	0.210955	0.0215607	9.78423	1.31599e-22	3.54002e-20	TRUE
BDN	BLCA	Staphylococcus	1.63873	0.171308	9.56599	1.11135e-21	1.49476e-19	TRUE
BDN	BLCA	Ruthenibacterium	0.376863	0.0436509	8.63357	5.94638e-18	5.33193e-16	TRUE
BDN	BLCA	Parabacteroides	1.09736	0.133774	8.20306	2.34343e-16	1.57595e-14	TRUE
BDN	BLCA	Mastadenovirus	0.3485	0.0440245	7.91605	2.45165e-15	1.31899e-13	TRUE
BDN	BLCA	Roseburia	0.490204	0.0644863	7.60167	2.9233e-14	1.31061e-12	TRUE
BDN	BLCA	Rhizobium	-0.360572	0.0481491	-7.48866	6.95827e-14	2.67396e-12	TRUE
BDN	BLCA	Flavonifractor	0.773372	0.105105	7.3581	1.86547e-13	6.27263e-12	TRUE
BDN	BLCA	Selenomonas	-0.157037	0.0218887	-7.17434	7.26586e-13	2.17168e-11	TRUE
BDN	BLCA	Eggerthella	0.365827	0.0516768	7.07913	1.45066e-12	3.90228e-11	TRUE
BDN	BLCA	Butyricimonas	0.247442	0.0353962	6.99062	2.73666e-12	6.69237e-11	TRUE
BDN	BLCA	Gordonia	-0.227666	0.0335219	-6.79155	1.10935e-11	2.48679e-10	TRUE
BDN	BLCA	Faecalitalea	0.237209	0.0355962	6.66388	2.66685e-11	5.12416e-10	TRUE
BDN	BLCA	Agrobacterium	-0.325417	0.0487563	-6.67436	2.4831e-11	5.12416e-10	TRUE
BDN	BLCA	Alcaligenes	-0.162292	0.0244383	-6.6409	3.11773e-11	5.59112e-10	TRUE
BDN	BLCA	Amycolatopsis	-0.157668	0.0252447	-6.24558	4.22242e-10	7.09894e-09	TRUE
BDN	BLCA	Blautia	0.519751	0.0841313	6.17786	6.49766e-10	1.02816e-08	TRUE
BDN	BLCA	Oscillibacter	0.234409	0.0385256	6.08448	1.16869e-09	1.74654e-08	TRUE
BDN	BLCA	Akkermansia	0.365779	0.0611792	5.97881	2.24772e-09	3.1823e-08	TRUE
BDN	BLCA	Odoribacter	0.431269	0.0723038	5.96469	2.45106e-09	3.29667e-08	TRUE
BDN	BLCA	Escherichia	0.320685	0.0543962	5.89535	3.73892e-09	4.78937e-08	TRUE
BDN	BLCA	Shigella	0.245738	0.0421478	5.83039	5.52991e-09	6.76157e-08	TRUE
BDN	BLCA	Pseudomonas	0.461521	0.0821867	5.61551	1.95978e-08	2.29209e-07	TRUE
BDN	BLCA	Pseudonocardia	-0.15355	0.028693	-5.35149	8.72315e-08	9.7772e-07	TRUE
BDN	BLCA	Abiotrophia	-0.114226	0.0215492	-5.30068	1.15375e-07	1.24143e-06	TRUE
BDN	BLCA	Paenibacillus	-0.306948	0.0584716	-5.24953	1.52492e-07	1.5777e-06	TRUE
BDN	BLCA	Alistipes	0.69234	0.13374	5.17676	2.25772e-07	2.24936e-06	TRUE
BDN	BLCA	Anaerostipes	0.383812	0.0752985	5.0972	3.44714e-07	3.31172e-06	TRUE
BDN	BLCA	Faecalibacterium	0.56689	0.116999	4.84524	1.26461e-06	1.17303e-05	TRUE
BDN	BLCA	Mogibacterium	-0.0798963	0.0170077	-4.69765	2.63168e-06	2.35974e-05	TRUE
BDN	BLCA	Bradyrhizobium	-0.43303	0.0934864	-4.63202	3.62122e-06	3.14229e-05	TRUE
BDN	BLCA	Atopobium	-0.0755879	0.0166644	-4.53589	5.736e-06	4.67571e-05	TRUE
BDN	BLCA	Mesorhizobium	-0.476743	0.105078	-4.53702	5.70546e-06	4.67571e-05	TRUE
BDN	BLCA	Collinsella	0.307376	0.0682271	4.50518	6.63155e-06	5.24673e-05	TRUE
BDN	BLCA	Tessaracoccus	-0.079756	0.0182531	-4.36944	1.24566e-05	9.57376e-05	TRUE
BDN	BLCA	Treponema	-0.134282	0.0315121	-4.26127	2.03269e-05	0.000151887	TRUE
BDN	BLCA	Flavobacterium	0.463949	0.109938	4.2201	2.4419e-05	0.000177531	TRUE
BDN	BLCA	Cupriavidus	0.481126	0.114171	4.21409	2.50787e-05	0.000177531	TRUE
BDN	BLCA	Cellulomonas	-0.0943894	0.0224982	-4.19541	2.72376e-05	0.000187869	TRUE
BDN	BLCA	Pluralibacter	0.065456	0.0159019	4.11625	3.85083e-05	0.000258969	TRUE
BDN	BLCA	Ruminococcus	0.194882	0.0478079	4.07636	4.57463e-05	0.00030014	TRUE
BDN	BLCA	Granulibacter	-0.0603259	0.0149996	-4.02183	5.7747e-05	0.000369856	TRUE
BDN	BLCA	Methylobacterium	-0.32212	0.0811576	-3.96907	7.21542e-05	0.000451383	TRUE
BDN	BLCA	Pseudescherichia	-0.0632897	0.0160908	-3.93328	8.37958e-05	0.000512297	TRUE
BDN	BLCA	Erwinia	-0.10885	0.0280559	-3.87976	0.000104558	0.000625025	TRUE
BDN	BLCA	Aspergillus	0.325184	0.0860126	3.78065	0.000156417	0.000911648	TRUE
BDN	BLCA	Christensenella	-0.0685001	0.0181403	-3.77613	0.000159284	0.000911648	TRUE
BDN	BLCA	Acinetobacter	0.236658	0.064183	3.68724	0.000226703	0.00127048	TRUE
BDN	BLCA	Afipia	-0.16883	0.0461111	-3.66137	0.000250867	0.00137721	TRUE
BDN	BLCA	Chryseobacterium	0.297979	0.0830339	3.58864	0.00033241	0.00178837	TRUE
BDN	BLCA	Ralstonia	-0.403719	0.113147	-3.56811	0.00035957	0.00189655	TRUE
BDN	BLCA	Cutibacterium	0.318625	0.090103	3.53623	0.000405885	0.00209967	TRUE
BDN	BLCA	Fusobacterium	-0.231777	0.0657885	-3.52306	0.000426588	0.00216513	TRUE
BDN	BLCA	Malassezia	0.296571	0.0857792	3.45737	0.000545471	0.00271726	TRUE
BDN	BLCA	Comamonas	0.251175	0.0738148	3.40277	0.000667053	0.0032625	TRUE
BDN	BLCA	Cronobacter	0.119573	0.0361001	3.31226	0.000925441	0.00444542	TRUE
BDN	BLCA	Olsenella	-0.083309	0.0253725	-3.28344	0.0010255	0.00483962	TRUE
BDN	BLCA	Gordonibacter	-0.0507621	0.0159796	-3.17668	0.00148971	0.00690918	TRUE
BDN	BLCA	Massilia	0.223407	0.0722883	3.09051	0.00199816	0.00911024	TRUE
BDN	BLCA	Kingella	-0.0660664	0.0214632	-3.07812	0.00208308	0.00933915	TRUE
BDN	BLCA	Paraprevotella	-0.0531672	0.0173235	-3.06909	0.00214712	0.00946846	TRUE
BDN	BLCA	Providencia	0.0612313	0.0201822	3.03393	0.00241387	0.0104731	TRUE
BDN	BLCA	Gardnerella	-0.113555	0.0380608	-2.98353	0.00284948	0.0121668	TRUE
BDN	BLCA	Aggregatibacter	-0.0871479	0.0293653	-2.96772	0.00300022	0.0126103	TRUE
BDN	BLCA	Aeromonas	-0.123266	0.041792	-2.94952	0.00318263	0.0131712	TRUE
BDN	BLCA	Actinomadura	-0.0753793	0.0256211	-2.94208	0.00326013	0.0132875	TRUE
BDN	BLCA	Nocardioides	-0.129336	0.0441788	-2.92756	0.00341631	0.0135228	TRUE
BDN	BLCA	Pantoea	0.119732	0.0409644	2.92283	0.00346867	0.0135228	TRUE
BDN	BLCA	Laribacter	-0.0652433	0.0223124	-2.92408	0.0034548	0.0135228	TRUE
BDN	BLCA	Brachybacterium	-0.106018	0.0364882	-2.90556	0.003666	0.0140217	TRUE
BDN	BLCA	Pasteurella	0.209541	0.0721912	2.90259	0.00370089	0.0140217	TRUE
BDN	BLCA	Clostridium	0.411961	0.14362	2.86841	0.00412546	0.0154132	TRUE
BDN	BLCA	Gammaretrovirus	-0.0461774	0.0162429	-2.84293	0.00447007	0.0164719	TRUE
BDN	BLCA	Anaerococcus	-0.0597081	0.0211571	-2.82213	0.00477059	0.0173418	TRUE
BDN	BLCA	Haematobacter	-0.0680017	0.0243798	-2.78926	0.00528281	0.0189477	TRUE
BDN	BLCA	Vagococcus	-0.0432345	0.0155647	-2.77772	0.00547411	0.0192623	TRUE
BDN	BLCA	Rhodococcus	0.314621	0.113362	2.77538	0.00551375	0.0192623	TRUE
BDN	BLCA	Eikenella	0.0966701	0.0357747	2.70219	0.00688842	0.0237562	TRUE
BDN	BLCA	Filifactor	-0.0491728	0.0185372	-2.65266	0.00798596	0.0271927	TRUE
BDN	BLCA	Dialister	-0.0609318	0.0231422	-2.63293	0.00846523	0.0284643	TRUE
BDN	BLCA	Leifsonia	0.179031	0.0685725	2.61082	0.00903252	0.0299969	TRUE
BDN	BLCA	Atlantibacter	-0.058983	0.0232111	-2.54116	0.0110486	0.0362449	TRUE
BDN	BLCA	Saccharomonospora	-0.046923	0.0185421	-2.53062	0.011386	0.0369016	TRUE
BDN	BLCA	Fusarium	0.0825946	0.0335728	2.46016	0.0138875	0.0444731	TRUE
BDN	BLCA	Xanthomonas	-0.125191	0.0519692	-2.40894	0.0159988	0.0494674	TRUE
BDN	BLCA	Yersinia	0.138867	0.0574532	2.41704	0.0156474	0.0494674	TRUE
BDN	BLCA	Cedecea	0.0591225	0.0245236	2.41084	0.0159159	0.0494674	TRUE
BDN	BLCA	Brucella	-0.0826911	0.0345109	-2.39608	0.0165713	0.0506554	FALSE
BDN	BLCA	Chromobacterium	-0.13508	0.0565763	-2.38756	0.0169605	0.0512627	FALSE
BDN	BLCA	Cellulosimicrobium	0.158662	0.066659	2.3802	0.0173031	0.0517169	FALSE
BDN	BLCA	Penicillium	0.159716	0.067612	2.36224	0.018165	0.0534343	FALSE
BDN	BLCA	Moraxella	0.116433	0.0493359	2.36	0.0182749	0.0534343	FALSE
BDN	BLCA	Megasphaera	-0.0355348	0.0154652	-2.29773	0.0215769	0.0617468	FALSE
BDN	BLCA	Klebsiella	0.189145	0.0821844	2.30147	0.0213653	0.0617468	FALSE
BDN	BLCA	Proteus	-0.0691719	0.0303796	-2.27692	0.0227913	0.0645354	FALSE
BDN	BLCA	Nocardia	-0.101553	0.0447942	-2.2671	0.023384	0.0655239	FALSE
BDN	BLCA	Barnesiella	-0.0372482	0.0164863	-2.25933	0.0238626	0.0661756	FALSE
BDN	BLCA	Lachnoanaerobaculum	-0.0563657	0.025691	-2.19398	0.0282366	0.0775065	FALSE
BDN	BLCA	Lactobacillus	0.143097	0.0655159	2.18415	0.0289511	0.0786651	FALSE
BDN	BLCA	Nocardiopsis	-0.041821	0.0195022	-2.14442	0.031999	0.0860773	FALSE
BDN	BLCA	Sutterella	-0.09102	0.0430154	-2.11599	0.0343458	0.0914754	FALSE
BDN	BLCA	Bordetella	-0.138947	0.0686663	-2.02351	0.0430207	0.113457	FALSE
BDN	BLCA	Cardiobacterium	-0.0417254	0.0211478	-1.97304	0.0484913	0.126642	FALSE
BDN	BLCA	Acidaminococcus	-0.0347525	0.0177069	-1.96266	0.0496858	0.128514	FALSE
BDN	BLCA	Salmonella	0.0545851	0.0287462	1.89886	0.0575824	0.147521	FALSE
BDN	BLCA	Muribaculum	-0.0296963	0.0157979	-1.87976	0.0601411	0.152622	FALSE
BDN	BLCA	Corynebacterium	0.124436	0.0667532	1.86412	0.0623042	0.156634	FALSE
BDN	BLCA	Candida	-0.0613006	0.0344612	-1.77883	0.0752675	0.184655	FALSE
BDN	BLCA	Hungatella	-0.0287563	0.0161792	-1.77736	0.0755095	0.184655	FALSE
BDN	BLCA	Leuconostoc	0.0806573	0.0453689	1.77781	0.0754349	0.184655	FALSE
BDN	BLCA	Saccharopolyspora	-0.0441706	0.0251496	-1.75632	0.0790343	0.185805	FALSE
BDN	BLCA	Brevibacterium	-0.0906195	0.0516026	-1.7561	0.0790708	0.185805	FALSE
BDN	BLCA	Dermacoccus	0.115569	0.0655688	1.76257	0.0779736	0.185805	FALSE
BDN	BLCA	Propionimicrobium	0.0640944	0.036293	1.76603	0.0773912	0.185805	FALSE
BDN	BLCA	Arcobacter	0.121239	0.0692146	1.75164	0.0798361	0.185805	FALSE
BDN	BLCA	Alphatorquevirus	0.157922	0.0902431	1.74997	0.0801243	0.185805	FALSE
BDN	BLCA	Tsukamurella	-0.034514	0.0203525	-1.69581	0.0899213	0.206742	FALSE
BDN	BLCA	Acetobacter	-0.0467765	0.0280405	-1.66818	0.0952806	0.217207	FALSE
BDN	BLCA	Exiguobacterium	-0.0360717	0.0217352	-1.6596	0.0969951	0.219258	FALSE
BDN	BLCA	Peptoniphilus	-0.0454375	0.0275584	-1.64877	0.0991942	0.220923	FALSE
BDN	BLCA	Bifidobacterium	-0.100545	0.0610142	-1.64789	0.0993742	0.220923	FALSE
BDN	BLCA	Rickettsia	0.0627545	0.0385968	1.6259	0.103971	0.229247	FALSE
BDN	BLCA	Slackia	-0.0235686	0.0146038	-1.61387	0.106555	0.233036	FALSE
BDN	BLCA	Arthrobacter	-0.0802274	0.0502924	-1.59522	0.110663	0.240068	FALSE
BDN	BLCA	Bacteroides	0.315662	0.200786	1.57213	0.11592	0.249461	FALSE
BDN	BLCA	Rahnella	-0.065508	0.0418003	-1.56717	0.117076	0.249947	FALSE
BDN	BLCA	Burkholderia	0.19139	0.122708	1.55972	0.118825	0.251685	FALSE
BDN	BLCA	Sphingobacterium	0.145277	0.0938913	1.54729	0.121794	0.255957	FALSE
BDN	BLCA	Enterobacter	0.0643429	0.0417473	1.54125	0.123256	0.257022	FALSE
BDN	BLCA	Streptomyces	0.124998	0.0824587	1.51588	0.12955	0.268069	FALSE
BDN	BLCA	Noviherbaspirillum	-0.0524156	0.035481	-1.47728	0.139599	0.286658	FALSE
BDN	BLCA	Lautropia	-0.0528378	0.0361473	-1.46174	0.143813	0.293074	FALSE
BDN	BLCA	Agromyces	-0.0499995	0.0362743	-1.37837	0.168089	0.339969	FALSE
BDN	BLCA	Microbacterium	-0.0697773	0.0520099	-1.34162	0.179721	0.360782	FALSE
BDN	BLCA	Brevundimonas	-0.0698566	0.05229	-1.33595	0.181567	0.361789	FALSE
BDN	BLCA	Bacillus	-0.188546	0.141954	-1.32822	0.184104	0.364147	FALSE
BDN	BLCA	Herbaspirillum	-0.0917998	0.0701912	-1.30785	0.190923	0.374878	FALSE
BDN	BLCA	Campylobacter	-0.111508	0.0861204	-1.29479	0.195394	0.380876	FALSE
BDN	BLCA	Microvirga	0.048379	0.03811	1.26946	0.204278	0.39533	FALSE
BDN	BLCA	Cytomegalovirus	0.0420102	0.0332734	1.26257	0.206742	0.397241	FALSE
BDN	BLCA	Hafnia	-0.0185808	0.0148612	-1.25029	0.211193	0.402915	FALSE
BDN	BLCA	Leptotrichia	-0.0496662	0.0406254	-1.22254	0.221504	0.419609	FALSE
BDN	BLCA	Kocuria	0.0507172	0.0421462	1.20336	0.228835	0.430466	FALSE
BDN	BLCA	Actinomyces	-0.0799566	0.0671903	-1.19	0.234046	0.437211	FALSE
BDN	BLCA	Prevotella	-0.0577202	0.0486973	-1.18528	0.235905	0.437644	FALSE
BDN	BLCA	Hathewaya	0.0319046	0.0274242	1.16337	0.244679	0.44472	FALSE
BDN	BLCA	Flaviflexus	-0.0176499	0.0151073	-1.1683	0.242686	0.44472	FALSE
BDN	BLCA	Propionibacterium	-0.028033	0.0240765	-1.16433	0.244291	0.44472	FALSE
BDN	BLCA	Vibrio	0.0418523	0.0362091	1.15585	0.247742	0.447265	FALSE
BDN	BLCA	Tannerella	-0.0403655	0.0353693	-1.14126	0.253762	0.451936	FALSE
BDN	BLCA	Bartonella	-0.034082	0.0299647	-1.1374	0.255369	0.451936	FALSE
BDN	BLCA	Methanomassiliicoccus	0.0205761	0.0179906	1.14372	0.252741	0.451936	FALSE
BDN	BLCA	Blastococcus	0.0344032	0.0304057	1.13147	0.257856	0.453355	FALSE
BDN	BLCA	Weeksella	-0.0169372	0.015134	-1.11916	0.263074	0.456561	FALSE
BDN	BLCA	Oxalobacter	0.0261225	0.0232933	1.12146	0.262092	0.456561	FALSE
BDN	BLCA	Sphingobium	-0.0964312	0.0872873	-1.10476	0.269265	0.46431	FALSE
BDN	BLCA	Saccharomyces	0.33721	0.311206	1.08356	0.27856	0.477278	FALSE
BDN	BLCA	Phascolarctobacterium	0.0259538	0.024203	1.07234	0.283568	0.479206	FALSE
BDN	BLCA	Actinobacillus	-0.0213023	0.0199256	-1.06909	0.285029	0.479206	FALSE
BDN	BLCA	Neisseria	-0.0579907	0.0539602	-1.07469	0.282512	0.479206	FALSE
BDN	BLCA	Pandoraea	0.0877617	0.0825264	1.06344	0.287584	0.480497	FALSE
BDN	BLCA	Parascardovia	0.0245147	0.0242891	1.00929	0.312836	0.519463	FALSE
BDN	BLCA	Pseudoxanthomonas	-0.0428441	0.0439624	-0.974563	0.329777	0.540915	FALSE
BDN	BLCA	Roseomonas	-0.0349456	0.0357901	-0.976403	0.328865	0.540915	FALSE
BDN	BLCA	Lactococcus	0.068645	0.0708642	0.968683	0.332703	0.542407	FALSE
BDN	BLCA	Streptococcus	0.10065	0.105623	0.952923	0.340629	0.550597	FALSE
BDN	BLCA	Scardovia	0.0155105	0.0163863	0.946552	0.343867	0.550597	FALSE
BDN	BLCA	Roseolovirus	-0.0521434	0.0550664	-0.946919	0.34368	0.550597	FALSE
BDN	BLCA	Porphyromonas	-0.0838477	0.0895885	-0.93592	0.349314	0.55103	FALSE
BDN	BLCA	Erysipelothrix	0.0303829	0.0326671	0.930076	0.352332	0.55103	FALSE
BDN	BLCA	Jeotgalicoccus	-0.0140321	0.0150332	-0.933411	0.350608	0.55103	FALSE
BDN	BLCA	Sextaecvirus	-0.0145486	0.01559	-0.933204	0.350715	0.55103	FALSE
BDN	BLCA	Desulfovibrio	-0.0735122	0.0803145	-0.915305	0.360032	0.558063	FALSE
BDN	BLCA	Serratia	0.0668199	0.0731468	0.913504	0.360977	0.558063	FALSE
BDN	BLCA	Micrococcus	0.0519298	0.0573468	0.90554	0.36518	0.561333	FALSE
BDN	BLCA	Pneumocystis	0.0150884	0.0167809	0.89914	0.368578	0.563338	FALSE
BDN	BLCA	Acidovorax	0.0693583	0.0792065	0.875664	0.381213	0.579357	FALSE
BDN	BLCA	Halomonas	0.0746493	0.0873463	0.854637	0.392752	0.593542	FALSE
BDN	BLCA	Capnocytophaga	0.0390176	0.0474691	0.821957	0.411101	0.60082	FALSE
BDN	BLCA	Intestinimonas	-0.0125253	0.0153071	-0.818269	0.413204	0.60082	FALSE
BDN	BLCA	Kurthia	-0.0123641	0.0148784	-0.831013	0.405966	0.60082	FALSE
BDN	BLCA	Stenotrophomonas	-0.0588478	0.0710374	-0.828406	0.407441	0.60082	FALSE
BDN	BLCA	Leclercia	0.0307689	0.0371391	0.828477	0.4074	0.60082	FALSE
BDN	BLCA	Kluyvera	0.0177054	0.0213699	0.828518	0.407377	0.60082	FALSE
BDN	BLCA	Psychrobacter	0.039062	0.0473911	0.824249	0.409798	0.60082	FALSE
BDN	BLCA	Finegoldia	0.0379641	0.0469754	0.808169	0.418993	0.602723	FALSE
BDN	BLCA	Actinotignum	0.0123716	0.0152358	0.81201	0.416786	0.602723	FALSE
BDN	BLCA	Sepunavirus	0.0106732	0.0133829	0.797528	0.425144	0.608318	FALSE
BDN	BLCA	Jonquetella	0.0207084	0.0264236	0.783709	0.433211	0.61658	FALSE
BDN	BLCA	Achromobacter	-0.072539	0.0945557	-0.767157	0.442988	0.627178	FALSE
BDN	BLCA	Mobiluncus	0.0121334	0.0161142	0.752961	0.451473	0.632533	FALSE
BDN	BLCA	Delftia	0.0458075	0.0607009	0.754644	0.450463	0.632533	FALSE
BDN	BLCA	Kytococcus	-0.0201959	0.0271849	-0.742909	0.457537	0.637707	FALSE
BDN	BLCA	Cyphellophora	0.0112891	0.0153105	0.737347	0.460911	0.639099	FALSE
BDN	BLCA	Eubacterium	-0.0308936	0.0428315	-0.721282	0.470736	0.649374	FALSE
BDN	BLCA	Legionella	0.0322121	0.0454264	0.709105	0.478259	0.656387	FALSE
BDN	BLCA	Alloprevotella	-0.0104071	0.0149416	-0.696522	0.486102	0.659965	FALSE
BDN	BLCA	Bergeyella	0.0154759	0.0226422	0.683499	0.494292	0.659965	FALSE
BDN	BLCA	Turicibacter	0.0213264	0.0317199	0.672333	0.501371	0.659965	FALSE
BDN	BLCA	Megamonas	-0.0189846	0.0283411	-0.669859	0.502948	0.659965	FALSE
BDN	BLCA	Weissella	0.020087	0.029293	0.685727	0.492886	0.659965	FALSE
BDN	BLCA	Gemella	0.0694949	0.0997181	0.696914	0.485857	0.659965	FALSE
BDN	BLCA	Paracoccus	0.0371246	0.0536405	0.6921	0.488875	0.659965	FALSE
BDN	BLCA	Oligella	0.0124088	0.018434	0.673145	0.500855	0.659965	FALSE
BDN	BLCA	Taranisvirus	0.0100573	0.014778	0.680559	0.496151	0.659965	FALSE
BDN	BLCA	Oceanobacillus	0.0151729	0.0231554	0.655262	0.512299	0.665741	FALSE
BDN	BLCA	Phikzvirus	0.00963519	0.0146984	0.655528	0.512128	0.665741	FALSE
BDN	BLCA	Lysinibacillus	-0.0204737	0.0320871	-0.638066	0.523431	0.674714	FALSE
BDN	BLCA	Helicobacter	-0.0113124	0.0178709	-0.633008	0.526728	0.674714	FALSE
BDN	BLCA	Rhadinovirus	0.00938825	0.0148235	0.633338	0.526513	0.674714	FALSE
BDN	BLCA	Ureaplasma	0.00921305	0.0147518	0.624537	0.532275	0.678588	FALSE
BDN	BLCA	Murdochiella	0.0132849	0.0215931	0.61524	0.538397	0.683154	FALSE
BDN	BLCA	Salinicoccus	-0.00910307	0.0148893	-0.611383	0.540946	0.683167	FALSE
BDN	BLCA	Erythroparvovirus	0.00879092	0.0148396	0.592397	0.553585	0.695861	FALSE
BDN	BLCA	Mycobacterium	0.0390298	0.0682414	0.571936	0.567365	0.709866	FALSE
BDN	BLCA	Rothia	-0.0326432	0.0596935	-0.546847	0.584484	0.727899	FALSE
BDN	BLCA	Myroides	0.0265913	0.0495097	0.537094	0.591203	0.73008	FALSE
BDN	BLCA	Lachnospira	-0.0232814	0.0434009	-0.536427	0.591663	0.73008	FALSE
BDN	BLCA	Curtobacterium	-0.0271806	0.0525682	-0.517054	0.605119	0.743274	FALSE
BDN	BLCA	Enterococcus	-0.028027	0.05486	-0.510882	0.609434	0.745171	FALSE
BDN	BLCA	Shewanella	-0.0263955	0.0541039	-0.487867	0.625644	0.76153	FALSE
BDN	BLCA	Paeniclostridium	0.0110515	0.0232825	0.47467	0.635022	0.766013	FALSE
BDN	BLCA	Tatumella	-0.00704331	0.0148061	-0.475705	0.634285	0.766013	FALSE
BDN	BLCA	Anaerotignum	-0.00682811	0.0149817	-0.455764	0.64856	0.775977	FALSE
BDN	BLCA	Rodentibacter	0.00668024	0.0146792	0.45508	0.649051	0.775977	FALSE
BDN	BLCA	Lentivirus	0.00668024	0.0148433	0.45005	0.652675	0.776856	FALSE
BDN	BLCA	Methanobrevibacter	0.0137844	0.0310734	0.443608	0.657326	0.778946	FALSE
BDN	BLCA	Vitreoscilla	-0.0208513	0.0485469	-0.429508	0.667553	0.787596	FALSE
BDN	BLCA	Moineauvirus	-0.00621987	0.0150822	-0.412399	0.680047	0.798832	FALSE
BDN	BLCA	Pediococcus	-0.00695139	0.0173342	-0.401022	0.688404	0.805133	FALSE
BDN	BLCA	Veillonella	0.0219141	0.0553905	0.395628	0.692379	0.805879	FALSE
BDN	BLCA	Raoultella	0.0127916	0.0326287	0.392034	0.695033	0.805879	FALSE
BDN	BLCA	Clostridioides	-0.0197862	0.0526148	-0.376058	0.706874	0.812603	FALSE
BDN	BLCA	Morganella	-0.00515937	0.0136973	-0.376672	0.706418	0.812603	FALSE
BDN	BLCA	Trueperella	-0.00734393	0.0208671	-0.351938	0.724885	0.829761	FALSE
BDN	BLCA	Tequatrovirus	0.00560759	0.0161902	0.346357	0.729074	0.831021	FALSE
BDN	BLCA	Dietzia	-0.0302365	0.0922866	-0.327637	0.743186	0.843532	FALSE
BDN	BLCA	Streptobacillus	0.0043861	0.0147088	0.298197	0.765553	0.865268	FALSE
BDN	BLCA	Arabia	-0.00823208	0.0295555	-0.27853	0.780606	0.87859	FALSE
BDN	BLCA	Cloacibacillus	-0.00387316	0.0146622	-0.264159	0.791658	0.887316	FALSE
BDN	BLCA	Citrobacter	-0.0101842	0.0404294	-0.251902	0.801117	0.894193	FALSE
BDN	BLCA	Romboutsia	-0.00903261	0.0385766	-0.234148	0.81487	0.905786	FALSE
BDN	BLCA	Mycoplasma	0.0113227	0.0503846	0.224725	0.822193	0.906434	FALSE
BDN	BLCA	Elizabethkingia	-0.0109516	0.0478707	-0.228775	0.819044	0.906434	FALSE
BDN	BLCA	Cryptobacterium	0.00319142	0.0145861	0.218798	0.826807	0.9078	FALSE
BDN	BLCA	Adlercreutzia	-0.00506603	0.0236428	-0.214274	0.830334	0.907966	FALSE
BDN	BLCA	Frederiksenia	0.00306024	0.0147173	0.207936	0.835279	0.909677	FALSE
BDN	BLCA	Ezakiella	0.00401755	0.0203943	0.196994	0.843832	0.915286	FALSE
BDN	BLCA	Mannheimia	0.00595866	0.0311905	0.191041	0.848494	0.916646	FALSE
BDN	BLCA	Butyrivibrio	-0.00677686	0.0378453	-0.179068	0.857885	0.917741	FALSE
BDN	BLCA	Virgibacillus	0.00636089	0.0359979	0.176702	0.859743	0.917741	FALSE
BDN	BLCA	Phietavirus	0.00266582	0.0149158	0.178724	0.858154	0.917741	FALSE
BDN	BLCA	Empedobacter	0.00871058	0.0563714	0.154521	0.877199	0.925359	FALSE
BDN	BLCA	Brevibacillus	-0.00687827	0.0434497	-0.158304	0.874217	0.925359	FALSE
BDN	BLCA	Dermabacter	-0.00331076	0.0210595	-0.15721	0.875079	0.925359	FALSE
BDN	BLCA	Erysipelatoclostridium	-0.00635197	0.0514529	-0.123452	0.901749	0.947541	FALSE
BDN	BLCA	Lawsonella	-0.0038071	0.037163	-0.102443	0.918405	0.961287	FALSE
BDN	BLCA	Listeria	-0.00328746	0.0357245	-0.0920226	0.92668	0.96619	FALSE
BDN	BLCA	Skunavirus	-0.00143351	0.016568	-0.0865226	0.931051	0.966999	FALSE
BDN	BLCA	Sneathia	-0.00109809	0.0173853	-0.0631618	0.949638	0.967623	FALSE
BDN	BLCA	Mageeibacillus	0.00147472	0.0188874	0.0780797	0.937765	0.967623	FALSE
BDN	BLCA	Dolosigranulum	-0.00215255	0.0318494	-0.0675852	0.946116	0.967623	FALSE
BDN	BLCA	Aerococcus	-0.00203801	0.0291776	-0.0698483	0.944314	0.967623	FALSE
BDN	BLCA	Ceduovirus	0.00100901	0.0148615	0.0678946	0.94587	0.967623	FALSE
BDN	BLCA	Kosakonia	-0.00187433	0.0348857	-0.0537278	0.957152	0.9716	FALSE
BDN	BLCA	Sphingomonas	-0.00490964	0.108828	-0.0451138	0.964017	0.974889	FALSE
BDN	BLCA	Fastidiosipila	0.000457436	0.0197872	0.0231178	0.981556	0.983284	FALSE
BDN	BLCA	Parvimonas	-0.00212563	0.0781836	-0.0271877	0.97831	0.983284	FALSE
BDN	BLCA	Haemophilus	0.00108485	0.0517764	0.0209525	0.983284	0.983284	FALSE
BDN	BRCA	Moraxella	-0.483266	0.0517124	-9.34526	9.16638e-21	2.46576e-18	TRUE
BDN	BRCA	Leuconostoc	-0.398971	0.0458636	-8.69907	3.34602e-18	4.5004e-16	TRUE
BDN	BRCA	Actinomyces	-0.564692	0.0699403	-8.07391	6.8082e-16	6.10468e-14	TRUE
BDN	BRCA	Micrococcus	-0.522621	0.0659165	-7.92854	2.21745e-15	1.49123e-13	TRUE
BDN	BRCA	Lactococcus	-0.613229	0.0779484	-7.86711	3.62927e-15	1.95255e-13	TRUE
BDN	BRCA	Malassezia	-0.656429	0.0851732	-7.70698	1.28825e-14	5.77565e-13	TRUE
BDN	BRCA	Streptococcus	-0.742887	0.0970424	-7.65528	1.92894e-14	6.66171e-13	TRUE
BDN	BRCA	Cutibacterium	-0.645825	0.0844013	-7.65184	1.98118e-14	6.66171e-13	TRUE
BDN	BRCA	Rothia	-0.474278	0.0638536	-7.42758	1.10605e-13	3.30586e-12	TRUE
BDN	BRCA	Kocuria	-0.503887	0.0682759	-7.38016	1.58098e-13	4.25284e-12	TRUE
BDN	BRCA	Corynebacterium	-0.600064	0.0817822	-7.33735	2.17866e-13	5.32782e-12	TRUE
BDN	BRCA	Veillonella	-0.436464	0.069486	-6.28132	3.35704e-10	7.52536e-09	TRUE
BDN	BRCA	Staphylococcus	-0.872652	0.148453	-5.87829	4.14531e-09	7.96492e-08	TRUE
BDN	BRCA	Brevundimonas	-0.375378	0.0638065	-5.88307	4.02731e-09	7.96492e-08	TRUE
BDN	BRCA	Finegoldia	-0.26139	0.0446776	-5.85057	4.89893e-09	8.78541e-08	TRUE
BDN	BRCA	Clostridium	-0.806307	0.145355	-5.54716	2.90341e-08	4.88136e-07	TRUE
BDN	BRCA	Rhodococcus	-1.06854	0.196549	-5.43651	5.43328e-08	8.59737e-07	TRUE
BDN	BRCA	Prevotella	-0.361418	0.0673006	-5.37021	7.86463e-08	1.17533e-06	TRUE
BDN	BRCA	Microbacterium	-0.44608	0.0841615	-5.30029	1.15621e-07	1.63695e-06	TRUE
BDN	BRCA	Vibrio	-0.239309	0.046651	-5.12977	2.90093e-07	3.90175e-06	TRUE
BDN	BRCA	Chryseobacterium	-0.347407	0.0678783	-5.11809	3.08651e-07	3.95367e-06	TRUE
BDN	BRCA	Leptotrichia	-0.352877	0.0731983	-4.82083	1.42963e-06	1.74804e-05	TRUE
BDN	BRCA	Afipia	0.377769	0.083005	4.55116	5.33513e-06	6.23979e-05	TRUE
BDN	BRCA	Roseomonas	-0.234019	0.0521512	-4.48732	7.21256e-06	8.08408e-05	TRUE
BDN	BRCA	Gordonia	-0.253616	0.0582192	-4.35623	1.32321e-05	0.000142378	TRUE
BDN	BRCA	Nocardioides	-0.274167	0.0649681	-4.22002	2.44281e-05	0.000252737	TRUE
BDN	BRCA	Haemophilus	-0.271774	0.0663802	-4.0942	4.2363e-05	0.000422061	TRUE
BDN	BRCA	Neisseria	-0.26638	0.066344	-4.01514	5.94115e-05	0.000570775	TRUE
BDN	BRCA	Paracoccus	-0.301817	0.0769613	-3.92167	8.79372e-05	0.000815693	TRUE
BDN	BRCA	Cedecea	-0.202775	0.0520204	-3.89799	9.69946e-05	0.000869718	TRUE
BDN	BRCA	Brucella	0.250899	0.0661423	3.79332	0.000148645	0.00128985	TRUE
BDN	BRCA	Erwinia	0.142433	0.0388615	3.66514	0.000247203	0.00207805	TRUE
BDN	BRCA	Lactobacillus	-0.253171	0.0704386	-3.59421	0.000325374	0.00265229	TRUE
BDN	BRCA	Faecalibacterium	-0.438397	0.122329	-3.58376	0.00033868	0.00267956	TRUE
BDN	BRCA	Parabacteroides	-0.462773	0.13375	-3.45998	0.000540223	0.00404487	TRUE
BDN	BRCA	Leclercia	-0.230581	0.066653	-3.45943	0.000541321	0.00404487	TRUE
BDN	BRCA	Providencia	-0.202754	0.0598899	-3.38545	0.000710625	0.00503048	TRUE
BDN	BRCA	Serratia	-0.266555	0.0786173	-3.39054	0.000697552	0.00503048	TRUE
BDN	BRCA	Pseudescherichia	0.128329	0.0388325	3.30467	0.00095089	0.00655871	TRUE
BDN	BRCA	Roseburia	-0.31019	0.0942564	-3.29091	0.000998623	0.00671574	TRUE
BDN	BRCA	Gemella	-0.311991	0.100004	-3.11978	0.00180989	0.0118746	TRUE
BDN	BRCA	Flavonifractor	-0.29582	0.0960764	-3.07901	0.00207689	0.013302	TRUE
BDN	BRCA	Blautia	-0.307365	0.102628	-2.99495	0.00274487	0.0171714	TRUE
BDN	BRCA	Odoribacter	-0.272945	0.0924868	-2.95117	0.00316568	0.0190618	TRUE
BDN	BRCA	Ralstonia	0.626638	0.212497	2.94893	0.00318879	0.0190618	TRUE
BDN	BRCA	Aeromonas	-0.176653	0.0606805	-2.91119	0.0036005	0.0210551	TRUE
BDN	BRCA	Mycobacterium	-0.202227	0.0705983	-2.86447	0.00417706	0.0231033	TRUE
BDN	BRCA	Acinetobacter	-0.272581	0.0951218	-2.8656	0.00416224	0.0231033	TRUE
BDN	BRCA	Massilia	-0.24924	0.087083	-2.8621	0.0042084	0.0231033	TRUE
BDN	BRCA	Pluralibacter	-0.151168	0.054438	-2.77688	0.0054883	0.029527	TRUE
BDN	BRCA	Bradyrhizobium	0.571523	0.206763	2.76414	0.00570731	0.0301033	TRUE
BDN	BRCA	Atlantibacter	0.106712	0.0392964	2.71558	0.00661602	0.0342252	TRUE
BDN	BRCA	Cellulosimicrobium	-0.31504	0.118987	-2.64769	0.00810434	0.0411333	TRUE
BDN	BRCA	Elizabethkingia	-0.0975924	0.0380848	-2.5625	0.0103921	0.050827	FALSE
BDN	BRCA	Pasteurella	-0.118482	0.0461441	-2.56765	0.0102389	0.050827	FALSE
BDN	BRCA	Eggerthella	-0.153037	0.0601475	-2.54436	0.0109479	0.0517542	FALSE
BDN	BRCA	Streptomyces	-0.245276	0.0964223	-2.54376	0.0109665	0.0517542	FALSE
BDN	BRCA	Dolosigranulum	-0.0759591	0.0306451	-2.47867	0.0131874	0.0611623	FALSE
BDN	BRCA	Bacteroides	-0.479747	0.203938	-2.35242	0.0186518	0.0850396	FALSE
BDN	BRCA	Comamonas	-0.269449	0.115294	-2.33706	0.0194359	0.0871378	FALSE
BDN	BRCA	Roseolovirus	0.258744	0.111255	2.32568	0.0200358	0.0883548	FALSE
BDN	BRCA	Anaerostipes	-0.180747	0.0807997	-2.23697	0.0252882	0.109718	FALSE
BDN	BRCA	Dermabacter	-0.061788	0.0281623	-2.194	0.0282354	0.119764	FALSE
BDN	BRCA	Cardiobacterium	-0.0623387	0.0285393	-2.18431	0.0289392	0.119764	FALSE
BDN	BRCA	Mesorhizobium	0.410712	0.187918	2.1856	0.0288452	0.119764	FALSE
BDN	BRCA	Pseudomonas	-0.261765	0.120688	-2.16894	0.0300871	0.122628	FALSE
BDN	BRCA	Lymphocryptovirus	-0.192551	0.0904564	-2.12867	0.0332818	0.133624	FALSE
BDN	BRCA	Yersinia	-0.115522	0.0549735	-2.10141	0.0356049	0.140849	FALSE
BDN	BRCA	Candida	0.0800431	0.0384345	2.08258	0.0372891	0.141343	FALSE
BDN	BRCA	Paraprevotella	0.151492	0.0727486	2.0824	0.037306	0.141343	FALSE
BDN	BRCA	Virgibacillus	0.0860302	0.0412516	2.0855	0.0370239	0.141343	FALSE
BDN	BRCA	Bifidobacterium	-0.205315	0.0992363	-2.06895	0.0385509	0.14403	FALSE
BDN	BRCA	Dermacoccus	-0.0827518	0.0407859	-2.02893	0.0424654	0.154367	FALSE
BDN	BRCA	Klebsiella	-0.162559	0.0800289	-2.03125	0.0422299	0.154367	FALSE
BDN	BRCA	Sphingobium	-0.221655	0.111153	-1.99415	0.0461354	0.165472	FALSE
BDN	BRCA	Clostridioides	0.184331	0.0933838	1.97391	0.0483924	0.169059	FALSE
BDN	BRCA	Xanthomonas	-0.15228	0.0770428	-1.97656	0.0480912	0.169059	FALSE
BDN	BRCA	Propionibacterium	-0.0524469	0.0285399	-1.83767	0.0661112	0.227999	FALSE
BDN	BRCA	Megasphaera	0.0790307	0.0439023	1.80015	0.071837	0.24461	FALSE
BDN	BRCA	Aspergillus	-0.118544	0.0666517	-1.77855	0.075313	0.251502	FALSE
BDN	BRCA	Erysipelatoclostridium	0.151406	0.0852508	1.77601	0.075731	0.251502	FALSE
BDN	BRCA	Lautropia	-0.070477	0.0405134	-1.7396	0.0819297	0.268769	FALSE
BDN	BRCA	Ruthenibacterium	-0.150653	0.0871576	-1.72851	0.0838961	0.271904	FALSE
BDN	BRCA	Christensenella	0.11377	0.0677422	1.67945	0.0930647	0.298029	FALSE
BDN	BRCA	Salmonella	0.113048	0.0684284	1.65206	0.0985225	0.311795	FALSE
BDN	BRCA	Halomonas	0.107593	0.0654904	1.64289	0.100406	0.314061	FALSE
BDN	BRCA	Raoultella	0.0829097	0.0521158	1.59087	0.111638	0.34518	FALSE
BDN	BRCA	Barnesiella	0.102307	0.0656807	1.55764	0.119318	0.356628	FALSE
BDN	BRCA	Tannerella	0.0918681	0.0589194	1.55922	0.118945	0.356628	FALSE
BDN	BRCA	Lawsonella	-0.0443887	0.0284747	-1.55888	0.119024	0.356628	FALSE
BDN	BRCA	Akkermansia	-0.131076	0.084774	-1.54618	0.122061	0.356894	FALSE
BDN	BRCA	Burkholderia	0.208568	0.134679	1.54863	0.121471	0.356894	FALSE
BDN	BRCA	Paenibacillus	0.181239	0.1188	1.52558	0.127114	0.367675	FALSE
BDN	BRCA	Collinsella	-0.136395	0.0901464	-1.51304	0.130271	0.372796	FALSE
BDN	BRCA	Anaerococcus	0.0414032	0.0275686	1.50182	0.133143	0.374698	FALSE
BDN	BRCA	Curtobacterium	-0.141452	0.0943272	-1.49959	0.133721	0.374698	FALSE
BDN	BRCA	Fusarium	-0.0426325	0.0286807	-1.48645	0.137159	0.380369	FALSE
BDN	BRCA	Saccharomyces	-0.450251	0.309745	-1.45362	0.146051	0.400838	FALSE
BDN	BRCA	Mycoplasma	-0.0653079	0.0450914	-1.44835	0.14752	0.400838	FALSE
BDN	BRCA	Acidaminococcus	0.0648948	0.0460145	1.41031	0.158448	0.420772	FALSE
BDN	BRCA	Peptoniphilus	0.0487989	0.0345747	1.41141	0.158125	0.420772	FALSE
BDN	BRCA	Abiotrophia	-0.0378677	0.0269217	-1.40659	0.159549	0.420772	FALSE
BDN	BRCA	Flavobacterium	-0.145372	0.105787	-1.3742	0.16938	0.442363	FALSE
BDN	BRCA	Weissella	-0.0409145	0.0305804	-1.33793	0.180919	0.459125	FALSE
BDN	BRCA	Aggregatibacter	0.0799253	0.0593929	1.3457	0.178398	0.459125	FALSE
BDN	BRCA	Rickettsia	-0.0391687	0.0292143	-1.34074	0.180005	0.459125	FALSE
BDN	BRCA	Megamonas	0.0510858	0.0386519	1.32169	0.186271	0.464406	FALSE
BDN	BRCA	Cronobacter	0.0839565	0.0635623	1.32085	0.18655	0.464406	FALSE
BDN	BRCA	Gammaretrovirus	-0.0380525	0.0289156	-1.31598	0.188179	0.464406	FALSE
BDN	BRCA	Mogibacterium	0.0670177	0.0514997	1.30132	0.193149	0.472336	FALSE
BDN	BRCA	Alistipes	-0.173343	0.134991	-1.28411	0.199105	0.475647	FALSE
BDN	BRCA	Blastococcus	-0.0374046	0.0292892	-1.27708	0.201575	0.475647	FALSE
BDN	BRCA	Psychrobacter	0.0481436	0.0373542	1.28884	0.197453	0.475647	FALSE
BDN	BRCA	Cytomegalovirus	0.0659011	0.0515448	1.27852	0.201065	0.475647	FALSE
BDN	BRCA	Salinicoccus	0.0372019	0.0296489	1.25475	0.209571	0.490213	FALSE
BDN	BRCA	Actinomadura	-0.0432799	0.0354352	-1.22138	0.221942	0.514675	FALSE
BDN	BRCA	Desulfovibrio	0.116306	0.0959227	1.2125	0.225321	0.518045	FALSE
BDN	BRCA	Murdochiella	0.0353376	0.0293224	1.20514	0.228149	0.520102	FALSE
BDN	BRCA	Arabia	0.0568034	0.0475559	1.19446	0.2323	0.521266	FALSE
BDN	BRCA	Stenotrophomonas	0.177546	0.148717	1.19385	0.232535	0.521266	FALSE
BDN	BRCA	Kytococcus	-0.0334515	0.0294025	-1.13771	0.255242	0.556709	FALSE
BDN	BRCA	Legionella	0.0484002	0.0421568	1.1481	0.250928	0.556709	FALSE
BDN	BRCA	Tatumella	0.0380711	0.0335604	1.13441	0.256624	0.556709	FALSE
BDN	BRCA	Shigella	0.0818575	0.0720473	1.13616	0.255888	0.556709	FALSE
BDN	BRCA	Jeotgalicoccus	0.0443787	0.0405053	1.09563	0.273243	0.588018	FALSE
BDN	BRCA	Bergeyella	0.0361928	0.0337431	1.0726	0.283451	0.600379	FALSE
BDN	BRCA	Proteus	0.0580538	0.0540797	1.07349	0.283053	0.600379	FALSE
BDN	BRCA	Microvirga	0.0694809	0.065126	1.06687	0.286031	0.601113	FALSE
BDN	BRCA	Granulibacter	0.0374669	0.0354636	1.05649	0.290744	0.606281	FALSE
BDN	BRCA	Fusobacterium	-0.0779681	0.074323	-1.04905	0.294157	0.60868	FALSE
BDN	BRCA	Cupriavidus	0.240467	0.232778	1.03303	0.301589	0.619293	FALSE
BDN	BRCA	Olsenella	0.0597344	0.0585256	1.02065	0.307419	0.626483	FALSE
BDN	BRCA	Oscillibacter	-0.0650064	0.0646254	-1.0059	0.314466	0.631279	FALSE
BDN	BRCA	Morganella	0.0315234	0.0312778	1.00785	0.313527	0.631279	FALSE
BDN	BRCA	Lachnoanaerobaculum	0.0569494	0.0574122	0.991938	0.321228	0.640076	FALSE
BDN	BRCA	Mageeibacillus	0.0293699	0.0300514	0.977323	0.328409	0.646337	FALSE
BDN	BRCA	Arthrobacter	-0.0517282	0.0530123	-0.975776	0.329175	0.646337	FALSE
BDN	BRCA	Noviherbaspirillum	0.0483654	0.0501081	0.965222	0.334434	0.651903	FALSE
BDN	BRCA	Phascolarctobacterium	0.0326034	0.0347658	0.937801	0.348347	0.674139	FALSE
BDN	BRCA	Mannheimia	0.0335386	0.0360847	0.929441	0.352661	0.677612	FALSE
BDN	BRCA	Campylobacter	0.103424	0.112179	0.921956	0.356552	0.680229	FALSE
BDN	BRCA	Sphingobacterium	0.048118	0.0538039	0.894322	0.37115	0.684247	FALSE
BDN	BRCA	Parvimonas	0.0872853	0.0967904	0.901798	0.367164	0.684247	FALSE
BDN	BRCA	Nocardiopsis	0.0303499	0.0339431	0.894142	0.371246	0.684247	FALSE
BDN	BRCA	Agromyces	-0.0410483	0.0460781	-0.890842	0.373014	0.684247	FALSE
BDN	BRCA	Oxalobacter	0.0303049	0.0340828	0.889156	0.373919	0.684247	FALSE
BDN	BRCA	Oligella	-0.0264031	0.0291689	-0.905182	0.365369	0.684247	FALSE
BDN	BRCA	Sneathia	0.0269612	0.0306801	0.878783	0.379519	0.689801	FALSE
BDN	BRCA	Paeniclostridium	-0.0252378	0.0293407	-0.860164	0.389698	0.694231	FALSE
BDN	BRCA	Leifsonia	-0.0318933	0.0367194	-0.868569	0.385083	0.694231	FALSE
BDN	BRCA	Pantoea	-0.0489375	0.0567073	-0.862984	0.388146	0.694231	FALSE
BDN	BRCA	Ruminococcus	0.0590615	0.070383	0.839144	0.401389	0.710352	FALSE
BDN	BRCA	Erysipelothrix	-0.0257798	0.0318773	-0.80872	0.418676	0.736104	FALSE
BDN	BRCA	Flaviflexus	0.0215122	0.0272952	0.78813	0.430621	0.747335	FALSE
BDN	BRCA	Brachybacterium	0.0479458	0.060687	0.790051	0.429498	0.747335	FALSE
BDN	BRCA	Actinobacillus	0.0232709	0.0313085	0.743275	0.457315	0.788575	FALSE
BDN	BRCA	Gardnerella	0.0326734	0.0443005	0.73754	0.460794	0.789513	FALSE
BDN	BRCA	Brevibacillus	0.0333046	0.045788	0.727365	0.467002	0.795086	FALSE
BDN	BRCA	Parascardovia	-0.0208114	0.0292006	-0.712704	0.476029	0.805358	FALSE
BDN	BRCA	Porphyromonas	0.0778186	0.109979	0.70758	0.479206	0.805665	FALSE
BDN	BRCA	Penicillium	-0.0310959	0.0473955	-0.656094	0.511764	0.812748	FALSE
BDN	BRCA	Jonquetella	-0.0197751	0.0289203	-0.68378	0.494114	0.812748	FALSE
BDN	BRCA	Treponema	0.0919913	0.140112	0.656557	0.511466	0.812748	FALSE
BDN	BRCA	Streptobacillus	0.0201214	0.03023	0.665611	0.50566	0.812748	FALSE
BDN	BRCA	Myroides	-0.0310037	0.0474649	-0.653192	0.513632	0.812748	FALSE
BDN	BRCA	Ezakiella	0.018582	0.0273068	0.680488	0.496196	0.812748	FALSE
BDN	BRCA	Kosakonia	-0.0485329	0.0698722	-0.694595	0.487309	0.812748	FALSE
BDN	BRCA	Chromobacterium	0.0429073	0.0631759	0.679172	0.497029	0.812748	FALSE
BDN	BRCA	Eikenella	0.0689683	0.103473	0.666536	0.505069	0.812748	FALSE
BDN	BRCA	Vitreoscilla	-0.0354675	0.0538651	-0.658451	0.510248	0.812748	FALSE
BDN	BRCA	Hungatella	0.0319295	0.049269	0.648065	0.516943	0.813202	FALSE
BDN	BRCA	Eubacterium	-0.027493	0.0430427	-0.638737	0.522994	0.817938	FALSE
BDN	BRCA	Methylobacterium	0.116373	0.18433	0.631332	0.527823	0.82072	FALSE
BDN	BRCA	Kurthia	-0.018338	0.0306502	-0.5983	0.54964	0.835328	FALSE
BDN	BRCA	Exiguobacterium	0.0210715	0.0351372	0.599691	0.548712	0.835328	FALSE
BDN	BRCA	Shewanella	-0.0315677	0.0516275	-0.611451	0.540901	0.835328	FALSE
BDN	BRCA	Sutterella	-0.0321817	0.0536844	-0.599461	0.548865	0.835328	FALSE
BDN	BRCA	Capnocytophaga	-0.0554624	0.0987995	-0.561363	0.57455	0.866762	FALSE
BDN	BRCA	Dietzia	-0.0841156	0.150714	-0.558113	0.576767	0.866762	FALSE
BDN	BRCA	Pediococcus	0.0159549	0.0294397	0.541953	0.587851	0.8692	FALSE
BDN	BRCA	Haematobacter	0.0146954	0.0271325	0.541615	0.588083	0.8692	FALSE
BDN	BRCA	Achromobacter	0.0906425	0.166791	0.543448	0.586821	0.8692	FALSE
BDN	BRCA	Filifactor	0.0362986	0.0678797	0.534748	0.592824	0.871419	FALSE
BDN	BRCA	Brevibacterium	0.0305955	0.0583959	0.523932	0.600326	0.87765	FALSE
BDN	BRCA	Pneumocystis	-0.0141613	0.029196	-0.485043	0.627646	0.879535	FALSE
BDN	BRCA	Listeria	-0.0157261	0.0316319	-0.497159	0.619077	0.879535	FALSE
BDN	BRCA	Scardovia	-0.013743	0.0291732	-0.471083	0.637581	0.879535	FALSE
BDN	BRCA	Saccharomonospora	-0.0164066	0.0336238	-0.487945	0.625588	0.879535	FALSE
BDN	BRCA	Nocardia	0.0267269	0.0565475	0.472645	0.636467	0.879535	FALSE
BDN	BRCA	Tessaracoccus	-0.0141109	0.029756	-0.47422	0.635343	0.879535	FALSE
BDN	BRCA	Frederiksenia	-0.0139837	0.029163	-0.479501	0.631582	0.879535	FALSE
BDN	BRCA	Pseudoxanthomonas	0.0248556	0.0500626	0.496491	0.619548	0.879535	FALSE
BDN	BRCA	Kingella	-0.0205232	0.0425186	-0.482687	0.629318	0.879535	FALSE
BDN	BRCA	Alcaligenes	0.0188254	0.0397525	0.473564	0.635811	0.879535	FALSE
BDN	BRCA	Phietavirus	-0.0143746	0.029262	-0.491237	0.623259	0.879535	FALSE
BDN	BRCA	Dialister	0.0343723	0.0759952	0.452295	0.651056	0.880385	FALSE
BDN	BRCA	Aerococcus	-0.0135317	0.0291199	-0.464687	0.642156	0.880385	FALSE
BDN	BRCA	Adlercreutzia	0.0136604	0.030017	0.455088	0.649046	0.880385	FALSE
BDN	BRCA	Enterobacter	-0.0282282	0.0624554	-0.451973	0.651288	0.880385	FALSE
BDN	BRCA	Bacillus	-0.107014	0.243416	-0.439631	0.660204	0.886585	FALSE
BDN	BRCA	Moineauvirus	-0.0122494	0.0280621	-0.43651	0.662467	0.886585	FALSE
BDN	BRCA	Agrobacterium	0.0516981	0.122924	0.420569	0.67407	0.893226	FALSE
BDN	BRCA	Sextaecvirus	0.0162816	0.0386562	0.42119	0.673616	0.893226	FALSE
BDN	BRCA	Muribaculum	-0.0136524	0.0329887	-0.413851	0.678983	0.895326	FALSE
BDN	BRCA	Cyphellophora	-0.0110298	0.0287741	-0.383325	0.701479	0.913967	FALSE
BDN	BRCA	Rahnella	-0.0133987	0.0352506	-0.3801	0.703871	0.913967	FALSE
BDN	BRCA	Rhizobium	0.0436768	0.114789	0.380495	0.703578	0.913967	FALSE
BDN	BRCA	Laribacter	0.0155763	0.0413958	0.376278	0.70671	0.913967	FALSE
BDN	BRCA	Butyricimonas	0.0244309	0.0707776	0.345178	0.729961	0.918459	FALSE
BDN	BRCA	Weeksella	-0.00907709	0.0327855	-0.276863	0.781885	0.918459	FALSE
BDN	BRCA	Empedobacter	-0.0125876	0.0431913	-0.291439	0.770715	0.918459	FALSE
BDN	BRCA	Selenomonas	0.0232082	0.0705715	0.328861	0.742261	0.918459	FALSE
BDN	BRCA	Romboutsia	-0.0138414	0.0383154	-0.36125	0.717912	0.918459	FALSE
BDN	BRCA	Butyrivibrio	-0.0101766	0.0359261	-0.283266	0.776973	0.918459	FALSE
BDN	BRCA	Enterococcus	0.0161363	0.0509401	0.316771	0.751417	0.918459	FALSE
BDN	BRCA	Lysinibacillus	-0.0108613	0.0327247	-0.3319	0.739965	0.918459	FALSE
BDN	BRCA	Saccharopolyspora	0.0117379	0.0326051	0.360001	0.718846	0.918459	FALSE
BDN	BRCA	Amycolatopsis	0.0149729	0.0428057	0.349788	0.726498	0.918459	FALSE
BDN	BRCA	Pseudonocardia	0.0120115	0.0406774	0.295287	0.767774	0.918459	FALSE
BDN	BRCA	Cellulomonas	-0.0133021	0.0431233	-0.308467	0.757727	0.918459	FALSE
BDN	BRCA	Arcobacter	0.0132942	0.0428943	0.30993	0.756615	0.918459	FALSE
BDN	BRCA	Citrobacter	0.024505	0.0806049	0.304014	0.761117	0.918459	FALSE
BDN	BRCA	Escherichia	-0.0211737	0.076283	-0.277568	0.781344	0.918459	FALSE
BDN	BRCA	Pandoraea	-0.0300288	0.104864	-0.286359	0.774603	0.918459	FALSE
BDN	BRCA	Delftia	0.034706	0.10854	0.319754	0.749155	0.918459	FALSE
BDN	BRCA	Methanomassiliicoccus	-0.00872322	0.0291219	-0.299541	0.764527	0.918459	FALSE
BDN	BRCA	Alphatorquevirus	-0.0232036	0.0797978	-0.29078	0.77122	0.918459	FALSE
BDN	BRCA	Lentivirus	-0.0103965	0.0292253	-0.355735	0.722039	0.918459	FALSE
BDN	BRCA	Erythroparvovirus	-0.0083049	0.0292232	-0.284189	0.776266	0.918459	FALSE
BDN	BRCA	Ureaplasma	-0.00788659	0.0291795	-0.270278	0.786946	0.920385	FALSE
BDN	BRCA	Actinotignum	-0.00744678	0.0290794	-0.256085	0.797885	0.921164	FALSE
BDN	BRCA	Phikzvirus	-0.00746827	0.029153	-0.256176	0.797815	0.921164	FALSE
BDN	BRCA	Rhadinovirus	-0.00771297	0.0292151	-0.264006	0.791775	0.921164	FALSE
BDN	BRCA	Lachnospira	0.0116882	0.0487735	0.239643	0.810607	0.923955	FALSE
BDN	BRCA	Cryptobacterium	-0.00695738	0.0286646	-0.242717	0.808225	0.923955	FALSE
BDN	BRCA	Gordonibacter	-0.0095319	0.0390555	-0.244061	0.807184	0.923955	FALSE
BDN	BRCA	Oceanobacillus	-0.00693657	0.0301924	-0.229745	0.81829	0.928776	FALSE
BDN	BRCA	Mastadenovirus	0.0255487	0.113478	0.225141	0.821869	0.928919	FALSE
BDN	BRCA	Hathewaya	0.00589433	0.0279862	0.210616	0.833187	0.929938	FALSE
BDN	BRCA	Vagococcus	0.00837851	0.0392175	0.213642	0.830826	0.929938	FALSE
BDN	BRCA	Hafnia	0.00712099	0.0345266	0.206247	0.836598	0.929938	FALSE
BDN	BRCA	Skunavirus	-0.00665844	0.0320331	-0.207861	0.835337	0.929938	FALSE
BDN	BRCA	Alloprevotella	-0.00546834	0.0280333	-0.195066	0.845342	0.93579	FALSE
BDN	BRCA	Bartonella	0.00969691	0.0511782	0.189474	0.849722	0.936783	FALSE
BDN	BRCA	Sphingomonas	-0.0261227	0.145612	-0.1794	0.857624	0.941636	FALSE
BDN	BRCA	Faecalitalea	-0.0107645	0.0664173	-0.162074	0.871247	0.942316	FALSE
BDN	BRCA	Slackia	-0.00471797	0.0301759	-0.156349	0.875758	0.942316	FALSE
BDN	BRCA	Helicobacter	-0.00499357	0.0295473	-0.169003	0.865794	0.942316	FALSE
BDN	BRCA	Acetobacter	-0.00485467	0.0303179	-0.160126	0.872782	0.942316	FALSE
BDN	BRCA	Ceduovirus	-0.00508594	0.0310983	-0.163544	0.87009	0.942316	FALSE
BDN	BRCA	Intestinimonas	0.00473757	0.033505	0.141399	0.887555	0.946257	FALSE
BDN	BRCA	Fastidiosipila	0.00323258	0.0273553	0.11817	0.905933	0.946257	FALSE
BDN	BRCA	Anaerotignum	0.00380276	0.0300968	0.126351	0.899454	0.946257	FALSE
BDN	BRCA	Trueperella	-0.00385604	0.0284153	-0.135703	0.892056	0.946257	FALSE
BDN	BRCA	Mobiluncus	-0.00329686	0.0273868	-0.120381	0.904181	0.946257	FALSE
BDN	BRCA	Tsukamurella	-0.00383694	0.0330448	-0.116113	0.907563	0.946257	FALSE
BDN	BRCA	Rodentibacter	-0.00350015	0.0287108	-0.121911	0.90297	0.946257	FALSE
BDN	BRCA	Tequatrovirus	-0.00371517	0.0298332	-0.124532	0.900894	0.946257	FALSE
BDN	BRCA	Atopobium	-0.00399263	0.0425411	-0.0938534	0.925226	0.960379	FALSE
BDN	BRCA	Kluyvera	-0.00507079	0.0586478	-0.0864617	0.931099	0.960379	FALSE
BDN	BRCA	Acidovorax	0.0104782	0.122468	0.0855587	0.931817	0.960379	FALSE
BDN	BRCA	Bordetella	0.00824034	0.104685	0.0787156	0.937259	0.9623	FALSE
BDN	BRCA	Sepunavirus	0.0013046	0.0290344	0.044933	0.964161	0.986157	FALSE
BDN	BRCA	Turicibacter	0.000784612	0.0297924	0.026336	0.978989	0.989037	FALSE
BDN	BRCA	Propionimicrobium	0.000929285	0.0268581	0.0345998	0.972399	0.989037	FALSE
BDN	BRCA	Herbaspirillum	-0.00310173	0.125197	-0.0247747	0.980235	0.989037	FALSE
BDN	BRCA	Methanobrevibacter	0.000762497	0.0332121	0.0229584	0.981683	0.989037	FALSE
BDN	BRCA	Cloacibacillus	-0.000165363	0.0342879	-0.00482277	0.996152	0.996152	FALSE
BDN	BRCA	Taranisvirus	-0.000153634	0.0272009	-0.00564814	0.995493	0.996152	FALSE
BDN	CESC	Staphylococcus	-1.09391	0.099486	-10.9956	4.01064e-28	1.07886e-25	TRUE
BDN	CESC	Flavonifractor	1.13633	0.142416	7.97894	1.47596e-15	1.98516e-13	TRUE
BDN	CESC	Parabacteroides	1.41576	0.196766	7.19512	6.24069e-13	5.59582e-11	TRUE
BDN	CESC	Roseburia	0.823193	0.116655	7.05662	1.70602e-12	1.1473e-10	TRUE
BDN	CESC	Faecalitalea	0.37581	0.054248	6.92764	4.27933e-12	2.30228e-10	TRUE
BDN	CESC	Anaerostipes	0.685114	0.0997905	6.86552	6.62499e-12	2.9702e-10	TRUE
BDN	CESC	Butyricimonas	0.44547	0.067927	6.55807	5.45073e-11	2.09464e-09	TRUE
BDN	CESC	Oscillibacter	0.382234	0.0585059	6.53326	6.43528e-11	2.16386e-09	TRUE
BDN	CESC	Faecalibacterium	1.06252	0.164834	6.44601	1.14832e-10	3.43219e-09	TRUE
BDN	CESC	Eggerthella	0.704169	0.109843	6.41067	1.44881e-10	3.8973e-09	TRUE
BDN	CESC	Akkermansia	0.68829	0.108977	6.31593	2.68534e-10	6.56688e-09	TRUE
BDN	CESC	Ruminococcus	0.413095	0.0671616	6.15076	7.71144e-10	1.72865e-08	TRUE
BDN	CESC	Collinsella	0.582232	0.0971619	5.99239	2.06778e-09	4.27872e-08	TRUE
BDN	CESC	Blautia	0.673966	0.113214	5.95302	2.63236e-09	5.05788e-08	TRUE
BDN	CESC	Alistipes	1.06155	0.18142	5.85133	4.87663e-09	8.74542e-08	TRUE
BDN	CESC	Ruthenibacterium	0.672565	0.116644	5.76598	8.11826e-09	1.36488e-07	TRUE
BDN	CESC	Aspergillus	-0.320295	0.058361	-5.48816	4.06145e-08	6.42665e-07	TRUE
BDN	CESC	Microvirga	0.401454	0.077183	5.20132	1.97875e-07	2.95713e-06	TRUE
BDN	CESC	Achromobacter	0.774763	0.163953	4.72552	2.29524e-06	3.24957e-05	TRUE
BDN	CESC	Pasteurella	-0.184979	0.0408925	-4.52354	6.0813e-06	8.17935e-05	TRUE
BDN	CESC	Eikenella	0.511895	0.115389	4.43626	9.15338e-06	0.00011725	TRUE
BDN	CESC	Massilia	0.525892	0.123748	4.24969	2.14068e-05	0.000261747	TRUE
BDN	CESC	Clostridium	-0.656551	0.155304	-4.22752	2.36282e-05	0.000276348	TRUE
BDN	CESC	Odoribacter	0.458522	0.108847	4.21255	2.52506e-05	0.000283017	TRUE
BDN	CESC	Lactobacillus	-0.25981	0.061895	-4.19759	2.69774e-05	0.000290277	TRUE
BDN	CESC	Pandoraea	0.641454	0.156375	4.10202	4.09554e-05	0.000423731	TRUE
BDN	CESC	Cutibacterium	-0.484949	0.125511	-3.8638	0.000111636	0.0010725	TRUE
BDN	CESC	Burkholderia	0.62838	0.162565	3.86542	0.0001109	0.0010725	TRUE
BDN	CESC	Bacillus	-0.560697	0.150339	-3.72954	0.000191827	0.00177936	TRUE
BDN	CESC	Malassezia	-0.371241	0.101798	-3.64686	0.000265467	0.00238036	TRUE
BDN	CESC	Cupriavidus	-0.498256	0.137836	-3.61485	0.000300519	0.00260773	TRUE
BDN	CESC	Alphatorquevirus	-0.34857	0.100116	-3.48166	0.000498321	0.00418901	TRUE
BDN	CESC	Bordetella	0.532201	0.153448	3.46827	0.000523814	0.00426988	TRUE
BDN	CESC	Paracoccus	0.4757	0.14848	3.2038	0.00135625	0.0107303	TRUE
BDN	CESC	Kocuria	0.246521	0.0786553	3.13419	0.00172326	0.0129171	TRUE
BDN	CESC	Klebsiella	-0.18161	0.0579618	-3.13327	0.00172869	0.0129171	TRUE
BDN	CESC	Acinetobacter	-0.296407	0.0958284	-3.0931	0.00198078	0.0144008	TRUE
BDN	CESC	Comamonas	0.324948	0.107574	3.02068	0.00252212	0.0178539	TRUE
BDN	CESC	Cronobacter	0.240624	0.0807999	2.97802	0.00290113	0.0200103	TRUE
BDN	CESC	Lactococcus	-0.185296	0.0645169	-2.87205	0.00407816	0.0274256	TRUE
BDN	CESC	Cellulosimicrobium	0.287426	0.10123	2.83934	0.00452073	0.0296604	TRUE
BDN	CESC	Capnocytophaga	0.562702	0.199046	2.827	0.00469865	0.0300937	TRUE
BDN	CESC	Dietzia	0.433981	0.154902	2.80164	0.00508432	0.0318066	TRUE
BDN	CESC	Empedobacter	-0.08899	0.0332829	-2.67374	0.00750095	0.0438802	TRUE
BDN	CESC	Rhodococcus	0.357327	0.133649	2.67362	0.00750367	0.0438802	TRUE
BDN	CESC	Desulfovibrio	0.456542	0.170144	2.68328	0.00729043	0.0438802	TRUE
BDN	CESC	Nocardioides	0.361691	0.137758	2.62554	0.00865107	0.0495135	TRUE
BDN	CESC	Rhizobium	0.357955	0.146701	2.44003	0.0146859	0.0806224	FALSE
BDN	CESC	Chromobacterium	0.266194	0.108826	2.44605	0.0144431	0.0806224	FALSE
BDN	CESC	Vibrio	-0.119968	0.0494579	-2.42567	0.0152803	0.082208	FALSE
BDN	CESC	Legionella	-0.0755418	0.0312535	-2.41707	0.0156462	0.082526	FALSE
BDN	CESC	Actinomadura	0.167511	0.0711952	2.35284	0.0186308	0.0945599	FALSE
BDN	CESC	Lawsonella	-0.0957403	0.0406733	-2.35389	0.0185783	0.0945599	FALSE
BDN	CESC	Cellulomonas	0.177128	0.0771115	2.29703	0.0216169	0.105838	FALSE
BDN	CESC	Pseudoxanthomonas	0.283482	0.123563	2.29424	0.0217767	0.105838	FALSE
BDN	CESC	Serratia	0.228287	0.0996976	2.2898	0.0220331	0.105838	FALSE
BDN	CESC	Curtobacterium	0.226927	0.0997572	2.2748	0.0229182	0.108158	FALSE
BDN	CESC	Atopobium	0.191986	0.0854806	2.24596	0.0247064	0.114586	FALSE
BDN	CESC	Veillonella	0.343173	0.155012	2.21385	0.0268388	0.122367	FALSE
BDN	CESC	Arcobacter	-0.0745596	0.0339574	-2.19568	0.0281149	0.126049	FALSE
BDN	CESC	Micrococcus	0.161812	0.0751777	2.1524	0.0313662	0.13832	FALSE
BDN	CESC	Saccharopolyspora	0.100741	0.048503	2.077	0.0378015	0.16401	FALSE
BDN	CESC	Erwinia	-0.0712343	0.0358349	-1.98785	0.0468284	0.19995	FALSE
BDN	CESC	Bacteroides	0.509583	0.257921	1.97574	0.0481847	0.202526	FALSE
BDN	CESC	Amycolatopsis	0.159293	0.0813949	1.95703	0.0503435	0.208345	FALSE
BDN	CESC	Moraxella	-0.171152	0.0881255	-1.94214	0.0521205	0.21243	FALSE
BDN	CESC	Brevundimonas	0.177962	0.0931099	1.91131	0.0559644	0.224693	FALSE
BDN	CESC	Actinomyces	0.172548	0.0961236	1.79506	0.0726436	0.28737	FALSE
BDN	CESC	Rothia	0.172803	0.0966868	1.78725	0.0738976	0.288094	FALSE
BDN	CESC	Finegoldia	-0.103999	0.0586936	-1.77189	0.076413	0.293644	FALSE
BDN	CESC	Aggregatibacter	0.233408	0.134004	1.74179	0.0815447	0.308951	FALSE
BDN	CESC	Parvimonas	0.28269	0.163278	1.73134	0.0833913	0.311559	FALSE
BDN	CESC	Microbacterium	0.176359	0.10266	1.7179	0.0858156	0.316225	FALSE
BDN	CESC	Methylobacterium	0.361196	0.21178	1.70553	0.0880964	0.320242	FALSE
BDN	CESC	Dolosigranulum	-0.0886366	0.0527306	-1.68093	0.0927759	0.328378	FALSE
BDN	CESC	Agrobacterium	0.342138	0.203096	1.68461	0.0920638	0.328378	FALSE
BDN	CESC	Treponema	0.408907	0.245096	1.66835	0.0952454	0.331883	FALSE
BDN	CESC	Leuconostoc	-0.081122	0.048769	-1.66339	0.0962336	0.331883	FALSE
BDN	CESC	Dialister	0.169431	0.103582	1.63571	0.101899	0.342637	FALSE
BDN	CESC	Tessaracoccus	0.0858901	0.0524118	1.63875	0.101265	0.342637	FALSE
BDN	CESC	Lachnoanaerobaculum	0.190143	0.117106	1.62369	0.104442	0.34685	FALSE
BDN	CESC	Sphingobacterium	-0.091061	0.0564422	-1.61335	0.106669	0.349925	FALSE
BDN	CESC	Mesorhizobium	0.25052	0.157842	1.58716	0.112476	0.364532	FALSE
BDN	CESC	Tsukamurella	0.0711577	0.0450483	1.57959	0.114202	0.365717	FALSE
BDN	CESC	Tannerella	0.164295	0.104756	1.56836	0.116797	0.369628	FALSE
BDN	CESC	Salmonella	0.124147	0.0800464	1.55094	0.120915	0.373864	FALSE
BDN	CESC	Acidovorax	0.19099	0.122816	1.5551	0.119923	0.373864	FALSE
BDN	CESC	Nocardiopsis	0.0672242	0.0436694	1.53939	0.123709	0.378157	FALSE
BDN	CESC	Mageeibacillus	0.081251	0.0531774	1.52793	0.126531	0.382437	FALSE
BDN	CESC	Sutterella	0.168711	0.113113	1.49152	0.135824	0.405964	FALSE
BDN	CESC	Gemella	0.305523	0.207115	1.47514	0.140175	0.410111	FALSE
BDN	CESC	Campylobacter	0.280252	0.190025	1.47482	0.140261	0.410111	FALSE
BDN	CESC	Anaerococcus	-0.0675847	0.0465097	-1.45313	0.146188	0.417564	FALSE
BDN	CESC	Olsenella	0.108048	0.0741795	1.45658	0.145232	0.417564	FALSE
BDN	CESC	Saccharomonospora	0.0682606	0.0471238	1.44854	0.147467	0.417564	FALSE
BDN	CESC	Gardnerella	-0.0988939	0.0685405	-1.44285	0.149062	0.417683	FALSE
BDN	CESC	Filifactor	0.111654	0.0798232	1.39877	0.161881	0.446638	FALSE
BDN	CESC	Arthrobacter	0.193443	0.139633	1.38537	0.16594	0.446638	FALSE
BDN	CESC	Xanthomonas	0.180751	0.130501	1.38505	0.166036	0.446638	FALSE
BDN	CESC	Herbaspirillum	0.177442	0.127462	1.39212	0.163887	0.446638	FALSE
BDN	CESC	Mogibacterium	0.108994	0.0791371	1.37728	0.168426	0.448581	FALSE
BDN	CESC	Aeromonas	0.111954	0.082206	1.36188	0.173237	0.456871	FALSE
BDN	CESC	Dermabacter	-0.059613	0.0445721	-1.33745	0.181075	0.469023	FALSE
BDN	CESC	Brucella	0.109668	0.0820461	1.33666	0.181332	0.469023	FALSE
BDN	CESC	Agromyces	0.082976	0.0632994	1.31085	0.189909	0.477627	FALSE
BDN	CESC	Delftia	0.112794	0.0856307	1.31721	0.187767	0.477627	FALSE
BDN	CESC	Roseolovirus	0.140773	0.107409	1.31062	0.189986	0.477627	FALSE
BDN	CESC	Brevibacillus	0.0972972	0.0759742	1.28066	0.200312	0.498926	FALSE
BDN	CESC	Psychrobacter	0.104071	0.0816763	1.27419	0.202595	0.499981	FALSE
BDN	CESC	Pseudonocardia	0.0836048	0.0665666	1.25596	0.209131	0.506814	FALSE
BDN	CESC	Gordonia	0.0851588	0.0676519	1.25878	0.208111	0.506814	FALSE
BDN	CESC	Elizabethkingia	0.118987	0.0952812	1.24879	0.21174	0.508555	FALSE
BDN	CESC	Dermacoccus	-0.0643215	0.0517332	-1.24333	0.213746	0.508829	FALSE
BDN	CESC	Exiguobacterium	-0.0422201	0.0345053	-1.22358	0.22111	0.517205	FALSE
BDN	CESC	Lymphocryptovirus	0.100664	0.0822581	1.22376	0.221042	0.517205	FALSE
BDN	CESC	Propionibacterium	0.0556962	0.0461076	1.20796	0.227062	0.526549	FALSE
BDN	CESC	Anaerotignum	0.0541956	0.0459297	1.17997	0.238013	0.547226	FALSE
BDN	CESC	Cedecea	-0.0701358	0.0599071	-1.17074	0.241702	0.550999	FALSE
BDN	CESC	Brachybacterium	0.0897	0.0774645	1.15795	0.246884	0.558083	FALSE
BDN	CESC	Peptoniphilus	-0.0514912	0.045348	-1.13547	0.256179	0.569522	FALSE
BDN	CESC	Pluralibacter	-0.0746219	0.0655381	-1.1386	0.254869	0.569522	FALSE
BDN	CESC	Leifsonia	0.0752309	0.0673892	1.11636	0.264267	0.577949	FALSE
BDN	CESC	Helicobacter	-0.066042	0.0589515	-1.12028	0.262596	0.577949	FALSE
BDN	CESC	Paraprevotella	0.0630517	0.0581777	1.08378	0.278464	0.594498	FALSE
BDN	CESC	Butyrivibrio	0.0572815	0.0528252	1.08436	0.278205	0.594498	FALSE
BDN	CESC	Gammaretrovirus	-0.0820499	0.0751536	-1.09176	0.274937	0.594498	FALSE
BDN	CESC	Bifidobacterium	0.130707	0.122266	1.06904	0.28505	0.603768	FALSE
BDN	CESC	Clostridioides	0.0958611	0.0908448	1.05522	0.291326	0.612239	FALSE
BDN	CESC	Streptomyces	0.157346	0.150449	1.04585	0.295631	0.616472	FALSE
BDN	CESC	Cyphellophora	-0.0710148	0.0716625	-0.990961	0.321705	0.642077	FALSE
BDN	CESC	Aerococcus	-0.0476581	0.0483419	-0.985854	0.324205	0.642077	FALSE
BDN	CESC	Nocardia	0.0921532	0.0931532	0.989264	0.322534	0.642077	FALSE
BDN	CESC	Roseomonas	0.0652817	0.0661063	0.987526	0.323385	0.642077	FALSE
BDN	CESC	Bartonella	0.0402876	0.0405025	0.994696	0.319884	0.642077	FALSE
BDN	CESC	Tequatrovirus	-0.0706065	0.071681	-0.985011	0.324619	0.642077	FALSE
BDN	CESC	Skunavirus	-0.0601228	0.0609796	-0.98595	0.324158	0.642077	FALSE
BDN	CESC	Porphyromonas	0.121251	0.126122	0.961379	0.336362	0.650944	FALSE
BDN	CESC	Ceduovirus	-0.0691511	0.0716707	-0.964844	0.334623	0.650944	FALSE
BDN	CESC	Sextaecvirus	-0.0496103	0.051281	-0.967421	0.333334	0.650944	FALSE
BDN	CESC	Eubacterium	0.0530243	0.0554829	0.955687	0.339231	0.651807	FALSE
BDN	CESC	Phascolarctobacterium	-0.0537229	0.0584677	-0.918848	0.358175	0.653583	FALSE
BDN	CESC	Christensenella	0.0602278	0.0654209	0.92062	0.357249	0.653583	FALSE
BDN	CESC	Lachnospira	0.0576286	0.0608071	0.947728	0.343268	0.653583	FALSE
BDN	CESC	Pediococcus	-0.0534727	0.0582656	-0.91774	0.358755	0.653583	FALSE
BDN	CESC	Flaviflexus	-0.0476013	0.0507622	-0.937729	0.348383	0.653583	FALSE
BDN	CESC	Actinobacillus	0.0280804	0.0306507	0.916142	0.359592	0.653583	FALSE
BDN	CESC	Rahnella	0.0844623	0.0915814	0.922264	0.356391	0.653583	FALSE
BDN	CESC	Phietavirus	-0.0675489	0.0716813	-0.94235	0.346013	0.653583	FALSE
BDN	CESC	Fusobacterium	0.22876	0.251615	0.909166	0.363263	0.655823	FALSE
BDN	CESC	Pneumocystis	-0.0564304	0.0646101	-0.8734	0.382445	0.658201	FALSE
BDN	CESC	Leptotrichia	0.110682	0.1244	0.889731	0.37361	0.658201	FALSE
BDN	CESC	Bergeyella	0.0412441	0.0482412	0.854956	0.392576	0.658201	FALSE
BDN	CESC	Flavobacterium	-0.119768	0.14186	-0.844269	0.398519	0.658201	FALSE
BDN	CESC	Gordonibacter	0.0512975	0.0587184	0.87362	0.382325	0.658201	FALSE
BDN	CESC	Adlercreutzia	0.0318869	0.0376943	0.845935	0.397589	0.658201	FALSE
BDN	CESC	Mycobacterium	-0.0635175	0.0747676	-0.849533	0.395585	0.658201	FALSE
BDN	CESC	Raoultella	-0.0420276	0.0498133	-0.843703	0.398835	0.658201	FALSE
BDN	CESC	Sphingobium	-0.101844	0.120018	-0.848575	0.396118	0.658201	FALSE
BDN	CESC	Neisseria	0.074508	0.0844711	0.882053	0.377748	0.658201	FALSE
BDN	CESC	Ralstonia	-0.153342	0.173472	-0.883957	0.376719	0.658201	FALSE
BDN	CESC	Lentivirus	-0.0636669	0.0716674	-0.888367	0.374344	0.658201	FALSE
BDN	CESC	Erythroparvovirus	-0.0616258	0.0716667	-0.859895	0.389847	0.658201	FALSE
BDN	CESC	Sepunavirus	-0.0547975	0.0646059	-0.848182	0.396337	0.658201	FALSE
BDN	CESC	Morganella	-0.0453576	0.0541093	-0.838258	0.401886	0.659191	FALSE
BDN	CESC	Lautropia	-0.043427	0.0521403	-0.832887	0.404909	0.660124	FALSE
BDN	CESC	Mobiluncus	-0.0483774	0.0584155	-0.828161	0.407579	0.660475	FALSE
BDN	CESC	Jonquetella	-0.0327424	0.0408985	-0.800576	0.423377	0.681967	FALSE
BDN	CESC	Brevibacterium	0.0741336	0.0940963	0.787848	0.430786	0.685688	FALSE
BDN	CESC	Kluyvera	-0.0486486	0.0616429	-0.7892	0.429995	0.685688	FALSE
BDN	CESC	Ureaplasma	-0.0503072	0.0646034	-0.778708	0.436152	0.687406	FALSE
BDN	CESC	Hathewaya	-0.0419574	0.0539776	-0.777311	0.436975	0.687406	FALSE
BDN	CESC	Phikzvirus	-0.049899	0.064592	-0.772525	0.439803	0.687832	FALSE
BDN	CESC	Hungatella	0.0245832	0.0324518	0.75753	0.448732	0.69774	FALSE
BDN	CESC	Selenomonas	0.0997131	0.132606	0.75195	0.452081	0.698907	FALSE
BDN	CESC	Barnesiella	0.0266873	0.0364708	0.731743	0.464325	0.709679	FALSE
BDN	CESC	Megasphaera	0.0269497	0.0366918	0.734488	0.462651	0.709679	FALSE
BDN	CESC	Listeria	0.0299616	0.0418469	0.715981	0.474003	0.710662	FALSE
BDN	CESC	Oceanobacillus	-0.0280105	0.0395472	-0.70828	0.478771	0.710662	FALSE
BDN	CESC	Jeotgalicoccus	-0.0286596	0.0403296	-0.710635	0.47731	0.710662	FALSE
BDN	CESC	Shewanella	-0.0409949	0.0583326	-0.70278	0.482193	0.710662	FALSE
BDN	CESC	Rodentibacter	-0.041846	0.058412	-0.716394	0.473748	0.710662	FALSE
BDN	CESC	Methanobrevibacter	0.0205348	0.0283247	0.724979	0.468465	0.710662	FALSE
BDN	CESC	Rhadinovirus	-0.0501378	0.0715491	-0.700746	0.483461	0.710662	FALSE
BDN	CESC	Taranisvirus	-0.0494908	0.0722107	-0.685366	0.493113	0.72091	FALSE
BDN	CESC	Kosakonia	0.0511112	0.0755073	0.676904	0.498467	0.724798	FALSE
BDN	CESC	Bradyrhizobium	0.128728	0.191686	0.671555	0.501867	0.725819	FALSE
BDN	CESC	Kingella	0.0332179	0.0498316	0.666604	0.505025	0.72648	FALSE
BDN	CESC	Kurthia	-0.025677	0.0395828	-0.648692	0.516537	0.72748	FALSE
BDN	CESC	Parascardovia	0.0313884	0.0481147	0.652366	0.514165	0.72748	FALSE
BDN	CESC	Oligella	-0.0401735	0.0616486	-0.651654	0.514625	0.72748	FALSE
BDN	CESC	Cytomegalovirus	-0.0515502	0.0792669	-0.650337	0.515475	0.72748	FALSE
BDN	CESC	Kytococcus	-0.0268327	0.041707	-0.643363	0.519988	0.728525	FALSE
BDN	CESC	Hafnia	-0.0226322	0.0354823	-0.637844	0.523575	0.72975	FALSE
BDN	CESC	Corynebacterium	-0.0606778	0.0965071	-0.628739	0.52952	0.734231	FALSE
BDN	CESC	Enterobacter	0.049012	0.0798082	0.614123	0.539134	0.739934	FALSE
BDN	CESC	Noviherbaspirillum	0.037998	0.0617328	0.615524	0.538209	0.739934	FALSE
BDN	CESC	Chryseobacterium	-0.0600759	0.0994296	-0.604205	0.545707	0.741482	FALSE
BDN	CESC	Slackia	0.0225685	0.0373587	0.604104	0.545775	0.741482	FALSE
BDN	CESC	Erysipelothrix	-0.0188171	0.0319461	-0.589027	0.555843	0.747642	FALSE
BDN	CESC	Ezakiella	-0.0315185	0.0538914	-0.584853	0.558647	0.747642	FALSE
BDN	CESC	Stenotrophomonas	0.0679674	0.116041	0.585717	0.558066	0.747642	FALSE
BDN	CESC	Erysipelatoclostridium	0.0344355	0.0615626	0.559359	0.575917	0.763161	FALSE
BDN	CESC	Intestinimonas	-0.0281866	0.0501747	-0.561769	0.574273	0.763161	FALSE
BDN	CESC	Saccharomyces	0.197345	0.369493	0.534098	0.593274	0.777394	FALSE
BDN	CESC	Salinicoccus	0.0248262	0.0467421	0.531132	0.595328	0.777394	FALSE
BDN	CESC	Pseudomonas	0.0763332	0.142331	0.536309	0.591745	0.777394	FALSE
BDN	CESC	Alcaligenes	0.0291372	0.0566302	0.514517	0.606891	0.788665	FALSE
BDN	CESC	Romboutsia	0.0207884	0.0417894	0.497456	0.618868	0.800362	FALSE
BDN	CESC	Yersinia	0.0257324	0.0527317	0.487987	0.625559	0.801311	FALSE
BDN	CESC	Atlantibacter	-0.0307591	0.0625405	-0.491828	0.622841	0.801311	FALSE
BDN	CESC	Candida	-0.0237042	0.0492891	-0.480921	0.630573	0.803905	FALSE
BDN	CESC	Providencia	-0.0290187	0.0619366	-0.468523	0.639411	0.811328	FALSE
BDN	CESC	Vitreoscilla	0.0290659	0.0685807	0.42382	0.671697	0.848294	FALSE
BDN	CESC	Cryptobacterium	-0.0215449	0.0519297	-0.414886	0.678225	0.84857	FALSE
BDN	CESC	Arabia	0.0219531	0.052621	0.417193	0.676537	0.84857	FALSE
BDN	CESC	Mycoplasma	0.0442634	0.108902	0.406452	0.68441	0.852344	FALSE
BDN	CESC	Methanomassiliicoccus	-0.0183923	0.0460239	-0.399624	0.689433	0.854643	FALSE
BDN	CESC	Shigella	-0.027162	0.0689604	-0.393878	0.693671	0.855952	FALSE
BDN	CESC	Frederiksenia	-0.016501	0.04237	-0.38945	0.696943	0.856063	FALSE
BDN	CESC	Virgibacillus	-0.0108941	0.0283534	-0.384226	0.700811	0.8569	FALSE
BDN	CESC	Escherichia	-0.0263115	0.0708436	-0.371403	0.710338	0.864619	FALSE
BDN	CESC	Fastidiosipila	0.0127729	0.0352637	0.362211	0.717195	0.865136	FALSE
BDN	CESC	Cardiobacterium	0.0155333	0.0424497	0.365921	0.714424	0.865136	FALSE
BDN	CESC	Prevotella	0.0381141	0.106905	0.356525	0.721448	0.866381	FALSE
BDN	CESC	Rickettsia	-0.0145602	0.0420455	-0.346296	0.72912	0.870014	FALSE
BDN	CESC	Sphingomonas	-0.0527756	0.153474	-0.343874	0.730941	0.870014	FALSE
BDN	CESC	Abiotrophia	-0.0167348	0.0518839	-0.322542	0.747042	0.881378	FALSE
BDN	CESC	Streptococcus	-0.0608357	0.187886	-0.32379	0.746097	0.881378	FALSE
BDN	CESC	Turicibacter	0.00836662	0.0278117	0.300831	0.763544	0.893014	FALSE
BDN	CESC	Propionimicrobium	-0.0103633	0.0340227	-0.304599	0.760671	0.893014	FALSE
BDN	CESC	Streptobacillus	-0.0140075	0.05473	-0.255937	0.797999	0.90043	FALSE
BDN	CESC	Weeksella	-0.0111483	0.0421541	-0.264464	0.791422	0.90043	FALSE
BDN	CESC	Acidaminococcus	0.0088507	0.0327912	0.269911	0.787229	0.90043	FALSE
BDN	CESC	Megamonas	-0.00765567	0.0296542	-0.258165	0.79628	0.90043	FALSE
BDN	CESC	Paeniclostridium	-0.00897928	0.0340625	-0.263612	0.792079	0.90043	FALSE
BDN	CESC	Enterococcus	-0.0244002	0.0902706	-0.2703	0.786929	0.90043	FALSE
BDN	CESC	Pseudescherichia	0.0172132	0.0646621	0.266203	0.790083	0.90043	FALSE
BDN	CESC	Citrobacter	-0.0113184	0.0446779	-0.253333	0.800011	0.90043	FALSE
BDN	CESC	Granulibacter	-0.0121384	0.0434854	-0.279138	0.780139	0.90043	FALSE
BDN	CESC	Cloacibacillus	-0.0084096	0.0354049	-0.237526	0.812249	0.908029	FALSE
BDN	CESC	Tatumella	-0.0114752	0.0486451	-0.235896	0.813513	0.908029	FALSE
BDN	CESC	Trueperella	-0.00753558	0.0335045	-0.224912	0.822048	0.909256	FALSE
BDN	CESC	Pantoea	0.017519	0.0796903	0.219839	0.825997	0.909256	FALSE
BDN	CESC	Oxalobacter	-0.00932161	0.0429375	-0.217097	0.828133	0.909256	FALSE
BDN	CESC	Mastadenovirus	0.0227658	0.100847	0.225744	0.8214	0.909256	FALSE
BDN	CESC	Murdochiella	-0.00653524	0.0314951	-0.2075	0.835619	0.913746	FALSE
BDN	CESC	Muribaculum	0.00491216	0.0282796	0.1737	0.862101	0.924401	FALSE
BDN	CESC	Myroides	0.0100519	0.0562341	0.178752	0.858133	0.924401	FALSE
BDN	CESC	Halomonas	0.0203649	0.108371	0.187918	0.850941	0.924401	FALSE
BDN	CESC	Haematobacter	0.0128773	0.0701765	0.183499	0.854406	0.924401	FALSE
BDN	CESC	Laribacter	-0.00901306	0.0520579	-0.173135	0.862545	0.924401	FALSE
BDN	CESC	Blastococcus	-0.00630437	0.0428559	-0.147106	0.883048	0.942619	FALSE
BDN	CESC	Mannheimia	0.00382841	0.026983	0.141882	0.887173	0.943279	FALSE
BDN	CESC	Moineauvirus	-0.00365415	0.032825	-0.111322	0.911361	0.965181	FALSE
BDN	CESC	Alloprevotella	0.00288911	0.0295668	0.0977146	0.922159	0.967676	FALSE
BDN	CESC	Weissella	0.00313695	0.036603	0.085702	0.931703	0.967676	FALSE
BDN	CESC	Lysinibacillus	-0.00367095	0.0417965	-0.0878292	0.930012	0.967676	FALSE
BDN	CESC	Actinotignum	-0.00472987	0.0505019	-0.0936572	0.925381	0.967676	FALSE
BDN	CESC	Haemophilus	-0.00762089	0.0800497	-0.095202	0.924154	0.967676	FALSE
BDN	CESC	Leclercia	-0.00533733	0.0690103	-0.077341	0.938352	0.970834	FALSE
BDN	CESC	Penicillium	-0.00561412	0.100604	-0.0558043	0.955498	0.984785	FALSE
BDN	CESC	Sneathia	0.0011957	0.0471997	0.0253328	0.97979	0.987129	FALSE
BDN	CESC	Vagococcus	-0.000922527	0.0314766	-0.0293084	0.976619	0.987129	FALSE
BDN	CESC	Paenibacillus	0.00343319	0.126635	0.0271109	0.978371	0.987129	FALSE
BDN	CESC	Scardovia	-0.00146996	0.048545	-0.0302804	0.975843	0.987129	FALSE
BDN	CESC	Proteus	-0.00146516	0.0432187	-0.033901	0.972956	0.987129	FALSE
BDN	CESC	Acetobacter	0.00134425	0.049108	0.0273733	0.978162	0.987129	FALSE
BDN	CESC	Fusarium	0.00136801	0.079605	0.017185	0.986289	0.989969	FALSE
BDN	CESC	Afipia	-0.000773881	0.101875	-0.0075964	0.993939	0.993939	FALSE
BDN	COAD	Clostridium	-1.25594	0.0833645	-15.0657	2.72331e-51	7.3257e-49	TRUE
BDN	COAD	Parabacteroides	-0.817281	0.065468	-12.4837	9.16627e-36	1.23286e-33	TRUE
BDN	COAD	Saccharomyces	-1.27817	0.105855	-12.0747	1.43619e-33	1.28779e-31	TRUE
BDN	COAD	Cutibacterium	0.92225	0.0823176	11.2036	3.91704e-29	2.63421e-27	TRUE
BDN	COAD	Blautia	-0.433227	0.0509321	-8.50598	1.80062e-17	9.68731e-16	TRUE
BDN	COAD	Roseburia	-0.41275	0.0502274	-8.21762	2.07584e-16	9.30668e-15	TRUE
BDN	COAD	Ruthenibacterium	-0.295201	0.0373064	-7.91286	2.51541e-15	9.66637e-14	TRUE
BDN	COAD	Faecalibacterium	-0.619981	0.079579	-7.79076	6.66084e-15	1.99085e-13	TRUE
BDN	COAD	Ralstonia	1.93642	0.248317	7.79815	6.28214e-15	1.99085e-13	TRUE
BDN	COAD	Collinsella	-0.262517	0.0351804	-7.46203	8.52016e-14	2.29192e-12	TRUE
BDN	COAD	Anaerostipes	-0.306586	0.0453635	-6.75843	1.39492e-11	3.41122e-10	TRUE
BDN	COAD	Brucella	-0.276685	0.0470272	-5.88352	4.01631e-09	9.00324e-08	TRUE
BDN	COAD	Curtobacterium	1.02692	0.18496	5.55211	2.8225e-08	5.8404e-07	TRUE
BDN	COAD	Odoribacter	-0.347584	0.0631922	-5.50042	3.78892e-08	7.28013e-07	TRUE
BDN	COAD	Alistipes	-0.488984	0.0932407	-5.24432	1.56859e-07	2.81301e-06	TRUE
BDN	COAD	Leptotrichia	-0.242779	0.04758	-5.10255	3.35112e-07	5.30266e-06	TRUE
BDN	COAD	Bacillus	-0.635806	0.124436	-5.10951	3.23e-07	5.30266e-06	TRUE
BDN	COAD	Mastadenovirus	-0.773815	0.153372	-5.04536	4.52668e-07	6.76487e-06	TRUE
BDN	COAD	Eggerthella	-0.176135	0.0367553	-4.79209	1.65056e-06	2.33685e-05	TRUE
BDN	COAD	Fusarium	0.252574	0.0542944	4.65194	3.2883e-06	4.42277e-05	TRUE
BDN	COAD	Flavonifractor	-0.33803	0.0738081	-4.57985	4.65309e-06	5.96039e-05	TRUE
BDN	COAD	Bifidobacterium	-0.275246	0.0656104	-4.19516	2.72681e-05	0.000333415	TRUE
BDN	COAD	Klebsiella	-0.266971	0.0652047	-4.09435	4.23356e-05	0.000495143	TRUE
BDN	COAD	Eikenella	-0.171846	0.0436752	-3.93464	8.33221e-05	0.000933902	TRUE
BDN	COAD	Methylobacterium	0.626082	0.162581	3.85089	0.00011769	0.00126635	TRUE
BDN	COAD	Akkermansia	-0.244507	0.0642232	-3.80714	0.000140582	0.00145448	TRUE
BDN	COAD	Faecalitalea	-0.113172	0.0310686	-3.64264	0.000269853	0.00268853	TRUE
BDN	COAD	Malassezia	0.308988	0.0889979	3.47186	0.000516866	0.0049656	TRUE
BDN	COAD	Brevibacterium	0.235777	0.0689584	3.41912	0.000628243	0.0058275	TRUE
BDN	COAD	Pandoraea	0.501459	0.1495	3.35423	0.000795851	0.00713613	TRUE
BDN	COAD	Ruminococcus	-0.140003	0.0424869	-3.29521	0.000983471	0.00853399	TRUE
BDN	COAD	Staphylococcus	-0.430268	0.132411	-3.24949	0.00115614	0.00971879	TRUE
BDN	COAD	Peptoniphilus	0.154245	0.0484581	3.18305	0.00145731	0.0115921	TRUE
BDN	COAD	Agromyces	-0.102658	0.0322671	-3.1815	0.00146517	0.0115921	TRUE
BDN	COAD	Kocuria	-0.18092	0.0571085	-3.168	0.00153492	0.011797	TRUE
BDN	COAD	Bordetella	0.374978	0.119514	3.13751	0.00170388	0.0127317	TRUE
BDN	COAD	Herbaspirillum	0.368145	0.118083	3.11768	0.00182279	0.0132521	TRUE
BDN	COAD	Dietzia	-0.350112	0.11642	-3.00732	0.00263564	0.0186575	TRUE
BDN	COAD	Capnocytophaga	-0.187945	0.0630155	-2.98252	0.00285889	0.019719	TRUE
BDN	COAD	Cupriavidus	0.763288	0.257608	2.96298	0.00304674	0.0204893	TRUE
BDN	COAD	Aggregatibacter	-0.0945858	0.0320265	-2.95336	0.00314334	0.0206234	TRUE
BDN	COAD	Providencia	-0.109031	0.0373082	-2.92245	0.00347292	0.0222432	TRUE
BDN	COAD	Halomonas	0.232343	0.0798957	2.90808	0.00363656	0.0227496	TRUE
BDN	COAD	Brevibacillus	-0.06963	0.0245067	-2.84126	0.00449358	0.0274721	TRUE
BDN	COAD	Rhizobium	-0.173226	0.066028	-2.62353	0.00870248	0.0520215	FALSE
BDN	COAD	Mycoplasma	-0.104001	0.0405685	-2.5636	0.0103593	0.0592902	FALSE
BDN	COAD	Gordonia	0.179522	0.0698791	2.56904	0.0101981	0.0592902	FALSE
BDN	COAD	Brachybacterium	-0.102543	0.0403356	-2.54223	0.0110146	0.0617278	FALSE
BDN	COAD	Massilia	0.294084	0.11935	2.46405	0.0137375	0.0754163	FALSE
BDN	COAD	Xanthomonas	0.236416	0.0973999	2.42727	0.015213	0.0802409	FALSE
BDN	COAD	Mesorhizobium	0.412153	0.169592	2.43026	0.0150879	0.0802409	FALSE
BDN	COAD	Neisseria	-0.16539	0.0695502	-2.378	0.017407	0.0900478	FALSE
BDN	COAD	Treponema	-0.0856117	0.0364064	-2.35156	0.018695	0.0937027	FALSE
BDN	COAD	Vitreoscilla	0.156714	0.0667075	2.34927	0.0188102	0.0937027	FALSE
BDN	COAD	Sphingomonas	-0.358882	0.154039	-2.32981	0.0198162	0.0969191	FALSE
BDN	COAD	Dermacoccus	-0.101889	0.0441186	-2.30944	0.0209192	0.100487	FALSE
BDN	COAD	Lachnoanaerobaculum	-0.0579604	0.0256577	-2.25899	0.0238839	0.112715	FALSE
BDN	COAD	Pasteurella	0.1545	0.0695701	2.22078	0.026366	0.122284	FALSE
BDN	COAD	Stenotrophomonas	0.241351	0.109495	2.20422	0.0275086	0.125421	FALSE
BDN	COAD	Burkholderia	0.306978	0.143927	2.13288	0.0329345	0.147656	FALSE
BDN	COAD	Moraxella	0.137819	0.0652895	2.11089	0.034782	0.153383	FALSE
BDN	COAD	Empedobacter	0.128036	0.0612332	2.09096	0.0365317	0.155985	FALSE
BDN	COAD	Yersinia	0.104936	0.0501009	2.0945	0.0362155	0.155985	FALSE
BDN	COAD	Leclercia	0.148803	0.0719109	2.06926	0.0385213	0.16191	FALSE
BDN	COAD	Gemella	-0.146877	0.071716	-2.04804	0.0405561	0.16784	FALSE
BDN	COAD	Psychrobacter	-0.0625056	0.0311989	-2.00345	0.0451285	0.183933	FALSE
BDN	COAD	Chromobacterium	0.173995	0.0875465	1.98745	0.046872	0.188188	FALSE
BDN	COAD	Butyricimonas	-0.0906851	0.0465019	-1.95014	0.0511596	0.197947	FALSE
BDN	COAD	Erwinia	0.0929838	0.0477525	1.9472	0.0515103	0.197947	FALSE
BDN	COAD	Citrobacter	0.191894	0.0981419	1.95527	0.0505507	0.197947	FALSE
BDN	COAD	Microvirga	-0.104364	0.0545421	-1.91346	0.0556888	0.21099	FALSE
BDN	COAD	Roseolovirus	-0.138577	0.0734411	-1.88691	0.0591719	0.221073	FALSE
BDN	COAD	Acidovorax	0.237059	0.129964	1.82404	0.0681455	0.251112	FALSE
BDN	COAD	Delftia	0.12935	0.0722814	1.78954	0.0735285	0.267286	FALSE
BDN	COAD	Propionibacterium	-0.052014	0.0292878	-1.77596	0.075739	0.27165	FALSE
BDN	COAD	Clostridioides	-0.0803146	0.0454751	-1.76612	0.0773751	0.273867	FALSE
BDN	COAD	Tessaracoccus	0.0680966	0.0391839	1.73787	0.0822336	0.287284	FALSE
BDN	COAD	Proteus	-0.0656872	0.0380872	-1.72465	0.0845905	0.291729	FALSE
BDN	COAD	Aspergillus	0.114891	0.0679908	1.6898	0.0910656	0.299663	FALSE
BDN	COAD	Tannerella	-0.0618482	0.0364739	-1.69568	0.0899456	0.299663	FALSE
BDN	COAD	Saccharopolyspora	0.0714387	0.042379	1.68571	0.0918518	0.299663	FALSE
BDN	COAD	Pseudoxanthomonas	0.101145	0.0603361	1.67635	0.0936689	0.299663	FALSE
BDN	COAD	Pseudescherichia	0.094353	0.0564594	1.67117	0.0946889	0.299663	FALSE
BDN	COAD	Salmonella	0.1742	0.103048	1.69048	0.0909369	0.299663	FALSE
BDN	COAD	Escherichia	0.148546	0.0884269	1.67987	0.092983	0.299663	FALSE
BDN	COAD	Oscillibacter	-0.0797984	0.0480473	-1.66083	0.0967474	0.302617	FALSE
BDN	COAD	Lawsonella	0.0745514	0.0453237	1.64487	0.0999975	0.309188	FALSE
BDN	COAD	Laribacter	0.0636764	0.0391221	1.62763	0.103602	0.316694	FALSE
BDN	COAD	Parvimonas	-0.0899959	0.0558349	-1.61182	0.107001	0.321727	FALSE
BDN	COAD	Leifsonia	-0.0620318	0.0385557	-1.60889	0.107641	0.321727	FALSE
BDN	COAD	Mycobacterium	-0.0979234	0.0613195	-1.59694	0.11028	0.325992	FALSE
BDN	COAD	Acetobacter	0.0748205	0.0473528	1.58006	0.114092	0.333595	FALSE
BDN	COAD	Cellulosimicrobium	-0.129261	0.082337	-1.56991	0.116436	0.334156	FALSE
BDN	COAD	Agrobacterium	-0.121121	0.0772216	-1.56848	0.116768	0.334156	FALSE
BDN	COAD	Lactococcus	0.162038	0.105859	1.5307	0.125844	0.356337	FALSE
BDN	COAD	Bradyrhizobium	0.219106	0.145682	1.504	0.132582	0.371506	FALSE
BDN	COAD	Ceduovirus	0.0458886	0.0306995	1.49477	0.134975	0.374311	FALSE
BDN	COAD	Cronobacter	0.102996	0.0716459	1.43757	0.150556	0.409201	FALSE
BDN	COAD	Atlantibacter	0.0615513	0.0428206	1.43742	0.150598	0.409201	FALSE
BDN	COAD	Roseomonas	0.0670742	0.0468816	1.43071	0.152512	0.410258	FALSE
BDN	COAD	Muribaculum	-0.0323248	0.0230402	-1.40297	0.160625	0.419498	FALSE
BDN	COAD	Arabia	-0.0321445	0.0227842	-1.41083	0.158296	0.419498	FALSE
BDN	COAD	Aeromonas	0.108796	0.0773486	1.40656	0.159558	0.419498	FALSE
BDN	COAD	Gardnerella	0.0840831	0.060407	1.39194	0.163939	0.422983	FALSE
BDN	COAD	Oligella	0.0343171	0.0247223	1.38811	0.165105	0.422983	FALSE
BDN	COAD	Paeniclostridium	0.0561952	0.0416574	1.34898	0.177342	0.450048	FALSE
BDN	COAD	Penicillium	-0.0396521	0.0298693	-1.32752	0.184337	0.463426	FALSE
BDN	COAD	Atopobium	-0.0411031	0.0316825	-1.29734	0.194513	0.48448	FALSE
BDN	COAD	Paenibacillus	0.22731	0.177518	1.2805	0.200371	0.494493	FALSE
BDN	COAD	Phietavirus	0.0321591	0.0256914	1.25175	0.210662	0.515165	FALSE
BDN	COAD	Mogibacterium	-0.0349258	0.0286682	-1.21827	0.22312	0.540714	FALSE
BDN	COAD	Lymphocryptovirus	0.0899489	0.0749664	1.19986	0.230195	0.552879	FALSE
BDN	COAD	Lysinibacillus	-0.0368023	0.0312143	-1.17902	0.23839	0.559515	FALSE
BDN	COAD	Flaviflexus	-0.0264465	0.0223002	-1.18593	0.23565	0.559515	FALSE
BDN	COAD	Sutterella	0.0789364	0.0670661	1.17699	0.239198	0.559515	FALSE
BDN	COAD	Elizabethkingia	-0.0505553	0.0449869	-1.12378	0.261107	0.600323	FALSE
BDN	COAD	Granulibacter	0.0362895	0.0321524	1.12867	0.259036	0.600323	FALSE
BDN	COAD	Pseudonocardia	0.0553253	0.0501753	1.10264	0.270184	0.605689	FALSE
BDN	COAD	Arcobacter	0.0664633	0.0604564	1.09936	0.271611	0.605689	FALSE
BDN	COAD	Pluralibacter	-0.049697	0.0451215	-1.1014	0.270721	0.605689	FALSE
BDN	COAD	Alphatorquevirus	0.104999	0.0956759	1.09744	0.272448	0.605689	FALSE
BDN	COAD	Abiotrophia	-0.0388613	0.0363183	-1.07002	0.284611	0.627544	FALSE
BDN	COAD	Flavobacterium	0.0913389	0.0869575	1.05039	0.293541	0.6389	FALSE
BDN	COAD	Frederiksenia	0.0329664	0.0314482	1.04828	0.294512	0.6389	FALSE
BDN	COAD	Moineauvirus	0.0368752	0.0356652	1.03393	0.301171	0.648119	FALSE
BDN	COAD	Porphyromonas	-0.0879173	0.0900386	-0.97644	0.328846	0.665422	FALSE
BDN	COAD	Enterococcus	0.0624543	0.0634353	0.984535	0.324853	0.665422	FALSE
BDN	COAD	Rothia	-0.0745436	0.0759213	-0.981853	0.326172	0.665422	FALSE
BDN	COAD	Micrococcus	0.0867134	0.0873532	0.992676	0.320868	0.665422	FALSE
BDN	COAD	Shewanella	0.0548611	0.054357	1.00927	0.312843	0.665422	FALSE
BDN	COAD	Cedecea	-0.0379203	0.0388476	-0.976129	0.329	0.665422	FALSE
BDN	COAD	Kosakonia	0.0979279	0.0986187	0.992995	0.320712	0.665422	FALSE
BDN	COAD	Afipia	0.0644426	0.0658585	0.978501	0.327827	0.665422	FALSE
BDN	COAD	Exiguobacterium	-0.0298912	0.0309474	-0.965873	0.334108	0.665741	FALSE
BDN	COAD	Raoultella	0.0639369	0.0661327	0.966798	0.333645	0.665741	FALSE
BDN	COAD	Selenomonas	-0.050877	0.0532193	-0.955989	0.339078	0.666334	FALSE
BDN	COAD	Fastidiosipila	0.025978	0.0274703	0.945676	0.344314	0.666334	FALSE
BDN	COAD	Dolosigranulum	-0.0288009	0.0303272	-0.949671	0.34228	0.666334	FALSE
BDN	COAD	Hafnia	-0.0213298	0.0224213	-0.951318	0.341443	0.666334	FALSE
BDN	COAD	Veillonella	-0.0716326	0.0773828	-0.925692	0.354606	0.681351	FALSE
BDN	COAD	Erysipelatoclostridium	-0.0344986	0.0374823	-0.920396	0.357366	0.681783	FALSE
BDN	COAD	Rhodococcus	0.159629	0.17501	0.912115	0.361708	0.685208	FALSE
BDN	COAD	Methanomassiliicoccus	0.0194924	0.0216136	0.901859	0.367132	0.690619	FALSE
BDN	COAD	Candida	-0.0351302	0.0398483	-0.8816	0.377993	0.696545	FALSE
BDN	COAD	Ureaplasma	0.0203275	0.0231706	0.877299	0.380324	0.696545	FALSE
BDN	COAD	Ezakiella	-0.0206017	0.0234087	-0.880086	0.378813	0.696545	FALSE
BDN	COAD	Listeria	-0.0270018	0.0307987	-0.876718	0.38064	0.696545	FALSE
BDN	COAD	Jonquetella	-0.0194721	0.022526	-0.864428	0.387353	0.699315	FALSE
BDN	COAD	Sphingobacterium	0.0711973	0.0820255	0.86799	0.3854	0.699315	FALSE
BDN	COAD	Shigella	0.0679204	0.0791944	0.857641	0.391091	0.701356	FALSE
BDN	COAD	Enterobacter	0.0686432	0.0808177	0.849358	0.395682	0.70489	FALSE
BDN	COAD	Finegoldia	0.0434708	0.0539923	0.80513	0.420745	0.744608	FALSE
BDN	COAD	Noviherbaspirillum	0.0368343	0.0465358	0.791526	0.428637	0.74972	FALSE
BDN	COAD	Methanobrevibacter	0.0209096	0.0264495	0.790548	0.429208	0.74972	FALSE
BDN	COAD	Sextaecvirus	-0.0173414	0.0229002	-0.757259	0.448895	0.779049	FALSE
BDN	COAD	Murdochiella	0.0227067	0.0308626	0.735736	0.461891	0.786385	FALSE
BDN	COAD	Rahnella	-0.0294389	0.0395255	-0.74481	0.456387	0.786385	FALSE
BDN	COAD	Alcaligenes	-0.0273648	0.0370228	-0.739134	0.459826	0.786385	FALSE
BDN	COAD	Cyphellophora	0.0173885	0.0241263	0.720731	0.471075	0.791995	FALSE
BDN	COAD	Hungatella	0.0266787	0.0369064	0.722874	0.469757	0.791995	FALSE
BDN	COAD	Tequatrovirus	0.0178061	0.0249397	0.713965	0.475249	0.794049	FALSE
BDN	COAD	Bacteroides	-0.138027	0.199187	-0.692953	0.488339	0.802907	FALSE
BDN	COAD	Megamonas	-0.0220397	0.0338316	-0.651451	0.514755	0.802907	FALSE
BDN	COAD	Christensenella	-0.0247298	0.0381069	-0.648957	0.516366	0.802907	FALSE
BDN	COAD	Mageeibacillus	-0.0155104	0.0225092	-0.689069	0.49078	0.802907	FALSE
BDN	COAD	Anaerotignum	0.0186252	0.0282636	0.65898	0.509909	0.802907	FALSE
BDN	COAD	Butyrivibrio	-0.0216456	0.0328535	-0.658853	0.50999	0.802907	FALSE
BDN	COAD	Streptococcus	0.081738	0.124496	0.656551	0.51147	0.802907	FALSE
BDN	COAD	Dermabacter	0.0204421	0.0317254	0.644344	0.519352	0.802907	FALSE
BDN	COAD	Cardiobacterium	-0.0212832	0.0314964	-0.675732	0.499211	0.802907	FALSE
BDN	COAD	Bartonella	-0.0231425	0.0354758	-0.652345	0.514179	0.802907	FALSE
BDN	COAD	Lautropia	0.0290451	0.0450621	0.644558	0.519213	0.802907	FALSE
BDN	COAD	Cytomegalovirus	-0.0152793	0.0230142	-0.663909	0.506749	0.802907	FALSE
BDN	COAD	Gammaretrovirus	0.0242349	0.0364227	0.66538	0.505808	0.802907	FALSE
BDN	COAD	Nocardiopsis	-0.0175693	0.0285751	-0.614846	0.538656	0.827992	FALSE
BDN	COAD	Cloacibacillus	0.0144656	0.0241855	0.598111	0.549766	0.830826	FALSE
BDN	COAD	Intestinimonas	0.0197477	0.0329463	0.599392	0.548912	0.830826	FALSE
BDN	COAD	Slackia	0.0165455	0.0273482	0.604994	0.545183	0.830826	FALSE
BDN	COAD	Acidaminococcus	0.0234445	0.0398866	0.58778	0.55668	0.836575	FALSE
BDN	COAD	Nocardioides	-0.0320911	0.0552757	-0.580563	0.561535	0.839182	FALSE
BDN	COAD	Barnesiella	0.0226283	0.0396012	0.571404	0.567726	0.843747	FALSE
BDN	COAD	Scardovia	0.0144817	0.025639	0.56483	0.57219	0.845642	FALSE
BDN	COAD	Erythroparvovirus	0.0128275	0.0228948	0.560281	0.575288	0.845642	FALSE
BDN	COAD	Lachnospira	-0.0196736	0.0357752	-0.549923	0.582372	0.850686	FALSE
BDN	COAD	Salinicoccus	-0.0119549	0.022439	-0.532773	0.594191	0.850686	FALSE
BDN	COAD	Adlercreutzia	-0.0119092	0.022313	-0.533733	0.593526	0.850686	FALSE
BDN	COAD	Saccharomonospora	-0.0148021	0.0278087	-0.532281	0.594531	0.850686	FALSE
BDN	COAD	Legionella	0.0254214	0.047208	0.538496	0.590234	0.850686	FALSE
BDN	COAD	Bergeyella	-0.0117924	0.0224652	-0.524917	0.599641	0.853457	FALSE
BDN	COAD	Olsenella	-0.0170656	0.0343474	-0.496851	0.619294	0.867656	FALSE
BDN	COAD	Achromobacter	0.0643147	0.12905	0.49837	0.618223	0.867656	FALSE
BDN	COAD	Comamonas	-0.0544158	0.108416	-0.501915	0.615728	0.867656	FALSE
BDN	COAD	Prevotella	-0.0303514	0.0650933	-0.466275	0.641019	0.883278	FALSE
BDN	COAD	Vagococcus	0.0198486	0.0422993	0.469242	0.638897	0.883278	FALSE
BDN	COAD	Actinomadura	-0.0192506	0.0404682	-0.475697	0.63429	0.883278	FALSE
BDN	COAD	Lentivirus	0.0107397	0.0232109	0.462702	0.643578	0.883278	FALSE
BDN	COAD	Rodentibacter	0.0107397	0.0235562	0.455919	0.648449	0.885439	FALSE
BDN	COAD	Haemophilus	0.0267663	0.0593024	0.451352	0.651736	0.885439	FALSE
BDN	COAD	Paraprevotella	0.0217909	0.0502387	0.433747	0.664472	0.889663	FALSE
BDN	COAD	Anaerococcus	0.0154189	0.0355815	0.433341	0.664767	0.889663	FALSE
BDN	COAD	Weissella	-0.0141702	0.0325588	-0.435219	0.663404	0.889663	FALSE
BDN	COAD	Romboutsia	0.0212724	0.0509391	0.417606	0.676235	0.893182	FALSE
BDN	COAD	Filifactor	0.0252247	0.061462	0.410411	0.681504	0.893182	FALSE
BDN	COAD	Aerococcus	-0.0141068	0.0356954	-0.395199	0.692696	0.893182	FALSE
BDN	COAD	Kytococcus	-0.0133857	0.0335902	-0.398502	0.69026	0.893182	FALSE
BDN	COAD	Helicobacter	0.0102419	0.0254035	0.403167	0.686826	0.893182	FALSE
BDN	COAD	Campylobacter	-0.0464327	0.110033	-0.421988	0.673034	0.893182	FALSE
BDN	COAD	Desulfovibrio	0.0337963	0.0858892	0.393488	0.693959	0.893182	FALSE
BDN	COAD	Kluyvera	0.0189517	0.0471021	0.402354	0.687424	0.893182	FALSE
BDN	COAD	Fusobacterium	0.0305914	0.0799006	0.382869	0.701817	0.898994	FALSE
BDN	COAD	Phascolarctobacterium	-0.00849147	0.0224557	-0.378143	0.705324	0.899205	FALSE
BDN	COAD	Sepunavirus	0.00865193	0.0235256	0.367766	0.713047	0.904763	FALSE
BDN	COAD	Erysipelothrix	0.0120837	0.0351949	0.343337	0.731345	0.910795	FALSE
BDN	COAD	Cellulomonas	0.0143402	0.0405589	0.353566	0.723664	0.910795	FALSE
BDN	COAD	Mannheimia	-0.0103285	0.0299041	-0.345389	0.729802	0.910795	FALSE
BDN	COAD	Acinetobacter	0.0349226	0.10025	0.348354	0.727574	0.910795	FALSE
BDN	COAD	Hathewaya	-0.0076168	0.0225694	-0.337483	0.735753	0.912062	FALSE
BDN	COAD	Pneumocystis	0.00698169	0.0230183	0.303311	0.761653	0.915435	FALSE
BDN	COAD	Dialister	-0.0133399	0.046019	-0.289878	0.77191	0.915435	FALSE
BDN	COAD	Parascardovia	-0.00673882	0.0223753	-0.301172	0.763283	0.915435	FALSE
BDN	COAD	Tsukamurella	0.0083292	0.0289678	0.287533	0.773704	0.915435	FALSE
BDN	COAD	Corynebacterium	-0.026324	0.0939413	-0.280217	0.779311	0.915435	FALSE
BDN	COAD	Serratia	0.035026	0.108463	0.32293	0.746748	0.915435	FALSE
BDN	COAD	Rickettsia	0.00962605	0.0309184	0.311337	0.755544	0.915435	FALSE
BDN	COAD	Haematobacter	0.0111807	0.0386636	0.289179	0.772445	0.915435	FALSE
BDN	COAD	Paracoccus	0.0229659	0.0780029	0.294423	0.768434	0.915435	FALSE
BDN	COAD	Taranisvirus	0.00699775	0.0223657	0.312879	0.754372	0.915435	FALSE
BDN	COAD	Phikzvirus	0.00658019	0.0223143	0.294887	0.76808	0.915435	FALSE
BDN	COAD	Rhadinovirus	0.00633594	0.0223951	0.282916	0.777241	0.915435	FALSE
BDN	COAD	Kurthia	0.00606673	0.0225529	0.269001	0.787929	0.921535	FALSE
BDN	COAD	Myroides	0.0112869	0.0445559	0.25332	0.800021	0.923533	FALSE
BDN	COAD	Megasphaera	0.00853753	0.0335651	0.254358	0.799219	0.923533	FALSE
BDN	COAD	Jeotgalicoccus	0.00767071	0.0311227	0.246467	0.805321	0.923533	FALSE
BDN	COAD	Trueperella	0.00637636	0.026867	0.237331	0.8124	0.923533	FALSE
BDN	COAD	Vibrio	-0.0131383	0.0557428	-0.235694	0.81367	0.923533	FALSE
BDN	COAD	Morganella	-0.00639774	0.0245001	-0.261131	0.793991	0.923533	FALSE
BDN	COAD	Pantoea	-0.0178119	0.0731792	-0.243401	0.807695	0.923533	FALSE
BDN	COAD	Propionimicrobium	-0.00549044	0.0239599	-0.229151	0.818752	0.925396	FALSE
BDN	COAD	Lactobacillus	-0.01627	0.0796388	-0.204297	0.838121	0.939461	FALSE
BDN	COAD	Virgibacillus	0.00681634	0.0333772	0.204221	0.83818	0.939461	FALSE
BDN	COAD	Amycolatopsis	-0.00832776	0.0439977	-0.189277	0.849876	0.94825	FALSE
BDN	COAD	Tatumella	0.00424742	0.0235044	0.180707	0.856597	0.94825	FALSE
BDN	COAD	Sphingobium	0.0241303	0.132574	0.182014	0.855572	0.94825	FALSE
BDN	COAD	Mobiluncus	0.00405878	0.023666	0.171503	0.863828	0.951193	FALSE
BDN	COAD	Streptomyces	0.0152745	0.0907447	0.168324	0.866328	0.951193	FALSE
BDN	COAD	Eubacterium	-0.00771844	0.0471795	-0.163597	0.870048	0.951394	FALSE
BDN	COAD	Pseudomonas	0.0148374	0.0968912	0.153135	0.878292	0.953184	FALSE
BDN	COAD	Skunavirus	0.00375891	0.0246443	0.152527	0.878772	0.953184	FALSE
BDN	COAD	Oceanobacillus	-0.00340258	0.0243317	-0.139841	0.888785	0.953358	FALSE
BDN	COAD	Actinobacillus	-0.00421628	0.0292028	-0.144379	0.885201	0.953358	FALSE
BDN	COAD	Oxalobacter	-0.0031858	0.0229433	-0.138856	0.889564	0.953358	FALSE
BDN	COAD	Weeksella	0.00382323	0.0303995	0.125766	0.899917	0.960259	FALSE
BDN	COAD	Pediococcus	0.00305507	0.0260703	0.117186	0.906713	0.960259	FALSE
BDN	COAD	Gordonibacter	-0.00415979	0.0344336	-0.120806	0.903845	0.960259	FALSE
BDN	COAD	Sneathia	-0.00238049	0.0221631	-0.107408	0.914466	0.964671	FALSE
BDN	COAD	Leuconostoc	0.00602554	0.0619224	0.0973079	0.922482	0.969327	FALSE
BDN	COAD	Microbacterium	-0.00713431	0.0812467	-0.0878105	0.930027	0.96968	FALSE
BDN	COAD	Kingella	-0.00298218	0.0327593	-0.0910331	0.927466	0.96968	FALSE
BDN	COAD	Streptobacillus	0.00138803	0.0223213	0.062184	0.950416	0.979548	FALSE
BDN	COAD	Arthrobacter	0.00458368	0.0706231	0.0649034	0.948251	0.979548	FALSE
BDN	COAD	Brevundimonas	-0.00450703	0.0693177	-0.0650199	0.948158	0.979548	FALSE
BDN	COAD	Blastococcus	-0.00165756	0.0294355	-0.0563117	0.955093	0.980611	FALSE
BDN	COAD	Alloprevotella	0.000920058	0.0222051	0.0414346	0.966949	0.985263	FALSE
BDN	COAD	Actinomyces	0.00412148	0.0917068	0.0449419	0.964154	0.985263	FALSE
BDN	COAD	Chryseobacterium	0.00292916	0.0830994	0.0352489	0.971881	0.985357	FALSE
BDN	COAD	Turicibacter	0.000873254	0.0317118	0.0275372	0.978031	0.985357	FALSE
BDN	COAD	Nocardia	-0.0015971	0.0557693	-0.0286375	0.977154	0.985357	FALSE
BDN	COAD	Cryptobacterium	0.000206304	0.0222425	0.00927522	0.9926	0.9926	FALSE
BDN	COAD	Actinotignum	-0.000282208	0.022235	-0.0126921	0.989873	0.9926	FALSE
BDN	ESCA	Akkermansia	1.08439	0.0216105	50.1788	0	0	TRUE
BDN	ESCA	Alistipes	1.65196	0.0348774	47.3648	0	0	TRUE
BDN	ESCA	Butyricimonas	0.580248	0.0142546	40.7059	0	0	TRUE
BDN	ESCA	Parabacteroides	2.30415	0.0336705	68.4323	0	0	TRUE
BDN	ESCA	Faecalitalea	0.573414	0.0141642	40.4833	0	0	TRUE
BDN	ESCA	Oscillibacter	0.568598	0.0146729	38.7516	0	0	TRUE
BDN	ESCA	Flavonifractor	1.91588	0.0249859	76.6784	0	0	TRUE
BDN	ESCA	Ruthenibacterium	0.798438	0.0170729	46.7663	0	0	TRUE
BDN	ESCA	Faecalibacterium	1.70019	0.0372909	45.5928	0	0	TRUE
BDN	ESCA	Anaerostipes	1.06196	0.0233795	45.4228	0	0	TRUE
BDN	ESCA	Eggerthella	0.905953	0.0167234	54.1729	0	0	TRUE
BDN	ESCA	Collinsella	0.832006	0.0215481	38.6116	0	0	TRUE
BDN	ESCA	Odoribacter	0.687669	0.0212849	32.3079	5.42218e-229	1.12197e-227	TRUE
BDN	ESCA	Ruminococcus	0.497938	0.0171258	29.0754	7.35362e-186	1.41295e-184	TRUE
BDN	ESCA	Halomonas	-0.500752	0.0201637	-24.8344	3.81374e-136	6.83931e-135	TRUE
BDN	ESCA	Eikenella	0.447367	0.0195322	22.904	4.23769e-116	7.12461e-115	TRUE
BDN	ESCA	Microvirga	0.36147	0.0161299	22.4099	3.14844e-111	4.98195e-110	TRUE
BDN	ESCA	Cellulosimicrobium	0.462206	0.0238118	19.4108	6.25439e-84	9.34683e-83	TRUE
BDN	ESCA	Cronobacter	0.253318	0.0142688	17.7533	1.62634e-70	2.30256e-69	TRUE
BDN	ESCA	Mycobacterium	-0.340194	0.0209825	-16.2133	4.06327e-59	5.4651e-58	TRUE
BDN	ESCA	Shewanella	-0.261692	0.0161528	-16.201	4.95748e-59	6.3503e-58	TRUE
BDN	ESCA	Chromobacterium	-0.30595	0.0190036	-16.0995	2.57052e-58	3.14304e-57	TRUE
BDN	ESCA	Paenibacillus	-0.452988	0.0282258	-16.0487	5.83443e-58	6.82374e-57	TRUE
BDN	ESCA	Lactobacillus	-0.282329	0.0181218	-15.5795	1.0029e-54	1.12409e-53	TRUE
BDN	ESCA	Sphingobacterium	-0.280577	0.0185289	-15.1427	8.46928e-52	9.11294e-51	TRUE
BDN	ESCA	Enterococcus	-0.269248	0.0181011	-14.8746	4.81638e-50	4.9831e-49	TRUE
BDN	ESCA	Afipia	-0.265915	0.0181223	-14.6734	9.54758e-49	9.51222e-48	TRUE
BDN	ESCA	Campylobacter	-0.419687	0.0290023	-14.4708	1.85256e-47	1.77978e-46	TRUE
BDN	ESCA	Lautropia	-0.18899	0.0143132	-13.2039	8.32945e-40	7.72628e-39	TRUE
BDN	ESCA	Cupriavidus	-0.953905	0.0757737	-12.5889	2.43133e-36	2.18009e-35	TRUE
BDN	ESCA	Pseudoxanthomonas	-0.184818	0.0152312	-12.1341	6.96379e-34	6.04277e-33	TRUE
BDN	ESCA	Gardnerella	-0.194721	0.0161775	-12.0366	2.28283e-33	1.91901e-32	TRUE
BDN	ESCA	Mastadenovirus	0.289716	0.0241671	11.988	4.10571e-33	3.34677e-32	TRUE
BDN	ESCA	Rahnella	-0.166708	0.0144527	-11.5348	8.8095e-31	6.96987e-30	TRUE
BDN	ESCA	Agrobacterium	-0.305147	0.0270045	-11.2999	1.31421e-29	1.01006e-28	TRUE
BDN	ESCA	Erwinia	-0.13618	0.0126986	-10.7241	7.84677e-27	5.86328e-26	TRUE
BDN	ESCA	Sphingobium	-0.554558	0.0524499	-10.5731	3.97175e-26	2.88757e-25	TRUE
BDN	ESCA	Empedobacter	-0.156479	0.0151336	-10.3398	4.65417e-25	3.29467e-24	TRUE
BDN	ESCA	Roseburia	1.30885	0.128109	10.2167	1.66925e-24	1.15135e-23	TRUE
BDN	ESCA	Dietzia	0.34181	0.0355825	9.60613	7.53249e-22	5.0656e-21	TRUE
BDN	ESCA	Roseolovirus	-0.223861	0.0233721	-9.57816	9.87866e-22	6.48136e-21	TRUE
BDN	ESCA	Psychrobacter	-0.124813	0.0132181	-9.44257	3.63748e-21	2.32972e-20	TRUE
BDN	ESCA	Mycoplasma	-0.198141	0.0220717	-8.97715	2.77868e-19	1.73829e-18	TRUE
BDN	ESCA	Selenomonas	-0.151671	0.0170532	-8.89397	5.89635e-19	3.60481e-18	TRUE
BDN	ESCA	Proteus	-0.130568	0.014738	-8.85929	8.05248e-19	4.81359e-18	TRUE
BDN	ESCA	Noviherbaspirillum	-0.115353	0.0130688	-8.8266	1.0791e-18	6.31037e-18	TRUE
BDN	ESCA	Abiotrophia	-0.120201	0.0136805	-8.78632	1.54534e-18	8.84463e-18	TRUE
BDN	ESCA	Arcobacter	-0.135523	0.0154689	-8.76096	1.93597e-18	1.08495e-17	TRUE
BDN	ESCA	Capnocytophaga	0.215584	0.0248977	8.65877	4.76876e-18	2.61795e-17	TRUE
BDN	ESCA	Lawsonella	-0.110489	0.0130223	-8.48459	2.16488e-17	1.16471e-16	TRUE
BDN	ESCA	Blautia	1.28695	0.152579	8.43462	3.32268e-17	1.75255e-16	TRUE
BDN	ESCA	Ralstonia	-0.800976	0.0950349	-8.42824	3.50917e-17	1.81532e-16	TRUE
BDN	ESCA	Tannerella	-0.12406	0.0147661	-8.40168	4.40138e-17	2.23391e-16	TRUE
BDN	ESCA	Legionella	-0.113477	0.0136536	-8.31112	9.48064e-17	4.72276e-16	TRUE
BDN	ESCA	Fusarium	-0.0955877	0.0120362	-7.94171	1.99411e-15	9.75301e-15	TRUE
BDN	ESCA	Brucella	-0.123508	0.0157563	-7.83862	4.55519e-15	2.18812e-14	TRUE
BDN	ESCA	Actinomadura	-0.100463	0.0129775	-7.74134	9.83717e-15	4.64245e-14	TRUE
BDN	ESCA	Nocardioides	-0.145787	0.0188779	-7.72266	1.13931e-14	5.28403e-14	TRUE
BDN	ESCA	Peptoniphilus	-0.0933856	0.0122512	-7.62254	2.48728e-14	1.13403e-13	TRUE
BDN	ESCA	Methylobacterium	-0.635331	0.0842194	-7.54376	4.56627e-14	2.04721e-13	TRUE
BDN	ESCA	Tessaracoccus	-0.0874659	0.0116771	-7.49035	6.86906e-14	3.02914e-13	TRUE
BDN	ESCA	Sutterella	-0.125656	0.0172567	-7.28157	3.29962e-13	1.43161e-12	TRUE
BDN	ESCA	Haematobacter	-0.0869111	0.0120708	-7.20008	6.01753e-13	2.56939e-12	TRUE
BDN	ESCA	Staphylococcus	-0.879792	0.122526	-7.18045	6.94835e-13	2.92048e-12	TRUE
BDN	ESCA	Olsenella	-0.0990424	0.0138433	-7.15454	8.39555e-13	3.47447e-12	TRUE
BDN	ESCA	Rhodococcus	0.555008	0.0802788	6.9135	4.72828e-12	1.92713e-11	TRUE
BDN	ESCA	Sphingomonas	-0.899664	0.134169	-6.70544	2.00802e-11	8.06205e-11	TRUE
BDN	ESCA	Anaerococcus	-0.0800198	0.0120616	-6.63424	3.26188e-11	1.29036e-10	TRUE
BDN	ESCA	Clostridioides	-0.114087	0.0179239	-6.36508	1.95186e-10	7.60942e-10	TRUE
BDN	ESCA	Clostridium	-0.705213	0.111597	-6.31931	2.62736e-10	1.00966e-09	TRUE
BDN	ESCA	Aerococcus	-0.0764355	0.012224	-6.2529	4.02912e-10	1.52652e-09	TRUE
BDN	ESCA	Acetobacter	-0.0784766	0.0127686	-6.14608	7.94223e-10	2.96731e-09	TRUE
BDN	ESCA	Vibrio	-0.0885217	0.0144405	-6.13012	8.78114e-10	3.23579e-09	TRUE
BDN	ESCA	Brevibacillus	-0.084566	0.0138214	-6.11848	9.44722e-10	3.43419e-09	TRUE
BDN	ESCA	Bartonella	-0.0804998	0.0132124	-6.09276	1.10978e-09	3.9804e-09	TRUE
BDN	ESCA	Laribacter	-0.0726984	0.0120742	-6.02095	1.73397e-09	6.13733e-09	TRUE
BDN	ESCA	Atlantibacter	-0.0725496	0.0125035	-5.80232	6.54017e-09	2.28481e-08	TRUE
BDN	ESCA	Propionibacterium	-0.0663431	0.0115461	-5.74595	9.14066e-09	3.15236e-08	TRUE
BDN	ESCA	Cardiobacterium	-0.0653478	0.0115143	-5.67537	1.38389e-08	4.70419e-08	TRUE
BDN	ESCA	Lymphocryptovirus	0.514439	0.0906739	5.67351	1.39902e-08	4.70419e-08	TRUE
BDN	ESCA	Dolosigranulum	-0.0669211	0.0120447	-5.55606	2.75928e-08	9.05177e-08	TRUE
BDN	ESCA	Lysinibacillus	-0.0706256	0.0127083	-5.55742	2.7379e-08	9.05177e-08	TRUE
BDN	ESCA	Bradyrhizobium	-0.561281	0.101993	-5.5031	3.73162e-08	1.2094e-07	TRUE
BDN	ESCA	Kytococcus	-0.0645653	0.0117722	-5.48455	4.14526e-08	1.32747e-07	TRUE
BDN	ESCA	Yersinia	0.0846192	0.0154962	5.46064	4.74434e-08	1.50144e-07	TRUE
BDN	ESCA	Bacillus	-0.669279	0.128322	-5.21563	1.83197e-07	5.73022e-07	TRUE
BDN	ESCA	Atopobium	-0.0651328	0.0131403	-4.95673	7.16878e-07	2.21655e-06	TRUE
BDN	ESCA	Fusobacterium	-0.409643	0.0842106	-4.86451	1.14743e-06	3.50748e-06	TRUE
BDN	ESCA	Leuconostoc	0.0810673	0.0170164	4.76407	1.89723e-06	5.73433e-06	TRUE
BDN	ESCA	Eubacterium	-0.0637085	0.01404	-4.53766	5.68816e-06	1.66317e-05	TRUE
BDN	ESCA	Saccharomonospora	-0.0495034	0.0109029	-4.54037	5.61568e-06	1.66317e-05	TRUE
BDN	ESCA	Pluralibacter	0.0553549	0.0121983	4.53793	5.68096e-06	1.66317e-05	TRUE
BDN	ESCA	Granulibacter	-0.0506388	0.0111815	-4.52879	5.93226e-06	1.71589e-05	TRUE
BDN	ESCA	Lachnoanaerobaculum	-0.0652524	0.0145078	-4.49774	6.8681e-06	1.96544e-05	TRUE
BDN	ESCA	Pseudomonas	-0.618751	0.139506	-4.4353	9.19422e-06	2.60342e-05	TRUE
BDN	ESCA	Prevotella	-0.221419	0.0500174	-4.42685	9.56194e-06	2.67934e-05	TRUE
BDN	ESCA	Nocardiopsis	-0.049338	0.0112238	-4.39583	1.10349e-05	3.06018e-05	TRUE
BDN	ESCA	Exiguobacterium	-0.0507912	0.0116723	-4.35142	1.3526e-05	3.71275e-05	TRUE
BDN	ESCA	Brevibacterium	-0.214544	0.0497739	-4.31036	1.62987e-05	4.42864e-05	TRUE
BDN	ESCA	Pseudescherichia	-0.0534535	0.0124757	-4.28461	1.83064e-05	4.92442e-05	TRUE
BDN	ESCA	Weissella	-0.0492972	0.0119434	-4.12756	3.66636e-05	9.76485e-05	TRUE
BDN	ESCA	Erysipelatoclostridium	-0.0663769	0.0161784	-4.10282	4.08151e-05	0.00010764	TRUE
BDN	ESCA	Listeria	-0.0515943	0.01262	-4.08829	4.34568e-05	0.000113494	TRUE
BDN	ESCA	Dialister	-0.0646734	0.0158808	-4.07243	4.65257e-05	0.00012034	TRUE
BDN	ESCA	Roseomonas	0.0570219	0.0141038	4.04302	5.27663e-05	0.000135182	TRUE
BDN	ESCA	Christensenella	-0.0584017	0.0147969	-3.94688	7.91755e-05	0.000200927	TRUE
BDN	ESCA	Dermabacter	-0.0428649	0.0109891	-3.90067	9.59272e-05	0.000241163	TRUE
BDN	ESCA	Romboutsia	-0.0516896	0.0137491	-3.75949	0.000170263	0.000420588	TRUE
BDN	ESCA	Lachnospira	-0.0573046	0.0152436	-3.75925	0.000170424	0.000420588	TRUE
BDN	ESCA	Rhizobium	-0.248322	0.0673949	-3.68458	0.000229078	0.000560201	TRUE
BDN	ESCA	Shigella	0.12946	0.0357352	3.62276	0.000291477	0.000706372	TRUE
BDN	ESCA	Tsukamurella	-0.0395848	0.011046	-3.58362	0.000338864	0.000813878	TRUE
BDN	ESCA	Dermacoccus	-0.177761	0.0498019	-3.56935	0.000357863	0.000851904	TRUE
BDN	ESCA	Filifactor	-0.05164	0.0149929	-3.4443	0.000572541	0.001351	TRUE
BDN	ESCA	Gordonibacter	-0.0415562	0.0123431	-3.36675	0.000760608	0.00177916	TRUE
BDN	ESCA	Treponema	-0.131395	0.0391645	-3.35495	0.000793806	0.00184081	TRUE
BDN	ESCA	Aeromonas	-0.141186	0.0425744	-3.31623	0.000912419	0.00209778	TRUE
BDN	ESCA	Alcaligenes	-0.157446	0.047763	-3.2964	0.000979336	0.00223256	TRUE
BDN	ESCA	Acidaminococcus	-0.0379453	0.0118094	-3.21314	0.00131294	0.0029679	TRUE
BDN	ESCA	Acinetobacter	-0.326332	0.101808	-3.20537	0.00134888	0.00302373	TRUE
BDN	ESCA	Paraprevotella	-0.0438403	0.0138827	-3.15791	0.00158907	0.00350377	TRUE
BDN	ESCA	Pasteurella	-0.184304	0.0583363	-3.15934	0.00158127	0.00350377	TRUE
BDN	ESCA	Herbaspirillum	-0.255144	0.0810738	-3.14706	0.00164919	0.00360676	TRUE
BDN	ESCA	Kosakonia	-0.0488979	0.0155923	-3.13602	0.00171259	0.00371521	TRUE
BDN	ESCA	Salmonella	0.0515743	0.0166214	3.10289	0.00191638	0.00412404	TRUE
BDN	ESCA	Leifsonia	-0.151416	0.0494838	-3.0599	0.00221411	0.00472695	TRUE
BDN	ESCA	Curtobacterium	0.508992	0.167999	3.02973	0.00244776	0.00518333	TRUE
BDN	ESCA	Acidovorax	-0.332665	0.109883	-3.02743	0.00246642	0.00518333	TRUE
BDN	ESCA	Rickettsia	-0.0344058	0.0117051	-2.93939	0.00328863	0.00680494	TRUE
BDN	ESCA	Gammaretrovirus	-0.0372022	0.0126483	-2.94128	0.0032686	0.00680494	TRUE
BDN	ESCA	Megamonas	-0.0368379	0.0125753	-2.92939	0.00339633	0.00697414	TRUE
BDN	ESCA	Vagococcus	-0.0344074	0.0118537	-2.90267	0.00369996	0.00754007	TRUE
BDN	ESCA	Arabia	-0.0349769	0.0121348	-2.88235	0.00394724	0.00798352	TRUE
BDN	ESCA	Paracoccus	-0.105548	0.0368021	-2.86798	0.00413102	0.00829286	TRUE
BDN	ESCA	Aspergillus	-0.264144	0.0964622	-2.73832	0.00617545	0.0123052	TRUE
BDN	ESCA	Alphatorquevirus	0.562152	0.209613	2.68185	0.00732154	0.0144816	TRUE
BDN	ESCA	Butyrivibrio	-0.0348208	0.0130244	-2.67352	0.00750603	0.0147381	TRUE
BDN	ESCA	Bacteroides	0.641908	0.241857	2.65409	0.00795233	0.0155013	TRUE
BDN	ESCA	Bordetella	-0.253696	0.0962862	-2.63481	0.00841848	0.0162919	TRUE
BDN	ESCA	Actinobacillus	-0.0285626	0.0111619	-2.55894	0.0104993	0.0201737	TRUE
BDN	ESCA	Candida	-0.10123	0.0411508	-2.45997	0.0138949	0.0265087	TRUE
BDN	ESCA	Actinomyces	0.241581	0.0999467	2.4171	0.0156447	0.0296369	TRUE
BDN	ESCA	Blastococcus	-0.026106	0.0109322	-2.38798	0.0169412	0.0318684	TRUE
BDN	ESCA	Mannheimia	-0.026998	0.011506	-2.34642	0.0189546	0.0354082	TRUE
BDN	ESCA	Providencia	0.0300226	0.0128101	2.34366	0.0190955	0.0354255	TRUE
BDN	ESCA	Megasphaera	-0.0270952	0.011734	-2.30911	0.0209372	0.0385762	TRUE
BDN	ESCA	Flavobacterium	0.287516	0.12695	2.26479	0.0235255	0.0430501	TRUE
BDN	ESCA	Barnesiella	-0.0287223	0.0129276	-2.22178	0.0262979	0.0477981	TRUE
BDN	ESCA	Kocuria	0.24797	0.114445	2.16671	0.0302571	0.0546252	FALSE
BDN	ESCA	Xanthomonas	-0.206614	0.0970719	-2.12847	0.0332985	0.0597153	FALSE
BDN	ESCA	Stenotrophomonas	-0.196698	0.0926743	-2.12247	0.0337984	0.0602104	FALSE
BDN	ESCA	Nocardia	-0.153216	0.0773106	-1.98182	0.0474994	0.083998	FALSE
BDN	ESCA	Helicobacter	-0.0214812	0.0108526	-1.97936	0.0477758	0.083998	FALSE
BDN	ESCA	Mesorhizobium	-0.212351	0.110466	-1.92232	0.0545657	0.0953128	FALSE
BDN	ESCA	Agromyces	-0.10139	0.0529206	-1.91588	0.0553803	0.0961116	FALSE
BDN	ESCA	Amycolatopsis	0.426057	0.224331	1.89923	0.0575341	0.0992094	FALSE
BDN	ESCA	Lactococcus	0.172326	0.0928567	1.85583	0.0634775	0.108761	FALSE
BDN	ESCA	Escherichia	0.0565083	0.0312072	1.81075	0.0701803	0.119484	FALSE
BDN	ESCA	Muribaculum	-0.0215504	0.0121261	-1.77718	0.075538	0.127797	FALSE
BDN	ESCA	Cellulomonas	-0.0745849	0.0440343	-1.69379	0.0903052	0.151826	FALSE
BDN	ESCA	Pseudonocardia	0.254778	0.153685	1.65779	0.0973596	0.162669	FALSE
BDN	ESCA	Hungatella	-0.0206577	0.0125713	-1.64325	0.100332	0.1666	FALSE
BDN	ESCA	Raoultella	-0.0216078	0.0139387	-1.55021	0.121092	0.199839	FALSE
BDN	ESCA	Ezakiella	-0.0170949	0.0110508	-1.54693	0.121879	0.199911	FALSE
BDN	ESCA	Taranisvirus	0.0162029	0.0108992	1.48662	0.137116	0.223541	FALSE
BDN	ESCA	Flaviflexus	-0.0159067	0.0107753	-1.47621	0.139886	0.226683	FALSE
BDN	ESCA	Slackia	-0.015731	0.01069	-1.47157	0.141137	0.22734	FALSE
BDN	ESCA	Erysipelothrix	-0.017093	0.0116831	-1.46305	0.143453	0.22839	FALSE
BDN	ESCA	Phikzvirus	0.015802	0.0108016	1.46293	0.143486	0.22839	FALSE
BDN	ESCA	Rhadinovirus	0.0155675	0.0109547	1.42108	0.155295	0.245731	FALSE
BDN	ESCA	Ureaplasma	0.0154011	0.0108672	1.41721	0.156421	0.246065	FALSE
BDN	ESCA	Adlercreutzia	-0.0155491	0.0112986	-1.3762	0.168759	0.263931	FALSE
BDN	ESCA	Streptomyces	-0.181075	0.132946	-1.36202	0.173192	0.266554	FALSE
BDN	ESCA	Methanomassiliicoccus	0.0145993	0.0107243	1.36133	0.173409	0.266554	FALSE
BDN	ESCA	Erythroparvovirus	0.0150002	0.0109744	1.36683	0.171678	0.266554	FALSE
BDN	ESCA	Cedecea	0.0379742	0.0281339	1.34976	0.177092	0.270669	FALSE
BDN	ESCA	Veillonella	0.0774468	0.0590142	1.31234	0.189405	0.287852	FALSE
BDN	ESCA	Penicillium	-0.0441596	0.0338926	-1.30293	0.1926	0.291064	FALSE
BDN	ESCA	Trueperella	-0.0137819	0.0107156	-1.28616	0.198387	0.298134	FALSE
BDN	ESCA	Achromobacter	0.107333	0.0858891	1.24967	0.21142	0.315956	FALSE
BDN	ESCA	Rodentibacter	0.0129957	0.0107784	1.20572	0.227927	0.338742	FALSE
BDN	ESCA	Lentivirus	0.0129957	0.0109792	1.18366	0.236546	0.349621	FALSE
BDN	ESCA	Gemella	-0.0859654	0.0729438	-1.17851	0.238592	0.350716	FALSE
BDN	ESCA	Turicibacter	-0.0132006	0.011511	-1.14678	0.251472	0.36764	FALSE
BDN	ESCA	Klebsiella	-0.107208	0.0950324	-1.12812	0.259271	0.376994	FALSE
BDN	ESCA	Leclercia	0.0159586	0.0147453	1.08229	0.279125	0.40368	FALSE
BDN	ESCA	Pantoea	0.0397427	0.0371838	1.06882	0.285152	0.410193	FALSE
BDN	ESCA	Desulfovibrio	-0.124129	0.122635	-1.01218	0.31145	0.444777	FALSE
BDN	ESCA	Sepunavirus	0.0109912	0.0108826	1.00999	0.312501	0.444777	FALSE
BDN	ESCA	Streptobacillus	0.010817	0.0108149	1.0002	0.317216	0.447523	FALSE
BDN	ESCA	Hafnia	-0.0109942	0.0110044	-0.999075	0.317758	0.447523	FALSE
BDN	ESCA	Vitreoscilla	-0.0723821	0.075249	-0.961901	0.336099	0.470889	FALSE
BDN	ESCA	Sneathia	0.0433363	0.0470716	0.920646	0.357235	0.493338	FALSE
BDN	ESCA	Rothia	0.0765017	0.0830845	0.920771	0.35717	0.493338	FALSE
BDN	ESCA	Neisseria	0.0793696	0.0864507	0.918091	0.358571	0.493338	FALSE
BDN	ESCA	Delftia	-0.0777051	0.0847941	-0.916398	0.359458	0.493338	FALSE
BDN	ESCA	Cryptobacterium	0.00968245	0.0106642	0.907939	0.36391	0.496913	FALSE
BDN	ESCA	Scardovia	0.00978856	0.0108507	0.902117	0.366995	0.498594	FALSE
BDN	ESCA	Frederiksenia	0.00955787	0.0108255	0.882906	0.377287	0.510001	FALSE
BDN	ESCA	Actinotignum	0.00921344	0.0106498	0.865131	0.386967	0.520471	FALSE
BDN	ESCA	Pneumocystis	0.00938766	0.0109068	0.860718	0.389393	0.521128	FALSE
BDN	ESCA	Myroides	-0.0547382	0.0640486	-0.854636	0.392753	0.523022	FALSE
BDN	ESCA	Elizabethkingia	-0.057331	0.0674849	-0.849538	0.395582	0.524194	FALSE
BDN	ESCA	Weeksella	-0.00943338	0.0113345	-0.832273	0.405255	0.528465	FALSE
BDN	ESCA	Pediococcus	-0.0091373	0.0110486	-0.827006	0.408234	0.528465	FALSE
BDN	ESCA	Streptococcus	0.145293	0.175834	0.826312	0.408627	0.528465	FALSE
BDN	ESCA	Aggregatibacter	-0.0447852	0.0540028	-0.829312	0.406928	0.528465	FALSE
BDN	ESCA	Phietavirus	0.0091833	0.0110679	0.829722	0.406696	0.528465	FALSE
BDN	ESCA	Jonquetella	-0.00921067	0.0111997	-0.822404	0.410847	0.528794	FALSE
BDN	ESCA	Saccharopolyspora	0.0778328	0.0975601	0.797793	0.424991	0.542403	FALSE
BDN	ESCA	Cutibacterium	0.105281	0.132097	0.796996	0.425453	0.542403	FALSE
BDN	ESCA	Corynebacterium	0.0927933	0.117995	0.786419	0.431622	0.547671	FALSE
BDN	ESCA	Leptotrichia	-0.0598894	0.0771663	-0.776108	0.437685	0.552757	FALSE
BDN	ESCA	Haemophilus	-0.059888	0.0834646	-0.717525	0.47305	0.591863	FALSE
BDN	ESCA	Methanobrevibacter	-0.0084171	0.0117286	-0.717657	0.472969	0.591863	FALSE
BDN	ESCA	Saccharomyces	-0.27511	0.392408	-0.701081	0.483253	0.601829	FALSE
BDN	ESCA	Ceduovirus	0.00760986	0.011002	0.691681	0.489137	0.60635	FALSE
BDN	ESCA	Microbacterium	0.0600844	0.0874279	0.687245	0.491928	0.607012	FALSE
BDN	ESCA	Oceanobacillus	-0.00738199	0.0109009	-0.677188	0.498287	0.609269	FALSE
BDN	ESCA	Morganella	-0.00743545	0.0109562	-0.678652	0.497358	0.609269	FALSE
BDN	ESCA	Porphyromonas	-0.0889283	0.132213	-0.672616	0.501191	0.610047	FALSE
BDN	ESCA	Finegoldia	0.00996128	0.0151015	0.65962	0.509497	0.617364	FALSE
BDN	ESCA	Citrobacter	0.0251931	0.0397301	0.634105	0.526012	0.634517	FALSE
BDN	ESCA	Mobiluncus	0.0065814	0.0107981	0.609497	0.542195	0.651118	FALSE
BDN	ESCA	Sextaecvirus	-0.00716493	0.0118785	-0.603187	0.546384	0.653232	FALSE
BDN	ESCA	Jeotgalicoccus	-0.00667445	0.0112124	-0.595273	0.551661	0.656623	FALSE
BDN	ESCA	Fastidiosipila	-0.00637313	0.0109847	-0.580181	0.561793	0.662817	FALSE
BDN	ESCA	Virgibacillus	0.0478937	0.0820459	0.583743	0.559393	0.662817	FALSE
BDN	ESCA	Comamonas	-0.0469885	0.0817136	-0.575039	0.565265	0.664001	FALSE
BDN	ESCA	Tequatrovirus	0.0061805	0.0110665	0.558486	0.576513	0.674269	FALSE
BDN	ESCA	Cyphellophora	0.00577961	0.0109507	0.527783	0.59765	0.695964	FALSE
BDN	ESCA	Brachybacterium	-0.0469168	0.0938949	-0.499674	0.617305	0.715754	FALSE
BDN	ESCA	Mageeibacillus	-0.00540703	0.0111683	-0.484139	0.628287	0.725362	FALSE
BDN	ESCA	Kurthia	-0.00509037	0.0110244	-0.461738	0.644269	0.740634	FALSE
BDN	ESCA	Intestinimonas	-0.00524346	0.0115416	-0.454309	0.649606	0.740796	FALSE
BDN	ESCA	Murdochiella	-0.00490308	0.0108027	-0.453876	0.649918	0.740796	FALSE
BDN	ESCA	Pandoraea	0.0329213	0.0760432	0.43293	0.665066	0.754721	FALSE
BDN	ESCA	Cytomegalovirus	-0.00518516	0.0120797	-0.429244	0.667745	0.754721	FALSE
BDN	ESCA	Parvimonas	-0.0476741	0.130832	-0.364391	0.715566	0.798702	FALSE
BDN	ESCA	Micrococcus	0.0255481	0.0697739	0.366155	0.714249	0.798702	FALSE
BDN	ESCA	Burkholderia	0.045091	0.122311	0.368658	0.712383	0.798702	FALSE
BDN	ESCA	Enterobacter	0.0153621	0.0455356	0.337365	0.735842	0.81794	FALSE
BDN	ESCA	Bifidobacterium	-0.0322828	0.102152	-0.316026	0.751983	0.832442	FALSE
BDN	ESCA	Arthrobacter	-0.0416538	0.133691	-0.311569	0.755368	0.832762	FALSE
BDN	ESCA	Alloprevotella	-0.00323186	0.0111009	-0.291135	0.770948	0.846469	FALSE
BDN	ESCA	Malassezia	-0.0330277	0.117163	-0.281895	0.778024	0.848711	FALSE
BDN	ESCA	Cloacibacillus	0.00297334	0.0107588	0.276364	0.782269	0.848711	FALSE
BDN	ESCA	Parascardovia	0.0030145	0.0109173	0.276122	0.782455	0.848711	FALSE
BDN	ESCA	Chryseobacterium	0.0190558	0.077317	0.246464	0.805323	0.870008	FALSE
BDN	ESCA	Kingella	-0.0138497	0.0577	-0.24003	0.810307	0.87189	FALSE
BDN	ESCA	Propionimicrobium	-0.00258674	0.0111397	-0.232208	0.816376	0.874921	FALSE
BDN	ESCA	Oligella	-0.00234439	0.0108383	-0.216307	0.828749	0.884656	FALSE
BDN	ESCA	Moraxella	0.0177772	0.0855263	0.207857	0.835341	0.888169	FALSE
BDN	ESCA	Hathewaya	0.00217155	0.0112796	0.19252	0.847335	0.897374	FALSE
BDN	ESCA	Kluyvera	-0.00233556	0.0125361	-0.186307	0.852204	0.898992	FALSE
BDN	ESCA	Salinicoccus	-0.0019934	0.0110372	-0.180608	0.856675	0.900179	FALSE
BDN	ESCA	Brevundimonas	-0.0132546	0.075903	-0.174626	0.861374	0.901594	FALSE
BDN	ESCA	Bergeyella	-0.00183739	0.0110863	-0.165736	0.868365	0.905388	FALSE
BDN	ESCA	Mogibacterium	0.011596	0.0760904	0.152397	0.878874	0.912807	FALSE
BDN	ESCA	Phascolarctobacterium	0.00133179	0.0110685	0.120323	0.904228	0.935528	FALSE
BDN	ESCA	Paeniclostridium	-0.00122756	0.0112562	-0.109056	0.913158	0.937982	FALSE
BDN	ESCA	Gordonia	-0.00786149	0.0724346	-0.108532	0.913574	0.937982	FALSE
BDN	ESCA	Moineauvirus	0.000744718	0.0112705	0.0660769	0.947317	0.968928	FALSE
BDN	ESCA	Massilia	-0.00310365	0.065568	-0.0473348	0.962246	0.978273	FALSE
BDN	ESCA	Skunavirus	-0.000506303	0.0111328	-0.0454785	0.963726	0.978273	FALSE
BDN	ESCA	Oxalobacter	-0.000374072	0.0107579	-0.034772	0.972262	0.983227	FALSE
BDN	ESCA	Anaerotignum	0.000167081	0.011149	0.0149861	0.988043	0.995444	FALSE
BDN	ESCA	Tatumella	-3.72856e-05	0.0109354	-0.00340962	0.99728	0.99728	FALSE
BDN	ESCA	Serratia	0.000542404	0.0795872	0.00681521	0.994562	0.99728	FALSE
BDN	GBM	Odoribacter	0.690058	0.0464729	14.8486	7.10305e-50	1.91072e-47	TRUE
BDN	GBM	Parabacteroides	0.567349	0.0538182	10.542	5.53306e-26	7.44196e-24	TRUE
BDN	GBM	Ruthenibacterium	0.38733	0.0447656	8.65239	5.04304e-18	4.52193e-16	TRUE
BDN	GBM	Akkermansia	-0.326989	0.046756	-6.99353	2.68059e-12	1.8027e-10	TRUE
BDN	GBM	Nocardioides	-0.557066	0.0822874	-6.76976	1.28993e-11	6.93982e-10	TRUE
BDN	GBM	Rhodococcus	-2.03919	0.331618	-6.14921	7.78697e-10	3.49116e-08	TRUE
BDN	GBM	Mastadenovirus	0.292335	0.0478614	6.10794	1.00925e-09	3.87839e-08	TRUE
BDN	GBM	Gordonia	-0.50063	0.0873318	-5.73251	9.89577e-09	3.32745e-07	TRUE
BDN	GBM	Roseburia	0.243011	0.0477164	5.09282	3.5277e-07	1.05439e-05	TRUE
BDN	GBM	Massilia	-0.618369	0.122708	-5.03935	4.6712e-07	1.25655e-05	TRUE
BDN	GBM	Leuconostoc	-0.44789	0.0892509	-5.01833	5.21227e-07	1.27464e-05	TRUE
BDN	GBM	Clostridium	1.75624	0.359797	4.88119	1.05446e-06	2.36375e-05	TRUE
BDN	GBM	Eggerthella	-0.211988	0.0446724	-4.74539	2.08106e-06	4.30619e-05	TRUE
BDN	GBM	Faecalibacterium	-0.610504	0.132077	-4.62232	3.7948e-06	7.29143e-05	TRUE
BDN	GBM	Microbacterium	-0.626331	0.139532	-4.4888	7.1625e-06	0.000128448	TRUE
BDN	GBM	Roseomonas	-0.286545	0.0650429	-4.40547	1.05554e-05	0.000177462	TRUE
BDN	GBM	Sphingomonas	0.817362	0.187187	4.36654	1.26228e-05	0.000199737	TRUE
BDN	GBM	Xanthomonas	-0.384305	0.0913455	-4.20716	2.58599e-05	0.000386462	TRUE
BDN	GBM	Mycobacterium	-0.535889	0.133497	-4.01424	5.96378e-05	0.000844346	TRUE
BDN	GBM	Parvimonas	-0.181533	0.0469237	-3.86868	0.000109427	0.00147179	TRUE
BDN	GBM	Mycoplasma	-0.162292	0.0454132	-3.57368	0.000351997	0.00450892	TRUE
BDN	GBM	Chromobacterium	-0.17473	0.0492319	-3.54912	0.000386527	0.00472617	TRUE
BDN	GBM	Cupriavidus	-0.596821	0.171631	-3.47735	0.000506394	0.0059226	TRUE
BDN	GBM	Corynebacterium	-0.541872	0.159824	-3.39042	0.000697855	0.00750892	TRUE
BDN	GBM	Lautropia	-0.13236	0.0389941	-3.39436	0.000687904	0.00750892	TRUE
BDN	GBM	Cedecea	0.200081	0.0602275	3.32208	0.000893478	0.00924407	TRUE
BDN	GBM	Bifidobacterium	-0.412313	0.130518	-3.15906	0.00158278	0.0146817	TRUE
BDN	GBM	Dietzia	-0.496104	0.15662	-3.16756	0.00153725	0.0146817	TRUE
BDN	GBM	Methylobacterium	-0.44533	0.140213	-3.17611	0.00149266	0.0146817	TRUE
BDN	GBM	Treponema	-0.139751	0.0451342	-3.09633	0.00195932	0.0170018	TRUE
BDN	GBM	Providencia	0.155581	0.0501872	3.1	0.00193518	0.0170018	TRUE
BDN	GBM	Faecalitalea	-0.130901	0.0437194	-2.99411	0.00275247	0.023138	TRUE
BDN	GBM	Acidovorax	-0.361118	0.126472	-2.85533	0.00429927	0.0350455	TRUE
BDN	GBM	Burkholderia	-0.744108	0.261737	-2.84296	0.00446962	0.0353625	TRUE
BDN	GBM	Raoultella	-0.146128	0.0517146	-2.82566	0.00471829	0.0362634	TRUE
BDN	GBM	Comamonas	-0.607101	0.216394	-2.80553	0.00502333	0.0375354	TRUE
BDN	GBM	Lactococcus	-0.408967	0.146273	-2.79593	0.00517513	0.0376246	TRUE
BDN	GBM	Micrococcus	-0.381584	0.137531	-2.77454	0.00552793	0.0382891	TRUE
BDN	GBM	Brevundimonas	0.297188	0.107165	2.77318	0.0055512	0.0382891	TRUE
BDN	GBM	Sutterella	-0.122797	0.0447778	-2.74235	0.00610005	0.0410228	TRUE
BDN	GBM	Kocuria	-0.181112	0.066929	-2.70602	0.0068094	0.0446763	TRUE
BDN	GBM	Rothia	-0.385526	0.14711	-2.62067	0.00877571	0.0562064	FALSE
BDN	GBM	Flavobacterium	-0.37314	0.146324	-2.55009	0.0107694	0.0673714	FALSE
BDN	GBM	Clostridioides	-0.111235	0.0450387	-2.46976	0.0135205	0.0811655	FALSE
BDN	GBM	Streptomyces	-0.267909	0.108542	-2.46824	0.0135779	0.0811655	FALSE
BDN	GBM	Delftia	-0.292266	0.119756	-2.44051	0.0146666	0.0857677	FALSE
BDN	GBM	Lawsonella	0.195544	0.0821247	2.38106	0.0172628	0.0988017	FALSE
BDN	GBM	Flavonifractor	-0.29278	0.123437	-2.3719	0.017697	0.0991768	FALSE
BDN	GBM	Sphingobacterium	0.220255	0.0939829	2.34357	0.0191002	0.104856	FALSE
BDN	GBM	Shigella	0.155759	0.0675183	2.30691	0.0210599	0.113302	FALSE
BDN	GBM	Vitreoscilla	-0.102703	0.0450538	-2.27957	0.022633	0.11747	FALSE
BDN	GBM	Ralstonia	-0.575057	0.252405	-2.27831	0.022708	0.11747	FALSE
BDN	GBM	Brucella	0.257298	0.114945	2.23844	0.0251924	0.127863	FALSE
BDN	GBM	Olsenella	-0.0961985	0.0435775	-2.20753	0.0272772	0.135881	FALSE
BDN	GBM	Blautia	0.362097	0.166329	2.17699	0.0294812	0.139131	FALSE
BDN	GBM	Cellulosimicrobium	-0.446392	0.204161	-2.18648	0.0287808	0.139131	FALSE
BDN	GBM	Leifsonia	-0.0968038	0.0444339	-2.1786	0.0293612	0.139131	FALSE
BDN	GBM	Yersinia	-0.260095	0.123837	-2.1003	0.0357023	0.165585	FALSE
BDN	GBM	Cardiobacterium	0.146188	0.0701127	2.08504	0.0370659	0.167869	FALSE
BDN	GBM	Paracoccus	-0.235728	0.113282	-2.0809	0.037443	0.167869	FALSE
BDN	GBM	Noviherbaspirillum	-0.0917119	0.0442373	-2.07318	0.0381556	0.16826	FALSE
BDN	GBM	Desulfovibrio	-0.120881	0.0610807	-1.97904	0.0478116	0.204148	FALSE
BDN	GBM	Bartonella	0.216416	0.109162	1.98253	0.0474201	0.204148	FALSE
BDN	GBM	Salmonella	0.21463	0.108969	1.96965	0.048878	0.20544	FALSE
BDN	GBM	Actinomadura	-0.0768313	0.0402306	-1.90977	0.0561622	0.232425	FALSE
BDN	GBM	Psychrobacter	0.0980788	0.0521182	1.88185	0.0598561	0.243959	FALSE
BDN	GBM	Bacillus	0.900293	0.483676	1.86136	0.0626939	0.251711	FALSE
BDN	GBM	Bacteroides	1.04134	0.564615	1.84433	0.0651346	0.257665	FALSE
BDN	GBM	Kluyvera	0.11037	0.0600806	1.83703	0.066205	0.258104	FALSE
BDN	GBM	Tannerella	-0.0796271	0.0439348	-1.81239	0.0699258	0.268715	FALSE
BDN	GBM	Peptoniphilus	0.137777	0.0768939	1.79178	0.0731678	0.277213	FALSE
BDN	GBM	Bordetella	-0.238099	0.134843	-1.76576	0.0774365	0.289311	FALSE
BDN	GBM	Prevotella	0.216713	0.124874	1.73545	0.0826613	0.30327	FALSE
BDN	GBM	Halomonas	-0.142322	0.082213	-1.73114	0.0834273	0.30327	FALSE
BDN	GBM	Filifactor	0.422773	0.245937	1.71903	0.0856092	0.307052	FALSE
BDN	GBM	Brachybacterium	0.12093	0.0711084	1.70065	0.0890093	0.310955	FALSE
BDN	GBM	Enterobacter	-0.148049	0.0869182	-1.70331	0.0885105	0.310955	FALSE
BDN	GBM	Vibrio	0.14632	0.0888562	1.64671	0.0996184	0.343556	FALSE
BDN	GBM	Pseudoxanthomonas	-0.0866153	0.0535126	-1.6186	0.105534	0.350477	FALSE
BDN	GBM	Pluralibacter	0.0788969	0.0485946	1.62357	0.104467	0.350477	FALSE
BDN	GBM	Laribacter	-0.0698697	0.0430486	-1.62304	0.10458	0.350477	FALSE
BDN	GBM	Muribaculum	0.178932	0.113838	1.57181	0.115994	0.380518	FALSE
BDN	GBM	Penicillium	0.194947	0.124719	1.56308	0.118033	0.382541	FALSE
BDN	GBM	Saccharomyces	1.03692	0.680504	1.52375	0.127572	0.408534	FALSE
BDN	GBM	Erwinia	0.0745584	0.0495401	1.50501	0.132322	0.418759	FALSE
BDN	GBM	Leptotrichia	0.182701	0.122556	1.49075	0.136026	0.422227	FALSE
BDN	GBM	Kosakonia	0.0492263	0.0331981	1.4828	0.138126	0.422227	FALSE
BDN	GBM	Rhizobium	-0.364988	0.245852	-1.48458	0.137655	0.422227	FALSE
BDN	GBM	Collinsella	-0.16164	0.110759	-1.45938	0.144461	0.436629	FALSE
BDN	GBM	Erysipelatoclostridium	-0.0635518	0.0443733	-1.43221	0.152085	0.45235	FALSE
BDN	GBM	Amycolatopsis	-0.0504462	0.0353036	-1.42893	0.153025	0.45235	FALSE
BDN	GBM	Eubacterium	-0.060885	0.04364	-1.39517	0.162966	0.471374	FALSE
BDN	GBM	Arabia	0.122028	0.0873652	1.39675	0.162488	0.471374	FALSE
BDN	GBM	Alistipes	-0.284334	0.208774	-1.36192	0.173222	0.480974	FALSE
BDN	GBM	Campylobacter	0.409116	0.300369	1.36205	0.173184	0.480974	FALSE
BDN	GBM	Citrobacter	0.139	0.101069	1.3753	0.169039	0.480974	FALSE
BDN	GBM	Erythroparvovirus	0.0801402	0.0588728	1.36124	0.173437	0.480974	FALSE
BDN	GBM	Actinomyces	-0.223646	0.166108	-1.34639	0.178177	0.489078	FALSE
BDN	GBM	Proteus	0.18676	0.139472	1.33905	0.180553	0.490594	FALSE
BDN	GBM	Enterococcus	0.132805	0.101669	1.30624	0.19147	0.515054	FALSE
BDN	GBM	Aeromonas	-0.178671	0.13763	-1.2982	0.19422	0.51728	FALSE
BDN	GBM	Empedobacter	0.123698	0.0961779	1.28614	0.198395	0.523218	FALSE
BDN	GBM	Christensenella	-0.0555813	0.043889	-1.2664	0.205368	0.531336	FALSE
BDN	GBM	Legionella	0.125469	0.0990869	1.26625	0.205423	0.531336	FALSE
BDN	GBM	Aggregatibacter	-0.0548407	0.0437364	-1.25389	0.209882	0.532625	FALSE
BDN	GBM	Neisseria	-0.0843545	0.0670027	-1.25897	0.208041	0.532625	FALSE
BDN	GBM	Lachnospira	-0.0544847	0.0440414	-1.23712	0.216041	0.543131	FALSE
BDN	GBM	Finegoldia	-0.163747	0.134793	-1.2148	0.224442	0.559027	FALSE
BDN	GBM	Rickettsia	0.0758698	0.0644694	1.17683	0.239262	0.590472	FALSE
BDN	GBM	Moineauvirus	0.072585	0.0623244	1.16463	0.244168	0.597101	FALSE
BDN	GBM	Listeria	-0.0487777	0.0432045	-1.129	0.258899	0.616317	FALSE
BDN	GBM	Helicobacter	0.0436799	0.0384168	1.137	0.255538	0.616317	FALSE
BDN	GBM	Stenotrophomonas	0.420664	0.372023	1.13075	0.258161	0.616317	FALSE
BDN	GBM	Exiguobacterium	-0.0479752	0.0429375	-1.11733	0.263855	0.617192	FALSE
BDN	GBM	Alcaligenes	-0.0559442	0.0499397	-1.12023	0.262614	0.617192	FALSE
BDN	GBM	Lachnoanaerobaculum	0.12541	0.115224	1.0884	0.276419	0.632028	FALSE
BDN	GBM	Nocardiopsis	-0.0465227	0.0428179	-1.08653	0.277247	0.632028	FALSE
BDN	GBM	Oligella	0.0420183	0.038448	1.09286	0.274455	0.632028	FALSE
BDN	GBM	Gemella	-0.263455	0.24832	-1.06095	0.288713	0.652636	FALSE
BDN	GBM	Escherichia	0.113136	0.10775	1.04999	0.293725	0.658433	FALSE
BDN	GBM	Phikzvirus	0.0393669	0.0377251	1.04352	0.296708	0.659623	FALSE
BDN	GBM	Romboutsia	0.141745	0.138353	1.02452	0.30559	0.673802	FALSE
BDN	GBM	Alloprevotella	0.0787015	0.0803495	0.97949	0.327338	0.712907	FALSE
BDN	GBM	Adlercreutzia	0.0663914	0.0679623	0.976885	0.328626	0.712907	FALSE
BDN	GBM	Acinetobacter	-0.182656	0.189221	-0.965307	0.334391	0.713899	FALSE
BDN	GBM	Haematobacter	0.0748213	0.0771154	0.970252	0.331921	0.713899	FALSE
BDN	GBM	Paraprevotella	-0.0410283	0.0435895	-0.941242	0.346581	0.725376	FALSE
BDN	GBM	Veillonella	0.141067	0.149456	0.943866	0.345238	0.725376	FALSE
BDN	GBM	Jeotgalicoccus	0.0498506	0.053103	0.938754	0.347857	0.725376	FALSE
BDN	GBM	Cellulomonas	-0.0441209	0.0474601	-0.929643	0.352556	0.72952	FALSE
BDN	GBM	Achromobacter	0.387402	0.419307	0.92391	0.355533	0.730064	FALSE
BDN	GBM	Cyphellophora	0.0293503	0.0377682	0.777117	0.43709	0.731737	FALSE
BDN	GBM	Jonquetella	0.0473159	0.0607316	0.779098	0.435922	0.731737	FALSE
BDN	GBM	Sneathia	0.0529447	0.0678295	0.780557	0.435063	0.731737	FALSE
BDN	GBM	Barnesiella	0.100623	0.123963	0.81172	0.416952	0.731737	FALSE
BDN	GBM	Elizabethkingia	0.0686812	0.0841219	0.816449	0.414244	0.731737	FALSE
BDN	GBM	Capnocytophaga	-0.0844381	0.110052	-0.767255	0.44293	0.731737	FALSE
BDN	GBM	Acidaminococcus	-0.0351367	0.0429748	-0.81761	0.41358	0.731737	FALSE
BDN	GBM	Megamonas	-0.03403	0.0431913	-0.787889	0.430762	0.731737	FALSE
BDN	GBM	Selenomonas	-0.0499548	0.0611943	-0.816331	0.414311	0.731737	FALSE
BDN	GBM	Fastidiosipila	0.0776311	0.087909	0.883085	0.37719	0.731737	FALSE
BDN	GBM	Dolosigranulum	-0.0433084	0.0495223	-0.874522	0.381834	0.731737	FALSE
BDN	GBM	Brevibacillus	0.0500582	0.0636743	0.786161	0.431773	0.731737	FALSE
BDN	GBM	Lysinibacillus	0.056926	0.074715	0.761908	0.446115	0.731737	FALSE
BDN	GBM	Gordonibacter	-0.0387455	0.0431244	-0.898459	0.368941	0.731737	FALSE
BDN	GBM	Gardnerella	0.118854	0.14141	0.840492	0.400632	0.731737	FALSE
BDN	GBM	Saccharopolyspora	-0.0362702	0.039764	-0.912135	0.361698	0.731737	FALSE
BDN	GBM	Pseudonocardia	-0.0397754	0.050408	-0.789068	0.430072	0.731737	FALSE
BDN	GBM	Dermacoccus	-0.0450795	0.055867	-0.806907	0.41972	0.731737	FALSE
BDN	GBM	Agromyces	-0.0487423	0.0600175	-0.812135	0.416714	0.731737	FALSE
BDN	GBM	Tsukamurella	-0.0367753	0.0427716	-0.859805	0.389896	0.731737	FALSE
BDN	GBM	Cutibacterium	-0.14623	0.1909	-0.766001	0.443676	0.731737	FALSE
BDN	GBM	Pasteurella	-0.066452	0.0820952	-0.80945	0.418256	0.731737	FALSE
BDN	GBM	Tatumella	0.0356966	0.0395662	0.9022	0.366951	0.731737	FALSE
BDN	GBM	Pantoea	0.146581	0.172512	0.849691	0.395497	0.731737	FALSE
BDN	GBM	Pseudescherichia	0.0568331	0.0732922	0.775432	0.438085	0.731737	FALSE
BDN	GBM	Leclercia	0.0849083	0.105435	0.805311	0.42064	0.731737	FALSE
BDN	GBM	Afipia	-0.067733	0.0864961	-0.783076	0.433582	0.731737	FALSE
BDN	GBM	Bradyrhizobium	0.242159	0.297282	0.814576	0.415315	0.731737	FALSE
BDN	GBM	Eikenella	-0.0818024	0.104517	-0.782674	0.433818	0.731737	FALSE
BDN	GBM	Oxalobacter	0.03536	0.0395175	0.894793	0.370898	0.731737	FALSE
BDN	GBM	Herbaspirillum	-0.163245	0.191863	-0.850843	0.394857	0.731737	FALSE
BDN	GBM	Pandoraea	-0.151964	0.176817	-0.859443	0.390096	0.731737	FALSE
BDN	GBM	Alphatorquevirus	-0.110836	0.140584	-0.788399	0.430463	0.731737	FALSE
BDN	GBM	Anaerostipes	0.239487	0.317951	0.75322	0.451318	0.735785	FALSE
BDN	GBM	Aerococcus	0.0578115	0.0787809	0.733826	0.463055	0.746999	FALSE
BDN	GBM	Acetobacter	-0.0340699	0.0465	-0.732686	0.46375	0.746999	FALSE
BDN	GBM	Weeksella	0.0416255	0.0591011	0.70431	0.48124	0.770557	FALSE
BDN	GBM	Butyrivibrio	0.0786147	0.117649	0.668214	0.503997	0.789373	FALSE
BDN	GBM	Abiotrophia	0.0560186	0.0823516	0.680236	0.496355	0.789373	FALSE
BDN	GBM	Arthrobacter	0.0534513	0.0799757	0.668344	0.503914	0.789373	FALSE
BDN	GBM	Cronobacter	0.0449707	0.0674155	0.667067	0.504729	0.789373	FALSE
BDN	GBM	Paenibacillus	0.123546	0.187239	0.659833	0.509361	0.792012	FALSE
BDN	GBM	Mesorhizobium	-0.194781	0.303401	-0.641992	0.520878	0.805266	FALSE
BDN	GBM	Mobiluncus	0.0301516	0.0475269	0.634412	0.525812	0.808248	FALSE
BDN	GBM	Flaviflexus	0.0284639	0.0454152	0.626748	0.530825	0.811317	FALSE
BDN	GBM	Lactobacillus	-0.0855316	0.137572	-0.621724	0.534123	0.811746	FALSE
BDN	GBM	Ruminococcus	-0.0760632	0.125824	-0.604522	0.545497	0.824374	FALSE
BDN	GBM	Dialister	0.0774351	0.133852	0.578511	0.562919	0.845951	FALSE
BDN	GBM	Myroides	-0.0327821	0.0582066	-0.563203	0.573297	0.847729	FALSE
BDN	GBM	Megasphaera	-0.0242928	0.0429541	-0.565553	0.571698	0.847729	FALSE
BDN	GBM	Pseudomonas	-0.166658	0.296112	-0.562822	0.573556	0.847729	FALSE
BDN	GBM	Agrobacterium	0.148099	0.26734	0.553971	0.579599	0.851978	FALSE
BDN	GBM	Blastococcus	-0.0233042	0.0427423	-0.545226	0.585598	0.856113	FALSE
BDN	GBM	Shewanella	0.035801	0.0665116	0.538266	0.590393	0.856113	FALSE
BDN	GBM	Moraxella	-0.0402645	0.0751205	-0.535999	0.591959	0.856113	FALSE
BDN	GBM	Arcobacter	-0.033816	0.0648095	-0.521775	0.601827	0.865729	FALSE
BDN	GBM	Virgibacillus	0.0450352	0.0881245	0.511041	0.609323	0.87185	FALSE
BDN	GBM	Morganella	0.0283027	0.0571056	0.49562	0.620162	0.882665	FALSE
BDN	GBM	Curtobacterium	-0.0496775	0.101878	-0.487617	0.625821	0.884879	FALSE
BDN	GBM	Klebsiella	0.0650779	0.134424	0.484125	0.628297	0.884879	FALSE
BDN	GBM	Chryseobacterium	-0.0620639	0.131146	-0.473243	0.63604	0.885994	FALSE
BDN	GBM	Atopobium	0.0289961	0.061807	0.46914	0.63897	0.885994	FALSE
BDN	GBM	Mannheimia	0.0341617	0.0722614	0.472753	0.63639	0.885994	FALSE
BDN	GBM	Malassezia	-0.0690973	0.155075	-0.445573	0.655905	0.892499	FALSE
BDN	GBM	Nocardia	0.0244716	0.054102	0.452324	0.651036	0.892499	FALSE
BDN	GBM	Propionibacterium	0.0196313	0.0436852	0.44938	0.653157	0.892499	FALSE
BDN	GBM	Taranisvirus	0.0189802	0.0427335	0.444153	0.656932	0.892499	FALSE
BDN	GBM	Ureaplasma	0.0181789	0.0427254	0.425482	0.670485	0.892874	FALSE
BDN	GBM	Dermabacter	-0.0192661	0.0448197	-0.429857	0.667299	0.892874	FALSE
BDN	GBM	Hafnia	0.024746	0.0577746	0.42832	0.668418	0.892874	FALSE
BDN	GBM	Rhadinovirus	0.0183452	0.0427477	0.42915	0.667814	0.892874	FALSE
BDN	GBM	Fusobacterium	0.139611	0.337342	0.413857	0.678979	0.895665	FALSE
BDN	GBM	Hungatella	-0.0178591	0.04319	-0.4135	0.67924	0.895665	FALSE
BDN	GBM	Methanomassiliicoccus	0.0173776	0.0426893	0.40707	0.683956	0.895795	FALSE
BDN	GBM	Roseolovirus	0.0956839	0.236671	0.40429	0.685999	0.895795	FALSE
BDN	GBM	Fusarium	-0.0182239	0.0481267	-0.378665	0.704936	0.912231	FALSE
BDN	GBM	Rodentibacter	0.0157749	0.042703	0.36941	0.711822	0.912231	FALSE
BDN	GBM	Granulibacter	0.0145392	0.0393565	0.369423	0.711812	0.912231	FALSE
BDN	GBM	Lentivirus	0.0157749	0.042754	0.368969	0.712151	0.912231	FALSE
BDN	GBM	Pneumocystis	0.0121689	0.0427355	0.28475	0.775836	0.915901	FALSE
BDN	GBM	Aspergillus	0.0394979	0.124793	0.316507	0.751618	0.915901	FALSE
BDN	GBM	Streptobacillus	0.0135975	0.0427122	0.318351	0.750219	0.915901	FALSE
BDN	GBM	Erysipelothrix	-0.0142964	0.0429402	-0.332938	0.739181	0.915901	FALSE
BDN	GBM	Ezakiella	-0.0142983	0.0427727	-0.334287	0.738163	0.915901	FALSE
BDN	GBM	Anaerococcus	0.0216546	0.0611279	0.354251	0.723151	0.915901	FALSE
BDN	GBM	Vagococcus	0.0221337	0.0661337	0.33468	0.737866	0.915901	FALSE
BDN	GBM	Cryptobacterium	0.0124636	0.0426743	0.292062	0.770239	0.915901	FALSE
BDN	GBM	Slackia	-0.0129352	0.042681	-0.303068	0.761838	0.915901	FALSE
BDN	GBM	Scardovia	0.0125696	0.0427212	0.294223	0.768587	0.915901	FALSE
BDN	GBM	Actinotignum	0.0119948	0.0426707	0.281102	0.778633	0.915901	FALSE
BDN	GBM	Frederiksenia	0.012339	0.0427149	0.28887	0.772681	0.915901	FALSE
BDN	GBM	Rahnella	-0.0147817	0.0496071	-0.297976	0.765722	0.915901	FALSE
BDN	GBM	Sphingobium	0.0423525	0.131129	0.322984	0.746707	0.915901	FALSE
BDN	GBM	Microvirga	0.0263546	0.074127	0.355533	0.722191	0.915901	FALSE
BDN	GBM	Kingella	0.0115141	0.04023	0.286206	0.77472	0.915901	FALSE
BDN	GBM	Gammaretrovirus	0.0138727	0.0486204	0.285327	0.775393	0.915901	FALSE
BDN	GBM	Phietavirus	0.0119647	0.0427769	0.2797	0.779708	0.915901	FALSE
BDN	GBM	Sepunavirus	0.0137716	0.0427293	0.322298	0.747227	0.915901	FALSE
BDN	GBM	Turicibacter	-0.0104063	0.0428937	-0.242607	0.80831	0.925257	FALSE
BDN	GBM	Weissella	-0.0135348	0.0529576	-0.255578	0.798277	0.925257	FALSE
BDN	GBM	Trueperella	0.00980007	0.0395584	0.247737	0.804338	0.925257	FALSE
BDN	GBM	Brevibacterium	0.0387191	0.153426	0.252364	0.80076	0.925257	FALSE
BDN	GBM	Haemophilus	-0.0405741	0.153231	-0.26479	0.791171	0.925257	FALSE
BDN	GBM	Ceduovirus	0.0103922	0.0427599	0.243035	0.807978	0.925257	FALSE
BDN	GBM	Tessaracoccus	0.0106806	0.049905	0.214019	0.830532	0.938711	FALSE
BDN	GBM	Serratia	-0.0322339	0.14781	-0.218077	0.827369	0.938711	FALSE
BDN	GBM	Lymphocryptovirus	0.00971926	0.0442084	0.219851	0.825987	0.938711	FALSE
BDN	GBM	Tequatrovirus	0.00896363	0.0427765	0.209545	0.834023	0.938712	FALSE
BDN	GBM	Streptococcus	0.0583852	0.30214	0.193239	0.846772	0.94909	FALSE
BDN	GBM	Atlantibacter	0.0134284	0.0719208	0.186711	0.851887	0.950862	FALSE
BDN	GBM	Butyricimonas	0.0267914	0.157938	0.169633	0.865299	0.961841	FALSE
BDN	GBM	Oscillibacter	0.0203536	0.138678	0.146768	0.883315	0.965901	FALSE
BDN	GBM	Pediococcus	-0.00634532	0.042772	-0.148352	0.882065	0.965901	FALSE
BDN	GBM	Kytococcus	-0.00800678	0.0538581	-0.148664	0.881818	0.965901	FALSE
BDN	GBM	Actinobacillus	0.00718777	0.0483443	0.148679	0.881807	0.965901	FALSE
BDN	GBM	Cloacibacillus	0.00575832	0.0426981	0.134861	0.892722	0.96775	FALSE
BDN	GBM	Parascardovia	0.00579945	0.0427382	0.135697	0.892061	0.96775	FALSE
BDN	GBM	Methanobrevibacter	-0.00562554	0.0429525	-0.130971	0.895798	0.96775	FALSE
BDN	GBM	Saccharomonospora	-0.00511336	0.0415181	-0.12316	0.901981	0.970531	FALSE
BDN	GBM	Hathewaya	0.00495699	0.0428321	0.115731	0.907866	0.972972	FALSE
BDN	GBM	Oceanobacillus	-0.00459103	0.0427342	-0.107432	0.914446	0.976135	FALSE
BDN	GBM	Sextaecvirus	-0.0043741	0.0429936	-0.101738	0.918964	0.977081	FALSE
BDN	GBM	Phascolarctobacterium	0.00411771	0.0427771	0.0962597	0.923314	0.977841	FALSE
BDN	GBM	Intestinimonas	-0.00245373	0.0429019	-0.0571941	0.954391	0.986194	FALSE
BDN	GBM	Mageeibacillus	-0.00261721	0.0428031	-0.0611454	0.951243	0.986194	FALSE
BDN	GBM	Anaerotignum	0.00295368	0.042798	0.0690144	0.944978	0.986194	FALSE
BDN	GBM	Murdochiella	-0.00211355	0.0427092	-0.049487	0.960531	0.986194	FALSE
BDN	GBM	Kurthia	-0.00230073	0.0427658	-0.0537985	0.957096	0.986194	FALSE
BDN	GBM	Staphylococcus	-0.0154279	0.27984	-0.0551312	0.956034	0.986194	FALSE
BDN	GBM	Cytomegalovirus	-0.00239547	0.0430496	-0.0556444	0.955625	0.986194	FALSE
BDN	GBM	Skunavirus	0.00228069	0.0427938	0.0532948	0.957497	0.986194	FALSE
BDN	GBM	Paeniclostridium	0.00155985	0.042826	0.0364229	0.970945	0.993096	FALSE
BDN	GBM	Candida	0.00164472	0.0701815	0.0234352	0.981303	0.996244	FALSE
BDN	GBM	Porphyromonas	-0.00110144	0.192793	-0.00571306	0.995442	0.996244	FALSE
BDN	GBM	Bergeyella	0.000950363	0.0427817	0.0222142	0.982277	0.996244	FALSE
BDN	GBM	Mogibacterium	-0.000503405	0.0620356	-0.00811478	0.993525	0.996244	FALSE
BDN	GBM	Salinicoccus	0.000794446	0.042769	0.0185753	0.98518	0.996244	FALSE
BDN	GBM	Propionimicrobium	0.000201454	0.0427956	0.00470735	0.996244	0.996244	FALSE
BDN	HNSC	Sphingobium	0.773087	0.103137	7.49576	6.59169e-14	1.77316e-11	TRUE
BDN	HNSC	Streptomyces	0.668206	0.0931928	7.17015	7.49158e-13	1.00762e-10	TRUE
BDN	HNSC	Halomonas	0.632285	0.0930905	6.79215	1.10472e-11	7.42921e-10	TRUE
BDN	HNSC	Paracoccus	0.601714	0.0882702	6.81673	9.31335e-12	7.42921e-10	TRUE
BDN	HNSC	Xanthomonas	0.435067	0.0704513	6.17543	6.5984e-10	3.54994e-08	TRUE
BDN	HNSC	Microbacterium	0.545107	0.100073	5.44707	5.12059e-08	2.29573e-06	TRUE
BDN	HNSC	Nocardioides	0.473129	0.0898955	5.2631	1.41645e-07	5.44323e-06	TRUE
BDN	HNSC	Agrobacterium	0.790216	0.153746	5.13976	2.75089e-07	9.24988e-06	TRUE
BDN	HNSC	Acinetobacter	0.418041	0.0821521	5.08862	3.60684e-07	9.46161e-06	TRUE
BDN	HNSC	Pseudomonas	0.473477	0.0932906	5.07529	3.86906e-07	9.46161e-06	TRUE
BDN	HNSC	Microvirga	0.379643	0.0744676	5.0981	3.43082e-07	9.46161e-06	TRUE
BDN	HNSC	Mesorhizobium	0.800264	0.168519	4.74881	2.04615e-06	4.40721e-05	TRUE
BDN	HNSC	Cupriavidus	0.446988	0.0942875	4.74069	2.12988e-06	4.40721e-05	TRUE
BDN	HNSC	Rhizobium	0.540191	0.114415	4.72132	2.34315e-06	4.50219e-05	TRUE
BDN	HNSC	Bordetella	0.463394	0.0989187	4.68459	2.80519e-06	5.03065e-05	TRUE
BDN	HNSC	Achromobacter	0.525668	0.114808	4.57868	4.67918e-06	7.86687e-05	TRUE
BDN	HNSC	Shigella	-0.206139	0.0465293	-4.43031	9.40958e-06	0.00014457	TRUE
BDN	HNSC	Sphingomonas	0.593202	0.134077	4.42434	9.6738e-06	0.00014457	TRUE
BDN	HNSC	Corynebacterium	0.363934	0.0827823	4.39627	1.10124e-05	0.000145118	TRUE
BDN	HNSC	Cutibacterium	0.401043	0.0913513	4.39012	1.13289e-05	0.000145118	TRUE
BDN	HNSC	Roseomonas	0.188964	0.0428504	4.40986	1.03438e-05	0.000145118	TRUE
BDN	HNSC	Bradyrhizobium	0.650782	0.148893	4.37081	1.23784e-05	0.000151355	TRUE
BDN	HNSC	Rhodococcus	0.53634	0.124899	4.29419	1.75336e-05	0.000205067	TRUE
BDN	HNSC	Comamonas	0.432834	0.102373	4.22802	2.35756e-05	0.000264243	TRUE
BDN	HNSC	Desulfovibrio	0.470508	0.1116	4.21601	2.48663e-05	0.000264922	TRUE
BDN	HNSC	Massilia	0.420709	0.0999453	4.20939	2.56059e-05	0.000264922	TRUE
BDN	HNSC	Bifidobacterium	0.463218	0.110541	4.19045	2.78401e-05	0.00027737	TRUE
BDN	HNSC	Brucella	0.316343	0.0763358	4.14409	3.41164e-05	0.000327761	TRUE
BDN	HNSC	Methylobacterium	0.470804	0.116652	4.03598	5.43743e-05	0.000504368	TRUE
BDN	HNSC	Paenibacillus	0.426818	0.108821	3.92222	8.77377e-05	0.000786714	TRUE
BDN	HNSC	Delftia	0.269256	0.0690333	3.90038	9.60424e-05	0.0008334	TRUE
BDN	HNSC	Clostridium	0.482108	0.12982	3.71366	0.000204282	0.00171725	TRUE
BDN	HNSC	Brevundimonas	0.273994	0.074652	3.67028	0.000242282	0.00197496	TRUE
BDN	HNSC	Herbaspirillum	0.375851	0.103869	3.61849	0.000296325	0.00234445	TRUE
BDN	HNSC	Neisseria	0.265657	0.0740216	3.58891	0.000332063	0.00255214	TRUE
BDN	HNSC	Mycobacterium	0.215096	0.0601059	3.57861	0.00034542	0.00258106	TRUE
BDN	HNSC	Aspergillus	0.277843	0.079164	3.50971	0.00044859	0.00326137	TRUE
BDN	HNSC	Streptococcus	0.451343	0.129262	3.4917	0.00047996	0.00339761	TRUE
BDN	HNSC	Agromyces	0.238278	0.0684246	3.48235	0.000497041	0.00342831	TRUE
BDN	HNSC	Klebsiella	0.224382	0.0647544	3.46512	0.000529994	0.00356421	TRUE
BDN	HNSC	Pseudonocardia	0.23448	0.0694752	3.37501	0.000738119	0.00484278	TRUE
BDN	HNSC	Malassezia	0.306306	0.091645	3.34231	0.000830839	0.00532133	TRUE
BDN	HNSC	Nocardia	0.204567	0.0620473	3.29695	0.000977395	0.0061144	TRUE
BDN	HNSC	Saccharomyces	1.14316	0.351583	3.25146	0.00114815	0.0068634	TRUE
BDN	HNSC	Chromobacterium	0.298386	0.0917197	3.25323	0.001141	0.0068634	TRUE
BDN	HNSC	Salmonella	-0.158906	0.0490661	-3.23861	0.00120114	0.00702404	TRUE
BDN	HNSC	Noviherbaspirillum	0.171672	0.0551851	3.11084	0.00186556	0.0106774	TRUE
BDN	HNSC	Burkholderia	0.359035	0.118167	3.03838	0.00237856	0.0133299	TRUE
BDN	HNSC	Leifsonia	0.209598	0.069296	3.02468	0.00248899	0.0133908	TRUE
BDN	HNSC	Ralstonia	0.403347	0.1331	3.03041	0.00244224	0.0133908	TRUE
BDN	HNSC	Amycolatopsis	0.181774	0.0607062	2.99433	0.00275052	0.0141248	TRUE
BDN	HNSC	Afipia	0.247743	0.0826381	2.99793	0.00271821	0.0141248	TRUE
BDN	HNSC	Acidovorax	0.412247	0.137841	2.99075	0.00278294	0.0141248	TRUE
BDN	HNSC	Arthrobacter	0.22211	0.074844	2.96764	0.00300097	0.0149493	TRUE
BDN	HNSC	Fusobacterium	0.450103	0.155349	2.89737	0.00376308	0.0184049	TRUE
BDN	HNSC	Ruthenibacterium	-0.123791	0.0434156	-2.85131	0.00435394	0.0209144	TRUE
BDN	HNSC	Cellulosimicrobium	0.273525	0.0986291	2.77327	0.0055496	0.0261902	TRUE
BDN	HNSC	Bacteroides	0.699863	0.253738	2.75821	0.00581184	0.0264981	TRUE
BDN	HNSC	Haemophilus	0.17936	0.0650158	2.75871	0.00580293	0.0264981	TRUE
BDN	HNSC	Aeromonas	0.19786	0.0734583	2.6935	0.00707054	0.0316996	TRUE
BDN	HNSC	Collinsella	-0.135278	0.0510833	-2.64818	0.00809274	0.0356876	TRUE
BDN	HNSC	Odoribacter	-0.140506	0.0537492	-2.6141	0.00894628	0.0383698	TRUE
BDN	HNSC	Prevotella	0.185465	0.0711358	2.60719	0.00912886	0.0383698	TRUE
BDN	HNSC	Alcaligenes	0.133995	0.0513322	2.61035	0.00904508	0.0383698	TRUE
BDN	HNSC	Acetobacter	0.148482	0.0581432	2.55373	0.0106576	0.0441061	TRUE
BDN	HNSC	Mycoplasma	0.277365	0.109404	2.53525	0.0112367	0.0455927	TRUE
BDN	HNSC	Brachybacterium	0.155873	0.061572	2.53156	0.0113558	0.0455927	TRUE
BDN	HNSC	Serratia	0.255666	0.101204	2.52624	0.011529	0.0456073	TRUE
BDN	HNSC	Shewanella	0.153078	0.061329	2.49601	0.0125598	0.0475856	TRUE
BDN	HNSC	Kluyvera	-0.0796392	0.0318735	-2.4986	0.0124685	0.0475856	TRUE
BDN	HNSC	Eikenella	0.216343	0.0866536	2.49664	0.0125375	0.0475856	TRUE
BDN	HNSC	Salinicoccus	-0.079511	0.032097	-2.47721	0.0132414	0.0494712	TRUE
BDN	HNSC	Stenotrophomonas	0.209714	0.0852931	2.45875	0.0139422	0.0513759	FALSE
BDN	HNSC	Hafnia	-0.0742023	0.0306036	-2.42463	0.0153242	0.0557054	FALSE
BDN	HNSC	Faecalitalea	-0.0761769	0.0315032	-2.41807	0.0156032	0.0559635	FALSE
BDN	HNSC	Sextaecvirus	-0.079715	0.0331378	-2.40556	0.0161477	0.0571542	FALSE
BDN	HNSC	Tessaracoccus	0.10711	0.0451002	2.37494	0.0175517	0.0605307	FALSE
BDN	HNSC	Moineauvirus	-0.0765922	0.0321897	-2.3794	0.0173409	0.0605307	FALSE
BDN	HNSC	Eubacterium	-0.0886317	0.0374278	-2.36807	0.017881	0.0608858	FALSE
BDN	HNSC	Hathewaya	-0.0750713	0.0321938	-2.33186	0.0197083	0.0646564	FALSE
BDN	HNSC	Kurthia	-0.0690896	0.0296288	-2.33183	0.0197094	0.0646564	FALSE
BDN	HNSC	Legionella	0.147826	0.0633061	2.3351	0.0195383	0.0646564	FALSE
BDN	HNSC	Micrococcus	0.159113	0.0690143	2.30551	0.0211381	0.0685079	FALSE
BDN	HNSC	Lautropia	0.150254	0.0654744	2.29484	0.021742	0.0696262	FALSE
BDN	HNSC	Jonquetella	-0.0734817	0.0321969	-2.28226	0.022474	0.0711236	FALSE
BDN	HNSC	Bartonella	0.135953	0.061541	2.20914	0.0271651	0.08493	FALSE
BDN	HNSC	Tequatrovirus	-0.0707979	0.0321108	-2.2048	0.0274681	0.08493	FALSE
BDN	HNSC	Pseudoxanthomonas	0.139502	0.0644118	2.16577	0.0303284	0.0924782	FALSE
BDN	HNSC	Oxalobacter	-0.0654585	0.0303353	-2.15784	0.0309407	0.0924782	FALSE
BDN	HNSC	Ceduovirus	-0.0692742	0.032086	-2.15902	0.0308486	0.0924782	FALSE
BDN	HNSC	Bergeyella	-0.0634187	0.0297374	-2.13263	0.0329553	0.0974174	FALSE
BDN	HNSC	Jeotgalicoccus	-0.0707781	0.0334105	-2.11844	0.0341378	0.0998158	FALSE
BDN	HNSC	Phietavirus	-0.067597	0.0321121	-2.10503	0.0352888	0.102072	FALSE
BDN	HNSC	Mastadenovirus	-0.18955	0.0904005	-2.09678	0.0360134	0.10306	FALSE
BDN	HNSC	Staphylococcus	0.225984	0.10821	2.08839	0.0367628	0.104097	FALSE
BDN	HNSC	Psychrobacter	-0.0732062	0.0351843	-2.08065	0.0374661	0.104983	FALSE
BDN	HNSC	Morganella	-0.06007	0.0291057	-2.06385	0.0390315	0.108242	FALSE
BDN	HNSC	Hungatella	-0.0760892	0.0370043	-2.05622	0.0397609	0.10914	FALSE
BDN	HNSC	Sepunavirus	-0.0656698	0.0320406	-2.04958	0.0404053	0.109788	FALSE
BDN	HNSC	Vibrio	0.101522	0.0499983	2.0305	0.0423055	0.113802	FALSE
BDN	HNSC	Mobiluncus	-0.0650619	0.0322229	-2.01912	0.0434752	0.11579	FALSE
BDN	HNSC	Porphyromonas	0.253464	0.127426	1.98911	0.046689	0.120763	FALSE
BDN	HNSC	Adlercreutzia	-0.0631317	0.0316665	-1.99364	0.046191	0.120763	FALSE
BDN	HNSC	Granulibacter	0.0810255	0.0406694	1.9923	0.0463384	0.120763	FALSE
BDN	HNSC	Acidaminococcus	-0.0811047	0.0409502	-1.98057	0.0476394	0.122048	FALSE
BDN	HNSC	Olsenella	0.123599	0.0627083	1.97101	0.0487227	0.122655	FALSE
BDN	HNSC	Campylobacter	0.274609	0.139365	1.97044	0.0487884	0.122655	FALSE
BDN	HNSC	Capnocytophaga	0.187215	0.0955532	1.95927	0.0500806	0.124738	FALSE
BDN	HNSC	Weeksella	-0.0574805	0.0297506	-1.93208	0.0533499	0.129289	FALSE
BDN	HNSC	Elizabethkingia	0.110543	0.0569842	1.93988	0.0523937	0.129289	FALSE
BDN	HNSC	Methanomassiliicoccus	-0.0618237	0.0319808	-1.93315	0.053218	0.129289	FALSE
BDN	HNSC	Yersinia	0.101642	0.0527225	1.92787	0.0538713	0.129387	FALSE
BDN	HNSC	Curtobacterium	0.191664	0.0996239	1.92388	0.0543696	0.129429	FALSE
BDN	HNSC	Ureaplasma	-0.060969	0.0320358	-1.90315	0.0570208	0.134527	FALSE
BDN	HNSC	Skunavirus	-0.0619998	0.0326712	-1.89769	0.0577367	0.134527	FALSE
BDN	HNSC	Rhadinovirus	-0.0607917	0.0320697	-1.89561	0.0580118	0.134527	FALSE
BDN	HNSC	Phikzvirus	-0.0605417	0.0320107	-1.89129	0.0585852	0.134696	FALSE
BDN	HNSC	Taranisvirus	-0.0601143	0.0320484	-1.87574	0.0606914	0.138356	FALSE
BDN	HNSC	Alistipes	0.257245	0.137971	1.86448	0.0622545	0.140726	FALSE
BDN	HNSC	Cytomegalovirus	-0.0660852	0.0355393	-1.8595	0.0629566	0.141128	FALSE
BDN	HNSC	Pediococcus	-0.0565754	0.0307322	-1.84091	0.0656342	0.145914	FALSE
BDN	HNSC	Anaerotignum	-0.0559733	0.0305088	-1.83466	0.066556	0.14675	FALSE
BDN	HNSC	Parascardovia	-0.0618464	0.0338856	-1.82515	0.0679781	0.148668	FALSE
BDN	HNSC	Actinotignum	-0.0591508	0.0325262	-1.81856	0.0689786	0.149639	FALSE
BDN	HNSC	Tatumella	-0.0614998	0.0343093	-1.79251	0.0730509	0.157206	FALSE
BDN	HNSC	Cellulomonas	0.0912395	0.0516247	1.76736	0.0771678	0.161747	FALSE
BDN	HNSC	Gordonia	0.0982837	0.0556853	1.76498	0.0775666	0.161747	FALSE
BDN	HNSC	Propionibacterium	0.0735833	0.0415342	1.77163	0.0764562	0.161747	FALSE
BDN	HNSC	Erwinia	0.09043	0.0512233	1.76541	0.0774954	0.161747	FALSE
BDN	HNSC	Pandoraea	0.175258	0.0997671	1.75667	0.0789735	0.163414	FALSE
BDN	HNSC	Ezakiella	-0.0566439	0.0327664	-1.72872	0.0838589	0.172199	FALSE
BDN	HNSC	Rodentibacter	-0.0529157	0.0307951	-1.71832	0.0857385	0.173566	FALSE
BDN	HNSC	Erythroparvovirus	-0.0560877	0.032649	-1.7179	0.0858152	0.173566	FALSE
BDN	HNSC	Scardovia	-0.0563345	0.0328948	-1.71256	0.0867928	0.174233	FALSE
BDN	HNSC	Cyphellophora	-0.0552992	0.0325458	-1.69912	0.0892962	0.177931	FALSE
BDN	HNSC	Chryseobacterium	0.123249	0.073738	1.67144	0.0946342	0.187181	FALSE
BDN	HNSC	Phascolarctobacterium	-0.0569351	0.0344829	-1.65111	0.0987161	0.192993	FALSE
BDN	HNSC	Anaerococcus	-0.063303	0.0384766	-1.64523	0.0999221	0.192993	FALSE
BDN	HNSC	Actinomadura	0.095712	0.0582646	1.64271	0.100442	0.192993	FALSE
BDN	HNSC	Oligella	-0.0533418	0.0323694	-1.64791	0.0993715	0.192993	FALSE
BDN	HNSC	Brevibacillus	0.101374	0.0621635	1.63077	0.102939	0.196388	FALSE
BDN	HNSC	Frederiksenia	-0.0548714	0.0340302	-1.61243	0.106868	0.201765	FALSE
BDN	HNSC	Lentivirus	-0.0529157	0.0328538	-1.61064	0.107258	0.201765	FALSE
BDN	HNSC	Lachnospira	-0.0733678	0.0457938	-1.60214	0.109126	0.203853	FALSE
BDN	HNSC	Streptobacillus	-0.0490274	0.0311126	-1.57581	0.115071	0.213476	FALSE
BDN	HNSC	Flaviflexus	-0.0487675	0.0311677	-1.56468	0.117658	0.215306	FALSE
BDN	HNSC	Raoultella	-0.0709635	0.045261	-1.56787	0.116911	0.215306	FALSE
BDN	HNSC	Cardiobacterium	0.0629131	0.0403602	1.55879	0.119046	0.216373	FALSE
BDN	HNSC	Listeria	-0.0572471	0.0371573	-1.54067	0.123397	0.222777	FALSE
BDN	HNSC	Kocuria	0.0861639	0.056209	1.53292	0.125296	0.224697	FALSE
BDN	HNSC	Propionimicrobium	-0.0526981	0.0346591	-1.52047	0.128393	0.228726	FALSE
BDN	HNSC	Selenomonas	0.095486	0.06373	1.49829	0.134058	0.237248	FALSE
BDN	HNSC	Sutterella	0.114319	0.077214	1.48055	0.138728	0.243907	FALSE
BDN	HNSC	Lactobacillus	0.0868745	0.0589513	1.47367	0.140572	0.245544	FALSE
BDN	HNSC	Enterobacter	0.127702	0.0879067	1.4527	0.146308	0.253916	FALSE
BDN	HNSC	Pasteurella	0.0912568	0.0631387	1.44534	0.148363	0.255831	FALSE
BDN	HNSC	Aerococcus	-0.0494543	0.0343381	-1.44022	0.149806	0.256674	FALSE
BDN	HNSC	Pseudescherichia	-0.0552873	0.0385222	-1.4352	0.151229	0.257472	FALSE
BDN	HNSC	Trueperella	-0.0444809	0.0311822	-1.42648	0.153729	0.260083	FALSE
BDN	HNSC	Exiguobacterium	-0.0487386	0.0344418	-1.4151	0.157039	0.264022	FALSE
BDN	HNSC	Actinomyces	0.123619	0.0876031	1.41113	0.158206	0.264332	FALSE
BDN	HNSC	Citrobacter	0.0879103	0.0638135	1.37761	0.168323	0.279499	FALSE
BDN	HNSC	Saccharomonospora	0.0521435	0.0383246	1.36057	0.173648	0.286171	FALSE
BDN	HNSC	Rothia	0.118182	0.0870616	1.35745	0.174638	0.286171	FALSE
BDN	HNSC	Cedecea	-0.0495217	0.0365572	-1.35464	0.175533	0.286171	FALSE
BDN	HNSC	Pluralibacter	-0.0443841	0.033019	-1.3442	0.178884	0.289878	FALSE
BDN	HNSC	Haematobacter	0.0535671	0.0410083	1.30625	0.191468	0.308412	FALSE
BDN	HNSC	Fastidiosipila	-0.0404956	0.0316905	-1.27785	0.201304	0.321139	FALSE
BDN	HNSC	Atlantibacter	-0.0476464	0.0373239	-1.27656	0.201756	0.321139	FALSE
BDN	HNSC	Rahnella	0.0810243	0.0637303	1.27136	0.2036	0.322167	FALSE
BDN	HNSC	Treponema	0.141328	0.111622	1.26613	0.205468	0.323222	FALSE
BDN	HNSC	Paraprevotella	-0.0555366	0.0440846	-1.25977	0.207751	0.324913	FALSE
BDN	HNSC	Leptotrichia	0.0925841	0.0741007	1.24944	0.211505	0.328872	FALSE
BDN	HNSC	Alloprevotella	-0.0404072	0.0324376	-1.24569	0.212878	0.329105	FALSE
BDN	HNSC	Sphingobacterium	0.0903002	0.0732544	1.23269	0.217691	0.330687	FALSE
BDN	HNSC	Butyricimonas	-0.0439042	0.0357039	-1.22967	0.218819	0.330687	FALSE
BDN	HNSC	Tannerella	0.0940029	0.0760418	1.2362	0.216384	0.330687	FALSE
BDN	HNSC	Finegoldia	0.0613191	0.0496711	1.2345	0.217016	0.330687	FALSE
BDN	HNSC	Lactococcus	-0.100646	0.0828361	-1.215	0.224368	0.337179	FALSE
BDN	HNSC	Moraxella	0.0731986	0.0606055	1.20779	0.227129	0.339432	FALSE
BDN	HNSC	Penicillium	-0.048415	0.0407235	-1.18887	0.23449	0.348496	FALSE
BDN	HNSC	Flavobacterium	0.116895	0.0988493	1.18256	0.236985	0.350269	FALSE
BDN	HNSC	Vitreoscilla	0.0748623	0.0635103	1.17874	0.238501	0.350584	FALSE
BDN	HNSC	Romboutsia	0.0703622	0.0602432	1.16797	0.24282	0.354992	FALSE
BDN	HNSC	Roseburia	-0.0900933	0.0777423	-1.15887	0.246509	0.35651	FALSE
BDN	HNSC	Abiotrophia	-0.0543174	0.0467921	-1.16083	0.245713	0.35651	FALSE
BDN	HNSC	Sneathia	-0.0369273	0.0322619	-1.14461	0.252371	0.363037	FALSE
BDN	HNSC	Paeniclostridium	-0.0397299	0.0349896	-1.13547	0.256177	0.36655	FALSE
BDN	HNSC	Dermabacter	-0.0372381	0.0329007	-1.13183	0.257705	0.366786	FALSE
BDN	HNSC	Dialister	-0.057072	0.050918	-1.12086	0.262347	0.371429	FALSE
BDN	HNSC	Fusarium	-0.0385482	0.0352097	-1.09482	0.273597	0.385328	FALSE
BDN	HNSC	Pneumocystis	-0.0355272	0.0326661	-1.08758	0.276778	0.387778	FALSE
BDN	HNSC	Murdochiella	-0.035329	0.0326731	-1.08128	0.279571	0.388946	FALSE
BDN	HNSC	Kingella	0.0720604	0.0667728	1.07919	0.280504	0.388946	FALSE
BDN	HNSC	Cryptobacterium	-0.0334088	0.031306	-1.06717	0.285895	0.394388	FALSE
BDN	HNSC	Gemella	0.0935218	0.089245	1.04792	0.294674	0.404425	FALSE
BDN	HNSC	Veillonella	0.0862113	0.0846239	1.01876	0.308318	0.421003	FALSE
BDN	HNSC	Methanobrevibacter	-0.0415377	0.0409097	-1.01535	0.309938	0.421078	FALSE
BDN	HNSC	Dermacoccus	0.0594373	0.0605929	0.980928	0.326628	0.441522	FALSE
BDN	HNSC	Parvimonas	0.0895819	0.0935961	0.957112	0.338511	0.455297	FALSE
BDN	HNSC	Peptoniphilus	-0.0382636	0.0402534	-0.950567	0.341824	0.457466	FALSE
BDN	HNSC	Dietzia	0.127953	0.136951	0.934299	0.35015	0.466289	FALSE
BDN	HNSC	Nocardiopsis	0.0366859	0.0405692	0.904281	0.365847	0.484792	FALSE
BDN	HNSC	Oscillibacter	-0.0391387	0.0438508	-0.892544	0.372102	0.490663	FALSE
BDN	HNSC	Anaerostipes	0.0790247	0.0891441	0.886483	0.375357	0.490837	FALSE
BDN	HNSC	Bacillus	0.150084	0.169489	0.885508	0.375883	0.490837	FALSE
BDN	HNSC	Escherichia	-0.0478934	0.0572616	-0.836397	0.402932	0.523616	FALSE
BDN	HNSC	Mannheimia	0.0348846	0.0422145	0.826367	0.408596	0.525968	FALSE
BDN	HNSC	Providencia	-0.0325536	0.0393984	-0.826268	0.408652	0.525968	FALSE
BDN	HNSC	Myroides	0.0434197	0.0532687	0.815106	0.415011	0.53161	FALSE
BDN	HNSC	Intestinimonas	-0.0303752	0.0376063	-0.807714	0.419255	0.534501	FALSE
BDN	HNSC	Akkermansia	0.0669902	0.0839217	0.798246	0.424728	0.538923	FALSE
BDN	HNSC	Megamonas	-0.0319114	0.0404946	-0.78804	0.430673	0.543902	FALSE
BDN	HNSC	Megasphaera	-0.0251606	0.0341153	-0.737516	0.460809	0.576158	FALSE
BDN	HNSC	Clostridioides	0.0583456	0.0786921	0.741442	0.458426	0.576158	FALSE
BDN	HNSC	Enterococcus	0.0475898	0.0647915	0.734507	0.46264	0.576158	FALSE
BDN	HNSC	Kytococcus	-0.0261568	0.0378622	-0.690844	0.489664	0.607003	FALSE
BDN	HNSC	Ruminococcus	-0.040792	0.0604955	-0.674298	0.500122	0.617123	FALSE
BDN	HNSC	Virgibacillus	0.0333495	0.0503269	0.662656	0.507551	0.62343	FALSE
BDN	HNSC	Saccharopolyspora	0.0246245	0.0380482	0.647193	0.517507	0.63277	FALSE
BDN	HNSC	Eggerthella	0.0423538	0.0668242	0.633809	0.526205	0.640494	FALSE
BDN	HNSC	Muribaculum	-0.0246319	0.0405609	-0.607281	0.543665	0.658765	FALSE
BDN	HNSC	Dolosigranulum	-0.0221123	0.0375385	-0.589056	0.555824	0.670478	FALSE
BDN	HNSC	Flavonifractor	0.0442715	0.083384	0.530935	0.595464	0.705637	FALSE
BDN	HNSC	Leuconostoc	0.0329788	0.0615171	0.536092	0.591895	0.705637	FALSE
BDN	HNSC	Gardnerella	-0.0298792	0.0552369	-0.540927	0.588558	0.705637	FALSE
BDN	HNSC	Rickettsia	-0.0221919	0.0415322	-0.534328	0.593114	0.705637	FALSE
BDN	HNSC	Leclercia	-0.0215303	0.04272	-0.503987	0.61427	0.724731	FALSE
BDN	HNSC	Blautia	-0.0431229	0.0871982	-0.494539	0.620926	0.729384	FALSE
BDN	HNSC	Barnesiella	-0.0226302	0.0461359	-0.490513	0.623771	0.729541	FALSE
BDN	HNSC	Parabacteroides	0.0690726	0.14437	0.478442	0.632336	0.736356	FALSE
BDN	HNSC	Helicobacter	-0.0153458	0.0326007	-0.470721	0.63784	0.739565	FALSE
BDN	HNSC	Candida	0.0233609	0.0502894	0.464531	0.642268	0.741502	FALSE
BDN	HNSC	Faecalibacterium	0.0552642	0.125236	0.441279	0.659011	0.757581	FALSE
BDN	HNSC	Turicibacter	-0.0166505	0.0386113	-0.431232	0.666299	0.7627	FALSE
BDN	HNSC	Butyrivibrio	-0.0174342	0.0433401	-0.402264	0.687489	0.777036	FALSE
BDN	HNSC	Vagococcus	0.0169794	0.0416085	0.408074	0.683219	0.777036	FALSE
BDN	HNSC	Lysinibacillus	0.0187737	0.0465882	0.402972	0.686968	0.777036	FALSE
BDN	HNSC	Cronobacter	0.0176555	0.0460154	0.383686	0.701211	0.789229	FALSE
BDN	HNSC	Lawsonella	-0.018174	0.0480575	-0.378171	0.705304	0.790528	FALSE
BDN	HNSC	Kosakonia	-0.0195186	0.0532656	-0.36644	0.714037	0.796996	FALSE
BDN	HNSC	Proteus	0.0160449	0.0449734	0.356764	0.721269	0.801741	FALSE
BDN	HNSC	Erysipelothrix	-0.0123199	0.0357646	-0.344472	0.730491	0.803413	FALSE
BDN	HNSC	Mogibacterium	-0.017478	0.0509829	-0.342822	0.731733	0.803413	FALSE
BDN	HNSC	Actinobacillus	-0.0142542	0.0412213	-0.345796	0.729496	0.803413	FALSE
BDN	HNSC	Atopobium	0.0156064	0.0471641	0.330895	0.740724	0.806699	FALSE
BDN	HNSC	Aggregatibacter	0.0193306	0.0579731	0.33344	0.738802	0.806699	FALSE
BDN	HNSC	Cloacibacillus	-0.0105127	0.0326861	-0.321625	0.747737	0.807796	FALSE
BDN	HNSC	Tsukamurella	0.0120592	0.0373025	0.32328	0.746483	0.807796	FALSE
BDN	HNSC	Brevibacterium	0.0163354	0.053903	0.303052	0.76185	0.819751	FALSE
BDN	HNSC	Mageeibacillus	-0.00940306	0.036259	-0.25933	0.79538	0.85242	FALSE
BDN	HNSC	Arabia	0.0114662	0.0452206	0.253562	0.799834	0.853791	FALSE
BDN	HNSC	Lymphocryptovirus	-0.0119696	0.0479998	-0.249367	0.803077	0.853864	FALSE
BDN	HNSC	Alphatorquevirus	-0.019655	0.0881886	-0.222874	0.823633	0.872273	FALSE
BDN	HNSC	Filifactor	0.0114399	0.0620895	0.184248	0.853819	0.900695	FALSE
BDN	HNSC	Oceanobacillus	-0.00598844	0.0353281	-0.169509	0.865396	0.905804	FALSE
BDN	HNSC	Gordonibacter	0.00762323	0.0440391	0.173101	0.862572	0.905804	FALSE
BDN	HNSC	Lachnoanaerobaculum	0.00872236	0.0554851	0.157202	0.875086	0.912396	FALSE
BDN	HNSC	Laribacter	0.00472951	0.0400622	0.118054	0.906025	0.941006	FALSE
BDN	HNSC	Roseolovirus	0.00886877	0.0903667	0.098142	0.92182	0.953729	FALSE
BDN	HNSC	Empedobacter	-0.00468336	0.0537822	-0.0870802	0.930608	0.959132	FALSE
BDN	HNSC	Slackia	-0.0027699	0.0375537	-0.0737584	0.941203	0.966349	FALSE
BDN	HNSC	Christensenella	0.00391607	0.0638419	0.0613401	0.951088	0.972786	FALSE
BDN	HNSC	Gammaretrovirus	0.00245431	0.0455202	0.0539169	0.957001	0.975126	FALSE
BDN	HNSC	Pantoea	-0.00276318	0.0602084	-0.0458935	0.963395	0.977937	FALSE
BDN	HNSC	Weissella	0.00127462	0.0387139	0.032924	0.973735	0.981029	FALSE
BDN	HNSC	Blastococcus	0.00136674	0.0379635	0.0360013	0.971281	0.981029	FALSE
BDN	HNSC	Erysipelatoclostridium	0.00141634	0.0628744	0.0225265	0.982028	0.985692	FALSE
BDN	HNSC	Arcobacter	0.000233322	0.0576371	0.00404811	0.99677	0.99677	FALSE
BDN	KIRP	Cellulosimicrobium	-0.948369	0.0315659	-30.0441	2.60515e-198	7.00786e-196	TRUE
BDN	KIRP	Saccharomyces	-1.51207	0.0851566	-17.7563	1.54043e-70	2.07188e-68	TRUE
BDN	KIRP	Parabacteroides	-0.805275	0.0523053	-15.3957	1.74994e-53	1.56912e-51	TRUE
BDN	KIRP	Roseburia	-0.463033	0.0316931	-14.6099	2.42849e-48	1.63316e-46	TRUE
BDN	KIRP	Flavonifractor	-0.429538	0.0331648	-12.9516	2.3002e-38	1.23751e-36	TRUE
BDN	KIRP	Odoribacter	-0.409196	0.0346167	-11.8208	3.04918e-32	1.36705e-30	TRUE
BDN	KIRP	Ruthenibacterium	-0.318631	0.0270783	-11.767	5.77293e-32	2.21845e-30	TRUE
BDN	KIRP	Bacillus	-1.14735	0.10495	-10.9323	8.07465e-28	2.7151e-26	TRUE
BDN	KIRP	Faecalibacterium	-0.629615	0.0603175	-10.4383	1.65667e-25	4.9516e-24	TRUE
BDN	KIRP	Bacteroides	-0.933133	0.0927889	-10.0565	8.59924e-24	2.31319e-22	TRUE
BDN	KIRP	Mastadenovirus	-2.33431	0.237542	-9.82695	8.61867e-23	2.10766e-21	TRUE
BDN	KIRP	Alistipes	-0.560402	0.058647	-9.5555	1.22983e-21	2.75687e-20	TRUE
BDN	KIRP	Dietzia	-0.601799	0.0653513	-9.20869	3.30144e-20	6.83145e-19	TRUE
BDN	KIRP	Akkermansia	-0.30598	0.0364745	-8.38887	4.9082e-17	9.43076e-16	TRUE
BDN	KIRP	Microbacterium	-0.642493	0.0811363	-7.91868	2.40039e-15	4.30469e-14	TRUE
BDN	KIRP	Blautia	-0.437898	0.0554639	-7.89519	2.89879e-15	4.87359e-14	TRUE
BDN	KIRP	Eggerthella	-0.211117	0.026905	-7.84674	4.26989e-15	6.75647e-14	TRUE
BDN	KIRP	Collinsella	-0.264858	0.0348886	-7.59153	3.16156e-14	4.72477e-13	TRUE
BDN	KIRP	Cutibacterium	-0.821734	0.122554	-6.70506	2.01327e-11	2.85037e-10	TRUE
BDN	KIRP	Streptomyces	-0.630403	0.0976341	-6.45679	1.06946e-10	1.43842e-09	TRUE
BDN	KIRP	Cedecea	-0.417646	0.0669731	-6.23604	4.48794e-10	5.74884e-09	TRUE
BDN	KIRP	Pluralibacter	-0.381942	0.0631551	-6.04769	1.46941e-09	1.79669e-08	TRUE
BDN	KIRP	Nocardioides	-0.44353	0.074453	-5.95717	2.56636e-09	3.00153e-08	TRUE
BDN	KIRP	Anaerostipes	-0.287996	0.0495174	-5.81606	6.025e-09	6.75302e-08	TRUE
BDN	KIRP	Oscillibacter	-0.134798	0.0255732	-5.27108	1.35621e-07	1.45928e-06	TRUE
BDN	KIRP	Afipia	-0.221723	0.0421954	-5.25466	1.48299e-07	1.53433e-06	TRUE
BDN	KIRP	Faecalitalea	-0.129983	0.025286	-5.1405	2.74009e-07	2.72994e-06	TRUE
BDN	KIRP	Serratia	-0.509288	0.100243	-5.08055	3.76348e-07	3.61563e-06	TRUE
BDN	KIRP	Arcobacter	-0.131741	0.0259742	-5.07199	3.93687e-07	3.65178e-06	TRUE
BDN	KIRP	Microvirga	-0.240901	0.0492482	-4.89157	1.00033e-06	8.96963e-06	TRUE
BDN	KIRP	Butyricimonas	-0.123148	0.0253386	-4.86012	1.17317e-06	1.01801e-05	TRUE
BDN	KIRP	Halomonas	-0.291486	0.0623133	-4.67775	2.90038e-06	2.43813e-05	TRUE
BDN	KIRP	Herbaspirillum	-0.570094	0.124619	-4.57468	4.76953e-06	3.88789e-05	TRUE
BDN	KIRP	Bifidobacterium	-0.486615	0.10677	-4.5576	5.17405e-06	4.09359e-05	TRUE
BDN	KIRP	Vibrio	-0.352359	0.0781319	-4.50979	6.48921e-06	4.89098e-05	TRUE
BDN	KIRP	Cronobacter	-0.353277	0.0783674	-4.50795	6.54555e-06	4.89098e-05	TRUE
BDN	KIRP	Klebsiella	-0.453725	0.102262	-4.43689	9.12665e-06	6.63532e-05	TRUE
BDN	KIRP	Desulfovibrio	-0.210505	0.0478312	-4.401	1.07753e-05	7.62776e-05	TRUE
BDN	KIRP	Citrobacter	-0.468601	0.108031	-4.33763	1.44025e-05	9.93406e-05	TRUE
BDN	KIRP	Salmonella	-0.478234	0.111427	-4.29192	1.77133e-05	0.000119122	TRUE
BDN	KIRP	Agromyces	-0.129632	0.0304404	-4.25855	2.05755e-05	0.000134996	TRUE
BDN	KIRP	Agrobacterium	-0.404331	0.0963639	-4.19588	2.71813e-05	0.00017409	TRUE
BDN	KIRP	Ruminococcus	-0.165048	0.0394145	-4.18751	2.82036e-05	0.000176437	TRUE
BDN	KIRP	Anaerococcus	0.337802	0.0820018	4.11945	3.79783e-05	0.000232186	TRUE
BDN	KIRP	Mycoplasma	-0.153949	0.0375733	-4.09729	4.18018e-05	0.000249882	TRUE
BDN	KIRP	Methylobacterium	-0.633663	0.1561	-4.05934	4.92111e-05	0.000287778	TRUE
BDN	KIRP	Escherichia	-0.450127	0.114489	-3.93163	8.4371e-05	0.000482889	TRUE
BDN	KIRP	Peptoniphilus	0.394697	0.101318	3.89562	9.7948e-05	0.000548917	TRUE
BDN	KIRP	Leclercia	-0.361636	0.0931995	-3.88024	0.000104355	0.000572886	TRUE
BDN	KIRP	Shigella	-0.4333	0.115795	-3.74194	0.000182603	0.000982402	TRUE
BDN	KIRP	Sphingobium	-0.376336	0.104249	-3.60997	0.000306229	0.00161521	TRUE
BDN	KIRP	Paracoccus	-0.368621	0.102338	-3.60199	0.000315787	0.00163359	TRUE
BDN	KIRP	Kosakonia	-0.373312	0.104647	-3.56735	0.000360608	0.00181431	TRUE
BDN	KIRP	Bordetella	-0.513603	0.144079	-3.56474	0.000364212	0.00181431	TRUE
BDN	KIRP	Mesorhizobium	-0.483899	0.136429	-3.5469	0.000389795	0.00190645	TRUE
BDN	KIRP	Flavobacterium	-0.406657	0.116564	-3.48869	0.000485387	0.00233159	TRUE
BDN	KIRP	Clostridium	-0.648333	0.18786	-3.45115	0.000558206	0.00263434	TRUE
BDN	KIRP	Raoultella	-0.327561	0.0960738	-3.40947	0.000650881	0.00298581	TRUE
BDN	KIRP	Massilia	-0.565139	0.165837	-3.4078	0.00065488	0.00298581	TRUE
BDN	KIRP	Lymphocryptovirus	-0.437556	0.129124	-3.38865	0.00070237	0.00314896	TRUE
BDN	KIRP	Roseomonas	-0.245673	0.0741374	-3.31376	0.00092052	0.00405934	TRUE
BDN	KIRP	Paenibacillus	-0.243721	0.073793	-3.30277	0.000957335	0.00415229	TRUE
BDN	KIRP	Eikenella	-0.171776	0.052079	-3.29837	0.000972469	0.00415229	TRUE
BDN	KIRP	Providencia	-0.276106	0.0848418	-3.25436	0.00113648	0.00477678	TRUE
BDN	KIRP	Atopobium	0.316902	0.0989519	3.20259	0.00136199	0.00563653	TRUE
BDN	KIRP	Cupriavidus	-0.635866	0.201539	-3.15505	0.00160469	0.00654031	TRUE
BDN	KIRP	Burkholderia	0.780628	0.248127	3.14608	0.00165472	0.00664358	TRUE
BDN	KIRP	Aeromonas	-0.308582	0.0987019	-3.1264	0.00176961	0.00700037	TRUE
BDN	KIRP	Bartonella	-0.0767178	0.0246937	-3.10678	0.0018914	0.00737371	TRUE
BDN	KIRP	Enterobacter	-0.34416	0.111035	-3.09956	0.00193811	0.00744788	TRUE
BDN	KIRP	Acetobacter	-0.0746946	0.024459	-3.05387	0.0022591	0.00855911	TRUE
BDN	KIRP	Cellulomonas	-0.0975126	0.0321663	-3.03151	0.00243332	0.00909116	TRUE
BDN	KIRP	Xanthomonas	-0.344568	0.114913	-2.9985	0.00271316	0.00999782	TRUE
BDN	KIRP	Kluyvera	-0.254353	0.0856567	-2.96945	0.00298336	0.0108449	TRUE
BDN	KIRP	Clostridioides	-0.0901002	0.0308994	-2.91592	0.00354639	0.0127197	TRUE
BDN	KIRP	Actinomadura	-0.0764763	0.0264501	-2.89135	0.00383596	0.0135773	TRUE
BDN	KIRP	Rhizobium	-0.290751	0.101663	-2.85994	0.00423715	0.0148025	TRUE
BDN	KIRP	Atlantibacter	0.197332	0.0696296	2.83403	0.00459654	0.0158522	TRUE
BDN	KIRP	Rhodococcus	0.73445	0.263654	2.78565	0.00534201	0.0181899	TRUE
BDN	KIRP	Kocuria	0.287367	0.103437	2.77818	0.00546646	0.018381	TRUE
BDN	KIRP	Bradyrhizobium	-0.282852	0.102507	-2.75935	0.00579169	0.0192341	TRUE
BDN	KIRP	Leifsonia	-0.119043	0.0436193	-2.72913	0.00635026	0.0208319	TRUE
BDN	KIRP	Legionella	-0.0894897	0.0339332	-2.63723	0.00835858	0.0270898	TRUE
BDN	KIRP	Selenomonas	0.202465	0.0772629	2.62047	0.00878095	0.0281199	TRUE
BDN	KIRP	Brucella	-0.232538	0.0893467	-2.60264	0.0092508	0.0292761	TRUE
BDN	KIRP	Micrococcus	-0.305961	0.12599	-2.42846	0.0151631	0.0474289	TRUE
BDN	KIRP	Malassezia	-0.406353	0.170371	-2.38511	0.0170741	0.0524619	FALSE
BDN	KIRP	Eubacterium	-0.0599265	0.0251453	-2.38321	0.0171622	0.0524619	FALSE
BDN	KIRP	Chryseobacterium	-0.282773	0.119156	-2.37314	0.0176376	0.0533093	FALSE
BDN	KIRP	Erwinia	-0.0717832	0.0306179	-2.34448	0.0190534	0.0569485	FALSE
BDN	KIRP	Dialister	-0.0608913	0.0262177	-2.32253	0.0202044	0.059725	FALSE
BDN	KIRP	Pantoea	-0.290898	0.125927	-2.31006	0.0208849	0.0602991	FALSE
BDN	KIRP	Sutterella	-0.0814637	0.0352239	-2.31274	0.0207372	0.0602991	FALSE
BDN	KIRP	Sextaecvirus	0.198209	0.0859272	2.30671	0.0210711	0.0602991	FALSE
BDN	KIRP	Elizabethkingia	-0.0939592	0.0414254	-2.26815	0.0233198	0.0660319	FALSE
BDN	KIRP	Brevibacillus	-0.0605789	0.0268732	-2.25425	0.0241805	0.0677558	FALSE
BDN	KIRP	Roseolovirus	-0.132754	0.0591322	-2.24504	0.0247653	0.0686791	FALSE
BDN	KIRP	Aggregatibacter	0.161048	0.0752011	2.14156	0.0322287	0.0884644	FALSE
BDN	KIRP	Christensenella	-0.0546197	0.0255753	-2.13564	0.0327088	0.0888754	FALSE
BDN	KIRP	Arthrobacter	-0.116298	0.0555605	-2.09317	0.0363336	0.0977373	FALSE
BDN	KIRP	Gardnerella	0.240436	0.116122	2.07054	0.0384015	0.101666	FALSE
BDN	KIRP	Curtobacterium	0.426187	0.205991	2.06896	0.0385497	0.101666	FALSE
BDN	KIRP	Porphyromonas	-0.117772	0.057441	-2.05031	0.0403344	0.105339	FALSE
BDN	KIRP	Achromobacter	0.472652	0.231974	2.03752	0.0415976	0.107594	FALSE
BDN	KIRP	Chromobacterium	-0.148913	0.0738324	-2.0169	0.0437061	0.111971	FALSE
BDN	KIRP	Granulibacter	-0.0468568	0.0236676	-1.97979	0.0477272	0.121119	FALSE
BDN	KIRP	Haematobacter	0.110536	0.0562411	1.9654	0.0493683	0.124113	FALSE
BDN	KIRP	Listeria	-0.0478122	0.0243802	-1.96111	0.0498662	0.124204	FALSE
BDN	KIRP	Mobiluncus	0.0709787	0.0367605	1.93084	0.0535027	0.132039	FALSE
BDN	KIRP	Abiotrophia	0.147799	0.0802105	1.84264	0.0653809	0.159886	FALSE
BDN	KIRP	Alphatorquevirus	-0.160858	0.0879041	-1.82993	0.0672606	0.163001	FALSE
BDN	KIRP	Ceduovirus	0.0518021	0.0287999	1.79869	0.0720683	0.173093	FALSE
BDN	KIRP	Treponema	-0.0788166	0.0441717	-1.78432	0.074371	0.177042	FALSE
BDN	KIRP	Amycolatopsis	-0.0767867	0.0442896	-1.73374	0.0829643	0.195767	FALSE
BDN	KIRP	Ezakiella	0.0793267	0.0468948	1.69159	0.0907247	0.212217	FALSE
[truncated: 3,651 more rows]
