# Supplementary material for: Robustness of cancer microbiome signals over a broad range of methodological variation
Source: Oncogene. 2024 Feb 23;43(15):1127–48. doi: 10.1038/s41388-024-02974-w (PMC10997506; doi:10.1038/s41388-024-02974-w)
Supplement: Supplementary file 2 — Supplementary Tables [file 41388_2024_2974_MOESM2_ESM.zip › Tables copy/TableS20_Fig8JK_CQ_RS210clean_ANCOM-BC.xlsx]

## Sheet: Table S20.1
Table S20.1: Primary tumor-based, per-cancer type, per-taxon ANCOM-BC results using RS210-clean data shown in Figure 8J. Differential abundance was calculated on ConQuR-corrected data in a one-cancer-type-versus-all-others manner
Sample_type	Cancer_type	OGUs	beta	se	W	p_val	q_val	diff_abn	domain	phylum	class	order	family	genus	species	UNITN	UHGG	PATH	WIS	VIRUS	Aggregate_coverage
PT	BLCA	G000482505	-0.520588	0.0301679	-17.2564	1e-66	1.08e-63	TRUE	Bacteria	Fusobacteria	Fusobacteriia	Fusobacteriales	Leptotrichiaceae	Leptotrichia	Leptotrichia_trevisanii	FALSE	FALSE	TRUE	TRUE	FALSE	0.975677
PT	BLCA	G000165735	-0.371091	0.0245692	-15.1039	1.53e-51	8.23e-49	TRUE	Bacteria	Firmicutes	Negativicutes	Veillonellales	Veillonellaceae	Megasphaera	Megasphaera_micronuciformis	TRUE	FALSE	FALSE	FALSE	FALSE	0.950565
PT	BLCA	G004803815	-0.489763	0.0327066	-14.9745	1.08e-50	3.88e-48	TRUE	Bacteria	Proteobacteria	Epsilonproteobacteria	Campylobacterales	Campylobacteraceae	Campylobacter	Campylobacter_showae	TRUE	FALSE	FALSE	FALSE	FALSE	0.886886
PT	BLCA	G000428965	-0.403427	0.0270934	-14.8902	3.81e-50	1.03e-47	TRUE	Bacteria	Fusobacteria	Fusobacteriia	Fusobacteriales	Leptotrichiaceae	Leptotrichia	Leptotrichia_hofstadii	TRUE	FALSE	FALSE	FALSE	FALSE	0.951588
PT	BLCA	G000477535	-0.66409	0.0456399	-14.5507	5.78e-48	1.25e-45	TRUE	Bacteria	Bacteroidetes	Bacteroidia	Bacteroidales	Prevotellaceae	Prevotella	Prevotella_salivae	TRUE	TRUE	FALSE	FALSE	FALSE	0.986177
PT	BLCA	G002998535	-0.511387	0.0355867	-14.3702	7.97e-47	1.43e-44	TRUE	Bacteria	Bacteroidetes	Bacteroidia	Bacteroidales	Bacteroidaceae	Bacteroides	Bacteroides_heparinolyticus	FALSE	FALSE	TRUE	FALSE	FALSE	0.978896
PT	BLCA	G004368535	-0.387743	0.0272305	-14.2393	5.23e-46	7.18e-44	TRUE	Bacteria	Proteobacteria	Gammaproteobacteria	Pasteurellales	Pasteurellaceae	Haemophilus	Haemophilus_haemolyticus	TRUE	FALSE	TRUE	FALSE	FALSE	0.971932
PT	BLCA	G900637655	-0.625771	0.0439508	-14.238	5.32e-46	7.18e-44	TRUE	Bacteria	Bacteroidetes	Bacteroidia	Bacteroidales	Prevotellaceae	Prevotella	Prevotella_oris	TRUE	TRUE	TRUE	TRUE	FALSE	0.992787
PT	BLCA	G000185845	-0.642616	0.045188	-14.2209	6.79e-46	8.14e-44	TRUE	Bacteria	Bacteroidetes	Bacteroidia	Bacteroidales	Prevotellaceae	Prevotella	Prevotella_salivae	TRUE	TRUE	FALSE	FALSE	FALSE	0.941911
PT	BLCA	G000160495	-0.463724	0.0327781	-14.1474	1.94e-45	2.09e-43	TRUE	Bacteria	Firmicutes	Negativicutes	Selenomonadales	Selenomonadaceae	Selenomonas	Selenomonas_sputigena	TRUE	FALSE	TRUE	FALSE	FALSE	0.936303
PT	BLCA	G001679045	-0.413896	0.0293032	-14.1246	2.68e-45	2.63e-43	TRUE	Bacteria	Proteobacteria	Gammaproteobacteria	Pasteurellales	Pasteurellaceae	Haemophilus	Haemophilus_haemolyticus	TRUE	FALSE	TRUE	FALSE	FALSE	0.971704
PT	BLCA	G007990525	-0.39952	0.0283062	-14.1142	3.11e-45	2.79e-43	TRUE	Bacteria	Fusobacteria	Fusobacteriia	Fusobacteriales	Leptotrichiaceae	Leptotrichia	Leptotrichia_hofstadii	TRUE	FALSE	FALSE	FALSE	FALSE	0.951335
PT	BLCA	G000159995	-0.828853	0.0588151	-14.0925	4.22e-45	3.5e-43	TRUE	Bacteria	Bacteroidetes	Bacteroidia	Bacteroidales	Prevotellaceae	Alloprevotella	Alloprevotella_tannerae	TRUE	TRUE	TRUE	FALSE	FALSE	0.99192
PT	BLCA	G004342845	-0.491257	0.034928	-14.0648	6.25e-45	4.81e-43	TRUE	Bacteria	Bacteroidetes	Bacteroidia	Bacteroidales	Bacteroidaceae	Bacteroides	Bacteroides_heparinolyticus	FALSE	FALSE	TRUE	FALSE	FALSE	0.922916
PT	BLCA	G000613505	-0.614593	0.0438441	-14.0177	1.21e-44	8.74e-43	TRUE	Bacteria	Bacteroidetes	Bacteroidia	Bacteroidales	Prevotellaceae	Prevotella	Prevotella_oris	TRUE	TRUE	TRUE	TRUE	FALSE	0.991981
PT	BLCA	G000377685	-0.612629	0.0437819	-13.9927	1.73e-44	1.16e-42	TRUE	Bacteria	Bacteroidetes	Bacteroidia	Bacteroidales	Prevotellaceae	Prevotella	Prevotella_oris	TRUE	TRUE	TRUE	TRUE	FALSE	0.991841
PT	BLCA	G020736205	-0.477054	0.0342411	-13.9322	4.04e-44	2.56e-42	TRUE	Bacteria	Proteobacteria	Epsilonproteobacteria	Campylobacterales	Campylobacteraceae	Campylobacter	Campylobacter_rectus	TRUE	FALSE	TRUE	FALSE	FALSE	0.984687
PT	BLCA	G004803795	-0.474899	0.0341866	-13.8914	7.14e-44	4.28e-42	TRUE	Bacteria	Proteobacteria	Epsilonproteobacteria	Campylobacterales	Campylobacteraceae	Campylobacter	Campylobacter_rectus	TRUE	FALSE	TRUE	FALSE	FALSE	0.984687
PT	BLCA	G000208405	-0.444172	0.0320787	-13.8463	1.34e-43	7.6e-42	TRUE	Bacteria	Firmicutes	Negativicutes	Selenomonadales	Selenomonadaceae	Selenomonas	Selenomonas_sputigena	TRUE	FALSE	TRUE	FALSE	FALSE	0.938982
PT	BLCA	G000613985	-0.494614	0.036121	-13.6933	1.11e-42	6.01e-41	TRUE	Bacteria	Bacteroidetes	Bacteroidia	Bacteroidales	Prevotellaceae	Prevotella	Prevotella_nanceiensis	FALSE	FALSE	TRUE	FALSE	FALSE	0.98076
PT	BLCA	G000382825	-0.465548	0.0345503	-13.4745	2.21e-41	1.14e-39	TRUE	Bacteria	Firmicutes	Bacilli	Lactobacillales	Streptococcaceae	Streptococcus	Streptococcus_oralis	TRUE	TRUE	TRUE	TRUE	FALSE	0.963057
PT	BLCA	G000379965	-0.482291	0.0360176	-13.3904	6.88e-41	3.37e-39	TRUE	Bacteria	Bacteroidetes	Bacteroidia	Bacteroidales	Prevotellaceae	Prevotella	Prevotella_nanceiensis	FALSE	FALSE	TRUE	FALSE	FALSE	0.980511
PT	BLCA	G900477945	-0.406205	0.030412	-13.3567	1.08e-40	5.08e-39	TRUE	Bacteria	Proteobacteria	Gammaproteobacteria	Pasteurellales	Pasteurellaceae	Haemophilus	Haemophilus_haemolyticus	TRUE	FALSE	TRUE	FALSE	FALSE	0.971659
PT	BLCA	G000377625	-0.581809	0.0436333	-13.3341	1.47e-40	6.59e-39	TRUE	Bacteria	Bacteroidetes	Bacteroidia	Bacteroidales	Prevotellaceae	Prevotella	Prevotella_veroralis	TRUE	TRUE	TRUE	FALSE	FALSE	0.993984
PT	BLCA	G002302415	-0.433803	0.0325922	-13.31	2.02e-40	8.73e-39	TRUE	Bacteria	Bacteroidetes	Flavobacteriia	Flavobacteriales	Flavobacteriaceae	Capnocytophaga	Capnocytophaga_gingivalis	TRUE	FALSE	TRUE	TRUE	FALSE	0.951687
PT	BLCA	G003054025	-0.516277	0.0388049	-13.3044	2.18e-40	9.05e-39	TRUE	Bacteria	Bacteroidetes	Flavobacteriia	Flavobacteriales	Flavobacteriaceae	Capnocytophaga	Capnocytophaga_leadbetteri	TRUE	FALSE	TRUE	TRUE	FALSE	0.949588
PT	BLCA	G900096715	-0.41469	0.0312886	-13.2537	4.29e-40	1.72e-38	TRUE	Bacteria	Bacteroidetes	Bacteroidia	Bacteroidales	Tannerellaceae	Tannerella	Tannerella_forsythia	TRUE	FALSE	TRUE	FALSE	FALSE	0.989181
PT	BLCA	G000222745	-0.338989	0.0257209	-13.1795	1.15e-39	4.44e-38	TRUE	Bacteria	Firmicutes	Bacilli	Lactobacillales	Streptococcaceae	Streptococcus	Streptococcus_australis	TRUE	FALSE	FALSE	TRUE	FALSE	0.912555
PT	BLCA	G019930845	-0.375222	0.0285125	-13.1599	1.49e-39	5.55e-38	TRUE	Bacteria	Proteobacteria	Betaproteobacteria	Neisseriales	Neisseriaceae	Eikenella	Eikenella_corrodens	TRUE	TRUE	TRUE	TRUE	FALSE	0.962341
PT	BLCA	G900187105	-0.373933	0.0284285	-13.1534	1.63e-39	5.85e-38	TRUE	Bacteria	Proteobacteria	Betaproteobacteria	Neisseriales	Neisseriaceae	Eikenella	Eikenella_corrodens	TRUE	TRUE	TRUE	TRUE	FALSE	0.962346
PT	BLCA	G000158615	-0.373621	0.0284308	-13.1414	1.91e-39	6.64e-38	TRUE	Bacteria	Proteobacteria	Betaproteobacteria	Neisseriales	Neisseriaceae	Eikenella	Eikenella_corrodens	TRUE	TRUE	TRUE	TRUE	FALSE	0.945252
PT	BLCA	G003019695	-0.417552	0.0318109	-13.1261	2.34e-39	7.87e-38	TRUE	Bacteria	Fusobacteria	Fusobacteriia	Fusobacteriales	Fusobacteriaceae	Fusobacterium	Fusobacterium_gonidiaformans	TRUE	FALSE	TRUE	FALSE	FALSE	0.971507
PT	BLCA	G903181465	-0.42499	0.0324335	-13.1034	3.15e-39	1.03e-37	TRUE	Bacteria	Fusobacteria	Fusobacteriia	Fusobacteriales	Fusobacteriaceae	Fusobacterium	Fusobacterium_mortiferum	TRUE	FALSE	TRUE	FALSE	FALSE	0.566393
PT	BLCA	G900446695	-0.468731	0.0357996	-13.0932	3.6e-39	1.14e-37	TRUE	Bacteria	Bacteroidetes	Flavobacteriia	Flavobacteriales	Flavobacteriaceae	Capnocytophaga	Capnocytophaga_sputigena	TRUE	FALSE	TRUE	FALSE	FALSE	0.975579
PT	BLCA	G016127115	-0.369901	0.0282571	-13.0905	3.73e-39	1.15e-37	TRUE	Bacteria	Proteobacteria	Gammaproteobacteria	Pasteurellales	Pasteurellaceae	Aggregatibacter	Aggregatibacter_segnis	TRUE	TRUE	TRUE	TRUE	FALSE	0.951546
PT	BLCA	G000234095	-0.353679	0.0270293	-13.085	4.01e-39	1.2e-37	TRUE	Bacteria	Firmicutes	Negativicutes	Selenomonadales	Selenomonadaceae	Selenomonas	Selenomonas_infelix	FALSE	FALSE	TRUE	FALSE	FALSE	0.697132
PT	BLCA	G000613325	-0.577406	0.0442498	-13.0488	6.46e-39	1.88e-37	TRUE	Bacteria	Bacteroidetes	Bacteroidia	Bacteroidales	Prevotellaceae	Prevotella	Prevotella_veroralis	TRUE	TRUE	TRUE	FALSE	FALSE	0.994349
PT	BLCA	G004006635	-0.370868	0.0284821	-13.0211	9.28e-39	2.64e-37	TRUE	Bacteria	Fusobacteria	Fusobacteriia	Fusobacteriales	Fusobacteriaceae	Fusobacterium	Fusobacterium_necrophorum	TRUE	FALSE	TRUE	FALSE	FALSE	0.729385
PT	BLCA	G900476035	-0.376397	0.0290183	-12.971	1.79e-38	4.94e-37	TRUE	Bacteria	Proteobacteria	Gammaproteobacteria	Pasteurellales	Pasteurellaceae	Aggregatibacter	Aggregatibacter_segnis	TRUE	TRUE	TRUE	TRUE	FALSE	0.962737
PT	BLCA	G002998435	-0.489092	0.0377577	-12.9535	2.25e-38	6.06e-37	TRUE	Bacteria	Bacteroidetes	Bacteroidia	Bacteroidales	Bacteroidaceae	Bacteroides	Bacteroides_zoogleoformans	FALSE	FALSE	TRUE	FALSE	FALSE	0.941192
PT	BLCA	G001071155	-0.403819	0.031496	-12.8213	1.25e-37	3.28e-36	TRUE	Bacteria	Firmicutes	Bacilli	Lactobacillales	Streptococcaceae	Streptococcus	Streptococcus_parasanguinis	TRUE	TRUE	TRUE	TRUE	FALSE	0.991728
PT	BLCA	G000613965	-0.423091	0.0331014	-12.7817	2.08e-37	5.33e-36	TRUE	Bacteria	Bacteroidetes	Bacteroidia	Bacteroidales	Prevotellaceae	Prevotella	Prevotella_maculosa	TRUE	FALSE	TRUE	FALSE	FALSE	0.886612
PT	BLCA	G007830715	-0.48057	0.0376432	-12.7665	2.52e-37	6.33e-36	TRUE	Bacteria	Bacteroidetes	Bacteroidia	Bacteroidales	Bacteroidaceae	Bacteroides	Bacteroides_zoogleoformans	FALSE	FALSE	TRUE	FALSE	FALSE	0.93957
PT	BLCA	G000185305	-0.358884	0.0281281	-12.7589	2.78e-37	6.82e-36	TRUE	Bacteria	Proteobacteria	Gammaproteobacteria	Pasteurellales	Pasteurellaceae	Aggregatibacter	Aggregatibacter_segnis	TRUE	TRUE	TRUE	TRUE	FALSE	0.952592
PT	BLCA	G000191065	-0.546134	0.0428583	-12.7428	3.42e-37	8.2e-36	TRUE	Bacteria	Bacteroidetes	Bacteroidia	Bacteroidales	Prevotellaceae	Prevotella	Prevotella_multiformis	TRUE	FALSE	TRUE	FALSE	FALSE	0.973818
PT	BLCA	G000223275	-0.285206	0.0225074	-12.6717	8.49e-37	1.99e-35	TRUE	Bacteria	Proteobacteria	Gammaproteobacteria	Pasteurellales	Pasteurellaceae	Haemophilus	Haemophilus_pittmaniae	TRUE	FALSE	TRUE	FALSE	FALSE	0.918797
PT	BLCA	G000160475	-0.702725	0.0557186	-12.612	1.81e-36	4.16e-35	TRUE	Bacteria	Fusobacteria	Fusobacteriia	Fusobacteriales	Fusobacteriaceae	Fusobacterium	Fusobacterium_periodonticum	TRUE	FALSE	TRUE	TRUE	FALSE	0.915195
PT	BLCA	G000224615	-0.399201	0.0317617	-12.5686	3.14e-36	7.06e-35	TRUE	Bacteria	Bacteroidetes	Bacteroidia	Bacteroidales	Prevotellaceae	Prevotella	Prevotella_oulorum	TRUE	FALSE	FALSE	FALSE	FALSE	0.933815
PT	BLCA	G900186995	-0.281123	0.0224226	-12.5375	4.66e-36	1.03e-34	TRUE	Bacteria	Proteobacteria	Gammaproteobacteria	Pasteurellales	Pasteurellaceae	Haemophilus	Haemophilus_pittmaniae	TRUE	FALSE	TRUE	FALSE	FALSE	0.918898
PT	BLCA	G000191405	-0.469192	0.0375597	-12.4919	8.26e-36	1.78e-34	TRUE	Bacteria	Proteobacteria	Gammaproteobacteria	Pasteurellales	Pasteurellaceae	Haemophilus	Haemophilus_parainfluenzae	TRUE	FALSE	TRUE	FALSE	FALSE	0.977286
PT	BLCA	G001298465	-0.458594	0.0368168	-12.4561	1.3e-35	2.74e-34	TRUE	Bacteria	Proteobacteria	Epsilonproteobacteria	Campylobacterales	Campylobacteraceae	Campylobacter	Campylobacter_concisus	TRUE	FALSE	TRUE	TRUE	FALSE	0.862352
PT	BLCA	G000220235	-0.639153	0.0513713	-12.4418	1.55e-35	3.21e-34	TRUE	Bacteria	Bacteroidetes	Bacteroidia	Bacteroidales	Prevotellaceae	Prevotella	Prevotella_nigrescens	TRUE	TRUE	TRUE	TRUE	FALSE	0.970073
PT	BLCA	G000287615	-0.281141	0.0226869	-12.3922	2.88e-35	5.86e-34	TRUE	Bacteria	Proteobacteria	Gammaproteobacteria	Pasteurellales	Pasteurellaceae	Haemophilus	Haemophilus_sputorum	TRUE	FALSE	TRUE	FALSE	FALSE	0.906876
PT	BLCA	G000382385	-0.410019	0.0331169	-12.381	3.31e-35	6.53e-34	TRUE	Bacteria	Bacteroidetes	Bacteroidia	Bacteroidales	Prevotellaceae	Prevotella	Prevotella_maculosa	TRUE	FALSE	TRUE	FALSE	FALSE	0.887747
PT	BLCA	G002302495	-0.47164	0.0380951	-12.3806	3.33e-35	6.53e-34	TRUE	Bacteria	Bacteroidetes	Flavobacteriia	Flavobacteriales	Flavobacteriaceae	Capnocytophaga	Capnocytophaga_sputigena	TRUE	FALSE	TRUE	FALSE	FALSE	0.992338
PT	BLCA	G019375915	-0.510269	0.0412349	-12.3747	3.58e-35	6.9e-34	TRUE	Bacteria	Bacteroidetes	Bacteroidia	Bacteroidales	Prevotellaceae	Prevotella	Prevotella_nanceiensis	FALSE	FALSE	TRUE	FALSE	FALSE	0.983004
PT	BLCA	G900104395	-0.346637	0.028018	-12.3719	3.71e-35	7.02e-34	TRUE	Bacteria	Fusobacteria	Fusobacteriia	Fusobacteriales	Fusobacteriaceae	Fusobacterium	Fusobacterium_necrophorum	TRUE	FALSE	TRUE	FALSE	FALSE	0.750036
PT	BLCA	G900453805	-0.338333	0.0274013	-12.3473	5.04e-35	9.37e-34	TRUE	Bacteria	Proteobacteria	Betaproteobacteria	Neisseriales	Neisseriaceae	Neisseria	Neisseria_flavescens	TRUE	FALSE	TRUE	FALSE	FALSE	0.88976
PT	BLCA	G002849795	-0.71383	0.0579612	-12.3157	7.46e-35	1.36e-33	TRUE	Bacteria	Bacteroidetes	Bacteroidia	Bacteroidales	Prevotellaceae	Prevotella	Prevotella_jejuni	TRUE	TRUE	FALSE	FALSE	FALSE	0.984521
PT	BLCA	G005221285	-0.337064	0.027427	-12.2895	1.03e-34	1.85e-33	TRUE	Bacteria	Proteobacteria	Betaproteobacteria	Neisseriales	Neisseriaceae	Neisseria	Neisseria_flavescens	TRUE	FALSE	TRUE	FALSE	FALSE	0.908149
PT	BLCA	G000243015	-0.474022	0.0387022	-12.2479	1.72e-34	3.05e-33	TRUE	Bacteria	Bacteroidetes	Bacteroidia	Bacteroidales	Prevotellaceae	Prevotella	Prevotella_maculosa	TRUE	FALSE	TRUE	FALSE	FALSE	0.895403
PT	BLCA	G900455005	-0.544949	0.0448118	-12.1608	5.02e-34	8.74e-33	TRUE	Bacteria	Bacteroidetes	Bacteroidia	Bacteroidales	Prevotellaceae	Prevotella	Prevotella_intermedia	TRUE	TRUE	TRUE	FALSE	FALSE	0.990168
PT	BLCA	G000174815	-0.373774	0.0307614	-12.1507	5.68e-34	9.66e-33	TRUE	Bacteria	Bacteroidetes	Bacteroidia	Bacteroidales	Porphyromonadaceae	Porphyromonas	Porphyromonas_endodontalis	TRUE	TRUE	TRUE	FALSE	FALSE	0.982031
PT	BLCA	G000468635	-0.316997	0.0260901	-12.1501	5.73e-34	9.66e-33	TRUE	Bacteria	Bacteroidetes	Bacteroidia	Bacteroidales	Prevotellaceae	Prevotella	Prevotella_baroniae	FALSE	FALSE	TRUE	TRUE	FALSE	0.965968
PT	BLCA	G001953955	-0.545008	0.0449813	-12.1163	8.65e-34	1.44e-32	TRUE	Bacteria	Bacteroidetes	Bacteroidia	Bacteroidales	Prevotellaceae	Prevotella	Prevotella_intermedia	TRUE	TRUE	TRUE	FALSE	FALSE	0.99018
PT	BLCA	G000613725	-0.460684	0.038119	-12.0854	1.26e-33	2.06e-32	TRUE	Bacteria	Bacteroidetes	Bacteroidia	Bacteroidales	Prevotellaceae	Prevotella	Prevotella_pleuritidis	TRUE	FALSE	FALSE	FALSE	FALSE	0.992874
PT	BLCA	G000160035	-0.510438	0.0422811	-12.0725	1.48e-33	2.38e-32	TRUE	Bacteria	Firmicutes	Clostridia	Eubacteriales	Lachnospiraceae	Catonella	Catonella_morbi	TRUE	FALSE	TRUE	FALSE	FALSE	0.955335
PT	BLCA	G000186465	-0.327325	0.0271493	-12.0565	1.79e-33	2.84e-32	TRUE	Bacteria	Firmicutes	Bacilli	Lactobacillales	Streptococcaceae	Streptococcus	Streptococcus_australis	TRUE	FALSE	FALSE	TRUE	FALSE	0.903582
PT	BLCA	G900187995	-0.662224	0.0555057	-11.9307	8.18e-33	1.28e-31	TRUE	Bacteria	Bacteroidetes	Bacteroidia	Bacteroidales	Prevotellaceae	Prevotella	Prevotella_jejuni	TRUE	TRUE	FALSE	FALSE	FALSE	0.983515
PT	BLCA	G000613785	-0.428095	0.0358888	-11.9284	8.42e-33	1.3e-31	TRUE	Bacteria	Bacteroidetes	Bacteroidia	Bacteroidales	Prevotellaceae	Prevotella	Prevotella_oulorum	TRUE	FALSE	FALSE	FALSE	FALSE	0.943461
PT	BLCA	G000519165	-0.535512	0.0451284	-11.8664	1.77e-32	2.69e-31	TRUE	Bacteria	Bacteroidetes	Bacteroidia	Bacteroidales	Prevotellaceae	Prevotella	Prevotella_intermedia	TRUE	TRUE	TRUE	FALSE	FALSE	0.988377
PT	BLCA	G020097375	-0.378383	0.0318989	-11.8619	1.87e-32	2.8e-31	TRUE	Bacteria	Bacteroidetes	Bacteroidia	Bacteroidales	Porphyromonadaceae	Porphyromonas	Porphyromonas_endodontalis	TRUE	TRUE	TRUE	FALSE	FALSE	0.980539
PT	BLCA	G019930605	-0.612511	0.0518159	-11.8209	3.04e-32	4.5e-31	TRUE	Bacteria	Bacteroidetes	Bacteroidia	Bacteroidales	Prevotellaceae	Prevotella	Prevotella_nigrescens	TRUE	TRUE	TRUE	TRUE	FALSE	0.991652
PT	BLCA	G000160695	-0.265174	0.0225167	-11.7768	5.14e-32	7.5e-31	TRUE	Bacteria	Firmicutes	Negativicutes	Selenomonadales	Selenomonadaceae	Selenomonas	Selenomonas_flueggei	FALSE	FALSE	TRUE	FALSE	FALSE	0.73143
PT	BLCA	G900454985	-0.611983	0.0519782	-11.7738	5.32e-32	7.66e-31	TRUE	Bacteria	Bacteroidetes	Bacteroidia	Bacteroidales	Prevotellaceae	Prevotella	Prevotella_nigrescens	TRUE	TRUE	TRUE	TRUE	FALSE	0.991702
PT	BLCA	G900454815	-0.374356	0.0319057	-11.7332	8.62e-32	1.22e-30	TRUE	Bacteria	Bacteroidetes	Bacteroidia	Bacteroidales	Porphyromonadaceae	Porphyromonas	Porphyromonas_endodontalis	TRUE	TRUE	TRUE	FALSE	FALSE	0.980559
PT	BLCA	G900476055	-0.319033	0.0273567	-11.662	1.99e-31	2.79e-30	TRUE	Bacteria	Firmicutes	Bacilli	Lactobacillales	Streptococcaceae	Streptococcus	Streptococcus_australis	TRUE	FALSE	FALSE	TRUE	FALSE	0.912265
PT	BLCA	G001190745	-0.287515	0.0247299	-11.6262	3.03e-31	4.2e-30	TRUE	Bacteria	Proteobacteria	Epsilonproteobacteria	Campylobacterales	Campylobacteraceae	Campylobacter	Campylobacter_gracilis	FALSE	FALSE	TRUE	TRUE	FALSE	0.691185
PT	BLCA	G000439065	-0.536374	0.0461592	-11.6201	3.26e-31	4.45e-30	TRUE	Bacteria	Bacteroidetes	Bacteroidia	Bacteroidales	Prevotellaceae	Prevotella	Prevotella_intermedia	TRUE	TRUE	TRUE	FALSE	FALSE	0.989601
PT	BLCA	G018127825	-0.690827	0.059519	-11.6068	3.81e-31	5.13e-30	TRUE	Bacteria	Bacteroidetes	Bacteroidia	Bacteroidales	Prevotellaceae	Prevotella	Prevotella_nigrescens	TRUE	TRUE	TRUE	TRUE	FALSE	0.994738
PT	BLCA	G000746485	-0.466238	0.0403922	-11.5428	8.03e-31	1.07e-29	TRUE	Bacteria	Proteobacteria	Gammaproteobacteria	Pasteurellales	Pasteurellaceae	Haemophilus	Haemophilus_parainfluenzae	TRUE	FALSE	TRUE	FALSE	FALSE	0.982315
PT	BLCA	G004802225	-0.296608	0.0259125	-11.4465	2.45e-30	3.22e-29	TRUE	Bacteria	Proteobacteria	Gammaproteobacteria	Pasteurellales	Pasteurellaceae	Haemophilus	Haemophilus_influenzae	TRUE	TRUE	TRUE	FALSE	FALSE	0.964046
PT	BLCA	G000613565	-0.475592	0.0415569	-11.4443	2.51e-30	3.26e-29	TRUE	Bacteria	Bacteroidetes	Bacteroidia	Bacteroidales	Prevotellaceae	Prevotella	Prevotella_baroniae	FALSE	FALSE	TRUE	TRUE	FALSE	0.980035
PT	BLCA	G900446335	-0.280759	0.0245487	-11.4368	2.74e-30	3.52e-29	TRUE	Bacteria	Proteobacteria	Epsilonproteobacteria	Campylobacterales	Campylobacteraceae	Campylobacter	Campylobacter_gracilis	FALSE	FALSE	TRUE	TRUE	FALSE	0.690251
PT	BLCA	G900167385	-0.42077	0.0370835	-11.3466	7.71e-30	9.79e-29	TRUE	Bacteria	Bacteroidetes	Bacteroidia	Bacteroidales	Prevotellaceae	Prevotella	Prevotella_oulorum	TRUE	FALSE	FALSE	FALSE	FALSE	0.942423
PT	BLCA	G000421205	-0.502975	0.0444046	-11.3271	9.63e-30	1.21e-28	TRUE	Bacteria	Bacteroidetes	Bacteroidia	Bacteroidales	Prevotellaceae	Prevotella	Prevotella_denticola	TRUE	TRUE	TRUE	TRUE	FALSE	0.995673
PT	BLCA	G000960005	-0.426257	0.037762	-11.288	1.5e-29	1.87e-28	TRUE	Bacteria	Firmicutes	Bacilli	Lactobacillales	Streptococcaceae	Streptococcus	Streptococcus_mitis	TRUE	TRUE	TRUE	FALSE	FALSE	0.980947
PT	BLCA	G011612585	-0.346665	0.0307767	-11.2639	1.98e-29	2.43e-28	TRUE	Bacteria	Firmicutes	Bacilli	Lactobacillales	Streptococcaceae	Streptococcus	Streptococcus_cristatus	TRUE	FALSE	TRUE	TRUE	FALSE	0.966823
PT	BLCA	G018206505	-0.296677	0.0263466	-11.2605	2.06e-29	2.49e-28	TRUE	Bacteria	Fusobacteria	Fusobacteriia	Fusobacteriales	Fusobacteriaceae	Fusobacterium	Fusobacterium_necrophorum	TRUE	FALSE	TRUE	FALSE	FALSE	0.962931
PT	BLCA	G900450845	-0.454458	0.0404516	-11.2346	2.76e-29	3.31e-28	TRUE	Bacteria	Proteobacteria	Gammaproteobacteria	Pasteurellales	Pasteurellaceae	Haemophilus	Haemophilus_parainfluenzae	TRUE	FALSE	TRUE	FALSE	FALSE	0.981187
PT	BLCA	G000426585	-0.47183	0.0420082	-11.2318	2.84e-29	3.37e-28	TRUE	Bacteria	Bacteroidetes	Bacteroidia	Bacteroidales	Prevotellaceae	Prevotella	Prevotella_baroniae	FALSE	FALSE	TRUE	TRUE	FALSE	0.980558
PT	BLCA	G001457655	-0.29093	0.0260006	-11.1893	4.6e-29	5.39e-28	TRUE	Bacteria	Proteobacteria	Gammaproteobacteria	Pasteurellales	Pasteurellaceae	Haemophilus	Haemophilus_influenzae	TRUE	TRUE	TRUE	FALSE	FALSE	0.978315
PT	BLCA	G020736045	-0.290274	0.0260154	-11.1578	6.56e-29	7.61e-28	TRUE	Bacteria	Proteobacteria	Gammaproteobacteria	Pasteurellales	Pasteurellaceae	Haemophilus	Haemophilus_influenzae	TRUE	TRUE	TRUE	FALSE	FALSE	0.978313
PT	BLCA	G000378085	-0.346172	0.0310829	-11.1371	8.28e-29	9.5e-28	TRUE	Bacteria	Bacteroidetes	Bacteroidia	Bacteroidales	Prevotellaceae	Prevotella	Prevotella_loescheii	TRUE	FALSE	TRUE	FALSE	FALSE	0.948988
PT	BLCA	G014195585	-0.391296	0.0351972	-11.1173	1.03e-28	1.17e-27	TRUE	Bacteria	Bacteroidetes	Bacteroidia	Bacteroidales	Prevotellaceae	Alloprevotella	Alloprevotella_rava	FALSE	FALSE	TRUE	FALSE	FALSE	0.778055
PT	BLCA	G017161265	-0.391374	0.0352681	-11.0971	1.3e-28	1.46e-27	TRUE	Bacteria	Spirochaetes	Spirochaetia	Spirochaetales	Treponemataceae	Treponema	Treponema_medium	TRUE	FALSE	FALSE	FALSE	FALSE	0.953601
PT	BLCA	G000413035	-0.392723	0.0354725	-11.0712	1.73e-28	1.93e-27	TRUE	Bacteria	Spirochaetes	Spirochaetia	Spirochaetales	Treponemataceae	Treponema	Treponema_medium	TRUE	FALSE	FALSE	FALSE	FALSE	0.949485
PT	BLCA	G900475885	-0.285743	0.0258217	-11.066	1.83e-28	2.02e-27	TRUE	Bacteria	Proteobacteria	Gammaproteobacteria	Pasteurellales	Pasteurellaceae	Haemophilus	Haemophilus_aegyptius	FALSE	FALSE	TRUE	FALSE	FALSE	0.915278
PT	BLCA	G000613485	-0.344847	0.0312337	-11.0409	2.43e-28	2.65e-27	TRUE	Bacteria	Bacteroidetes	Bacteroidia	Bacteroidales	Prevotellaceae	Prevotella	Prevotella_loescheii	TRUE	FALSE	TRUE	FALSE	FALSE	0.948339
PT	BLCA	G002763715	-0.657483	0.0595674	-11.0376	2.52e-28	2.71e-27	TRUE	Bacteria	Bacteroidetes	Bacteroidia	Bacteroidales	Prevotellaceae	Prevotella	Prevotella_intermedia	TRUE	TRUE	TRUE	FALSE	FALSE	0.98181
PT	BLCA	G000698925	-0.344988	0.0313879	-10.9911	4.22e-28	4.5e-27	TRUE	Bacteria	Bacteroidetes	Bacteroidia	Bacteroidales	Prevotellaceae	Prevotella	Prevotella_loescheii	TRUE	FALSE	TRUE	FALSE	FALSE	0.944756
PT	BLCA	G000613925	-0.601721	0.0549379	-10.9527	6.45e-28	6.82e-27	TRUE	Bacteria	Bacteroidetes	Bacteroidia	Bacteroidales	Prevotellaceae	Prevotella	Prevotella_histicola	TRUE	FALSE	FALSE	FALSE	FALSE	0.989134
PT	BLCA	G000861825	0.26641	0.0243549	10.9386	7.53e-28	7.89e-27	TRUE	Viruses	Artverviricota	Revtraviricetes	Blubervirales	Hepadnaviridae	Orthohepadnavirus	Hepatitis_B_virus	FALSE	FALSE	FALSE	FALSE	TRUE	0.705845
PT	BLCA	G019930905	-0.279202	0.0255636	-10.9219	9.06e-28	9.4e-27	TRUE	Bacteria	Proteobacteria	Gammaproteobacteria	Pasteurellales	Pasteurellaceae	Haemophilus	Haemophilus_aegyptius	FALSE	FALSE	TRUE	FALSE	FALSE	0.915276
PT	BLCA	G900446675	-0.311772	0.0285773	-10.9098	1.04e-27	1.06e-26	TRUE	Bacteria	Bacteroidetes	Flavobacteriia	Flavobacteriales	Flavobacteriaceae	Capnocytophaga	Capnocytophaga_granulosa	TRUE	FALSE	TRUE	FALSE	FALSE	0.722732
PT	BLCA	G000411115	-0.30948	0.0283801	-10.9048	1.09e-27	1.11e-26	TRUE	Bacteria	Bacteroidetes	Flavobacteriia	Flavobacteriales	Flavobacteriaceae	Capnocytophaga	Capnocytophaga_granulosa	TRUE	FALSE	TRUE	FALSE	FALSE	0.71599
PT	BLCA	G900475815	-0.261257	0.0239908	-10.8899	1.29e-27	1.3e-26	TRUE	Bacteria	Proteobacteria	Betaproteobacteria	Neisseriales	Neisseriaceae	Neisseria	Neisseria_elongata	TRUE	FALSE	TRUE	TRUE	FALSE	0.9537
PT	BLCA	G003862485	-0.611163	0.056154	-10.8837	1.38e-27	1.38e-26	TRUE	Bacteria	Firmicutes	Clostridia	Eubacteriales	Lachnospiraceae	Lachnoanaerobaculum	Lachnoanaerobaculum_orale	FALSE	FALSE	FALSE	TRUE	FALSE	0.965226
PT	BLCA	G900106575	-0.306698	0.0282625	-10.8518	1.96e-27	1.94e-26	TRUE	Bacteria	Bacteroidetes	Flavobacteriia	Flavobacteriales	Flavobacteriaceae	Capnocytophaga	Capnocytophaga_granulosa	TRUE	FALSE	TRUE	FALSE	FALSE	0.717532
PT	BLCA	G000220255	-0.604476	0.055954	-10.8031	3.33e-27	3.26e-26	TRUE	Bacteria	Bacteroidetes	Bacteroidia	Bacteroidales	Prevotellaceae	Prevotella	Prevotella_pallens	TRUE	FALSE	FALSE	TRUE	FALSE	0.966659
PT	BLCA	G007990545	-0.338493	0.0313872	-10.7844	4.08e-27	3.96e-26	TRUE	Bacteria	Fusobacteria	Fusobacteriia	Fusobacteriales	Leptotrichiaceae	Leptotrichia	Leptotrichia_wadei	TRUE	TRUE	FALSE	TRUE	FALSE	0.976636
PT	BLCA	G000818035	-0.259155	0.0240536	-10.7741	4.56e-27	4.4e-26	TRUE	Bacteria	Proteobacteria	Betaproteobacteria	Neisseriales	Neisseriaceae	Neisseria	Neisseria_elongata	TRUE	FALSE	TRUE	TRUE	FALSE	0.95343
PT	BLCA	G000613405	-0.399963	0.0371275	-10.7727	4.63e-27	4.42e-26	TRUE	Bacteria	Bacteroidetes	Bacteroidia	Bacteroidales	Prevotellaceae	Prevotella	Prevotella_enoeca	FALSE	FALSE	TRUE	FALSE	FALSE	0.573533
PT	BLCA	G000144405	-0.787115	0.0733567	-10.73	7.36e-27	6.97e-26	TRUE	Bacteria	Bacteroidetes	Bacteroidia	Bacteroidales	Prevotellaceae	Prevotella	Prevotella_melaninogenica	TRUE	TRUE	TRUE	TRUE	FALSE	0.988375
PT	BLCA	G003351545	-0.264232	0.0248113	-10.6497	1.75e-26	1.64e-25	TRUE	Bacteria	Proteobacteria	Betaproteobacteria	Neisseriales	Neisseriaceae	Neisseria	Neisseria_elongata	TRUE	FALSE	TRUE	TRUE	FALSE	0.951619
PT	BLCA	G002892575	-0.315663	0.0296561	-10.6441	1.86e-26	1.73e-25	TRUE	Bacteria	Bacteroidetes	Bacteroidia	Bacteroidales	Porphyromonadaceae	Porphyromonas	Porphyromonas_gingivalis	TRUE	TRUE	TRUE	FALSE	FALSE	0.971915
PT	BLCA	G001444445	-0.407653	0.0383961	-10.617	2.48e-26	2.29e-25	TRUE	Bacteria	Bacteroidetes	Bacteroidia	Bacteroidales	Prevotellaceae	Prevotella	Prevotella_enoeca	FALSE	FALSE	TRUE	FALSE	FALSE	0.584614
PT	BLCA	G000162875	-0.243159	0.0229364	-10.6014	2.93e-26	2.68e-25	TRUE	Bacteria	Actinobacteria	Coriobacteriia	Eggerthellales	Eggerthellaceae	Slackia	Slackia_exigua	TRUE	TRUE	TRUE	FALSE	FALSE	0.909022
PT	BLCA	G020735785	-0.782342	0.0738592	-10.5923	3.23e-26	2.93e-25	TRUE	Bacteria	Bacteroidetes	Bacteroidia	Bacteroidales	Prevotellaceae	Prevotella	Prevotella_melaninogenica	TRUE	TRUE	TRUE	TRUE	FALSE	0.988365
PT	BLCA	G019930725	-0.300858	0.0284229	-10.5851	3.5e-26	3.14e-25	TRUE	Bacteria	Bacteroidetes	Flavobacteriia	Flavobacteriales	Flavobacteriaceae	Capnocytophaga	Capnocytophaga_ochracea	TRUE	TRUE	TRUE	TRUE	FALSE	0.890198
PT	BLCA	G000153625	-0.886466	0.0844026	-10.5028	8.38e-26	7.48e-25	TRUE	Bacteria	Fusobacteria	Fusobacteriia	Fusobacteriales	Fusobacteriaceae	Fusobacterium	Fusobacterium_nucleatum	TRUE	TRUE	TRUE	TRUE	FALSE	0.970182
PT	BLCA	G000023285	-0.296624	0.0283695	-10.4557	1.38e-25	1.22e-24	TRUE	Bacteria	Bacteroidetes	Flavobacteriia	Flavobacteriales	Flavobacteriaceae	Capnocytophaga	Capnocytophaga_ochracea	TRUE	TRUE	TRUE	TRUE	FALSE	0.890026
PT	BLCA	G900450505	-0.237721	0.0227957	-10.4283	1.84e-25	1.61e-24	TRUE	Bacteria	Actinobacteria	Coriobacteriia	Eggerthellales	Eggerthellaceae	Slackia	Slackia_exigua	TRUE	TRUE	TRUE	FALSE	FALSE	0.909344
PT	BLCA	G000373345	-0.322425	0.0309825	-10.4067	2.31e-25	2.01e-24	TRUE	Bacteria	Fusobacteria	Fusobacteriia	Fusobacteriales	Leptotrichiaceae	Leptotrichia	Leptotrichia_wadei	TRUE	TRUE	FALSE	TRUE	FALSE	0.973748
PT	BLCA	G900453895	-0.265082	0.0256541	-10.3329	5e-25	4.32e-24	TRUE	Bacteria	Proteobacteria	Betaproteobacteria	Neisseriales	Neisseriaceae	Neisseria	Neisseria_elongata	TRUE	FALSE	TRUE	TRUE	FALSE	0.951716
PT	BLCA	G000010505	-0.3115	0.0301849	-10.3197	5.74e-25	4.91e-24	TRUE	Bacteria	Bacteroidetes	Bacteroidia	Bacteroidales	Porphyromonadaceae	Porphyromonas	Porphyromonas_gingivalis	TRUE	TRUE	TRUE	FALSE	FALSE	0.971514
PT	BLCA	G019334765	-0.344571	0.0333949	-10.318	5.84e-25	4.96e-24	TRUE	Bacteria	Proteobacteria	Betaproteobacteria	Neisseriales	Neisseriaceae	Neisseria	Neisseria_sicca	TRUE	FALSE	TRUE	FALSE	FALSE	0.989676
PT	BLCA	G001663855	-0.281595	0.0273233	-10.3061	6.62e-25	5.58e-24	TRUE	Bacteria	Proteobacteria	Betaproteobacteria	Burkholderiales	Burkholderiaceae	Ralstonia	Ralstonia_insidiosa	TRUE	FALSE	FALSE	FALSE	FALSE	0.973205
PT	BLCA	G900113545	-0.262406	0.0256181	-10.243	1.27e-24	1.06e-23	TRUE	Bacteria	Proteobacteria	Betaproteobacteria	Neisseriales	Neisseriaceae	Neisseria	Neisseria_elongata	TRUE	FALSE	TRUE	TRUE	FALSE	0.950657
PT	BLCA	G020736185	-0.275318	0.0270279	-10.1865	2.28e-24	1.89e-23	TRUE	Bacteria	Proteobacteria	Epsilonproteobacteria	Campylobacterales	Campylobacteraceae	Campylobacter	Campylobacter_gracilis	FALSE	FALSE	TRUE	TRUE	FALSE	0.691119
PT	BLCA	G900454835	-0.517663	0.0508416	-10.1819	2.39e-24	1.97e-23	TRUE	Bacteria	Bacteroidetes	Bacteroidia	Bacteroidales	Prevotellaceae	Prevotella	Prevotella_denticola	TRUE	TRUE	TRUE	TRUE	FALSE	0.994851
PT	BLCA	G018128205	-0.512473	0.0504652	-10.155	3.15e-24	2.57e-23	TRUE	Bacteria	Bacteroidetes	Bacteroidia	Bacteroidales	Prevotellaceae	Prevotella	Prevotella_denticola	TRUE	TRUE	TRUE	TRUE	FALSE	0.992227
PT	BLCA	G000148585	-0.363893	0.0358744	-10.1435	3.54e-24	2.87e-23	TRUE	Bacteria	Firmicutes	Bacilli	Lactobacillales	Streptococcaceae	Streptococcus	Streptococcus_mitis	TRUE	TRUE	TRUE	FALSE	FALSE	0.994936
PT	BLCA	G900129435	-0.217511	0.0214465	-10.142	3.59e-24	2.89e-23	TRUE	Bacteria	Bacteroidetes	Bacteroidia	Bacteroidales	Prevotellaceae	Prevotella	Prevotella_oralis	TRUE	TRUE	TRUE	FALSE	FALSE	0.957098
PT	BLCA	G008801775	-0.258028	0.0254461	-10.1402	3.66e-24	2.93e-23	TRUE	Bacteria	Fusobacteria	Fusobacteriia	Fusobacteriales	Fusobacteriaceae	Fusobacterium	Fusobacterium_necrophorum	TRUE	FALSE	TRUE	FALSE	FALSE	0.948643
PT	BLCA	G000008185	-0.424602	0.0418861	-10.1371	3.78e-24	3e-23	TRUE	Bacteria	Spirochaetes	Spirochaetia	Spirochaetales	Treponemataceae	Treponema	Treponema_denticola	TRUE	FALSE	TRUE	FALSE	FALSE	0.990996
PT	BLCA	G001455085	-0.762687	0.0752789	-10.1315	4.01e-24	3.15e-23	TRUE	Bacteria	Fusobacteria	Fusobacteriia	Fusobacteriales	Fusobacteriaceae	Fusobacterium	Fusobacterium_hwasookii	TRUE	FALSE	FALSE	FALSE	FALSE	0.967762
PT	BLCA	G000262225	-0.257241	0.0254145	-10.1218	4.42e-24	3.46e-23	TRUE	Bacteria	Fusobacteria	Fusobacteriia	Fusobacteriales	Fusobacteriaceae	Fusobacterium	Fusobacterium_necrophorum	TRUE	FALSE	TRUE	FALSE	FALSE	0.948247
PT	BLCA	G001457555	-0.884986	0.0874819	-10.1162	4.68e-24	3.63e-23	TRUE	Bacteria	Fusobacteria	Fusobacteriia	Fusobacteriales	Fusobacteriaceae	Fusobacterium	Fusobacterium_nucleatum	TRUE	TRUE	TRUE	TRUE	FALSE	0.971179
PT	BLCA	G900459425	-0.37034	0.0367738	-10.0708	7.44e-24	5.73e-23	TRUE	Bacteria	Firmicutes	Bacilli	Lactobacillales	Streptococcaceae	Streptococcus	Streptococcus_mitis	TRUE	TRUE	TRUE	FALSE	FALSE	0.99497
PT	BLCA	G003269195	-0.59907	0.0597225	-10.0309	1.12e-23	8.53e-23	TRUE	Bacteria	Bacteroidetes	Bacteroidia	Bacteroidales	Prevotellaceae	Prevotella	Prevotella_pallens	TRUE	FALSE	FALSE	TRUE	FALSE	0.991758
PT	BLCA	G900454935	-0.567489	0.0566108	-10.0244	1.19e-23	9.05e-23	TRUE	Bacteria	Bacteroidetes	Bacteroidia	Bacteroidales	Prevotellaceae	Prevotella	Prevotella_pallens	TRUE	FALSE	FALSE	TRUE	FALSE	0.979875
PT	BLCA	G000185145	-0.219411	0.0219729	-9.98551	1.76e-23	1.33e-22	TRUE	Bacteria	Bacteroidetes	Bacteroidia	Bacteroidales	Prevotellaceae	Prevotella	Prevotella_oralis	TRUE	TRUE	TRUE	FALSE	FALSE	0.955469
PT	BLCA	G017893965	-0.273491	0.0275112	-9.94108	2.76e-23	2.07e-22	TRUE	Bacteria	Spirochaetes	Spirochaetia	Spirochaetales	Treponemataceae	Treponema	Treponema_parvum	FALSE	FALSE	TRUE	FALSE	FALSE	0.959262
PT	BLCA	G000158835	-0.323495	0.0326173	-9.91793	3.48e-23	2.59e-22	TRUE	Bacteria	Fusobacteria	Fusobacteriia	Fusobacteriales	Fusobacteriaceae	Fusobacterium	Fusobacterium_gonidiaformans	TRUE	FALSE	TRUE	FALSE	FALSE	0.966425
PT	BLCA	G019047825	-0.363549	0.0366771	-9.91216	3.69e-23	2.72e-22	TRUE	Bacteria	Firmicutes	Bacilli	Lactobacillales	Streptococcaceae	Streptococcus	Streptococcus_mitis	TRUE	TRUE	TRUE	FALSE	FALSE	0.994958
PT	BLCA	G000468135	-0.484315	0.0491352	-9.85677	6.41e-23	4.7e-22	TRUE	Bacteria	Bacteroidetes	Bacteroidia	Bacteroidales	Prevotellaceae	Prevotella	Prevotella_pleuritidis	TRUE	FALSE	FALSE	FALSE	FALSE	0.994579
PT	BLCA	G000220215	-0.287877	0.0292489	-9.84234	7.4e-23	5.39e-22	TRUE	Bacteria	Bacteroidetes	Bacteroidia	Bacteroidales	Prevotellaceae	Prevotella	Prevotella_dentalis	FALSE	FALSE	TRUE	FALSE	FALSE	0.795261
PT	BLCA	G019334725	-0.335809	0.0341645	-9.82916	8.43e-23	6.11e-22	TRUE	Bacteria	Proteobacteria	Betaproteobacteria	Neisseriales	Neisseriaceae	Neisseria	Neisseria_perflava	FALSE	FALSE	TRUE	TRUE	FALSE	0.989661
PT	BLCA	G000242335	-0.329536	0.0335354	-9.82649	8.66e-23	6.23e-22	TRUE	Bacteria	Bacteroidetes	Bacteroidia	Bacteroidales	Prevotellaceae	Prevotella	Prevotella_dentalis	FALSE	FALSE	TRUE	FALSE	FALSE	0.803084
PT	BLCA	G001006485	-0.229436	0.0234384	-9.78886	1.26e-22	8.98e-22	TRUE	Bacteria	Bacteroidetes	Bacteroidia	Bacteroidales	Tannerellaceae	Tannerella	Tannerella_forsythia	TRUE	FALSE	TRUE	FALSE	FALSE	0.98482
PT	BLCA	G002014755	-0.356844	0.0366519	-9.73602	2.12e-22	1.5e-21	TRUE	Bacteria	Firmicutes	Bacilli	Lactobacillales	Streptococcaceae	Streptococcus	Streptococcus_mitis	TRUE	TRUE	TRUE	FALSE	FALSE	0.994671
PT	BLCA	G900095845	-0.324814	0.0333647	-9.73524	2.13e-22	1.5e-21	TRUE	Bacteria	Firmicutes	Bacilli	Lactobacillales	Streptococcaceae	Streptococcus	Streptococcus_timonensis	FALSE	TRUE	FALSE	FALSE	FALSE	0.913078
PT	BLCA	G008801405	-0.289028	0.0298053	-9.69719	3.1e-22	2.17e-21	TRUE	Bacteria	Proteobacteria	Betaproteobacteria	Burkholderiales	Burkholderiaceae	Ralstonia	Ralstonia_insidiosa	TRUE	FALSE	FALSE	FALSE	FALSE	0.99984
PT	BLCA	G018128125	-0.535946	0.0553372	-9.6851	3.49e-22	2.43e-21	TRUE	Bacteria	Bacteroidetes	Bacteroidia	Bacteroidales	Prevotellaceae	Prevotella	Prevotella_histicola	TRUE	FALSE	FALSE	FALSE	FALSE	0.975614
PT	BLCA	G000185385	-0.340262	0.0352082	-9.66428	4.28e-22	2.96e-21	TRUE	Bacteria	Firmicutes	Clostridia	Eubacteriales	Lachnospiraceae	Lachnoanaerobaculum	Lachnoanaerobaculum_saburreum	TRUE	FALSE	TRUE	FALSE	FALSE	0.892505
PT	BLCA	G000239275	-0.205171	0.0214007	-9.5871	9.06e-22	6.23e-21	TRUE	Bacteria	Firmicutes	Negativicutes	Veillonellales	Veillonellaceae	Anaeroglobus	Anaeroglobus_geminatus	TRUE	TRUE	FALSE	FALSE	FALSE	0.696933
PT	BLCA	G900454435	-0.353221	0.0369973	-9.54722	1.33e-21	9.1e-21	TRUE	Bacteria	Proteobacteria	Betaproteobacteria	Neisseriales	Neisseriaceae	Neisseria	Neisseria_mucosa	TRUE	FALSE	TRUE	FALSE	FALSE	0.967022
PT	BLCA	G016127555	-0.373875	0.0392562	-9.52396	1.67e-21	1.13e-20	TRUE	Bacteria	Firmicutes	Bacilli	Lactobacillales	Streptococcaceae	Streptococcus	Streptococcus_oralis	TRUE	TRUE	TRUE	TRUE	FALSE	0.98925
PT	BLCA	G018127785	-0.479208	0.0505993	-9.47065	2.78e-21	1.88e-20	TRUE	Bacteria	Bacteroidetes	Bacteroidia	Bacteroidales	Prevotellaceae	Prevotella	Prevotella_scopos	TRUE	FALSE	FALSE	FALSE	FALSE	0.597367
PT	BLCA	G900637025	-0.36323	0.0384191	-9.45442	3.25e-21	2.18e-20	TRUE	Bacteria	Firmicutes	Bacilli	Lactobacillales	Streptococcaceae	Streptococcus	Streptococcus_oralis	TRUE	TRUE	TRUE	TRUE	FALSE	0.989252
PT	BLCA	G000184945	-0.386972	0.0411695	-9.39948	5.48e-21	3.65e-20	TRUE	Bacteria	Bacteroidetes	Bacteroidia	Bacteroidales	Prevotellaceae	Prevotella	Prevotella_buccae	TRUE	TRUE	TRUE	TRUE	FALSE	0.849911
PT	BLCA	G900451065	-0.195539	0.0209009	-9.35552	8.32e-21	5.51e-20	TRUE	Bacteria	Proteobacteria	Gammaproteobacteria	Pasteurellales	Pasteurellaceae	Haemophilus	Haemophilus_paraphrohaemolyticus	TRUE	FALSE	TRUE	FALSE	FALSE	0.651794
PT	BLCA	G002014885	-0.366383	0.0392376	-9.33756	9.86e-21	6.49e-20	TRUE	Bacteria	Firmicutes	Bacilli	Lactobacillales	Streptococcaceae	Streptococcus	Streptococcus_oralis	TRUE	TRUE	TRUE	TRUE	FALSE	0.988813
PT	BLCA	G001639375	-0.362991	0.0391964	-9.26083	2.03e-20	1.33e-19	TRUE	Bacteria	Firmicutes	Bacilli	Lactobacillales	Streptococcaceae	Streptococcus	Streptococcus_oralis	TRUE	TRUE	TRUE	TRUE	FALSE	0.988594
PT	BLCA	G001683355	-0.479376	0.0517674	-9.26021	2.04e-20	1.33e-19	TRUE	Bacteria	Bacteroidetes	Bacteroidia	Bacteroidales	Prevotellaceae	Prevotella	Prevotella_scopos	TRUE	FALSE	FALSE	FALSE	FALSE	0.596705
PT	BLCA	G000164095	-0.362198	0.0391727	-9.24619	2.33e-20	1.5e-19	TRUE	Bacteria	Firmicutes	Bacilli	Lactobacillales	Streptococcaceae	Streptococcus	Streptococcus_oralis	TRUE	TRUE	TRUE	TRUE	FALSE	0.984014
PT	BLCA	G000292935	-0.699276	0.0757988	-9.22542	2.82e-20	1.81e-19	TRUE	Bacteria	Fusobacteria	Fusobacteriia	Fusobacteriales	Fusobacteriaceae	Fusobacterium	Fusobacterium_hwasookii	TRUE	FALSE	FALSE	FALSE	FALSE	0.953654
PT	BLCA	G000148565	-0.359737	0.0392512	-9.16498	4.96e-20	3.16e-19	TRUE	Bacteria	Firmicutes	Bacilli	Lactobacillales	Streptococcaceae	Streptococcus	Streptococcus_oralis	TRUE	TRUE	TRUE	TRUE	FALSE	0.98929
PT	BLCA	G900454855	-0.336663	0.0367376	-9.16399	5e-20	3.17e-19	TRUE	Bacteria	Bacteroidetes	Bacteroidia	Bacteroidales	Prevotellaceae	Prevotella	Prevotella_buccae	TRUE	TRUE	TRUE	TRUE	FALSE	0.863725
PT	BLCA	G002015045	-0.190999	0.0208709	-9.15147	5.62e-20	3.54e-19	TRUE	Bacteria	Proteobacteria	Gammaproteobacteria	Pasteurellales	Pasteurellaceae	Haemophilus	Haemophilus_paraphrohaemolyticus	TRUE	FALSE	TRUE	FALSE	FALSE	0.647275
PT	BLCA	G000468055	-0.359121	0.0393363	-9.12952	6.88e-20	4.32e-19	TRUE	Bacteria	Spirochaetes	Spirochaetia	Spirochaetales	Treponemataceae	Treponema	Treponema_lecithinolyticum	TRUE	FALSE	FALSE	FALSE	FALSE	0.995754
PT	BLCA	G014217355	-0.699376	0.0767761	-9.10929	8.29e-20	5.17e-19	TRUE	Bacteria	Fusobacteria	Fusobacteriia	Fusobacteriales	Fusobacteriaceae	Fusobacterium	Fusobacterium_hwasookii	TRUE	FALSE	FALSE	FALSE	FALSE	0.955801
PT	BLCA	G900129535	-0.463981	0.0515121	-9.00723	2.11e-19	1.31e-18	TRUE	Bacteria	Bacteroidetes	Bacteroidia	Bacteroidales	Prevotellaceae	Prevotella	Prevotella_scopos	TRUE	FALSE	FALSE	FALSE	FALSE	0.584979
PT	BLCA	G000614285	-0.458988	0.0509639	-9.00614	2.13e-19	1.32e-18	TRUE	Bacteria	Bacteroidetes	Bacteroidia	Bacteroidales	Prevotellaceae	Prevotella	Prevotella_scopos	TRUE	FALSE	FALSE	FALSE	FALSE	0.583825
PT	BLCA	G902858935	-0.332695	0.037133	-8.95956	3.26e-19	2e-18	TRUE	Bacteria	Firmicutes	Bacilli	Lactobacillales	Streptococcaceae	Streptococcus	Streptococcus_salivarius	TRUE	TRUE	TRUE	FALSE	FALSE	0.980864
PT	BLCA	G000164675	-0.353583	0.0395507	-8.93999	3.89e-19	2.37e-18	TRUE	Bacteria	Firmicutes	Bacilli	Lactobacillales	Streptococcaceae	Streptococcus	Streptococcus_parasanguinis	TRUE	TRUE	TRUE	TRUE	FALSE	0.963344
PT	BLCA	G002958105	0.197397	0.022092	8.93523	4.06e-19	2.46e-18	TRUE	Viruses	Uroviricota	Caudoviricetes	Caudovirales	Myoviridae	Taranisvirus	Faecalibacterium_virus_Taranis	FALSE	FALSE	FALSE	FALSE	TRUE	0.595273
PT	BLCA	G900459355	-0.353218	0.0395694	-8.92657	4.39e-19	2.65e-18	TRUE	Bacteria	Firmicutes	Bacilli	Lactobacillales	Streptococcaceae	Streptococcus	Streptococcus_parasanguinis	TRUE	TRUE	TRUE	TRUE	FALSE	0.96073
PT	BLCA	G002958075	0.198406	0.0223245	8.88735	6.26e-19	3.75e-18	TRUE	Viruses	Uroviricota	Caudoviricetes	Caudovirales	Myoviridae	Lagaffevirus	Faecalibacterium_virus_Lagaffe	FALSE	FALSE	FALSE	FALSE	TRUE	0.970194
PT	BLCA	G006385365	-0.207458	0.0234054	-8.8637	7.74e-19	4.59e-18	TRUE	Bacteria	Bacteroidetes	Bacteroidia	Bacteroidales	Tannerellaceae	Tannerella	Tannerella_forsythia	TRUE	FALSE	TRUE	FALSE	FALSE	0.981417
PT	BLCA	G016889385	-0.191465	0.0215998	-8.8642	7.71e-19	4.59e-18	TRUE	Bacteria	Proteobacteria	Gammaproteobacteria	Pasteurellales	Pasteurellaceae	Haemophilus	Haemophilus_parahaemolyticus	TRUE	FALSE	TRUE	FALSE	FALSE	0.940393
PT	BLCA	G000024225	-0.327514	0.0371898	-8.80656	1.29e-18	7.61e-18	TRUE	Bacteria	Actinobacteria	Coriobacteriia	Coriobacteriales	Atopobiaceae	Lancefieldella	Lancefieldella_parvula	FALSE	TRUE	FALSE	FALSE	FALSE	0.936134
PT	BLCA	G900450675	-0.186682	0.0215152	-8.67674	4.07e-18	2.39e-17	TRUE	Bacteria	Proteobacteria	Gammaproteobacteria	Pasteurellales	Pasteurellaceae	Haemophilus	Haemophilus_parahaemolyticus	TRUE	FALSE	TRUE	FALSE	FALSE	0.94081
PT	BLCA	G018127985	-0.383707	0.0445021	-8.62221	6.57e-18	3.83e-17	TRUE	Bacteria	Bacteroidetes	Bacteroidia	Bacteroidales	Prevotellaceae	Prevotella	Prevotella_multiformis	TRUE	FALSE	TRUE	FALSE	FALSE	0.974169
PT	BLCA	G007990365	-0.295594	0.034544	-8.55703	1.16e-17	6.72e-17	TRUE	Bacteria	Fusobacteria	Fusobacteriia	Fusobacteriales	Leptotrichiaceae	Leptotrichia	Leptotrichia_trevisanii	FALSE	FALSE	TRUE	TRUE	FALSE	0.983847
PT	BLCA	G002871975	-0.287307	0.033632	-8.54267	1.31e-17	7.57e-17	TRUE	Bacteria	Actinobacteria	Actinomycetia	Actinomycetales	Actinomycetaceae	Actinomyces	Actinomyces_graevenitzii	TRUE	TRUE	FALSE	FALSE	FALSE	0.91333
PT	BLCA	G900636915	-0.222164	0.0261057	-8.51016	1.74e-17	9.97e-17	TRUE	Bacteria	Proteobacteria	Gammaproteobacteria	Pasteurellales	Pasteurellaceae	Aggregatibacter	Aggregatibacter_aphrophilus	TRUE	FALSE	TRUE	FALSE	FALSE	0.816139
PT	BLCA	G900450795	-0.857132	0.101127	-8.47583	2.33e-17	1.33e-16	TRUE	Bacteria	Fusobacteria	Fusobacteriia	Fusobacteriales	Fusobacteriaceae	Fusobacterium	Fusobacterium_nucleatum	TRUE	TRUE	TRUE	TRUE	FALSE	0.997301
PT	BLCA	G900497595	-0.219676	0.0259276	-8.47266	2.4e-17	1.36e-16	TRUE	Bacteria	Spirochaetes	Spirochaetia	Spirochaetales	Treponemataceae	Treponema	Treponema_pectinovorum	FALSE	FALSE	TRUE	FALSE	FALSE	0.919337
PT	BLCA	G003351565	-0.175325	0.0207368	-8.45478	2.8e-17	1.58e-16	TRUE	Bacteria	Proteobacteria	Betaproteobacteria	Neisseriales	Neisseriaceae	Neisseria	Neisseria_lactamica	FALSE	FALSE	TRUE	FALSE	FALSE	0.566366
PT	BLCA	G000226495	-0.219544	0.0260427	-8.43014	3.45e-17	1.94e-16	TRUE	Bacteria	Proteobacteria	Gammaproteobacteria	Pasteurellales	Pasteurellaceae	Aggregatibacter	Aggregatibacter_aphrophilus	TRUE	FALSE	TRUE	FALSE	FALSE	0.819264
PT	BLCA	G000173995	-0.170076	0.0202095	-8.41565	3.91e-17	2.18e-16	TRUE	Bacteria	Proteobacteria	Betaproteobacteria	Neisseriales	Neisseriaceae	Neisseria	Neisseria_lactamica	FALSE	FALSE	TRUE	FALSE	FALSE	0.548295
PT	BLCA	G002015035	-0.181386	0.0216375	-8.38293	5.16e-17	2.87e-16	TRUE	Bacteria	Proteobacteria	Gammaproteobacteria	Pasteurellales	Pasteurellaceae	Haemophilus	Haemophilus_parahaemolyticus	TRUE	FALSE	TRUE	FALSE	FALSE	0.940298
PT	BLCA	G000485555	-0.252627	0.030342	-8.32598	8.36e-17	4.63e-16	TRUE	Bacteria	Tenericutes	Mollicutes	Mycoplasmatales	Mycoplasmataceae	Mycoplasma	Mycoplasma_salivarium	FALSE	FALSE	TRUE	FALSE	FALSE	0.99401
PT	BLCA	G000262265	-0.179351	0.0215523	-8.32168	8.67e-17	4.77e-16	TRUE	Bacteria	Proteobacteria	Gammaproteobacteria	Pasteurellales	Pasteurellaceae	Haemophilus	Haemophilus_parahaemolyticus	TRUE	FALSE	TRUE	FALSE	FALSE	0.939958
PT	BLCA	G900660445	-0.252317	0.0303335	-8.31808	8.94e-17	4.9e-16	TRUE	Bacteria	Tenericutes	Mollicutes	Mycoplasmatales	Mycoplasmataceae	Mycoplasma	Mycoplasma_salivarium	FALSE	FALSE	TRUE	FALSE	FALSE	0.992033
PT	BLCA	G000177375	-0.33593	0.0404045	-8.31417	9.24e-17	5.04e-16	TRUE	Bacteria	Firmicutes	Erysipelotrichia	Erysipelotrichales	Erysipelotrichaceae	Bulleidia	Bulleidia_extructa	TRUE	FALSE	TRUE	TRUE	FALSE	0.97035
PT	BLCA	G000413055	-0.389017	0.0469796	-8.28054	1.23e-16	6.65e-16	TRUE	Bacteria	Spirochaetes	Spirochaetia	Spirochaetales	Treponemataceae	Treponema	Treponema_maltophilum	TRUE	FALSE	TRUE	FALSE	FALSE	0.964809
PT	BLCA	G000174755	-0.214436	0.0259361	-8.26786	1.36e-16	7.36e-16	TRUE	Bacteria	Bacteroidetes	Flavobacteriia	Flavobacteriales	Flavobacteriaceae	Capnocytophaga	Capnocytophaga_gingivalis	TRUE	FALSE	TRUE	TRUE	FALSE	0.959282
PT	BLCA	G000160115	-0.334545	0.0404794	-8.26459	1.4e-16	7.53e-16	TRUE	Bacteria	Firmicutes	Clostridia	Eubacteriales	Lachnospiraceae	Shuttleworthia	Shuttleworthia_satelles	FALSE	FALSE	TRUE	FALSE	FALSE	0.923276
PT	BLCA	G900185755	-0.183055	0.022242	-8.23013	1.87e-16	9.99e-16	TRUE	Bacteria	Proteobacteria	Betaproteobacteria	Burkholderiales	Burkholderiaceae	Cupriavidus	Cupriavidus_metallidurans	TRUE	TRUE	FALSE	FALSE	FALSE	0.813006
PT	BLCA	G000191105	-0.30485	0.0371115	-8.21445	2.13e-16	1.13e-15	TRUE	Bacteria	Firmicutes	Bacilli	Lactobacillales	Streptococcaceae	Streptococcus	Streptococcus_sanguinis	TRUE	FALSE	FALSE	FALSE	FALSE	0.987164
PT	BLCA	G002959915	-0.413976	0.0506973	-8.16563	3.2e-16	1.69e-15	TRUE	Bacteria	Firmicutes	Negativicutes	Veillonellales	Veillonellaceae	Veillonella	Veillonella_atypica	TRUE	TRUE	TRUE	FALSE	FALSE	0.979456
PT	BLCA	G000279975	-0.800937	0.0982921	-8.14854	3.68e-16	1.94e-15	TRUE	Bacteria	Fusobacteria	Fusobacteriia	Fusobacteriales	Fusobacteriaceae	Fusobacterium	Fusobacterium_nucleatum	TRUE	TRUE	TRUE	TRUE	FALSE	0.996984
PT	BLCA	G900460235	-0.416433	0.0511661	-8.13885	3.99e-16	2.09e-15	TRUE	Bacteria	Firmicutes	Negativicutes	Veillonellales	Veillonellaceae	Veillonella	Veillonella_atypica	TRUE	TRUE	TRUE	FALSE	FALSE	0.981731
PT	BLCA	G014202695	-0.315183	0.0391835	-8.04376	8.71e-16	4.54e-15	TRUE	Bacteria	Firmicutes	Clostridia	Eubacteriales	Lachnospiraceae	Oribacterium	Oribacterium_sinus	TRUE	TRUE	FALSE	FALSE	FALSE	0.931167
PT	BLCA	G000318355	-0.407339	0.0507848	-8.02088	1.05e-15	5.45e-15	TRUE	Bacteria	Firmicutes	Negativicutes	Veillonellales	Veillonellaceae	Veillonella	Veillonella_atypica	TRUE	TRUE	TRUE	FALSE	FALSE	0.979787
PT	BLCA	G000020225	1.10068	0.138832	7.92815	2.22e-15	1.14e-14	TRUE	Bacteria	Verrucomicrobia	Verrucomicrobiae	Verrucomicrobiales	Akkermansiaceae	Akkermansia	Akkermansia_muciniphila	TRUE	TRUE	FALSE	TRUE	FALSE	0.92804
PT	BLCA	G008000975	1.10069	0.138831	7.92825	2.22e-15	1.14e-14	TRUE	Bacteria	Verrucomicrobia	Verrucomicrobiae	Verrucomicrobiales	Akkermansiaceae	Akkermansia	Akkermansia_muciniphila	TRUE	TRUE	FALSE	TRUE	FALSE	0.927998
PT	BLCA	G017504145	1.10047	0.138832	7.92662	2.25e-15	1.15e-14	TRUE	Bacteria	Verrucomicrobia	Verrucomicrobiae	Verrucomicrobiales	Akkermansiaceae	Akkermansia	Akkermansia_muciniphila	TRUE	TRUE	FALSE	TRUE	FALSE	0.927978
PT	BLCA	G007990635	-0.238049	0.0300988	-7.90894	2.6e-15	1.32e-14	TRUE	Bacteria	Fusobacteria	Fusobacteriia	Fusobacteriales	Leptotrichiaceae	Leptotrichia	Leptotrichia_hongkongensis	FALSE	FALSE	FALSE	TRUE	FALSE	0.95494
PT	BLCA	G000234135	-0.218447	0.0278599	-7.84091	4.47e-15	2.27e-14	TRUE	Bacteria	Firmicutes	Negativicutes	Selenomonadales	Selenomonadaceae	Selenomonas	Selenomonas_noxia	TRUE	FALSE	TRUE	TRUE	FALSE	0.635071
PT	BLCA	G000173895	-0.246715	0.0314752	-7.83839	4.56e-15	2.3e-14	TRUE	Bacteria	Proteobacteria	Betaproteobacteria	Neisseriales	Neisseriaceae	Neisseria	Neisseria_cinerea	TRUE	FALSE	TRUE	FALSE	FALSE	0.958405
PT	BLCA	G009731575	1.05799	0.136011	7.77868	7.33e-15	3.68e-14	TRUE	Bacteria	Verrucomicrobia	Verrucomicrobiae	Verrucomicrobiales	Akkermansiaceae	Akkermansia	Akkermansia_muciniphila	TRUE	TRUE	FALSE	TRUE	FALSE	0.874884
PT	BLCA	G902375065	-0.427661	0.0551781	-7.75057	9.15e-15	4.57e-14	TRUE	Bacteria	Firmicutes	Negativicutes	Veillonellales	Veillonellaceae	Veillonella	Veillonella_atypica	TRUE	TRUE	TRUE	FALSE	FALSE	0.967418
PT	BLCA	G000565015	-0.172592	0.0222777	-7.74728	9.39e-15	4.67e-14	TRUE	Bacteria	Bacteroidetes	Bacteroidia	Bacteroidales	Porphyromonadaceae	Porphyromonas	Porphyromonas_catoniae	TRUE	FALSE	TRUE	FALSE	FALSE	0.848215
PT	BLCA	G008330805	-0.15544	0.0201172	-7.72673	1.1e-14	5.46e-14	TRUE	Bacteria	Proteobacteria	Betaproteobacteria	Neisseriales	Neisseriaceae	Neisseria	Neisseria_meningitidis	TRUE	FALSE	TRUE	FALSE	FALSE	0.565528
PT	BLCA	G000023905	-0.264439	0.0343286	-7.70316	1.33e-14	6.54e-14	TRUE	Bacteria	Fusobacteria	Fusobacteriia	Fusobacteriales	Leptotrichiaceae	Leptotrichia	Leptotrichia_buccalis	TRUE	FALSE	TRUE	TRUE	FALSE	0.916665
PT	BLCA	G008693165	-0.176684	0.0229684	-7.69249	1.44e-14	7.08e-14	TRUE	Bacteria	Actinobacteria	Actinomycetia	Actinomycetales	Actinomycetaceae	Actinomyces	Actinomyces_johnsonii	TRUE	FALSE	FALSE	TRUE	FALSE	0.793744
PT	BLCA	G000205025	0.632596	0.0822917	7.68724	1.5e-14	7.34e-14	TRUE	Bacteria	Proteobacteria	Betaproteobacteria	Burkholderiales	Sutterellaceae	Parasutterella	Parasutterella_excrementihominis	FALSE	TRUE	FALSE	FALSE	FALSE	0.540762
PT	BLCA	G001078375	-0.345974	0.0451365	-7.66505	1.79e-14	8.69e-14	TRUE	Bacteria	Firmicutes	Negativicutes	Veillonellales	Veillonellaceae	Veillonella	Veillonella_tobetsuensis	FALSE	TRUE	FALSE	FALSE	FALSE	0.576426
PT	BLCA	G000412995	-0.3287	0.0429928	-7.64546	2.08e-14	1.01e-13	TRUE	Bacteria	Spirochaetes	Spirochaetia	Spirochaetales	Treponemataceae	Treponema	Treponema_vincentii	TRUE	FALSE	FALSE	FALSE	FALSE	0.964565
PT	BLCA	G002959935	-0.322376	0.0422297	-7.63388	2.28e-14	1.1e-13	TRUE	Bacteria	Firmicutes	Negativicutes	Veillonellales	Veillonellaceae	Veillonella	Veillonella_tobetsuensis	FALSE	TRUE	FALSE	FALSE	FALSE	0.557817
PT	BLCA	G900638555	-0.159023	0.0208678	-7.62048	2.53e-14	1.21e-13	TRUE	Bacteria	Proteobacteria	Betaproteobacteria	Neisseriales	Neisseriaceae	Neisseria	Neisseria_meningitidis	TRUE	FALSE	TRUE	FALSE	FALSE	0.572558
PT	BLCA	G006546835	-0.172909	0.0228259	-7.57509	3.59e-14	1.71e-13	TRUE	Bacteria	Actinobacteria	Actinomycetia	Actinomycetales	Actinomycetaceae	Actinomyces	Actinomyces_johnsonii	TRUE	FALSE	FALSE	TRUE	FALSE	0.793179
PT	BLCA	G000297075	-0.19149	0.025725	-7.4437	9.79e-14	4.65e-13	TRUE	Bacteria	Proteobacteria	Gammaproteobacteria	Pseudomonadales	Pseudomonadaceae	Pseudomonas	Pseudomonas_oleovorans	FALSE	FALSE	FALSE	TRUE	FALSE	0.797688
PT	BLCA	G000147675	-0.597217	0.08052	-7.417	1.2e-13	5.67e-13	TRUE	Bacteria	Firmicutes	Clostridia	Eubacteriales	Peptostreptococcaceae	Peptostreptococcus	Peptostreptococcus_stomatis	TRUE	TRUE	TRUE	TRUE	FALSE	0.980822
PT	BLCA	G016028715	-0.186532	0.0253105	-7.36974	1.71e-13	8.06e-13	TRUE	Bacteria	Proteobacteria	Betaproteobacteria	Neisseriales	Neisseriaceae	Neisseria	Neisseria_cinerea	TRUE	FALSE	TRUE	FALSE	FALSE	0.963457
PT	BLCA	G000173915	-0.258947	0.0353725	-7.32057	2.47e-13	1.16e-12	TRUE	Bacteria	Firmicutes	Bacilli	Bacillales		Gemella	Gemella_haemolysans	TRUE	FALSE	TRUE	TRUE	FALSE	0.936237
PT	BLCA	G900475315	-0.184853	0.025253	-7.32006	2.48e-13	1.16e-12	TRUE	Bacteria	Proteobacteria	Betaproteobacteria	Neisseriales	Neisseriaceae	Neisseria	Neisseria_cinerea	TRUE	FALSE	TRUE	FALSE	FALSE	0.963457
PT	BLCA	G000238115	-0.38034	0.052039	-7.30876	2.7e-13	1.25e-12	TRUE	Bacteria	Firmicutes	Clostridia	Eubacteriales	Peptostreptococcaceae	Peptoanaerobacter	Peptoanaerobacter_stomatis	TRUE	FALSE	FALSE	FALSE	FALSE	0.97717
PT	BLCA	G000525775	-0.347185	0.0475226	-7.30569	2.76e-13	1.28e-12	TRUE	Bacteria	Firmicutes	Clostridia	Eubacteriales	Eubacteriales Family XIII. Incertae Sedis	Mogibacterium	Mogibacterium_timidum	FALSE	FALSE	TRUE	FALSE	FALSE	0.988373
PT	BLCA	G000024945	-0.431343	0.0591385	-7.29378	3.01e-13	1.39e-12	TRUE	Bacteria	Firmicutes	Negativicutes	Veillonellales	Veillonellaceae	Veillonella	Veillonella_parvula	TRUE	TRUE	TRUE	TRUE	FALSE	0.981328
PT	BLCA	G000242235	-0.230409	0.0316029	-7.29076	3.08e-13	1.42e-12	TRUE	Bacteria	Firmicutes	Clostridia	Eubacteriales	Lachnospiraceae	Stomatobaculum	Stomatobaculum_longum	TRUE	TRUE	FALSE	FALSE	FALSE	0.946547
PT	BLCA	G900186885	-0.428753	0.0590755	-7.25772	3.94e-13	1.8e-12	TRUE	Bacteria	Firmicutes	Negativicutes	Veillonellales	Veillonellaceae	Veillonella	Veillonella_parvula	TRUE	TRUE	TRUE	TRUE	FALSE	0.981352
PT	BLCA	G001593525	-0.170155	0.0234711	-7.24958	4.18e-13	1.9e-12	TRUE	Bacteria	Firmicutes	Bacilli	Lactobacillales	Streptococcaceae	Streptococcus	Streptococcus_sanguinis	TRUE	FALSE	FALSE	FALSE	FALSE	0.986264
PT	BLCA	G000741965	-0.14485	0.0200531	-7.22335	5.07e-13	2.3e-12	TRUE	Bacteria	Proteobacteria	Betaproteobacteria	Neisseriales	Neisseriaceae	Neisseria	Neisseria_lactamica	FALSE	FALSE	TRUE	FALSE	FALSE	0.552263
PT	BLCA	G000238075	-0.343735	0.04798	-7.16413	7.83e-13	3.53e-12	TRUE	Bacteria	Firmicutes	Clostridia	Eubacteriales	Lachnospiraceae	Oribacterium	Oribacterium_asaccharolyticum	TRUE	FALSE	FALSE	TRUE	FALSE	0.746894
PT	BLCA	G901482445	-0.143221	0.0200021	-7.16028	8.05e-13	3.62e-12	TRUE	Bacteria	Proteobacteria	Betaproteobacteria	Neisseriales	Neisseriaceae	Neisseria	Neisseria_lactamica	FALSE	FALSE	TRUE	FALSE	FALSE	0.553822
PT	BLCA	G002894165	-0.433325	0.0605316	-7.15865	8.15e-13	3.65e-12	TRUE	Bacteria	Bacteroidetes	Bacteroidia	Bacteroidales	Prevotellaceae	Prevotella	Prevotella_timonensis	TRUE	TRUE	FALSE	TRUE	FALSE	0.926388
PT	BLCA	G000701685	-0.248922	0.0348494	-7.14279	9.15e-13	4.08e-12	TRUE	Bacteria	Firmicutes	Bacilli	Bacillales		Gemella	Gemella_sanguinis	TRUE	TRUE	TRUE	TRUE	FALSE	0.934778
PT	BLCA	G003269275	0.681459	0.0955339	7.13317	9.81e-13	4.36e-12	TRUE	Bacteria	Firmicutes	Negativicutes	Acidaminococcales	Acidaminococcaceae	Phascolarctobacterium	Phascolarctobacterium_faecium	FALSE	TRUE	FALSE	FALSE	FALSE	0.927918
PT	BLCA	G000238055	-0.303248	0.0426457	-7.11086	1.15e-12	5.1e-12	TRUE	Bacteria	Firmicutes	Clostridia	Eubacteriales	Lachnospiraceae	Oribacterium	Oribacterium_parvum	TRUE	FALSE	FALSE	FALSE	FALSE	0.665391
PT	BLCA	G016127215	-0.305356	0.0430415	-7.09447	1.3e-12	5.72e-12	TRUE	Bacteria	Proteobacteria	Gammaproteobacteria	Pasteurellales	Pasteurellaceae	Haemophilus	Haemophilus_parainfluenzae	TRUE	FALSE	TRUE	FALSE	FALSE	0.984576
PT	BLCA	G000235885	-0.323829	0.046062	-7.03027	2.06e-12	9.04e-12	TRUE	Bacteria	Bacteroidetes	Bacteroidia	Bacteroidales	Prevotellaceae	Prevotella	Prevotella_stercorea	TRUE	TRUE	FALSE	TRUE	FALSE	0.581408
PT	BLCA	G008692995	-0.248229	0.0354138	-7.0094	2.39e-12	1.05e-11	TRUE	Bacteria	Firmicutes	Bacilli	Bacillales		Gemella	Gemella_haemolysans	TRUE	FALSE	TRUE	TRUE	FALSE	0.935769
PT	BLCA	G000238135	-0.337987	0.0485721	-6.95847	3.44e-12	1.5e-11	TRUE	Bacteria	Firmicutes	Clostridia	Eubacteriales	Peptostreptococcaceae	Peptoanaerobacter	Peptoanaerobacter_stomatis	TRUE	FALSE	FALSE	FALSE	FALSE	0.9671
PT	BLCA	G016127355	-0.170215	0.0245097	-6.94482	3.79e-12	1.64e-11	TRUE	Bacteria	Proteobacteria	Betaproteobacteria	Neisseriales	Neisseriaceae	Kingella	Kingella_denitrificans	TRUE	FALSE	TRUE	FALSE	FALSE	0.905448
PT	BLCA	G016882605	-0.155766	0.0224603	-6.93518	4.06e-12	1.75e-11	TRUE	Bacteria	Actinobacteria	Actinomycetia	Bifidobacteriales	Bifidobacteriaceae	Bifidobacterium	Bifidobacterium_longum	TRUE	FALSE	FALSE	TRUE	FALSE	0.708655
PT	BLCA	G000160655	-0.134063	0.0193416	-6.93131	4.17e-12	1.79e-11	TRUE	Bacteria	Proteobacteria	Gammaproteobacteria	Cardiobacteriales	Cardiobacteriaceae	Cardiobacterium	Cardiobacterium_hominis	TRUE	FALSE	TRUE	FALSE	FALSE	0.65852
PT	BLCA	G900451365	-0.170932	0.0246935	-6.92215	4.45e-12	1.9e-11	TRUE	Bacteria	Proteobacteria	Betaproteobacteria	Neisseriales	Neisseriaceae	Kingella	Kingella_denitrificans	TRUE	FALSE	TRUE	FALSE	FALSE	0.903766
PT	BLCA	G000190695	-0.166437	0.0240694	-6.91488	4.68e-12	2e-11	TRUE	Bacteria	Proteobacteria	Betaproteobacteria	Neisseriales	Neisseriaceae	Kingella	Kingella_denitrificans	TRUE	FALSE	TRUE	FALSE	FALSE	0.887916
PT	BLCA	G900637305	-0.132008	0.0192091	-6.87215	6.32e-12	2.69e-11	TRUE	Bacteria	Proteobacteria	Gammaproteobacteria	Cardiobacteriales	Cardiobacteriaceae	Cardiobacterium	Cardiobacterium_hominis	TRUE	FALSE	TRUE	FALSE	FALSE	0.677019
PT	BLCA	G000160555	-0.188182	0.0274496	-6.85554	7.1e-12	3.01e-11	TRUE	Bacteria	Firmicutes	Negativicutes	Selenomonadales	Selenomonadaceae	Selenomonas	Selenomonas_noxia	TRUE	FALSE	TRUE	TRUE	FALSE	0.612851
PT	BLCA	G017132755	-0.153234	0.0223856	-6.84519	7.64e-12	3.22e-11	TRUE	Bacteria	Actinobacteria	Actinomycetia	Bifidobacteriales	Bifidobacteriaceae	Bifidobacterium	Bifidobacterium_longum	TRUE	FALSE	FALSE	TRUE	FALSE	0.705925
PT	BLCA	G902810435	-0.394569	0.0582708	-6.7713	1.28e-11	5.36e-11	TRUE	Bacteria	Firmicutes	Negativicutes	Veillonellales	Veillonellaceae	Veillonella	Veillonella_parvula	TRUE	TRUE	TRUE	TRUE	FALSE	0.996028
PT	BLCA	G900475505	-0.244722	0.0361505	-6.76951	1.29e-11	5.4e-11	TRUE	Bacteria	Firmicutes	Bacilli	Lactobacillales	Streptococcaceae	Streptococcus	Streptococcus_sanguinis	TRUE	FALSE	FALSE	FALSE	FALSE	0.988786
PT	BLCA	G000340375	-0.332453	0.0500686	-6.63996	3.14e-11	1.31e-10	TRUE	Bacteria	Firmicutes	Erysipelotrichia	Erysipelotrichales	Coprobacillaceae	Eggerthia	Eggerthia_catenaformis	TRUE	FALSE	TRUE	FALSE	FALSE	0.973
PT	BLCA	G000194945	-0.238661	0.0360575	-6.61889	3.62e-11	1.5e-10	TRUE	Bacteria	Firmicutes	Bacilli	Lactobacillales	Streptococcaceae	Streptococcus	Streptococcus_sanguinis	TRUE	FALSE	FALSE	FALSE	FALSE	0.987718
PT	BLCA	G004345805	0.936124	0.142416	6.57317	4.93e-11	2.04e-10	TRUE	Bacteria	Firmicutes	Clostridia	Eubacteriales	Oscillospiraceae	Flavonifractor	Flavonifractor_plautii	TRUE	TRUE	FALSE	TRUE	FALSE	0.93291
PT	BLCA	G000188295	-0.230652	0.0352143	-6.54994	5.76e-11	2.37e-10	TRUE	Bacteria	Firmicutes	Bacilli	Lactobacillales	Streptococcaceae	Streptococcus	Streptococcus_vestibularis	TRUE	TRUE	TRUE	TRUE	FALSE	0.97867
PT	BLCA	G002959775	-0.357322	0.0547509	-6.52631	6.74e-11	2.77e-10	TRUE	Bacteria	Firmicutes	Negativicutes	Veillonellales	Veillonellaceae	Veillonella	Veillonella_rogosae	FALSE	TRUE	TRUE	FALSE	FALSE	0.961315
PT	BLCA	G000221985	-0.322394	0.0494337	-6.52175	6.95e-11	2.84e-10	TRUE	Bacteria	Firmicutes	Bacilli	Lactobacillales	Streptococcaceae	Streptococcus	Streptococcus_pseudopneumoniae	FALSE	FALSE	TRUE	FALSE	FALSE	0.904904
PT	BLCA	G000260755	-0.293046	0.0451795	-6.48627	8.8e-11	3.58e-10	TRUE	Bacteria	Firmicutes	Bacilli	Lactobacillales	Streptococcaceae	Streptococcus	Streptococcus_infantis	TRUE	FALSE	FALSE	TRUE	FALSE	0.976239
PT	BLCA	G000177335	-0.169912	0.0262558	-6.47139	9.71e-11	3.94e-10	TRUE	Bacteria	Synergistetes	Synergistia	Synergistales	Synergistaceae	Pyramidobacter	Pyramidobacter_piscolens	TRUE	TRUE	TRUE	FALSE	FALSE	0.690791
PT	BLCA	G002087075	-0.290453	0.0449187	-6.46621	1e-10	4.06e-10	TRUE	Bacteria	Firmicutes	Bacilli	Lactobacillales	Streptococcaceae	Streptococcus	Streptococcus_pseudopneumoniae	FALSE	FALSE	TRUE	FALSE	FALSE	0.896963
PT	BLCA	G000771285	-0.141765	0.0220206	-6.4378	1.21e-10	4.88e-10	TRUE	Bacteria	Actinobacteria	Actinomycetia	Bifidobacteriales	Bifidobacteriaceae	Bifidobacterium	Bifidobacterium_longum	TRUE	FALSE	FALSE	TRUE	FALSE	0.68713
PT	BLCA	G009717905	0.521059	0.0810209	6.43117	1.27e-10	5.08e-10	TRUE	Bacteria	Firmicutes	Clostridia	Eubacteriales	Oscillospiraceae	Ruthenibacterium	Ruthenibacterium_lactatiformans	TRUE	TRUE	FALSE	FALSE	FALSE	0.848324
PT	BLCA	G000422605	-0.289569	0.0452584	-6.39811	1.57e-10	6.29e-10	TRUE	Bacteria	Firmicutes	Erysipelotrichia	Erysipelotrichales	Coprobacillaceae	Eggerthia	Eggerthia_catenaformis	TRUE	FALSE	TRUE	FALSE	FALSE	0.974021
PT	BLCA	G000175615	-0.385555	0.0603546	-6.38816	1.68e-10	6.68e-10	TRUE	Bacteria	Actinobacteria	Actinomycetia	Micrococcales	Micrococcaceae	Rothia	Rothia_mucilaginosa	TRUE	TRUE	FALSE	TRUE	FALSE	0.981127
PT	BLCA	G019249635	-0.265851	0.0416208	-6.38746	1.69e-10	6.69e-10	TRUE	Bacteria	Bacteroidetes	Bacteroidia	Bacteroidales	Prevotellaceae	Prevotella	Prevotella_copri	TRUE	TRUE	FALSE	TRUE	FALSE	0.747784
PT	BLCA	G000239295	0.816234	0.128524	6.35084	2.14e-10	8.46e-10	TRUE	Bacteria	Firmicutes	Clostridia	Eubacteriales	Oscillospiraceae	Flavonifractor	Flavonifractor_plautii	TRUE	TRUE	FALSE	TRUE	FALSE	0.886959
PT	BLCA	G000160675	-0.310425	0.049313	-6.29499	3.07e-10	1.21e-09	TRUE	Bacteria	Firmicutes	Bacilli	Lactobacillales	Carnobacteriaceae	Granulicatella	Granulicatella_adiacens	TRUE	TRUE	FALSE	TRUE	FALSE	0.962596
PT	BLCA	G003945365	-0.166817	0.0265724	-6.27781	3.43e-10	1.35e-09	TRUE	Bacteria	Firmicutes	Negativicutes	Acidaminococcales	Acidaminococcaceae	Phascolarctobacterium	Phascolarctobacterium_faecium	FALSE	TRUE	FALSE	FALSE	FALSE	0.89186
PT	BLCA	G010120595	-0.178182	0.0284794	-6.25652	3.94e-10	1.54e-09	TRUE	Bacteria	Firmicutes	Bacilli	Lactobacillales	Streptococcaceae	Streptococcus	Streptococcus_thermophilus	TRUE	TRUE	FALSE	FALSE	FALSE	0.880073
PT	BLCA	G002076835	-0.300417	0.0482009	-6.23261	4.59e-10	1.79e-09	TRUE	Bacteria	Firmicutes	Bacilli	Lactobacillales	Streptococcaceae	Streptococcus	Streptococcus_pneumoniae	TRUE	FALSE	TRUE	TRUE	FALSE	0.915907
PT	BLCA	G000318215	-0.132988	0.0214618	-6.1965	5.77e-10	2.24e-09	TRUE	Bacteria	Bacteroidetes	Bacteroidia	Bacteroidales	Porphyromonadaceae	Porphyromonas	Porphyromonas_catoniae	TRUE	FALSE	TRUE	FALSE	FALSE	0.823416
PT	BLCA	G900475015	-0.190503	0.0308101	-6.18313	6.28e-10	2.43e-09	TRUE	Bacteria	Firmicutes	Bacilli	Lactobacillales	Streptococcaceae	Streptococcus	Streptococcus_gordonii	TRUE	TRUE	TRUE	TRUE	FALSE	0.980532
PT	BLCA	G000187465	-0.293608	0.0474899	-6.18254	6.31e-10	2.43e-09	TRUE	Bacteria	Firmicutes	Bacilli	Lactobacillales	Streptococcaceae	Streptococcus	Streptococcus_infantis	TRUE	FALSE	FALSE	TRUE	FALSE	0.965764
PT	BLCA	G006739205	-0.137239	0.0222454	-6.16933	6.86e-10	2.63e-09	TRUE	Bacteria	Firmicutes	Bacilli	Lactobacillales	Streptococcaceae	Streptococcus	Streptococcus_mutans	TRUE	TRUE	TRUE	TRUE	FALSE	0.985399
PT	BLCA	G000238795	-0.118274	0.0192789	-6.1349	8.52e-10	3.26e-09	TRUE	Bacteria	Proteobacteria	Gammaproteobacteria	Pasteurellales	Pasteurellaceae	Haemophilus	Haemophilus_sputorum	TRUE	FALSE	TRUE	FALSE	FALSE	0.900737
PT	BLCA	G900636445	-0.208768	0.0340795	-6.12593	9.02e-10	3.44e-09	TRUE	Bacteria	Firmicutes	Bacilli	Lactobacillales	Streptococcaceae	Streptococcus	Streptococcus_vestibularis	TRUE	TRUE	TRUE	TRUE	FALSE	0.991877
PT	BLCA	G004125815	-0.172642	0.0282754	-6.10572	1.02e-09	3.89e-09	TRUE	Bacteria	Firmicutes	Bacilli	Lactobacillales	Streptococcaceae	Streptococcus	Streptococcus_australis	TRUE	FALSE	FALSE	TRUE	FALSE	0.948388
PT	BLCA	G004354505	-0.171164	0.0282164	-6.06614	1.31e-09	4.96e-09	TRUE	Bacteria	Firmicutes	Bacilli	Lactobacillales	Streptococcaceae	Streptococcus	Streptococcus_thermophilus	TRUE	TRUE	FALSE	FALSE	FALSE	0.875518
PT	BLCA	G000482365	-0.370657	0.0612273	-6.05379	1.41e-09	5.34e-09	TRUE	Bacteria	Bacteroidetes	Bacteroidia	Bacteroidales	Porphyromonadaceae	Porphyromonas	Porphyromonas_uenonis	TRUE	TRUE	TRUE	TRUE	FALSE	0.939173
PT	BLCA	G009730315	-0.44379	0.0735451	-6.03426	1.6e-09	6e-09	TRUE	Bacteria	Firmicutes	Bacilli	Bacillales		Gemella	Gemella_morbillorum	TRUE	TRUE	TRUE	FALSE	FALSE	0.993381
PT	BLCA	G000347875	-0.136449	0.0227077	-6.00896	1.87e-09	7e-09	TRUE	Bacteria	Firmicutes	Bacilli	Lactobacillales	Streptococcaceae	Streptococcus	Streptococcus_mutans	TRUE	TRUE	TRUE	TRUE	FALSE	0.985473
PT	BLCA	G010508875	0.699626	0.116599	6.00026	1.97e-09	7.36e-09	TRUE	Bacteria	Firmicutes	Clostridia	Eubacteriales	Oscillospiraceae	Flavonifractor	Flavonifractor_plautii	TRUE	TRUE	FALSE	TRUE	FALSE	0.884444
PT	BLCA	G000468115	-0.35389	0.0589994	-5.99819	2e-09	7.42e-09	TRUE	Bacteria	Spirochaetes	Spirochaetia	Spirochaetales	Treponemataceae	Treponema	Treponema_socranskii	TRUE	FALSE	TRUE	TRUE	FALSE	0.983492
PT	BLCA	G002959895	-0.302081	0.0505642	-5.97422	2.31e-09	8.57e-09	TRUE	Bacteria	Firmicutes	Negativicutes	Veillonellales	Veillonellaceae	Veillonella	Veillonella_infantium	FALSE	TRUE	FALSE	FALSE	FALSE	0.936498
PT	BLCA	G900475095	-0.134488	0.0225242	-5.97081	2.36e-09	8.72e-09	TRUE	Bacteria	Firmicutes	Bacilli	Lactobacillales	Streptococcaceae	Streptococcus	Streptococcus_mutans	TRUE	TRUE	TRUE	TRUE	FALSE	0.9854
PT	BLCA	G900637515	-0.284231	0.0476337	-5.96702	2.42e-09	8.9e-09	TRUE	Bacteria	Firmicutes	Negativicutes	Veillonellales	Veillonellaceae	Veillonella	Veillonella_dispar	TRUE	TRUE	TRUE	TRUE	FALSE	0.964248
PT	BLCA	G000187585	-0.330021	0.0553221	-5.96545	2.44e-09	8.92e-09	TRUE	Bacteria	Firmicutes	Bacilli	Lactobacillales	Streptococcaceae	Streptococcus	Streptococcus_peroris	TRUE	TRUE	FALSE	TRUE	FALSE	0.926028
PT	BLCA	G000375505	-0.135231	0.0226674	-5.96589	2.43e-09	8.92e-09	TRUE	Bacteria	Firmicutes	Bacilli	Lactobacillales	Streptococcaceae	Streptococcus	Streptococcus_mutans	TRUE	TRUE	TRUE	TRUE	FALSE	0.985088
PT	BLCA	G001553855	-0.184324	0.0309089	-5.96345	2.47e-09	9e-09	TRUE	Bacteria	Firmicutes	Bacilli	Lactobacillales	Streptococcaceae	Streptococcus	Streptococcus_gordonii	TRUE	TRUE	TRUE	TRUE	FALSE	0.979828
PT	BLCA	G019046945	-0.189653	0.0318307	-5.95818	2.55e-09	9.27e-09	TRUE	Bacteria	Firmicutes	Bacilli	Lactobacillales	Streptococcaceae	Streptococcus	Streptococcus_gordonii	TRUE	TRUE	TRUE	TRUE	FALSE	0.980523
PT	BLCA	G000613705	-0.364107	0.0611913	-5.95031	2.68e-09	9.69e-09	TRUE	Bacteria	Bacteroidetes	Bacteroidia	Bacteroidales	Porphyromonadaceae	Porphyromonas	Porphyromonas_uenonis	TRUE	TRUE	TRUE	TRUE	FALSE	0.940688
PT	BLCA	G000169035	0.439389	0.0739688	5.94019	2.85e-09	1.03e-08	TRUE	Bacteria	Actinobacteria	Coriobacteriia	Coriobacteriales	Coriobacteriaceae	Collinsella	Collinsella_aerofaciens	TRUE	TRUE	TRUE	TRUE	FALSE	0.664414
PT	BLCA	G010509075	0.439316	0.0739628	5.93969	2.86e-09	1.03e-08	TRUE	Bacteria	Actinobacteria	Coriobacteriia	Coriobacteriales	Coriobacteriaceae	Collinsella	Collinsella_aerofaciens	TRUE	TRUE	TRUE	TRUE	FALSE	0.663921
PT	BLCA	G000020425	-0.130398	0.0220174	-5.9225	3.17e-09	1.14e-08	TRUE	Bacteria	Actinobacteria	Actinomycetia	Bifidobacteriales	Bifidobacteriaceae	Bifidobacterium	Bifidobacterium_longum	TRUE	FALSE	FALSE	TRUE	FALSE	0.511422
PT	BLCA	G000187855	-0.274462	0.0463902	-5.91638	3.29e-09	1.18e-08	TRUE	Bacteria	Firmicutes	Bacilli	Lactobacillales	Streptococcaceae	Streptococcus	Streptococcus_cristatus	TRUE	FALSE	TRUE	TRUE	FALSE	0.948797
PT	BLCA	G900461335	0.439452	0.0744585	5.90197	3.59e-09	1.28e-08	TRUE	Bacteria	Actinobacteria	Coriobacteriia	Coriobacteriales	Coriobacteriaceae	Collinsella	Collinsella_aerofaciens	TRUE	TRUE	TRUE	TRUE	FALSE	0.664454
PT	BLCA	G000160015	-0.281084	0.0476395	-5.90023	3.63e-09	1.29e-08	TRUE	Bacteria	Firmicutes	Negativicutes	Veillonellales	Veillonellaceae	Veillonella	Veillonella_dispar	TRUE	TRUE	TRUE	TRUE	FALSE	0.963253
PT	BLCA	G900637215	-0.129872	0.0220214	-5.89753	3.69e-09	1.31e-08	TRUE	Bacteria	Actinobacteria	Actinomycetia	Bifidobacteriales	Bifidobacteriaceae	Bifidobacterium	Bifidobacterium_longum	TRUE	FALSE	FALSE	TRUE	FALSE	0.511505
PT	BLCA	G000269965	-0.128855	0.0220123	-5.85375	4.81e-09	1.69e-08	TRUE	Bacteria	Actinobacteria	Actinomycetia	Bifidobacteriales	Bifidobacteriaceae	Bifidobacterium	Bifidobacterium_longum	TRUE	FALSE	FALSE	TRUE	FALSE	0.512524
PT	BLCA	G002901925	0.795144	0.136312	5.83325	5.44e-09	1.91e-08	TRUE	Bacteria	Firmicutes	Bacilli	Bacillales	Staphylococcaceae	Staphylococcus	Staphylococcus_capitis	TRUE	TRUE	TRUE	FALSE	FALSE	0.972335
PT	BLCA	G000385925	-0.280647	0.0481309	-5.8309	5.51e-09	1.93e-08	TRUE	Bacteria	Firmicutes	Bacilli	Lactobacillales	Streptococcaceae	Streptococcus	Streptococcus_cristatus	TRUE	FALSE	TRUE	TRUE	FALSE	0.850281
PT	BLCA	G000257825	-0.266334	0.0457248	-5.82471	5.72e-09	2e-08	TRUE	Bacteria	Firmicutes	Bacilli	Lactobacillales	Streptococcaceae	Streptococcus	Streptococcus_pseudopneumoniae	FALSE	FALSE	TRUE	FALSE	FALSE	0.898908
PT	BLCA	G002834225	0.383631	0.0659059	5.8209	5.85e-09	2.04e-08	TRUE	Bacteria	Firmicutes	Clostridia	Eubacteriales	Oscillospiraceae	Ruminococcus	Ruminococcus_bromii	TRUE	FALSE	FALSE	TRUE	FALSE	0.653727
PT	BLCA	G001457635	-0.264247	0.0455191	-5.80518	6.43e-09	2.23e-08	TRUE	Bacteria	Firmicutes	Bacilli	Lactobacillales	Streptococcaceae	Streptococcus	Streptococcus_pneumoniae	TRUE	FALSE	TRUE	TRUE	FALSE	0.940199
PT	BLCA	G900475445	-0.274606	0.0473421	-5.80045	6.61e-09	2.29e-08	TRUE	Bacteria	Firmicutes	Bacilli	Lactobacillales	Streptococcaceae	Streptococcus	Streptococcus_cristatus	TRUE	FALSE	TRUE	TRUE	FALSE	0.958356
PT	BLCA	G000771105	-0.127095	0.0219352	-5.79411	6.87e-09	2.37e-08	TRUE	Bacteria	Actinobacteria	Actinomycetia	Bifidobacteriales	Bifidobacteriaceae	Bifidobacterium	Bifidobacterium_longum	TRUE	FALSE	FALSE	TRUE	FALSE	0.512243
PT	BLCA	G000429265	-0.115678	0.0200035	-5.7829	7.34e-09	2.52e-08	TRUE	Bacteria	Actinobacteria	Actinomycetia	Actinomycetales	Actinomycetaceae	Actinomyces	Actinomyces_gerencseriae	FALSE	FALSE	TRUE	FALSE	FALSE	0.759889
PT	BLCA	G001679535	-0.259326	0.0448581	-5.78104	7.42e-09	2.54e-08	TRUE	Bacteria	Firmicutes	Bacilli	Lactobacillales	Streptococcaceae	Streptococcus	Streptococcus_pneumoniae	TRUE	FALSE	TRUE	TRUE	FALSE	0.935792
PT	BLCA	G019972875	-0.163161	0.028245	-5.77664	7.62e-09	2.6e-08	TRUE	Bacteria	Firmicutes	Bacilli	Lactobacillales	Streptococcaceae	Streptococcus	Streptococcus_thermophilus	TRUE	TRUE	FALSE	FALSE	FALSE	0.876366
PT	BLCA	G900143035	-0.174016	0.0303314	-5.73717	9.63e-09	3.28e-08	TRUE	Bacteria	Firmicutes	Bacilli	Lactobacillales	Streptococcaceae	Streptococcus	Streptococcus_salivarius	TRUE	TRUE	TRUE	FALSE	FALSE	0.94786
PT	BLCA	G000174015	-0.196258	0.0343014	-5.72159	1.06e-08	3.58e-08	TRUE	Bacteria	Actinobacteria	Coriobacteriia	Coriobacteriales	Atopobiaceae	Lancefieldella	Lancefieldella_rimae	FALSE	TRUE	FALSE	FALSE	FALSE	0.92779
PT	BLCA	G001438885	-0.195138	0.0342018	-5.70548	1.16e-08	3.92e-08	TRUE	Bacteria	Actinobacteria	Coriobacteriia	Coriobacteriales	Atopobiaceae	Lancefieldella	Lancefieldella_rimae	FALSE	TRUE	FALSE	FALSE	FALSE	0.925561
PT	BLCA	G019048645	-0.133861	0.0234892	-5.69885	1.21e-08	4.07e-08	TRUE	Bacteria	Firmicutes	Bacilli	Lactobacillales	Streptococcaceae	Streptococcus	Streptococcus_mutans	TRUE	TRUE	TRUE	TRUE	FALSE	0.985399
PT	BLCA	G001469295	-0.180654	0.0320144	-5.6429	1.67e-08	5.62e-08	TRUE	Bacteria	Firmicutes	Bacilli	Lactobacillales	Streptococcaceae	Streptococcus	Streptococcus_gordonii	TRUE	TRUE	TRUE	TRUE	FALSE	0.976065
PT	BLCA	G900454955	-0.401407	0.0714583	-5.61737	1.94e-08	6.5e-08	TRUE	Bacteria	Bacteroidetes	Bacteroidia	Bacteroidales	Prevotellaceae	Prevotella	Prevotella_disiens	TRUE	TRUE	TRUE	FALSE	FALSE	0.887466
PT	BLCA	G000613345	-0.393744	0.0701177	-5.61547	1.96e-08	6.55e-08	TRUE	Bacteria	Bacteroidetes	Bacteroidia	Bacteroidales	Prevotellaceae	Prevotella	Prevotella_disiens	TRUE	TRUE	TRUE	FALSE	FALSE	0.877724
PT	BLCA	G009738105	-0.137471	0.0244831	-5.61495	1.97e-08	6.55e-08	TRUE	Bacteria	Firmicutes	Bacilli	Lactobacillales	Streptococcaceae	Streptococcus	Streptococcus_mutans	TRUE	TRUE	TRUE	TRUE	FALSE	0.978853
PT	BLCA	G000701705	0.74428	0.13332	5.58267	2.37e-08	7.86e-08	TRUE	Bacteria	Proteobacteria	Deltaproteobacteria	Desulfovibrionales	Desulfovibrionaceae	Bilophila	Bilophila_wadsworthia	FALSE	TRUE	TRUE	TRUE	FALSE	0.851894
PT	BLCA	G900455615	-0.152378	0.0274184	-5.55751	2.74e-08	9.06e-08	TRUE	Bacteria	Proteobacteria	Gammaproteobacteria	Pseudomonadales	Pseudomonadaceae	Pseudomonas	Pseudomonas_oleovorans	FALSE	FALSE	FALSE	TRUE	FALSE	0.729524
PT	BLCA	G013300945	0.459168	0.0826745	5.55393	2.79e-08	9.22e-08	TRUE	Bacteria	Firmicutes	Clostridia	Eubacteriales	Lachnospiraceae	Tyzzerella	Tyzzerella_nexilis	FALSE	TRUE	FALSE	FALSE	FALSE	0.804509
PT	BLCA	G000185705	0.734955	0.132437	5.54945	2.87e-08	9.43e-08	TRUE	Bacteria	Proteobacteria	Deltaproteobacteria	Desulfovibrionales	Desulfovibrionaceae	Bilophila	Bilophila_wadsworthia	FALSE	TRUE	TRUE	TRUE	FALSE	0.859033
PT	BLCA	G003031105	0.209006	0.0377492	5.53668	3.08e-08	1.01e-07	TRUE	Bacteria	Proteobacteria	Betaproteobacteria	Burkholderiales	Alcaligenaceae	Achromobacter	Achromobacter_xylosoxidans	TRUE	TRUE	TRUE	TRUE	FALSE	0.583425
PT	BLCA	G014055025	-0.120393	0.0219469	-5.48564	4.12e-08	1.35e-07	TRUE	Bacteria	Proteobacteria	Betaproteobacteria	Neisseriales	Neisseriaceae	Neisseria	Neisseria_bacilliformis	TRUE	FALSE	TRUE	FALSE	FALSE	0.647831
PT	BLCA	G000160095	0.720202	0.132025	5.45503	4.9e-08	1.6e-07	TRUE	Bacteria	Firmicutes	Clostridia	Eubacteriales	Clostridiaceae	Hungatella	Hungatella_hathewayi	TRUE	TRUE	TRUE	TRUE	FALSE	0.720323
PT	BLCA	G000024265	0.329518	0.0605748	5.43985	5.33e-08	1.73e-07	TRUE	Bacteria	Actinobacteria	Coriobacteriia	Eggerthellales	Eggerthellaceae	Eggerthella	Eggerthella_lenta	TRUE	TRUE	TRUE	TRUE	FALSE	0.661215
PT	BLCA	G000413475	-0.288661	0.0534509	-5.40049	6.65e-08	2.15e-07	TRUE	Bacteria	Firmicutes	Bacilli	Lactobacillales	Streptococcaceae	Streptococcus	Streptococcus_intermedius	FALSE	FALSE	TRUE	TRUE	FALSE	0.9576
PT	BLCA	G900475975	-0.285208	0.0528284	-5.39876	6.71e-08	2.17e-07	TRUE	Bacteria	Firmicutes	Bacilli	Lactobacillales	Streptococcaceae	Streptococcus	Streptococcus_intermedius	FALSE	FALSE	TRUE	TRUE	FALSE	0.958554
PT	BLCA	G902363055	0.623351	0.115497	5.39712	6.77e-08	2.18e-07	TRUE	Bacteria	Firmicutes	Clostridia	Eubacteriales	Gemmiger	Gemmiger_formicilis	TRUE	TRUE	FALSE	FALSE	FALSE	0.889698
PT	BLCA	G000222765	-0.254175	0.0476376	-5.33559	9.52e-08	3.06e-07	TRUE	Bacteria	Firmicutes	Bacilli	Lactobacillales	Streptococcaceae	Streptococcus	Streptococcus_cristatus	TRUE	FALSE	TRUE	TRUE	FALSE	0.958181
PT	BLCA	G000194925	-0.115877	0.0217845	-5.31925	1.04e-07	3.34e-07	TRUE	Bacteria	Proteobacteria	Betaproteobacteria	Neisseriales	Neisseriaceae	Neisseria	Neisseria_bacilliformis	TRUE	FALSE	TRUE	FALSE	FALSE	0.632833
PT	BLCA	G002736145	0.453571	0.0853084	5.31683	1.06e-07	3.37e-07	TRUE	Bacteria	Actinobacteria	Coriobacteriia	Coriobacteriales	Coriobacteriaceae	Collinsella	Collinsella_aerofaciens	TRUE	TRUE	TRUE	TRUE	FALSE	0.595024
PT	BLCA	G019931005	-0.290916	0.0551946	-5.27073	1.36e-07	4.33e-07	TRUE	Bacteria	Firmicutes	Bacilli	Lactobacillales	Carnobacteriaceae	Granulicatella	Granulicatella_adiacens	TRUE	TRUE	FALSE	TRUE	FALSE	0.975271
PT	BLCA	G002197815	-0.146829	0.0278673	-5.26885	1.37e-07	4.36e-07	TRUE	Bacteria	Proteobacteria	Gammaproteobacteria	Pseudomonadales	Pseudomonadaceae	Pseudomonas	Pseudomonas_oleovorans	FALSE	FALSE	FALSE	TRUE	FALSE	0.730801
PT	BLCA	G000177435	-0.325282	0.061752	-5.26755	1.38e-07	4.37e-07	TRUE	Bacteria	Firmicutes	Negativicutes	Veillonellales	Veillonellaceae	Veillonella	Veillonella_parvula	TRUE	TRUE	TRUE	TRUE	FALSE	0.98653
PT	BLCA	G000154485	0.544154	0.103601	5.25242	1.5e-07	4.74e-07	TRUE	Bacteria	Firmicutes	Erysipelotrichia	Erysipelotrichales	Erysipelotrichaceae	Erysipelatoclostridium	Erysipelatoclostridium_ramosum	FALSE	TRUE	FALSE	FALSE	FALSE	0.826595
PT	BLCA	G000186425	-0.13393	0.0255781	-5.23611	1.64e-07	5.16e-07	TRUE	Bacteria	Proteobacteria	Betaproteobacteria	Burkholderiales	Burkholderiaceae	Lautropia	Lautropia_mirabilis	TRUE	FALSE	FALSE	FALSE	FALSE	0.919631
PT	BLCA	G000949455	0.603613	0.115675	5.21816	1.81e-07	5.67e-07	TRUE	Bacteria	Firmicutes	Clostridia	Eubacteriales	Oscillospiraceae	Ruthenibacterium	Ruthenibacterium_lactatiformans	TRUE	TRUE	FALSE	FALSE	FALSE	0.818943
PT	BLCA	G002602825	0.191036	0.0366139	5.21757	1.81e-07	5.67e-07	TRUE	Viruses	Uroviricota	Caudoviricetes	Caudovirales	Siphoviridae	Sawaravirus	Escherichia_virus_WGPS2	FALSE	FALSE	FALSE	FALSE	TRUE	0.666255
PT	BLCA	G020735945	0.663157	0.127651	5.19506	2.05e-07	6.38e-07	TRUE	Bacteria	Bacteroidetes	Bacteroidia	Bacteroidales	Tannerellaceae	Parabacteroides	Parabacteroides_distasonis	TRUE	TRUE	TRUE	TRUE	FALSE	0.927423
PT	BLCA	G003339975	0.329438	0.0634237	5.19424	2.06e-07	6.39e-07	TRUE	Bacteria	Actinobacteria	Coriobacteriia	Eggerthellales	Eggerthellaceae	Eggerthella	Eggerthella_lenta	TRUE	TRUE	TRUE	TRUE	FALSE	0.656918
PT	BLCA	G003990875	0.163706	0.031531	5.19191	2.08e-07	6.45e-07	TRUE	Bacteria	Actinobacteria	Actinomycetia	Corynebacteriales	Nocardiaceae	Rhodococcus	Rhodococcus_erythropolis	FALSE	FALSE	TRUE	TRUE	FALSE	0.702241
PT	BLCA	G003340105	0.329192	0.0634322	5.18967	2.11e-07	6.51e-07	TRUE	Bacteria	Actinobacteria	Coriobacteriia	Eggerthellales	Eggerthellaceae	Eggerthella	Eggerthella_lenta	TRUE	TRUE	TRUE	TRUE	FALSE	0.656736
PT	BLCA	G003339945	0.3291	0.0634348	5.188	2.13e-07	6.55e-07	TRUE	Bacteria	Actinobacteria	Coriobacteriia	Eggerthellales	Eggerthellaceae	Eggerthella	Eggerthella_lenta	TRUE	TRUE	TRUE	TRUE	FALSE	0.656841
PT	BLCA	G002091815	-0.142189	0.027564	-5.15852	2.49e-07	7.65e-07	TRUE	Bacteria	Proteobacteria	Gammaproteobacteria	Pseudomonadales	Pseudomonadaceae	Pseudomonas	Pseudomonas_oleovorans	FALSE	FALSE	FALSE	TRUE	FALSE	0.728123
PT	BLCA	G001552595	0.161634	0.0315682	5.12015	3.05e-07	9.36e-07	TRUE	Bacteria	Actinobacteria	Actinomycetia	Corynebacteriales	Nocardiaceae	Rhodococcus	Rhodococcus_erythropolis	FALSE	FALSE	TRUE	TRUE	FALSE	0.699849
PT	BLCA	G017638885	-0.126838	0.0247884	-5.11685	3.11e-07	9.5e-07	TRUE	Bacteria	Firmicutes	Bacilli	Lactobacillales	Lactobacillaceae	Lactobacillus	Lactobacillus_gasseri	TRUE	TRUE	TRUE	TRUE	FALSE	0.950673
PT	BLCA	G900167555	0.612345	0.120146	5.0967	3.46e-07	1.05e-06	TRUE	Bacteria	Firmicutes	Clostridia	Eubacteriales	Gemmiger	Gemmiger_formicilis	TRUE	TRUE	FALSE	FALSE	FALSE	0.896752
PT	BLCA	G000467875	-0.331792	0.0652691	-5.08345	3.71e-07	1.13e-06	TRUE	Bacteria	Bacteroidetes	Bacteroidia	Bacteroidales	Prevotellaceae	Prevotella	Prevotella_disiens	TRUE	TRUE	TRUE	FALSE	FALSE	0.866936
PT	BLCA	G001028645	0.699677	0.137853	5.07554	3.86e-07	1.17e-06	TRUE	Bacteria	Firmicutes	Bacilli	Bacillales	Staphylococcaceae	Staphylococcus	Staphylococcus_capitis	TRUE	TRUE	TRUE	FALSE	FALSE	0.953513
PT	BLCA	G000474135	-0.40344	0.0796599	-5.06453	4.09e-07	1.24e-06	TRUE	Bacteria	Firmicutes	Bacilli	Lactobacillales	Streptococcaceae	Streptococcus	Streptococcus_constellatus	TRUE	TRUE	TRUE	TRUE	FALSE	0.996348
PT	BLCA	G000160075	-0.149297	0.0295035	-5.0603	4.19e-07	1.26e-06	TRUE	Bacteria	Firmicutes	Bacilli	Lactobacillales	Aerococcaceae	Abiotrophia	Abiotrophia_defectiva	TRUE	FALSE	TRUE	FALSE	FALSE	0.907289
PT	BLCA	G000163895	-0.413833	0.0823131	-5.02754	4.97e-07	1.49e-06	TRUE	Bacteria	Firmicutes	Clostridia	Eubacteriales	Peptostreptococcaceae	Filifactor	Filifactor_alocis	TRUE	FALSE	TRUE	FALSE	FALSE	0.98412
PT	BLCA	G008633005	-0.348695	0.0694913	-5.01782	5.23e-07	1.57e-06	TRUE	Bacteria	Firmicutes	Bacilli	Lactobacillales	Streptococcaceae	Streptococcus	Streptococcus_constellatus	TRUE	TRUE	TRUE	TRUE	FALSE	0.97841
PT	BLCA	G000318135	-0.141805	0.0282839	-5.01364	5.34e-07	1.6e-06	TRUE	Bacteria	Actinobacteria	Actinomycetia	Corynebacteriales	Corynebacteriaceae	Corynebacterium	Corynebacterium_durum	TRUE	FALSE	TRUE	TRUE	FALSE	0.954617
PT	BLCA	G005221305	-0.176177	0.0352625	-4.99618	5.85e-07	1.74e-06	TRUE	Bacteria	Proteobacteria	Betaproteobacteria	Neisseriales	Neisseriaceae	Neisseria	Neisseria_subflava	FALSE	FALSE	TRUE	TRUE	FALSE	0.969804
PT	BLCA	G000210695	0.504093	0.101414	4.97065	6.67e-07	1.98e-06	TRUE	Bacteria	Firmicutes	Clostridia	Eubacteriales	Lachnospiraceae	Anaerostipes	Anaerostipes_hadrus	TRUE	TRUE	FALSE	TRUE	FALSE	0.874283
PT	BLCA	G000014425	-0.122068	0.0245913	-4.96388	6.91e-07	2.05e-06	TRUE	Bacteria	Firmicutes	Bacilli	Lactobacillales	Lactobacillaceae	Lactobacillus	Lactobacillus_gasseri	TRUE	TRUE	TRUE	TRUE	FALSE	0.982539
PT	BLCA	G000696675	0.152482	0.0307491	4.95892	7.09e-07	2.1e-06	TRUE	Bacteria	Actinobacteria	Actinomycetia	Corynebacteriales	Nocardiaceae	Rhodococcus	Rhodococcus_erythropolis	FALSE	FALSE	TRUE	TRUE	FALSE	0.67825
PT	BLCA	G000785515	-0.162927	0.0328673	-4.95711	7.15e-07	2.11e-06	TRUE	Bacteria	Firmicutes	Bacilli	Lactobacillales	Streptococcaceae	Streptococcus	Streptococcus_salivarius	TRUE	TRUE	TRUE	FALSE	FALSE	0.951709
PT	BLCA	G006542645	0.538219	0.109624	4.90966	9.12e-07	2.68e-06	TRUE	Bacteria	Bacteroidetes	Bacteroidia	Bacteroidales	Rikenellaceae	Alistipes	Alistipes_onderdonkii	FALSE	TRUE	FALSE	FALSE	FALSE	0.897263
PT	BLCA	G900637555	-0.125149	0.0255649	-4.89537	9.81e-07	2.88e-06	TRUE	Bacteria	Proteobacteria	Betaproteobacteria	Burkholderiales	Burkholderiaceae	Lautropia	Lautropia_mirabilis	TRUE	FALSE	FALSE	FALSE	FALSE	0.924896
PT	BLCA	G900459125	-0.354166	0.0728202	-4.86357	1.15e-06	3.37e-06	TRUE	Bacteria	Firmicutes	Bacilli	Lactobacillales	Streptococcaceae	Streptococcus	Streptococcus_constellatus	TRUE	TRUE	TRUE	TRUE	FALSE	0.979456
PT	BLCA	G900452355	-0.118049	0.0244933	-4.81965	1.44e-06	4.19e-06	TRUE	Bacteria	Firmicutes	Bacilli	Lactobacillales	Lactobacillaceae	Lactobacillus	Lactobacillus_gasseri	TRUE	TRUE	TRUE	TRUE	FALSE	0.982975
PT	BLCA	G014635765	0.558226	0.115877	4.81739	1.45e-06	4.23e-06	TRUE	Bacteria	Firmicutes	Bacilli	Bacillales	Staphylococcaceae	Staphylococcus	Staphylococcus_capitis	TRUE	TRUE	TRUE	FALSE	FALSE	0.993188
PT	BLCA	G016725005	-0.346465	0.0719787	-4.81343	1.48e-06	4.3e-06	TRUE	Bacteria	Firmicutes	Bacilli	Lactobacillales	Streptococcaceae	Streptococcus	Streptococcus_constellatus	TRUE	TRUE	TRUE	TRUE	FALSE	0.979382
PT	BLCA	G002902325	0.556359	0.115881	4.80115	1.58e-06	4.56e-06	TRUE	Bacteria	Firmicutes	Bacilli	Bacillales	Staphylococcaceae	Staphylococcus	Staphylococcus_capitis	TRUE	TRUE	TRUE	FALSE	FALSE	0.992438
PT	BLCA	G000158035	0.529304	0.110353	4.79644	1.62e-06	4.66e-06	TRUE	Bacteria	Bacteroidetes	Bacteroidia	Bacteroidales	Bacteroidaceae	Bacteroides	Bacteroides_cellulosilyticus	TRUE	TRUE	FALSE	FALSE	FALSE	0.839474
PT	BLCA	G900445525	0.578239	0.121065	4.77625	1.79e-06	5.14e-06	TRUE	Bacteria	Bacteroidetes	Bacteroidia	Bacteroidales	Tannerellaceae	Parabacteroides	Parabacteroides_distasonis	TRUE	TRUE	TRUE	TRUE	FALSE	0.927115
PT	BLCA	G000012845	0.577137	0.120877	4.77458	1.8e-06	5.17e-06	TRUE	Bacteria	Bacteroidetes	Bacteroidia	Bacteroidales	Tannerellaceae	Parabacteroides	Parabacteroides_distasonis	TRUE	TRUE	TRUE	TRUE	FALSE	0.927407
PT	BLCA	G013267415	-0.142542	0.0300834	-4.73822	2.16e-06	6.17e-06	TRUE	Bacteria	Firmicutes	Bacilli	Lactobacillales	Aerococcaceae	Abiotrophia	Abiotrophia_defectiva	TRUE	FALSE	TRUE	FALSE	FALSE	0.908518
PT	BLCA	G016027135	0.477974	0.100977	4.73351	2.21e-06	6.3e-06	TRUE	Bacteria	Firmicutes	Erysipelotrichia	Erysipelotrichales	Erysipelotrichaceae	Erysipelatoclostridium	Erysipelatoclostridium_ramosum	FALSE	TRUE	FALSE	FALSE	FALSE	0.828434
PT	BLCA	G001437585	-0.0909959	0.0192588	-4.72489	2.3e-06	6.55e-06	TRUE	Bacteria	Actinobacteria	Coriobacteriia	Coriobacteriales	Atopobiaceae	Olsenella	Olsenella_uli	TRUE	FALSE	FALSE	FALSE	FALSE	0.594046
PT	BLCA	G000154405	-0.392883	0.0832617	-4.71865	2.37e-06	6.74e-06	TRUE	Bacteria	Firmicutes	Tissierellia	Tissierellales	Peptoniphilaceae	Parvimonas	Parvimonas_micra	TRUE	TRUE	TRUE	TRUE	FALSE	0.968287
PT	BLCA	G014131695	0.476473	0.101013	4.71693	2.39e-06	6.78e-06	TRUE	Bacteria	Firmicutes	Erysipelotrichia	Erysipelotrichales	Erysipelotrichaceae	Erysipelatoclostridium	Erysipelatoclostridium_ramosum	FALSE	TRUE	FALSE	FALSE	FALSE	0.82854
PT	BLCA	G000614005	-0.348588	0.0739497	-4.71386	2.43e-06	6.87e-06	TRUE	Bacteria	Bacteroidetes	Bacteroidia	Bacteroidales	Prevotellaceae	Prevotella	Prevotella_timonensis	TRUE	TRUE	FALSE	TRUE	FALSE	0.949487
PT	BLCA	G000430565	-0.340824	0.072341	-4.71135	2.46e-06	6.93e-06	TRUE	Bacteria	Bacteroidetes	Bacteroidia	Bacteroidales	Prevotellaceae	Prevotella	Prevotella_timonensis	TRUE	TRUE	FALSE	TRUE	FALSE	0.951138
PT	BLCA	G901482635	0.550142	0.117101	4.69801	2.63e-06	7.38e-06	TRUE	Bacteria	Firmicutes	Bacilli	Bacillales	Staphylococcaceae	Staphylococcus	Staphylococcus_capitis	TRUE	TRUE	TRUE	FALSE	FALSE	0.993635
PT	BLCA	G900476045	-0.281602	0.0603148	-4.66886	3.03e-06	8.49e-06	TRUE	Bacteria	Firmicutes	Bacilli	Bacillales		Gemella	Gemella_morbillorum	TRUE	TRUE	TRUE	FALSE	FALSE	0.97253
PT	BLCA	G000143845	-0.0897741	0.0192446	-4.66489	3.09e-06	8.63e-06	TRUE	Bacteria	Actinobacteria	Coriobacteriia	Coriobacteriales	Atopobiaceae	Olsenella	Olsenella_uli	TRUE	FALSE	FALSE	FALSE	FALSE	0.59683
PT	BLCA	G000314675	-0.134654	0.028889	-4.6611	3.15e-06	8.77e-06	TRUE	Bacteria	Proteobacteria	Alphaproteobacteria	Hyphomicrobiales	Bradyrhizobiaceae	Afipia	Afipia_broomeae	TRUE	TRUE	TRUE	FALSE	FALSE	0.596857
PT	BLCA	G014054985	-0.103887	0.0223617	-4.64576	3.39e-06	9.42e-06	TRUE	Bacteria	Proteobacteria	Betaproteobacteria	Neisseriales	Neisseriaceae	Kingella	Kingella_oralis	TRUE	FALSE	TRUE	TRUE	FALSE	0.842811
PT	BLCA	G000160435	-0.103872	0.0224	-4.63713	3.53e-06	9.77e-06	TRUE	Bacteria	Proteobacteria	Betaproteobacteria	Neisseriales	Neisseriaceae	Kingella	Kingella_oralis	TRUE	FALSE	TRUE	TRUE	FALSE	0.840118
PT	BLCA	G000258445	-0.271893	0.0586276	-4.63764	3.52e-06	9.77e-06	TRUE	Bacteria	Firmicutes	Bacilli	Lactobacillales	Streptococcaceae	Streptococcus	Streptococcus_intermedius	FALSE	FALSE	TRUE	TRUE	FALSE	0.958163
PT	BLCA	G002148255	0.295638	0.0637805	4.63524	3.57e-06	9.84e-06	TRUE	Bacteria	Actinobacteria	Coriobacteriia	Eggerthellales	Eggerthellaceae	Eggerthella	Eggerthella_lenta	TRUE	TRUE	TRUE	TRUE	FALSE	0.647948
PT	BLCA	G000164695	-0.180296	0.0389337	-4.63084	3.64e-06	1e-05	TRUE	Bacteria	Actinobacteria	Actinomycetia	Micrococcales	Micrococcaceae	Rothia	Rothia_dentocariosa	TRUE	TRUE	TRUE	TRUE	FALSE	0.974831
PT	BLCA	G000455445	-0.34322	0.0745003	-4.60696	4.09e-06	1.12e-05	TRUE	Bacteria	Bacteroidetes	Bacteroidia	Bacteroidales	Prevotellaceae	Prevotella	Prevotella_timonensis	TRUE	TRUE	FALSE	TRUE	FALSE	0.924316
PT	BLCA	G900455895	-0.177613	0.0386328	-4.59746	4.28e-06	1.17e-05	TRUE	Bacteria	Actinobacteria	Actinomycetia	Micrococcales	Micrococcaceae	Rothia	Rothia_dentocariosa	TRUE	TRUE	TRUE	TRUE	FALSE	0.979314
PT	BLCA	G009721605	0.57678	0.126492	4.55981	5.12e-06	1.4e-05	TRUE	Bacteria	Firmicutes	Clostridia	Eubacteriales	Clostridiaceae	Hungatella	Hungatella_hathewayi	TRUE	TRUE	TRUE	TRUE	FALSE	0.763435
PT	BLCA	G000157935	-0.192538	0.0423944	-4.5416	5.58e-06	1.52e-05	TRUE	Bacteria	Bacteroidetes	Bacteroidia	Bacteroidales	Prevotellaceae	Prevotella	Prevotella_copri	TRUE	TRUE	FALSE	TRUE	FALSE	0.753789
PT	BLCA	G000949655	0.264314	0.0582758	4.53558	5.74e-06	1.56e-05	TRUE	Bacteria	Proteobacteria	Gammaproteobacteria	Moraxellales	Moraxellaceae	Acinetobacter	Acinetobacter_johnsonii	TRUE	TRUE	TRUE	FALSE	FALSE	0.826559
PT	BLCA	G900637905	-0.381433	0.0844542	-4.51645	6.29e-06	1.7e-05	TRUE	Bacteria	Firmicutes	Tissierellia	Tissierellales	Peptoniphilaceae	Parvimonas	Parvimonas_micra	TRUE	TRUE	TRUE	TRUE	FALSE	0.987659
PT	BLCA	G008868295	-0.114842	0.0254432	-4.51365	6.37e-06	1.72e-05	TRUE	Bacteria	Firmicutes	Bacilli	Lactobacillales	Lactobacillaceae	Lactobacillus	Lactobacillus_gasseri	TRUE	TRUE	TRUE	TRUE	FALSE	0.984245
PT	BLCA	G019972895	-0.152802	0.0342641	-4.45953	8.21e-06	2.22e-05	TRUE	Bacteria	Firmicutes	Bacilli	Lactobacillales	Streptococcaceae	Streptococcus	Streptococcus_salivarius	TRUE	TRUE	TRUE	FALSE	FALSE	0.950916
PT	BLCA	G015668785	0.477176	0.107074	4.45652	8.33e-06	2.24e-05	TRUE	Bacteria	Bacteroidetes	Bacteroidia	Bacteroidales	Bacteroidaceae	Bacteroides	Bacteroides_xylanisolvens	TRUE	TRUE	FALSE	TRUE	FALSE	0.917901
PT	BLCA	G002861485	-0.109829	0.0247243	-4.44216	8.91e-06	2.39e-05	TRUE	Bacteria	Actinobacteria	Actinomycetia	Bifidobacteriales	Bifidobacteriaceae	Alloscardovia	Alloscardovia_omnicolens	TRUE	TRUE	TRUE	TRUE	FALSE	0.638263
PT	BLCA	G003201875	0.583925	0.132681	4.40097	1.08e-05	2.89e-05	TRUE	Bacteria	Firmicutes	Clostridia	Eubacteriales	Clostridiaceae	Hungatella	Hungatella_effluvii	FALSE	TRUE	FALSE	FALSE	FALSE	0.597385
PT	BLCA	G000870165	-0.0964027	0.022023	-4.37737	1.2e-05	3.21e-05	TRUE	Viruses	Uroviricota	Caudoviricetes	Caudovirales	Myoviridae	Tequatrovirus	Escherichia_virus_RB32	FALSE	FALSE	FALSE	FALSE	TRUE	0.65784
PT	BLCA	G900107475	0.404086	0.0925433	4.36645	1.26e-05	3.36e-05	TRUE	Bacteria	Bacteroidetes	Bacteroidia	Bacteroidales	Bacteroidaceae	Bacteroides	Bacteroides_ovatus	TRUE	TRUE	TRUE	TRUE	FALSE	0.971638
PT	BLCA	G000425005	-0.379355	0.0869759	-4.36161	1.29e-05	3.43e-05	TRUE	Bacteria	Firmicutes	Erysipelotrichia	Erysipelotrichales	Erysipelotrichaceae	Solobacterium	Solobacterium_moorei	TRUE	TRUE	TRUE	FALSE	FALSE	0.888566
PT	BLCA	G000154465	0.488421	0.112088	4.3575	1.32e-05	3.49e-05	TRUE	Bacteria	Bacteroidetes	Bacteroidia	Bacteroidales	Rikenellaceae	Alistipes	Alistipes_putredinis	TRUE	TRUE	FALSE	TRUE	FALSE	0.954358
PT	BLCA	G000332875	0.383996	0.0884064	4.34353	1.4e-05	3.71e-05	TRUE	Bacteria	Firmicutes	Clostridia	Eubacteriales	Lachnospiraceae	Anaerostipes	Anaerostipes_hadrus	TRUE	TRUE	FALSE	TRUE	FALSE	0.906001
PT	BLCA	G020097435	-0.261362	0.0610369	-4.28203	1.85e-05	4.89e-05	TRUE	Bacteria	Firmicutes	Bacilli	Bacillales		Gemella	Gemella_morbillorum	TRUE	TRUE	TRUE	FALSE	FALSE	0.972534
PT	BLCA	G001456385	-0.126067	0.0297598	-4.23617	2.27e-05	5.98e-05	TRUE	Bacteria	Firmicutes	Bacilli	Lactobacillales	Streptococcaceae	Lactococcus	Lactococcus_lactis	TRUE	TRUE	FALSE	FALSE	FALSE	0.782368
PT	BLCA	G901544385	-0.130474	0.030906	-4.22165	2.43e-05	6.37e-05	TRUE	Bacteria	Firmicutes	Bacilli	Lactobacillales	Streptococcaceae	Streptococcus	Streptococcus_gordonii	TRUE	TRUE	TRUE	TRUE	FALSE	0.976667
PT	BLCA	G900107315	0.465749	0.110384	4.21937	2.45e-05	6.42e-05	TRUE	Bacteria	Bacteroidetes	Bacteroidia	Bacteroidales	Bacteroidaceae	Bacteroides	Bacteroides_uniformis	TRUE	TRUE	TRUE	TRUE	FALSE	0.968844
PT	BLCA	G000212375	-0.275344	0.06544	-4.20759	2.58e-05	6.74e-05	TRUE	Bacteria	Bacteroidetes	Bacteroidia	Bacteroidales	Porphyromonadaceae	Porphyromonas	Porphyromonas_asaccharolytica	TRUE	TRUE	TRUE	TRUE	FALSE	0.768887
PT	BLCA	G000257765	-0.36982	0.0885244	-4.1776	2.95e-05	7.68e-05	TRUE	Bacteria	Firmicutes	Bacilli	Lactobacillales	Streptococcaceae	Streptococcus	Streptococcus_anginosus	TRUE	TRUE	TRUE	TRUE	FALSE	0.9595
PT	BLCA	G014192895	-0.0824778	0.0197563	-4.17475	2.98e-05	7.76e-05	TRUE	Bacteria	Firmicutes	Bacilli	Lactobacillales	Streptococcaceae	Streptococcus	Streptococcus_dysgalactiae	FALSE	FALSE	TRUE	FALSE	FALSE	0.77442
PT	BLCA	G001404635	0.359996	0.0865069	4.16146	3.16e-05	8.2e-05	TRUE	Bacteria	Firmicutes	Clostridia	Eubacteriales	Lachnospiraceae	Dorea	Dorea_longicatena	TRUE	TRUE	FALSE	TRUE	FALSE	0.604913
PT	BLCA	G900636435	-0.143803	0.034588	-4.15761	3.22e-05	8.32e-05	TRUE	Bacteria	Firmicutes	Bacilli	Lactobacillales	Streptococcaceae	Streptococcus	Streptococcus_salivarius	TRUE	TRUE	TRUE	FALSE	FALSE	0.951846
PT	BLCA	G003570845	-0.229756	0.0555196	-4.13829	3.5e-05	9.03e-05	TRUE	Bacteria	Firmicutes	Negativicutes	Veillonellales	Veillonellaceae	Dialister	Dialister_pneumosintes	FALSE	FALSE	TRUE	TRUE	FALSE	0.994111
PT	BLCA	G009495405	-0.171036	0.0415162	-4.11975	3.79e-05	9.77e-05	TRUE	Bacteria	Bacteroidetes	Bacteroidia	Bacteroidales	Prevotellaceae	Prevotella	Prevotella_copri	TRUE	TRUE	FALSE	TRUE	FALSE	0.750959
PT	BLCA	G000160535	-0.241723	0.0589203	-4.10254	4.09e-05	0.00010498	TRUE	Bacteria	Bacteroidetes	Bacteroidia	Bacteroidales	Prevotellaceae	Prevotella	Prevotella_bergensis	TRUE	TRUE	TRUE	FALSE	FALSE	0.51305
PT	BLCA	G003958845	0.0625588	0.0154406	4.05159	5.09e-05	0.00013038	TRUE	Viruses	Uroviricota	Caudoviricetes	Caudovirales	Myoviridae	Felsduovirus	Escherichia_virus_500465-1	FALSE	FALSE	FALSE	FALSE	TRUE	0.837898
PT	BLCA	G000185505	-0.19493	0.048318	-4.03432	5.48e-05	0.00014002	TRUE	Bacteria	Firmicutes	Clostridia	Eubacteriales	Eubacteriaceae	Pseudoramibacter	Pseudoramibacter_alactolyticus	FALSE	FALSE	TRUE	FALSE	FALSE	0.732047
PT	BLCA	G016027055	0.238417	0.0592585	4.02335	5.74e-05	0.00014636	TRUE	Bacteria	Proteobacteria	Gammaproteobacteria	Moraxellales	Moraxellaceae	Acinetobacter	Acinetobacter_johnsonii	TRUE	TRUE	TRUE	FALSE	FALSE	0.831721
PT	BLCA	G020179495	0.559503	0.139514	4.01037	6.06e-05	0.00015428	TRUE	Bacteria	Bacteroidetes	Bacteroidia	Bacteroidales	Bacteroidaceae	Bacteroides	Bacteroides_thetaiotaomicron	TRUE	TRUE	TRUE	TRUE	FALSE	0.982987
PT	BLCA	G000368805	0.265593	0.0662827	4.00697	6.15e-05	0.00015614	TRUE	Bacteria	Proteobacteria	Gammaproteobacteria	Moraxellales	Moraxellaceae	Acinetobacter	Acinetobacter_johnsonii	TRUE	TRUE	TRUE	FALSE	FALSE	0.802844
PT	BLCA	G000160055	-0.205628	0.0515701	-3.98735	6.68e-05	0.00016923	TRUE	Bacteria	Firmicutes	Negativicutes	Veillonellales	Veillonellaceae	Dialister	Dialister_invisus	TRUE	TRUE	TRUE	FALSE	FALSE	0.972167
PT	BLCA	G003457795	0.422986	0.106252	3.98097	6.86e-05	0.00017343	TRUE	Bacteria	Firmicutes	Clostridia	Eubacteriales	Lachnospiraceae	Roseburia	Roseburia_inulinivorans	TRUE	TRUE	FALSE	TRUE	FALSE	0.919588
PT	BLCA	G000154125	0.336953	0.0848424	3.97151	7.14e-05	0.00018005	TRUE	Bacteria	Bacteroidetes	Bacteroidia	Bacteroidales	Bacteroidaceae	Bacteroides	Bacteroides_ovatus	TRUE	TRUE	TRUE	TRUE	FALSE	0.971235
PT	BLCA	G000711965	-0.13318	0.0335801	-3.96603	7.31e-05	0.00018381	TRUE	Bacteria	Actinobacteria	Actinomycetia	Actinomycetales	Actinomycetaceae	Actinomyces	Actinomyces_israelii	FALSE	FALSE	TRUE	FALSE	FALSE	0.760051
PT	BLCA	G017753665	-0.133725	0.0339439	-3.93957	8.16e-05	0.00020483	TRUE	Bacteria	Proteobacteria	Betaproteobacteria	Neisseriales	Neisseriaceae	Neisseria	Neisseria_sicca	TRUE	FALSE	TRUE	FALSE	FALSE	0.952831
PT	BLCA	G000210075	0.367136	0.0942746	3.89432	9.85e-05	0.00024653	TRUE	Bacteria	Bacteroidetes	Bacteroidia	Bacteroidales	Bacteroidaceae	Bacteroides	Bacteroides_xylanisolvens	TRUE	TRUE	FALSE	TRUE	FALSE	0.887432
PT	BLCA	G002958095	0.0885893	0.0228974	3.86897	0.0001093	0.00027299	TRUE	Viruses	Uroviricota	Caudoviricetes	Caudovirales	Myoviridae	Mushuvirus	Faecalibacterium_virus_Mushu	FALSE	FALSE	FALSE	FALSE	TRUE	0.925674
PT	BLCA	G000420505	-0.10529	0.0273268	-3.85299	0.00011669	0.00029077	TRUE	Bacteria	Actinobacteria	Actinomycetia	Bifidobacteriales	Bifidobacteriaceae	Alloscardovia	Alloscardovia_omnicolens	TRUE	TRUE	TRUE	TRUE	FALSE	0.633199
PT	BLCA	G000159135	0.0758779	0.0197321	3.8454	0.00012036	0.00029854	TRUE	Bacteria	Actinobacteria	Actinomycetia	Corynebacteriales	Corynebacteriaceae	Corynebacterium	Corynebacterium_striatum	TRUE	TRUE	TRUE	TRUE	FALSE	0.547318
PT	BLCA	G000882275	0.0761836	0.0198089	3.84593	0.0001201	0.00029854	TRUE	Viruses	Uroviricota	Caudoviricetes	Caudovirales	Siphoviridae	Pankowvirus	Enterobacteria_virus_YYZ2008	FALSE	FALSE	FALSE	FALSE	TRUE	0.662453
PT	BLCA	G000174655	-0.145512	0.0379108	-3.83828	0.0001239	0.00030663	TRUE	Bacteria	Proteobacteria	Betaproteobacteria	Neisseriales	Neisseriaceae	Neisseria	Neisseria_sicca	TRUE	FALSE	TRUE	FALSE	FALSE	0.951404
PT	BLCA	G002847555	-0.14827	0.038854	-3.81609	0.00013558	0.00033477	TRUE	Bacteria	Actinobacteria	Actinomycetia	Actinomycetales	Actinomycetaceae	Actinomyces	Actinomyces_oris	TRUE	FALSE	TRUE	TRUE	FALSE	0.976832
PT	BLCA	G900454195	0.383857	0.100865	3.80567	0.00014142	0.00034839	TRUE	Bacteria	Bacteroidetes	Bacteroidia	Bacteroidales	Odoribacteraceae	Odoribacter	Odoribacter_splanchnicus	TRUE	TRUE	TRUE	FALSE	FALSE	0.949745
PT	BLCA	G003457595	0.337359	0.0889276	3.79364	0.00014845	0.00036488	TRUE	Bacteria	Firmicutes	Clostridia	Eubacteriales	Lachnospiraceae	Blautia	Blautia_obeum	TRUE	FALSE	FALSE	TRUE	FALSE	0.754129
PT	BLCA	G016728785	0.382497	0.100991	3.78744	0.00015221	0.00037325	TRUE	Bacteria	Firmicutes	Erysipelotrichia	Erysipelotrichales	Erysipelotrichaceae	Erysipelatoclostridium	Erysipelatoclostridium_ramosum	FALSE	TRUE	FALSE	FALSE	FALSE	0.782708
PT	BLCA	G902374455	-0.137247	0.036449	-3.76544	0.00016626	0.00040678	TRUE	Bacteria	Proteobacteria	Betaproteobacteria	Neisseriales	Neisseriaceae	Neisseria	Neisseria_macacae	FALSE	TRUE	TRUE	TRUE	FALSE	0.940973
PT	BLCA	G020149745	0.308612	0.0821264	3.75777	0.00017144	0.0004185	TRUE	Bacteria	Bacteroidetes	Bacteroidia	Bacteroidales	Bacteroidaceae	Bacteroides	Bacteroides_ovatus	TRUE	TRUE	TRUE	TRUE	FALSE	0.972498
PT	BLCA	G900445505	0.316364	0.0842846	3.75352	0.00017437	0.00042471	TRUE	Bacteria	Bacteroidetes	Bacteroidia	Bacteroidales	Bacteroidaceae	Bacteroides	Bacteroides_ovatus	TRUE	TRUE	TRUE	TRUE	FALSE	0.972706
PT	BLCA	G014054945	-0.130745	0.0352738	-3.70658	0.00021008	0.00051052	TRUE	Bacteria	Proteobacteria	Betaproteobacteria	Neisseriales	Neisseriaceae	Neisseria	Neisseria_sicca	TRUE	FALSE	TRUE	FALSE	FALSE	0.951514
PT	BLCA	G000188175	0.211843	0.0575148	3.68328	0.00023026	0.00055831	TRUE	Bacteria	Firmicutes	Negativicutes	Acidaminococcales	Acidaminococcaceae	Phascolarctobacterium	Phascolarctobacterium_succinatutens	TRUE	FALSE	FALSE	FALSE	FALSE	0.664349
PT	BLCA	G000169235	0.352053	0.0959948	3.66742	0.00024501	0.00059274	TRUE	Bacteria	Firmicutes	Clostridia	Eubacteriales	Lachnospiraceae	Dorea	Dorea_formicigenerans	TRUE	TRUE	FALSE	TRUE	FALSE	0.790488
PT	BLCA	G000153905	0.304694	0.083155	3.66417	0.00024814	0.00059899	TRUE	Bacteria	Firmicutes	Clostridia	Eubacteriales	Lachnospiraceae	Blautia	Blautia_obeum	TRUE	FALSE	FALSE	TRUE	FALSE	0.796808
PT	BLCA	G001314995	0.303798	0.0829493	3.66245	0.00024981	0.00060167	TRUE	Bacteria	Bacteroidetes	Bacteroidia	Bacteroidales	Bacteroidaceae	Bacteroides	Bacteroides_ovatus	TRUE	TRUE	TRUE	TRUE	FALSE	0.972553
PT	BLCA	G016127715	0.171933	0.047455	3.62307	0.00029113	0.00069962	TRUE	Bacteria	Firmicutes	Bacilli	Bacillales	Staphylococcaceae	Staphylococcus	Staphylococcus_saccharolyticus	FALSE	FALSE	TRUE	FALSE	FALSE	0.599408
PT	BLCA	G902374385	0.217545	0.0607996	3.57806	0.00034615	0.00082998	TRUE	Bacteria	Firmicutes	Negativicutes	Acidaminococcales	Acidaminococcaceae	Phascolarctobacterium	Phascolarctobacterium_succinatutens	TRUE	FALSE	FALSE	FALSE	FALSE	0.664355
PT	BLCA	G003454775	-0.346918	0.0970689	-3.57394	0.00035165	0.00084132	TRUE	Bacteria	Firmicutes	Tissierellia	Tissierellales	Peptoniphilaceae	Parvimonas	Parvimonas_micra	TRUE	TRUE	TRUE	TRUE	FALSE	0.983471
PT	BLCA	G900454605	-0.263191	0.0737902	-3.56675	0.00036143	0.00086281	TRUE	Bacteria	Firmicutes	Clostridia	Eubacteriales	Peptostreptococcaceae	Peptostreptococcus	Peptostreptococcus_anaerobius	TRUE	TRUE	TRUE	FALSE	FALSE	0.89031
PT	BLCA	G006716905	-0.210107	0.0590342	-3.55907	0.00037217	0.00088647	TRUE	Bacteria	Proteobacteria	Betaproteobacteria	Burkholderiales	Comamonadaceae	Acidovorax	Acidovorax_temperans	TRUE	FALSE	FALSE	TRUE	FALSE	0.892588
PT	BLCA	G900458815	0.166369	0.0472139	3.52374	0.0004255	0.00101126	TRUE	Bacteria	Firmicutes	Bacilli	Bacillales	Staphylococcaceae	Staphylococcus	Staphylococcus_saccharolyticus	FALSE	FALSE	TRUE	FALSE	FALSE	0.601576
PT	BLCA	G000845205	0.0695839	0.0200077	3.47786	0.00050544	0.00119862	TRUE	Viruses	Hofneiviricota	Faserviricetes	Tubulavirales	Inoviridae	Inovirus	Escherichia_virus_M13	FALSE	FALSE	FALSE	FALSE	TRUE	0.837678
PT	BLCA	G004354485	-0.0986207	0.0283708	-3.47613	0.00050871	0.00120371	TRUE	Bacteria	Firmicutes	Bacilli	Lactobacillales	Streptococcaceae	Lactococcus	Lactococcus_lactis	TRUE	TRUE	FALSE	FALSE	FALSE	0.785999
PT	BLCA	G000368825	0.12616	0.0363184	3.47373	0.00051327	0.00121186	TRUE	Bacteria	Proteobacteria	Gammaproteobacteria	Moraxellales	Moraxellaceae	Acinetobacter	Acinetobacter_ursingii	TRUE	TRUE	TRUE	TRUE	FALSE	0.817069
PT	BLCA	G002633045	-0.0686258	0.0198865	-3.45088	0.00055877	0.0013164	TRUE	Viruses	Uroviricota	Caudoviricetes	Caudovirales	Siphoviridae	Marienburgvirus	Escherichia_virus_JLK2012	FALSE	FALSE	FALSE	FALSE	TRUE	0.665425
PT	BLCA	G016127955	-0.117343	0.0340449	-3.44672	0.00056744	0.00133391	TRUE	Bacteria	Actinobacteria	Actinomycetia	Actinomycetales	Actinomycetaceae	Actinomyces	Actinomyces_oris	TRUE	FALSE	TRUE	TRUE	FALSE	0.97534
PT	BLCA	G003324185	0.365564	0.106408	3.43548	0.0005915	0.00138745	TRUE	Bacteria	Firmicutes	Clostridia	Eubacteriales	Oscillospiraceae	Faecalibacterium	Faecalibacterium_prausnitzii	TRUE	FALSE	FALSE	TRUE	FALSE	0.890768
PT	BLCA	G006546825	-0.115401	0.0340529	-3.38888	0.00070178	0.00164256	TRUE	Bacteria	Actinobacteria	Actinomycetia	Actinomycetales	Actinomycetaceae	Actinomyces	Actinomyces_oris	TRUE	FALSE	TRUE	TRUE	FALSE	0.976659
PT	BLCA	G000025985	0.544716	0.161101	3.38122	0.00072166	0.00168542	TRUE	Bacteria	Bacteroidetes	Bacteroidia	Bacteroidales	Bacteroidaceae	Bacteroides	Bacteroides_fragilis	TRUE	TRUE	TRUE	TRUE	FALSE	0.975328
PT	BLCA	G000154065	0.250476	0.0742946	3.37138	0.00074792	0.00174299	TRUE	Bacteria	Firmicutes	Clostridia	Eubacteriales	Lachnospiraceae	Dorea	Dorea_longicatena	TRUE	TRUE	FALSE	TRUE	FALSE	0.580579
PT	BLCA	G016028835	-0.095544	0.0284057	-3.36355	0.00076947	0.00178936	TRUE	Bacteria	Firmicutes	Bacilli	Lactobacillales	Streptococcaceae	Lactococcus	Lactococcus_lactis	TRUE	TRUE	FALSE	FALSE	FALSE	0.785431
PT	BLCA	G002154655	0.147866	0.0443289	3.33567	0.00085095	0.00197456	TRUE	Bacteria	Actinobacteria	Actinomycetia	Corynebacteriales	Corynebacteriaceae	Corynebacterium	Corynebacterium_kefirresidentii	TRUE	TRUE	FALSE	FALSE	FALSE	0.847559
PT	BLCA	G001997325	0.547579	0.16474	3.3239	0.00088768	0.00205537	TRUE	Bacteria	Bacteroidetes	Bacteroidia	Bacteroidales	Bacteroidaceae	Bacteroides	Bacteroides_fragilis	TRUE	TRUE	TRUE	TRUE	FALSE	0.975085
PT	BLCA	G016127415	-0.0904512	0.0272712	-3.31672	0.00091079	0.00210438	TRUE	Bacteria	Proteobacteria	Betaproteobacteria	Burkholderiales	Comamonadaceae	Delftia	Delftia_acidovorans	TRUE	FALSE	TRUE	FALSE	FALSE	0.868618
PT	BLCA	G903886475	-0.0780443	0.0236493	-3.30007	0.00096659	0.00222854	TRUE	Bacteria	Firmicutes	Bacilli	Lactobacillales	Streptococcaceae	Streptococcus	Streptococcus_thermophilus	TRUE	TRUE	FALSE	FALSE	FALSE	0.975287
PT	BLCA	G000196015	-0.0987268	0.0302238	-3.26652	0.00108878	0.00249955	TRUE	Bacteria	Proteobacteria	Betaproteobacteria	Burkholderiales	Burkholderiaceae	Cupriavidus	Cupriavidus_metallidurans	TRUE	TRUE	FALSE	FALSE	FALSE	0.884104
PT	BLCA	G000381525	-0.240995	0.0737673	-3.26696	0.00108709	0.00249955	TRUE	Bacteria	Firmicutes	Clostridia	Eubacteriales	Peptostreptococcaceae	Peptostreptococcus	Peptostreptococcus_anaerobius	TRUE	TRUE	TRUE	FALSE	FALSE	0.908561
PT	BLCA	G000344575	-0.0941797	0.0288456	-3.26496	0.00109481	0.00250807	TRUE	Bacteria	Firmicutes	Bacilli	Lactobacillales	Streptococcaceae	Lactococcus	Lactococcus_lactis	TRUE	TRUE	FALSE	FALSE	FALSE	0.748226
PT	BLCA	G000318115	-0.231576	0.0709636	-3.2633	0.00110122	0.0025174	TRUE	Bacteria	Firmicutes	Clostridia	Eubacteriales	Peptostreptococcaceae	Peptostreptococcus	Peptostreptococcus_anaerobius	TRUE	TRUE	TRUE	FALSE	FALSE	0.946451
PT	BLCA	G019704535	-0.101475	0.031161	-3.25648	0.00112803	0.00257325	TRUE	Bacteria	Proteobacteria	Gammaproteobacteria	Pseudomonadales	Pseudomonadaceae	Pseudomonas	Pseudomonas_stutzeri	FALSE	FALSE	TRUE	FALSE	FALSE	0.638399
PT	BLCA	G016117815	0.326599	0.10068	3.24394	0.00117889	0.0026836	TRUE	Bacteria	Bacteroidetes	Bacteroidia	Bacteroidales	Bacteroidaceae	Bacteroides	Bacteroides_uniformis	TRUE	TRUE	TRUE	TRUE	FALSE	0.969259
PT	BLCA	G000843125	0.0638022	0.0197147	3.23628	0.001211	0.00275089	TRUE	Viruses	Uroviricota	Caudoviricetes	Caudovirales	Siphoviridae	Marienburgvirus	Enterobacteria_virus_BP4795	FALSE	FALSE	FALSE	FALSE	TRUE	0.601605
PT	BLCA	G000196575	0.079116	0.0246321	3.21191	0.00131855	0.00298889	TRUE	Bacteria	Actinobacteria	Actinomycetia	Bifidobacteriales	Bifidobacteriaceae	Bifidobacterium	Bifidobacterium_longum	TRUE	FALSE	FALSE	TRUE	FALSE	0.747757
PT	BLCA	G004166975	0.367162	0.114967	3.19364	0.00140492	0.00317801	TRUE	Bacteria	Bacteroidetes	Bacteroidia	Bacteroidales	Tannerellaceae	Parabacteroides	Parabacteroides_merdae	TRUE	TRUE	FALSE	TRUE	FALSE	0.828514
PT	BLCA	G011058205	-0.158251	0.0500283	-3.16323	0.00156027	0.00352203	TRUE	Bacteria	Proteobacteria	Gammaproteobacteria	Moraxellales	Moraxellaceae	Acinetobacter	Acinetobacter_lwoffii	TRUE	FALSE	TRUE	FALSE	FALSE	0.670472
PT	BLCA	G000866205	0.137165	0.0436425	3.14292	0.0016727	0.00376794	TRUE	Viruses	Uroviricota	Caudoviricetes	Caudovirales	Podoviridae	Uetakevirus	Escherichia_virus_phiV10	FALSE	FALSE	FALSE	FALSE	TRUE	0.814495
PT	BLCA	G019355975	0.110917	0.0353525	3.13745	0.00170423	0.00383096	TRUE	Bacteria	Proteobacteria	Gammaproteobacteria	Moraxellales	Moraxellaceae	Acinetobacter	Acinetobacter_septicus	FALSE	FALSE	TRUE	FALSE	FALSE	0.796994
PT	BLCA	G000848125	-0.0674043	0.0218441	-3.0857	0.00203071	0.00455538	TRUE	Viruses	Peploviricota	Herviviricetes	Herpesvirales	Herpesviridae	Roseolovirus	Human_betaherpesvirus_7	FALSE	FALSE	FALSE	FALSE	TRUE	0.979939
PT	BLCA	G003172995	-0.0566801	0.0184443	-3.07304	0.0021189	0.00474334	TRUE	Bacteria	Firmicutes	Bacilli	Lactobacillales	Streptococcaceae	Streptococcus	Streptococcus_sobrinus	FALSE	FALSE	TRUE	FALSE	FALSE	0.958292
PT	BLCA	G004291115	0.146076	0.0475615	3.07131	0.00213124	0.00476109	TRUE	Bacteria	Firmicutes	Bacilli	Bacillales	Staphylococcaceae	Staphylococcus	Staphylococcus_saccharolyticus	FALSE	FALSE	TRUE	FALSE	FALSE	0.599473
PT	BLCA	G002959695	0.464665	0.151643	3.06421	0.00218246	0.00486543	TRUE	Bacteria	Bacteroidetes	Bacteroidia	Bacteroidales	Bacteroidaceae	Bacteroides	Bacteroides_thetaiotaomicron	TRUE	TRUE	TRUE	TRUE	FALSE	0.984036
PT	BLCA	G017132775	0.0857256	0.0280947	3.05131	0.00227845	0.00506897	TRUE	Bacteria	Actinobacteria	Actinomycetia	Bifidobacteriales	Bifidobacteriaceae	Bifidobacterium	Bifidobacterium_longum	TRUE	FALSE	FALSE	TRUE	FALSE	0.735839
PT	BLCA	G000771725	-0.122487	0.0404574	-3.02756	0.00246533	0.00547344	TRUE	Bacteria	Actinobacteria	Actinomycetia	Bifidobacteriales	Bifidobacteriaceae	Bifidobacterium	Bifidobacterium_dentium	TRUE	TRUE	TRUE	TRUE	FALSE	0.942441
PT	BLCA	G016904155	0.269285	0.0889764	3.02647	0.00247425	0.00548196	TRUE	Bacteria	Firmicutes	Clostridia	Eubacteriales	Lachnospiraceae	Coprococcus	Coprococcus_comes	TRUE	FALSE	FALSE	TRUE	FALSE	0.608981
PT	BLCA	G001042595	-0.122283	0.0404821	-3.02068	0.0025221	0.00557652	TRUE	Bacteria	Actinobacteria	Actinomycetia	Bifidobacteriales	Bifidobacteriaceae	Bifidobacterium	Bifidobacterium_dentium	TRUE	TRUE	TRUE	TRUE	FALSE	0.943165
PT	BLCA	G900637175	-0.12219	0.0404793	-3.01858	0.00253965	0.00560385	TRUE	Bacteria	Actinobacteria	Actinomycetia	Bifidobacteriales	Bifidobacteriaceae	Bifidobacterium	Bifidobacterium_dentium	TRUE	TRUE	TRUE	TRUE	FALSE	0.943166
PT	BLCA	G900105745	-0.121855	0.0404633	-3.01149	0.00259966	0.00572455	TRUE	Bacteria	Actinobacteria	Actinomycetia	Bifidobacteriales	Bifidobacteriaceae	Bifidobacterium	Bifidobacterium_dentium	TRUE	TRUE	TRUE	TRUE	FALSE	0.94305
PT	BLCA	G000156535	0.215103	0.071495	3.00865	0.00262415	0.00576672	TRUE	Bacteria	Firmicutes	Clostridia	Eubacteriales	Lachnospiraceae	Roseburia	Roseburia_intestinalis	TRUE	TRUE	FALSE	TRUE	FALSE	0.519588
PT	BLCA	G000840245	0.0573034	0.0190582	3.00675	0.00264055	0.00579095	TRUE	Viruses	Uroviricota	Caudoviricetes	Caudovirales	Siphoviridae	Lambdavirus	Escherichia_virus_Lambda	FALSE	FALSE	FALSE	FALSE	TRUE	0.999979
PT	BLCA	G000741825	-0.0818607	0.027274	-3.00142	0.00268719	0.0058813	TRUE	Bacteria	Proteobacteria	Betaproteobacteria	Burkholderiales	Comamonadaceae	Delftia	Delftia_acidovorans	TRUE	FALSE	TRUE	FALSE	FALSE	0.868184
PT	BLCA	G002370525	0.193127	0.0644324	2.99737	0.00272324	0.00594812	TRUE	Bacteria	Proteobacteria	Gammaproteobacteria	Moraxellales	Moraxellaceae	Acinetobacter	Acinetobacter_guillouiae	FALSE	FALSE	TRUE	FALSE	FALSE	0.547486
PT	BLCA	G902859695	0.12492	0.0417039	2.99542	0.00274071	0.00597419	TRUE	Bacteria	Proteobacteria	Betaproteobacteria	Burkholderiales	Alcaligenaceae	Achromobacter	Achromobacter_ruhlandii	FALSE	FALSE	TRUE	FALSE	FALSE	0.823483
PT	BLCA	G016726205	0.106824	0.0357181	2.99077	0.00278278	0.00605367	TRUE	Bacteria	Proteobacteria	Gammaproteobacteria	Moraxellales	Moraxellaceae	Acinetobacter	Acinetobacter_ursingii	TRUE	TRUE	TRUE	TRUE	FALSE	0.827858
PT	BLCA	G001598795	-0.0814216	0.0272781	-2.98487	0.00283696	0.00615911	TRUE	Bacteria	Proteobacteria	Betaproteobacteria	Burkholderiales	Comamonadaceae	Delftia	Delftia_acidovorans	TRUE	FALSE	TRUE	FALSE	FALSE	0.883592
PT	BLCA	G001437565	-0.0833559	0.0280008	-2.97691	0.0029117	0.00630868	TRUE	Bacteria	Firmicutes	Bacilli	Lactobacillales	Streptococcaceae	Lactococcus	Lactococcus_lactis	TRUE	TRUE	FALSE	FALSE	FALSE	0.778602
PT	BLCA	G000369885	0.0889271	0.0301291	2.95154	0.00316198	0.00683722	TRUE	Bacteria	Proteobacteria	Gammaproteobacteria	Moraxellales	Moraxellaceae	Acinetobacter	Acinetobacter_ursingii	TRUE	TRUE	TRUE	TRUE	FALSE	0.750143
PT	BLCA	G900637335	0.0828693	0.0281697	2.94179	0.00326318	0.00704194	TRUE	Bacteria	Actinobacteria	Actinomycetia	Bifidobacteriales	Bifidobacteriaceae	Bifidobacterium	Bifidobacterium_longum	TRUE	FALSE	FALSE	TRUE	FALSE	0.734284
PT	BLCA	G000196555	0.0828188	0.0281692	2.94004	0.00328168	0.00705365	TRUE	Bacteria	Actinobacteria	Actinomycetia	Bifidobacteriales	Bifidobacteriaceae	Bifidobacterium	Bifidobacterium_longum	TRUE	FALSE	FALSE	TRUE	FALSE	0.734464
PT	BLCA	G001571325	-0.0901359	0.0306579	-2.94006	0.0032815	0.00705365	TRUE	Bacteria	Proteobacteria	Betaproteobacteria	Burkholderiales	Comamonadaceae	Delftia	Delftia_tsuruhatensis	FALSE	FALSE	TRUE	FALSE	FALSE	0.882934
PT	BLCA	G000835975	-0.0841239	0.0286829	-2.93289	0.00335819	0.00720375	TRUE	Bacteria	Firmicutes	Bacilli	Lactobacillales	Streptococcaceae	Lactococcus	Lactococcus_lactis	TRUE	TRUE	FALSE	FALSE	FALSE	0.782597
PT	BLCA	G000013285	0.0847427	0.0293053	2.89172	0.00383138	0.00820249	TRUE	Bacteria	Firmicutes	Clostridia	Eubacteriales	Clostridiaceae	Clostridium	Clostridium_perfringens	TRUE	FALSE	TRUE	TRUE	FALSE	0.752363
PT	BLCA	G015557635	0.239257	0.0829385	2.88475	0.00391719	0.0083696	TRUE	Bacteria	Firmicutes	Clostridia	Eubacteriales	Lachnospiraceae	Fusicatenibacter	Fusicatenibacter_saccharivorans	TRUE	TRUE	FALSE	FALSE	FALSE	0.752495
PT	BLCA	G012273055	0.348093	0.121348	2.86855	0.00412354	0.00879308	TRUE	Bacteria	Bacteroidetes	Bacteroidia	Bacteroidales	Tannerellaceae	Parabacteroides	Parabacteroides_distasonis	TRUE	TRUE	TRUE	TRUE	FALSE	0.973757
PT	BLCA	G001514475	-0.0821204	0.0286398	-2.86735	0.00413927	0.00880922	TRUE	Bacteria	Firmicutes	Bacilli	Lactobacillales	Streptococcaceae	Lactococcus	Lactococcus_lactis	TRUE	TRUE	FALSE	FALSE	FALSE	0.782975
PT	BLCA	G000741245	0.0809837	0.0285065	2.84089	0.0044988	0.00953675	TRUE	Bacteria	Actinobacteria	Actinomycetia	Bifidobacteriales	Bifidobacteriaceae	Bifidobacterium	Bifidobacterium_longum	TRUE	FALSE	FALSE	TRUE	FALSE	0.73426
PT	BLCA	G020097275	0.440431	0.155014	2.84124	0.00449392	0.00953675	TRUE	Bacteria	Bacteroidetes	Bacteroidia	Bacteroidales	Bacteroidaceae	Bacteroides	Bacteroides_fragilis	TRUE	TRUE	TRUE	TRUE	FALSE	0.975325
PT	BLCA	G900104835	0.0798599	0.0285484	2.79735	0.00515234	0.0109007	TRUE	Bacteria	Actinobacteria	Actinomycetia	Bifidobacteriales	Bifidobacteriaceae	Bifidobacterium	Bifidobacterium_longum	TRUE	FALSE	FALSE	TRUE	FALSE	0.732147
PT	BLCA	G000154205	0.347113	0.124272	2.79317	0.00521945	0.0110211	TRUE	Bacteria	Bacteroidetes	Bacteroidia	Bacteroidales	Bacteroidaceae	Bacteroides	Bacteroides_uniformis	TRUE	TRUE	TRUE	TRUE	FALSE	0.968349
PT	BLCA	G900445595	0.42958	0.153952	2.79035	0.00526505	0.0110957	TRUE	Bacteria	Bacteroidetes	Bacteroidia	Bacteroidales	Bacteroidaceae	Bacteroides	Bacteroides_thetaiotaomicron	TRUE	TRUE	TRUE	TRUE	FALSE	0.9837
PT	BLCA	G018987235	-0.0660793	0.0237199	-2.78582	0.0053393	0.0112302	TRUE	Bacteria	Firmicutes	Bacilli	Lactobacillales	Lactobacillaceae	Lactobacillus	Lactobacillus_crispatus	TRUE	TRUE	FALSE	FALSE	FALSE	0.856913
PT	BLCA	G900099625	-0.0787797	0.0285178	-2.76248	0.00573642	0.012042	TRUE	Bacteria	Firmicutes	Bacilli	Lactobacillales	Streptococcaceae	Lactococcus	Lactococcus_lactis	TRUE	TRUE	FALSE	FALSE	FALSE	0.784659
PT	BLCA	G900445565	-0.155725	0.0566439	-2.74919	0.00597436	0.0125171	TRUE	Bacteria	Bacteroidetes	Bacteroidia	Bacteroidales	Bacteroidaceae	Bacteroides	Bacteroides_eggerthii	TRUE	TRUE	TRUE	TRUE	FALSE	0.530589
PT	BLCA	G016027375	0.0798151	0.0292134	2.73214	0.00629248	0.0131581	TRUE	Bacteria	Firmicutes	Clostridia	Eubacteriales	Clostridiaceae	Clostridium	Clostridium_perfringens	TRUE	FALSE	TRUE	TRUE	FALSE	0.755294
PT	BLCA	G002088025	-0.248493	0.0910185	-2.73014	0.00633083	0.0132127	TRUE	Bacteria	Firmicutes	Bacilli	Lactobacillales	Streptococcaceae	Streptococcus	Streptococcus_anginosus	TRUE	TRUE	TRUE	TRUE	FALSE	0.954093
PT	BLCA	G000373605	-0.245889	0.0902384	-2.72488	0.00643246	0.0133989	TRUE	Bacteria	Firmicutes	Bacilli	Lactobacillales	Streptococcaceae	Streptococcus	Streptococcus_anginosus	TRUE	TRUE	TRUE	TRUE	FALSE	0.942363
PT	BLCA	G003312465	0.278377	0.102417	2.71807	0.00656635	0.0136514	TRUE	Bacteria	Firmicutes	Clostridia	Eubacteriales	Oscillospiraceae	Faecalibacterium	Faecalibacterium_prausnitzii	TRUE	FALSE	FALSE	TRUE	FALSE	0.910979
PT	BLCA	G014982935	0.129788	0.047799	2.71528	0.00662206	0.0137408	TRUE	Bacteria	Firmicutes	Clostridia	Eubacteriales	Lachnospiraceae	Anaerotignum	Anaerotignum_lactatifermentans	TRUE	TRUE	FALSE	FALSE	FALSE	0.504398
PT	BLCA	G000006925	-0.0904273	0.0333171	-2.71414	0.00664484	0.0137515	TRUE	Bacteria	Proteobacteria	Gammaproteobacteria	Enterobacterales	Enterobacteriaceae	Shigella	Shigella_flexneri	FALSE	FALSE	TRUE	FALSE	FALSE	0.912967
PT	BLCA	G000023845	-0.0705614	0.0260015	-2.71375	0.00665272	0.0137515	TRUE	Bacteria	Actinobacteria	Coriobacteriia	Eggerthellales	Eggerthellaceae	Cryptobacterium	Cryptobacterium_curtum	TRUE	FALSE	FALSE	FALSE	FALSE	0.892803
PT	BLCA	G001729745	0.0648132	0.0239047	2.71132	0.00670158	0.013826	TRUE	Bacteria	Proteobacteria	Gammaproteobacteria	Enterobacterales	Enterobacteriaceae	Enterobacter	Enterobacter_hormaechei	FALSE	FALSE	TRUE	FALSE	FALSE	0.766293
PT	BLCA	G900636475	-0.24761	0.0917233	-2.69953	0.00694378	0.0142984	TRUE	Bacteria	Firmicutes	Bacilli	Lactobacillales	Streptococcaceae	Streptococcus	Streptococcus_anginosus	TRUE	TRUE	TRUE	TRUE	FALSE	0.944358
PT	BLCA	G900475395	-0.0494535	0.0184716	-2.67727	0.00742251	0.015255	TRUE	Bacteria	Firmicutes	Bacilli	Lactobacillales	Streptococcaceae	Streptococcus	Streptococcus_sobrinus	FALSE	FALSE	TRUE	FALSE	FALSE	0.958287
PT	BLCA	G016724885	-0.0504608	0.018909	-2.66862	0.00761644	0.0155942	TRUE	Bacteria	Firmicutes	Bacilli	Lactobacillales	Streptococcaceae	Streptococcus	Streptococcus_dysgalactiae	FALSE	FALSE	TRUE	FALSE	FALSE	0.56272
PT	BLCA	G902859745	0.0681945	0.0255499	2.66908	0.00760602	0.0155942	TRUE	Bacteria	Proteobacteria	Betaproteobacteria	Burkholderiales	Alcaligenaceae	Achromobacter	Achromobacter_dolens	FALSE	FALSE	TRUE	FALSE	FALSE	0.729003
PT	BLCA	G004367745	-0.0529285	0.0198538	-2.66591	0.007678	0.0156905	TRUE	Bacteria	Proteobacteria	Betaproteobacteria	Burkholderiales	Oxalobacteraceae	Herbaspirillum	Herbaspirillum_huttiense	FALSE	FALSE	TRUE	FALSE	FALSE	0.666814
PT	BLCA	G000214555	-0.241139	0.0907054	-2.65848	0.00784932	0.0160102	TRUE	Bacteria	Firmicutes	Bacilli	Lactobacillales	Streptococcaceae	Streptococcus	Streptococcus_anginosus	TRUE	TRUE	TRUE	TRUE	FALSE	0.953393
PT	BLCA	G014131755	0.396706	0.150496	2.63598	0.00838937	0.0170795	TRUE	Bacteria	Bacteroidetes	Bacteroidia	Bacteroidales	Bacteroidaceae	Bacteroides	Bacteroides_thetaiotaomicron	TRUE	TRUE	TRUE	TRUE	FALSE	0.983652
PT	BLCA	G020735765	-0.240457	0.0913078	-2.63348	0.00845155	0.0171737	TRUE	Bacteria	Firmicutes	Bacilli	Lactobacillales	Streptococcaceae	Streptococcus	Streptococcus_anginosus	TRUE	TRUE	TRUE	TRUE	FALSE	0.954603
PT	BLCA	G000474055	-0.236249	0.0900543	-2.62341	0.00870553	0.0176565	TRUE	Bacteria	Firmicutes	Bacilli	Lactobacillales	Streptococcaceae	Streptococcus	Streptococcus_anginosus	TRUE	TRUE	TRUE	TRUE	FALSE	0.953974
PT	BLCA	G000011065	0.396	0.151341	2.61661	0.00888071	0.017978	TRUE	Bacteria	Bacteroidetes	Bacteroidia	Bacteroidales	Bacteroidaceae	Bacteroides	Bacteroides_thetaiotaomicron	TRUE	TRUE	TRUE	TRUE	FALSE	0.984351
PT	BLCA	G016103195	0.393667	0.15128	2.60225	0.00926146	0.0187137	TRUE	Bacteria	Bacteroidetes	Bacteroidia	Bacteroidales	Bacteroidaceae	Bacteroides	Bacteroides_thetaiotaomicron	TRUE	TRUE	TRUE	TRUE	FALSE	0.984426
PT	BLCA	G002959635	0.191001	0.0739619	2.58243	0.00981082	0.0197867	TRUE	Bacteria	Bacteroidetes	Bacteroidia	Bacteroidales	Bacteroidaceae	Bacteroides	Bacteroides_ovatus	TRUE	TRUE	TRUE	TRUE	FALSE	0.972198
PT	BLCA	G001729725	0.0556755	0.0217276	2.56243	0.0103944	0.0209244	TRUE	Bacteria	Proteobacteria	Gammaproteobacteria	Enterobacterales	Enterobacteriaceae	Enterobacter	Enterobacter_hormaechei	FALSE	FALSE	TRUE	FALSE	FALSE	0.897625
PT	BLCA	G018292165	0.363377	0.142106	2.55707	0.0105557	0.0212097	TRUE	Bacteria	Bacteroidetes	Bacteroidia	Bacteroidales	Bacteroidaceae	Bacteroides	Bacteroides_uniformis	TRUE	TRUE	TRUE	TRUE	FALSE	0.965088
PT	BLCA	G000281755	0.0932625	0.0367186	2.53993	0.0110875	0.0222369	TRUE	Bacteria	Proteobacteria	Gammaproteobacteria	Enterobacterales	Enterobacteriaceae	Klebsiella	Klebsiella_pneumoniae	TRUE	TRUE	TRUE	TRUE	FALSE	0.699617
PT	BLCA	G900459225	-0.0475185	0.0187575	-2.53331	0.011299	0.022619	TRUE	Bacteria	Firmicutes	Bacilli	Lactobacillales	Streptococcaceae	Streptococcus	Streptococcus_dysgalactiae	FALSE	FALSE	TRUE	FALSE	FALSE	0.562507
PT	BLCA	G013410305	0.0781162	0.0308451	2.53253	0.0113242	0.0226275	TRUE	Bacteria	Actinobacteria	Actinomycetia	Corynebacteriales	Corynebacteriaceae	Corynebacterium	Corynebacterium_durum	TRUE	FALSE	TRUE	TRUE	FALSE	0.967957
PT	BLCA	G001431665	0.0623523	0.0248672	2.50741	0.012162	0.0242452	TRUE	Bacteria	Proteobacteria	Gammaproteobacteria	Xanthomonadales	Xanthomonadaceae	Stenotrophomonas	Stenotrophomonas_maltophilia	TRUE	TRUE	TRUE	FALSE	FALSE	0.620642
PT	BLCA	G003572535	-0.0843679	0.033654	-2.50692	0.0121788	0.0242452	TRUE	Bacteria	Proteobacteria	Gammaproteobacteria	Enterobacterales	Enterobacteriaceae	Shigella	Shigella_boydii	FALSE	FALSE	TRUE	FALSE	FALSE	0.951215
PT	BLCA	G002761875	-0.146668	0.0585758	-2.5039	0.0122833	0.0244081	TRUE	Bacteria	Proteobacteria	Gammaproteobacteria	Moraxellales	Moraxellaceae	Acinetobacter	Acinetobacter_junii	FALSE	TRUE	TRUE	FALSE	FALSE	0.873083
PT	BLCA	G910576415	0.138123	0.0556743	2.48091	0.0131048	0.0259927	TRUE	Bacteria	Firmicutes	Bacilli	Bacillales	Staphylococcaceae	Staphylococcus	Staphylococcus_pasteuri	FALSE	FALSE	TRUE	TRUE	FALSE	0.940334
PT	BLCA	G002902465	0.157868	0.0637438	2.4766	0.0132642	0.0262607	TRUE	Bacteria	Firmicutes	Bacilli	Bacillales	Staphylococcaceae	Staphylococcus	Staphylococcus_hominis	TRUE	TRUE	TRUE	FALSE	FALSE	0.876882
PT	BLCA	G000005845	-0.0933468	0.0377933	-2.46993	0.013514	0.0267061	TRUE	Bacteria	Proteobacteria	Gammaproteobacteria	Enterobacterales	Enterobacteriaceae	Escherichia	Escherichia_coli	TRUE	FALSE	TRUE	FALSE	FALSE	0.999771
PT	BLCA	G001412635	-0.246321	0.0999223	-2.46513	0.0136964	0.0270172	TRUE	Bacteria	Firmicutes	Bacilli	Lactobacillales	Streptococcaceae	Streptococcus	Streptococcus_anginosus	TRUE	TRUE	TRUE	TRUE	FALSE	0.975828
PT	BLCA	G016027815	-0.0776157	0.031782	-2.44213	0.014601	0.0287491	TRUE	Bacteria	Proteobacteria	Betaproteobacteria	Burkholderiales	Comamonadaceae	Delftia	Delftia_lacustris	FALSE	FALSE	TRUE	FALSE	FALSE	0.877326
PT	BLCA	G000846365	-0.144854	0.0594303	-2.43737	0.0147944	0.0290768	TRUE	Viruses	Peploviricota	Herviviricetes	Herpesvirales	Herpesviridae	Roseolovirus	Human_betaherpesvirus_6B	FALSE	FALSE	FALSE	FALSE	TRUE	0.990174
PT	BLCA	G009648935	0.0534999	0.0219618	2.43604	0.014849	0.0291311	TRUE	Bacteria	Proteobacteria	Gammaproteobacteria	Enterobacterales	Enterobacteriaceae	Citrobacter	Citrobacter_braakii	TRUE	TRUE	TRUE	FALSE	FALSE	0.778003
PT	BLCA	G004723625	-0.0489495	0.0203202	-2.40891	0.0160003	0.0313327	TRUE	Bacteria	Proteobacteria	Betaproteobacteria	Burkholderiales	Burkholderiaceae	Burkholderia	Burkholderia_contaminans	FALSE	FALSE	TRUE	FALSE	FALSE	0.692265
PT	BLCA	G015311765	0.195793	0.081438	2.4042	0.0162079	0.0316817	TRUE	Bacteria	Firmicutes	Bacilli	Lactobacillales	Enterococcaceae	Enterococcus	Enterococcus_faecalis	TRUE	TRUE	TRUE	FALSE	FALSE	0.897715
PT	BLCA	G000392875	0.193939	0.0809226	2.3966	0.0165479	0.0322879	TRUE	Bacteria	Firmicutes	Bacilli	Lactobacillales	Enterococcaceae	Enterococcus	Enterococcus_faecalis	TRUE	TRUE	TRUE	FALSE	FALSE	0.896919
PT	BLCA	G001434005	-0.0551497	0.0230662	-2.39093	0.0168056	0.0327314	TRUE	Bacteria	Firmicutes	Bacilli	Lactobacillales	Lactobacillaceae	Lactobacillus	Lactobacillus_crispatus	TRUE	TRUE	FALSE	FALSE	FALSE	0.849359
PT	BLCA	G000368145	0.151419	0.0634139	2.38779	0.0169499	0.0329531	TRUE	Bacteria	Proteobacteria	Gammaproteobacteria	Moraxellales	Moraxellaceae	Acinetobacter	Acinetobacter_guillouiae	FALSE	FALSE	TRUE	FALSE	FALSE	0.546275
PT	BLCA	G001544235	0.192559	0.0808579	2.38145	0.0172445	0.0334655	TRUE	Bacteria	Firmicutes	Bacilli	Lactobacillales	Enterococcaceae	Enterococcus	Enterococcus_faecalis	TRUE	TRUE	TRUE	FALSE	FALSE	0.896323
PT	BLCA	G900447895	0.191887	0.0806127	2.38036	0.0172958	0.0335047	TRUE	Bacteria	Firmicutes	Bacilli	Lactobacillales	Enterococcaceae	Enterococcus	Enterococcus_faecalis	TRUE	TRUE	TRUE	FALSE	FALSE	0.894593
PT	BLCA	G002441815	-0.0678047	0.0285326	-2.37639	0.0174829	0.033746	TRUE	Bacteria	Firmicutes	Bacilli	Lactobacillales	Streptococcaceae	Lactococcus	Lactococcus_lactis	TRUE	TRUE	FALSE	FALSE	FALSE	0.781694
PT	BLCA	G013374815	-0.0897788	0.0377725	-2.37683	0.0174621	0.033746	TRUE	Bacteria	Proteobacteria	Gammaproteobacteria	Enterobacterales	Enterobacteriaceae	Shigella	Shigella_sonnei	FALSE	FALSE	TRUE	FALSE	FALSE	0.977276
PT	BLCA	G016726285	-0.0789133	0.0333725	-2.36462	0.0180484	0.0347677	TRUE	Bacteria	Proteobacteria	Gammaproteobacteria	Enterobacterales	Enterobacteriaceae	Shigella	Shigella_boydii	FALSE	FALSE	TRUE	FALSE	FALSE	0.944661
PT	BLCA	G020731325	0.220476	0.093262	2.36404	0.0180766	0.0347677	TRUE	Bacteria	Firmicutes	Tissierellia	Tissierellales	Peptoniphilaceae	Finegoldia	Finegoldia_magna	TRUE	TRUE	FALSE	FALSE	FALSE	0.722741
PT	BLCA	G902860115	0.0586713	0.0248654	2.35956	0.0182967	0.0351284	TRUE	Bacteria	Proteobacteria	Betaproteobacteria	Burkholderiales	Alcaligenaceae	Achromobacter	Achromobacter_dolens	FALSE	FALSE	TRUE	FALSE	FALSE	0.735145
PT	BLCA	G000275805	-0.0636573	0.0275067	-2.31425	0.0206542	0.0395235	TRUE	Bacteria	Actinobacteria	Actinomycetia	Bifidobacteriales	Bifidobacteriaceae	Scardovia	Scardovia_wiggsiae	TRUE	TRUE	TRUE	FALSE	FALSE	0.957902
PT	BLCA	G008802215	0.141109	0.0609763	2.31416	0.0206592	0.0395235	TRUE	Bacteria	Proteobacteria	Gammaproteobacteria	Moraxellales	Moraxellaceae	Acinetobacter	Acinetobacter_guillouiae	FALSE	FALSE	TRUE	FALSE	FALSE	0.544549
PT	BLCA	G008694755	-0.053551	0.0231611	-2.31211	0.0207716	0.0396683	TRUE	Bacteria	Firmicutes	Bacilli	Lactobacillales	Lactobacillaceae	Lactobacillus	Lactobacillus_crispatus	TRUE	TRUE	FALSE	FALSE	FALSE	0.8458
PT	BLCA	G003958705	0.0463553	0.0201001	2.30622	0.0210983	0.0402209	TRUE	Viruses	Uroviricota	Caudoviricetes	Caudovirales	Myoviridae	Xuanwuvirus	Escherichia_virus_500465-2	FALSE	FALSE	FALSE	FALSE	TRUE	0.761599
PT	BLCA	G900142265	0.156821	0.0683532	2.29427	0.0217748	0.0414374	TRUE	Bacteria	Firmicutes	Clostridia	Eubacteriales	Lachnospiraceae	Anaerotignum	Anaerotignum_lactatifermentans	TRUE	TRUE	FALSE	FALSE	FALSE	0.513369
PT	BLCA	G900445515	0.332605	0.145653	2.28355	0.0223981	0.0425485	TRUE	Bacteria	Bacteroidetes	Bacteroidia	Bacteroidales	Bacteroidaceae	Bacteroides	Bacteroides_fragilis	TRUE	TRUE	TRUE	TRUE	FALSE	0.975562
PT	BLCA	G000191785	-0.0427492	0.0187451	-2.28056	0.0225746	0.0428084	TRUE	Bacteria	Actinobacteria	Actinomycetia	Bifidobacteriales	Bifidobacteriaceae	Parascardovia	Parascardovia_denticolens	TRUE	TRUE	FALSE	FALSE	FALSE	0.936522
PT	BLCA	G015698225	-0.0868094	0.0381799	-2.27369	0.0229845	0.0435094	TRUE	Bacteria	Firmicutes	Bacilli	Lactobacillales	Lactobacillaceae	Lactobacillus	Lactobacillus_helveticus	TRUE	TRUE	FALSE	FALSE	FALSE	0.718641
PT	BLCA	G016466415	-0.0882059	0.0388538	-2.2702	0.0231954	0.0438316	TRUE	Bacteria	Proteobacteria	Betaproteobacteria	Burkholderiales	Burkholderiaceae	Ralstonia	Ralstonia_pickettii	FALSE	TRUE	TRUE	FALSE	FALSE	0.97983
PT	BLCA	G001405615	0.23168	0.102306	2.26458	0.0235385	0.0444022	TRUE	Bacteria	Firmicutes	Clostridia	Eubacteriales	Lachnospiraceae	Roseburia	Roseburia_faecis	TRUE	FALSE	FALSE	TRUE	FALSE	0.761586
PT	BLCA	G900457095	-0.0765964	0.0339181	-2.25827	0.0239286	0.0450592	TRUE	Bacteria	Proteobacteria	Gammaproteobacteria	Enterobacterales	Enterobacteriaceae	Shigella	Shigella_boydii	FALSE	FALSE	TRUE	FALSE	FALSE	0.939953
PT	BLCA	G001042675	-0.0421491	0.0187327	-2.25003	0.0244473	0.0458758	TRUE	Bacteria	Actinobacteria	Actinomycetia	Bifidobacteriales	Bifidobacteriaceae	Parascardovia	Parascardovia_denticolens	TRUE	TRUE	FALSE	FALSE	FALSE	0.936689
PT	BLCA	G003182075	0.211915	0.0941759	2.25021	0.0244359	0.0458758	TRUE	Bacteria	Firmicutes	Tissierellia	Tissierellales	Peptoniphilaceae	Finegoldia	Finegoldia_magna	TRUE	TRUE	FALSE	FALSE	FALSE	0.720256
PT	BLCA	G000173355	0.148075	0.0661287	2.2392	0.0251427	0.0470117	TRUE	Bacteria	Firmicutes	Tissierellia	Tissierellales	Peptoniphilaceae	Anaerococcus	Anaerococcus_hydrogenalis	FALSE	TRUE	FALSE	FALSE	FALSE	0.84394
PT	BLCA	G003697165	-0.0777467	0.0347304	-2.23858	0.0251833	0.0470117	TRUE	Bacteria	Proteobacteria	Gammaproteobacteria	Enterobacterales	Enterobacteriaceae	Escherichia	Escherichia_coli	TRUE	FALSE	TRUE	FALSE	FALSE	0.9946
PT	BLCA	G000880675	0.0445976	0.0199222	2.23859	0.0251827	0.0470117	TRUE	Viruses	Uroviricota	Caudoviricetes	Caudovirales	Siphoviridae	Pankowvirus	Escherichia_virus_1717	FALSE	FALSE	FALSE	FALSE	TRUE	0.644472
PT	BLCA	G000478365	-0.0444378	0.0199103	-2.2319	0.0256218	0.0477478	TRUE	Bacteria	Proteobacteria	Betaproteobacteria	Burkholderiales	Oxalobacteraceae	Herbaspirillum	Herbaspirillum_huttiense	FALSE	FALSE	TRUE	FALSE	FALSE	0.669774
PT	BLCA	G000734955	-0.0773172	0.0347211	-2.22681	0.0259602	0.0482949	TRUE	Bacteria	Proteobacteria	Gammaproteobacteria	Enterobacterales	Enterobacteriaceae	Escherichia	Escherichia_coli	TRUE	FALSE	TRUE	FALSE	FALSE	0.994007
PT	BLCA	G001021565	-0.0607976	0.0274196	-2.2173	0.0266023	0.0494043	TRUE	Bacteria	Proteobacteria	Betaproteobacteria	Burkholderiales	Comamonadaceae	Delftia	Delftia_tsuruhatensis	FALSE	FALSE	TRUE	FALSE	FALSE	0.892975
PT	BLCA	G001729785	0.0529003	0.0238832	2.21496	0.0267628	0.049617	TRUE	Bacteria	Proteobacteria	Gammaproteobacteria	Enterobacterales	Enterobacteriaceae	Enterobacter	Enterobacter_hormaechei	FALSE	FALSE	TRUE	FALSE	FALSE	0.835195
PT	BLCA	G000393015	0.18376	0.0836284	2.19734	0.0279959	0.0518141	FALSE	Bacteria	Firmicutes	Bacilli	Lactobacillales	Enterococcaceae	Enterococcus	Enterococcus_faecalis	TRUE	TRUE	TRUE	FALSE	FALSE	0.881844
PT	BLCA	G000818595	0.048384	0.0220453	2.19476	0.028181	0.0520674	FALSE	Bacteria	Proteobacteria	Gammaproteobacteria	Enterobacterales	Enterobacteriaceae	Enterobacter	Enterobacter_ludwigii	FALSE	TRUE	TRUE	FALSE	FALSE	0.908988
PT	BLCA	G900167195	-0.144627	0.0659806	-2.19196	0.0283821	0.0523493	FALSE	Bacteria	Proteobacteria	Gammaproteobacteria	Pseudomonadales	Pseudomonadaceae	Pseudomonas	Pseudomonas_aeruginosa	TRUE	TRUE	TRUE	TRUE	FALSE	0.987376
PT	BLCA	G000163455	0.0693038	0.0316281	2.19121	0.0284367	0.0523603	FALSE	Bacteria	Proteobacteria	Gammaproteobacteria	Enterobacterales	Enterobacteriaceae	Klebsiella	Klebsiella_pneumoniae	TRUE	TRUE	TRUE	TRUE	FALSE	0.649653
PT	BLCA	G015558405	0.191658	0.0877403	2.18438	0.0289346	0.0531865	FALSE	Bacteria	Bacteroidetes	Bacteroidia	Bacteroidales	Rikenellaceae	Alistipes	Alistipes_shahii	TRUE	TRUE	FALSE	TRUE	FALSE	0.740247
PT	BLCA	G020735385	-0.160148	0.0736869	-2.17336	0.0297533	0.0545983	FALSE	Bacteria	Firmicutes	Bacilli	Lactobacillales	Carnobacteriaceae	Granulicatella	Granulicatella_elegans	TRUE	FALSE	TRUE	TRUE	FALSE	0.737674
PT	BLCA	G008801675	-0.140729	0.0649095	-2.16808	0.0301527	0.0552374	FALSE	Bacteria	Proteobacteria	Gammaproteobacteria	Pseudomonadales	Pseudomonadaceae	Pseudomonas	Pseudomonas_aeruginosa	TRUE	TRUE	TRUE	TRUE	FALSE	0.978817
PT	BLCA	G002901845	0.123756	0.0571964	2.1637	0.0304875	0.0557219	FALSE	Bacteria	Firmicutes	Bacilli	Bacillales	Staphylococcaceae	Staphylococcus	Staphylococcus_hominis	TRUE	TRUE	TRUE	FALSE	FALSE	0.938545
PT	BLCA	G002901875	0.2907	0.13438	2.16327	0.0305205	0.0557219	FALSE	Bacteria	Firmicutes	Bacilli	Bacillales	Staphylococcaceae	Staphylococcus	Staphylococcus_epidermidis	TRUE	TRUE	TRUE	FALSE	FALSE	0.986741
PT	BLCA	G002088015	-0.0510501	0.0236765	-2.15616	0.0310716	0.0566321	FALSE	Bacteria	Firmicutes	Bacilli	Lactobacillales	Lactobacillaceae	Lactobacillus	Lactobacillus_crispatus	TRUE	TRUE	FALSE	FALSE	FALSE	0.852928
PT	BLCA	G000174195	0.206549	0.0958776	2.1543	0.0312165	0.0568003	FALSE	Bacteria	Firmicutes	Clostridia	Eubacteriales	Lachnospiraceae	Roseburia	Roseburia_inulinivorans	TRUE	TRUE	FALSE	TRUE	FALSE	0.904107
PT	BLCA	G000160855	-0.0810678	0.0376487	-2.15327	0.0312974	0.0568517	FALSE	Bacteria	Firmicutes	Bacilli	Lactobacillales	Lactobacillaceae	Lactobacillus	Lactobacillus_helveticus	TRUE	TRUE	FALSE	FALSE	FALSE	0.618959
PT	BLCA	G000006765	-0.136018	0.0633719	-2.14635	0.0318454	0.0577498	FALSE	Bacteria	Proteobacteria	Gammaproteobacteria	Pseudomonadales	Pseudomonadaceae	Pseudomonas	Pseudomonas_aeruginosa	TRUE	TRUE	TRUE	TRUE	FALSE	0.993226
PT	BLCA	G001434945	-0.0804262	0.0375513	-2.14177	0.0322118	0.0583164	FALSE	Bacteria	Firmicutes	Bacilli	Lactobacillales	Lactobacillaceae	Lactobacillus	Lactobacillus_helveticus	TRUE	TRUE	FALSE	FALSE	FALSE	0.687922
PT	BLCA	G002087975	0.288555	0.135065	2.13641	0.0326457	0.0590028	FALSE	Bacteria	Firmicutes	Bacilli	Bacillales	Staphylococcaceae	Staphylococcus	Staphylococcus_epidermidis	TRUE	TRUE	TRUE	FALSE	FALSE	0.987387
PT	BLCA	G900537995	0.139522	0.0655553	2.12831	0.0333111	0.0601048	FALSE	Bacteria	Firmicutes	Clostridia	Eubacteriales	Lachnospiraceae	Roseburia	Roseburia_intestinalis	TRUE	TRUE	FALSE	TRUE	FALSE	0.535468
PT	BLCA	G000328885	0.0465843	0.0220326	2.11434	0.0344866	0.062122	FALSE	Bacteria	Proteobacteria	Gammaproteobacteria	Enterobacterales	Enterobacteriaceae	Enterobacter	Enterobacter_hormaechei	FALSE	FALSE	TRUE	FALSE	FALSE	0.90115
PT	BLCA	G019048805	0.043333	0.0205243	2.1113	0.0347463	0.0624854	FALSE	Bacteria	Proteobacteria	Gammaproteobacteria	Enterobacterales	Enterobacteriaceae	Citrobacter	Citrobacter_braakii	TRUE	TRUE	TRUE	FALSE	FALSE	0.67258
PT	BLCA	G006094375	0.284166	0.134826	2.10764	0.0350619	0.0628332	FALSE	Bacteria	Firmicutes	Bacilli	Bacillales	Staphylococcaceae	Staphylococcus	Staphylococcus_epidermidis	TRUE	TRUE	TRUE	FALSE	FALSE	0.988485
PT	BLCA	G006742205	0.286217	0.135803	2.10759	0.0350663	0.0628332	FALSE	Bacteria	Firmicutes	Bacilli	Bacillales	Staphylococcaceae	Staphylococcus	Staphylococcus_epidermidis	TRUE	TRUE	TRUE	FALSE	FALSE	0.995901
PT	BLCA	G900457215	-0.069623	0.0330431	-2.10704	0.0351144	0.0628332	FALSE	Bacteria	Proteobacteria	Gammaproteobacteria	Enterobacterales	Enterobacteriaceae	Shigella	Shigella_dysenteriae	FALSE	FALSE	TRUE	FALSE	FALSE	0.885403
PT	BLCA	G000008865	-0.074326	0.0356688	-2.08378	0.0371799	0.0664191	FALSE	Bacteria	Proteobacteria	Gammaproteobacteria	Enterobacterales	Enterobacteriaceae	Escherichia	Escherichia_coli	TRUE	FALSE	TRUE	FALSE	FALSE	0.884022
PT	BLCA	G900458605	0.280567	0.134957	2.07894	0.0376232	0.0670999	FALSE	Bacteria	Firmicutes	Bacilli	Bacillales	Staphylococcaceae	Staphylococcus	Staphylococcus_epidermidis	TRUE	TRUE	TRUE	FALSE	FALSE	0.985502
PT	BLCA	G000690815	-0.071777	0.0347779	-2.06387	0.0390302	0.0694944	FALSE	Bacteria	Proteobacteria	Gammaproteobacteria	Enterobacterales	Enterobacteriaceae	Escherichia	Escherichia_coli	TRUE	FALSE	TRUE	FALSE	FALSE	0.994516
PT	BLCA	G002243135	0.191746	0.093176	2.05789	0.039601	0.0703946	FALSE	Bacteria	Firmicutes	Tissierellia	Tissierellales	Peptoniphilaceae	Finegoldia	Finegoldia_magna	TRUE	TRUE	FALSE	FALSE	FALSE	0.732705
PT	BLCA	G000177075	-0.14677	0.0721264	-2.03491	0.0418603	0.0742883	FALSE	Bacteria	Bacteroidetes	Bacteroidia	Bacteroidales	Prevotellaceae	Prevotella	Prevotella_buccalis	TRUE	TRUE	TRUE	TRUE	FALSE	0.650357
PT	BLCA	G900458635	0.120649	0.0595381	2.02642	0.0427217	0.0756924	FALSE	Bacteria	Firmicutes	Bacilli	Bacillales	Staphylococcaceae	Staphylococcus	Staphylococcus_hominis	TRUE	TRUE	TRUE	FALSE	FALSE	0.938492
PT	BLCA	G001679005	-0.0583427	0.0288166	-2.02462	0.0429063	0.0758949	FALSE	Bacteria	Proteobacteria	Gammaproteobacteria	Moraxellales	Moraxellaceae	Moraxella	Moraxella_nonliquefaciens	TRUE	FALSE	TRUE	FALSE	FALSE	0.504753
PT	BLCA	G001742165	-0.039404	0.0194927	-2.02147	0.0432309	0.076344	FALSE	Bacteria	Proteobacteria	Betaproteobacteria	Burkholderiales	Burkholderiaceae	Burkholderia	Burkholderia_stabilis	FALSE	FALSE	TRUE	FALSE	FALSE	0.812997
PT	BLCA	G001758385	-0.0420733	0.0208297	-2.01987	0.0433968	0.0765116	FALSE	Bacteria	Proteobacteria	Betaproteobacteria	Burkholderiales	Burkholderiaceae	Burkholderia	Burkholderia_contaminans	FALSE	FALSE	TRUE	FALSE	FALSE	0.681176
PT	BLCA	G013408445	0.115439	0.0573604	2.01252	0.0441654	0.0777397	FALSE	Bacteria	Actinobacteria	Actinomycetia	Corynebacteriales	Corynebacteriaceae	Corynebacterium	Corynebacterium_tuberculostearicum	FALSE	FALSE	TRUE	FALSE	FALSE	0.904055
PT	BLCA	G001431675	0.0637897	0.0317077	2.01181	0.0442404	0.077745	FALSE	Bacteria	Proteobacteria	Gammaproteobacteria	Xanthomonadales	Xanthomonadaceae	Stenotrophomonas	Stenotrophomonas_maltophilia	TRUE	TRUE	TRUE	FALSE	FALSE	0.903581
PT	BLCA	G002949675	-0.067663	0.0338526	-1.99876	0.0456346	0.0799345	FALSE	Bacteria	Proteobacteria	Gammaproteobacteria	Enterobacterales	Enterobacteriaceae	Shigella	Shigella_dysenteriae	FALSE	FALSE	TRUE	FALSE	FALSE	0.888416
PT	BLCA	G900243045	0.138278	0.0691818	1.99876	0.0456341	0.0799345	FALSE	Bacteria	Firmicutes	Clostridia	Eubacteriales	Lachnospiraceae	Eisenbergiella	Eisenbergiella_massiliensis	FALSE	TRUE	FALSE	FALSE	FALSE	0.861095
PT	BLCA	G000987075	-0.0452495	0.0226591	-1.99696	0.0458292	0.0799959	FALSE	Bacteria	Proteobacteria	Betaproteobacteria	Burkholderiales	Burkholderiaceae	Burkholderia	Burkholderia_contaminans	FALSE	FALSE	TRUE	FALSE	FALSE	0.699986
PT	BLCA	G012987025	-0.126226	0.0632247	-1.99647	0.0458832	0.0799959	FALSE	Bacteria	Proteobacteria	Gammaproteobacteria	Pseudomonadales	Pseudomonadaceae	Pseudomonas	Pseudomonas_aeruginosa	TRUE	TRUE	TRUE	TRUE	FALSE	0.988922
PT	BLCA	G900455835	-0.0779841	0.0390626	-1.99639	0.045892	0.0799959	FALSE	Bacteria	Proteobacteria	Betaproteobacteria	Burkholderiales	Burkholderiaceae	Ralstonia	Ralstonia_pickettii	FALSE	TRUE	TRUE	FALSE	FALSE	0.980173
PT	BLCA	G016028655	0.0574373	0.0289429	1.9845	0.0471999	0.082143	FALSE	Bacteria	Proteobacteria	Gammaproteobacteria	Pseudomonadales	Pseudomonadaceae	Pseudomonas	Pseudomonas_stutzeri	FALSE	FALSE	TRUE	FALSE	FALSE	0.649321
PT	BLCA	G001045685	-0.126657	0.0638498	-1.98367	0.0472932	0.0821729	FALSE	Bacteria	Proteobacteria	Gammaproteobacteria	Pseudomonadales	Pseudomonadaceae	Pseudomonas	Pseudomonas_aeruginosa	TRUE	TRUE	TRUE	TRUE	FALSE	0.9892
PT	BLCA	G000219605	0.0571892	0.0289257	1.97711	0.0480295	0.083318	FALSE	Bacteria	Proteobacteria	Gammaproteobacteria	Pseudomonadales	Pseudomonadaceae	Pseudomonas	Pseudomonas_stutzeri	FALSE	FALSE	TRUE	FALSE	FALSE	0.650164
PT	BLCA	G016728365	0.111322	0.0566709	1.96436	0.0494884	0.085711	FALSE	Bacteria	Actinobacteria	Actinomycetia	Corynebacteriales	Corynebacteriaceae	Corynebacterium	Corynebacterium_tuberculostearicum	FALSE	FALSE	TRUE	FALSE	FALSE	0.90401
PT	BLCA	G001457615	-0.125444	0.0643486	-1.94944	0.0512429	0.0886075	FALSE	Bacteria	Proteobacteria	Gammaproteobacteria	Pseudomonadales	Pseudomonadaceae	Pseudomonas	Pseudomonas_aeruginosa	TRUE	TRUE	TRUE	TRUE	FALSE	0.98917
PT	BLCA	G001042925	-0.126914	0.0652109	-1.94621	0.0516295	0.0891332	FALSE	Bacteria	Proteobacteria	Gammaproteobacteria	Pseudomonadales	Pseudomonadaceae	Pseudomonas	Pseudomonas_aeruginosa	TRUE	TRUE	TRUE	TRUE	FALSE	0.988921
PT	BLCA	G001693775	-0.171449	0.08851	-1.93706	0.0527378	0.0909011	FALSE	Bacteria	Firmicutes	Clostridia	Eubacteriales	Peptostreptococcaceae	Criibacterium	Criibacterium_bergeronii	TRUE	TRUE	FALSE	FALSE	FALSE	0.859325
PT	BLCA	G006364295	0.0690342	0.0357635	1.9303	0.0535701	0.0921883	FALSE	Bacteria	Proteobacteria	Gammaproteobacteria	Enterobacterales	Enterobacteriaceae	Klebsiella	Klebsiella_pneumoniae	TRUE	TRUE	TRUE	TRUE	FALSE	0.698832
PT	BLCA	G001750725	0.0419359	0.021844	1.91979	0.0548848	0.0943005	FALSE	Bacteria	Proteobacteria	Gammaproteobacteria	Enterobacterales	Enterobacteriaceae	Enterobacter	Enterobacter_ludwigii	FALSE	TRUE	TRUE	FALSE	FALSE	0.909035
PT	BLCA	G000743455	-0.0762457	0.039933	-1.90934	0.0562182	0.096438	FALSE	Bacteria	Proteobacteria	Betaproteobacteria	Burkholderiales	Burkholderiaceae	Ralstonia	Ralstonia_pickettii	FALSE	TRUE	TRUE	FALSE	FALSE	0.979364
PT	BLCA	G900660435	-0.0370188	0.0194088	-1.90732	0.0564786	0.0967308	FALSE	Bacteria	Tenericutes	Mollicutes	Mycoplasmatales	Mycoplasmataceae	Mycoplasma	Mycoplasma_orale	FALSE	FALSE	TRUE	FALSE	FALSE	0.864226
PT	BLCA	G020341455	-0.0790993	0.04222	-1.8735	0.060999	0.104307	FALSE	Bacteria	Proteobacteria	Betaproteobacteria	Burkholderiales	Burkholderiaceae	Ralstonia	Ralstonia_pickettii	FALSE	TRUE	TRUE	FALSE	FALSE	0.980096
PT	BLCA	G008572545	0.236918	0.126524	1.87251	0.0611364	0.104377	FALSE	Bacteria	Bacteroidetes	Bacteroidia	Bacteroidales	Bacteroidaceae	Bacteroides	Bacteroides_caccae	TRUE	TRUE	TRUE	TRUE	FALSE	0.944871
PT	BLCA	G001598595	0.043753	0.0234737	1.86392	0.062333	0.106252	FALSE	Bacteria	Proteobacteria	Betaproteobacteria	Burkholderiales	Alcaligenaceae	Achromobacter	Achromobacter_xylosoxidans	TRUE	TRUE	TRUE	TRUE	FALSE	0.571517
PT	BLCA	G002594645	-0.0363595	0.0195185	-1.86283	0.0624867	0.106346	FALSE	Viruses	Uroviricota	Caudoviricetes	Caudovirales	Siphoviridae	Pankowvirus	Enterobacteria_virus_2851	FALSE	FALSE	FALSE	FALSE	TRUE	0.62224
PT	BLCA	G002871895	0.128271	0.0692493	1.85231	0.063981	0.108546	FALSE	Bacteria	Firmicutes	Tissierellia	Tissierellales	Peptoniphilaceae	Anaerococcus	Anaerococcus_hydrogenalis	FALSE	TRUE	FALSE	FALSE	FALSE	0.904942
PT	BLCA	G002602865	-0.0360663	0.0194701	-1.8524	0.0639691	0.108546	FALSE	Viruses	Uroviricota	Caudoviricetes	Caudovirales	Siphoviridae	Pankowvirus	Escherichia_virus_WGPS6	FALSE	FALSE	FALSE	FALSE	TRUE	0.606959
PT	BLCA	G000519105	0.117476	0.0635398	1.84886	0.0644781	0.109171	FALSE	Bacteria	Bacteroidetes	Bacteroidia	Bacteroidales	Odoribacteraceae	Butyricimonas	Butyricimonas_virosa	FALSE	TRUE	TRUE	FALSE	FALSE	0.514616
PT	BLCA	G003812505	0.106283	0.0575213	1.84771	0.0646443	0.109171	FALSE	Bacteria	Firmicutes	Bacilli	Bacillales	Staphylococcaceae	Staphylococcus	Staphylococcus_hominis	TRUE	TRUE	TRUE	FALSE	FALSE	0.938342
PT	BLCA	G900447535	0.101083	0.0547091	1.84765	0.064653	0.109171	FALSE	Bacteria	Actinobacteria	Actinomycetia	Micrococcales	Dermacoccaceae	Dermacoccus	Dermacoccus_nishinomiyaensis	TRUE	FALSE	FALSE	FALSE	FALSE	0.72177
PT	BLCA	G003798325	-0.0352512	0.0190886	-1.84671	0.0647888	0.109175	FALSE	Bacteria	Actinobacteria	Actinomycetia	Propionibacteriales	Propionibacteriaceae	Propionibacterium	Propionibacterium_acidifaciens	TRUE	FALSE	TRUE	FALSE	FALSE	0.908798
PT	BLCA	G902860085	0.0602628	0.0326408	1.84624	0.0648573	0.109175	FALSE	Bacteria	Proteobacteria	Betaproteobacteria	Burkholderiales	Alcaligenaceae	Achromobacter	Achromobacter_ruhlandii	FALSE	FALSE	TRUE	FALSE	FALSE	0.840732
PT	BLCA	G001027105	-0.0718842	0.0389721	-1.8445	0.0651097	0.109429	FALSE	Bacteria	Firmicutes	Bacilli	Bacillales	Staphylococcaceae	Staphylococcus	Staphylococcus_aureus	TRUE	TRUE	TRUE	TRUE	FALSE	0.855811
PT	BLCA	G013343135	0.0432443	0.0234909	1.8409	0.0656364	0.110143	FALSE	Bacteria	Proteobacteria	Betaproteobacteria	Burkholderiales	Alcaligenaceae	Achromobacter	Achromobacter_xylosoxidans	TRUE	TRUE	TRUE	TRUE	FALSE	0.571951
PT	BLCA	G001457475	0.0431527	0.0234859	1.83739	0.0661526	0.110836	FALSE	Bacteria	Proteobacteria	Betaproteobacteria	Burkholderiales	Alcaligenaceae	Achromobacter	Achromobacter_xylosoxidans	TRUE	TRUE	TRUE	TRUE	FALSE	0.572438
PT	BLCA	G016766835	0.100043	0.0545701	1.83329	0.06676	0.111681	FALSE	Bacteria	Actinobacteria	Actinomycetia	Micrococcales	Dermacoccaceae	Dermacoccus	Dermacoccus_nishinomiyaensis	TRUE	FALSE	FALSE	FALSE	FALSE	0.729197
PT	BLCA	G000368045	0.102012	0.0558466	1.82665	0.0677529	0.113166	FALSE	Bacteria	Proteobacteria	Gammaproteobacteria	Moraxellales	Moraxellaceae	Acinetobacter	Acinetobacter_johnsonii	TRUE	TRUE	TRUE	FALSE	FALSE	0.82673
PT	BLCA	G000420105	-0.0353714	0.0193845	-1.82473	0.0680417	0.113473	FALSE	Bacteria	Tenericutes	Mollicutes	Mycoplasmatales	Mycoplasmataceae	Mycoplasma	Mycoplasma_orale	FALSE	FALSE	TRUE	FALSE	FALSE	0.865843
PT	BLCA	G003967255	-0.0354846	0.0194952	-1.82017	0.0687328	0.114449	FALSE	Viruses	Uroviricota	Caudoviricetes	Caudovirales	Myoviridae	Xuanwuvirus	Escherichia_virus_520873	FALSE	FALSE	FALSE	FALSE	TRUE	0.671846
PT	BLCA	G001590945	0.0747489	0.04151	1.80074	0.0717433	0.119277	FALSE	Bacteria	Proteobacteria	Gammaproteobacteria	Enterobacterales	Enterobacteriaceae	Klebsiella	Klebsiella_pneumoniae	TRUE	TRUE	TRUE	TRUE	FALSE	0.694926
PT	BLCA	G020115495	0.069326	0.0385707	1.79738	0.072276	0.119978	FALSE	Bacteria	Proteobacteria	Gammaproteobacteria	Enterobacterales	Enterobacteriaceae	Klebsiella	Klebsiella_pneumoniae	TRUE	TRUE	TRUE	TRUE	FALSE	0.696029
PT	BLCA	G000296465	0.187161	0.104201	1.79615	0.0724705	0.120116	FALSE	Bacteria	Bacteroidetes	Bacteroidia	Bacteroidales	Barnesiellaceae	Barnesiella	Barnesiella_intestinihominis	FALSE	TRUE	FALSE	TRUE	FALSE	0.945557
PT	BLCA	G016599755	0.0821626	0.045868	1.79128	0.073248	0.121219	FALSE	Bacteria	Actinobacteria	Actinomycetia	Corynebacteriales	Corynebacteriaceae	Corynebacterium	Corynebacterium_kefirresidentii	TRUE	TRUE	FALSE	FALSE	FALSE	0.946775
PT	BLCA	G001544155	-0.0701981	0.0392653	-1.78779	0.0738098	0.121961	FALSE	Bacteria	Proteobacteria	Betaproteobacteria	Burkholderiales	Burkholderiaceae	Ralstonia	Ralstonia_pickettii	FALSE	TRUE	TRUE	FALSE	FALSE	0.979636
PT	BLCA	G000154105	0.114631	0.0644145	1.77959	0.0751437	0.123976	FALSE	Bacteria	Bacteroidetes	Bacteroidia	Bacteroidales	Tannerellaceae	Parabacteroides	Parabacteroides_merdae	TRUE	TRUE	FALSE	TRUE	FALSE	0.995242
PT	BLCA	G000162255	-0.0541584	0.0305807	-1.771	0.0765603	0.12612	FALSE	Bacteria	Firmicutes	Bacilli	Lactobacillales	Lactobacillaceae	Lactobacillus	Lactobacillus_crispatus	TRUE	TRUE	FALSE	FALSE	FALSE	0.813725
PT	BLCA	G006364675	-0.0685722	0.0390242	-1.75717	0.0788889	0.129758	FALSE	Bacteria	Firmicutes	Bacilli	Bacillales	Staphylococcaceae	Staphylococcus	Staphylococcus_aureus	TRUE	TRUE	TRUE	TRUE	FALSE	0.856558
PT	BLCA	G900636385	0.0986303	0.0565742	1.74338	0.0812677	0.133467	FALSE	Bacteria	Firmicutes	Bacilli	Bacillales	Staphylococcaceae	Staphylococcus	Staphylococcus_warneri	TRUE	TRUE	TRUE	TRUE	FALSE	0.97157
PT	BLCA	G000429225	-0.0908028	0.0524639	-1.73077	0.0834933	0.136914	FALSE	Bacteria	Actinobacteria	Actinomycetia	Actinomycetales	Actinomycetaceae	Actinomyces	Actinomyces_dentalis	FALSE	FALSE	FALSE	TRUE	FALSE	0.930464
PT	BLCA	G001405695	-0.0888871	0.0515107	-1.7256	0.0844186	0.138221	FALSE	Bacteria	Bacteroidetes	Bacteroidia	Bacteroidales	Bacteroidaceae	Bacteroides	Bacteroides_salyersiae	TRUE	TRUE	FALSE	TRUE	FALSE	0.556255
PT	BLCA	G013388375	-0.0487986	0.0287224	-1.69898	0.0893239	0.146031	FALSE	Bacteria	Proteobacteria	Gammaproteobacteria	Xanthomonadales	Xanthomonadaceae	Xanthomonas	Xanthomonas_campestris	FALSE	FALSE	FALSE	TRUE	FALSE	0.628879
PT	BLCA	G000169015	0.146921	0.0882811	1.66424	0.0960653	0.156815	FALSE	Bacteria	Bacteroidetes	Bacteroidia	Bacteroidales	Bacteroidaceae	Bacteroides	Bacteroides_caccae	TRUE	TRUE	TRUE	TRUE	FALSE	0.955702
PT	BLCA	G002222615	0.146862	0.0883523	1.66223	0.0964674	0.157233	FALSE	Bacteria	Bacteroidetes	Bacteroidia	Bacteroidales	Bacteroidaceae	Bacteroides	Bacteroides_caccae	TRUE	TRUE	TRUE	TRUE	FALSE	0.955896
PT	BLCA	G002602885	-0.0322455	0.0194994	-1.65367	0.0981949	0.159807	FALSE	Viruses	Uroviricota	Caudoviricetes	Caudovirales	Siphoviridae	Pankowvirus	Escherichia_virus_WGPS8	FALSE	FALSE	FALSE	FALSE	TRUE	0.602366
PT	BLCA	G900475405	0.0457185	0.0280505	1.62987	0.103129	0.167585	FALSE	Bacteria	Proteobacteria	Gammaproteobacteria	Xanthomonadales	Xanthomonadaceae	Stenotrophomonas	Stenotrophomonas_maltophilia	TRUE	TRUE	TRUE	FALSE	FALSE	0.94978
PT	BLCA	G000262545	-0.16764	0.103162	-1.62502	0.104158	0.169002	FALSE	Bacteria	Bacteroidetes	Bacteroidia	Bacteroidales	Prevotellaceae	Prevotella	Prevotella_bivia	TRUE	TRUE	TRUE	FALSE	FALSE	0.943303
PT	BLCA	G000146045	0.453034	0.279787	1.61921	0.105402	0.170764	FALSE	Eukaryota	Ascomycota	Saccharomycetes	Saccharomycetales	Saccharomycetaceae	Saccharomyces	Saccharomyces_cerevisiae	FALSE	FALSE	FALSE	TRUE	FALSE	0.994545
PT	BLCA	G000177315	-0.164937	0.101993	-1.61714	0.105847	0.171228	FALSE	Bacteria	Bacteroidetes	Bacteroidia	Bacteroidales	Prevotellaceae	Prevotella	Prevotella_bivia	TRUE	TRUE	TRUE	FALSE	FALSE	0.939923
PT	BLCA	G000156615	0.0994877	0.0620668	1.60291	0.108954	0.17599	FALSE	Bacteria	Actinobacteria	Actinomycetia	Corynebacteriales	Corynebacteriaceae	Corynebacterium	Corynebacterium_pseudogenitalium	TRUE	FALSE	FALSE	FALSE	FALSE	0.889659
PT	BLCA	G000967305	-0.0445168	0.0278841	-1.59649	0.110379	0.178026	FALSE	Bacteria	Proteobacteria	Betaproteobacteria	Burkholderiales	Alcaligenaceae	Alcaligenes	Alcaligenes_faecalis	FALSE	FALSE	TRUE	TRUE	FALSE	0.636056
PT	BLCA	G001591205	0.0422289	0.0264987	1.59362	0.111021	0.178528	FALSE	Bacteria	Proteobacteria	Gammaproteobacteria	Xanthomonadales	Xanthomonadaceae	Stenotrophomonas	Stenotrophomonas_maltophilia	TRUE	TRUE	TRUE	FALSE	FALSE	0.919454
PT	BLCA	G016028775	-0.0496614	0.0311564	-1.59394	0.11095	0.178528	FALSE	Bacteria	Proteobacteria	Gammaproteobacteria	Moraxellales	Moraxellaceae	Moraxella	Moraxella_nonliquefaciens	TRUE	FALSE	TRUE	FALSE	FALSE	0.503651
PT	BLCA	G001437015	0.0681467	0.0437643	1.55713	0.119439	0.191778	FALSE	Bacteria	Actinobacteria	Coriobacteriia	Coriobacteriales	Atopobiaceae	Atopobium	Atopobium_minutum	TRUE	TRUE	FALSE	FALSE	FALSE	0.950484
PT	BLCA	G000330825	-0.0569935	0.0368479	-1.54672	0.121931	0.195488	FALSE	Bacteria	Firmicutes	Bacilli	Bacillales	Staphylococcaceae	Staphylococcus	Staphylococcus_aureus	TRUE	TRUE	TRUE	TRUE	FALSE	0.854743
PT	BLCA	G000861945	0.128117	0.0830821	1.54205	0.12306	0.197006	FALSE	Viruses	Cossaviricota	Papovaviricetes	Zurhausenvirales	Papillomaviridae	Alphapapillomavirus	Alphapapillomavirus_10	FALSE	FALSE	FALSE	FALSE	TRUE	0.994305
PT	BLCA	G000845685	-0.0721726	0.0468605	-1.54016	0.123521	0.197451	FALSE	Viruses	Peploviricota	Herviviricetes	Herpesvirales	Herpesviridae	Roseolovirus	Human_betaherpesvirus_6A	FALSE	FALSE	FALSE	FALSE	TRUE	0.979451
PT	BLCA	G001932995	-0.052797	0.0343183	-1.53845	0.123938	0.197824	FALSE	Bacteria	Proteobacteria	Gammaproteobacteria	Enterobacterales	Enterobacteriaceae	Shigella	Shigella_dysenteriae	FALSE	FALSE	TRUE	FALSE	FALSE	0.938704
PT	BLCA	G002959715	0.135502	0.0881395	1.53736	0.124206	0.197959	FALSE	Bacteria	Bacteroidetes	Bacteroidia	Bacteroidales	Bacteroidaceae	Bacteroides	Bacteroides_caccae	TRUE	TRUE	TRUE	TRUE	FALSE	0.955932
PT	BLCA	G900105895	0.0664643	0.0437442	1.51938	0.128666	0.204764	FALSE	Bacteria	Actinobacteria	Coriobacteriia	Coriobacteriales	Atopobiaceae	Atopobium	Atopobium_minutum	TRUE	TRUE	FALSE	FALSE	FALSE	0.949381
PT	BLCA	G005706655	0.209564	0.138216	1.5162	0.129468	0.205738	FALSE	Bacteria	Bacteroidetes	Bacteroidia	Bacteroidales	Bacteroidaceae	Bacteroides	Bacteroides_fragilis	TRUE	TRUE	TRUE	TRUE	FALSE	0.975316
PT	BLCA	G006094915	-0.0626223	0.041391	-1.51294	0.130294	0.206746	FALSE	Bacteria	Firmicutes	Bacilli	Bacillales	Staphylococcaceae	Staphylococcus	Staphylococcus_aureus	TRUE	TRUE	TRUE	TRUE	FALSE	0.856241
PT	BLCA	G003970495	0.0861374	0.0570666	1.50942	0.131192	0.207865	FALSE	Bacteria	Firmicutes	Bacilli	Bacillales	Staphylococcaceae	Staphylococcus	Staphylococcus_pasteuri	FALSE	FALSE	TRUE	TRUE	FALSE	0.954047
PT	BLCA	G000597745	0.0380594	0.0253849	1.4993	0.133797	0.211682	FALSE	Bacteria	Proteobacteria	Gammaproteobacteria	Xanthomonadales	Xanthomonadaceae	Stenotrophomonas	Stenotrophomonas_maltophilia	TRUE	TRUE	TRUE	FALSE	FALSE	0.916695
PT	BLCA	G000725405	0.0762014	0.0510283	1.49332	0.135354	0.213247	FALSE	Bacteria	Actinobacteria	Actinomycetia	Micrococcales	Dermacoccaceae	Dermacoccus	Dermacoccus_nishinomiyaensis	TRUE	FALSE	FALSE	FALSE	FALSE	0.701681
PT	BLCA	G000898835	-0.0294495	0.0197149	-1.49377	0.135235	0.213247	FALSE	Viruses	Uroviricota	Caudoviricetes	Caudovirales	Siphoviridae	Pahexavirus	Propionibacterium_virus	FALSE	FALSE	FALSE	FALSE	TRUE	0.947317
PT	BLCA	G003423365	0.0313319	0.0209828	1.49322	0.135379	0.213247	FALSE	Viruses	Uroviricota	Caudoviricetes	Caudovirales	Siphoviridae	Lambdavirus	Enterobacteria_virus_O276	FALSE	FALSE	FALSE	FALSE	TRUE	0.967285
PT	BLCA	G013302415	0.112583	0.0756976	1.48727	0.136944	0.215084	FALSE	Bacteria	Firmicutes	Clostridia	Eubacteriales	Lachnospiraceae	Blautia	Blautia_faecis	FALSE	FALSE	FALSE	TRUE	FALSE	0.84307
PT	BLCA	G900445265	0.0938211	0.0630525	1.48798	0.136755	0.215084	FALSE	Bacteria	Firmicutes	Tissierellia	Tissierellales	Peptoniphilaceae	Anaerococcus	Anaerococcus_octavius	TRUE	TRUE	FALSE	FALSE	FALSE	0.59084
PT	BLCA	G014138435	-0.0921576	0.0624189	-1.47644	0.139826	0.219292	FALSE	Bacteria	Proteobacteria	Alphaproteobacteria	Hyphomicrobiales	Methylobacteriaceae	Methylobacterium	Methylobacterium_fujisawaense	FALSE	FALSE	FALSE	TRUE	FALSE	0.930889
PT	BLCA	G003172975	-0.0296898	0.0202707	-1.46466	0.143013	0.223963	FALSE	Bacteria	Firmicutes	Bacilli	Lactobacillales	Streptococcaceae	Streptococcus	Streptococcus_sobrinus	FALSE	FALSE	TRUE	FALSE	FALSE	0.97479
PT	BLCA	G900186975	0.0794104	0.0555221	1.43025	0.152646	0.238703	FALSE	Bacteria	Actinobacteria	Actinomycetia	Propionibacteriales	Propionibacteriaceae	Cutibacterium	Cutibacterium_granulosum	TRUE	TRUE	TRUE	FALSE	FALSE	0.934518
PT	BLCA	G900186865	0.0377274	0.0265196	1.42263	0.154845	0.241791	FALSE	Bacteria	Proteobacteria	Gammaproteobacteria	Xanthomonadales	Xanthomonadaceae	Stenotrophomonas	Stenotrophomonas_maltophilia	TRUE	TRUE	TRUE	FALSE	FALSE	0.920281
PT	BLCA	G001552035	-0.0765571	0.0544824	-1.40517	0.15997	0.249433	FALSE	Bacteria	Firmicutes	Bacilli	Lactobacillales	Streptococcaceae	Streptococcus	Streptococcus_agalactiae	TRUE	TRUE	TRUE	FALSE	FALSE	0.530876
PT	BLCA	G000159115	-0.0751717	0.0537024	-1.39978	0.161579	0.251215	FALSE	Bacteria	Actinobacteria	Actinomycetia	Corynebacteriales	Corynebacteriaceae	Corynebacterium	Corynebacterium_accolens	TRUE	FALSE	TRUE	TRUE	FALSE	0.738495
PT	BLCA	G001700755	0.0825134	0.0589183	1.40047	0.161372	0.251215	FALSE	Bacteria	Actinobacteria	Actinomycetia	Propionibacteriales	Propionibacteriaceae	Cutibacterium	Cutibacterium_granulosum	TRUE	TRUE	TRUE	FALSE	FALSE	0.933346
PT	BLCA	G000912255	-0.0269407	0.0193465	-1.39254	0.16376	0.25424	FALSE	Viruses	Uroviricota	Caudoviricetes	Caudovirales	Myoviridae	Peduovirus	Escherichia_virus_fiAA91ss	FALSE	FALSE	FALSE	FALSE	TRUE	0.796925
PT	BLCA	G900106605	-0.0957981	0.0695425	-1.37755	0.168343	0.26098	FALSE	Bacteria	Bacteroidetes	Bacteroidia	Bacteroidales	Bacteroidaceae	Bacteroides	Bacteroides_stercoris	TRUE	TRUE	TRUE	FALSE	FALSE	0.882953
PT	BLCA	G902374465	0.0717959	0.0525977	1.365	0.172253	0.266659	FALSE	Bacteria	Proteobacteria	Betaproteobacteria	Burkholderiales	Burkholderiaceae	Ralstonia	Ralstonia_pickettii	FALSE	TRUE	TRUE	FALSE	FALSE	0.995215
PT	BLCA	G000469345	0.0863545	0.0637975	1.35357	0.175873	0.271873	FALSE	Bacteria	Firmicutes	Clostridia	Eubacteriales	Eubacteriaceae	Eubacterium	Eubacterium_ramulus	TRUE	FALSE	FALSE	FALSE	FALSE	0.778079
PT	BLCA	G000863945	-0.0961172	0.071114	-1.35159	0.176505	0.272459	FALSE	Viruses	Cossaviricota	Papovaviricetes	Zurhausenvirales	Papillomaviridae	Alphapapillomavirus	Alphapapillomavirus_9	FALSE	FALSE	FALSE	FALSE	TRUE	1.00025
PT	BLCA	G001905915	-0.0461831	0.0342038	-1.35024	0.176941	0.272741	FALSE	Bacteria	Proteobacteria	Gammaproteobacteria	Enterobacterales	Enterobacteriaceae	Shigella	Shigella_boydii	FALSE	FALSE	TRUE	FALSE	FALSE	0.94019
PT	BLCA	G001997185	0.0352864	0.0261743	1.34813	0.177616	0.273392	FALSE	Bacteria	Proteobacteria	Gammaproteobacteria	Xanthomonadales	Xanthomonadaceae	Stenotrophomonas	Stenotrophomonas_maltophilia	TRUE	TRUE	TRUE	FALSE	FALSE	0.919789
PT	BLCA	G000686605	-0.0247881	0.0185085	-1.33928	0.180479	0.277009	FALSE	Bacteria	Firmicutes	Bacilli	Lactobacillales	Streptococcaceae	Streptococcus	Streptococcus_sobrinus	FALSE	FALSE	TRUE	FALSE	FALSE	0.956613
PT	BLCA	G019890915	-0.0523812	0.0390939	-1.33988	0.180284	0.277009	FALSE	Bacteria	Actinobacteria	Actinomycetia	Micrococcales	Micrococcaceae	Micrococcus	Micrococcus_luteus	TRUE	TRUE	TRUE	FALSE	FALSE	0.824891
PT	BLCA	G003968885	0.0562376	0.0424978	1.32331	0.185734	0.284455	FALSE	Bacteria	Firmicutes	Bacilli	Bacillales	Staphylococcaceae	Staphylococcus	Staphylococcus_saccharolyticus	FALSE	FALSE	TRUE	FALSE	FALSE	0.596329
PT	BLCA	G900444865	0.0769975	0.0582022	1.32293	0.185858	0.284455	FALSE	Bacteria	Proteobacteria	Gammaproteobacteria	Moraxellales	Moraxellaceae	Acinetobacter	Acinetobacter_junii	FALSE	TRUE	TRUE	FALSE	FALSE	0.925567
PT	BLCA	G000179955	-0.0535912	0.0405812	-1.32059	0.186637	0.285242	FALSE	Bacteria	Firmicutes	Bacilli	Lactobacillales	Lactobacillaceae	Lactobacillus	Lactobacillus_iners	TRUE	TRUE	FALSE	TRUE	FALSE	0.797719
PT	BLCA	G001546165	0.119857	0.0924301	1.29673	0.194723	0.297181	FALSE	Bacteria	Firmicutes	Tissierellia	Tissierellales	Peptoniphilaceae	Anaerococcus	Anaerococcus_tetradius	TRUE	FALSE	FALSE	FALSE	FALSE	0.895497
PT	BLCA	G000836905	-0.0251336	0.0195822	-1.28349	0.19932	0.303766	FALSE	Viruses	Uroviricota	Caudoviricetes	Caudovirales	Myoviridae	Peduovirus	Escherichia_virus_P2	FALSE	FALSE	FALSE	FALSE	TRUE	0.801804
PT	BLCA	G002958055	-0.0252765	0.019916	-1.26916	0.204384	0.311044	FALSE	Viruses	Uroviricota	Caudoviricetes	Caudovirales	Myoviridae	Brigitvirus	Faecalibacterium_virus_Brigit	FALSE	FALSE	FALSE	FALSE	TRUE	0.533913
PT	BLCA	G000265365	0.136667	0.107786	1.26795	0.204817	0.311264	FALSE	Bacteria	Bacteroidetes	Bacteroidia	Bacteroidales	Rikenellaceae	Alistipes	Alistipes_finegoldii	TRUE	TRUE	TRUE	TRUE	FALSE	0.954175
PT	BLCA	G000013425	-0.0535118	0.0429549	-1.24577	0.21285	0.323017	FALSE	Bacteria	Firmicutes	Bacilli	Bacillales	Staphylococcaceae	Staphylococcus	Staphylococcus_aureus	TRUE	TRUE	TRUE	TRUE	FALSE	0.842873
PT	BLCA	G011612265	-0.0541542	0.0441184	-1.22747	0.219644	0.33286	FALSE	Bacteria	Actinobacteria	Actinomycetia	Corynebacteriales	Corynebacteriaceae	Corynebacterium	Corynebacterium_matruchotii	TRUE	FALSE	FALSE	FALSE	FALSE	0.973066
PT	BLCA	G009671425	-0.0240065	0.0195729	-1.22652	0.220002	0.332935	FALSE	Viruses	Uroviricota	Caudoviricetes	Caudovirales	Myoviridae	Peduovirus	Escherichia_virus_12474III	FALSE	FALSE	FALSE	FALSE	TRUE	0.802201
PT	BLCA	G003571725	0.0699428	0.0576695	1.21282	0.225198	0.340321	FALSE	Bacteria	Firmicutes	Bacilli	Bacillales	Staphylococcaceae	Staphylococcus	Staphylococcus_warneri	TRUE	TRUE	TRUE	TRUE	FALSE	0.941948
PT	BLCA	G001956585	0.0351148	0.0290562	1.20851	0.22685	0.342337	FALSE	Bacteria	Actinobacteria	Actinomycetia	Actinomycetales	Actinomycetaceae	Actinomyces	Actinomyces_naeslundii	TRUE	FALSE	TRUE	TRUE	FALSE	0.982492
PT	BLCA	G000175375	-0.0528152	0.044097	-1.1977	0.231032	0.348161	FALSE	Bacteria	Actinobacteria	Actinomycetia	Corynebacteriales	Corynebacteriaceae	Corynebacterium	Corynebacterium_matruchotii	TRUE	FALSE	FALSE	FALSE	FALSE	0.972963
PT	BLCA	G900447555	-0.0523257	0.0440957	-1.18664	0.235369	0.354203	FALSE	Bacteria	Actinobacteria	Actinomycetia	Corynebacteriales	Corynebacteriaceae	Corynebacterium	Corynebacterium_matruchotii	TRUE	FALSE	FALSE	FALSE	FALSE	0.972514
PT	BLCA	G000837645	-0.0230185	0.0194699	-1.18226	0.237103	0.356315	FALSE	Viruses	Cossaviricota	Papovaviricetes	Sepolyvirales	Polyomaviridae	Betapolyomavirus	Macaca_mulatta_polyomavirus_1	FALSE	FALSE	FALSE	FALSE	TRUE	0.674805
PT	BLCA	G000374505	0.118099	0.100225	1.17834	0.238661	0.358158	FALSE	Bacteria	Bacteroidetes	Bacteroidia	Bacteroidales	Rikenellaceae	Alistipes	Alistipes_onderdonkii	FALSE	TRUE	FALSE	FALSE	FALSE	0.850564
PT	BLCA	G008868275	-0.0429335	0.0368704	-1.16444	0.244245	0.366028	FALSE	Bacteria	Actinobacteria	Actinomycetia	Micrococcales	Micrococcaceae	Micrococcus	Micrococcus_luteus	TRUE	TRUE	TRUE	FALSE	FALSE	0.823061
PT	BLCA	G000285995	0.0337797	0.029069	1.16205	0.245214	0.366971	FALSE	Bacteria	Actinobacteria	Actinomycetia	Actinomycetales	Actinomycetaceae	Actinomyces	Actinomyces_naeslundii	TRUE	FALSE	TRUE	TRUE	FALSE	0.980208
PT	BLCA	G001936175	-0.0798847	0.0689575	-1.15846	0.246675	0.368646	FALSE	Bacteria	Proteobacteria	Alphaproteobacteria	Hyphomicrobiales	Methylobacteriaceae	Methylobacterium	Methylobacterium_phyllosphaerae	FALSE	FALSE	FALSE	TRUE	FALSE	0.871035
PT	BLCA	G000921075	-0.0226364	0.019639	-1.15262	0.249064	0.371702	FALSE	Viruses	Uroviricota	Caudoviricetes	Caudovirales	Siphoviridae	Sextaecvirus	Staphylococcus_virus_Sextaec	FALSE	FALSE	FALSE	FALSE	TRUE	0.747041
PT	BLCA	G003290485	0.0994083	0.0863334	1.15145	0.249548	0.37191	FALSE	Eukaryota	Basidiomycota	Malasseziomycetes	Malasseziales	Malasseziaceae	Malassezia	Malassezia_restricta	FALSE	FALSE	FALSE	TRUE	FALSE	0.985719
PT	BLCA	G016599815	0.107208	0.0945348	1.13406	0.25677	0.382144	FALSE	Bacteria	Firmicutes	Tissierellia	Tissierellales	Peptoniphilaceae	Anaerococcus	Anaerococcus_obesiensis	FALSE	TRUE	FALSE	FALSE	FALSE	0.551933
PT	BLCA	G002159215	0.110002	0.0972281	1.13138	0.257896	0.383291	FALSE	Bacteria	Bacteroidetes	Bacteroidia	Bacteroidales	Rikenellaceae	Alistipes	Alistipes_onderdonkii	FALSE	TRUE	FALSE	FALSE	FALSE	0.833152
PT	BLCA	G900113465	-0.0802683	0.071015	-1.1303	0.258349	0.383437	FALSE	Bacteria	Proteobacteria	Alphaproteobacteria	Hyphomicrobiales	Methylobacteriaceae	Methylobacterium	Methylobacterium_phyllosphaerae	FALSE	FALSE	FALSE	TRUE	FALSE	0.87889
PT	BLCA	G000439045	-0.020708	0.0185922	-1.1138	0.265364	0.393307	FALSE	Bacteria	Firmicutes	Bacilli	Lactobacillales	Streptococcaceae	Streptococcus	Streptococcus_sobrinus	FALSE	FALSE	TRUE	FALSE	FALSE	0.956578
PT	BLCA	G001553955	-0.0448726	0.0407019	-1.10247	0.270258	0.400012	FALSE	Bacteria	Proteobacteria	Gammaproteobacteria	Moraxellales	Moraxellaceae	Moraxella	Moraxella_osloensis	TRUE	FALSE	TRUE	FALSE	FALSE	0.877552
PT	BLCA	G016127855	0.0315639	0.0290887	1.08509	0.277881	0.410731	FALSE	Bacteria	Actinobacteria	Actinomycetia	Actinomycetales	Actinomycetaceae	Actinomyces	Actinomyces_naeslundii	TRUE	FALSE	TRUE	TRUE	FALSE	0.982865
PT	BLCA	G000172175	-0.104341	0.097133	-1.0742	0.282731	0.417328	FALSE	Bacteria	Bacteroidetes	Bacteroidia	Bacteroidales	Bacteroidaceae	Bacteroides	Bacteroides_intestinalis	TRUE	TRUE	FALSE	FALSE	FALSE	0.713331
PT	BLCA	G001500495	-0.0206561	0.0194222	-1.06353	0.28754	0.423847	FALSE	Viruses	Uroviricota	Caudoviricetes	Caudovirales	Myoviridae	Peduovirus	Escherichia_virus_pro483	FALSE	FALSE	FALSE	FALSE	TRUE	0.853131
PT	BLCA	G000269805	0.0287454	0.027247	1.05499	0.291428	0.428992	FALSE	Bacteria	Actinobacteria	Actinomycetia	Actinomycetales	Actinomycetaceae	Actinomyces	Actinomyces_massiliensis	TRUE	FALSE	FALSE	TRUE	FALSE	0.806903
PT	BLCA	G000841405	-0.0203655	0.0194749	-1.04573	0.295686	0.434667	FALSE	Viruses	Uroviricota	Caudoviricetes	Caudovirales	Myoviridae	Peduovirus	Yersinia_virus_L413C	FALSE	FALSE	FALSE	FALSE	TRUE	0.881671
PT	BLCA	G900453115	-0.0425984	0.041092	-1.03666	0.299895	0.440255	FALSE	Bacteria	Proteobacteria	Gammaproteobacteria	Moraxellales	Moraxellaceae	Moraxella	Moraxella_osloensis	TRUE	FALSE	TRUE	FALSE	FALSE	0.874944
PT	BLCA	G000368765	0.0600556	0.0581665	1.03248	0.301849	0.44192	FALSE	Bacteria	Proteobacteria	Gammaproteobacteria	Moraxellales	Moraxellaceae	Acinetobacter	Acinetobacter_junii	FALSE	TRUE	TRUE	FALSE	FALSE	0.917765
PT	BLCA	G900445495	0.0896621	0.0868086	1.03287	0.301664	0.44192	FALSE	Bacteria	Bacteroidetes	Bacteroidia	Bacteroidales	Tannerellaceae	Parabacteroides	Parabacteroides_merdae	TRUE	TRUE	FALSE	TRUE	FALSE	0.998158
PT	BLCA	G002601305	-0.0198936	0.0194522	-1.02269	0.306455	0.448055	FALSE	Viruses	Uroviricota	Caudoviricetes	Caudovirales	Myoviridae	Peduovirus	Escherichia_virus_P2	FALSE	FALSE	FALSE	FALSE	TRUE	0.863141
PT	BLCA	G000837865	0.0648388	0.0644285	1.00637	0.314238	0.458814	FALSE	Viruses	Cossaviricota	Papovaviricetes	Sepolyvirales	Polyomaviridae	Betapolyomavirus	Human_polyomavirus_1	FALSE	FALSE	FALSE	FALSE	TRUE	0.990685
PT	BLCA	G000915755	-0.0194383	0.0196137	-0.99106	0.321656	0.46901	FALSE	Viruses	Uroviricota	Caudoviricetes	Caudovirales	Siphoviridae	Sextaecvirus	Staphylococcus_virus_SEP9	FALSE	FALSE	FALSE	FALSE	TRUE	0.569387
PT	BLCA	G900240005	-0.0283869	0.0287227	-0.988309	0.323001	0.470335	FALSE	Bacteria	Proteobacteria	Betaproteobacteria	Burkholderiales	Burkholderiaceae	Burkholderia	Burkholderia_stabilis	FALSE	FALSE	TRUE	FALSE	FALSE	0.793728
PT	BLCA	G000159095	0.0995508	0.101063	0.985041	0.324604	0.470763	FALSE	Bacteria	Firmicutes	Tissierellia	Tissierellales	Peptoniphilaceae	Anaerococcus	Anaerococcus_tetradius	TRUE	FALSE	FALSE	FALSE	FALSE	0.84857
PT	BLCA	G000426605	-0.0196846	0.0199536	-0.986519	0.323878	0.470763	FALSE	Bacteria	Actinobacteria	Actinomycetia	Propionibacteriales	Propionibacteriaceae	Propionibacterium	Propionibacterium_acidifaciens	TRUE	FALSE	TRUE	FALSE	FALSE	0.901165
PT	BLCA	G001504035	-0.0189775	0.0192651	-0.985073	0.324588	0.470763	FALSE	Viruses	Uroviricota	Caudoviricetes	Caudovirales	Myoviridae	Peduovirus	Escherichia_virus_Wphi	FALSE	FALSE	FALSE	FALSE	TRUE	0.805899
PT	BLCA	G001679175	-0.0396524	0.0406078	-0.976473	0.32883	0.476252	FALSE	Bacteria	Proteobacteria	Gammaproteobacteria	Moraxellales	Moraxellaceae	Moraxella	Moraxella_osloensis	TRUE	FALSE	TRUE	FALSE	FALSE	0.87465
PT	BLCA	G000026225	-0.0276414	0.028993	-0.95338	0.340397	0.492344	FALSE	Bacteria	Proteobacteria	Gammaproteobacteria	Enterobacterales	Enterobacteriaceae	Escherichia	Escherichia_fergusonii	FALSE	TRUE	TRUE	TRUE	FALSE	0.535554
PT	BLCA	G000903575	-0.0201242	0.0212475	-0.947131	0.343572	0.496271	FALSE	Viruses	Uroviricota	Caudoviricetes	Caudovirales	Siphoviridae	Lambdavirus	Escherichia_virus_HK630	FALSE	FALSE	FALSE	FALSE	TRUE	0.903164
PT	BLCA	G000372405	-0.091235	0.0982398	-0.928697	0.353046	0.509274	FALSE	Bacteria	Bacteroidetes	Bacteroidia	Bacteroidales	Porphyromonadaceae	Porphyromonas	Porphyromonas_somerae	FALSE	TRUE	TRUE	FALSE	FALSE	0.94442
PT	BLCA	G000023205	-0.0341042	0.0369025	-0.924173	0.355396	0.511349	FALSE	Bacteria	Actinobacteria	Actinomycetia	Micrococcales	Micrococcaceae	Micrococcus	Micrococcus_luteus	TRUE	TRUE	TRUE	FALSE	FALSE	0.82117
PT	BLCA	G000900295	-0.0179203	0.0193921	-0.924104	0.355432	0.511349	FALSE	Viruses	Uroviricota	Caudoviricetes	Caudovirales	Siphoviridae	Pahexavirus	Propionibacterium_virus	FALSE	FALSE	FALSE	FALSE	TRUE	0.967103
PT	BLCA	G002619645	-0.0176638	0.019418	-0.909658	0.363003	0.521545	FALSE	Viruses	Uroviricota	Caudoviricetes	Caudovirales	Myoviridae	Felsduovirus	Klebsiella_virus_4LV2017	FALSE	FALSE	FALSE	FALSE	TRUE	0.741711
PT	BLCA	G902859645	-0.0281582	0.0311852	-0.902936	0.36656	0.525955	FALSE	Bacteria	Proteobacteria	Betaproteobacteria	Burkholderiales	Alcaligenaceae	Achromobacter	Achromobacter_insuavis	FALSE	FALSE	TRUE	FALSE	FALSE	0.968921
PT	BLCA	G000374605	0.065877	0.0731145	0.901012	0.367582	0.526721	FALSE	Bacteria	Proteobacteria	Epsilonproteobacteria	Campylobacterales	Campylobacteraceae	Campylobacter	Campylobacter_ureolyticus	TRUE	FALSE	TRUE	TRUE	FALSE	0.956513
PT	BLCA	G016726305	0.0788913	0.0881331	0.895139	0.370713	0.530503	FALSE	Bacteria	Bacteroidetes	Bacteroidia	Bacteroidales	Bacteroidaceae	Bacteroides	Bacteroides_caccae	TRUE	TRUE	TRUE	TRUE	FALSE	0.955854
PT	BLCA	G900475555	-0.0329805	0.0369368	-0.892891	0.371916	0.531519	FALSE	Bacteria	Actinobacteria	Actinomycetia	Micrococcales	Micrococcaceae	Micrococcus	Micrococcus_luteus	TRUE	TRUE	TRUE	FALSE	FALSE	0.821806
PT	BLCA	G009431915	-0.0171477	0.019307	-0.888162	0.374454	0.534438	FALSE	Viruses	Uroviricota	Caudoviricetes	Caudovirales	Myoviridae	Peduovirus	Citrobacter_virus_R18C	FALSE	FALSE	FALSE	FALSE	TRUE	0.8048
PT	BLCA	G020731405	-0.0297698	0.0339832	-0.876015	0.381022	0.543095	FALSE	Bacteria	Proteobacteria	Gammaproteobacteria	Xanthomonadales	Xanthomonadaceae	Xanthomonas	Xanthomonas_campestris	FALSE	FALSE	FALSE	TRUE	FALSE	0.664332
PT	BLCA	G000368665	0.0517032	0.0604243	0.855668	0.392181	0.557819	FALSE	Bacteria	Proteobacteria	Gammaproteobacteria	Moraxellales	Moraxellaceae	Acinetobacter	Acinetobacter_junii	FALSE	TRUE	TRUE	FALSE	FALSE	0.848289
PT	BLCA	G002900365	0.0250788	0.0293217	0.855298	0.392386	0.557819	FALSE	Bacteria	Proteobacteria	Gammaproteobacteria	Enterobacterales	Enterobacteriaceae	Escherichia	Escherichia_marmotae	TRUE	TRUE	FALSE	FALSE	FALSE	0.54586
PT	BLCA	G000463665	0.044745	0.0526213	0.850319	0.395147	0.561005	FALSE	Bacteria	Actinobacteria	Actinomycetia	Propionibacteriales	Propionibacteriaceae	Cutibacterium	Cutibacterium_granulosum	TRUE	TRUE	TRUE	FALSE	FALSE	0.921294
PT	BLCA	G900452045	-0.0321433	0.0379707	-0.846528	0.397258	0.563261	FALSE	Bacteria	Proteobacteria	Gammaproteobacteria	Enterobacterales	Enterobacteriaceae	Klebsiella	Klebsiella_pneumoniae	TRUE	TRUE	TRUE	TRUE	FALSE	0.695016
PT	BLCA	G000473955	-0.0475367	0.0565256	-0.840977	0.400361	0.566916	FALSE	Bacteria	Bacteroidetes	Bacteroidia	Bacteroidales	Barnesiellaceae	Coprobacter	Coprobacter_fastidiosus	TRUE	TRUE	FALSE	FALSE	FALSE	0.881865
PT	BLCA	G001501155	-0.0160163	0.0192731	-0.831016	0.405964	0.574096	FALSE	Viruses	Uroviricota	Caudoviricetes	Caudovirales	Myoviridae	Peduovirus	Escherichia_virus_pro147	FALSE	FALSE	FALSE	FALSE	TRUE	0.740077
PT	BLCA	G900106755	0.0921264	0.111396	0.827015	0.408228	0.576543	FALSE	Bacteria	Bacteroidetes	Bacteroidia	Bacteroidales	Bacteroidaceae	Bacteroides	Bacteroides_faecis	TRUE	TRUE	FALSE	FALSE	FALSE	0.885132
PT	BLCA	G001435015	-0.0322713	0.040031	-0.80616	0.420151	0.592605	FALSE	Bacteria	Firmicutes	Bacilli	Lactobacillales	Lactobacillaceae	Lactobacillus	Lactobacillus_iners	TRUE	TRUE	FALSE	TRUE	FALSE	0.806476
PT	BLCA	G003634345	-0.0439034	0.0545585	-0.804703	0.420991	0.593015	FALSE	Bacteria	Bacteroidetes	Bacteroidia	Bacteroidales	Barnesiellaceae	Coprobacter	Coprobacter_fastidiosus	TRUE	TRUE	FALSE	FALSE	FALSE	0.883135
PT	BLCA	G000226135	0.0891683	0.111314	0.801053	0.423101	0.59521	FALSE	Bacteria	Bacteroidetes	Bacteroidia	Bacteroidales	Bacteroidaceae	Bacteroides	Bacteroides_faecis	TRUE	TRUE	FALSE	FALSE	FALSE	0.886728
PT	BLCA	G003320875	0.0206669	0.026169	0.789749	0.429674	0.60367	FALSE	Bacteria	Firmicutes	Bacilli	Lactobacillales	Enterococcaceae	Enterococcus	Enterococcus_gallinarum	TRUE	FALSE	TRUE	TRUE	FALSE	0.52151
PT	BLCA	G000160875	-0.0322029	0.040827	-0.788763	0.43025	0.603693	FALSE	Bacteria	Firmicutes	Bacilli	Lactobacillales	Lactobacillaceae	Lactobacillus	Lactobacillus_iners	TRUE	TRUE	FALSE	TRUE	FALSE	0.803974
PT	BLCA	G013892435	-0.0231096	0.029487	-0.783722	0.433203	0.607047	FALSE	Bacteria	Proteobacteria	Gammaproteobacteria	Enterobacterales	Enterobacteriaceae	Escherichia	Escherichia_fergusonii	FALSE	TRUE	TRUE	TRUE	FALSE	0.531129
PT	BLCA	G016028755	-0.0322369	0.0420359	-0.76689	0.443147	0.620176	FALSE	Bacteria	Proteobacteria	Gammaproteobacteria	Moraxellales	Moraxellaceae	Moraxella	Moraxella_osloensis	TRUE	FALSE	TRUE	FALSE	FALSE	0.889305
PT	BLCA	G000240185	-0.0197171	0.0258241	-0.763517	0.445155	0.622179	FALSE	Bacteria	Proteobacteria	Gammaproteobacteria	Enterobacterales	Enterobacteriaceae	Klebsiella	Klebsiella_pneumoniae	TRUE	TRUE	TRUE	TRUE	FALSE	0.69554
PT	BLCA	G900460885	0.0546209	0.0716699	0.762119	0.445989	0.622539	FALSE	Bacteria	Proteobacteria	Epsilonproteobacteria	Campylobacterales	Campylobacteraceae	Campylobacter	Campylobacter_ureolyticus	TRUE	FALSE	TRUE	TRUE	FALSE	0.954381
PT	BLCA	G001298815	-0.0216161	0.028461	-0.7595	0.447554	0.623915	FALSE	Bacteria	Proteobacteria	Betaproteobacteria	Burkholderiales	Alcaligenaceae	Alcaligenes	Alcaligenes_faecalis	FALSE	FALSE	TRUE	TRUE	FALSE	0.60455
PT	BLCA	G000807695	0.0215167	0.0288911	0.744752	0.456421	0.635456	FALSE	Bacteria	Proteobacteria	Gammaproteobacteria	Enterobacterales	Enterobacteriaceae	Escherichia	Escherichia_marmotae	TRUE	TRUE	FALSE	FALSE	FALSE	0.537684
PT	BLCA	G003958765	-0.0140757	0.0191404	-0.735391	0.462101	0.642535	FALSE	Viruses	Uroviricota	Caudoviricetes	Caudovirales	Myoviridae	Xuanwuvirus	Escherichia_virus_503458	FALSE	FALSE	FALSE	FALSE	TRUE	0.681926
PT	BLCA	G013372225	0.0523833	0.0716892	0.730699	0.464963	0.645682	FALSE	Bacteria	Proteobacteria	Epsilonproteobacteria	Campylobacterales	Campylobacteraceae	Campylobacter	Campylobacter_ureolyticus	TRUE	FALSE	TRUE	TRUE	FALSE	0.953988
PT	BLCA	G016766895	0.0519122	0.0715091	0.725952	0.467868	0.648881	FALSE	Bacteria	Proteobacteria	Epsilonproteobacteria	Campylobacterales	Campylobacteraceae	Campylobacter	Campylobacter_ureolyticus	TRUE	FALSE	TRUE	TRUE	FALSE	0.953415
PT	BLCA	G000430225	0.0401416	0.0558502	0.718737	0.472303	0.653352	FALSE	Bacteria	Proteobacteria	Gammaproteobacteria	Moraxellales	Moraxellaceae	Acinetobacter	Acinetobacter_junii	FALSE	TRUE	TRUE	FALSE	FALSE	0.855387
PT	BLCA	G002443155	-0.0204358	0.0284255	-0.718923	0.472188	0.653352	FALSE	Bacteria	Proteobacteria	Betaproteobacteria	Burkholderiales	Alcaligenaceae	Alcaligenes	Alcaligenes_faecalis	FALSE	FALSE	TRUE	TRUE	FALSE	0.604408
PT	BLCA	G013004645	0.0226967	0.0317961	0.713821	0.475338	0.656709	FALSE	Bacteria	Proteobacteria	Gammaproteobacteria	Xanthomonadales	Xanthomonadaceae	Stenotrophomonas	Stenotrophomonas_maltophilia	TRUE	TRUE	TRUE	FALSE	FALSE	0.907016
PT	BLCA	G000194985	-0.0454447	0.0638871	-0.711329	0.476881	0.657998	FALSE	Bacteria	Firmicutes	Negativicutes	Veillonellales	Veillonellaceae	Dialister	Dialister_micraerophilus	TRUE	FALSE	TRUE	FALSE	FALSE	0.963599
PT	BLCA	G001748345	-0.0200677	0.028415	-0.706237	0.480041	0.661513	FALSE	Bacteria	Proteobacteria	Betaproteobacteria	Burkholderiales	Alcaligenaceae	Alcaligenes	Alcaligenes_faecalis	FALSE	FALSE	TRUE	TRUE	FALSE	0.604853
PT	BLCA	G000739855	-0.0191475	0.0284186	-0.673766	0.50046	0.688771	FALSE	Bacteria	Proteobacteria	Betaproteobacteria	Burkholderiales	Alcaligenaceae	Alcaligenes	Alcaligenes_faecalis	FALSE	FALSE	TRUE	TRUE	FALSE	0.605039
PT	BLCA	G001544175	-0.0257594	0.0383923	-0.670953	0.50225	0.690354	FALSE	Bacteria	Firmicutes	Bacilli	Bacillales	Staphylococcaceae	Staphylococcus	Staphylococcus_aureus	TRUE	TRUE	TRUE	TRUE	FALSE	0.855056
PT	BLCA	G900107225	-0.0182404	0.0277216	-0.657986	0.510547	0.700866	FALSE	Bacteria	Proteobacteria	Betaproteobacteria	Burkholderiales	Comamonadaceae	Delftia	Delftia_lacustris	FALSE	FALSE	TRUE	FALSE	FALSE	0.861594
PT	BLCA	G020097475	-0.0193932	0.0297907	-0.650983	0.515057	0.706159	FALSE	Bacteria	Proteobacteria	Gammaproteobacteria	Enterobacterales	Enterobacteriaceae	Escherichia	Escherichia_fergusonii	FALSE	TRUE	TRUE	TRUE	FALSE	0.536669
PT	BLCA	G000182965	-0.0540258	0.0834489	-0.647411	0.517366	0.708423	FALSE	Eukaryota	Ascomycota	Saccharomycetes	Saccharomycetales	Debaryomycetaceae	Candida	Candida_albicans	FALSE	FALSE	FALSE	TRUE	FALSE	0.835344
PT	BLCA	G001406295	0.0428036	0.0663914	0.644716	0.519111	0.708798	FALSE	Bacteria	Firmicutes	Clostridia	Eubacteriales	Eubacteriaceae	Eubacterium	Eubacterium_ramulus	TRUE	FALSE	FALSE	FALSE	FALSE	0.805292
PT	BLCA	G000863805	0.0130985	0.0203409	0.643947	0.51961	0.708798	FALSE	Viruses	Cossaviricota	Papovaviricetes	Sepolyvirales	Polyomaviridae	Betapolyomavirus	Human_polyomavirus_2	FALSE	FALSE	FALSE	FALSE	TRUE	0.965692
PT	BLCA	G000874865	0.0137185	0.0212442	0.645749	0.518442	0.708798	FALSE	Viruses	Cossaviricota	Papovaviricetes	Sepolyvirales	Polyomaviridae	Alphapolyomavirus	Human_polyomavirus_5	FALSE	FALSE	FALSE	FALSE	TRUE	0.958418
PT	BLCA	G000162475	-0.0243029	0.0388942	-0.624847	0.532071	0.723966	FALSE	Bacteria	Firmicutes	Bacilli	Lactobacillales	Carnobacteriaceae	Granulicatella	Granulicatella_elegans	TRUE	FALSE	TRUE	TRUE	FALSE	0.953543
PT	BLCA	G002619185	0.0127386	0.0203762	0.62517	0.531859	0.723966	FALSE	Viruses	Uroviricota	Caudoviricetes	Caudovirales	Rountreeviridae	Andhravirus	Staphylococcus_virus_Andhra	FALSE	FALSE	FALSE	FALSE	TRUE	0.511916
PT	BLCA	G002075345	0.0148964	0.0239769	0.621282	0.534414	0.726238	FALSE	Bacteria	Proteobacteria	Gammaproteobacteria	Enterobacterales	Enterobacteriaceae	Citrobacter	Citrobacter_braakii	TRUE	TRUE	TRUE	FALSE	FALSE	0.665807
PT	BLCA	G000311745	0.0592875	0.0986679	0.600879	0.547921	0.743526	FALSE	Bacteria	Firmicutes	Tissierellia	Tissierellales	Peptoniphilaceae	Anaerococcus	Anaerococcus_obesiensis	FALSE	TRUE	FALSE	FALSE	FALSE	0.545137
PT	BLCA	G000837885	-0.011385	0.0189754	-0.599988	0.548514	0.743526	FALSE	Viruses	Uroviricota	Caudoviricetes	Caudovirales	Myoviridae	Hpunavirus	Haemophilus_virus_HP1	FALSE	FALSE	FALSE	FALSE	TRUE	0.665987
PT	BLCA	G900637015	0.0170614	0.0287306	0.593842	0.552618	0.748148	FALSE	Bacteria	Proteobacteria	Gammaproteobacteria	Enterobacterales	Enterobacteriaceae	Escherichia	Escherichia_marmotae	TRUE	TRUE	FALSE	FALSE	FALSE	0.569033
PT	BLCA	G000788015	0.0164755	0.0287955	0.572156	0.567216	0.76695	FALSE	Bacteria	Proteobacteria	Gammaproteobacteria	Enterobacterales	Enterobacteriaceae	Klebsiella	Klebsiella_pneumoniae	TRUE	TRUE	TRUE	TRUE	FALSE	0.69248
PT	BLCA	G001553115	0.0525364	0.0927112	0.566667	0.57094	0.770858	FALSE	Bacteria	Firmicutes	Tissierellia	Tissierellales	Peptoniphilaceae	Peptoniphilus	Peptoniphilus_coxii	TRUE	FALSE	FALSE	FALSE	FALSE	0.672189
PT	BLCA	G002091775	-0.0166673	0.0294584	-0.565793	0.571535	0.770858	FALSE	Bacteria	Proteobacteria	Gammaproteobacteria	Pseudomonadales	Pseudomonadaceae	Pseudomonas	Pseudomonas_oleovorans	FALSE	FALSE	FALSE	TRUE	FALSE	0.78158
PT	BLCA	G000159235	0.0205257	0.0364544	0.563052	0.5734	0.772407	FALSE	Bacteria	Actinobacteria	Actinomycetia	Actinomycetales	Actinomycetaceae	Fannyhessea	Fannyhessea_vaginae	FALSE	TRUE	FALSE	FALSE	FALSE	0.798627
PT	BLCA	G016889925	0.0780645	0.14046	0.555778	0.578362	0.778121	FALSE	Bacteria	Bacteroidetes	Bacteroidia	Bacteroidales	Bacteroidaceae	Bacteroides	Bacteroides_fragilis	TRUE	TRUE	TRUE	TRUE	FALSE	0.99259
PT	BLCA	G003472935	0.0536836	0.0969498	0.553725	0.579767	0.779039	FALSE	Bacteria	Bacteroidetes	Bacteroidia	Bacteroidales	Bacteroidaceae	Bacteroides	Bacteroides_intestinalis	TRUE	TRUE	FALSE	FALSE	FALSE	0.691238
PT	BLCA	G001875655	-0.0114935	0.0209976	-0.547372	0.584123	0.783916	FALSE	Bacteria	Proteobacteria	Gammaproteobacteria	Enterobacterales	Enterobacteriaceae	Enterobacter	Enterobacter_hormaechei	FALSE	FALSE	TRUE	FALSE	FALSE	0.684267
PT	BLCA	G015548275	0.0341287	0.0638585	0.534443	0.593035	0.794888	FALSE	Bacteria	Bacteroidetes	Bacteroidia	Bacteroidales	Rikenellaceae	Alistipes	Alistipes_finegoldii	TRUE	TRUE	TRUE	TRUE	FALSE	0.834679
PT	BLCA	G002958065	-0.0102705	0.019396	-0.529516	0.596448	0.79847	FALSE	Viruses	Uroviricota	Caudoviricetes	Caudovirales	Myoviridae	Eponavirus	Faecalibacterium_virus_Epona	FALSE	FALSE	FALSE	FALSE	TRUE	0.733686
PT	BLCA	G017821535	-0.0099542	0.0189881	-0.524233	0.600117	0.802386	FALSE	Bacteria	Proteobacteria	Epsilonproteobacteria	Campylobacterales	Helicobacteraceae	Helicobacter	Helicobacter_pylori	TRUE	FALSE	TRUE	FALSE	FALSE	0.892996
PT	BLCA	G003435485	0.0240696	0.0464517	0.518163	0.604344	0.807039	FALSE	Bacteria	Firmicutes	Clostridia	Eubacteriales	Lachnospiraceae	Eisenbergiella	Eisenbergiella_massiliensis	FALSE	TRUE	FALSE	FALSE	FALSE	0.857588
PT	BLCA	G000183445	-0.0311592	0.0621937	-0.501003	0.616369	0.822079	FALSE	Bacteria	Firmicutes	Negativicutes	Veillonellales	Veillonellaceae	Dialister	Dialister_micraerophilus	TRUE	FALSE	TRUE	FALSE	FALSE	0.875343
PT	BLCA	G001042655	-0.0154431	0.0309611	-0.498789	0.617928	0.823142	FALSE	Bacteria	Actinobacteria	Actinomycetia	Bifidobacteriales	Bifidobacteriaceae	Gardnerella	Gardnerella_vaginalis	TRUE	FALSE	TRUE	TRUE	FALSE	0.761458
PT	BLCA	G000023145	-0.0209358	0.0431066	-0.485674	0.627198	0.83446	FALSE	Bacteria	Actinobacteria	Actinomycetia	Corynebacteriales	Corynebacteriaceae	Corynebacterium	Corynebacterium_kroppenstedtii	FALSE	FALSE	TRUE	FALSE	FALSE	0.575962
PT	BLCA	G000381365	-0.0366708	0.0759782	-0.482649	0.629345	0.836218	FALSE	Bacteria	Bacteroidetes	Bacteroidia	Bacteroidales	Bacteroidaceae	Bacteroides	Bacteroides_salyersiae	TRUE	TRUE	FALSE	TRUE	FALSE	0.54003
PT	BLCA	G003397685	-0.0149181	0.0309743	-0.481629	0.630069	0.836218	FALSE	Bacteria	Actinobacteria	Actinomycetia	Bifidobacteriales	Bifidobacteriaceae	Gardnerella	Gardnerella_vaginalis	TRUE	FALSE	TRUE	TRUE	FALSE	0.760744
PT	BLCA	G900105405	-0.0148778	0.0309731	-0.480346	0.630981	0.836399	FALSE	Bacteria	Actinobacteria	Actinomycetia	Bifidobacteriales	Bifidobacteriaceae	Gardnerella	Gardnerella_vaginalis	TRUE	FALSE	TRUE	TRUE	FALSE	0.760921
PT	BLCA	G002861965	0.0169459	0.036143	0.468856	0.639172	0.845244	FALSE	Bacteria	Actinobacteria	Actinomycetia	Bifidobacteriales	Bifidobacteriaceae	Gardnerella	Gardnerella_vaginalis	TRUE	FALSE	TRUE	TRUE	FALSE	0.747194
PT	BLCA	G016889365	-0.0201952	0.0430797	-0.468788	0.639221	0.845244	FALSE	Bacteria	Actinobacteria	Actinomycetia	Corynebacteriales	Corynebacteriaceae	Corynebacterium	Corynebacterium_kroppenstedtii	FALSE	FALSE	TRUE	FALSE	FALSE	0.575958
PT	BLCA	G002592965	0.00911737	0.0194997	0.467566	0.640095	0.845364	FALSE	Viruses	Uroviricota	Caudoviricetes	Caudovirales	Siphoviridae	Skunavirus	Lactococcus_virus_p272	FALSE	FALSE	FALSE	FALSE	TRUE	0.587075
PT	BLCA	G009745695	0.00893239	0.0195102	0.457832	0.647073	0.853535	FALSE	Viruses	Uroviricota	Caudoviricetes	Caudovirales	Siphoviridae	Skunavirus	Lactococcus_virus_CHPC965	FALSE	FALSE	FALSE	FALSE	TRUE	0.691081
PT	BLCA	G900637625	-0.0140912	0.0309752	-0.454921	0.649166	0.855251	FALSE	Bacteria	Actinobacteria	Actinomycetia	Bifidobacteriales	Bifidobacteriaceae	Gardnerella	Gardnerella_vaginalis	TRUE	FALSE	TRUE	TRUE	FALSE	0.76149
PT	BLCA	G000007145	-0.0149468	0.0335494	-0.445518	0.655946	0.863129	FALSE	Bacteria	Proteobacteria	Gammaproteobacteria	Xanthomonadales	Xanthomonadaceae	Xanthomonas	Xanthomonas_campestris	FALSE	FALSE	FALSE	TRUE	FALSE	0.714614
PT	BLCA	G002818425	0.00885898	0.0201423	0.43982	0.660067	0.867494	FALSE	Viruses				Anelloviridae	Alphatorquevirus	Torque_teno_virus_29	FALSE	FALSE	FALSE	FALSE	TRUE	0.767682
PT	BLCA	G003050665	-0.0083577	0.0190511	-0.4387	0.660879	0.867504	FALSE	Bacteria	Proteobacteria	Epsilonproteobacteria	Campylobacterales	Helicobacteraceae	Helicobacter	Helicobacter_pylori	TRUE	FALSE	TRUE	FALSE	FALSE	0.954994
PT	BLCA	G000864765	0.00847792	0.0194355	0.436208	0.662686	0.868819	FALSE	Viruses	Artverviricota	Revtraviricetes	Ortervirales	Retroviridae	Lentivirus	Human_immunodeficiency_virus_1	FALSE	FALSE	FALSE	FALSE	TRUE	0.697745
PT	BLCA	G002818335	0.00847792	0.0196376	0.431718	0.665946	0.872034	FALSE	Viruses				Anelloviridae	Alphatorquevirus	Torque_teno_virus_20	FALSE	FALSE	FALSE	FALSE	TRUE	0.514224
PT	BLCA	G001041675	-0.0081784	0.0191507	-0.427054	0.66934	0.875416	FALSE	Viruses	Uroviricota	Caudoviricetes	Caudovirales	Siphoviridae	Pahexavirus	Propionibacterium_virus_PHL041M10	FALSE	FALSE	FALSE	FALSE	TRUE	0.958622
PT	BLCA	G002986195	0.00847792	0.0201579	0.420575	0.674065	0.880528	FALSE	Viruses				Anelloviridae	Alphatorquevirus	Torque_teno_virus_18	FALSE	FALSE	FALSE	FALSE	TRUE	0.842439
PT	BLCA	G001729705	0.00801477	0.0199152	0.402444	0.687357	0.895722	FALSE	Bacteria	Proteobacteria	Gammaproteobacteria	Enterobacterales	Enterobacteriaceae	Enterobacter	Enterobacter_hormaechei	FALSE	FALSE	TRUE	FALSE	FALSE	0.879316
PT	BLCA	G900624885	-0.0328556	0.081464	-0.403314	0.686717	0.895722	FALSE	Bacteria	Bacteroidetes	Bacteroidia	Bacteroidales	Tannerellaceae	Parabacteroides	Parabacteroides_johnsonii	TRUE	TRUE	FALSE	FALSE	FALSE	0.56046
PT	BLCA	G000273175	-0.0424363	0.105783	-0.401163	0.6883	0.89587	FALSE	Bacteria	Bacteroidetes	Bacteroidia	Bacteroidales	Bacteroidaceae	Bacteroides	Bacteroides_nordii	TRUE	TRUE	TRUE	FALSE	FALSE	0.9577
PT	BLCA	G000178355	-0.0119422	0.0306039	-0.390217	0.696376	0.905289	FALSE	Bacteria	Actinobacteria	Actinomycetia	Bifidobacteriales	Bifidobacteriaceae	Gardnerella	Gardnerella_vaginalis	TRUE	FALSE	TRUE	TRUE	FALSE	0.754641
PT	BLCA	G004336685	-0.0121019	0.0314034	-0.385368	0.699965	0.908859	FALSE	Bacteria	Actinobacteria	Actinomycetia	Bifidobacteriales	Bifidobacteriaceae	Gardnerella	Gardnerella_vaginalis	TRUE	FALSE	TRUE	TRUE	FALSE	0.760279
PT	BLCA	G016026575	0.0133142	0.0346772	0.383948	0.701017	0.909132	FALSE	Bacteria	Actinobacteria	Actinomycetia	Actinomycetales	Actinomycetaceae	Fannyhessea	Fannyhessea_vaginae	FALSE	TRUE	FALSE	FALSE	FALSE	0.798365
PT	BLCA	G000930115	-0.0072793	0.0191689	-0.379745	0.704135	0.912079	FALSE	Viruses	Uroviricota	Caudoviricetes	Caudovirales	Myoviridae	Peduovirus	Enterobacteria_phage_P88	FALSE	FALSE	FALSE	FALSE	TRUE	0.629139
PT	BLCA	G001470435	0.00733475	0.0200692	0.365473	0.714758	0.924729	FALSE	Viruses	Uroviricota	Caudoviricetes	Caudovirales	Siphoviridae	Beetrevirus	Pseudomonas_virus_PM105	FALSE	FALSE	FALSE	FALSE	TRUE	0.691511
PT	BLCA	G000258845	-0.0069057	0.0190341	-0.362807	0.716749	0.926195	FALSE	Bacteria	Proteobacteria	Epsilonproteobacteria	Campylobacterales	Helicobacteraceae	Helicobacter	Helicobacter_pylori	TRUE	FALSE	TRUE	FALSE	FALSE	0.957588
PT	BLCA	G001042295	0.00695369	0.0194063	0.35832	0.720104	0.929416	FALSE	Viruses	Uroviricota	Caudoviricetes	Caudovirales	Siphoviridae	Pahexavirus	Propionibacterium_virus_PHL179M00	FALSE	FALSE	FALSE	FALSE	TRUE	0.956946
PT	BLCA	G000912675	-0.0067401	0.0191887	-0.351253	0.725398	0.935131	FALSE	Viruses	Uroviricota	Caudoviricetes	Caudovirales	Siphoviridae	Pahexavirus	Propionibacterium_virus_PHL112N00	FALSE	FALSE	FALSE	FALSE	TRUE	0.94796
PT	BLCA	G000842865	-0.0065172	0.0189598	-0.343737	0.731044	0.940162	FALSE	Viruses	Uroviricota	Caudoviricetes	Caudovirales	Myoviridae	Hpunavirus	Haemophilus_virus_HP2	FALSE	FALSE	FALSE	FALSE	TRUE	0.61724
PT	BLCA	G001190455	-0.0065894	0.0191592	-0.343928	0.7309	0.940162	FALSE	Viruses	Uroviricota	Caudoviricetes	Caudovirales	Siphoviridae	Pahexavirus	Propionibacterium_virus_Stormborn	FALSE	FALSE	FALSE	FALSE	TRUE	0.886805
PT	BLCA	G020097195	0.0068316	0.0203263	0.336097	0.736798	0.946434	FALSE	Bacteria	Proteobacteria	Gammaproteobacteria	Enterobacterales	Enterobacteriaceae	Enterobacter	Enterobacter_hormaechei	FALSE	FALSE	TRUE	FALSE	FALSE	0.879412
PT	BLCA	G004295525	-0.0063017	0.0190251	-0.331232	0.740469	0.949425	FALSE	Bacteria	Proteobacteria	Epsilonproteobacteria	Campylobacterales	Helicobacteraceae	Helicobacter	Helicobacter_pylori	TRUE	FALSE	TRUE	FALSE	FALSE	0.955004
PT	BLCA	G000844605	-0.0063557	0.0192201	-0.330681	0.740886	0.949425	FALSE	Viruses	Uroviricota	Caudoviricetes	Caudovirales	Myoviridae	Citexvirus	Pseudomonas_virus_phiCTX	FALSE	FALSE	FALSE	FALSE	TRUE	0.847639
PT	BLCA	G000742135	0.013247	0.0408263	0.324473	0.74558	0.953912	FALSE	Bacteria	Proteobacteria	Gammaproteobacteria	Enterobacterales	Enterobacteriaceae	Klebsiella	Klebsiella_pneumoniae	TRUE	TRUE	TRUE	TRUE	FALSE	0.696421
PT	BLCA	G002901765	0.0178188	0.0550451	0.323713	0.746155	0.953912	FALSE	Bacteria	Firmicutes	Bacilli	Bacillales	Staphylococcaceae	Staphylococcus	Staphylococcus_warneri	TRUE	TRUE	TRUE	TRUE	FALSE	0.970458
PT	BLCA	G014654435	-0.0061436	0.0190871	-0.321871	0.747551	0.954565	FALSE	Bacteria	Proteobacteria	Epsilonproteobacteria	Campylobacterales	Helicobacteraceae	Helicobacter	Helicobacter_pylori	TRUE	FALSE	TRUE	FALSE	FALSE	0.945233
PT	BLCA	G000017585	-0.0178428	0.0778507	-0.229193	0.818719	0.955069	FALSE	Bacteria	Proteobacteria	Epsilonproteobacteria	Campylobacterales	Campylobacteraceae	Campylobacter	Campylobacter_hominis	TRUE	FALSE	FALSE	FALSE	FALSE	0.8719
PT	BLCA	G000154525	-0.0229063	0.074164	-0.30886	0.757428	0.955069	FALSE	Bacteria	Bacteroidetes	Bacteroidia	Bacteroidales	Bacteroidaceae	Bacteroides	Bacteroides_stercoris	TRUE	TRUE	TRUE	FALSE	FALSE	0.885465
PT	BLCA	G000178335	0.00787979	0.0281341	0.28008	0.779416	0.955069	FALSE	Bacteria	Actinobacteria	Actinomycetia	Actinomycetales	Actinomycetaceae	Fannyhessea	Fannyhessea_vaginae	FALSE	TRUE	FALSE	FALSE	FALSE	0.793931
PT	BLCA	G000364325	0.00559097	0.0204277	0.273695	0.784319	0.955069	FALSE	Bacteria	Actinobacteria	Coriobacteriia	Coriobacteriales	Atopobiaceae	Atopobium	Atopobium_minutum	TRUE	TRUE	FALSE	FALSE	FALSE	0.900194
PT	BLCA	G000615285	-0.0066539	0.0246577	-0.269852	0.787274	0.955069	FALSE	Bacteria	Firmicutes	Bacilli	Lactobacillales	Lactobacillaceae	Lactobacillus	Lactobacillus_kitasatonis	FALSE	FALSE	FALSE	TRUE	FALSE	0.635702
PT	BLCA	G001434435	-0.0056732	0.0255754	-0.221822	0.824452	0.955069	FALSE	Bacteria	Firmicutes	Bacilli	Lactobacillales	Lactobacillaceae	Lactobacillus	Lactobacillus_kitasatonis	FALSE	FALSE	FALSE	TRUE	FALSE	0.635054
PT	BLCA	G003710885	0.00497936	0.0190307	0.261648	0.793593	0.955069	FALSE	Bacteria	Firmicutes	Bacilli	Bacillales	Paenibacillaceae	Brevibacillus	Brevibacillus_agri	FALSE	FALSE	TRUE	FALSE	FALSE	0.822231
PT	BLCA	G004138065	-0.0047985	0.0234214	-0.204876	0.837669	0.955069	FALSE	Bacteria	Actinobacteria	Actinomycetia	Corynebacteriales	Corynebacteriaceae	Corynebacterium	Corynebacterium_striatum	TRUE	TRUE	TRUE	TRUE	FALSE	0.587043
PT	BLCA	G006540025	0.00497936	0.0190307	0.261648	0.793593	0.955069	FALSE	Bacteria	Firmicutes	Bacilli	Bacillales	Paenibacillaceae	Brevibacillus	Brevibacillus_agri	FALSE	FALSE	TRUE	FALSE	FALSE	0.820619
PT	BLCA	G016726485	0.0208872	0.0846972	0.24661	0.80521	0.955069	FALSE	Bacteria	Firmicutes	Tissierellia	Tissierellales	Peptoniphilaceae	Peptoniphilus	Peptoniphilus_harei	TRUE	FALSE	TRUE	FALSE	FALSE	0.516744
PT	BLCA	G019048305	-0.0095255	0.0392801	-0.242502	0.808391	0.955069	FALSE	Bacteria	Proteobacteria	Gammaproteobacteria	Moraxellales	Moraxellaceae	Acinetobacter	Acinetobacter_lwoffii	TRUE	FALSE	TRUE	FALSE	FALSE	0.629193
PT	BLCA	G019141545	-0.0127035	0.0428956	-0.296148	0.767117	0.955069	FALSE	Bacteria	Proteobacteria	Alphaproteobacteria	Rhodobacterales	Rhodobacteraceae	Paracoccus	Paracoccus_marcusii	FALSE	FALSE	FALSE	TRUE	FALSE	0.643327
PT	BLCA	G020813135	-0.0098581	0.0348217	-0.283102	0.777099	0.955069	FALSE	Bacteria	Proteobacteria	Gammaproteobacteria	Xanthomonadales	Xanthomonadaceae	Xanthomonas	Xanthomonas_campestris	FALSE	FALSE	FALSE	TRUE	FALSE	0.710604
PT	BLCA	G900454685	0.0196561	0.0849505	0.231383	0.817017	0.955069	FALSE	Bacteria	Firmicutes	Tissierellia	Tissierellales	Peptoniphilaceae	Peptoniphilus	Peptoniphilus_harei	TRUE	FALSE	TRUE	FALSE	FALSE	0.524712
PT	BLCA	G900478295	-0.0057625	0.018981	-0.303594	0.761437	0.955069	FALSE	Bacteria	Proteobacteria	Epsilonproteobacteria	Campylobacterales	Helicobacteraceae	Helicobacter	Helicobacter_pylori	TRUE	FALSE	TRUE	FALSE	FALSE	0.95492
PT	BLCA	G902860075	0.00711486	0.0396376	0.179498	0.857547	0.955069	FALSE	Bacteria	Proteobacteria	Betaproteobacteria	Burkholderiales	Alcaligenaceae	Achromobacter	Achromobacter_insuavis	FALSE	FALSE	TRUE	FALSE	FALSE	0.88167
PT	BLCA	G000837965	0.00399433	0.0190706	0.20945	0.834097	0.955069	FALSE	Viruses	Uroviricota	Caudoviricetes	Caudovirales	Siphoviridae	Skunavirus	Lactococcus_virus_sk1	FALSE	FALSE	FALSE	FALSE	TRUE	0.701944
PT	BLCA	G000838765	0.00485668	0.0190527	0.254908	0.798794	0.955069	FALSE	Viruses	Uroviricota	Caudoviricetes	Caudovirales	Siphoviridae	Skunavirus	Lactococcus_virus_bIL170	FALSE	FALSE	FALSE	FALSE	TRUE	0.598035
PT	BLCA	G000845245	-0.0113129	0.0440509	-0.256814	0.797322	0.955069	FALSE	Viruses	Peploviricota	Herviviricetes	Herpesvirales	Herpesviridae	Cytomegalovirus	Human_betaherpesvirus_5	FALSE	FALSE	FALSE	FALSE	TRUE	0.826897
PT	BLCA	G000868465	0.00447562	0.0190518	0.234918	0.814272	0.955069	FALSE	Viruses	Uroviricota	Caudoviricetes	Caudovirales	Siphoviridae	Skunavirus	Lactococcus_virus_P008	FALSE	FALSE	FALSE	FALSE	TRUE	0.60719
PT	BLCA	G000874305	0.00383618	0.0190589	0.20128	0.84048	0.955069	FALSE	Viruses	Uroviricota	Caudoviricetes	Caudovirales	Siphoviridae	Casadabanvirus	Pseudomonas_virus_MP22	FALSE	FALSE	FALSE	FALSE	TRUE	0.678623
PT	BLCA	G000882295	0.00357994	0.0191798	0.186651	0.851934	0.955069	FALSE	Viruses	Uroviricota	Caudoviricetes	Caudovirales	Siphoviridae	Ceduovirus	Lactococcus_virus_bIL67	FALSE	FALSE	FALSE	FALSE	TRUE	0.537373
PT	BLCA	G000882495	0.00383618	0.0190326	0.201559	0.840262	0.955069	FALSE	Viruses	Uroviricota	Caudoviricetes	Caudovirales	Siphoviridae	Casadabanvirus	Pseudomonas_virus_MP38	FALSE	FALSE	FALSE	FALSE	TRUE	0.604609
PT	BLCA	G000883415	0.00345512	0.0190393	0.181473	0.855996	0.955069	FALSE	Viruses	Uroviricota	Caudoviricetes	Caudovirales	Siphoviridae	Casadabanvirus	Pseudomonas_virus_MP29	FALSE	FALSE	FALSE	FALSE	TRUE	0.508954
PT	BLCA	G000888495	-0.0047488	0.0193113	-0.24591	0.805752	0.955069	FALSE	Viruses	Cossaviricota	Papovaviricetes	Sepolyvirales	Polyomaviridae	Deltapolyomavirus	Human_polyomavirus_6	FALSE	FALSE	FALSE	FALSE	TRUE	0.992489
PT	BLCA	G000897455	0.00639674	0.0247281	0.258683	0.79588	0.955069	FALSE	Viruses	Uroviricota	Caudoviricetes	Caudovirales	Siphoviridae	Rockefellervirus	Staphylococcus_virus_IPLA7	FALSE	FALSE	FALSE	FALSE	TRUE	0.806282
PT	BLCA	G000902695	0.00478781	0.0210046	0.227941	0.819692	0.955069	FALSE	Viruses	Uroviricota	Caudoviricetes	Caudovirales	Siphoviridae	Lambdavirus	Escherichia_virus_HK629	FALSE	FALSE	FALSE	FALSE	TRUE	0.82503
PT	BLCA	G000908115	0.00339037	0.0190551	0.177924	0.858783	0.955069	FALSE	Viruses	Uroviricota	Caudoviricetes	Caudovirales	Siphoviridae	Skunavirus	Lactococcus_virus_phi7	FALSE	FALSE	FALSE	FALSE	TRUE	0.641406
PT	BLCA	G000909735	0.00421724	0.0190549	0.22132	0.824843	0.955069	FALSE	Viruses	Uroviricota	Caudoviricetes	Caudovirales	Siphoviridae	Skunavirus	Lactococcus_virus_jm2	FALSE	FALSE	FALSE	FALSE	TRUE	0.645159
PT	BLCA	G000910635	0.00447562	0.0190572	0.234852	0.814323	0.955069	FALSE	Viruses	Uroviricota	Caudoviricetes	Caudovirales	Siphoviridae	Skunavirus	Lactococcus_virus_340	FALSE	FALSE	FALSE	FALSE	TRUE	0.602344
PT	BLCA	G000911695	0.00475645	0.019056	0.249604	0.802894	0.955069	FALSE	Viruses	Uroviricota	Caudoviricetes	Caudovirales	Siphoviridae	Skunavirus	Lactococcus_virus_jm3	FALSE	FALSE	FALSE	FALSE	TRUE	0.702518
PT	BLCA	G000911715	0.00333245	0.0190653	0.174791	0.861244	0.955069	FALSE	Viruses	Uroviricota	Caudoviricetes	Caudovirales	Siphoviridae	Skunavirus	Lactococcus_virus_P680	FALSE	FALSE	FALSE	FALSE	TRUE	0.708312
PT	BLCA	G000917475	0.00345512	0.0190414	0.181453	0.856012	0.955069	FALSE	Viruses	Uroviricota	Caudoviricetes	Caudovirales	Siphoviridae	Casadabanvirus	Pseudomonas_virus_PA1KOR	FALSE	FALSE	FALSE	FALSE	TRUE	0.520997
PT	BLCA	G000929915	-0.0056903	0.0191799	-0.296681	0.76671	0.955069	FALSE	Viruses	Hofneiviricota	Faserviricetes	Tubulavirales	Inoviridae	Inovirus	Escherichia_virus_M13	FALSE	FALSE	FALSE	FALSE	TRUE	0.819104
PT	BLCA	G001041235	0.00466733	0.019437	0.240125	0.810233	0.955069	FALSE	Viruses	Uroviricota	Caudoviricetes	Caudovirales	Siphoviridae	Pahexavirus	Propionibacterium_virus_PHL141N00	FALSE	FALSE	FALSE	FALSE	TRUE	0.952024
PT	BLCA	G001190315	-0.0037925	0.0191188	-0.198363	0.842761	0.955069	FALSE	Viruses	Uroviricota	Caudoviricetes	Caudovirales	Siphoviridae	Pahexavirus	Propionibacterium_virus_Solid	FALSE	FALSE	FALSE	FALSE	TRUE	0.943682
PT	BLCA	G001190695	-0.0041088	0.0191379	-0.214693	0.830007	0.955069	FALSE	Viruses	Uroviricota	Caudoviricetes	Caudovirales	Siphoviridae	Pahexavirus	Propionibacterium_virus_Ouroboros	FALSE	FALSE	FALSE	FALSE	TRUE	0.812953
PT	BLCA	G001470875	0.00345512	0.0190776	0.181108	0.856282	0.955069	FALSE	Viruses	Uroviricota	Caudoviricetes	Caudovirales	Siphoviridae	Phietavirus	Staphylococcus_virus_phiJB	FALSE	FALSE	FALSE	FALSE	TRUE	0.571561
PT	BLCA	G001500695	0.00345512	0.0190776	0.181108	0.856282	0.955069	FALSE	Viruses	Uroviricota	Caudoviricetes	Caudovirales	Siphoviridae	Phietavirus	Staphylococcus_virus_phiNM4	FALSE	FALSE	FALSE	FALSE	TRUE	0.537475
PT	BLCA	G001501335	0.00437539	0.0190482	0.229702	0.818324	0.955069	FALSE	Viruses	Uroviricota	Caudoviricetes	Caudovirales	Siphoviridae	Skunavirus	Lactococcus_virus_CB14	FALSE	FALSE	FALSE	FALSE	TRUE	0.726399
PT	BLCA	G001501375	0.00425272	0.0190583	0.223142	0.823425	0.955069	FALSE	Viruses	Uroviricota	Caudoviricetes	Caudovirales	Siphoviridae	Skunavirus	Lactococcus_virus_Sl4	FALSE	FALSE	FALSE	FALSE	TRUE	0.718661
PT	BLCA	G001502115	0.00437539	0.0190614	0.229542	0.818448	0.955069	FALSE	Viruses	Uroviricota	Caudoviricetes	Caudovirales	Siphoviridae	Skunavirus	Lactococcus_virus_CB13	FALSE	FALSE	FALSE	FALSE	TRUE	0.75825
PT	BLCA	G001755305	0.00550276	0.0237366	0.231826	0.816673	0.955069	FALSE	Viruses	Uroviricota	Caudoviricetes	Caudovirales	Siphoviridae	Rockefellervirus	Staphylococcus_virus_CNPx	FALSE	FALSE	FALSE	FALSE	TRUE	0.798582
PT	BLCA	G002149725	0.00613855	0.021223	0.28924	0.772398	0.955069	FALSE	Viruses	Uroviricota	Caudoviricetes	Caudovirales	Siphoviridae	Beetrevirus	Pseudomonas_virus_JD18	FALSE	FALSE	FALSE	FALSE	TRUE	0.780822
PT	BLCA	G002592865	0.00339037	0.0190665	0.177818	0.858866	0.955069	FALSE	Viruses	Uroviricota	Caudoviricetes	Caudovirales	Siphoviridae	Skunavirus	Lactococcus_virus_CaseusJM1	FALSE	FALSE	FALSE	FALSE	TRUE	0.749642
PT	BLCA	G002592905	0.00415249	0.0190483	0.217998	0.82743	0.955069	FALSE	Viruses	Uroviricota	Caudoviricetes	Caudovirales	Siphoviridae	Skunavirus	Lactococcus_virus_936	FALSE	FALSE	FALSE	FALSE	TRUE	0.693429
PT	BLCA	G002592985	0.00383618	0.0190654	0.201212	0.840533	0.955069	FALSE	Viruses	Uroviricota	Caudoviricetes	Caudovirales	Siphoviridae	Skunavirus	Lactococcus_virus_P475	FALSE	FALSE	FALSE	FALSE	TRUE	0.652046
PT	BLCA	G002593025	0.00485668	0.0190527	0.254908	0.798794	0.955069	FALSE	Viruses	Uroviricota	Caudoviricetes	Caudovirales	Siphoviridae	Skunavirus	Lactococcus_virus_phi15	FALSE	FALSE	FALSE	FALSE	TRUE	0.624855
PT	BLCA	G002593065	0.00497936	0.0190493	0.261393	0.79379	0.955069	FALSE	Viruses	Uroviricota	Caudoviricetes	Caudovirales	Siphoviridae	Skunavirus	Lactococcus_virus_phi145	FALSE	FALSE	FALSE	FALSE	TRUE	0.904251
PT	BLCA	G002593105	0.00383618	0.0190658	0.201207	0.840536	0.955069	FALSE	Viruses	Uroviricota	Caudoviricetes	Caudovirales	Siphoviridae	Skunavirus	Lactococcus_virus_PhiA16	FALSE	FALSE	FALSE	FALSE	TRUE	0.932132
PT	BLCA	G002593145	0.00437539	0.0190522	0.229653	0.818361	0.955069	FALSE	Viruses	Uroviricota	Caudoviricetes	Caudovirales	Siphoviridae	Skunavirus	Lactococcus_virus_PhiB1127	FALSE	FALSE	FALSE	FALSE	TRUE	0.650999
PT	BLCA	G002593225	0.00383618	0.0190524	0.201349	0.840426	0.955069	FALSE	Viruses	Uroviricota	Caudoviricetes	Caudovirales	Siphoviridae	Skunavirus	Lactococcus_virus_Phi512	FALSE	FALSE	FALSE	FALSE	TRUE	0.594501
PT	BLCA	G002593405	0.00475645	0.0190479	0.24971	0.802812	0.955069	FALSE	Viruses	Uroviricota	Caudoviricetes	Caudovirales	Siphoviridae	Skunavirus	Lactococcus_virus_PhiF0139	FALSE	FALSE	FALSE	FALSE	TRUE	0.850216
PT	BLCA	G002593425	0.00513751	0.0190462	0.26974	0.78736	0.955069	FALSE	Viruses	Uroviricota	Caudoviricetes	Caudovirales	Siphoviridae	Skunavirus	Lactococcus_virus_PhiL18	FALSE	FALSE	FALSE	FALSE	TRUE	0.900168
PT	BLCA	G002593445	0.00497936	0.0190493	0.261393	0.79379	0.955069	FALSE	Viruses	Uroviricota	Caudoviricetes	Caudovirales	Siphoviridae	Skunavirus	Lactococcus_virus_Phi109	FALSE	FALSE	FALSE	FALSE	TRUE	0.908839
PT	BLCA	G002593465	0.00447562	0.0190412	0.235049	0.814171	0.955069	FALSE	Viruses	Uroviricota	Caudoviricetes	Caudovirales	Siphoviridae	Skunavirus	Lactococcus_virus_PhiL6	FALSE	FALSE	FALSE	FALSE	TRUE	0.77528
PT	BLCA	G002593485	0.00368668	0.0190677	0.193347	0.846687	0.955069	FALSE	Viruses	Uroviricota	Caudoviricetes	Caudovirales	Siphoviridae	Skunavirus	Lactococcus_virus_Phi42	FALSE	FALSE	FALSE	FALSE	TRUE	0.60051
PT	BLCA	G002593505	0.00485668	0.0190527	0.254908	0.798794	0.955069	FALSE	Viruses	Uroviricota	Caudoviricetes	Caudovirales	Siphoviridae	Skunavirus	Lactococcus_virus_Phi44	FALSE	FALSE	FALSE	FALSE	TRUE	0.636381
PT	BLCA	G002593525	0.00513751	0.0190462	0.26974	0.78736	0.955069	FALSE	Viruses	Uroviricota	Caudoviricetes	Caudovirales	Siphoviridae	Skunavirus	Lactococcus_virus_Phi91127	FALSE	FALSE	FALSE	FALSE	TRUE	0.906017
PT	BLCA	G002593605	0.00447562	0.0190588	0.234832	0.814339	0.955069	FALSE	Viruses	Uroviricota	Caudoviricetes	Caudovirales	Siphoviridae	Skunavirus	Lactococcus_virus_PhiJF1	FALSE	FALSE	FALSE	FALSE	TRUE	0.848093
PT	BLCA	G002593625	0.00513751	0.0190462	0.26974	0.78736	0.955069	FALSE	Viruses	Uroviricota	Caudoviricetes	Caudovirales	Siphoviridae	Skunavirus	Lactococcus_virus_Phi155	FALSE	FALSE	FALSE	FALSE	TRUE	0.95014
PT	BLCA	G002593645	0.00513751	0.0190462	0.26974	0.78736	0.955069	FALSE	Viruses	Uroviricota	Caudoviricetes	Caudovirales	Siphoviridae	Skunavirus	Lactococcus_virus_PhiE1127	FALSE	FALSE	FALSE	FALSE	TRUE	0.830338
PT	BLCA	G002593665	0.00513751	0.0190462	0.26974	0.78736	0.955069	FALSE	Viruses	Uroviricota	Caudoviricetes	Caudovirales	Siphoviridae	Skunavirus	Lactococcus_virus_PhiM1127	FALSE	FALSE	FALSE	FALSE	TRUE	0.873233
PT	BLCA	G002593685	0.00361327	0.0190623	0.189551	0.849661	0.955069	FALSE	Viruses	Uroviricota	Caudoviricetes	Caudovirales	Siphoviridae	Skunavirus	Lactococcus_virus_PhiLj	FALSE	FALSE	FALSE	FALSE	TRUE	0.947107
PT	BLCA	G002593705	0.00399433	0.0190538	0.209634	0.833953	0.955069	FALSE	Viruses	Uroviricota	Caudoviricetes	Caudovirales	Siphoviridae	Skunavirus	Lactococcus_virus_PhiS0139	FALSE	FALSE	FALSE	FALSE	TRUE	0.690862
PT	BLCA	G002602185	0.00333245	0.0190612	0.174829	0.861214	0.955069	FALSE	Viruses	Uroviricota	Caudoviricetes	Caudovirales	Siphoviridae	Skunavirus	Lactococcus_virus_ASCC273	FALSE	FALSE	FALSE	FALSE	TRUE	0.641673
PT	BLCA	G002602205	0.00421724	0.0190458	0.221426	0.824761	0.955069	FALSE	Viruses	Uroviricota	Caudoviricetes	Caudovirales	Siphoviridae	Skunavirus	Lactococcus_virus_ASCC281	FALSE	FALSE	FALSE	FALSE	TRUE	0.553914
PT	BLCA	G002602225	0.00399433	0.0190525	0.209648	0.833942	0.955069	FALSE	Viruses	Uroviricota	Caudoviricetes	Caudovirales	Siphoviridae	Skunavirus	Lactococcus_virus_ASCC465	FALSE	FALSE	FALSE	FALSE	TRUE	0.591149
PT	BLCA	G002602245	0.00415249	0.0190495	0.217984	0.827442	0.955069	FALSE	Viruses	Uroviricota	Caudoviricetes	Caudovirales	Siphoviridae	Skunavirus	Lactococcus_virus_ASCC532	FALSE	FALSE	FALSE	FALSE	TRUE	0.543972
PT	BLCA	G002617225	0.00437539	0.0190942	0.229147	0.818754	0.955069	FALSE	Viruses	Uroviricota	Caudoviricetes	Caudovirales	Siphoviridae	Triavirus	Staphylococcus_virus_P240	FALSE	FALSE	FALSE	FALSE	TRUE	0.520757
PT	BLCA	G002620705	0.00345512	0.019059	0.181285	0.856144	0.955069	FALSE	Viruses	Uroviricota	Caudoviricetes	Caudovirales	Siphoviridae	Skunavirus	Lactococcus_virus_R31	FALSE	FALSE	FALSE	FALSE	TRUE	0.686579
PT	BLCA	G002623085	0.00345512	0.0190447	0.181421	0.856037	0.955069	FALSE	Viruses	Uroviricota	Caudoviricetes	Caudovirales	Siphoviridae	Pahexavirus	Propionibacterium_virus_PHL082M03	FALSE	FALSE	FALSE	FALSE	TRUE	0.970635
PT	BLCA	G002623145	0.0045983	0.0190665	0.241171	0.809422	0.955069	FALSE	Viruses	Uroviricota	Caudoviricetes	Caudovirales	Siphoviridae	Pahexavirus	Propionibacterium_virus_PHL151M00	FALSE	FALSE	FALSE	FALSE	TRUE	0.66199
PT	BLCA	G002623165	0.00421724	0.0190713	0.22113	0.824991	0.955069	FALSE	Viruses	Uroviricota	Caudoviricetes	Caudovirales	Siphoviridae	Pahexavirus	Propionibacterium_virus_PHL151N00	FALSE	FALSE	FALSE	FALSE	TRUE	0.660025
PT	BLCA	G002630585	0.00467171	0.0190592	0.245115	0.806367	0.955069	FALSE	Viruses	Uroviricota	Caudoviricetes	Caudovirales	Siphoviridae	Skunavirus	Lactococcus_virus_CB19	FALSE	FALSE	FALSE	FALSE	TRUE	0.780784
PT	BLCA	G002758635	-0.0065352	0.0225193	-0.290205	0.77166	0.955069	FALSE	Viruses	Uroviricota	Caudoviricetes	Caudovirales	Siphoviridae	Lambdavirus	Escherichia_virus_DE3	FALSE	FALSE	FALSE	FALSE	TRUE	1
PT	BLCA	G002818405	0.00345512	0.0190469	0.181401	0.856053	0.955069	FALSE	Viruses				Anelloviridae	Alphatorquevirus	Torque_teno_virus_24	FALSE	FALSE	FALSE	FALSE	TRUE	0.643869
PT	BLCA	G002954815	0.00437539	0.0190524	0.22965	0.818363	0.955069	FALSE	Viruses	Uroviricota	Caudoviricetes	Caudovirales	Siphoviridae	Skunavirus	Lactococcus_virus_10W18	FALSE	FALSE	FALSE	FALSE	TRUE	0.603865
PT	BLCA	G002954835	0.00497936	0.0190493	0.261393	0.79379	0.955069	FALSE	Viruses	Uroviricota	Caudoviricetes	Caudovirales	Siphoviridae	Skunavirus	Lactococcus_virus_13W11L	FALSE	FALSE	FALSE	FALSE	TRUE	0.654981
PT	BLCA	G002954855	0.00421724	0.0190536	0.221336	0.824831	0.955069	FALSE	Viruses	Uroviricota	Caudoviricetes	Caudovirales	Siphoviridae	Skunavirus	Lactococcus_virus_3R16S	FALSE	FALSE	FALSE	FALSE	TRUE	0.631019
PT	BLCA	G002954895	0.00437539	0.0190621	0.229533	0.818454	0.955069	FALSE	Viruses	Uroviricota	Caudoviricetes	Caudovirales	Siphoviridae	Skunavirus	Lactococcus_virus_i0139	FALSE	FALSE	FALSE	FALSE	TRUE	0.92383
PT	BLCA	G002955555	0.00425272	0.019055	0.223181	0.823395	0.955069	FALSE	Viruses	Uroviricota	Caudoviricetes	Caudovirales	Siphoviridae	Skunavirus	Lactococcus_virus_LP8511	FALSE	FALSE	FALSE	FALSE	TRUE	0.618602
PT	BLCA	G002955625	0.00475645	0.019049	0.249695	0.802823	0.955069	FALSE	Viruses	Uroviricota	Caudoviricetes	Caudovirales	Siphoviridae	Skunavirus	Lactococcus_virus_LP9207	FALSE	FALSE	FALSE	FALSE	TRUE	0.683457
PT	BLCA	G002955645	0.00399433	0.0190531	0.209642	0.833947	0.955069	FALSE	Viruses	Uroviricota	Caudoviricetes	Caudovirales	Siphoviridae	Skunavirus	Lactococcus_virus_LP9404	FALSE	FALSE	FALSE	FALSE	TRUE	0.672353
PT	BLCA	G002955685	0.00497936	0.0190493	0.261393	0.79379	0.955069	FALSE	Viruses	Uroviricota	Caudoviricetes	Caudovirales	Siphoviridae	Skunavirus	Lactococcus_virus_LP9609	FALSE	FALSE	FALSE	FALSE	TRUE	0.675877
PT	BLCA	G002955715	0.00497936	0.0190493	0.261393	0.79379	0.955069	FALSE	Viruses	Uroviricota	Caudoviricetes	Caudovirales	Siphoviridae	Skunavirus	Lactococcus_virus_LP9903	FALSE	FALSE	FALSE	FALSE	TRUE	0.670907
PT	BLCA	G002955725	0.0037135	0.0190675	0.194756	0.845584	0.955069	FALSE	Viruses	Uroviricota	Caudoviricetes	Caudovirales	Siphoviridae	Skunavirus	Lactococcus_virus_LP9908	FALSE	FALSE	FALSE	FALSE	TRUE	0.645207
PT	BLCA	G002955795	0.00421724	0.0190583	0.221281	0.824874	0.955069	FALSE	Viruses	Uroviricota	Caudoviricetes	Caudovirales	Siphoviridae	Skunavirus	Lactococcus_virus_LP0209	FALSE	FALSE	FALSE	FALSE	TRUE	0.635189
PT	BLCA	G002955845	0.00409456	0.0190599	0.214826	0.829903	0.955069	FALSE	Viruses	Uroviricota	Caudoviricetes	Caudovirales	Siphoviridae	Skunavirus	Lactococcus_virus_LP0903	FALSE	FALSE	FALSE	FALSE	TRUE	0.635995
PT	BLCA	G002955895	0.00437539	0.0190505	0.229673	0.818346	0.955069	FALSE	Viruses	Uroviricota	Caudoviricetes	Caudovirales	Siphoviridae	Skunavirus	Lactococcus_virus_LP1502a	FALSE	FALSE	FALSE	FALSE	TRUE	0.660231
PT	BLCA	G003288655	0.00485668	0.0190527	0.254908	0.798794	0.955069	FALSE	Viruses	Uroviricota	Caudoviricetes	Caudovirales	Siphoviridae	Skunavirus	Lactococcus_virus_bIBBF12	FALSE	FALSE	FALSE	FALSE	TRUE	0.589529
PT	BLCA	G003314815	0.0034906	0.019098	0.182773	0.854976	0.955069	FALSE	Viruses	Uroviricota	Caudoviricetes	Caudovirales	Siphoviridae	Ceduovirus	Lactococcus_virus_62606	FALSE	FALSE	FALSE	FALSE	TRUE	0.529186
PT	BLCA	G003314835	0.00354852	0.0191835	0.184978	0.853246	0.955069	FALSE	Viruses	Uroviricota	Caudoviricetes	Caudovirales	Siphoviridae	Ceduovirus	Lactococcus_virus_62402	FALSE	FALSE	FALSE	FALSE	TRUE	0.524886
PT	BLCA	G003329965	0.00581051	0.0200708	0.2895	0.772199	0.955069	FALSE	Viruses	Uroviricota	Caudoviricetes	Caudovirales	Siphoviridae	Beetrevirus	Pseudomonas_virus_JBD67	FALSE	FALSE	FALSE	FALSE	TRUE	0.834406
PT	BLCA	G003389475	0.00339037	0.0190531	0.177943	0.858768	0.955069	FALSE	Viruses	Uroviricota	Caudoviricetes	Caudovirales	Siphoviridae	Skunavirus	Lactococcus_virus_51701	FALSE	FALSE	FALSE	FALSE	TRUE	0.6378
PT	BLCA	G003389535	0.0034906	0.0190519	0.183216	0.854629	0.955069	FALSE	Viruses	Uroviricota	Caudoviricetes	Caudovirales	Siphoviridae	Skunavirus	Lactococcus_virus_16802	FALSE	FALSE	FALSE	FALSE	TRUE	0.729571
PT	BLCA	G003389555	0.00485668	0.0190527	0.254908	0.798794	0.955069	FALSE	Viruses	Uroviricota	Caudoviricetes	Caudovirales	Siphoviridae	Skunavirus	Lactococcus_virus_30804	FALSE	FALSE	FALSE	FALSE	TRUE	0.545311
PT	BLCA	G003389575	0.00497936	0.0190493	0.261393	0.79379	0.955069	FALSE	Viruses	Uroviricota	Caudoviricetes	Caudovirales	Siphoviridae	Skunavirus	Lactococcus_virus_37201	FALSE	FALSE	FALSE	FALSE	TRUE	0.657975
PT	BLCA	G003389595	0.00485668	0.0190527	0.254908	0.798794	0.955069	FALSE	Viruses	Uroviricota	Caudoviricetes	Caudovirales	Siphoviridae	Skunavirus	Lactococcus_virus_38503	FALSE	FALSE	FALSE	FALSE	TRUE	0.64595
PT	BLCA	G003389615	0.00475645	0.019056	0.249604	0.802894	0.955069	FALSE	Viruses	Uroviricota	Caudoviricetes	Caudovirales	Siphoviridae	Skunavirus	Lactococcus_virus_38507	FALSE	FALSE	FALSE	FALSE	TRUE	0.513217
PT	BLCA	G003389635	0.00475645	0.019056	0.249604	0.802894	0.955069	FALSE	Viruses	Uroviricota	Caudoviricetes	Caudovirales	Siphoviridae	Skunavirus	Lactococcus_virus_56003	FALSE	FALSE	FALSE	FALSE	TRUE	0.618735
PT	BLCA	G003389675	0.00415249	0.0190607	0.217856	0.827541	0.955069	FALSE	Viruses	Uroviricota	Caudoviricetes	Caudovirales	Siphoviridae	Skunavirus	Lactococcus_virus_57001	FALSE	FALSE	FALSE	FALSE	TRUE	0.631855
PT	BLCA	G003389695	0.00366111	0.0191015	0.191666	0.848004	0.955069	FALSE	Viruses	Uroviricota	Caudoviricetes	Caudovirales	Siphoviridae	Skunavirus	Lactococcus_virus_62601	FALSE	FALSE	FALSE	FALSE	TRUE	0.583949
PT	BLCA	G003389735	0.00352853	0.0191077	0.184665	0.853492	0.955069	FALSE	Viruses	Uroviricota	Caudoviricetes	Caudovirales	Siphoviridae	Skunavirus	Lactococcus_virus_63302	FALSE	FALSE	FALSE	FALSE	TRUE	0.627639
PT	BLCA	G003389755	0.00368668	0.0190526	0.193501	0.846567	0.955069	FALSE	Viruses	Uroviricota	Caudoviricetes	Caudovirales	Siphoviridae	Skunavirus	Lactococcus_virus_66901	FALSE	FALSE	FALSE	FALSE	TRUE	0.694194
PT	BLCA	G003389775	0.00475645	0.0190479	0.24971	0.802812	0.955069	FALSE	Viruses	Uroviricota	Caudoviricetes	Caudovirales	Siphoviridae	Skunavirus	Lactococcus_virus_79201	FALSE	FALSE	FALSE	FALSE	TRUE	0.711114
PT	BLCA	G003389795	0.00361327	0.019057	0.189603	0.84962	0.955069	FALSE	Viruses	Uroviricota	Caudoviricetes	Caudovirales	Siphoviridae	Skunavirus	Lactococcus_virus_88605	FALSE	FALSE	FALSE	FALSE	TRUE	0.622159
PT	BLCA	G003389815	0.00399433	0.0190572	0.209598	0.833982	0.955069	FALSE	Viruses	Uroviricota	Caudoviricetes	Caudovirales	Siphoviridae	Skunavirus	Lactococcus_virus_96401	FALSE	FALSE	FALSE	FALSE	TRUE	0.725312
PT	BLCA	G003389835	0.00437539	0.0190621	0.229533	0.818454	0.955069	FALSE	Viruses	Uroviricota	Caudoviricetes	Caudovirales	Siphoviridae	Skunavirus	Lactococcus_virus_96403	FALSE	FALSE	FALSE	FALSE	TRUE	0.668192
PT	BLCA	G003575805	0.00497936	0.0190583	0.261269	0.793885	0.955069	FALSE	Viruses	Uroviricota	Caudoviricetes	Caudovirales	Siphoviridae	Peeveelvirus	Staphylococcus_virus_SA780ruMSSAST101	FALSE	FALSE	FALSE	FALSE	TRUE	0.519614
PT	BLCA	G003862015	0.00475645	0.0190479	0.24971	0.802812	0.955069	FALSE	Viruses	Uroviricota	Caudoviricetes	Caudovirales	Siphoviridae	Skunavirus	Lactococcus_virus_16W23	FALSE	FALSE	FALSE	FALSE	TRUE	0.83339
PT	BLCA	G003862055	0.00475645	0.0190472	0.249719	0.802805	0.955069	FALSE	Viruses	Uroviricota	Caudoviricetes	Caudovirales	Siphoviridae	Skunavirus	Lactococcus_virus_MP1	FALSE	FALSE	FALSE	FALSE	TRUE	0.893078
PT	BLCA	G003865495	-0.0054841	0.0192187	-0.285352	0.775374	0.955069	FALSE	Viruses	Uroviricota	Caudoviricetes	Caudovirales	Myoviridae	Citexvirus	Pseudomonas_virus_Dobby	FALSE	FALSE	FALSE	FALSE	TRUE	0.793147
PT	BLCA	G005892485	0.00485668	0.0190527	0.254908	0.798794	0.955069	FALSE	Viruses	Uroviricota	Caudoviricetes	Caudovirales	Siphoviridae	Skunavirus	Lactococcus_virus_8V08	FALSE	FALSE	FALSE	FALSE	TRUE	0.924703
PT	BLCA	G005892525	0.00513751	0.0190462	0.26974	0.78736	0.955069	FALSE	Viruses	Uroviricota	Caudoviricetes	Caudovirales	Siphoviridae	Skunavirus	Lactococcus_virus_MV10L	FALSE	FALSE	FALSE	FALSE	TRUE	0.896602
PT	BLCA	G009685685	0.00383618	0.0190647	0.201219	0.840528	0.955069	FALSE	Viruses	Uroviricota	Caudoviricetes	Caudovirales	Siphoviridae	Vedamuthuvirus	Lactococcus_virus_P1045	FALSE	FALSE	FALSE	FALSE	TRUE	0.684251
PT	BLCA	G009685765	0.00406774	0.0190589	0.21343	0.830991	0.955069	FALSE	Viruses	Uroviricota	Caudoviricetes	Caudovirales	Siphoviridae	Skunavirus	Lactococcus_virus_P656	FALSE	FALSE	FALSE	FALSE	TRUE	0.724926
PT	BLCA	G009685785	0.00409456	0.0190531	0.214903	0.829843	0.955069	FALSE	Viruses	Uroviricota	Caudoviricetes	Caudovirales	Siphoviridae	Skunavirus	Lactococcus_virus_P4565	FALSE	FALSE	FALSE	FALSE	TRUE	0.649968
PT	BLCA	G009745415	0.00447562	0.0190812	0.234557	0.814553	0.955069	FALSE	Viruses	Uroviricota	Caudoviricetes	Caudovirales	Siphoviridae	Ceduovirus	Lactococcus_virus_CHPC1183	FALSE	FALSE	FALSE	FALSE	TRUE	0.501248
PT	BLCA	G009745475	0.00387166	0.0190836	0.202879	0.839229	0.955069	FALSE	Viruses	Uroviricota	Caudoviricetes	Caudovirales	Siphoviridae	Skunavirus	Lactococcus_virus_CHPC129	FALSE	FALSE	FALSE	FALSE	TRUE	0.561689
PT	BLCA	G009745535	0.00415249	0.0190682	0.217771	0.827608	0.955069	FALSE	Viruses	Uroviricota	Caudoviricetes	Caudovirales	Siphoviridae	Skunavirus	Lactococcus_virus_CHPC361	FALSE	FALSE	FALSE	FALSE	TRUE	0.661594
PT	BLCA	G009745555	0.00485668	0.0190527	0.254908	0.798794	0.955069	FALSE	Viruses	Uroviricota	Caudoviricetes	Caudovirales	Siphoviridae	Skunavirus	Lactococcus_virus_CHPC362	FALSE	FALSE	FALSE	FALSE	TRUE	0.707438
PT	BLCA	G009745575	0.00485668	0.0190527	0.254908	0.798794	0.955069	FALSE	Viruses	Uroviricota	Caudoviricetes	Caudovirales	Siphoviridae	Skunavirus	Lactococcus_virus_CHPC52	FALSE	FALSE	FALSE	FALSE	TRUE	0.653582
PT	BLCA	G009745595	0.00333245	0.0190619	0.174823	0.861219	0.955069	FALSE	Viruses	Uroviricota	Caudoviricetes	Caudovirales	Siphoviridae	Skunavirus	Lactococcus_virus_CHPC781	FALSE	FALSE	FALSE	FALSE	TRUE	0.737764
PT	BLCA	G009745675	0.00453355	0.0190546	0.237924	0.81194	0.955069	FALSE	Viruses	Uroviricota	Caudoviricetes	Caudovirales	Siphoviridae	Skunavirus	Lactococcus_virus_CHPC964	FALSE	FALSE	FALSE	FALSE	TRUE	0.683141
PT	BLCA	G009745875	0.00341376	0.0191427	0.178332	0.858462	0.955069	FALSE	Viruses	Uroviricota	Caudoviricetes	Caudovirales	Siphoviridae	Ceduovirus	Lactococcus_virus_CHPC1242	FALSE	FALSE	FALSE	FALSE	TRUE	0.515891
PT	BLCA	G011022435	0.0034382	0.0191383	0.17965	0.857427	0.955069	FALSE	Viruses	Uroviricota	Caudoviricetes	Caudovirales	Siphoviridae	Ceduovirus	Lactococcus_virus_bIBBE1	FALSE	FALSE	FALSE	FALSE	TRUE	0.5283
PT	BLCA	G011067305	0.00421724	0.0190469	0.221413	0.824771	0.955069	FALSE	Viruses	Uroviricota	Caudoviricetes	Caudovirales	Siphoviridae	Skunavirus	Lactococcus_virus_P1532	FALSE	FALSE	FALSE	FALSE	TRUE	0.712055
PT	BLCA	G016889065	0.010455	0.0611196	0.171059	0.864178	0.957339	FALSE	Bacteria	Bacteroidetes	Bacteroidia	Bacteroidales	Odoribacteraceae	Butyricimonas	Butyricimonas_virosa	FALSE	TRUE	TRUE	FALSE	FALSE	0.519383
PT	BLCA	G000857925	-0.003059	0.0191482	-0.159753	0.873075	0.959316	FALSE	Viruses	Uroviricota	Caudoviricetes	Caudovirales	Siphoviridae	Moineauvirus	Streptococcus_virus_DT1	FALSE	FALSE	FALSE	FALSE	TRUE	0.704553
PT	BLCA	G000913515	0.00307406	0.0190432	0.161425	0.871758	0.959316	FALSE	Viruses	Uroviricota	Caudoviricetes	Caudovirales	Siphoviridae	Pahexavirus	Propionibacterium_virus_PHL114L00	FALSE	FALSE	FALSE	FALSE	TRUE	0.762999
PT	BLCA	G001041215	0.00307406	0.0190711	0.16119	0.871944	0.959316	FALSE	Viruses	Uroviricota	Caudoviricetes	Caudovirales	Siphoviridae	Pahexavirus	Propionibacterium_virus_PHL171M01	FALSE	FALSE	FALSE	FALSE	TRUE	0.718075
PT	BLCA	G001503015	0.00307406	0.0190845	0.161076	0.872034	0.959316	FALSE	Viruses	Uroviricota	Caudoviricetes	Caudovirales	Siphoviridae	Phietavirus	Staphylococcus_virus_B166	FALSE	FALSE	FALSE	FALSE	TRUE	0.600219
PT	BLCA	G002758415	0.00307406	0.0190888	0.16104	0.872062	0.959316	FALSE	Viruses	Uroviricota	Caudoviricetes	Caudovirales	Siphoviridae	Vedamuthuvirus	Lactococcus_virus_Q33	FALSE	FALSE	FALSE	FALSE	TRUE	0.567061
PT	BLCA	G009745295	0.00307406	0.019202	0.16009	0.87281	0.959316	FALSE	Viruses	Uroviricota	Caudoviricetes	Caudovirales	Siphoviridae	Ceduovirus	Lactococcus_virus_CHPC1020	FALSE	FALSE	FALSE	FALSE	TRUE	0.507943
PT	BLCA	G009745635	0.00314747	0.0190888	0.164885	0.869034	0.959316	FALSE	Viruses	Uroviricota	Caudoviricetes	Caudovirales	Siphoviridae	Skunavirus	Lactococcus_virus_CHPC958	FALSE	FALSE	FALSE	FALSE	TRUE	0.564022
PT	BLCA	G009745655	0.00307406	0.0190837	0.161083	0.872028	0.959316	FALSE	Viruses	Uroviricota	Caudoviricetes	Caudovirales	Siphoviridae	Skunavirus	Lactococcus_virus_CHPC959	FALSE	FALSE	FALSE	FALSE	TRUE	0.661316
PT	BLCA	G003389495	0.00300931	0.01909	0.157638	0.874742	0.960169	FALSE	Viruses	Uroviricota	Caudoviricetes	Caudovirales	Siphoviridae	Skunavirus	Lactococcus_virus_96603	FALSE	FALSE	FALSE	FALSE	TRUE	0.655425
PT	BLCA	G000190535	0.0127326	0.0825855	0.154175	0.877472	0.961432	FALSE	Bacteria	Bacteroidetes	Bacteroidia	Bacteroidales	Odoribacteraceae	Odoribacter	Odoribacter_splanchnicus	TRUE	TRUE	TRUE	FALSE	FALSE	0.954174
PT	BLCA	G002620805	0.0037387	0.0242902	0.153918	0.877674	0.961432	FALSE	Viruses	Uroviricota	Caudoviricetes	Caudovirales	Siphoviridae	Rockefellervirus	Staphylococcus_virus_IME1348-01	FALSE	FALSE	FALSE	FALSE	TRUE	0.743244
PT	BLCA	G000156495	-0.0106499	0.0723739	-0.14715	0.883013	0.961622	FALSE	Bacteria	Bacteroidetes	Bacteroidia	Bacteroidales	Tannerellaceae	Parabacteroides	Parabacteroides_johnsonii	TRUE	TRUE	FALSE	FALSE	FALSE	0.504176
PT	BLCA	G000210575	-0.0097802	0.068439	-0.142904	0.886366	0.961622	FALSE	Bacteria	Bacteroidetes	Bacteroidia	Bacteroidales	Rikenellaceae	Alistipes	Alistipes_shahii	TRUE	TRUE	FALSE	TRUE	FALSE	0.691056
PT	BLCA	G000885535	-0.0026779	0.0191078	-0.140149	0.888542	0.961622	FALSE	Viruses	Uroviricota	Caudoviricetes	Caudovirales	Siphoviridae	Moineauvirus	Streptococcus_virus_phiAbc2	FALSE	FALSE	FALSE	FALSE	TRUE	0.570007
PT	BLCA	G001041315	-0.0028722	0.0191258	-0.150173	0.880628	0.961622	FALSE	Viruses	Uroviricota	Caudoviricetes	Caudovirales	Siphoviridae	Pahexavirus	Propionibacterium_virus_PHL009M11	FALSE	FALSE	FALSE	FALSE	TRUE	0.965359
PT	BLCA	G001505235	0.00280189	0.0190718	0.146913	0.883201	0.961622	FALSE	Viruses	Uroviricota	Caudoviricetes	Caudovirales	Siphoviridae	Skunavirus	Lactococcus_virus_ASCC191	FALSE	FALSE	FALSE	FALSE	TRUE	0.62726
PT	BLCA	G002592925	0.00276641	0.0190605	0.145138	0.884602	0.961622	FALSE	Viruses	Uroviricota	Caudoviricetes	Caudovirales	Siphoviridae	Skunavirus	Lactococcus_virus_fd13	FALSE	FALSE	FALSE	FALSE	TRUE	0.76912
PT	BLCA	G002611385	0.002693	0.0190772	0.141163	0.887741	0.961622	FALSE	Viruses	Uroviricota	Caudoviricetes	Caudovirales	Siphoviridae	Vedamuthuvirus	Lactococcus_virus_62503	FALSE	FALSE	FALSE	FALSE	TRUE	0.67103
PT	BLCA	G002623125	-0.0027427	0.0191166	-0.143472	0.885918	0.961622	FALSE	Viruses	Uroviricota	Caudoviricetes	Caudovirales	Siphoviridae	Pahexavirus	Propionibacterium_virus_PHL117M01	FALSE	FALSE	FALSE	FALSE	TRUE	0.877541
PT	BLCA	G003314855	0.00281783	0.0191875	0.146858	0.883244	0.961622	FALSE	Viruses	Uroviricota	Caudoviricetes	Caudovirales	Siphoviridae	Ceduovirus	Lactococcus_virus_62403	FALSE	FALSE	FALSE	FALSE	TRUE	0.516679
PT	BLCA	G003389715	0.00270166	0.019153	0.141057	0.887825	0.961622	FALSE	Viruses	Uroviricota	Caudoviricetes	Caudovirales	Siphoviridae	Skunavirus	Lactococcus_virus_62605	FALSE	FALSE	FALSE	FALSE	TRUE	0.651383
PT	BLCA	G009745355	0.00276641	0.0191526	0.14444	0.885153	0.961622	FALSE	Viruses	Uroviricota	Caudoviricetes	Caudovirales	Siphoviridae	Ceduovirus	Lactococcus_virus_CHPC1170	FALSE	FALSE	FALSE	FALSE	TRUE	0.501242
PT	BLCA	G009745395	0.00280189	0.0191724	0.146142	0.88381	0.961622	FALSE	Viruses	Uroviricota	Caudoviricetes	Caudovirales	Siphoviridae	Ceduovirus	Lactococcus_virus_CHPC1182	FALSE	FALSE	FALSE	FALSE	TRUE	0.560551
PT	BLCA	G000155815	-0.0079316	0.0597528	-0.132739	0.894399	0.962877	FALSE	Bacteria	Bacteroidetes	Bacteroidia	Bacteroidales	Bacteroidaceae	Bacteroides	Bacteroides_eggerthii	TRUE	TRUE	TRUE	TRUE	FALSE	0.517814
PT	BLCA	G019930945	-0.010186	0.079781	-0.127675	0.898406	0.962877	FALSE	Bacteria	Proteobacteria	Epsilonproteobacteria	Campylobacterales	Campylobacteraceae	Campylobacter	Campylobacter_hominis	TRUE	FALSE	FALSE	FALSE	FALSE	0.870007
PT	BLCA	G900454715	-0.0104694	0.0867856	-0.120636	0.90398	0.962877	FALSE	Bacteria	Firmicutes	Tissierellia	Tissierellales	Peptoniphilaceae	Peptoniphilus	Peptoniphilus_lacrimalis	TRUE	FALSE	FALSE	FALSE	FALSE	0.502337
PT	BLCA	G900699155	-0.0053574	0.0393077	-0.136294	0.891589	0.962877	FALSE	Bacteria	Proteobacteria	Gammaproteobacteria	Moraxellales	Moraxellaceae	Acinetobacter	Acinetobacter_lwoffii	TRUE	FALSE	TRUE	FALSE	FALSE	0.628137
PT	BLCA	G000889875	0.00231194	0.0190479	0.121375	0.903394	0.962877	FALSE	Viruses				Anelloviridae	Alphatorquevirus	Torque_teno_virus_15	FALSE	FALSE	FALSE	FALSE	TRUE	0.626881
PT	BLCA	G000892635	0.00231194	0.0190635	0.121276	0.903473	0.962877	FALSE	Viruses	Uroviricota	Caudoviricetes	Caudovirales	Siphoviridae	Pahexavirus	Propionibacterium_virus_PAS50	FALSE	FALSE	FALSE	FALSE	TRUE	0.92115
PT	BLCA	G001040755	0.00231194	0.0190609	0.121293	0.903459	0.962877	FALSE	Viruses	Uroviricota	Caudoviricetes	Caudovirales	Siphoviridae	Pahexavirus	Propionibacterium_virus_PHL199M00	FALSE	FALSE	FALSE	FALSE	TRUE	0.675468
PT	BLCA	G001041575	0.00231194	0.0190589	0.121305	0.903449	0.962877	FALSE	Viruses	Uroviricota	Caudoviricetes	Caudovirales	Siphoviridae	Pahexavirus	Propionibacterium_virus_PHL301M00	FALSE	FALSE	FALSE	FALSE	TRUE	0.803601
PT	BLCA	G001190275	0.00231194	0.0190794	0.121175	0.903553	0.962877	FALSE	Viruses	Uroviricota	Caudoviricetes	Caudovirales	Siphoviridae	Pahexavirus	Propionibacterium_virus_Pirate	FALSE	FALSE	FALSE	FALSE	TRUE	0.87471
PT	BLCA	G001190735	-0.0023616	0.0191248	-0.123485	0.901723	0.962877	FALSE	Viruses	Uroviricota	Caudoviricetes	Caudovirales	Siphoviridae	Pahexavirus	Propionibacterium_virus_SKKY	FALSE	FALSE	FALSE	FALSE	TRUE	0.898324
PT	BLCA	G001503035	-0.00256	0.0196253	-0.130444	0.896215	0.962877	FALSE	Viruses	Uroviricota	Caudoviricetes	Caudovirales	Siphoviridae	Nonagvirus	Escherichia_virus_JenP1	FALSE	FALSE	FALSE	FALSE	TRUE	0.762584
PT	BLCA	G002623185	0.00231194	0.0190667	0.121255	0.903489	0.962877	FALSE	Viruses	Uroviricota	Caudoviricetes	Caudovirales	Siphoviridae	Pahexavirus	Propionibacterium_virus_PHL163M00	FALSE	FALSE	FALSE	FALSE	TRUE	0.966819
PT	BLCA	G002623205	0.00231194	0.0190568	0.121318	0.903439	0.962877	FALSE	Viruses	Uroviricota	Caudoviricetes	Caudovirales	Siphoviridae	Pahexavirus	Propionibacterium_virus_PHL194M00	FALSE	FALSE	FALSE	FALSE	TRUE	0.965862
PT	BLCA	G009745775	0.00262825	0.0191381	0.13733	0.89077	0.962877	FALSE	Viruses	Uroviricota	Caudoviricetes	Caudovirales	Siphoviridae	Ceduovirus	Lactococcus_virus_PCB1	FALSE	FALSE	FALSE	FALSE	TRUE	0.537898
PT	BLCA	G011022365	0.00259134	0.0192186	0.134835	0.892742	0.962877	FALSE	Viruses	Uroviricota	Caudoviricetes	Caudovirales	Siphoviridae	Ceduovirus	Lactococcus_virus_bIBB14	FALSE	FALSE	FALSE	FALSE	TRUE	0.521787
PT	BLCA	G011022415	0.00242874	0.0192206	0.126361	0.899446	0.962877	FALSE	Viruses	Uroviricota	Caudoviricetes	Caudovirales	Siphoviridae	Ceduovirus	Lactococcus_virus_bIBBAm4	FALSE	FALSE	FALSE	FALSE	TRUE	0.558825
PT	BLCA	G000859985	-0.0022608	0.0190613	-0.118605	0.905588	0.963639	FALSE	Viruses	Peploviricota	Herviviricetes	Herpesvirales	Herpesviridae	Simplexvirus	Human_alphaherpesvirus_1	FALSE	FALSE	FALSE	FALSE	TRUE	0.988556
PT	BLCA	G000930555	-0.0022321	0.0191542	-0.116534	0.907229	0.964434	FALSE	Viruses	Hofneiviricota	Faserviricetes	Tubulavirales	Inoviridae	Inovirus	Escherichia_virus_M13	FALSE	FALSE	FALSE	FALSE	TRUE	0.811174
PT	BLCA	G900455635	0.00348994	0.030673	0.113779	0.909413	0.965804	FALSE	Bacteria	Proteobacteria	Gammaproteobacteria	Pseudomonadales	Pseudomonadaceae	Pseudomonas	Pseudomonas_oleovorans	FALSE	FALSE	FALSE	TRUE	FALSE	0.787888
PT	BLCA	G000911015	-0.0018797	0.0190928	-0.0984514	0.921574	0.974881	FALSE	Viruses	Uroviricota	Caudoviricetes	Caudovirales	Siphoviridae	Pahexavirus	Propionibacterium_virus_PHL071N05	FALSE	FALSE	FALSE	FALSE	TRUE	0.940645
PT	BLCA	G001041615	-0.0018797	0.019073	-0.0985537	0.921493	0.974881	FALSE	Viruses	Uroviricota	Caudoviricetes	Caudovirales	Siphoviridae	Pahexavirus	Propionibacterium_virus_PHL132N00	FALSE	FALSE	FALSE	FALSE	TRUE	0.964866
PT	BLCA	G001042395	-0.0018872	0.0191143	-0.0987304	0.921352	0.974881	FALSE	Viruses	Uroviricota	Caudoviricetes	Caudovirales	Siphoviridae	Pahexavirus	Propionibacterium_virus_PHL025M00	FALSE	FALSE	FALSE	FALSE	TRUE	0.95613
PT	BLCA	G002623105	0.00193088	0.0190659	0.101274	0.919333	0.974881	FALSE	Viruses	Uroviricota	Caudoviricetes	Caudovirales	Siphoviridae	Pahexavirus	Propionibacterium_virus_PHL117M00	FALSE	FALSE	FALSE	FALSE	TRUE	0.966501
PT	BLCA	G900445305	0.00270805	0.0291495	0.0929023	0.925981	0.978583	FALSE	Bacteria	Actinobacteria	Actinomycetia	Actinomycetales	Actinomycetaceae	Fannyhessea	Fannyhessea_vaginae	FALSE	TRUE	FALSE	FALSE	FALSE	0.796281
PT	BLCA	G900446395	-0.0071808	0.0797865	-0.0899996	0.928288	0.980061	FALSE	Bacteria	Proteobacteria	Epsilonproteobacteria	Campylobacterales	Campylobacteraceae	Campylobacter	Campylobacter_hominis	TRUE	FALSE	FALSE	FALSE	FALSE	0.872151
PT	BLCA	G001553005	0.0048633	0.0590159	0.0824066	0.934323	0.985421	FALSE	Bacteria	Firmicutes	Bacilli	Bacillales		Gemella	Gemella_asaccharolytica	FALSE	FALSE	TRUE	FALSE	FALSE	0.81411
PT	BLCA	G001190715	0.00154982	0.0190593	0.0813158	0.935191	0.985421	FALSE	Viruses	Uroviricota	Caudoviricetes	Caudovirales	Siphoviridae	Pahexavirus	Propionibacterium_virus_Attacne	FALSE	FALSE	FALSE	FALSE	TRUE	0.890047
PT	BLCA	G900187175	0.00653922	0.0826668	0.0791033	0.93695	0.986312	FALSE	Bacteria	Bacteroidetes	Bacteroidia	Bacteroidales	Odoribacteraceae	Odoribacter	Odoribacter_splanchnicus	TRUE	TRUE	TRUE	FALSE	FALSE	0.954256
PT	BLCA	G001504635	-0.0014554	0.0196802	-0.0739518	0.941049	0.98966	FALSE	Viruses	Uroviricota	Caudoviricetes	Caudovirales	Siphoviridae	Nonagvirus	Escherichia_virus_JenP2	FALSE	FALSE	FALSE	FALSE	TRUE	0.831527
PT	BLCA	G000839645	-0.0012142	0.0191615	-0.0633663	0.949475	0.990947	FALSE	Viruses	Cossaviricota	Quintoviricetes	Piccovirales	Parvoviridae	Erythroparvovirus	Primate_erythroparvovirus_1	FALSE	FALSE	FALSE	FALSE	TRUE	0.997856
PT	BLCA	G000867885	0.00129082	0.0190389	0.0677988	0.945946	0.990947	FALSE	Viruses	Uroviricota	Caudoviricetes	Caudovirales	Siphoviridae	Casadabanvirus	Pseudomonas_virus_DMS3	FALSE	FALSE	FALSE	FALSE	TRUE	0.582425
PT	BLCA	G000870365	0.00180778	0.0261502	0.0691305	0.944886	0.990947	FALSE	Viruses	Uroviricota	Caudoviricetes	Caudovirales	Siphoviridae	Rockefellervirus	Staphylococcus_virus_PH15	FALSE	FALSE	FALSE	FALSE	TRUE	0.772621
PT	BLCA	G000871645	0.00116876	0.0190612	0.0613164	0.951107	0.990947	FALSE	Viruses	Uroviricota	Caudoviricetes	Caudovirales	Siphoviridae	Pahexavirus	Propionibacterium_virus_PA6	FALSE	FALSE	FALSE	FALSE	TRUE	0.939305
PT	BLCA	G000891975	-0.0011176	0.0190738	-0.058593	0.953276	0.990947	FALSE	Viruses	Uroviricota	Caudoviricetes	Caudovirales	Siphoviridae	Pahexavirus	Propionibacterium_virus_PAD20	FALSE	FALSE	FALSE	FALSE	TRUE	0.912568
PT	BLCA	G000897835	0.00116876	0.0190607	0.0613178	0.951106	0.990947	FALSE	Viruses	Uroviricota	Caudoviricetes	Caudovirales	Siphoviridae	Pahexavirus	Propionibacterium_virus_P1001	FALSE	FALSE	FALSE	FALSE	TRUE	0.975787
PT	BLCA	G000899375	0.00116876	0.0190618	0.0613145	0.951109	0.990947	FALSE	Viruses	Uroviricota	Caudoviricetes	Caudovirales	Siphoviridae	Pahexavirus	Propionibacterium_virus_P91	FALSE	FALSE	FALSE	FALSE	TRUE	0.954953
PT	BLCA	G000899415	-0.0011176	0.0190747	-0.0585903	0.953278	0.990947	FALSE	Viruses	Uroviricota	Caudoviricetes	Caudovirales	Siphoviridae	Pahexavirus	Propionibacterium_virus_P1.1	FALSE	FALSE	FALSE	FALSE	TRUE	0.943642
PT	BLCA	G000900275	0.00113266	0.0190815	0.0593591	0.952666	0.990947	FALSE	Viruses	Uroviricota	Caudoviricetes	Caudovirales	Siphoviridae	Pahexavirus	Propionibacterium_virus_P100A	FALSE	FALSE	FALSE	FALSE	TRUE	0.694221
PT	BLCA	G000912735	0.00116876	0.0190647	0.0613049	0.951116	0.990947	FALSE	Viruses	Uroviricota	Caudoviricetes	Caudovirales	Siphoviridae	Pahexavirus	Propionibacterium_virus_PHL060L00	FALSE	FALSE	FALSE	FALSE	TRUE	0.973606
PT	BLCA	G001042095	-0.0011176	0.0190807	-0.0585721	0.953293	0.990947	FALSE	Viruses	Uroviricota	Caudoviricetes	Caudovirales	Siphoviridae	Pahexavirus	Propionibacterium_virus_Pacnes201215	FALSE	FALSE	FALSE	FALSE	TRUE	0.690461
PT	BLCA	G002623225	0.00116876	0.0190645	0.0613055	0.951116	0.990947	FALSE	Viruses	Uroviricota	Caudoviricetes	Caudovirales	Siphoviridae	Pahexavirus	Propionibacterium_virus_PHL308M00	FALSE	FALSE	FALSE	FALSE	TRUE	0.964608
PT	BLCA	G000146345	0.00415333	0.0910549	0.0456135	0.963618	0.992202	FALSE	Bacteria	Firmicutes	Tissierellia	Tissierellales	Peptoniphilaceae	Peptoniphilus	Peptoniphilus_duerdenii	TRUE	FALSE	FALSE	FALSE	FALSE	0.744764
PT	BLCA	G016403285	-0.0010486	0.019252	-0.054465	0.956565	0.992202	FALSE	Bacteria	Actinobacteria	Actinomycetia	Corynebacteriales	Corynebacteriaceae	Corynebacterium	Corynebacterium_striatum	TRUE	TRUE	TRUE	TRUE	FALSE	0.578568
PT	BLCA	G018292125	0.00402554	0.0895261	0.0449649	0.964135	0.992202	FALSE	Bacteria	Bacteroidetes	Bacteroidia	Bacteroidales	Bacteroidaceae	Bacteroides	Bacteroides_cellulosilyticus	TRUE	TRUE	FALSE	FALSE	FALSE	0.880382
PT	BLCA	G000897815	0.0007877	0.0190596	0.0413284	0.967034	0.992202	FALSE	Viruses	Uroviricota	Caudoviricetes	Caudovirales	Siphoviridae	Pahexavirus	Propionibacterium_virus_P104A	FALSE	FALSE	FALSE	FALSE	TRUE	0.946205
PT	BLCA	G000898795	0.0007877	0.0190666	0.0413133	0.967046	0.992202	FALSE	Viruses	Uroviricota	Caudoviricetes	Caudovirales	Siphoviridae	Pahexavirus	Propionibacterium_virus_P144	FALSE	FALSE	FALSE	FALSE	TRUE	0.933768
PT	BLCA	G000900255	-0.0008374	0.0190854	-0.0438758	0.965003	0.992202	FALSE	Viruses	Uroviricota	Caudoviricetes	Caudovirales	Siphoviridae	Pahexavirus	Propionibacterium_virus_P101A	FALSE	FALSE	FALSE	FALSE	TRUE	0.965476
PT	BLCA	G000910615	0.0007877	0.0191015	0.0412377	0.967106	0.992202	FALSE	Viruses	Uroviricota	Caudoviricetes	Caudovirales	Siphoviridae	Vedamuthuvirus	Lactococcus_virus_BM13	FALSE	FALSE	FALSE	FALSE	TRUE	0.684148
PT	BLCA	G000912035	-0.0007365	0.0190836	-0.0385953	0.969213	0.992202	FALSE	Viruses	Uroviricota	Caudoviricetes	Caudovirales	Siphoviridae	Pahexavirus	Propionibacterium_virus_PHL113M01	FALSE	FALSE	FALSE	FALSE	TRUE	0.96589
PT	BLCA	G001042335	-0.0007365	0.0190703	-0.038622	0.969192	0.992202	FALSE	Viruses	Uroviricota	Caudoviricetes	Caudovirales	Siphoviridae	Pahexavirus	Propionibacterium_virus_PHL116M00	FALSE	FALSE	FALSE	FALSE	TRUE	0.861877
PT	BLCA	G001190085	-0.0007365	0.019078	-0.0386065	0.969204	0.992202	FALSE	Viruses	Uroviricota	Caudoviricetes	Caudovirales	Siphoviridae	Pahexavirus	Propionibacterium_virus_Wizzo	FALSE	FALSE	FALSE	FALSE	TRUE	0.918644
PT	BLCA	G001190435	-0.0007365	0.0190593	-0.0386443	0.969174	0.992202	FALSE	Viruses	Uroviricota	Caudoviricetes	Caudovirales	Siphoviridae	Pahexavirus	Propionibacterium_virus_Lauchelly	FALSE	FALSE	FALSE	FALSE	TRUE	0.784599
PT	BLCA	G001503835	-0.0008554	0.0195794	-0.0436885	0.965153	0.992202	FALSE	Viruses	Uroviricota	Caudoviricetes	Caudovirales	Siphoviridae	Nonagvirus	Escherichia_virus_JenK1	FALSE	FALSE	FALSE	FALSE	TRUE	0.668247
PT	BLCA	G002623025	0.0007877	0.019068	0.0413102	0.967049	0.992202	FALSE	Viruses	Uroviricota	Caudoviricetes	Caudovirales	Siphoviridae	Pahexavirus	Propionibacterium_virus_Keiki	FALSE	FALSE	FALSE	FALSE	TRUE	0.869082
PT	BLCA	G002623065	-0.0007365	0.0190377	-0.0386882	0.969139	0.992202	FALSE	Viruses	Uroviricota	Caudoviricetes	Caudovirales	Siphoviridae	Pahexavirus	Propionibacterium_virus_PHL067M01	FALSE	FALSE	FALSE	FALSE	TRUE	0.927699
PT	BLCA	G005891765	-0.0008331	0.0191201	-0.0435737	0.965244	0.992202	FALSE	Viruses	Uroviricota	Caudoviricetes	Caudovirales	Myoviridae	Felsduovirus	Klebsiella_virus_ST437OXA245phi4-2	FALSE	FALSE	FALSE	FALSE	TRUE	0.605547
PT	BLCA	G013088445	-0.0009491	0.0189964	-0.0499645	0.960151	0.992202	FALSE	Viruses	Cressdnaviricota	Arfiviricetes	Recrevirales	Redondoviridae	Torbevirus	Vientovirus	FALSE	FALSE	FALSE	FALSE	TRUE	0.991819
PT	BLCA	G006538485	-0.0006675	0.0192555	-0.0346656	0.972346	0.992934	FALSE	Bacteria	Actinobacteria	Actinomycetia	Corynebacteriales	Corynebacteriaceae	Corynebacterium	Corynebacterium_striatum	TRUE	TRUE	TRUE	TRUE	FALSE	0.574658
PT	BLCA	G016726365	-0.001241	0.036248	-0.0342357	0.972689	0.992934	FALSE	Bacteria	Actinobacteria	Actinomycetia	Micrococcales	Micrococcaceae	Rothia	Rothia_aeria	TRUE	TRUE	TRUE	TRUE	FALSE	0.982477
PT	BLCA	G000847025	0.00068685	0.0190619	0.0360327	0.971256	0.992934	FALSE	Viruses	Hofneiviricota	Faserviricetes	Tubulavirales	Inoviridae	Primolicivirus	Pseudomonas_virus_Pf1	FALSE	FALSE	FALSE	FALSE	TRUE	0.951014
PT	BLCA	G000920815	-0.0006198	0.0195418	-0.0317181	0.974697	0.993105	FALSE	Viruses	Uroviricota	Caudoviricetes	Caudovirales	Siphoviridae	Nonagvirus	Escherichia_virus_9g	FALSE	FALSE	FALSE	FALSE	TRUE	0.678389
PT	BLCA	G002629885	-0.0006145	0.019108	-0.0321584	0.974346	0.993105	FALSE	Viruses	Uroviricota	Caudoviricetes	Caudovirales	Siphoviridae	Sandinevirus	Lactococcus_virus_BK5T	FALSE	FALSE	FALSE	FALSE	TRUE	0.569382
PT	BLCA	G000898815	-0.0003555	0.0190825	-0.0186284	0.985138	0.993424	FALSE	Viruses	Uroviricota	Caudoviricetes	Caudovirales	Siphoviridae	Pahexavirus	Propionibacterium_virus_P100D	FALSE	FALSE	FALSE	FALSE	TRUE	0.977869
PT	BLCA	G000899395	-0.0003555	0.0190758	-0.0186349	0.985132	0.993424	FALSE	Viruses	Uroviricota	Caudoviricetes	Caudovirales	Siphoviridae	Pahexavirus	Propionibacterium_virus_P105	FALSE	FALSE	FALSE	FALSE	TRUE	0.939148
PT	BLCA	G000902075	-0.0003555	0.0190288	-0.018681	0.985096	0.993424	FALSE	Viruses	Uroviricota	Caudoviricetes	Caudovirales	Siphoviridae	Aguilavirus	Enterobacteria_virus_mEp043	FALSE	FALSE	FALSE	FALSE	TRUE	0.750888
PT	BLCA	G000912055	-0.0003555	0.0190473	-0.0186628	0.98511	0.993424	FALSE	Viruses	Uroviricota	Caudoviricetes	Caudovirales	Siphoviridae	Pahexavirus	Propionibacterium_virus_PHL111M01	FALSE	FALSE	FALSE	FALSE	TRUE	0.964894
PT	BLCA	G001041635	-0.0003555	0.0190712	-0.0186394	0.985129	0.993424	FALSE	Viruses	Uroviricota	Caudoviricetes	Caudovirales	Siphoviridae	Pahexavirus	Propionibacterium_virus_PHL095N00	FALSE	FALSE	FALSE	FALSE	TRUE	0.980337
PT	BLCA	G001041655	0.00040664	0.0190627	0.0213319	0.982981	0.993424	FALSE	Viruses	Uroviricota	Caudoviricetes	Caudovirales	Siphoviridae	Pahexavirus	Propionibacterium_virus_PHL070N00	FALSE	FALSE	FALSE	FALSE	TRUE	0.819993
PT	BLCA	G001041995	-0.0003555	0.0190817	-0.0186292	0.985137	0.993424	FALSE	Viruses	Uroviricota	Caudoviricetes	Caudovirales	Siphoviridae	Pahexavirus	Propionibacterium_virus_PHL092M00	FALSE	FALSE	FALSE	FALSE	TRUE	0.920406
PT	BLCA	G001190295	-0.0004563	0.0190914	-0.0239022	0.980931	0.993424	FALSE	Viruses	Uroviricota	Caudoviricetes	Caudovirales	Siphoviridae	Pahexavirus	Propionibacterium_virus_Kubed	FALSE	FALSE	FALSE	FALSE	TRUE	0.760327
PT	BLCA	G001190415	-0.0003555	0.0190653	-0.0186452	0.985124	0.993424	FALSE	Viruses	Uroviricota	Caudoviricetes	Caudovirales	Siphoviridae	Pahexavirus	Propionibacterium_virus_Procrass1	FALSE	FALSE	FALSE	FALSE	TRUE	0.955328
PT	BLCA	G002623045	-0.0004563	0.0191199	-0.0238666	0.980959	0.993424	FALSE	Viruses	Uroviricota	Caudoviricetes	Caudovirales	Siphoviridae	Pahexavirus	Propionibacterium_virus_PHL037M02	FALSE	FALSE	FALSE	FALSE	TRUE	0.852427
PT	BLCA	G002629925	-0.0004788	0.0195186	-0.0245299	0.98043	0.993424	FALSE	Viruses	Uroviricota	Caudoviricetes	Caudovirales	Siphoviridae	Nonagvirus	Salmonella_virus_SE1Kor	FALSE	FALSE	FALSE	FALSE	TRUE	0.605631
PT	BLCA	G000868745	-0.0004249	0.0257298	-0.0165149	0.986824	0.994195	FALSE	Viruses	Uroviricota	Caudoviricetes	Caudovirales	Siphoviridae	Rockefellervirus	Staphylococcus_virus_CNPH82	FALSE	FALSE	FALSE	FALSE	TRUE	0.815454
PT	BLCA	G900447675	-0.0002864	0.0192472	-0.0148823	0.988126	0.994578	FALSE	Bacteria	Actinobacteria	Actinomycetia	Corynebacteriales	Corynebacteriaceae	Corynebacterium	Corynebacterium_striatum	TRUE	TRUE	TRUE	TRUE	FALSE	0.57973
PT	BLCA	G000213995	-0.0002459	0.0212547	-0.0115694	0.990769	0.995736	FALSE	Bacteria	Proteobacteria	Gammaproteobacteria	Enterobacterales	Enterobacteriaceae	Enterobacter	Enterobacter_hormaechei	FALSE	FALSE	TRUE	FALSE	FALSE	0.672283
PT	BLCA	G001041955	0.00021239	0.0190881	0.0111268	0.991122	0.995736	FALSE	Viruses	Uroviricota	Caudoviricetes	Caudovirales	Siphoviridae	Pahexavirus	Propionibacterium_virus_PHL152M00	FALSE	FALSE	FALSE	FALSE	TRUE	0.718877
PT	BLCA	G001439685	0.00016365	0.0205568	0.0079608	0.993648	0.997346	FALSE	Bacteria	Proteobacteria	Gammaproteobacteria	Pseudomonadales	Pseudomonadaceae	Pseudomonas	Pseudomonas_libanensis	FALSE	FALSE	FALSE	TRUE	FALSE	0.507303
PT	BLCA	G000899895	-0.0001133	0.0252504	-0.004489	0.996418	0.999196	FALSE	Viruses	Uroviricota	Caudoviricetes	Caudovirales	Siphoviridae	Rockefellervirus	Staphylococcus_virus_IPLA5	FALSE	FALSE	FALSE	FALSE	TRUE	0.734242
PT	BLCA	G900637985	-3.67e-05	0.0383295	-0.0009565	0.999237	0.999237	FALSE	Bacteria	Actinobacteria	Actinomycetia	Micrococcales	Micrococcaceae	Rothia	Rothia_aeria	TRUE	TRUE	TRUE	TRUE	FALSE	0.977513
PT	BLCA	G000902735	2.56e-05	0.0190333	0.00134415	0.998928	0.999237	FALSE	Viruses	Uroviricota	Caudoviricetes	Caudovirales	Siphoviridae	Aguilavirus	Enterobacteria_virus_mEp213	FALSE	FALSE	FALSE	FALSE	TRUE	0.6665
PT	BLCA	G001190575	2.56e-05	0.0190824	0.0013407	0.99893	0.999237	FALSE	Viruses	Uroviricota	Caudoviricetes	Caudovirales	Siphoviridae	Pahexavirus	Propionibacterium_virus_MrAK	FALSE	FALSE	FALSE	FALSE	TRUE	0.949842
PT	BRCA	G016904155	-1.10928	0.0401958	-27.5969	1.21e-167	1.31e-164	TRUE	Bacteria	Firmicutes	Clostridia	Eubacteriales	Lachnospiraceae	Coprococcus	Coprococcus_comes	TRUE	FALSE	FALSE	TRUE	FALSE	0.608981
PT	BRCA	G000265365	-1.30852	0.0487664	-26.8323	1.36e-158	7.31e-156	TRUE	Bacteria	Bacteroidetes	Bacteroidia	Bacteroidales	Rikenellaceae	Alistipes	Alistipes_finegoldii	TRUE	TRUE	TRUE	TRUE	FALSE	0.954175
PT	BRCA	G016889925	-1.9193	0.0748607	-25.6383	5.71e-145	2.05e-142	TRUE	Bacteria	Bacteroidetes	Bacteroidia	Bacteroidales	Bacteroidaceae	Bacteroides	Bacteroides_fragilis	TRUE	TRUE	TRUE	TRUE	FALSE	0.99259
PT	BRCA	G018292125	-1.27868	0.0509988	-25.0727	9.87e-139	2.66e-136	TRUE	Bacteria	Bacteroidetes	Bacteroidia	Bacteroidales	Bacteroidaceae	Bacteroides	Bacteroides_cellulosilyticus	TRUE	TRUE	FALSE	FALSE	FALSE	0.880382
PT	BRCA	G000205025	-0.737542	0.02969	-24.8414	3.2e-136	6.91e-134	TRUE	Bacteria	Proteobacteria	Betaproteobacteria	Burkholderiales	Sutterellaceae	Parasutterella	Parasutterella_excrementihominis	FALSE	TRUE	FALSE	FALSE	FALSE	0.540762
PT	BRCA	G900107315	-1.60918	0.0657136	-24.4878	1.99e-132	3.58e-130	TRUE	Bacteria	Bacteroidetes	Bacteroidia	Bacteroidales	Bacteroidaceae	Bacteroides	Bacteroides_uniformis	TRUE	TRUE	TRUE	TRUE	FALSE	0.968844
PT	BRCA	G002159215	-0.998176	0.0416363	-23.9737	5.23e-127	8.06e-125	TRUE	Bacteria	Bacteroidetes	Bacteroidia	Bacteroidales	Rikenellaceae	Alistipes	Alistipes_onderdonkii	FALSE	TRUE	FALSE	FALSE	FALSE	0.833152
PT	BRCA	G015668785	-1.70251	0.0713163	-23.8727	5.89e-126	7.95e-124	TRUE	Bacteria	Bacteroidetes	Bacteroidia	Bacteroidales	Bacteroidaceae	Bacteroides	Bacteroides_xylanisolvens	TRUE	TRUE	FALSE	TRUE	FALSE	0.917901
PT	BRCA	G000190535	-1.08961	0.0457133	-23.8357	1.43e-125	1.71e-123	TRUE	Bacteria	Bacteroidetes	Bacteroidia	Bacteroidales	Odoribacteraceae	Odoribacter	Odoribacter_splanchnicus	TRUE	TRUE	TRUE	FALSE	FALSE	0.954174
PT	BRCA	G000279975	-1.29829	0.0546177	-23.7704	6.76e-125	7.29e-123	TRUE	Bacteria	Fusobacteria	Fusobacteriia	Fusobacteriales	Fusobacteriaceae	Fusobacterium	Fusobacterium_nucleatum	TRUE	TRUE	TRUE	TRUE	FALSE	0.996984
PT	BRCA	G900187175	-1.0945	0.0464969	-23.5392	1.62e-122	1.59e-120	TRUE	Bacteria	Bacteroidetes	Bacteroidia	Bacteroidales	Odoribacteraceae	Odoribacter	Odoribacter_splanchnicus	TRUE	TRUE	TRUE	FALSE	FALSE	0.954256
PT	BRCA	G006542645	-1.07121	0.0457019	-23.4391	1.71e-121	1.54e-119	TRUE	Bacteria	Bacteroidetes	Bacteroidia	Bacteroidales	Rikenellaceae	Alistipes	Alistipes_onderdonkii	FALSE	TRUE	FALSE	FALSE	FALSE	0.897263
PT	BRCA	G016117815	-1.54659	0.0664012	-23.2916	5.39e-120	4.47e-118	TRUE	Bacteria	Bacteroidetes	Bacteroidia	Bacteroidales	Bacteroidaceae	Bacteroides	Bacteroides_uniformis	TRUE	TRUE	TRUE	TRUE	FALSE	0.969259
PT	BRCA	G000210075	-1.62361	0.0707023	-22.9641	1.07e-116	8.22e-115	TRUE	Bacteria	Bacteroidetes	Bacteroidia	Bacteroidales	Bacteroidaceae	Bacteroides	Bacteroides_xylanisolvens	TRUE	TRUE	FALSE	TRUE	FALSE	0.887432
PT	BRCA	G900450795	-1.33282	0.0591855	-22.5194	2.68e-112	1.93e-110	TRUE	Bacteria	Fusobacteria	Fusobacteriia	Fusobacteriales	Fusobacteriaceae	Fusobacterium	Fusobacterium_nucleatum	TRUE	TRUE	TRUE	TRUE	FALSE	0.997301
PT	BRCA	G000158035	-1.2023	0.0548763	-21.9093	2.12e-106	1.43e-104	TRUE	Bacteria	Bacteroidetes	Bacteroidia	Bacteroidales	Bacteroidaceae	Bacteroides	Bacteroides_cellulosilyticus	TRUE	TRUE	FALSE	FALSE	FALSE	0.839474
PT	BRCA	G900445505	-1.45644	0.0667114	-21.8319	1.15e-105	7.33e-104	TRUE	Bacteria	Bacteroidetes	Bacteroidia	Bacteroidales	Bacteroidaceae	Bacteroides	Bacteroides_ovatus	TRUE	TRUE	TRUE	TRUE	FALSE	0.972706
PT	BRCA	G002959635	-1.35689	0.0626198	-21.6686	4.06e-104	2.43e-102	TRUE	Bacteria	Bacteroidetes	Bacteroidia	Bacteroidales	Bacteroidaceae	Bacteroides	Bacteroides_ovatus	TRUE	TRUE	TRUE	TRUE	FALSE	0.972198
PT	BRCA	G001314995	-1.44556	0.0668268	-21.6314	9.1e-104	5.17e-102	TRUE	Bacteria	Bacteroidetes	Bacteroidia	Bacteroidales	Bacteroidaceae	Bacteroides	Bacteroides_ovatus	TRUE	TRUE	TRUE	TRUE	FALSE	0.972553
PT	BRCA	G000154205	-1.38721	0.0643444	-21.5591	4.35e-103	2.35e-101	TRUE	Bacteria	Bacteroidetes	Bacteroidia	Bacteroidales	Bacteroidaceae	Bacteroides	Bacteroides_uniformis	TRUE	TRUE	TRUE	TRUE	FALSE	0.968349
PT	BRCA	G000153625	-1.2336	0.0574575	-21.4698	2.99e-102	1.53e-100	TRUE	Bacteria	Fusobacteria	Fusobacteriia	Fusobacteriales	Fusobacteriaceae	Fusobacterium	Fusobacterium_nucleatum	TRUE	TRUE	TRUE	TRUE	FALSE	0.970182
PT	BRCA	G000154125	-1.45373	0.0683657	-21.264	2.45e-100	1.2e-98	TRUE	Bacteria	Bacteroidetes	Bacteroidia	Bacteroidales	Bacteroidaceae	Bacteroides	Bacteroides_ovatus	TRUE	TRUE	TRUE	TRUE	FALSE	0.971235
PT	BRCA	G000292935	-1.0886	0.0516668	-21.0697	1.51e-98	7.07e-97	TRUE	Bacteria	Fusobacteria	Fusobacteriia	Fusobacteriales	Fusobacteriaceae	Fusobacterium	Fusobacterium_hwasookii	TRUE	FALSE	FALSE	FALSE	FALSE	0.953654
PT	BRCA	G020149745	-1.43937	0.0684188	-21.0376	2.97e-98	1.34e-96	TRUE	Bacteria	Bacteroidetes	Bacteroidia	Bacteroidales	Bacteroidaceae	Bacteroides	Bacteroides_ovatus	TRUE	TRUE	TRUE	TRUE	FALSE	0.972498
PT	BRCA	G001457555	-1.16452	0.0555855	-20.9501	1.87e-97	8.08e-96	TRUE	Bacteria	Fusobacteria	Fusobacteriia	Fusobacteriales	Fusobacteriaceae	Fusobacterium	Fusobacterium_nucleatum	TRUE	TRUE	TRUE	TRUE	FALSE	0.971179
PT	BRCA	G014217355	-1.07785	0.052256	-20.6264	1.59e-94	6.6e-93	TRUE	Bacteria	Fusobacteria	Fusobacteriia	Fusobacteriales	Fusobacteriaceae	Fusobacterium	Fusobacterium_hwasookii	TRUE	FALSE	FALSE	FALSE	FALSE	0.955801
PT	BRCA	G000374505	-1.07141	0.0522212	-20.5169	1.52e-93	6.08e-92	TRUE	Bacteria	Bacteroidetes	Bacteroidia	Bacteroidales	Rikenellaceae	Alistipes	Alistipes_onderdonkii	FALSE	TRUE	FALSE	FALSE	FALSE	0.850564
PT	BRCA	G001455085	-1.04411	0.0527922	-19.7778	4.63e-87	1.72e-85	TRUE	Bacteria	Fusobacteria	Fusobacteriia	Fusobacteriales	Fusobacteriaceae	Fusobacterium	Fusobacterium_hwasookii	TRUE	FALSE	FALSE	FALSE	FALSE	0.967762
PT	BRCA	G002998435	-0.526288	0.0266088	-19.7787	4.54e-87	1.72e-85	TRUE	Bacteria	Bacteroidetes	Bacteroidia	Bacteroidales	Bacteroidaceae	Bacteroides	Bacteroides_zoogleoformans	FALSE	FALSE	TRUE	FALSE	FALSE	0.941192
PT	BRCA	G007990365	-0.601627	0.0305402	-19.6995	2.18e-86	7.84e-85	TRUE	Bacteria	Fusobacteria	Fusobacteriia	Fusobacteriales	Leptotrichiaceae	Leptotrichia	Leptotrichia_trevisanii	FALSE	FALSE	TRUE	TRUE	FALSE	0.983847
PT	BRCA	G007830715	-0.517895	0.0264494	-19.5806	2.26e-85	7.88e-84	TRUE	Bacteria	Bacteroidetes	Bacteroidia	Bacteroidales	Bacteroidaceae	Bacteroides	Bacteroides_zoogleoformans	FALSE	FALSE	TRUE	FALSE	FALSE	0.93957
PT	BRCA	G003435485	-0.442317	0.0226201	-19.5542	3.8e-85	1.28e-83	TRUE	Bacteria	Firmicutes	Clostridia	Eubacteriales	Lachnospiraceae	Eisenbergiella	Eisenbergiella_massiliensis	FALSE	TRUE	FALSE	FALSE	FALSE	0.857588
PT	BRCA	G003454775	-0.826104	0.0427461	-19.3258	3.26e-83	1.07e-81	TRUE	Bacteria	Firmicutes	Tissierellia	Tissierellales	Peptoniphilaceae	Parvimonas	Parvimonas_micra	TRUE	TRUE	TRUE	TRUE	FALSE	0.983471
PT	BRCA	G000172175	-1.04848	0.0543921	-19.2763	8.5e-83	2.7e-81	TRUE	Bacteria	Bacteroidetes	Bacteroidia	Bacteroidales	Bacteroidaceae	Bacteroides	Bacteroides_intestinalis	TRUE	TRUE	FALSE	FALSE	FALSE	0.713331
PT	BRCA	G900454195	-1.05765	0.0552878	-19.1299	1.42e-81	4.39e-80	TRUE	Bacteria	Bacteroidetes	Bacteroidia	Bacteroidales	Odoribacteraceae	Odoribacter	Odoribacter_splanchnicus	TRUE	TRUE	TRUE	FALSE	FALSE	0.949745
PT	BRCA	G018292165	-1.51143	0.0794244	-19.0297	9.67e-81	2.9e-79	TRUE	Bacteria	Bacteroidetes	Bacteroidia	Bacteroidales	Bacteroidaceae	Bacteroides	Bacteroides_uniformis	TRUE	TRUE	TRUE	TRUE	FALSE	0.965088
PT	BRCA	G900637905	-0.786554	0.0420875	-18.6885	6.14e-78	1.79e-76	TRUE	Bacteria	Firmicutes	Tissierellia	Tissierellales	Peptoniphilaceae	Parvimonas	Parvimonas_micra	TRUE	TRUE	TRUE	TRUE	FALSE	0.987659
PT	BRCA	G000154405	-0.783699	0.0420628	-18.6316	1.78e-77	5.05e-76	TRUE	Bacteria	Firmicutes	Tissierellia	Tissierellales	Peptoniphilaceae	Parvimonas	Parvimonas_micra	TRUE	TRUE	TRUE	TRUE	FALSE	0.968287
PT	BRCA	G000160095	-1.19244	0.0659637	-18.0772	4.82e-73	1.33e-71	TRUE	Bacteria	Firmicutes	Clostridia	Eubacteriales	Clostridiaceae	Hungatella	Hungatella_hathewayi	TRUE	TRUE	TRUE	TRUE	FALSE	0.720323
PT	BRCA	G000425005	-0.871026	0.0485862	-17.9274	7.2e-72	1.94e-70	TRUE	Bacteria	Firmicutes	Erysipelotrichia	Erysipelotrichales	Erysipelotrichaceae	Solobacterium	Solobacterium_moorei	TRUE	TRUE	TRUE	FALSE	FALSE	0.888566
PT	BRCA	G000861825	0.383645	0.0218051	17.5943	2.72e-69	7.17e-68	TRUE	Viruses	Artverviricota	Revtraviricetes	Blubervirales	Hepadnaviridae	Orthohepadnavirus	Hepatitis_B_virus	FALSE	FALSE	FALSE	FALSE	TRUE	0.705845
PT	BRCA	G003472935	-0.957288	0.0544985	-17.5654	4.54e-69	1.17e-67	TRUE	Bacteria	Bacteroidetes	Bacteroidia	Bacteroidales	Bacteroidaceae	Bacteroides	Bacteroides_intestinalis	TRUE	TRUE	FALSE	FALSE	FALSE	0.691238
PT	BRCA	G000154105	-1.11157	0.0636118	-17.4743	2.25e-68	5.64e-67	TRUE	Bacteria	Bacteroidetes	Bacteroidia	Bacteroidales	Tannerellaceae	Parabacteroides	Parabacteroides_merdae	TRUE	TRUE	FALSE	TRUE	FALSE	0.995242
PT	BRCA	G000866205	0.511379	0.0293428	17.4278	5.08e-68	1.25e-66	TRUE	Viruses	Uroviricota	Caudoviricetes	Caudovirales	Podoviridae	Uetakevirus	Escherichia_virus_phiV10	FALSE	FALSE	FALSE	FALSE	TRUE	0.814495
PT	BRCA	G003269195	-0.610971	0.0353661	-17.2756	7.18e-67	1.72e-65	TRUE	Bacteria	Bacteroidetes	Bacteroidia	Bacteroidales	Prevotellaceae	Prevotella	Prevotella_pallens	TRUE	FALSE	FALSE	TRUE	FALSE	0.991758
PT	BRCA	G002959695	-1.59868	0.0939513	-17.0161	6.24e-65	1.46e-63	TRUE	Bacteria	Bacteroidetes	Bacteroidia	Bacteroidales	Bacteroidaceae	Bacteroides	Bacteroides_thetaiotaomicron	TRUE	TRUE	TRUE	TRUE	FALSE	0.984036
PT	BRCA	G020735945	-1.66295	0.0983965	-16.9005	4.46e-64	1.02e-62	TRUE	Bacteria	Bacteroidetes	Bacteroidia	Bacteroidales	Tannerellaceae	Parabacteroides	Parabacteroides_distasonis	TRUE	TRUE	TRUE	TRUE	FALSE	0.927423
PT	BRCA	G000154525	-1.02511	0.0611963	-16.7513	5.54e-63	1.25e-61	TRUE	Bacteria	Bacteroidetes	Bacteroidia	Bacteroidales	Bacteroidaceae	Bacteroides	Bacteroides_stercoris	TRUE	TRUE	TRUE	FALSE	FALSE	0.885465
PT	BRCA	G003457595	-0.872675	0.0523409	-16.6729	2.06e-62	4.54e-61	TRUE	Bacteria	Firmicutes	Clostridia	Eubacteriales	Lachnospiraceae	Blautia	Blautia_obeum	TRUE	FALSE	FALSE	TRUE	FALSE	0.754129
PT	BRCA	G900445525	-1.60647	0.0965534	-16.6381	3.69e-62	7.97e-61	TRUE	Bacteria	Bacteroidetes	Bacteroidia	Bacteroidales	Tannerellaceae	Parabacteroides	Parabacteroides_distasonis	TRUE	TRUE	TRUE	TRUE	FALSE	0.927115
PT	BRCA	G000144405	-0.709437	0.0427167	-16.608	6.1e-62	1.29e-60	TRUE	Bacteria	Bacteroidetes	Bacteroidia	Bacteroidales	Prevotellaceae	Prevotella	Prevotella_melaninogenica	TRUE	TRUE	TRUE	TRUE	FALSE	0.988375
PT	BRCA	G002959715	-1.06946	0.0645966	-16.556	1.45e-61	3.01e-60	TRUE	Bacteria	Bacteroidetes	Bacteroidia	Bacteroidales	Bacteroidaceae	Bacteroides	Bacteroides_caccae	TRUE	TRUE	TRUE	TRUE	FALSE	0.955932
PT	BRCA	G008572545	-1.38495	0.0836686	-16.5528	1.53e-61	3.11e-60	TRUE	Bacteria	Bacteroidetes	Bacteroidia	Bacteroidales	Bacteroidaceae	Bacteroides	Bacteroides_caccae	TRUE	TRUE	TRUE	TRUE	FALSE	0.944871
PT	BRCA	G900454935	-0.578404	0.0350337	-16.5099	3.11e-61	6.22e-60	TRUE	Bacteria	Bacteroidetes	Bacteroidia	Bacteroidales	Prevotellaceae	Prevotella	Prevotella_pallens	TRUE	FALSE	FALSE	TRUE	FALSE	0.979875
PT	BRCA	G016726305	-1.05509	0.0639147	-16.5079	3.22e-61	6.32e-60	TRUE	Bacteria	Bacteroidetes	Bacteroidia	Bacteroidales	Bacteroidaceae	Bacteroides	Bacteroides_caccae	TRUE	TRUE	TRUE	TRUE	FALSE	0.955854
PT	BRCA	G000012845	-1.59773	0.0986052	-16.2033	4.78e-59	9.21e-58	TRUE	Bacteria	Bacteroidetes	Bacteroidia	Bacteroidales	Tannerellaceae	Parabacteroides	Parabacteroides_distasonis	TRUE	TRUE	TRUE	TRUE	FALSE	0.927407
PT	BRCA	G000169015	-1.05636	0.065302	-16.1766	7.38e-59	1.4e-57	TRUE	Bacteria	Bacteroidetes	Bacteroidia	Bacteroidales	Bacteroidaceae	Bacteroides	Bacteroides_caccae	TRUE	TRUE	TRUE	TRUE	FALSE	0.955702
PT	BRCA	G015548275	-0.854825	0.0528653	-16.1699	8.23e-59	1.53e-57	TRUE	Bacteria	Bacteroidetes	Bacteroidia	Bacteroidales	Rikenellaceae	Alistipes	Alistipes_finegoldii	TRUE	TRUE	TRUE	TRUE	FALSE	0.834679
PT	BRCA	G900107475	-0.954619	0.0594232	-16.0648	4.51e-58	8.24e-57	TRUE	Bacteria	Bacteroidetes	Bacteroidia	Bacteroidales	Bacteroidaceae	Bacteroides	Bacteroides_ovatus	TRUE	TRUE	TRUE	TRUE	FALSE	0.971638
PT	BRCA	G020735785	-0.705667	0.0440087	-16.0347	7.31e-58	1.31e-56	TRUE	Bacteria	Bacteroidetes	Bacteroidia	Bacteroidales	Prevotellaceae	Prevotella	Prevotella_melaninogenica	TRUE	TRUE	TRUE	TRUE	FALSE	0.988365
PT	BRCA	G000153905	-0.928652	0.058109	-15.9812	1.73e-57	3.06e-56	TRUE	Bacteria	Firmicutes	Clostridia	Eubacteriales	Lachnospiraceae	Blautia	Blautia_obeum	TRUE	FALSE	FALSE	TRUE	FALSE	0.796808
PT	BRCA	G001683355	-0.457921	0.0288543	-15.8701	1.02e-56	1.78e-55	TRUE	Bacteria	Bacteroidetes	Bacteroidia	Bacteroidales	Prevotellaceae	Prevotella	Prevotella_scopos	TRUE	FALSE	FALSE	FALSE	FALSE	0.596705
PT	BRCA	G018127785	-0.456002	0.0288466	-15.8078	2.75e-56	4.71e-55	TRUE	Bacteria	Bacteroidetes	Bacteroidia	Bacteroidales	Prevotellaceae	Prevotella	Prevotella_scopos	TRUE	FALSE	FALSE	FALSE	FALSE	0.597367
PT	BRCA	G001404635	-0.842971	0.0534513	-15.7708	4.94e-56	8.33e-55	TRUE	Bacteria	Firmicutes	Clostridia	Eubacteriales	Lachnospiraceae	Dorea	Dorea_longicatena	TRUE	TRUE	FALSE	TRUE	FALSE	0.604913
PT	BRCA	G002222615	-1.03968	0.0660702	-15.736	8.58e-56	1.42e-54	TRUE	Bacteria	Bacteroidetes	Bacteroidia	Bacteroidales	Bacteroidaceae	Bacteroides	Bacteroides_caccae	TRUE	TRUE	TRUE	TRUE	FALSE	0.955896
PT	BRCA	G003324185	-1.02014	0.0654784	-15.5799	9.98e-55	1.63e-53	TRUE	Bacteria	Firmicutes	Clostridia	Eubacteriales	Oscillospiraceae	Faecalibacterium	Faecalibacterium_prausnitzii	TRUE	FALSE	FALSE	TRUE	FALSE	0.890768
PT	BRCA	G000169235	-0.979333	0.0629272	-15.5629	1.3e-54	2.09e-53	TRUE	Bacteria	Firmicutes	Clostridia	Eubacteriales	Lachnospiraceae	Dorea	Dorea_formicigenerans	TRUE	TRUE	FALSE	TRUE	FALSE	0.790488
PT	BRCA	G900445495	-1.01091	0.0650875	-15.5316	2.12e-54	3.36e-53	TRUE	Bacteria	Bacteroidetes	Bacteroidia	Bacteroidales	Tannerellaceae	Parabacteroides	Parabacteroides_merdae	TRUE	TRUE	FALSE	TRUE	FALSE	0.998158
PT	BRCA	G000220255	-0.58116	0.0374392	-15.5228	2.43e-54	3.8e-53	TRUE	Bacteria	Bacteroidetes	Bacteroidia	Bacteroidales	Prevotellaceae	Prevotella	Prevotella_pallens	TRUE	FALSE	FALSE	TRUE	FALSE	0.966659
PT	BRCA	G900129535	-0.442598	0.0285938	-15.4788	4.82e-54	7.43e-53	TRUE	Bacteria	Bacteroidetes	Bacteroidia	Bacteroidales	Prevotellaceae	Prevotella	Prevotella_scopos	TRUE	FALSE	FALSE	FALSE	FALSE	0.584979
PT	BRCA	G009730315	-0.695891	0.0450379	-15.4512	7.4e-54	1.12e-52	TRUE	Bacteria	Firmicutes	Bacilli	Bacillales		Gemella	Gemella_morbillorum	TRUE	TRUE	TRUE	FALSE	FALSE	0.993381
PT	BRCA	G900106605	-0.955749	0.0619361	-15.4312	1.01e-53	1.51e-52	TRUE	Bacteria	Bacteroidetes	Bacteroidia	Bacteroidales	Bacteroidaceae	Bacteroides	Bacteroides_stercoris	TRUE	TRUE	TRUE	FALSE	FALSE	0.882953
PT	BRCA	G000210695	-0.938729	0.0611837	-15.3428	3.96e-53	5.85e-52	TRUE	Bacteria	Firmicutes	Clostridia	Eubacteriales	Lachnospiraceae	Anaerostipes	Anaerostipes_hadrus	TRUE	TRUE	FALSE	TRUE	FALSE	0.874283
PT	BRCA	G000614285	-0.4343	0.028377	-15.3047	7.12e-53	1.04e-51	TRUE	Bacteria	Bacteroidetes	Bacteroidia	Bacteroidales	Prevotellaceae	Prevotella	Prevotella_scopos	TRUE	FALSE	FALSE	FALSE	FALSE	0.583825
PT	BRCA	G000613925	-0.539745	0.0354279	-15.235	2.07e-52	2.98e-51	TRUE	Bacteria	Bacteroidetes	Bacteroidia	Bacteroidales	Prevotellaceae	Prevotella	Prevotella_histicola	TRUE	FALSE	FALSE	FALSE	FALSE	0.989134
PT	BRCA	G015558405	-1.04102	0.0689443	-15.0994	1.63e-51	2.32e-50	TRUE	Bacteria	Bacteroidetes	Bacteroidia	Bacteroidales	Rikenellaceae	Alistipes	Alistipes_shahii	TRUE	TRUE	FALSE	TRUE	FALSE	0.740247
PT	BRCA	G001406295	-0.850869	0.0576635	-14.7558	2.82e-49	3.96e-48	TRUE	Bacteria	Firmicutes	Clostridia	Eubacteriales	Eubacteriaceae	Eubacterium	Eubacterium_ramulus	TRUE	FALSE	FALSE	FALSE	FALSE	0.805292
PT	BRCA	G002998535	-0.406761	0.0276801	-14.6951	6.93e-49	9.59e-48	TRUE	Bacteria	Bacteroidetes	Bacteroidia	Bacteroidales	Bacteroidaceae	Bacteroides	Bacteroides_heparinolyticus	FALSE	FALSE	TRUE	FALSE	FALSE	0.978896
PT	BRCA	G900187995	-0.565708	0.0387	-14.6178	2.16e-48	2.96e-47	TRUE	Bacteria	Bacteroidetes	Bacteroidia	Bacteroidales	Prevotellaceae	Prevotella	Prevotella_jejuni	TRUE	TRUE	FALSE	FALSE	FALSE	0.983515
PT	BRCA	G018128125	-0.503434	0.0345737	-14.5612	4.96e-48	6.69e-47	TRUE	Bacteria	Bacteroidetes	Bacteroidia	Bacteroidales	Prevotellaceae	Prevotella	Prevotella_histicola	TRUE	FALSE	FALSE	FALSE	FALSE	0.975614
PT	BRCA	G000332875	-0.866738	0.0604808	-14.3308	1.41e-46	1.87e-45	TRUE	Bacteria	Firmicutes	Clostridia	Eubacteriales	Lachnospiraceae	Anaerostipes	Anaerostipes_hadrus	TRUE	TRUE	FALSE	TRUE	FALSE	0.906001
PT	BRCA	G003862485	-0.536392	0.0377634	-14.204	8.65e-46	1.14e-44	TRUE	Bacteria	Firmicutes	Clostridia	Eubacteriales	Lachnospiraceae	Lachnoanaerobaculum	Lachnoanaerobaculum_orale	FALSE	FALSE	FALSE	TRUE	FALSE	0.965226
PT	BRCA	G019930605	-0.532043	0.0375225	-14.1793	1.23e-45	1.6e-44	TRUE	Bacteria	Bacteroidetes	Bacteroidia	Bacteroidales	Prevotellaceae	Prevotella	Prevotella_nigrescens	TRUE	TRUE	TRUE	TRUE	FALSE	0.991652
PT	BRCA	G900454985	-0.531938	0.0375324	-14.1728	1.35e-45	1.73e-44	TRUE	Bacteria	Bacteroidetes	Bacteroidia	Bacteroidales	Prevotellaceae	Prevotella	Prevotella_nigrescens	TRUE	TRUE	TRUE	TRUE	FALSE	0.991702
PT	BRCA	G004342845	-0.387841	0.0274276	-14.1405	2.14e-45	2.71e-44	TRUE	Bacteria	Bacteroidetes	Bacteroidia	Bacteroidales	Bacteroidaceae	Bacteroides	Bacteroides_heparinolyticus	FALSE	FALSE	TRUE	FALSE	FALSE	0.922916
PT	BRCA	G018127825	-0.620698	0.043936	-14.1273	2.58e-45	3.23e-44	TRUE	Bacteria	Bacteroidetes	Bacteroidia	Bacteroidales	Prevotellaceae	Prevotella	Prevotella_nigrescens	TRUE	TRUE	TRUE	TRUE	FALSE	0.994738
PT	BRCA	G003312465	-0.942375	0.0667511	-14.1177	2.95e-45	3.66e-44	TRUE	Bacteria	Firmicutes	Clostridia	Eubacteriales	Oscillospiraceae	Faecalibacterium	Faecalibacterium_prausnitzii	TRUE	FALSE	FALSE	TRUE	FALSE	0.910979
PT	BRCA	G000474135	-0.468109	0.03322	-14.0912	4.3e-45	5.28e-44	TRUE	Bacteria	Firmicutes	Bacilli	Lactobacillales	Streptococcaceae	Streptococcus	Streptococcus_constellatus	TRUE	TRUE	TRUE	TRUE	FALSE	0.996348
PT	BRCA	G000296465	-0.916707	0.0655391	-13.9872	1.87e-44	2.26e-43	TRUE	Bacteria	Bacteroidetes	Bacteroidia	Bacteroidales	Barnesiellaceae	Barnesiella	Barnesiella_intestinihominis	FALSE	TRUE	FALSE	TRUE	FALSE	0.945557
PT	BRCA	G000469345	-0.773938	0.0565566	-13.6843	1.26e-42	1.51e-41	TRUE	Bacteria	Firmicutes	Clostridia	Eubacteriales	Eubacteriaceae	Eubacterium	Eubacterium_ramulus	TRUE	FALSE	FALSE	FALSE	FALSE	0.778079
PT	BRCA	G000160015	-0.4327	0.0318664	-13.5786	5.37e-42	6.36e-41	TRUE	Bacteria	Firmicutes	Negativicutes	Veillonellales	Veillonellaceae	Veillonella	Veillonella_dispar	TRUE	TRUE	TRUE	TRUE	FALSE	0.963253
PT	BRCA	G004345805	-1.02677	0.0756642	-13.57	6.03e-42	7.07e-41	TRUE	Bacteria	Firmicutes	Clostridia	Eubacteriales	Oscillospiraceae	Flavonifractor	Flavonifractor_plautii	TRUE	TRUE	FALSE	TRUE	FALSE	0.93291
PT	BRCA	G001405695	-0.729364	0.0537827	-13.5613	6.79e-42	7.88e-41	TRUE	Bacteria	Bacteroidetes	Bacteroidia	Bacteroidales	Bacteroidaceae	Bacteroides	Bacteroides_salyersiae	TRUE	TRUE	FALSE	TRUE	FALSE	0.556255
PT	BRCA	G009717905	-0.629626	0.0464758	-13.5474	8.21e-42	9.42e-41	TRUE	Bacteria	Firmicutes	Clostridia	Eubacteriales	Oscillospiraceae	Ruthenibacterium	Ruthenibacterium_lactatiformans	TRUE	TRUE	FALSE	FALSE	FALSE	0.848324
PT	BRCA	G000377685	-0.505078	0.0372937	-13.5433	8.69e-42	9.86e-41	TRUE	Bacteria	Bacteroidetes	Bacteroidia	Bacteroidales	Prevotellaceae	Prevotella	Prevotella_oris	TRUE	TRUE	TRUE	TRUE	FALSE	0.991841
PT	BRCA	G000257765	-0.447407	0.0331103	-13.5126	1.32e-41	1.48e-40	TRUE	Bacteria	Firmicutes	Bacilli	Lactobacillales	Streptococcaceae	Streptococcus	Streptococcus_anginosus	TRUE	TRUE	TRUE	TRUE	FALSE	0.9595
PT	BRCA	G000185845	-0.505514	0.0374747	-13.4895	1.8e-41	2.01e-40	TRUE	Bacteria	Bacteroidetes	Bacteroidia	Bacteroidales	Prevotellaceae	Prevotella	Prevotella_salivae	TRUE	TRUE	FALSE	FALSE	FALSE	0.941911
PT	BRCA	G012273055	-1.61295	0.120808	-13.3514	1.16e-40	1.28e-39	TRUE	Bacteria	Bacteroidetes	Bacteroidia	Bacteroidales	Tannerellaceae	Parabacteroides	Parabacteroides_distasonis	TRUE	TRUE	TRUE	TRUE	FALSE	0.973757
PT	BRCA	G000156535	-0.830458	0.0622738	-13.3356	1.44e-40	1.57e-39	TRUE	Bacteria	Firmicutes	Clostridia	Eubacteriales	Lachnospiraceae	Roseburia	Roseburia_intestinalis	TRUE	TRUE	FALSE	TRUE	FALSE	0.519588
PT	BRCA	G900186885	-0.74902	0.0563135	-13.3009	2.29e-40	2.47e-39	TRUE	Bacteria	Firmicutes	Negativicutes	Veillonellales	Veillonellaceae	Veillonella	Veillonella_parvula	TRUE	TRUE	TRUE	TRUE	FALSE	0.981352
PT	BRCA	G900637515	-0.428958	0.0322846	-13.2867	2.76e-40	2.95e-39	TRUE	Bacteria	Firmicutes	Negativicutes	Veillonellales	Veillonellaceae	Veillonella	Veillonella_dispar	TRUE	TRUE	TRUE	TRUE	FALSE	0.964248
PT	BRCA	G000210575	-0.965308	0.0727087	-13.2764	3.17e-40	3.36e-39	TRUE	Bacteria	Bacteroidetes	Bacteroidia	Bacteroidales	Rikenellaceae	Alistipes	Alistipes_shahii	TRUE	TRUE	FALSE	TRUE	FALSE	0.691056
PT	BRCA	G000160055	-0.657215	0.0495583	-13.2615	3.87e-40	4.06e-39	TRUE	Bacteria	Firmicutes	Negativicutes	Veillonellales	Veillonellaceae	Dialister	Dialister_invisus	TRUE	TRUE	TRUE	FALSE	FALSE	0.972167
PT	BRCA	G000024945	-0.751527	0.0567173	-13.2504	4.49e-40	4.66e-39	TRUE	Bacteria	Firmicutes	Negativicutes	Veillonellales	Veillonellaceae	Veillonella	Veillonella_parvula	TRUE	TRUE	TRUE	TRUE	FALSE	0.981328
PT	BRCA	G020097275	-1.03289	0.0781469	-13.2173	6.98e-40	7.17e-39	TRUE	Bacteria	Bacteroidetes	Bacteroidia	Bacteroidales	Bacteroidaceae	Bacteroides	Bacteroides_fragilis	TRUE	TRUE	TRUE	TRUE	FALSE	0.975325
PT	BRCA	G000613505	-0.503107	0.038091	-13.2081	7.88e-40	8.02e-39	TRUE	Bacteria	Bacteroidetes	Bacteroidia	Bacteroidales	Prevotellaceae	Prevotella	Prevotella_oris	TRUE	TRUE	TRUE	TRUE	FALSE	0.991981
PT	BRCA	G900454835	-0.434356	0.0329254	-13.1922	9.74e-40	9.82e-39	TRUE	Bacteria	Bacteroidetes	Bacteroidia	Bacteroidales	Prevotellaceae	Prevotella	Prevotella_denticola	TRUE	TRUE	TRUE	TRUE	FALSE	0.994851
PT	BRCA	G900537995	-0.803499	0.0611539	-13.1389	1.97e-39	1.97e-38	TRUE	Bacteria	Firmicutes	Clostridia	Eubacteriales	Lachnospiraceae	Roseburia	Roseburia_intestinalis	TRUE	TRUE	FALSE	TRUE	FALSE	0.535468
PT	BRCA	G900459125	-0.403411	0.0308527	-13.0754	4.55e-39	4.5e-38	TRUE	Bacteria	Firmicutes	Bacilli	Lactobacillales	Streptococcaceae	Streptococcus	Streptococcus_constellatus	TRUE	TRUE	TRUE	TRUE	FALSE	0.979456
PT	BRCA	G000025985	-1.02093	0.0782159	-13.0527	6.13e-39	6.02e-38	TRUE	Bacteria	Bacteroidetes	Bacteroidia	Bacteroidales	Bacteroidaceae	Bacteroides	Bacteroides_fragilis	TRUE	TRUE	TRUE	TRUE	FALSE	0.975328
PT	BRCA	G000177435	-0.792625	0.060851	-13.0257	8.74e-39	8.5e-38	TRUE	Bacteria	Firmicutes	Negativicutes	Veillonellales	Veillonellaceae	Veillonella	Veillonella_parvula	TRUE	TRUE	TRUE	TRUE	FALSE	0.98653
PT	BRCA	G002959895	-0.462682	0.03557	-13.0076	1.11e-38	1.07e-37	TRUE	Bacteria	Firmicutes	Negativicutes	Veillonellales	Veillonellaceae	Veillonella	Veillonella_infantium	FALSE	TRUE	FALSE	FALSE	FALSE	0.936498
PT	BRCA	G016725005	-0.395873	0.0304579	-12.9974	1.27e-38	1.21e-37	TRUE	Bacteria	Firmicutes	Bacilli	Lactobacillales	Streptococcaceae	Streptococcus	Streptococcus_constellatus	TRUE	TRUE	TRUE	TRUE	FALSE	0.979382
PT	BRCA	G018128205	-0.432763	0.0333761	-12.9663	1.9e-38	1.8e-37	TRUE	Bacteria	Bacteroidetes	Bacteroidia	Bacteroidales	Prevotellaceae	Prevotella	Prevotella_denticola	TRUE	TRUE	TRUE	TRUE	FALSE	0.992227
PT	BRCA	G007990635	-0.484741	0.0374246	-12.9525	2.28e-38	2.14e-37	TRUE	Bacteria	Fusobacteria	Fusobacteriia	Fusobacteriales	Leptotrichiaceae	Leptotrichia	Leptotrichia_hongkongensis	FALSE	FALSE	FALSE	TRUE	FALSE	0.95494
PT	BRCA	G000154465	-1.21978	0.0944339	-12.9167	3.62e-38	3.37e-37	TRUE	Bacteria	Bacteroidetes	Bacteroidia	Bacteroidales	Rikenellaceae	Alistipes	Alistipes_putredinis	TRUE	TRUE	FALSE	TRUE	FALSE	0.954358
PT	BRCA	G003457795	-1.0783	0.0839536	-12.844	9.29e-38	8.57e-37	TRUE	Bacteria	Firmicutes	Clostridia	Eubacteriales	Lachnospiraceae	Roseburia	Roseburia_inulinivorans	TRUE	TRUE	FALSE	TRUE	FALSE	0.919588
PT	BRCA	G000421205	-0.411815	0.0320778	-12.838	1e-37	9.18e-37	TRUE	Bacteria	Bacteroidetes	Bacteroidia	Bacteroidales	Prevotellaceae	Prevotella	Prevotella_denticola	TRUE	TRUE	TRUE	TRUE	FALSE	0.995673
PT	BRCA	G008633005	-0.391307	0.0305298	-12.8172	1.31e-37	1.19e-36	TRUE	Bacteria	Firmicutes	Bacilli	Lactobacillales	Streptococcaceae	Streptococcus	Streptococcus_constellatus	TRUE	TRUE	TRUE	TRUE	FALSE	0.97841
PT	BRCA	G019375915	-0.4355	0.0339939	-12.8111	1.42e-37	1.28e-36	TRUE	Bacteria	Bacteroidetes	Bacteroidia	Bacteroidales	Prevotellaceae	Prevotella	Prevotella_nanceiensis	FALSE	FALSE	TRUE	FALSE	FALSE	0.983004
PT	BRCA	G902810435	-0.775491	0.0605991	-12.7971	1.7e-37	1.52e-36	TRUE	Bacteria	Firmicutes	Negativicutes	Veillonellales	Veillonellaceae	Veillonella	Veillonella_parvula	TRUE	TRUE	TRUE	TRUE	FALSE	0.996028
PT	BRCA	G900637655	-0.49448	0.0386567	-12.7916	1.83e-37	1.62e-36	TRUE	Bacteria	Bacteroidetes	Bacteroidia	Bacteroidales	Prevotellaceae	Prevotella	Prevotella_oris	TRUE	TRUE	TRUE	TRUE	FALSE	0.992787
PT	BRCA	G016766895	-0.392759	0.0307097	-12.7894	1.88e-37	1.65e-36	TRUE	Bacteria	Proteobacteria	Epsilonproteobacteria	Campylobacterales	Campylobacteraceae	Campylobacter	Campylobacter_ureolyticus	TRUE	FALSE	TRUE	TRUE	FALSE	0.953415
PT	BRCA	G000174195	-1.05861	0.0830605	-12.745	3.32e-37	2.89e-36	TRUE	Bacteria	Firmicutes	Clostridia	Eubacteriales	Lachnospiraceae	Roseburia	Roseburia_inulinivorans	TRUE	TRUE	FALSE	TRUE	FALSE	0.904107
PT	BRCA	G900454955	-0.429276	0.0338132	-12.6955	6.26e-37	5.41e-36	TRUE	Bacteria	Bacteroidetes	Bacteroidia	Bacteroidales	Prevotellaceae	Prevotella	Prevotella_disiens	TRUE	TRUE	TRUE	FALSE	FALSE	0.887466
PT	BRCA	G000185385	-0.56408	0.0445547	-12.6604	9.8e-37	8.39e-36	TRUE	Bacteria	Firmicutes	Clostridia	Eubacteriales	Lachnospiraceae	Lachnoanaerobaculum	Lachnoanaerobaculum_saburreum	TRUE	FALSE	TRUE	FALSE	FALSE	0.892505
PT	BRCA	G000159995	-0.688732	0.0544294	-12.6537	1.07e-36	9.07e-36	TRUE	Bacteria	Bacteroidetes	Bacteroidia	Bacteroidales	Prevotellaceae	Alloprevotella	Alloprevotella_tannerae	TRUE	TRUE	TRUE	FALSE	FALSE	0.99192
PT	BRCA	G000870165	1.16642	0.0929437	12.5498	3.99e-36	3.36e-35	TRUE	Viruses	Uroviricota	Caudoviricetes	Caudovirales	Myoviridae	Tequatrovirus	Escherichia_virus_RB32	FALSE	FALSE	FALSE	FALSE	TRUE	0.65784
PT	BRCA	G000613985	-0.386692	0.0311316	-12.4212	2e-35	1.68e-34	TRUE	Bacteria	Bacteroidetes	Bacteroidia	Bacteroidales	Prevotellaceae	Prevotella	Prevotella_nanceiensis	FALSE	FALSE	TRUE	FALSE	FALSE	0.98076
PT	BRCA	G900445515	-0.975101	0.0786836	-12.3927	2.86e-35	2.38e-34	TRUE	Bacteria	Bacteroidetes	Bacteroidia	Bacteroidales	Bacteroidaceae	Bacteroides	Bacteroides_fragilis	TRUE	TRUE	TRUE	TRUE	FALSE	0.975562
PT	BRCA	G013372225	-0.389699	0.0315143	-12.3658	4e-35	3.3e-34	TRUE	Bacteria	Proteobacteria	Epsilonproteobacteria	Campylobacterales	Campylobacteraceae	Campylobacter	Campylobacter_ureolyticus	TRUE	FALSE	TRUE	TRUE	FALSE	0.953988
PT	BRCA	G900460885	-0.387578	0.0314136	-12.3379	5.66e-35	4.63e-34	TRUE	Bacteria	Proteobacteria	Epsilonproteobacteria	Campylobacterales	Campylobacteraceae	Campylobacter	Campylobacter_ureolyticus	TRUE	FALSE	TRUE	TRUE	FALSE	0.954381
PT	BRCA	G002958095	0.354439	0.0288834	12.2714	1.29e-34	1.05e-33	TRUE	Viruses	Uroviricota	Caudoviricetes	Caudovirales	Myoviridae	Mushuvirus	Faecalibacterium_virus_Mushu	FALSE	FALSE	FALSE	FALSE	TRUE	0.925674
PT	BRCA	G000613345	-0.410028	0.0337726	-12.1408	6.42e-34	5.17e-33	TRUE	Bacteria	Bacteroidetes	Bacteroidia	Bacteroidales	Prevotellaceae	Prevotella	Prevotella_disiens	TRUE	TRUE	TRUE	FALSE	FALSE	0.877724
PT	BRCA	G000374605	-0.382164	0.0315942	-12.096	1.11e-33	8.86e-33	TRUE	Bacteria	Proteobacteria	Epsilonproteobacteria	Campylobacterales	Campylobacteraceae	Campylobacter	Campylobacter_ureolyticus	TRUE	FALSE	TRUE	TRUE	FALSE	0.956513
PT	BRCA	G000477535	-0.505332	0.0423155	-11.942	7.15e-33	5.67e-32	TRUE	Bacteria	Bacteroidetes	Bacteroidia	Bacteroidales	Prevotellaceae	Prevotella	Prevotella_salivae	TRUE	TRUE	FALSE	FALSE	FALSE	0.986177
PT	BRCA	G900167385	-0.333937	0.0280021	-11.9254	8.73e-33	6.87e-32	TRUE	Bacteria	Bacteroidetes	Bacteroidia	Bacteroidales	Prevotellaceae	Prevotella	Prevotella_oulorum	TRUE	FALSE	FALSE	FALSE	FALSE	0.942423
PT	BRCA	G000613785	-0.331984	0.0278811	-11.9071	1.09e-32	8.5e-32	TRUE	Bacteria	Bacteroidetes	Bacteroidia	Bacteroidales	Prevotellaceae	Prevotella	Prevotella_oulorum	TRUE	FALSE	FALSE	FALSE	FALSE	0.943461
PT	BRCA	G000379965	-0.380004	0.0320406	-11.8601	1.91e-32	1.48e-31	TRUE	Bacteria	Bacteroidetes	Bacteroidia	Bacteroidales	Prevotellaceae	Prevotella	Prevotella_nanceiensis	FALSE	FALSE	TRUE	FALSE	FALSE	0.980511
PT	BRCA	G000154065	-0.676553	0.0572014	-11.8276	2.81e-32	2.17e-31	TRUE	Bacteria	Firmicutes	Clostridia	Eubacteriales	Lachnospiraceae	Dorea	Dorea_longicatena	TRUE	TRUE	FALSE	TRUE	FALSE	0.580579
PT	BRCA	G001444445	-0.328112	0.0277884	-11.8075	3.57e-32	2.73e-31	TRUE	Bacteria	Bacteroidetes	Bacteroidia	Bacteroidales	Prevotellaceae	Prevotella	Prevotella_enoeca	FALSE	FALSE	TRUE	FALSE	FALSE	0.584614
PT	BRCA	G007990545	-0.502288	0.0429426	-11.6967	1.32e-31	1.01e-30	TRUE	Bacteria	Fusobacteria	Fusobacteriia	Fusobacteriales	Leptotrichiaceae	Leptotrichia	Leptotrichia_wadei	TRUE	TRUE	FALSE	TRUE	FALSE	0.976636
PT	BRCA	G015557635	-0.829151	0.07122	-11.6421	2.52e-31	1.9e-30	TRUE	Bacteria	Firmicutes	Clostridia	Eubacteriales	Lachnospiraceae	Fusicatenibacter	Fusicatenibacter_saccharivorans	TRUE	TRUE	FALSE	FALSE	FALSE	0.752495
PT	BRCA	G016127215	-0.63926	0.0551742	-11.5862	4.84e-31	3.63e-30	TRUE	Bacteria	Proteobacteria	Gammaproteobacteria	Pasteurellales	Pasteurellaceae	Haemophilus	Haemophilus_parainfluenzae	TRUE	FALSE	TRUE	FALSE	FALSE	0.984576
PT	BRCA	G000613405	-0.313846	0.0271585	-11.5561	6.88e-31	5.12e-30	TRUE	Bacteria	Bacteroidetes	Bacteroidia	Bacteroidales	Prevotellaceae	Prevotella	Prevotella_enoeca	FALSE	FALSE	TRUE	FALSE	FALSE	0.573533
PT	BRCA	G013302415	-0.879808	0.07633	-11.5264	9.71e-31	7.18e-30	TRUE	Bacteria	Firmicutes	Clostridia	Eubacteriales	Lachnospiraceae	Blautia	Blautia_faecis	FALSE	FALSE	FALSE	TRUE	FALSE	0.84307
PT	BRCA	G020097435	-0.54166	0.0470507	-11.5123	1.14e-30	8.4e-30	TRUE	Bacteria	Firmicutes	Bacilli	Bacillales		Gemella	Gemella_morbillorum	TRUE	TRUE	TRUE	FALSE	FALSE	0.972534
PT	BRCA	G002763715	-0.609661	0.0531408	-11.4725	1.81e-30	1.32e-29	TRUE	Bacteria	Bacteroidetes	Bacteroidia	Bacteroidales	Prevotellaceae	Prevotella	Prevotella_intermedia	TRUE	TRUE	TRUE	FALSE	FALSE	0.98181
PT	BRCA	G900476045	-0.533629	0.0470876	-11.3327	9.04e-30	6.55e-29	TRUE	Bacteria	Firmicutes	Bacilli	Bacillales		Gemella	Gemella_morbillorum	TRUE	TRUE	TRUE	FALSE	FALSE	0.97253
PT	BRCA	G001553855	-0.52763	0.0467289	-11.2913	1.45e-29	1.04e-28	TRUE	Bacteria	Firmicutes	Bacilli	Lactobacillales	Streptococcaceae	Streptococcus	Streptococcus_gordonii	TRUE	TRUE	TRUE	TRUE	FALSE	0.979828
PT	BRCA	G000467875	-0.35232	0.0312218	-11.2844	1.57e-29	1.12e-28	TRUE	Bacteria	Bacteroidetes	Bacteroidia	Bacteroidales	Prevotellaceae	Prevotella	Prevotella_disiens	TRUE	TRUE	TRUE	FALSE	FALSE	0.866936
PT	BRCA	G000382385	-0.306895	0.027277	-11.2511	2.29e-29	1.62e-28	TRUE	Bacteria	Bacteroidetes	Bacteroidia	Bacteroidales	Prevotellaceae	Prevotella	Prevotella_maculosa	TRUE	FALSE	TRUE	FALSE	FALSE	0.887747
PT	BRCA	G900475015	-0.530287	0.0473038	-11.2102	3.63e-29	2.56e-28	TRUE	Bacteria	Firmicutes	Bacilli	Lactobacillales	Streptococcaceae	Streptococcus	Streptococcus_gordonii	TRUE	TRUE	TRUE	TRUE	FALSE	0.980532
PT	BRCA	G019046945	-0.531149	0.0474396	-11.1963	4.25e-29	2.98e-28	TRUE	Bacteria	Firmicutes	Bacilli	Lactobacillales	Streptococcaceae	Streptococcus	Streptococcus_gordonii	TRUE	TRUE	TRUE	TRUE	FALSE	0.980523
PT	BRCA	G000373345	-0.484434	0.0433304	-11.18	5.11e-29	3.56e-28	TRUE	Bacteria	Fusobacteria	Fusobacteriia	Fusobacteriales	Leptotrichiaceae	Leptotrichia	Leptotrichia_wadei	TRUE	TRUE	FALSE	TRUE	FALSE	0.973748
PT	BRCA	G001469295	-0.524502	0.0469597	-11.1692	5.77e-29	3.99e-28	TRUE	Bacteria	Firmicutes	Bacilli	Lactobacillales	Streptococcaceae	Streptococcus	Streptococcus_gordonii	TRUE	TRUE	TRUE	TRUE	FALSE	0.976065
PT	BRCA	G013300945	-0.818586	0.0732964	-11.1682	5.84e-29	4.01e-28	TRUE	Bacteria	Firmicutes	Clostridia	Eubacteriales	Lachnospiraceae	Tyzzerella	Tyzzerella_nexilis	FALSE	TRUE	FALSE	FALSE	FALSE	0.804509
PT	BRCA	G900167555	-0.931463	0.0841219	-11.0728	1.7e-28	1.16e-27	TRUE	Bacteria	Firmicutes	Clostridia	Eubacteriales	Gemmiger	Gemmiger_formicilis	TRUE	TRUE	FALSE	FALSE	FALSE	0.896752
PT	BRCA	G900450845	-0.596377	0.0543989	-10.963	5.75e-28	3.9e-27	TRUE	Bacteria	Proteobacteria	Gammaproteobacteria	Pasteurellales	Pasteurellaceae	Haemophilus	Haemophilus_parainfluenzae	TRUE	FALSE	TRUE	FALSE	FALSE	0.981187
PT	BRCA	G000023905	-0.468243	0.0430798	-10.8692	1.62e-27	1.09e-26	TRUE	Bacteria	Fusobacteria	Fusobacteriia	Fusobacteriales	Leptotrichiaceae	Leptotrichia	Leptotrichia_buccalis	TRUE	FALSE	TRUE	TRUE	FALSE	0.916665
PT	BRCA	G000160475	-0.696115	0.0641716	-10.8477	2.04e-27	1.37e-26	TRUE	Bacteria	Fusobacteria	Fusobacteriia	Fusobacteriales	Fusobacteriaceae	Fusobacterium	Fusobacterium_periodonticum	TRUE	FALSE	TRUE	TRUE	FALSE	0.915195
PT	BRCA	G001679535	-0.457997	0.0422817	-10.832	2.43e-27	1.62e-26	TRUE	Bacteria	Firmicutes	Bacilli	Lactobacillales	Streptococcaceae	Streptococcus	Streptococcus_pneumoniae	TRUE	FALSE	TRUE	TRUE	FALSE	0.935792
PT	BRCA	G000262545	-0.394863	0.0365923	-10.7909	3.8e-27	2.52e-26	TRUE	Bacteria	Bacteroidetes	Bacteroidia	Bacteroidales	Prevotellaceae	Prevotella	Prevotella_bivia	TRUE	TRUE	TRUE	FALSE	FALSE	0.943303
PT	BRCA	G020736205	-0.34363	0.0319574	-10.7527	5.75e-27	3.78e-26	TRUE	Bacteria	Proteobacteria	Epsilonproteobacteria	Campylobacterales	Campylobacteraceae	Campylobacter	Campylobacter_rectus	TRUE	FALSE	TRUE	FALSE	FALSE	0.984687
PT	BRCA	G001457635	-0.460665	0.0429188	-10.7334	7.09e-27	4.64e-26	TRUE	Bacteria	Firmicutes	Bacilli	Lactobacillales	Streptococcaceae	Streptococcus	Streptococcus_pneumoniae	TRUE	FALSE	TRUE	TRUE	FALSE	0.940199
PT	BRCA	G000482505	-0.334104	0.0311434	-10.7279	7.53e-27	4.89e-26	TRUE	Bacteria	Fusobacteria	Fusobacteriia	Fusobacteriales	Leptotrichiaceae	Leptotrichia	Leptotrichia_trevisanii	FALSE	FALSE	TRUE	TRUE	FALSE	0.975677
PT	BRCA	G004803795	-0.341507	0.0319	-10.7055	9.59e-27	6.19e-26	TRUE	Bacteria	Proteobacteria	Epsilonproteobacteria	Campylobacterales	Campylobacteraceae	Campylobacter	Campylobacter_rectus	TRUE	FALSE	TRUE	FALSE	FALSE	0.984687
PT	BRCA	G000212375	-0.382781	0.0357711	-10.7009	1.01e-26	6.48e-26	TRUE	Bacteria	Bacteroidetes	Bacteroidia	Bacteroidales	Porphyromonadaceae	Porphyromonas	Porphyromonas_asaccharolytica	TRUE	TRUE	TRUE	TRUE	FALSE	0.768887
PT	BRCA	G000177315	-0.390176	0.0368277	-10.5946	3.16e-26	2.02e-25	TRUE	Bacteria	Bacteroidetes	Bacteroidia	Bacteroidales	Prevotellaceae	Prevotella	Prevotella_bivia	TRUE	TRUE	TRUE	FALSE	FALSE	0.939923
PT	BRCA	G000191065	-0.419314	0.0396029	-10.588	3.39e-26	2.15e-25	TRUE	Bacteria	Bacteroidetes	Bacteroidia	Bacteroidales	Prevotellaceae	Prevotella	Prevotella_multiformis	TRUE	FALSE	TRUE	FALSE	FALSE	0.973818
PT	BRCA	G000224615	-0.270379	0.0255517	-10.5817	3.62e-26	2.29e-25	TRUE	Bacteria	Bacteroidetes	Bacteroidia	Bacteroidales	Prevotellaceae	Prevotella	Prevotella_oulorum	TRUE	FALSE	FALSE	FALSE	FALSE	0.933815
PT	BRCA	G000382825	-0.598488	0.0565703	-10.5795	3.71e-26	2.33e-25	TRUE	Bacteria	Firmicutes	Bacilli	Lactobacillales	Streptococcaceae	Streptococcus	Streptococcus_oralis	TRUE	TRUE	TRUE	TRUE	FALSE	0.963057
PT	BRCA	G002076835	-0.478309	0.0452286	-10.5754	3.88e-26	2.42e-25	TRUE	Bacteria	Firmicutes	Bacilli	Lactobacillales	Streptococcaceae	Streptococcus	Streptococcus_pneumoniae	TRUE	FALSE	TRUE	TRUE	FALSE	0.915907
PT	BRCA	G002849795	-0.511224	0.0483894	-10.5648	4.34e-26	2.69e-25	TRUE	Bacteria	Bacteroidetes	Bacteroidia	Bacteroidales	Prevotellaceae	Prevotella	Prevotella_jejuni	TRUE	TRUE	FALSE	FALSE	FALSE	0.984521
PT	BRCA	G000163895	-0.423297	0.0400911	-10.5584	4.65e-26	2.86e-25	TRUE	Bacteria	Firmicutes	Clostridia	Eubacteriales	Peptostreptococcaceae	Filifactor	Filifactor_alocis	TRUE	FALSE	TRUE	FALSE	FALSE	0.98412
PT	BRCA	G000377625	-0.435819	0.041433	-10.5186	7.09e-26	4.35e-25	TRUE	Bacteria	Bacteroidetes	Bacteroidia	Bacteroidales	Prevotellaceae	Prevotella	Prevotella_veroralis	TRUE	TRUE	TRUE	FALSE	FALSE	0.993984
PT	BRCA	G000208405	-0.316164	0.0301269	-10.4944	9.16e-26	5.59e-25	TRUE	Bacteria	Firmicutes	Negativicutes	Selenomonadales	Selenomonadaceae	Selenomonas	Selenomonas_sputigena	TRUE	FALSE	TRUE	FALSE	FALSE	0.938982
PT	BRCA	G000147675	-0.572313	0.054845	-10.4351	1.71e-25	1.04e-24	TRUE	Bacteria	Firmicutes	Clostridia	Eubacteriales	Peptostreptococcaceae	Peptostreptococcus	Peptostreptococcus_stomatis	TRUE	TRUE	TRUE	TRUE	FALSE	0.980822
PT	BRCA	G000173915	-0.368463	0.0355516	-10.3642	3.61e-25	2.18e-24	TRUE	Bacteria	Firmicutes	Bacilli	Bacillales		Gemella	Gemella_haemolysans	TRUE	FALSE	TRUE	TRUE	FALSE	0.936237
PT	BRCA	G008692995	-0.370265	0.0358033	-10.3416	4.57e-25	2.74e-24	TRUE	Bacteria	Firmicutes	Bacilli	Bacillales		Gemella	Gemella_haemolysans	TRUE	FALSE	TRUE	TRUE	FALSE	0.935769
PT	BRCA	G002087075	-0.456451	0.0447239	-10.206	1.86e-24	1.11e-23	TRUE	Bacteria	Firmicutes	Bacilli	Lactobacillales	Streptococcaceae	Streptococcus	Streptococcus_pseudopneumoniae	FALSE	FALSE	TRUE	FALSE	FALSE	0.896963
PT	BRCA	G007990525	-0.258898	0.0253903	-10.1967	2.05e-24	1.22e-23	TRUE	Bacteria	Fusobacteria	Fusobacteriia	Fusobacteriales	Leptotrichiaceae	Leptotrichia	Leptotrichia_hofstadii	TRUE	FALSE	FALSE	FALSE	FALSE	0.951335
PT	BRCA	G001953955	-0.400599	0.0392987	-10.1937	2.12e-24	1.25e-23	TRUE	Bacteria	Bacteroidetes	Bacteroidia	Bacteroidales	Prevotellaceae	Prevotella	Prevotella_intermedia	TRUE	TRUE	TRUE	FALSE	FALSE	0.99018
PT	BRCA	G900637025	-0.447097	0.0438724	-10.1909	2.18e-24	1.28e-23	TRUE	Bacteria	Firmicutes	Bacilli	Lactobacillales	Streptococcaceae	Streptococcus	Streptococcus_oralis	TRUE	TRUE	TRUE	TRUE	FALSE	0.989252
PT	BRCA	G018127985	-0.302317	0.0298535	-10.1267	4.21e-24	2.45e-23	TRUE	Bacteria	Bacteroidetes	Bacteroidia	Bacteroidales	Prevotellaceae	Prevotella	Prevotella_multiformis	TRUE	FALSE	TRUE	FALSE	FALSE	0.974169
PT	BRCA	G000148565	-0.436799	0.0432075	-10.1093	5.02e-24	2.91e-23	TRUE	Bacteria	Firmicutes	Bacilli	Lactobacillales	Streptococcaceae	Streptococcus	Streptococcus_oralis	TRUE	TRUE	TRUE	TRUE	FALSE	0.98929
PT	BRCA	G000613325	-0.438473	0.0433836	-10.1069	5.15e-24	2.97e-23	TRUE	Bacteria	Bacteroidetes	Bacteroidia	Bacteroidales	Prevotellaceae	Prevotella	Prevotella_veroralis	TRUE	TRUE	TRUE	FALSE	FALSE	0.994349
PT	BRCA	G016127555	-0.441745	0.0437873	-10.0884	6.22e-24	3.57e-23	TRUE	Bacteria	Firmicutes	Bacilli	Lactobacillales	Streptococcaceae	Streptococcus	Streptococcus_oralis	TRUE	TRUE	TRUE	TRUE	FALSE	0.98925
PT	BRCA	G000160035	-0.380002	0.037687	-10.0831	6.56e-24	3.75e-23	TRUE	Bacteria	Firmicutes	Clostridia	Eubacteriales	Lachnospiraceae	Catonella	Catonella_morbi	TRUE	FALSE	TRUE	FALSE	FALSE	0.955335
PT	BRCA	G001639375	-0.433327	0.0431565	-10.0408	1.01e-23	5.73e-23	TRUE	Bacteria	Firmicutes	Bacilli	Lactobacillales	Streptococcaceae	Streptococcus	Streptococcus_oralis	TRUE	TRUE	TRUE	TRUE	FALSE	0.988594
PT	BRCA	G900455005	-0.398644	0.0397054	-10.04	1.02e-23	5.74e-23	TRUE	Bacteria	Bacteroidetes	Bacteroidia	Bacteroidales	Prevotellaceae	Prevotella	Prevotella_intermedia	TRUE	TRUE	TRUE	FALSE	FALSE	0.990168
PT	BRCA	G901544385	-0.577068	0.0574883	-10.038	1.04e-23	5.83e-23	TRUE	Bacteria	Firmicutes	Bacilli	Lactobacillales	Streptococcaceae	Streptococcus	Streptococcus_gordonii	TRUE	TRUE	TRUE	TRUE	FALSE	0.976667
PT	BRCA	G000439065	-0.394208	0.0393598	-10.0155	1.3e-23	7.28e-23	TRUE	Bacteria	Bacteroidetes	Bacteroidia	Bacteroidales	Prevotellaceae	Prevotella	Prevotella_intermedia	TRUE	TRUE	TRUE	FALSE	FALSE	0.989601
PT	BRCA	G000238135	-0.287589	0.028741	-10.0062	1.43e-23	7.96e-23	TRUE	Bacteria	Firmicutes	Clostridia	Eubacteriales	Peptostreptococcaceae	Peptoanaerobacter	Peptoanaerobacter_stomatis	TRUE	FALSE	FALSE	FALSE	FALSE	0.9671
PT	BRCA	G000373605	-0.301211	0.0301282	-9.99762	1.56e-23	8.64e-23	TRUE	Bacteria	Firmicutes	Bacilli	Lactobacillales	Streptococcaceae	Streptococcus	Streptococcus_anginosus	TRUE	TRUE	TRUE	TRUE	FALSE	0.942363
PT	BRCA	G902363055	-0.863012	0.0863949	-9.98915	1.7e-23	9.36e-23	TRUE	Bacteria	Firmicutes	Clostridia	Eubacteriales	Gemmiger	Gemmiger_formicilis	TRUE	TRUE	FALSE	FALSE	FALSE	0.889698
PT	BRCA	G000519165	-0.392143	0.0392698	-9.98588	1.76e-23	9.63e-23	TRUE	Bacteria	Bacteroidetes	Bacteroidia	Bacteroidales	Prevotellaceae	Prevotella	Prevotella_intermedia	TRUE	TRUE	TRUE	FALSE	FALSE	0.988377
PT	BRCA	G002014885	-0.433897	0.0435654	-9.95967	2.29e-23	1.25e-22	TRUE	Bacteria	Firmicutes	Bacilli	Lactobacillales	Streptococcaceae	Streptococcus	Streptococcus_oralis	TRUE	TRUE	TRUE	TRUE	FALSE	0.988813
PT	BRCA	G000243015	-0.329355	0.0330908	-9.95309	2.44e-23	1.33e-22	TRUE	Bacteria	Bacteroidetes	Bacteroidia	Bacteroidales	Prevotellaceae	Prevotella	Prevotella_maculosa	TRUE	FALSE	TRUE	FALSE	FALSE	0.895403
PT	BRCA	G001071155	-0.558065	0.0561757	-9.93429	2.95e-23	1.59e-22	TRUE	Bacteria	Firmicutes	Bacilli	Lactobacillales	Streptococcaceae	Streptococcus	Streptococcus_parasanguinis	TRUE	TRUE	TRUE	TRUE	FALSE	0.991728
PT	BRCA	G001997325	-0.835918	0.0841919	-9.92872	3.12e-23	1.68e-22	TRUE	Bacteria	Bacteroidetes	Bacteroidia	Bacteroidales	Bacteroidaceae	Bacteroides	Bacteroides_fragilis	TRUE	TRUE	TRUE	TRUE	FALSE	0.975085
PT	BRCA	G004166975	-0.932851	0.0942046	-9.9024	4.06e-23	2.17e-22	TRUE	Bacteria	Bacteroidetes	Bacteroidia	Bacteroidales	Tannerellaceae	Parabacteroides	Parabacteroides_merdae	TRUE	TRUE	FALSE	TRUE	FALSE	0.828514
PT	BRCA	G001679045	-0.272994	0.0276354	-9.8784	5.16e-23	2.75e-22	TRUE	Bacteria	Proteobacteria	Gammaproteobacteria	Pasteurellales	Pasteurellaceae	Haemophilus	Haemophilus_haemolyticus	TRUE	FALSE	TRUE	FALSE	FALSE	0.971704
PT	BRCA	G000164095	-0.447384	0.0453039	-9.87518	5.33e-23	2.82e-22	TRUE	Bacteria	Firmicutes	Bacilli	Lactobacillales	Streptococcaceae	Streptococcus	Streptococcus_oralis	TRUE	TRUE	TRUE	TRUE	FALSE	0.984014
PT	BRCA	G900636475	-0.302065	0.0308844	-9.7805	1.37e-22	7.19e-22	TRUE	Bacteria	Firmicutes	Bacilli	Lactobacillales	Streptococcaceae	Streptococcus	Streptococcus_anginosus	TRUE	TRUE	TRUE	TRUE	FALSE	0.944358
PT	BRCA	G019249635	-0.486308	0.0497643	-9.77223	1.48e-22	7.76e-22	TRUE	Bacteria	Bacteroidetes	Bacteroidia	Bacteroidales	Prevotellaceae	Prevotella	Prevotella_copri	TRUE	TRUE	FALSE	TRUE	FALSE	0.747784
PT	BRCA	G002088025	-0.300534	0.0308465	-9.74287	1.98e-22	1.03e-21	TRUE	Bacteria	Firmicutes	Bacilli	Lactobacillales	Streptococcaceae	Streptococcus	Streptococcus_anginosus	TRUE	TRUE	TRUE	TRUE	FALSE	0.954093
PT	BRCA	G004368535	-0.247237	0.0254866	-9.70066	3e-22	1.55e-21	TRUE	Bacteria	Proteobacteria	Gammaproteobacteria	Pasteurellales	Pasteurellaceae	Haemophilus	Haemophilus_haemolyticus	TRUE	FALSE	TRUE	FALSE	FALSE	0.971932
PT	BRCA	G000257825	-0.426645	0.0440886	-9.677	3.78e-22	1.95e-21	TRUE	Bacteria	Firmicutes	Bacilli	Lactobacillales	Streptococcaceae	Streptococcus	Streptococcus_pseudopneumoniae	FALSE	FALSE	TRUE	FALSE	FALSE	0.898908
PT	BRCA	G000340375	-0.274846	0.0284327	-9.66652	4.18e-22	2.15e-21	TRUE	Bacteria	Firmicutes	Erysipelotrichia	Erysipelotrichales	Coprobacillaceae	Eggerthia	Eggerthia_catenaformis	TRUE	FALSE	TRUE	FALSE	FALSE	0.973
PT	BRCA	G000746485	-0.518779	0.0538558	-9.63274	5.82e-22	2.97e-21	TRUE	Bacteria	Proteobacteria	Gammaproteobacteria	Pasteurellales	Pasteurellaceae	Haemophilus	Haemophilus_parainfluenzae	TRUE	FALSE	TRUE	FALSE	FALSE	0.982315
PT	BRCA	G000698925	-0.236173	0.0245238	-9.63035	5.95e-22	3.03e-21	TRUE	Bacteria	Bacteroidetes	Bacteroidia	Bacteroidales	Prevotellaceae	Prevotella	Prevotella_loescheii	TRUE	FALSE	TRUE	FALSE	FALSE	0.944756
PT	BRCA	G900106755	-0.624451	0.0650335	-9.60199	7.84e-22	3.97e-21	TRUE	Bacteria	Bacteroidetes	Bacteroidia	Bacteroidales	Bacteroidaceae	Bacteroides	Bacteroides_faecis	TRUE	TRUE	FALSE	FALSE	FALSE	0.885132
PT	BRCA	G000242235	-0.335782	0.0349949	-9.59518	8.38e-22	4.22e-21	TRUE	Bacteria	Firmicutes	Clostridia	Eubacteriales	Lachnospiraceae	Stomatobaculum	Stomatobaculum_longum	TRUE	TRUE	FALSE	FALSE	FALSE	0.946547
PT	BRCA	G000378085	-0.236485	0.024663	-9.58867	8.92e-22	4.48e-21	TRUE	Bacteria	Bacteroidetes	Bacteroidia	Bacteroidales	Prevotellaceae	Prevotella	Prevotella_loescheii	TRUE	FALSE	TRUE	FALSE	FALSE	0.948988
PT	BRCA	G000613485	-0.235619	0.0245868	-9.58316	9.41e-22	4.7e-21	TRUE	Bacteria	Bacteroidetes	Bacteroidia	Bacteroidales	Prevotellaceae	Prevotella	Prevotella_loescheii	TRUE	FALSE	TRUE	FALSE	FALSE	0.948339
PT	BRCA	G000226135	-0.625494	0.0652813	-9.58152	9.56e-22	4.75e-21	TRUE	Bacteria	Bacteroidetes	Bacteroidia	Bacteroidales	Bacteroidaceae	Bacteroides	Bacteroides_faecis	TRUE	TRUE	FALSE	FALSE	FALSE	0.886728
PT	BRCA	G020735765	-0.289436	0.0303632	-9.53246	1.54e-21	7.6e-21	TRUE	Bacteria	Firmicutes	Bacilli	Lactobacillales	Streptococcaceae	Streptococcus	Streptococcus_anginosus	TRUE	TRUE	TRUE	TRUE	FALSE	0.954603
PT	BRCA	G000428965	-0.249331	0.0261627	-9.53001	1.57e-21	7.75e-21	TRUE	Bacteria	Fusobacteria	Fusobacteriia	Fusobacteriales	Leptotrichiaceae	Leptotrichia	Leptotrichia_hofstadii	TRUE	FALSE	FALSE	FALSE	FALSE	0.951588
PT	BRCA	G000214555	-0.292475	0.0307657	-9.50654	1.97e-21	9.67e-21	TRUE	Bacteria	Firmicutes	Bacilli	Lactobacillales	Streptococcaceae	Streptococcus	Streptococcus_anginosus	TRUE	TRUE	TRUE	TRUE	FALSE	0.953393
PT	BRCA	G014202695	-0.245233	0.0258963	-9.46983	2.8e-21	1.37e-20	TRUE	Bacteria	Firmicutes	Clostridia	Eubacteriales	Lachnospiraceae	Oribacterium	Oribacterium_sinus	TRUE	TRUE	FALSE	FALSE	FALSE	0.931167
PT	BRCA	G000474055	-0.287854	0.0306802	-9.38241	6.45e-21	3.13e-20	TRUE	Bacteria	Firmicutes	Bacilli	Lactobacillales	Streptococcaceae	Streptococcus	Streptococcus_anginosus	TRUE	TRUE	TRUE	TRUE	FALSE	0.953974
PT	BRCA	G002014755	-0.433665	0.0465779	-9.31053	1.27e-20	6.15e-20	TRUE	Bacteria	Firmicutes	Bacilli	Lactobacillales	Streptococcaceae	Streptococcus	Streptococcus_mitis	TRUE	TRUE	TRUE	FALSE	FALSE	0.994671
PT	BRCA	G000158835	-0.230153	0.0247218	-9.30974	1.28e-20	6.17e-20	TRUE	Bacteria	Fusobacteria	Fusobacteriia	Fusobacteriales	Fusobacteriaceae	Fusobacterium	Fusobacterium_gonidiaformans	TRUE	FALSE	TRUE	FALSE	FALSE	0.966425
PT	BRCA	G000613965	-0.278574	0.0300403	-9.27335	1.8e-20	8.65e-20	TRUE	Bacteria	Bacteroidetes	Bacteroidia	Bacteroidales	Prevotellaceae	Prevotella	Prevotella_maculosa	TRUE	FALSE	TRUE	FALSE	FALSE	0.886612
PT	BRCA	G001412635	-0.325822	0.0352216	-9.25062	2.23e-20	1.07e-19	TRUE	Bacteria	Firmicutes	Bacilli	Lactobacillales	Streptococcaceae	Streptococcus	Streptococcus_anginosus	TRUE	TRUE	TRUE	TRUE	FALSE	0.975828
PT	BRCA	G004803815	-0.31987	0.0347789	-9.19726	3.67e-20	1.75e-19	TRUE	Bacteria	Proteobacteria	Epsilonproteobacteria	Campylobacterales	Campylobacteraceae	Campylobacter	Campylobacter_showae	TRUE	FALSE	FALSE	FALSE	FALSE	0.886886
PT	BRCA	G000177075	-0.509693	0.0554416	-9.19332	3.81e-20	1.8e-19	TRUE	Bacteria	Bacteroidetes	Bacteroidia	Bacteroidales	Prevotellaceae	Prevotella	Prevotella_buccalis	TRUE	TRUE	TRUE	TRUE	FALSE	0.650357
PT	BRCA	G900459425	-0.43778	0.0477177	-9.17438	4.54e-20	2.14e-19	TRUE	Bacteria	Firmicutes	Bacilli	Lactobacillales	Streptococcaceae	Streptococcus	Streptococcus_mitis	TRUE	TRUE	TRUE	FALSE	FALSE	0.99497
PT	BRCA	G000221985	-0.446779	0.0488453	-9.14683	5.86e-20	2.75e-19	TRUE	Bacteria	Firmicutes	Bacilli	Lactobacillales	Streptococcaceae	Streptococcus	Streptococcus_pseudopneumoniae	FALSE	FALSE	TRUE	FALSE	FALSE	0.904904
PT	BRCA	G001593525	-0.476996	0.0521717	-9.14283	6.08e-20	2.84e-19	TRUE	Bacteria	Firmicutes	Bacilli	Lactobacillales	Streptococcaceae	Streptococcus	Streptococcus_sanguinis	TRUE	FALSE	FALSE	FALSE	FALSE	0.986264
PT	BRCA	G000148585	-0.43085	0.047265	-9.11562	7.82e-20	3.64e-19	TRUE	Bacteria	Firmicutes	Bacilli	Lactobacillales	Streptococcaceae	Streptococcus	Streptococcus_mitis	TRUE	TRUE	TRUE	FALSE	FALSE	0.994936
PT	BRCA	G003019695	0.307431	0.0337275	9.11515	7.86e-20	3.64e-19	TRUE	Bacteria	Fusobacteria	Fusobacteriia	Fusobacteriales	Fusobacteriaceae	Fusobacterium	Fusobacterium_gonidiaformans	TRUE	FALSE	TRUE	FALSE	FALSE	0.971507
PT	BRCA	G000238115	-0.404641	0.0447187	-9.04858	1.45e-19	6.68e-19	TRUE	Bacteria	Firmicutes	Clostridia	Eubacteriales	Peptostreptococcaceae	Peptoanaerobacter	Peptoanaerobacter_stomatis	TRUE	FALSE	FALSE	FALSE	FALSE	0.97717
PT	BRCA	G002901845	-0.558711	0.0619043	-9.0254	1.79e-19	8.22e-19	TRUE	Bacteria	Firmicutes	Bacilli	Bacillales	Staphylococcaceae	Staphylococcus	Staphylococcus_hominis	TRUE	TRUE	TRUE	FALSE	FALSE	0.938545
PT	BRCA	G900636445	-0.407655	0.04562	-8.93589	4.04e-19	1.85e-18	TRUE	Bacteria	Firmicutes	Bacilli	Lactobacillales	Streptococcaceae	Streptococcus	Streptococcus_vestibularis	TRUE	TRUE	TRUE	TRUE	FALSE	0.991877
PT	BRCA	G900477945	-0.24721	0.0277248	-8.91656	4.81e-19	2.19e-18	TRUE	Bacteria	Proteobacteria	Gammaproteobacteria	Pasteurellales	Pasteurellaceae	Haemophilus	Haemophilus_haemolyticus	TRUE	FALSE	TRUE	FALSE	FALSE	0.971659
PT	BRCA	G000960005	-0.518123	0.0582197	-8.89946	5.61e-19	2.54e-18	TRUE	Bacteria	Firmicutes	Bacilli	Lactobacillales	Streptococcaceae	Streptococcus	Streptococcus_mitis	TRUE	TRUE	TRUE	FALSE	FALSE	0.980947
PT	BRCA	G000177375	-0.238844	0.0269001	-8.87892	6.75e-19	3.05e-18	TRUE	Bacteria	Firmicutes	Erysipelotrichia	Erysipelotrichales	Erysipelotrichaceae	Bulleidia	Bulleidia_extructa	TRUE	FALSE	TRUE	TRUE	FALSE	0.97035
PT	BRCA	G000164675	-0.448007	0.0511679	-8.75564	2.03e-18	9.12e-18	TRUE	Bacteria	Firmicutes	Bacilli	Lactobacillales	Streptococcaceae	Streptococcus	Streptococcus_parasanguinis	TRUE	TRUE	TRUE	TRUE	FALSE	0.963344
PT	BRCA	G019931005	-0.424832	0.0485709	-8.74665	2.2e-18	9.84e-18	TRUE	Bacteria	Firmicutes	Bacilli	Lactobacillales	Carnobacteriaceae	Granulicatella	Granulicatella_adiacens	TRUE	TRUE	FALSE	TRUE	FALSE	0.975271
PT	BRCA	G019047825	-0.424717	0.0485748	-8.74357	2.26e-18	1.01e-17	TRUE	Bacteria	Firmicutes	Bacilli	Lactobacillales	Streptococcaceae	Streptococcus	Streptococcus_mitis	TRUE	TRUE	TRUE	FALSE	FALSE	0.994958
PT	BRCA	G000188295	-0.393081	0.0450003	-8.73508	2.43e-18	1.08e-17	TRUE	Bacteria	Firmicutes	Bacilli	Lactobacillales	Streptococcaceae	Streptococcus	Streptococcus_vestibularis	TRUE	TRUE	TRUE	TRUE	FALSE	0.97867
PT	BRCA	G900459355	-0.447649	0.0512861	-8.72846	2.58e-18	1.14e-17	TRUE	Bacteria	Firmicutes	Bacilli	Lactobacillales	Streptococcaceae	Streptococcus	Streptococcus_parasanguinis	TRUE	TRUE	TRUE	TRUE	FALSE	0.96073
PT	BRCA	G900096715	-0.265965	0.0305733	-8.69926	3.34e-18	1.47e-17	TRUE	Bacteria	Bacteroidetes	Bacteroidia	Bacteroidales	Tannerellaceae	Tannerella	Tannerella_forsythia	TRUE	FALSE	TRUE	FALSE	FALSE	0.989181
PT	BRCA	G000220235	-0.485058	0.0559904	-8.66324	4.59e-18	2.01e-17	TRUE	Bacteria	Bacteroidetes	Bacteroidia	Bacteroidales	Prevotellaceae	Prevotella	Prevotella_nigrescens	TRUE	TRUE	TRUE	TRUE	FALSE	0.970073
PT	BRCA	G000160675	-0.4157	0.0482955	-8.60743	7.47e-18	3.26e-17	TRUE	Bacteria	Firmicutes	Bacilli	Lactobacillales	Carnobacteriaceae	Granulicatella	Granulicatella_adiacens	TRUE	TRUE	FALSE	TRUE	FALSE	0.962596
PT	BRCA	G000422605	-0.237626	0.0276279	-8.60093	7.91e-18	3.43e-17	TRUE	Bacteria	Firmicutes	Erysipelotrichia	Erysipelotrichales	Coprobacillaceae	Eggerthia	Eggerthia_catenaformis	TRUE	FALSE	TRUE	FALSE	FALSE	0.974021
PT	BRCA	G003314815	0.131389	0.0152761	8.60091	7.91e-18	3.43e-17	TRUE	Viruses	Uroviricota	Caudoviricetes	Caudovirales	Siphoviridae	Ceduovirus	Lactococcus_virus_62606	FALSE	FALSE	FALSE	FALSE	TRUE	0.529186
PT	BRCA	G000413055	-0.292285	0.0340178	-8.59213	8.54e-18	3.68e-17	TRUE	Bacteria	Spirochaetes	Spirochaetia	Spirochaetales	Treponemataceae	Treponema	Treponema_maltophilum	TRUE	FALSE	TRUE	FALSE	FALSE	0.964809
PT	BRCA	G002958105	-0.152652	0.0177827	-8.58431	9.14e-18	3.93e-17	TRUE	Viruses	Uroviricota	Caudoviricetes	Caudovirales	Myoviridae	Taranisvirus	Faecalibacterium_virus_Taranis	FALSE	FALSE	FALSE	FALSE	TRUE	0.595273
PT	BRCA	G001042335	0.133902	0.0157775	8.48691	2.12e-17	9.09e-17	TRUE	Viruses	Uroviricota	Caudoviricetes	Caudovirales	Siphoviridae	Pahexavirus	Propionibacterium_virus_PHL116M00	FALSE	FALSE	FALSE	FALSE	TRUE	0.861877
PT	BRCA	G005706655	-0.70628	0.0832552	-8.48331	2.19e-17	9.33e-17	TRUE	Bacteria	Bacteroidetes	Bacteroidia	Bacteroidales	Bacteroidaceae	Bacteroides	Bacteroides_fragilis	TRUE	TRUE	TRUE	TRUE	FALSE	0.975316
PT	BRCA	G000900255	0.133803	0.0157952	8.47112	2.43e-17	1.03e-16	TRUE	Viruses	Uroviricota	Caudoviricetes	Caudovirales	Siphoviridae	Pahexavirus	Propionibacterium_virus_P101A	FALSE	FALSE	FALSE	FALSE	TRUE	0.965476
PT	BRCA	G000899415	0.133527	0.0157828	8.46028	2.67e-17	1.13e-16	TRUE	Viruses	Uroviricota	Caudoviricetes	Caudovirales	Siphoviridae	Pahexavirus	Propionibacterium_virus_P1.1	FALSE	FALSE	FALSE	FALSE	TRUE	0.943642
PT	BRCA	G001042095	0.133527	0.0157898	8.45655	2.75e-17	1.16e-16	TRUE	Viruses	Uroviricota	Caudoviricetes	Caudovirales	Siphoviridae	Pahexavirus	Propionibacterium_virus_Pacnes201215	FALSE	FALSE	FALSE	FALSE	TRUE	0.690461
PT	BRCA	G000889875	0.136904	0.0162818	8.40842	4.16e-17	1.74e-16	TRUE	Viruses				Anelloviridae	Alphatorquevirus	Torque_teno_virus_15	FALSE	FALSE	FALSE	FALSE	TRUE	0.626881
PT	BRCA	G000911015	0.132776	0.0158043	8.40129	4.42e-17	1.85e-16	TRUE	Viruses	Uroviricota	Caudoviricetes	Caudovirales	Siphoviridae	Pahexavirus	Propionibacterium_virus_PHL071N05	FALSE	FALSE	FALSE	FALSE	TRUE	0.940645
PT	BRCA	G002958075	-0.151659	0.0180627	-8.39626	4.61e-17	1.92e-16	TRUE	Viruses	Uroviricota	Caudoviricetes	Caudovirales	Myoviridae	Lagaffevirus	Faecalibacterium_virus_Lagaffe	FALSE	FALSE	FALSE	FALSE	TRUE	0.970194
PT	BRCA	G003269275	-0.294212	0.0350682	-8.38972	4.87e-17	2.02e-16	TRUE	Bacteria	Firmicutes	Negativicutes	Acidaminococcales	Acidaminococcaceae	Phascolarctobacterium	Phascolarctobacterium_faecium	FALSE	TRUE	FALSE	FALSE	FALSE	0.927918
PT	BRCA	G001298465	-0.299206	0.0357227	-8.3758	5.48e-17	2.27e-16	TRUE	Bacteria	Proteobacteria	Epsilonproteobacteria	Campylobacterales	Campylobacteraceae	Campylobacter	Campylobacter_concisus	TRUE	FALSE	TRUE	TRUE	FALSE	0.862352
PT	BRCA	G000010505	-0.201873	0.0242159	-8.33639	7.66e-17	3.15e-16	TRUE	Bacteria	Bacteroidetes	Bacteroidia	Bacteroidales	Porphyromonadaceae	Porphyromonas	Porphyromonas_gingivalis	TRUE	TRUE	TRUE	FALSE	FALSE	0.971514
PT	BRCA	G000191405	-0.458212	0.0552844	-8.28828	1.15e-16	4.71e-16	TRUE	Bacteria	Proteobacteria	Gammaproteobacteria	Pasteurellales	Pasteurellaceae	Haemophilus	Haemophilus_parainfluenzae	TRUE	FALSE	TRUE	FALSE	FALSE	0.977286
PT	BRCA	G000902735	0.127976	0.0154869	8.26349	1.41e-16	5.78e-16	TRUE	Viruses	Uroviricota	Caudoviricetes	Caudovirales	Siphoviridae	Aguilavirus	Enterobacteria_virus_mEp213	FALSE	FALSE	FALSE	FALSE	TRUE	0.6665
PT	BRCA	G000902075	0.127601	0.0154817	8.24205	1.69e-16	6.89e-16	TRUE	Viruses	Uroviricota	Caudoviricetes	Caudovirales	Siphoviridae	Aguilavirus	Enterobacteria_virus_mEp043	FALSE	FALSE	FALSE	FALSE	TRUE	0.750888
PT	BRCA	G002736145	-0.474803	0.0576296	-8.23888	1.74e-16	7.05e-16	TRUE	Bacteria	Actinobacteria	Coriobacteriia	Coriobacteriales	Coriobacteriaceae	Collinsella	Collinsella_aerofaciens	TRUE	TRUE	TRUE	TRUE	FALSE	0.595024
PT	BRCA	G000194945	-0.417148	0.0507609	-8.2179	2.07e-16	8.37e-16	TRUE	Bacteria	Firmicutes	Bacilli	Lactobacillales	Streptococcaceae	Streptococcus	Streptococcus_sanguinis	TRUE	FALSE	FALSE	FALSE	FALSE	0.987718
PT	BRCA	G000930555	0.125753	0.0153465	8.19424	2.52e-16	1.02e-15	TRUE	Viruses	Hofneiviricota	Faserviricetes	Tubulavirales	Inoviridae	Inovirus	Escherichia_virus_M13	FALSE	FALSE	FALSE	FALSE	TRUE	0.811174
PT	BRCA	G900458635	-0.546821	0.0670015	-8.16133	3.31e-16	1.33e-15	TRUE	Bacteria	Firmicutes	Bacilli	Bacillales	Staphylococcaceae	Staphylococcus	Staphylococcus_hominis	TRUE	TRUE	TRUE	FALSE	FALSE	0.938492
PT	BRCA	G903886475	-0.425957	0.0523239	-8.14078	3.93e-16	1.57e-15	TRUE	Bacteria	Firmicutes	Bacilli	Lactobacillales	Streptococcaceae	Streptococcus	Streptococcus_thermophilus	TRUE	TRUE	FALSE	FALSE	FALSE	0.975287
PT	BRCA	G900475445	-0.184503	0.0227179	-8.12146	4.61e-16	1.83e-15	TRUE	Bacteria	Firmicutes	Bacilli	Lactobacillales	Streptococcaceae	Streptococcus	Streptococcus_cristatus	TRUE	FALSE	TRUE	TRUE	FALSE	0.958356
PT	BRCA	G009731575	-0.819277	0.101321	-8.08596	6.17e-16	2.45e-15	TRUE	Bacteria	Verrucomicrobia	Verrucomicrobiae	Verrucomicrobiales	Akkermansiaceae	Akkermansia	Akkermansia_muciniphila	TRUE	TRUE	FALSE	TRUE	FALSE	0.874884
PT	BRCA	G000455445	-0.3242	0.0401609	-8.07253	6.89e-16	2.72e-15	TRUE	Bacteria	Bacteroidetes	Bacteroidia	Bacteroidales	Prevotellaceae	Prevotella	Prevotella_timonensis	TRUE	TRUE	FALSE	TRUE	FALSE	0.924316
PT	BRCA	G000238075	-0.246055	0.0305168	-8.06291	7.45e-16	2.93e-15	TRUE	Bacteria	Firmicutes	Clostridia	Eubacteriales	Lachnospiraceae	Oribacterium	Oribacterium_asaccharolyticum	TRUE	FALSE	FALSE	TRUE	FALSE	0.746894
PT	BRCA	G000482365	-0.287663	0.0357142	-8.0546	7.97e-16	3.13e-15	TRUE	Bacteria	Bacteroidetes	Bacteroidia	Bacteroidales	Porphyromonadaceae	Porphyromonas	Porphyromonas_uenonis	TRUE	TRUE	TRUE	TRUE	FALSE	0.939173
PT	BRCA	G003812505	-0.545168	0.0679553	-8.02246	1.04e-15	4.04e-15	TRUE	Bacteria	Firmicutes	Bacilli	Bacillales	Staphylococcaceae	Staphylococcus	Staphylococcus_hominis	TRUE	TRUE	TRUE	FALSE	FALSE	0.938342
PT	BRCA	G000857925	0.124938	0.0155734	8.02255	1.04e-15	4.04e-15	TRUE	Viruses	Uroviricota	Caudoviricetes	Caudovirales	Siphoviridae	Moineauvirus	Streptococcus_virus_DT1	FALSE	FALSE	FALSE	FALSE	TRUE	0.704553
PT	BRCA	G000155815	-0.654919	0.0816618	-8.0199	1.06e-15	4.11e-15	TRUE	Bacteria	Bacteroidetes	Bacteroidia	Bacteroidales	Bacteroidaceae	Bacteroides	Bacteroides_eggerthii	TRUE	TRUE	TRUE	TRUE	FALSE	0.517814
PT	BRCA	G002623165	0.132104	0.0165136	7.99973	1.25e-15	4.82e-15	TRUE	Viruses	Uroviricota	Caudoviricetes	Caudovirales	Siphoviridae	Pahexavirus	Propionibacterium_virus_PHL151N00	FALSE	FALSE	FALSE	FALSE	TRUE	0.660025
PT	BRCA	G900475505	-0.414521	0.0519191	-7.98398	1.42e-15	5.46e-15	TRUE	Bacteria	Firmicutes	Bacilli	Lactobacillales	Streptococcaceae	Streptococcus	Streptococcus_sanguinis	TRUE	FALSE	FALSE	FALSE	FALSE	0.988786
PT	BRCA	G000187855	-0.18115	0.0227432	-7.96501	1.65e-15	6.34e-15	TRUE	Bacteria	Firmicutes	Bacilli	Lactobacillales	Streptococcaceae	Streptococcus	Streptococcus_cristatus	TRUE	FALSE	TRUE	TRUE	FALSE	0.948797
PT	BRCA	G020097375	-0.238782	0.0300164	-7.95503	1.79e-15	6.85e-15	TRUE	Bacteria	Bacteroidetes	Bacteroidia	Bacteroidales	Porphyromonadaceae	Porphyromonas	Porphyromonas_endodontalis	TRUE	TRUE	TRUE	FALSE	FALSE	0.980539
PT	BRCA	G000913515	0.130978	0.0164826	7.94648	1.92e-15	7.32e-15	TRUE	Viruses	Uroviricota	Caudoviricetes	Caudovirales	Siphoviridae	Pahexavirus	Propionibacterium_virus_PHL114L00	FALSE	FALSE	FALSE	FALSE	TRUE	0.762999
PT	BRCA	G001041215	0.130978	0.0165138	7.93147	2.17e-15	8.23e-15	TRUE	Viruses	Uroviricota	Caudoviricetes	Caudovirales	Siphoviridae	Pahexavirus	Propionibacterium_virus_PHL171M01	FALSE	FALSE	FALSE	FALSE	TRUE	0.718075
PT	BRCA	G002593425	0.126334	0.0159529	7.91917	2.39e-15	8.9e-15	TRUE	Viruses	Uroviricota	Caudoviricetes	Caudovirales	Siphoviridae	Skunavirus	Lactococcus_virus_PhiL18	FALSE	FALSE	FALSE	FALSE	TRUE	0.900168
PT	BRCA	G002593525	0.126334	0.0159529	7.91917	2.39e-15	8.9e-15	TRUE	Viruses	Uroviricota	Caudoviricetes	Caudovirales	Siphoviridae	Skunavirus	Lactococcus_virus_Phi91127	FALSE	FALSE	FALSE	FALSE	TRUE	0.906017
PT	BRCA	G002593625	0.126334	0.0159529	7.91917	2.39e-15	8.9e-15	TRUE	Viruses	Uroviricota	Caudoviricetes	Caudovirales	Siphoviridae	Skunavirus	Lactococcus_virus_Phi155	FALSE	FALSE	FALSE	FALSE	TRUE	0.95014
PT	BRCA	G002593645	0.126334	0.0159529	7.91917	2.39e-15	8.9e-15	TRUE	Viruses	Uroviricota	Caudoviricetes	Caudovirales	Siphoviridae	Skunavirus	Lactococcus_virus_PhiE1127	FALSE	FALSE	FALSE	FALSE	TRUE	0.830338
PT	BRCA	G002593665	0.126334	0.0159529	7.91917	2.39e-15	8.9e-15	TRUE	Viruses	Uroviricota	Caudoviricetes	Caudovirales	Siphoviridae	Skunavirus	Lactococcus_virus_PhiM1127	FALSE	FALSE	FALSE	FALSE	TRUE	0.873233
PT	BRCA	G005892525	0.126334	0.0159529	7.91917	2.39e-15	8.9e-15	TRUE	Viruses	Uroviricota	Caudoviricetes	Caudovirales	Siphoviridae	Skunavirus	Lactococcus_virus_MV10L	FALSE	FALSE	FALSE	FALSE	TRUE	0.896602
PT	BRCA	G003710885	0.126178	0.0159351	7.91825	2.41e-15	8.9e-15	TRUE	Bacteria	Firmicutes	Bacilli	Bacillales	Paenibacillaceae	Brevibacillus	Brevibacillus_agri	FALSE	FALSE	TRUE	FALSE	FALSE	0.822231
PT	BRCA	G006540025	0.126178	0.0159351	7.91825	2.41e-15	8.9e-15	TRUE	Bacteria	Firmicutes	Bacilli	Bacillales	Paenibacillaceae	Brevibacillus	Brevibacillus_agri	FALSE	FALSE	TRUE	FALSE	FALSE	0.820619
PT	BRCA	G002593065	0.126178	0.0159566	7.90756	2.62e-15	9.5e-15	TRUE	Viruses	Uroviricota	Caudoviricetes	Caudovirales	Siphoviridae	Skunavirus	Lactococcus_virus_phi145	FALSE	FALSE	FALSE	FALSE	TRUE	0.904251
PT	BRCA	G002593445	0.126178	0.0159566	7.90756	2.62e-15	9.5e-15	TRUE	Viruses	Uroviricota	Caudoviricetes	Caudovirales	Siphoviridae	Skunavirus	Lactococcus_virus_Phi109	FALSE	FALSE	FALSE	FALSE	TRUE	0.908839
PT	BRCA	G002954835	0.126178	0.0159566	7.90756	2.62e-15	9.5e-15	TRUE	Viruses	Uroviricota	Caudoviricetes	Caudovirales	Siphoviridae	Skunavirus	Lactococcus_virus_13W11L	FALSE	FALSE	FALSE	FALSE	TRUE	0.654981
PT	BRCA	G002955685	0.126178	0.0159566	7.90756	2.62e-15	9.5e-15	TRUE	Viruses	Uroviricota	Caudoviricetes	Caudovirales	Siphoviridae	Skunavirus	Lactococcus_virus_LP9609	FALSE	FALSE	FALSE	FALSE	TRUE	0.675877
PT	BRCA	G002955715	0.126178	0.0159566	7.90756	2.62e-15	9.5e-15	TRUE	Viruses	Uroviricota	Caudoviricetes	Caudovirales	Siphoviridae	Skunavirus	Lactococcus_virus_LP9903	FALSE	FALSE	FALSE	FALSE	TRUE	0.670907
PT	BRCA	G003389575	0.126178	0.0159566	7.90756	2.62e-15	9.5e-15	TRUE	Viruses	Uroviricota	Caudoviricetes	Caudovirales	Siphoviridae	Skunavirus	Lactococcus_virus_37201	FALSE	FALSE	FALSE	FALSE	TRUE	0.657975
PT	BRCA	G003575805	0.126178	0.0159671	7.90239	2.74e-15	9.87e-15	TRUE	Viruses	Uroviricota	Caudoviricetes	Caudovirales	Siphoviridae	Peeveelvirus	Staphylococcus_virus_SA780ruMSSAST101	FALSE	FALSE	FALSE	FALSE	TRUE	0.519614
PT	BRCA	G000838765	0.126057	0.0159606	7.89804	2.83e-15	9.93e-15	TRUE	Viruses	Uroviricota	Caudoviricetes	Caudovirales	Siphoviridae	Skunavirus	Lactococcus_virus_bIL170	FALSE	FALSE	FALSE	FALSE	TRUE	0.598035
PT	BRCA	G002593025	0.126057	0.0159606	7.89804	2.83e-15	9.93e-15	TRUE	Viruses	Uroviricota	Caudoviricetes	Caudovirales	Siphoviridae	Skunavirus	Lactococcus_virus_phi15	FALSE	FALSE	FALSE	FALSE	TRUE	0.624855
PT	BRCA	G002593505	0.126057	0.0159606	7.89804	2.83e-15	9.93e-15	TRUE	Viruses	Uroviricota	Caudoviricetes	Caudovirales	Siphoviridae	Skunavirus	Lactococcus_virus_Phi44	FALSE	FALSE	FALSE	FALSE	TRUE	0.636381
PT	BRCA	G003288655	0.126057	0.0159606	7.89804	2.83e-15	9.93e-15	TRUE	Viruses	Uroviricota	Caudoviricetes	Caudovirales	Siphoviridae	Skunavirus	Lactococcus_virus_bIBBF12	FALSE	FALSE	FALSE	FALSE	TRUE	0.589529
PT	BRCA	G003389555	0.126057	0.0159606	7.89804	2.83e-15	9.93e-15	TRUE	Viruses	Uroviricota	Caudoviricetes	Caudovirales	Siphoviridae	Skunavirus	Lactococcus_virus_30804	FALSE	FALSE	FALSE	FALSE	TRUE	0.545311
PT	BRCA	G003389595	0.126057	0.0159606	7.89804	2.83e-15	9.93e-15	TRUE	Viruses	Uroviricota	Caudoviricetes	Caudovirales	Siphoviridae	Skunavirus	Lactococcus_virus_38503	FALSE	FALSE	FALSE	FALSE	TRUE	0.64595
PT	BRCA	G005892485	0.126057	0.0159606	7.89804	2.83e-15	9.93e-15	TRUE	Viruses	Uroviricota	Caudoviricetes	Caudovirales	Siphoviridae	Skunavirus	Lactococcus_virus_8V08	FALSE	FALSE	FALSE	FALSE	TRUE	0.924703
PT	BRCA	G009745555	0.126057	0.0159606	7.89804	2.83e-15	9.93e-15	TRUE	Viruses	Uroviricota	Caudoviricetes	Caudovirales	Siphoviridae	Skunavirus	Lactococcus_virus_CHPC362	FALSE	FALSE	FALSE	FALSE	TRUE	0.707438
PT	BRCA	G009745575	0.126057	0.0159606	7.89804	2.83e-15	9.93e-15	TRUE	Viruses	Uroviricota	Caudoviricetes	Caudovirales	Siphoviridae	Skunavirus	Lactococcus_virus_CHPC52	FALSE	FALSE	FALSE	FALSE	TRUE	0.653582
PT	BRCA	G000468135	-0.360074	0.0456156	-7.89367	2.93e-15	1.01e-14	TRUE	Bacteria	Bacteroidetes	Bacteroidia	Bacteroidales	Prevotellaceae	Prevotella	Prevotella_pleuritidis	TRUE	FALSE	FALSE	FALSE	FALSE	0.994579
PT	BRCA	G002593405	0.125959	0.0159551	7.89458	2.91e-15	1.01e-14	TRUE	Viruses	Uroviricota	Caudoviricetes	Caudovirales	Siphoviridae	Skunavirus	Lactococcus_virus_PhiF0139	FALSE	FALSE	FALSE	FALSE	TRUE	0.850216
PT	BRCA	G002623205	0.130228	0.0164981	7.89351	2.94e-15	1.01e-14	TRUE	Viruses	Uroviricota	Caudoviricetes	Caudovirales	Siphoviridae	Pahexavirus	Propionibacterium_virus_PHL194M00	FALSE	FALSE	FALSE	FALSE	TRUE	0.965862
PT	BRCA	G002955625	0.125959	0.0159564	7.89394	2.93e-15	1.01e-14	TRUE	Viruses	Uroviricota	Caudoviricetes	Caudovirales	Siphoviridae	Skunavirus	Lactococcus_virus_LP9207	FALSE	FALSE	FALSE	FALSE	TRUE	0.683457
PT	BRCA	G003389775	0.125959	0.0159551	7.89458	2.91e-15	1.01e-14	TRUE	Viruses	Uroviricota	Caudoviricetes	Caudovirales	Siphoviridae	Skunavirus	Lactococcus_virus_79201	FALSE	FALSE	FALSE	FALSE	TRUE	0.711114
PT	BRCA	G003862015	0.125959	0.0159551	7.89458	2.91e-15	1.01e-14	TRUE	Viruses	Uroviricota	Caudoviricetes	Caudovirales	Siphoviridae	Skunavirus	Lactococcus_virus_16W23	FALSE	FALSE	FALSE	FALSE	TRUE	0.83339
PT	BRCA	G003862055	0.125959	0.0159543	7.89495	2.9e-15	1.01e-14	TRUE	Viruses	Uroviricota	Caudoviricetes	Caudovirales	Siphoviridae	Skunavirus	Lactococcus_virus_MP1	FALSE	FALSE	FALSE	FALSE	TRUE	0.893078
PT	BRCA	G001041575	0.130228	0.0165004	7.89241	2.96e-15	1.01e-14	TRUE	Viruses	Uroviricota	Caudoviricetes	Caudovirales	Siphoviridae	Pahexavirus	Propionibacterium_virus_PHL301M00	FALSE	FALSE	FALSE	FALSE	TRUE	0.803601
PT	BRCA	G000892635	0.130228	0.0165056	7.88992	3.02e-15	1.02e-14	TRUE	Viruses	Uroviricota	Caudoviricetes	Caudovirales	Siphoviridae	Pahexavirus	Propionibacterium_virus_PAS50	FALSE	FALSE	FALSE	FALSE	TRUE	0.92115
PT	BRCA	G000911695	0.125959	0.0159645	7.88993	3.02e-15	1.02e-14	TRUE	Viruses	Uroviricota	Caudoviricetes	Caudovirales	Siphoviridae	Skunavirus	Lactococcus_virus_jm3	FALSE	FALSE	FALSE	FALSE	TRUE	0.702518
PT	BRCA	G001040755	0.130228	0.0165026	7.89136	2.99e-15	1.02e-14	TRUE	Viruses	Uroviricota	Caudoviricetes	Caudovirales	Siphoviridae	Pahexavirus	Propionibacterium_virus_PHL199M00	FALSE	FALSE	FALSE	FALSE	TRUE	0.675468
PT	BRCA	G003389615	0.125959	0.0159645	7.88993	3.02e-15	1.02e-14	TRUE	Viruses	Uroviricota	Caudoviricetes	Caudovirales	Siphoviridae	Skunavirus	Lactococcus_virus_38507	FALSE	FALSE	FALSE	FALSE	TRUE	0.513217
PT	BRCA	G003389635	0.125959	0.0159645	7.88993	3.02e-15	1.02e-14	TRUE	Viruses	Uroviricota	Caudoviricetes	Caudovirales	Siphoviridae	Skunavirus	Lactococcus_virus_56003	FALSE	FALSE	FALSE	FALSE	TRUE	0.618735
PT	BRCA	G002623185	0.130228	0.0165091	7.88822	3.07e-15	1.03e-14	TRUE	Viruses	Uroviricota	Caudoviricetes	Caudovirales	Siphoviridae	Pahexavirus	Propionibacterium_virus_PHL163M00	FALSE	FALSE	FALSE	FALSE	TRUE	0.966819
PT	BRCA	G002630585	0.125875	0.0159682	7.88284	3.2e-15	1.07e-14	TRUE	Viruses	Uroviricota	Caudoviricetes	Caudovirales	Siphoviridae	Skunavirus	Lactococcus_virus_CB19	FALSE	FALSE	FALSE	FALSE	TRUE	0.780784
PT	BRCA	G001190275	0.130228	0.0165234	7.88142	3.24e-15	1.08e-14	TRUE	Viruses	Uroviricota	Caudoviricetes	Caudovirales	Siphoviridae	Pahexavirus	Propionibacterium_virus_Pirate	FALSE	FALSE	FALSE	FALSE	TRUE	0.87471
PT	BRCA	G002593465	0.125682	0.0159475	7.88099	3.25e-15	1.08e-14	TRUE	Viruses	Uroviricota	Caudoviricetes	Caudovirales	Siphoviridae	Skunavirus	Lactococcus_virus_PhiL6	FALSE	FALSE	FALSE	FALSE	TRUE	0.77528
PT	BRCA	G000949455	-0.532005	0.0675184	-7.8794	3.29e-15	1.09e-14	TRUE	Bacteria	Firmicutes	Clostridia	Eubacteriales	Oscillospiraceae	Ruthenibacterium	Ruthenibacterium_lactatiformans	TRUE	TRUE	FALSE	FALSE	FALSE	0.818943
PT	BRCA	G009745675	0.125739	0.0159629	7.87695	3.35e-15	1.11e-14	TRUE	Viruses	Uroviricota	Caudoviricetes	Caudovirales	Siphoviridae	Skunavirus	Lactococcus_virus_CHPC964	FALSE	FALSE	FALSE	FALSE	TRUE	0.683141
PT	BRCA	G000868465	0.125682	0.0159597	7.87494	3.41e-15	1.12e-14	TRUE	Viruses	Uroviricota	Caudoviricetes	Caudovirales	Siphoviridae	Skunavirus	Lactococcus_virus_P008	FALSE	FALSE	FALSE	FALSE	TRUE	0.60719
PT	BRCA	G002623145	0.125803	0.0159767	7.87414	3.43e-15	1.13e-14	TRUE	Viruses	Uroviricota	Caudoviricetes	Caudovirales	Siphoviridae	Pahexavirus	Propionibacterium_virus_PHL151M00	FALSE	FALSE	FALSE	FALSE	TRUE	0.66199
PT	BRCA	G000910635	0.125682	0.0159659	7.87189	3.49e-15	1.14e-14	TRUE	Viruses	Uroviricota	Caudoviricetes	Caudovirales	Siphoviridae	Skunavirus	Lactococcus_virus_340	FALSE	FALSE	FALSE	FALSE	TRUE	0.602344
PT	BRCA	G001501335	0.125583	0.0159555	7.87084	3.52e-15	1.14e-14	TRUE	Viruses	Uroviricota	Caudoviricetes	Caudovirales	Siphoviridae	Skunavirus	Lactococcus_virus_CB14	FALSE	FALSE	FALSE	FALSE	TRUE	0.726399
PT	BRCA	G002593605	0.125682	0.0159678	7.87096	3.52e-15	1.14e-14	TRUE	Viruses	Uroviricota	Caudoviricetes	Caudovirales	Siphoviridae	Skunavirus	Lactococcus_virus_PhiJF1	FALSE	FALSE	FALSE	FALSE	TRUE	0.848093
PT	BRCA	G006385365	-0.319643	0.0406177	-7.86954	3.56e-15	1.15e-14	TRUE	Bacteria	Bacteroidetes	Bacteroidia	Bacteroidales	Tannerellaceae	Tannerella	Tannerella_forsythia	TRUE	FALSE	TRUE	FALSE	FALSE	0.981417
PT	BRCA	G002955895	0.125583	0.0159582	7.8695	3.56e-15	1.15e-14	TRUE	Viruses	Uroviricota	Caudoviricetes	Caudovirales	Siphoviridae	Skunavirus	Lactococcus_virus_LP1502a	FALSE	FALSE	FALSE	FALSE	TRUE	0.660231
PT	BRCA	G002954815	0.125583	0.0159604	7.86841	3.59e-15	1.16e-14	TRUE	Viruses	Uroviricota	Caudoviricetes	Caudovirales	Siphoviridae	Skunavirus	Lactococcus_virus_10W18	FALSE	FALSE	FALSE	FALSE	TRUE	0.603865
PT	BRCA	G002623105	0.129852	0.0165083	7.86587	3.67e-15	1.18e-14	TRUE	Viruses	Uroviricota	Caudoviricetes	Caudovirales	Siphoviridae	Pahexavirus	Propionibacterium_virus_PHL117M00	FALSE	FALSE	FALSE	FALSE	TRUE	0.966501
PT	BRCA	G001502115	0.125583	0.0159709	7.86326	3.74e-15	1.19e-14	TRUE	Viruses	Uroviricota	Caudoviricetes	Caudovirales	Siphoviridae	Skunavirus	Lactococcus_virus_CB13	FALSE	FALSE	FALSE	FALSE	TRUE	0.75825
PT	BRCA	G002954895	0.125583	0.0159717	7.86287	3.75e-15	1.19e-14	TRUE	Viruses	Uroviricota	Caudoviricetes	Caudovirales	Siphoviridae	Skunavirus	Lactococcus_virus_i0139	FALSE	FALSE	FALSE	FALSE	TRUE	0.92383
PT	BRCA	G003389835	0.125583	0.0159717	7.86287	3.75e-15	1.19e-14	TRUE	Viruses	Uroviricota	Caudoviricetes	Caudovirales	Siphoviridae	Skunavirus	Lactococcus_virus_96403	FALSE	FALSE	FALSE	FALSE	TRUE	0.668192
PT	BRCA	G002602205	0.125428	0.0159529	7.86236	3.77e-15	1.2e-14	TRUE	Viruses	Uroviricota	Caudoviricetes	Caudovirales	Siphoviridae	Skunavirus	Lactococcus_virus_ASCC281	FALSE	FALSE	FALSE	FALSE	TRUE	0.553914
PT	BRCA	G011067305	0.125428	0.0159541	7.86176	3.79e-15	1.2e-14	TRUE	Viruses	Uroviricota	Caudoviricetes	Caudovirales	Siphoviridae	Skunavirus	Lactococcus_virus_P1532	FALSE	FALSE	FALSE	FALSE	TRUE	0.712055
PT	BRCA	G000863805	0.125739	0.0160003	7.85856	3.89e-15	1.22e-14	TRUE	Viruses	Cossaviricota	Papovaviricetes	Sepolyvirales	Polyomaviridae	Betapolyomavirus	Human_polyomavirus_2	FALSE	FALSE	FALSE	FALSE	TRUE	0.965692
PT	BRCA	G000909735	0.125428	0.0159634	7.8572	3.93e-15	1.22e-14	TRUE	Viruses	Uroviricota	Caudoviricetes	Caudovirales	Siphoviridae	Skunavirus	Lactococcus_virus_jm2	FALSE	FALSE	FALSE	FALSE	TRUE	0.645159
PT	BRCA	G001501375	0.125463	0.0159673	7.85745	3.92e-15	1.22e-14	TRUE	Viruses	Uroviricota	Caudoviricetes	Caudovirales	Siphoviridae	Skunavirus	Lactococcus_virus_Sl4	FALSE	FALSE	FALSE	FALSE	TRUE	0.718661
PT	BRCA	G002592905	0.125364	0.0159557	7.85698	3.94e-15	1.22e-14	TRUE	Viruses	Uroviricota	Caudoviricetes	Caudovirales	Siphoviridae	Skunavirus	Lactococcus_virus_936	FALSE	FALSE	FALSE	FALSE	TRUE	0.693429
PT	BRCA	G002593145	0.13226	0.0168338	7.85682	3.94e-15	1.22e-14	TRUE	Viruses	Uroviricota	Caudoviricetes	Caudovirales	Siphoviridae	Skunavirus	Lactococcus_virus_PhiB1127	FALSE	FALSE	FALSE	FALSE	TRUE	0.650999
PT	BRCA	G002954855	0.125428	0.0159618	7.85796	3.9e-15	1.22e-14	TRUE	Viruses	Uroviricota	Caudoviricetes	Caudovirales	Siphoviridae	Skunavirus	Lactococcus_virus_3R16S	FALSE	FALSE	FALSE	FALSE	TRUE	0.631019
PT	BRCA	G002955555	0.125463	0.0159635	7.85933	3.86e-15	1.22e-14	TRUE	Viruses	Uroviricota	Caudoviricetes	Caudovirales	Siphoviridae	Skunavirus	Lactococcus_virus_LP8511	FALSE	FALSE	FALSE	FALSE	TRUE	0.618602
PT	BRCA	G009745415	0.125682	0.0159937	7.85821	3.9e-15	1.22e-14	TRUE	Viruses	Uroviricota	Caudoviricetes	Caudovirales	Siphoviridae	Ceduovirus	Lactococcus_virus_CHPC1183	FALSE	FALSE	FALSE	FALSE	TRUE	0.501248
PT	BRCA	G002602245	0.125364	0.0159572	7.85626	3.96e-15	1.22e-14	TRUE	Viruses	Uroviricota	Caudoviricetes	Caudovirales	Siphoviridae	Skunavirus	Lactococcus_virus_ASCC532	FALSE	FALSE	FALSE	FALSE	TRUE	0.543972
PT	BRCA	G002955795	0.125428	0.0159673	7.85527	3.99e-15	1.23e-14	TRUE	Viruses	Uroviricota	Caudoviricetes	Caudovirales	Siphoviridae	Skunavirus	Lactococcus_virus_LP0209	FALSE	FALSE	FALSE	FALSE	TRUE	0.635189
PT	BRCA	G009721605	-0.536272	0.0683074	-7.85086	4.13e-15	1.27e-14	TRUE	Bacteria	Firmicutes	Clostridia	Eubacteriales	Clostridiaceae	Hungatella	Hungatella_hathewayi	TRUE	TRUE	TRUE	TRUE	FALSE	0.763435
PT	BRCA	G009685785	0.125307	0.0159613	7.85066	4.14e-15	1.27e-14	TRUE	Viruses	Uroviricota	Caudoviricetes	Caudovirales	Siphoviridae	Skunavirus	Lactococcus_virus_P4565	FALSE	FALSE	FALSE	FALSE	TRUE	0.649968
PT	BRCA	G003389675	0.125364	0.0159701	7.84989	4.16e-15	1.27e-14	TRUE	Viruses	Uroviricota	Caudoviricetes	Caudovirales	Siphoviridae	Skunavirus	Lactococcus_virus_57001	FALSE	FALSE	FALSE	FALSE	TRUE	0.631855
PT	BRCA	G001042295	0.129477	0.0164978	7.84816	4.22e-15	1.28e-14	TRUE	Viruses	Uroviricota	Caudoviricetes	Caudovirales	Siphoviridae	Pahexavirus	Propionibacterium_virus_PHL179M00	FALSE	FALSE	FALSE	FALSE	TRUE	0.956946
PT	BRCA	G000882495	0.125052	0.0159377	7.84633	4.28e-15	1.29e-14	TRUE	Viruses	Uroviricota	Caudoviricetes	Caudovirales	Siphoviridae	Casadabanvirus	Pseudomonas_virus_MP38	FALSE	FALSE	FALSE	FALSE	TRUE	0.604609
PT	BRCA	G001190715	0.129477	0.0165011	7.84657	4.28e-15	1.29e-14	TRUE	Viruses	Uroviricota	Caudoviricetes	Caudovirales	Siphoviridae	Pahexavirus	Propionibacterium_virus_Attacne	FALSE	FALSE	FALSE	FALSE	TRUE	0.890047
PT	BRCA	G002955845	0.125307	0.0159692	7.84678	4.27e-15	1.29e-14	TRUE	Viruses	Uroviricota	Caudoviricetes	Caudovirales	Siphoviridae	Skunavirus	Lactococcus_virus_LP0903	FALSE	FALSE	FALSE	FALSE	TRUE	0.635995
PT	BRCA	G009685765	0.12528	0.0159681	7.84568	4.31e-15	1.29e-14	TRUE	Viruses	Uroviricota	Caudoviricetes	Caudovirales	Siphoviridae	Skunavirus	Lactococcus_virus_P656	FALSE	FALSE	FALSE	FALSE	TRUE	0.724926
PT	BRCA	G009745535	0.125364	0.0159788	7.84565	4.31e-15	1.29e-14	TRUE	Viruses	Uroviricota	Caudoviricetes	Caudovirales	Siphoviridae	Skunavirus	Lactococcus_virus_CHPC361	FALSE	FALSE	FALSE	FALSE	TRUE	0.661594
PT	BRCA	G002602225	0.125208	0.0159607	7.84475	4.34e-15	1.29e-14	TRUE	Viruses	Uroviricota	Caudoviricetes	Caudovirales	Siphoviridae	Skunavirus	Lactococcus_virus_ASCC465	FALSE	FALSE	FALSE	FALSE	TRUE	0.591149
PT	BRCA	G002617225	0.125583	0.0160089	7.84462	4.34e-15	1.29e-14	TRUE	Viruses	Uroviricota	Caudoviricetes	Caudovirales	Siphoviridae	Triavirus	Staphylococcus_virus_P240	FALSE	FALSE	FALSE	FALSE	TRUE	0.520757
PT	BRCA	G002955645	0.125208	0.0159614	7.84445	4.35e-15	1.29e-14	TRUE	Viruses	Uroviricota	Caudoviricetes	Caudovirales	Siphoviridae	Skunavirus	Lactococcus_virus_LP9404	FALSE	FALSE	FALSE	FALSE	TRUE	0.672353
PT	BRCA	G002593705	0.125208	0.0159622	7.84403	4.36e-15	1.29e-14	TRUE	Viruses	Uroviricota	Caudoviricetes	Caudovirales	Siphoviridae	Skunavirus	Lactococcus_virus_PhiS0139	FALSE	FALSE	FALSE	FALSE	TRUE	0.690862
PT	BRCA	G003389815	0.125208	0.0159661	7.84212	4.43e-15	1.31e-14	TRUE	Viruses	Uroviricota	Caudoviricetes	Caudovirales	Siphoviridae	Skunavirus	Lactococcus_virus_96401	FALSE	FALSE	FALSE	FALSE	TRUE	0.725312
PT	BRCA	G002593225	0.125052	0.0159606	7.83504	4.69e-15	1.38e-14	TRUE	Viruses	Uroviricota	Caudoviricetes	Caudovirales	Siphoviridae	Skunavirus	Lactococcus_virus_Phi512	FALSE	FALSE	FALSE	FALSE	TRUE	0.594501
PT	BRCA	G000837965	0.125208	0.0159816	7.8345	4.71e-15	1.38e-14	TRUE	Viruses	Uroviricota	Caudoviricetes	Caudovirales	Siphoviridae	Skunavirus	Lactococcus_virus_sk1	FALSE	FALSE	FALSE	FALSE	TRUE	0.701944
PT	BRCA	G000874305	0.125052	0.0159682	7.83134	4.83e-15	1.42e-14	TRUE	Viruses	Uroviricota	Caudoviricetes	Caudovirales	Siphoviridae	Casadabanvirus	Pseudomonas_virus_MP22	FALSE	FALSE	FALSE	FALSE	TRUE	0.678623
PT	BRCA	G009685685	0.125052	0.0159749	7.82805	4.96e-15	1.45e-14	TRUE	Viruses	Uroviricota	Caudoviricetes	Caudovirales	Siphoviridae	Vedamuthuvirus	Lactococcus_virus_P1045	FALSE	FALSE	FALSE	FALSE	TRUE	0.684251
PT	BRCA	G002592985	0.125052	0.0159757	7.82768	4.97e-15	1.45e-14	TRUE	Viruses	Uroviricota	Caudoviricetes	Caudovirales	Siphoviridae	Skunavirus	Lactococcus_virus_P475	FALSE	FALSE	FALSE	FALSE	TRUE	0.652046
PT	BRCA	G002818425	0.124677	0.0159284	7.82734	4.98e-15	1.45e-14	TRUE	Viruses				Anelloviridae	Alphatorquevirus	Torque_teno_virus_29	FALSE	FALSE	FALSE	FALSE	TRUE	0.767682
PT	BRCA	G003389755	0.124905	0.0159609	7.8257	5.05e-15	1.46e-14	TRUE	Viruses	Uroviricota	Caudoviricetes	Caudovirales	Siphoviridae	Skunavirus	Lactococcus_virus_66901	FALSE	FALSE	FALSE	FALSE	TRUE	0.694194
PT	BRCA	G000871645	0.129102	0.0165033	7.82277	5.17e-15	1.49e-14	TRUE	Viruses	Uroviricota	Caudoviricetes	Caudovirales	Siphoviridae	Pahexavirus	Propionibacterium_virus_PA6	FALSE	FALSE	FALSE	FALSE	TRUE	0.939305
PT	BRCA	G000897835	0.129102	0.0165029	7.823	5.16e-15	1.49e-14	TRUE	Viruses	Uroviricota	Caudoviricetes	Caudovirales	Siphoviridae	Pahexavirus	Propionibacterium_virus_P1001	FALSE	FALSE	FALSE	FALSE	TRUE	0.975787
PT	BRCA	G002592965	0.124931	0.01597	7.8229	5.16e-15	1.49e-14	TRUE	Viruses	Uroviricota	Caudoviricetes	Caudovirales	Siphoviridae	Skunavirus	Lactococcus_virus_p272	FALSE	FALSE	FALSE	FALSE	TRUE	0.587075
PT	BRCA	G900454815	-0.234816	0.0300223	-7.82139	5.22e-15	1.5e-14	TRUE	Bacteria	Bacteroidetes	Bacteroidia	Bacteroidales	Porphyromonadaceae	Porphyromonas	Porphyromonas_endodontalis	TRUE	TRUE	TRUE	FALSE	FALSE	0.980559
PT	BRCA	G000912735	0.129102	0.0165074	7.82087	5.25e-15	1.5e-14	TRUE	Viruses	Uroviricota	Caudoviricetes	Caudovirales	Siphoviridae	Pahexavirus	Propionibacterium_virus_PHL060L00	FALSE	FALSE	FALSE	FALSE	TRUE	0.973606
PT	BRCA	G002623225	0.129102	0.0165071	7.82097	5.24e-15	1.5e-14	TRUE	Viruses	Uroviricota	Caudoviricetes	Caudovirales	Siphoviridae	Pahexavirus	Propionibacterium_virus_PHL308M00	FALSE	FALSE	FALSE	FALSE	TRUE	0.964608
PT	BRCA	G009745475	0.125087	0.0159967	7.81956	5.3e-15	1.51e-14	TRUE	Viruses	Uroviricota	Caudoviricetes	Caudovirales	Siphoviridae	Skunavirus	Lactococcus_virus_CHPC129	FALSE	FALSE	FALSE	FALSE	TRUE	0.561689
PT	BRCA	G000883415	0.124677	0.0159456	7.8189	5.33e-15	1.51e-14	TRUE	Viruses	Uroviricota	Caudoviricetes	Caudovirales	Siphoviridae	Casadabanvirus	Pseudomonas_virus_MP29	FALSE	FALSE	FALSE	FALSE	TRUE	0.508954
PT	BRCA	G003389795	0.124833	0.0159661	7.81863	5.34e-15	1.51e-14	TRUE	Viruses	Uroviricota	Caudoviricetes	Caudovirales	Siphoviridae	Skunavirus	Lactococcus_virus_88605	FALSE	FALSE	FALSE	FALSE	TRUE	0.622159
PT	BRCA	G000917475	0.124677	0.0159481	7.81768	5.38e-15	1.52e-14	TRUE	Viruses	Uroviricota	Caudoviricetes	Caudovirales	Siphoviridae	Casadabanvirus	Pseudomonas_virus_PA1KOR	FALSE	FALSE	FALSE	FALSE	TRUE	0.520997
PT	BRCA	G002593485	0.124905	0.0159784	7.81711	5.4e-15	1.52e-14	TRUE	Viruses	Uroviricota	Caudoviricetes	Caudovirales	Siphoviridae	Skunavirus	Lactococcus_virus_Phi42	FALSE	FALSE	FALSE	FALSE	TRUE	0.60051
PT	BRCA	G002623085	0.124677	0.0159519	7.8158	5.46e-15	1.53e-14	TRUE	Viruses	Uroviricota	Caudoviricetes	Caudovirales	Siphoviridae	Pahexavirus	Propionibacterium_virus_PHL082M03	FALSE	FALSE	FALSE	FALSE	TRUE	0.970635
PT	BRCA	G002818405	0.124677	0.0159543	7.81461	5.51e-15	1.55e-14	TRUE	Viruses				Anelloviridae	Alphatorquevirus	Torque_teno_virus_24	FALSE	FALSE	FALSE	FALSE	TRUE	0.643869
PT	BRCA	G002955725	0.131608	0.0168509	7.81017	5.71e-15	1.6e-14	TRUE	Viruses	Uroviricota	Caudoviricetes	Caudovirales	Siphoviridae	Skunavirus	Lactococcus_virus_LP9908	FALSE	FALSE	FALSE	FALSE	TRUE	0.645207
PT	BRCA	G900476035	-0.217792	0.0278929	-7.80815	5.8e-15	1.62e-14	TRUE	Bacteria	Proteobacteria	Gammaproteobacteria	Pasteurellales	Pasteurellaceae	Aggregatibacter	Aggregatibacter_segnis	TRUE	TRUE	TRUE	TRUE	FALSE	0.962737
PT	BRCA	G001590945	-0.320918	0.041106	-7.80709	5.85e-15	1.62e-14	TRUE	Bacteria	Proteobacteria	Gammaproteobacteria	Enterobacterales	Enterobacteriaceae	Klebsiella	Klebsiella_pneumoniae	TRUE	TRUE	TRUE	TRUE	FALSE	0.694926
PT	BRCA	G003389475	0.124613	0.0159616	7.80707	5.85e-15	1.62e-14	TRUE	Viruses	Uroviricota	Caudoviricetes	Caudovirales	Siphoviridae	Skunavirus	Lactococcus_virus_51701	FALSE	FALSE	FALSE	FALSE	TRUE	0.6378
PT	BRCA	G000908115	0.124613	0.015964	7.80591	5.91e-15	1.63e-14	TRUE	Viruses	Uroviricota	Caudoviricetes	Caudovirales	Siphoviridae	Skunavirus	Lactococcus_virus_phi7	FALSE	FALSE	FALSE	FALSE	TRUE	0.641406
PT	BRCA	G003389535	0.131389	0.0168338	7.80506	5.95e-15	1.64e-14	TRUE	Viruses	Uroviricota	Caudoviricetes	Caudovirales	Siphoviridae	Skunavirus	Lactococcus_virus_16802	FALSE	FALSE	FALSE	FALSE	TRUE	0.729571
PT	BRCA	G000897815	0.128727	0.0165017	7.8008	6.15e-15	1.69e-14	TRUE	Viruses	Uroviricota	Caudoviricetes	Caudovirales	Siphoviridae	Pahexavirus	Propionibacterium_virus_P104A	FALSE	FALSE	FALSE	FALSE	TRUE	0.946205
PT	BRCA	G002592865	0.124613	0.0159772	7.79946	6.22e-15	1.7e-14	TRUE	Viruses	Uroviricota	Caudoviricetes	Caudovirales	Siphoviridae	Skunavirus	Lactococcus_virus_CaseusJM1	FALSE	FALSE	FALSE	FALSE	TRUE	0.749642
PT	BRCA	G002620705	0.131354	0.0168416	7.79934	6.22e-15	1.7e-14	TRUE	Viruses	Uroviricota	Caudoviricetes	Caudovirales	Siphoviridae	Skunavirus	Lactococcus_virus_R31	FALSE	FALSE	FALSE	FALSE	TRUE	0.686579
PT	BRCA	G002602185	0.124556	0.015971	7.79891	6.24e-15	1.71e-14	TRUE	Viruses	Uroviricota	Caudoviricetes	Caudovirales	Siphoviridae	Skunavirus	Lactococcus_virus_ASCC273	FALSE	FALSE	FALSE	FALSE	TRUE	0.641673
PT	BRCA	G009745595	0.124556	0.0159718	7.79852	6.26e-15	1.71e-14	TRUE	Viruses	Uroviricota	Caudoviricetes	Caudovirales	Siphoviridae	Skunavirus	Lactococcus_virus_CHPC781	FALSE	FALSE	FALSE	FALSE	TRUE	0.737764
PT	BRCA	G000898795	0.128727	0.0165096	7.7971	6.33e-15	1.71e-14	TRUE	Viruses	Uroviricota	Caudoviricetes	Caudovirales	Siphoviridae	Pahexavirus	Propionibacterium_virus_P144	FALSE	FALSE	FALSE	FALSE	TRUE	0.933768
PT	BRCA	G000911715	0.124556	0.0159758	7.79657	6.36e-15	1.71e-14	TRUE	Viruses	Uroviricota	Caudoviricetes	Caudovirales	Siphoviridae	Skunavirus	Lactococcus_virus_P680	FALSE	FALSE	FALSE	FALSE	TRUE	0.708312
PT	BRCA	G001470875	0.124677	0.01599	7.7972	6.33e-15	1.71e-14	TRUE	Viruses	Uroviricota	Caudoviricetes	Caudovirales	Siphoviridae	Phietavirus	Staphylococcus_virus_phiJB	FALSE	FALSE	FALSE	FALSE	TRUE	0.571561
PT	BRCA	G001500695	0.124677	0.01599	7.7972	6.33e-15	1.71e-14	TRUE	Viruses	Uroviricota	Caudoviricetes	Caudovirales	Siphoviridae	Phietavirus	Staphylococcus_virus_phiNM4	FALSE	FALSE	FALSE	FALSE	TRUE	0.537475
PT	BRCA	G002623025	0.128727	0.0165112	7.79634	6.37e-15	1.71e-14	TRUE	Viruses	Uroviricota	Caudoviricetes	Caudovirales	Siphoviridae	Pahexavirus	Propionibacterium_virus_Keiki	FALSE	FALSE	FALSE	FALSE	TRUE	0.869082
PT	BRCA	G003389695	0.12488	0.0160176	7.79643	6.37e-15	1.71e-14	TRUE	Viruses	Uroviricota	Caudoviricetes	Caudovirales	Siphoviridae	Skunavirus	Lactococcus_virus_62601	FALSE	FALSE	FALSE	FALSE	TRUE	0.583949
PT	BRCA	G000885535	0.13199	0.0169357	7.79362	6.51e-15	1.74e-14	TRUE	Viruses	Uroviricota	Caudoviricetes	Caudovirales	Siphoviridae	Moineauvirus	Streptococcus_virus_phiAbc2	FALSE	FALSE	FALSE	FALSE	TRUE	0.570007
PT	BRCA	G003389735	0.124749	0.0160248	7.78478	6.98e-15	1.87e-14	TRUE	Viruses	Uroviricota	Caudoviricetes	Caudovirales	Siphoviridae	Skunavirus	Lactococcus_virus_63302	FALSE	FALSE	FALSE	FALSE	TRUE	0.627639
PT	BRCA	G000160535	-0.255826	0.0328647	-7.78419	7.02e-15	1.87e-14	TRUE	Bacteria	Bacteroidetes	Bacteroidia	Bacteroidales	Prevotellaceae	Prevotella	Prevotella_bergensis	TRUE	TRUE	TRUE	FALSE	FALSE	0.51305
PT	BRCA	G003054025	-0.307401	0.0395154	-7.77925	7.3e-15	1.94e-14	TRUE	Bacteria	Bacteroidetes	Flavobacteriia	Flavobacteriales	Flavobacteriaceae	Capnocytophaga	Capnocytophaga_leadbetteri	TRUE	FALSE	TRUE	TRUE	FALSE	0.949588
PT	BRCA	G001041655	0.128351	0.0165054	7.77634	7.47e-15	1.98e-14	TRUE	Viruses	Uroviricota	Caudoviricetes	Caudovirales	Siphoviridae	Pahexavirus	Propionibacterium_virus_PHL070N00	FALSE	FALSE	FALSE	FALSE	TRUE	0.819993
PT	BRCA	G009745635	0.124374	0.016003	7.7719	7.73e-15	2.04e-14	TRUE	Viruses	Uroviricota	Caudoviricetes	Caudovirales	Siphoviridae	Skunavirus	Lactococcus_virus_CHPC958	FALSE	FALSE	FALSE	FALSE	TRUE	0.564022
PT	BRCA	G001503015	0.124302	0.0159981	7.76978	7.86e-15	2.07e-14	TRUE	Viruses	Uroviricota	Caudoviricetes	Caudovirales	Siphoviridae	Phietavirus	Staphylococcus_virus_B166	FALSE	FALSE	FALSE	FALSE	TRUE	0.600219
PT	BRCA	G002818335	0.124302	0.0159992	7.76926	7.89e-15	2.08e-14	TRUE	Viruses				Anelloviridae	Alphatorquevirus	Torque_teno_virus_20	FALSE	FALSE	FALSE	FALSE	TRUE	0.514224
PT	BRCA	G000864765	0.124302	0.0159998	7.76894	7.91e-15	2.08e-14	TRUE	Viruses	Artverviricota	Revtraviricetes	Ortervirales	Retroviridae	Lentivirus	Human_immunodeficiency_virus_1	FALSE	FALSE	FALSE	FALSE	TRUE	0.697745
PT	BRCA	G002758415	0.124302	0.0160031	7.76737	8.01e-15	2.1e-14	TRUE	Viruses	Uroviricota	Caudoviricetes	Caudovirales	Siphoviridae	Vedamuthuvirus	Lactococcus_virus_Q33	FALSE	FALSE	FALSE	FALSE	TRUE	0.567061
PT	BRCA	G002592925	0.123999	0.0159704	7.76426	8.21e-15	2.15e-14	TRUE	Viruses	Uroviricota	Caudoviricetes	Caudovirales	Siphoviridae	Skunavirus	Lactococcus_virus_fd13	FALSE	FALSE	FALSE	FALSE	TRUE	0.76912
PT	BRCA	G011022435	0.12466	0.0160601	7.76209	8.35e-15	2.18e-14	TRUE	Viruses	Uroviricota	Caudoviricetes	Caudovirales	Siphoviridae	Ceduovirus	Lactococcus_virus_bIBBE1	FALSE	FALSE	FALSE	FALSE	TRUE	0.5283
PT	BRCA	G001505235	0.124034	0.0159835	7.76011	8.49e-15	2.21e-14	TRUE	Viruses	Uroviricota	Caudoviricetes	Caudovirales	Siphoviridae	Skunavirus	Lactococcus_virus_ASCC191	FALSE	FALSE	FALSE	FALSE	TRUE	0.62726
PT	BRCA	G009745875	0.124636	0.0160652	7.75813	8.62e-15	2.24e-14	TRUE	Viruses	Uroviricota	Caudoviricetes	Caudovirales	Siphoviridae	Ceduovirus	Lactococcus_virus_CHPC1242	FALSE	FALSE	FALSE	FALSE	TRUE	0.515891
PT	BRCA	G000882295	0.1248	0.0161081	7.74765	9.36e-15	2.42e-14	TRUE	Viruses	Uroviricota	Caudoviricetes	Caudovirales	Siphoviridae	Ceduovirus	Lactococcus_virus_bIL67	FALSE	FALSE	FALSE	FALSE	TRUE	0.537373
PT	BRCA	G009745695	0.131426	0.0169674	7.74581	9.5e-15	2.45e-14	TRUE	Viruses	Uroviricota	Caudoviricetes	Caudovirales	Siphoviridae	Skunavirus	Lactococcus_virus_CHPC965	FALSE	FALSE	FALSE	FALSE	TRUE	0.691081
PT	BRCA	G003314835	0.124769	0.0161123	7.7437	9.66e-15	2.49e-14	TRUE	Viruses	Uroviricota	Caudoviricetes	Caudovirales	Siphoviridae	Ceduovirus	Lactococcus_virus_62402	FALSE	FALSE	FALSE	FALSE	TRUE	0.524886
PT	BRCA	G001190575	0.127976	0.0165275	7.74322	9.69e-15	2.49e-14	TRUE	Viruses	Uroviricota	Caudoviricetes	Caudovirales	Siphoviridae	Pahexavirus	Propionibacterium_virus_MrAK	FALSE	FALSE	FALSE	FALSE	TRUE	0.949842
PT	BRCA	G000912055	0.127601	0.0164884	7.73884	1e-14	2.57e-14	TRUE	Viruses	Uroviricota	Caudoviricetes	Caudovirales	Siphoviridae	Pahexavirus	Propionibacterium_virus_PHL111M01	FALSE	FALSE	FALSE	FALSE	TRUE	0.964894
PT	BRCA	G001190415	0.127601	0.0165085	7.72938	1.08e-14	2.76e-14	TRUE	Viruses	Uroviricota	Caudoviricetes	Caudovirales	Siphoviridae	Pahexavirus	Propionibacterium_virus_Procrass1	FALSE	FALSE	FALSE	FALSE	TRUE	0.955328
PT	BRCA	G001041635	0.127601	0.0165151	7.72629	1.11e-14	2.82e-14	TRUE	Viruses	Uroviricota	Caudoviricetes	Caudovirales	Siphoviridae	Pahexavirus	Propionibacterium_virus_PHL095N00	FALSE	FALSE	FALSE	FALSE	TRUE	0.980337
PT	BRCA	G000899395	0.127601	0.0165203	7.72386	1.13e-14	2.87e-14	TRUE	Viruses	Uroviricota	Caudoviricetes	Caudovirales	Siphoviridae	Pahexavirus	Propionibacterium_virus_P105	FALSE	FALSE	FALSE	FALSE	TRUE	0.939148
PT	BRCA	G001041995	0.127601	0.0165269	7.7208	1.16e-14	2.93e-14	TRUE	Viruses	Uroviricota	Caudoviricetes	Caudovirales	Siphoviridae	Pahexavirus	Propionibacterium_virus_PHL092M00	FALSE	FALSE	FALSE	FALSE	TRUE	0.920406
PT	BRCA	G002623065	0.127226	0.0164778	7.72104	1.15e-14	2.93e-14	TRUE	Viruses	Uroviricota	Caudoviricetes	Caudovirales	Siphoviridae	Pahexavirus	Propionibacterium_virus_PHL067M01	FALSE	FALSE	FALSE	FALSE	TRUE	0.927699
PT	BRCA	G000898815	0.127601	0.0165278	7.72036	1.16e-14	2.93e-14	TRUE	Viruses	Uroviricota	Caudoviricetes	Caudovirales	Siphoviridae	Pahexavirus	Propionibacterium_virus_P100D	FALSE	FALSE	FALSE	FALSE	TRUE	0.977869
PT	BRCA	G009745655	0.130978	0.0169811	7.71319	1.23e-14	3.09e-14	TRUE	Viruses	Uroviricota	Caudoviricetes	Caudovirales	Siphoviridae	Skunavirus	Lactococcus_virus_CHPC959	FALSE	FALSE	FALSE	FALSE	TRUE	0.661316
PT	BRCA	G001190435	0.127226	0.016502	7.7097	1.26e-14	3.17e-14	TRUE	Viruses	Uroviricota	Caudoviricetes	Caudovirales	Siphoviridae	Pahexavirus	Propionibacterium_virus_Lauchelly	FALSE	FALSE	FALSE	FALSE	TRUE	0.784599
PT	BRCA	G003389715	0.123935	0.0160774	7.70865	1.27e-14	3.19e-14	TRUE	Viruses	Uroviricota	Caudoviricetes	Caudovirales	Siphoviridae	Skunavirus	Lactococcus_virus_62605	FALSE	FALSE	FALSE	FALSE	TRUE	0.651383
PT	BRCA	G003389495	0.130915	0.016988	7.7063	1.3e-14	3.24e-14	TRUE	Viruses	Uroviricota	Caudoviricetes	Caudovirales	Siphoviridae	Skunavirus	Lactococcus_virus_96603	FALSE	FALSE	FALSE	FALSE	TRUE	0.655425
PT	BRCA	G009745395	0.124034	0.0160998	7.70404	1.32e-14	3.29e-14	TRUE	Viruses	Uroviricota	Caudoviricetes	Caudovirales	Siphoviridae	Ceduovirus	Lactococcus_virus_CHPC1182	FALSE	FALSE	FALSE	FALSE	TRUE	0.560551
PT	BRCA	G001470435	0.123176	0.0159959	7.70044	1.36e-14	3.38e-14	TRUE	Viruses	Uroviricota	Caudoviricetes	Caudovirales	Siphoviridae	Beetrevirus	Pseudomonas_virus_PM105	FALSE	FALSE	FALSE	FALSE	TRUE	0.691511
PT	BRCA	G001190085	0.127226	0.0165229	7.69994	1.36e-14	3.38e-14	TRUE	Viruses	Uroviricota	Caudoviricetes	Caudovirales	Siphoviridae	Pahexavirus	Propionibacterium_virus_Wizzo	FALSE	FALSE	FALSE	FALSE	TRUE	0.918644
PT	BRCA	G000174815	-0.230321	0.0299253	-7.69651	1.4e-14	3.45e-14	TRUE	Bacteria	Bacteroidetes	Bacteroidia	Bacteroidales	Porphyromonadaceae	Porphyromonas	Porphyromonas_endodontalis	TRUE	TRUE	TRUE	FALSE	FALSE	0.982031
PT	BRCA	G000912035	0.127226	0.0165291	7.69704	1.39e-14	3.45e-14	TRUE	Viruses	Uroviricota	Caudoviricetes	Caudovirales	Siphoviridae	Pahexavirus	Propionibacterium_virus_PHL113M01	FALSE	FALSE	FALSE	FALSE	TRUE	0.96589
PT	BRCA	G003314855	0.124049	0.0161172	7.69672	1.4e-14	3.45e-14	TRUE	Viruses	Uroviricota	Caudoviricetes	Caudovirales	Siphoviridae	Ceduovirus	Lactococcus_virus_62403	FALSE	FALSE	FALSE	FALSE	TRUE	0.516679
PT	BRCA	G001041235	0.127226	0.0165336	7.69496	1.42e-14	3.49e-14	TRUE	Viruses	Uroviricota	Caudoviricetes	Caudovirales	Siphoviridae	Pahexavirus	Propionibacterium_virus_PHL141N00	FALSE	FALSE	FALSE	FALSE	TRUE	0.952024
PT	BRCA	G002902465	-0.525607	0.0683401	-7.69104	1.46e-14	3.59e-14	TRUE	Bacteria	Firmicutes	Bacilli	Bacillales	Staphylococcaceae	Staphylococcus	Staphylococcus_hominis	TRUE	TRUE	TRUE	FALSE	FALSE	0.876882
PT	BRCA	G000867885	0.122546	0.015946	7.68504	1.53e-14	3.75e-14	TRUE	Viruses	Uroviricota	Caudoviricetes	Caudovirales	Siphoviridae	Casadabanvirus	Pseudomonas_virus_DMS3	FALSE	FALSE	FALSE	FALSE	TRUE	0.582425
PT	BRCA	G000891975	0.12685	0.0165184	7.67933	1.6e-14	3.91e-14	TRUE	Viruses	Uroviricota	Caudoviricetes	Caudovirales	Siphoviridae	Pahexavirus	Propionibacterium_virus_PAD20	FALSE	FALSE	FALSE	FALSE	TRUE	0.912568
PT	BRCA	G000899375	0.122425	0.0159725	7.66477	1.79e-14	4.37e-14	TRUE	Viruses	Uroviricota	Caudoviricetes	Caudovirales	Siphoviridae	Pahexavirus	Propionibacterium_virus_P91	FALSE	FALSE	FALSE	FALSE	TRUE	0.954953
PT	BRCA	G000874865	0.144621	0.0188828	7.65889	1.88e-14	4.57e-14	TRUE	Viruses	Cossaviricota	Papovaviricetes	Sepolyvirales	Polyomaviridae	Alphapolyomavirus	Human_polyomavirus_5	FALSE	FALSE	FALSE	FALSE	TRUE	0.958418
PT	BRCA	G900475975	-0.220306	0.0287723	-7.6569	1.9e-14	4.63e-14	TRUE	Bacteria	Firmicutes	Bacilli	Lactobacillales	Streptococcaceae	Streptococcus	Streptococcus_intermedius	FALSE	FALSE	TRUE	TRUE	FALSE	0.958554
PT	BRCA	G000929915	0.1357	0.0177294	7.65396	1.95e-14	4.73e-14	TRUE	Viruses	Hofneiviricota	Faserviricetes	Tubulavirales	Inoviridae	Inovirus	Escherichia_virus_M13	FALSE	FALSE	FALSE	FALSE	TRUE	0.819104
PT	BRCA	G001190455	0.132044	0.017272	7.64494	2.09e-14	5.06e-14	TRUE	Viruses	Uroviricota	Caudoviricetes	Caudovirales	Siphoviridae	Pahexavirus	Propionibacterium_virus_Stormborn	FALSE	FALSE	FALSE	FALSE	TRUE	0.886805
PT	BRCA	G017504145	-0.784146	0.102602	-7.64257	2.13e-14	5.14e-14	TRUE	Bacteria	Verrucomicrobia	Verrucomicrobiae	Verrucomicrobiales	Akkermansiaceae	Akkermansia	Akkermansia_muciniphila	TRUE	TRUE	FALSE	TRUE	FALSE	0.927978
PT	BRCA	G008000975	-0.783931	0.102601	-7.64056	2.16e-14	5.21e-14	TRUE	Bacteria	Verrucomicrobia	Verrucomicrobiae	Verrucomicrobiales	Akkermansiaceae	Akkermansia	Akkermansia_muciniphila	TRUE	TRUE	FALSE	TRUE	FALSE	0.927998
PT	BRCA	G000020225	-0.78392	0.102613	-7.63961	2.18e-14	5.24e-14	TRUE	Bacteria	Verrucomicrobia	Verrucomicrobiae	Verrucomicrobiales	Akkermansiaceae	Akkermansia	Akkermansia_muciniphila	TRUE	TRUE	FALSE	TRUE	FALSE	0.92804
PT	BRCA	G000258445	-0.218413	0.0286028	-7.63606	2.24e-14	5.37e-14	TRUE	Bacteria	Firmicutes	Bacilli	Lactobacillales	Streptococcaceae	Streptococcus	Streptococcus_intermedius	FALSE	FALSE	TRUE	TRUE	FALSE	0.958163
PT	BRCA	G000847025	0.121951	0.0159728	7.63491	2.26e-14	5.41e-14	TRUE	Viruses	Hofneiviricota	Faserviricetes	Tubulavirales	Inoviridae	Primolicivirus	Pseudomonas_virus_Pf1	FALSE	FALSE	FALSE	FALSE	TRUE	0.951014
PT	BRCA	G001041615	0.1261	0.0165177	7.63421	2.27e-14	5.42e-14	TRUE	Viruses	Uroviricota	Caudoviricetes	Caudovirales	Siphoviridae	Pahexavirus	Propionibacterium_virus_PHL132N00	FALSE	FALSE	FALSE	FALSE	TRUE	0.964866
PT	BRCA	G000381365	-0.429268	0.0563641	-7.61599	2.62e-14	6.23e-14	TRUE	Bacteria	Bacteroidetes	Bacteroidia	Bacteroidales	Bacteroidaceae	Bacteroides	Bacteroides_salyersiae	TRUE	TRUE	FALSE	TRUE	FALSE	0.54003
PT	BRCA	G003329965	0.121675	0.0159985	7.60539	2.84e-14	6.75e-14	TRUE	Viruses	Uroviricota	Caudoviricetes	Caudovirales	Siphoviridae	Beetrevirus	Pseudomonas_virus_JBD67	FALSE	FALSE	FALSE	FALSE	TRUE	0.834406
PT	BRCA	G002593105	0.131729	0.0173449	7.59467	3.09e-14	7.32e-14	TRUE	Viruses	Uroviricota	Caudoviricetes	Caudovirales	Siphoviridae	Skunavirus	Lactococcus_virus_PhiA16	FALSE	FALSE	FALSE	FALSE	TRUE	0.932132
PT	BRCA	G002619185	0.129852	0.0171054	7.59133	3.17e-14	7.49e-14	TRUE	Viruses	Uroviricota	Caudoviricetes	Caudovirales	Rountreeviridae	Andhravirus	Staphylococcus_virus_Andhra	FALSE	FALSE	FALSE	FALSE	TRUE	0.511916
PT	BRCA	G001405615	-0.666523	0.0878117	-7.59037	3.19e-14	7.53e-14	TRUE	Bacteria	Firmicutes	Clostridia	Eubacteriales	Lachnospiraceae	Roseburia	Roseburia_faecis	TRUE	FALSE	FALSE	TRUE	FALSE	0.761586
PT	BRCA	G002892575	-0.195953	0.025819	-7.58947	3.21e-14	7.57e-14	TRUE	Bacteria	Bacteroidetes	Bacteroidia	Bacteroidales	Porphyromonadaceae	Porphyromonas	Porphyromonas_gingivalis	TRUE	TRUE	TRUE	FALSE	FALSE	0.971915
PT	BRCA	G000281755	-0.348056	0.0458677	-7.58827	3.24e-14	7.62e-14	TRUE	Bacteria	Proteobacteria	Gammaproteobacteria	Enterobacterales	Enterobacteriaceae	Klebsiella	Klebsiella_pneumoniae	TRUE	TRUE	TRUE	TRUE	FALSE	0.699617
PT	BRCA	G002593685	0.131509	0.0173412	7.58362	3.36e-14	7.88e-14	TRUE	Viruses	Uroviricota	Caudoviricetes	Caudovirales	Siphoviridae	Skunavirus	Lactococcus_virus_PhiLj	FALSE	FALSE	FALSE	FALSE	TRUE	0.947107
PT	BRCA	G013088445	0.12034	0.0158975	7.56971	3.74e-14	8.76e-14	TRUE	Viruses	Cressdnaviricota	Arfiviricetes	Recrevirales	Redondoviridae	Torbevirus	Vientovirus	FALSE	FALSE	FALSE	FALSE	TRUE	0.991819
PT	BRCA	G002986195	0.130978	0.0173061	7.56832	3.78e-14	8.83e-14	TRUE	Viruses				Anelloviridae	Alphatorquevirus	Torque_teno_virus_18	FALSE	FALSE	FALSE	FALSE	TRUE	0.842439
PT	BRCA	G002611385	0.130603	0.0172582	7.56761	3.8e-14	8.86e-14	TRUE	Viruses	Uroviricota	Caudoviricetes	Caudovirales	Siphoviridae	Vedamuthuvirus	Lactococcus_virus_62503	FALSE	FALSE	FALSE	FALSE	TRUE	0.67103
PT	BRCA	G019972875	-0.366503	0.0484443	-7.56545	3.87e-14	8.99e-14	TRUE	Bacteria	Firmicutes	Bacilli	Lactobacillales	Streptococcaceae	Streptococcus	Streptococcus_thermophilus	TRUE	TRUE	FALSE	FALSE	FALSE	0.876366
PT	BRCA	G001041675	0.130479	0.0172635	7.55806	4.09e-14	9.49e-14	TRUE	Viruses	Uroviricota	Caudoviricetes	Caudovirales	Siphoviridae	Pahexavirus	Propionibacterium_virus_PHL041M10	FALSE	FALSE	FALSE	FALSE	TRUE	0.958622
PT	BRCA	G000613705	-0.277415	0.0367317	-7.55246	4.27e-14	9.89e-14	TRUE	Bacteria	Bacteroidetes	Bacteroidia	Bacteroidales	Porphyromonadaceae	Porphyromonas	Porphyromonas_uenonis	TRUE	TRUE	TRUE	TRUE	FALSE	0.940688
PT	BRCA	G900446695	-0.275221	0.0364725	-7.54598	4.49e-14	1.04e-13	TRUE	Bacteria	Bacteroidetes	Flavobacteriia	Flavobacteriales	Flavobacteriaceae	Capnocytophaga	Capnocytophaga_sputigena	TRUE	FALSE	TRUE	FALSE	FALSE	0.975579
PT	BRCA	G002629885	0.120669	0.0160266	7.52932	5.1e-14	1.18e-13	TRUE	Viruses	Uroviricota	Caudoviricetes	Caudovirales	Siphoviridae	Sandinevirus	Lactococcus_virus_BK5T	FALSE	FALSE	FALSE	FALSE	TRUE	0.569382
PT	BRCA	G009745355	0.130675	0.0173641	7.52561	5.25e-14	1.21e-13	TRUE	Viruses	Uroviricota	Caudoviricetes	Caudovirales	Siphoviridae	Ceduovirus	Lactococcus_virus_CHPC1170	FALSE	FALSE	FALSE	FALSE	TRUE	0.501242
PT	BRCA	G002302495	-0.289072	0.0384956	-7.50922	5.95e-14	1.36e-13	TRUE	Bacteria	Bacteroidetes	Flavobacteriia	Flavobacteriales	Flavobacteriaceae	Capnocytophaga	Capnocytophaga_sputigena	TRUE	FALSE	TRUE	FALSE	FALSE	0.992338
PT	BRCA	G005891765	0.120454	0.0160407	7.50928	5.95e-14	1.36e-13	TRUE	Viruses	Uroviricota	Caudoviricetes	Caudovirales	Myoviridae	Felsduovirus	Klebsiella_virus_ST437OXA245phi4-2	FALSE	FALSE	FALSE	FALSE	TRUE	0.605547
PT	BRCA	G003570845	-0.73316	0.097642	-7.50866	5.97e-14	1.37e-13	TRUE	Bacteria	Firmicutes	Negativicutes	Veillonellales	Veillonellaceae	Dialister	Dialister_pneumosintes	FALSE	FALSE	TRUE	TRUE	FALSE	0.994111
PT	BRCA	G902858935	-0.415045	0.0552956	-7.50594	6.1e-14	1.39e-13	TRUE	Bacteria	Firmicutes	Bacilli	Lactobacillales	Streptococcaceae	Streptococcus	Streptococcus_salivarius	TRUE	TRUE	TRUE	FALSE	FALSE	0.980864
PT	BRCA	G009745775	0.130539	0.0173979	7.50317	6.23e-14	1.42e-13	TRUE	Viruses	Uroviricota	Caudoviricetes	Caudovirales	Siphoviridae	Ceduovirus	Lactococcus_virus_PCB1	FALSE	FALSE	FALSE	FALSE	TRUE	0.537898
PT	BRCA	G900461335	-0.441548	0.0588749	-7.49977	6.39e-14	1.45e-13	TRUE	Bacteria	Actinobacteria	Coriobacteriia	Coriobacteriales	Coriobacteriaceae	Collinsella	Collinsella_aerofaciens	TRUE	TRUE	TRUE	TRUE	FALSE	0.664454
PT	BRCA	G000169035	-0.439352	0.058592	-7.49851	6.45e-14	1.46e-13	TRUE	Bacteria	Actinobacteria	Coriobacteriia	Coriobacteriales	Coriobacteriaceae	Collinsella	Collinsella_aerofaciens	TRUE	TRUE	TRUE	TRUE	FALSE	0.664414
PT	BRCA	G016127115	-0.208281	0.0277885	-7.49523	6.62e-14	1.5e-13	TRUE	Bacteria	Proteobacteria	Gammaproteobacteria	Pasteurellales	Pasteurellaceae	Aggregatibacter	Aggregatibacter_segnis	TRUE	TRUE	TRUE	TRUE	FALSE	0.951546
PT	BRCA	G009745295	0.130978	0.0174913	7.4882	6.98e-14	1.58e-13	TRUE	Viruses	Uroviricota	Caudoviricetes	Caudovirales	Siphoviridae	Ceduovirus	Lactococcus_virus_CHPC1020	FALSE	FALSE	FALSE	FALSE	TRUE	0.507943
PT	BRCA	G000413475	-0.218878	0.0292565	-7.48135	7.36e-14	1.66e-13	TRUE	Bacteria	Firmicutes	Bacilli	Lactobacillales	Streptococcaceae	Streptococcus	Streptococcus_intermedius	FALSE	FALSE	TRUE	TRUE	FALSE	0.9576
PT	BRCA	G000222765	-0.167501	0.0223997	-7.47785	7.55e-14	1.7e-13	TRUE	Bacteria	Firmicutes	Bacilli	Lactobacillales	Streptococcaceae	Streptococcus	Streptococcus_cristatus	TRUE	FALSE	TRUE	TRUE	FALSE	0.958181
PT	BRCA	G011022365	0.130503	0.0175081	7.45386	9.06e-14	2.03e-13	TRUE	Viruses	Uroviricota	Caudoviricetes	Caudovirales	Siphoviridae	Ceduovirus	Lactococcus_virus_bIBB14	FALSE	FALSE	FALSE	FALSE	TRUE	0.521787
PT	BRCA	G000859985	0.119048	0.0159732	7.45296	9.13e-14	2.04e-13	TRUE	Viruses	Peploviricota	Herviviricetes	Herpesvirales	Herpesviridae	Simplexvirus	Human_alphaherpesvirus_1	FALSE	FALSE	FALSE	FALSE	TRUE	0.988556
PT	BRCA	G000900275	0.132972	0.0178763	7.43847	1.02e-13	2.28e-13	TRUE	Viruses	Uroviricota	Caudoviricetes	Caudovirales	Siphoviridae	Pahexavirus	Propionibacterium_virus_P100A	FALSE	FALSE	FALSE	FALSE	TRUE	0.694221
PT	BRCA	G010120595	-0.365363	0.0493396	-7.40508	1.31e-13	2.92e-13	TRUE	Bacteria	Firmicutes	Bacilli	Lactobacillales	Streptococcaceae	Streptococcus	Streptococcus_thermophilus	TRUE	TRUE	FALSE	FALSE	FALSE	0.880073
PT	BRCA	G002149725	0.118885	0.0160567	7.40406	1.32e-13	2.94e-13	TRUE	Viruses	Uroviricota	Caudoviricetes	Caudovirales	Siphoviridae	Beetrevirus	Pseudomonas_virus_JD18	FALSE	FALSE	FALSE	FALSE	TRUE	0.780822
PT	BRCA	G001041955	0.132066	0.0178834	7.38483	1.53e-13	3.39e-13	TRUE	Viruses	Uroviricota	Caudoviricetes	Caudovirales	Siphoviridae	Pahexavirus	Propionibacterium_virus_PHL152M00	FALSE	FALSE	FALSE	FALSE	TRUE	0.718877
PT	BRCA	G000910615	0.135403	0.0183757	7.3686	1.72e-13	3.82e-13	TRUE	Viruses	Uroviricota	Caudoviricetes	Caudovirales	Siphoviridae	Vedamuthuvirus	Lactococcus_virus_BM13	FALSE	FALSE	FALSE	FALSE	TRUE	0.684148
PT	BRCA	G001190295	0.131407	0.0178871	7.34647	2.04e-13	4.5e-13	TRUE	Viruses	Uroviricota	Caudoviricetes	Caudovirales	Siphoviridae	Pahexavirus	Propionibacterium_virus_Kubed	FALSE	FALSE	FALSE	FALSE	TRUE	0.760327
PT	BRCA	G002623045	0.131407	0.0179166	7.33438	2.23e-13	4.91e-13	TRUE	Viruses	Uroviricota	Caudoviricetes	Caudovirales	Siphoviridae	Pahexavirus	Propionibacterium_virus_PHL037M02	FALSE	FALSE	FALSE	FALSE	TRUE	0.852427
PT	BRCA	G002629925	0.120803	0.0164995	7.32158	2.45e-13	5.4e-13	TRUE	Viruses	Uroviricota	Caudoviricetes	Caudovirales	Siphoviridae	Nonagvirus	Salmonella_virus_SE1Kor	FALSE	FALSE	FALSE	FALSE	TRUE	0.605631
PT	BRCA	G004354505	-0.363439	0.0496779	-7.31592	2.56e-13	5.61e-13	TRUE	Bacteria	Firmicutes	Bacilli	Lactobacillales	Streptococcaceae	Streptococcus	Streptococcus_thermophilus	TRUE	TRUE	FALSE	FALSE	FALSE	0.875518
PT	BRCA	G020736185	-0.164811	0.0225271	-7.31611	2.55e-13	5.61e-13	TRUE	Bacteria	Proteobacteria	Epsilonproteobacteria	Campylobacterales	Campylobacteraceae	Campylobacter	Campylobacter_gracilis	FALSE	FALSE	TRUE	TRUE	FALSE	0.691119
PT	BRCA	G000920815	0.120664	0.0165262	7.30136	2.85e-13	6.23e-13	TRUE	Viruses	Uroviricota	Caudoviricetes	Caudovirales	Siphoviridae	Nonagvirus	Escherichia_virus_9g	FALSE	FALSE	FALSE	FALSE	TRUE	0.678389
PT	BRCA	G010509075	-0.436528	0.0597913	-7.30086	2.86e-13	6.25e-13	TRUE	Bacteria	Actinobacteria	Coriobacteriia	Coriobacteriales	Coriobacteriaceae	Collinsella	Collinsella_aerofaciens	TRUE	TRUE	TRUE	TRUE	FALSE	0.663921
PT	BRCA	G900478295	0.115599	0.0158815	7.27886	3.37e-13	7.34e-13	TRUE	Bacteria	Proteobacteria	Epsilonproteobacteria	Campylobacterales	Helicobacteraceae	Helicobacter	Helicobacter_pylori	TRUE	FALSE	TRUE	FALSE	FALSE	0.95492
PT	BRCA	G001503835	0.120432	0.0165693	7.26836	3.64e-13	7.92e-13	TRUE	Viruses	Uroviricota	Caudoviricetes	Caudovirales	Siphoviridae	Nonagvirus	Escherichia_virus_JenK1	FALSE	FALSE	FALSE	FALSE	TRUE	0.668247
PT	BRCA	G001042395	0.129998	0.0179113	7.25788	3.93e-13	8.54e-13	TRUE	Viruses	Uroviricota	Caudoviricetes	Caudovirales	Siphoviridae	Pahexavirus	Propionibacterium_virus_PHL025M00	FALSE	FALSE	FALSE	FALSE	TRUE	0.95613
PT	BRCA	G003320875	0.121336	0.0167229	7.25568	4e-13	8.66e-13	TRUE	Bacteria	Firmicutes	Bacilli	Lactobacillales	Enterococcaceae	Enterococcus	Enterococcus_gallinarum	TRUE	FALSE	TRUE	TRUE	FALSE	0.52151
PT	BRCA	G900447675	0.11567	0.0159449	7.25437	4.04e-13	8.73e-13	TRUE	Bacteria	Actinobacteria	Actinomycetia	Corynebacteriales	Corynebacteriaceae	Corynebacterium	Corynebacterium_striatum	TRUE	TRUE	TRUE	TRUE	FALSE	0.57973
PT	BRCA	G000839645	0.126755	0.0174834	7.25001	4.17e-13	8.99e-13	TRUE	Viruses	Cossaviricota	Quintoviricetes	Piccovirales	Parvoviridae	Erythroparvovirus	Primate_erythroparvovirus_1	FALSE	FALSE	FALSE	FALSE	TRUE	0.997856
PT	BRCA	G005221305	-0.258213	0.0356206	-7.24896	4.2e-13	9.05e-13	TRUE	Bacteria	Proteobacteria	Betaproteobacteria	Neisseriales	Neisseriaceae	Neisseria	Neisseria_subflava	FALSE	FALSE	TRUE	TRUE	FALSE	0.969804
PT	BRCA	G000191105	-0.401944	0.0554905	-7.24348	4.37e-13	9.4e-13	TRUE	Bacteria	Firmicutes	Bacilli	Lactobacillales	Streptococcaceae	Streptococcus	Streptococcus_sanguinis	TRUE	FALSE	FALSE	FALSE	FALSE	0.987164
PT	BRCA	G000842865	0.114856	0.0158571	7.24316	4.38e-13	9.4e-13	TRUE	Viruses	Uroviricota	Caudoviricetes	Caudovirales	Myoviridae	Hpunavirus	Haemophilus_virus_HP2	FALSE	FALSE	FALSE	FALSE	TRUE	0.61724
PT	BRCA	G001190745	-0.161882	0.0223594	-7.24	4.49e-13	9.61e-13	TRUE	Bacteria	Proteobacteria	Epsilonproteobacteria	Campylobacterales	Campylobacteraceae	Campylobacter	Campylobacter_gracilis	FALSE	FALSE	TRUE	TRUE	FALSE	0.691185
PT	BRCA	G000242335	-0.227711	0.0314738	-7.23496	4.66e-13	9.95e-13	TRUE	Bacteria	Bacteroidetes	Bacteroidia	Bacteroidales	Prevotellaceae	Prevotella	Prevotella_dentalis	FALSE	FALSE	TRUE	FALSE	FALSE	0.803084
PT	BRCA	G000239295	-0.49084	0.0678564	-7.23351	4.71e-13	1e-12	TRUE	Bacteria	Firmicutes	Clostridia	Eubacteriales	Oscillospiraceae	Flavonifractor	Flavonifractor_plautii	TRUE	TRUE	FALSE	TRUE	FALSE	0.886959
PT	BRCA	G001190735	0.129531	0.0179223	7.22736	4.92e-13	1.05e-12	TRUE	Viruses	Uroviricota	Caudoviricetes	Caudovirales	Siphoviridae	Pahexavirus	Propionibacterium_virus_SKKY	FALSE	FALSE	FALSE	FALSE	TRUE	0.898324
PT	BRCA	G006538485	0.115295	0.0159547	7.2264	4.96e-13	1.05e-12	TRUE	Bacteria	Actinobacteria	Actinomycetia	Corynebacteriales	Corynebacteriaceae	Corynebacterium	Corynebacterium_striatum	TRUE	TRUE	TRUE	TRUE	FALSE	0.574658
PT	BRCA	G000912675	0.134666	0.0186642	7.21524	5.38e-13	1.14e-12	TRUE	Viruses	Uroviricota	Caudoviricetes	Caudovirales	Siphoviridae	Pahexavirus	Propionibacterium_virus_PHL112N00	FALSE	FALSE	FALSE	FALSE	TRUE	0.94796
PT	BRCA	G002623125	0.129155	0.0179139	7.20978	5.6e-13	1.19e-12	TRUE	Viruses	Uroviricota	Caudoviricetes	Caudovirales	Siphoviridae	Pahexavirus	Propionibacterium_virus_PHL117M01	FALSE	FALSE	FALSE	FALSE	TRUE	0.877541
PT	BRCA	G016403285	0.11492	0.0159508	7.20462	5.82e-13	1.23e-12	TRUE	Bacteria	Actinobacteria	Actinomycetia	Corynebacteriales	Corynebacteriaceae	Corynebacterium	Corynebacterium_striatum	TRUE	TRUE	TRUE	TRUE	FALSE	0.578568
PT	BRCA	G001041315	0.129028	0.0179235	7.19879	6.08e-13	1.28e-12	TRUE	Viruses	Uroviricota	Caudoviricetes	Caudovirales	Siphoviridae	Pahexavirus	Propionibacterium_virus_PHL009M11	FALSE	FALSE	FALSE	FALSE	TRUE	0.965359
PT	BRCA	G001504635	0.119841	0.016685	7.18254	6.84e-13	1.44e-12	TRUE	Viruses	Uroviricota	Caudoviricetes	Caudovirales	Siphoviridae	Nonagvirus	Escherichia_virus_JenP2	FALSE	FALSE	FALSE	FALSE	TRUE	0.831527
PT	BRCA	G000614005	-0.294735	0.0410462	-7.18056	6.94e-13	1.46e-12	TRUE	Bacteria	Bacteroidetes	Bacteroidia	Bacteroidales	Prevotellaceae	Prevotella	Prevotella_timonensis	TRUE	TRUE	FALSE	TRUE	FALSE	0.949487
PT	BRCA	G003865495	0.115873	0.0161562	7.17205	7.39e-13	1.55e-12	TRUE	Viruses	Uroviricota	Caudoviricetes	Caudovirales	Myoviridae	Citexvirus	Pseudomonas_virus_Dobby	FALSE	FALSE	FALSE	FALSE	TRUE	0.793147
PT	BRCA	G001190315	0.128121	0.0179165	7.15101	8.61e-13	1.8e-12	TRUE	Viruses	Uroviricota	Caudoviricetes	Caudovirales	Siphoviridae	Pahexavirus	Propionibacterium_virus_Solid	FALSE	FALSE	FALSE	FALSE	TRUE	0.943682
PT	BRCA	G903181465	-0.280828	0.0393013	-7.1455	8.97e-13	1.87e-12	TRUE	Bacteria	Fusobacteria	Fusobacteriia	Fusobacteriales	Fusobacteriaceae	Fusobacterium	Fusobacterium_mortiferum	TRUE	FALSE	TRUE	FALSE	FALSE	0.566393
PT	BRCA	G001503035	0.118753	0.0166226	7.14409	9.06e-13	1.89e-12	TRUE	Viruses	Uroviricota	Caudoviricetes	Caudovirales	Siphoviridae	Nonagvirus	Escherichia_virus_JenP1	FALSE	FALSE	FALSE	FALSE	TRUE	0.762584
PT	BRCA	G000008185	-0.282976	0.039632	-7.14008	9.33e-13	1.94e-12	TRUE	Bacteria	Spirochaetes	Spirochaetia	Spirochaetales	Treponemataceae	Treponema	Treponema_denticola	TRUE	FALSE	TRUE	FALSE	FALSE	0.990996
PT	BRCA	G000185305	-0.197432	0.0276574	-7.13848	9.44e-13	1.96e-12	TRUE	Bacteria	Proteobacteria	Gammaproteobacteria	Pasteurellales	Pasteurellaceae	Aggregatibacter	Aggregatibacter_segnis	TRUE	TRUE	TRUE	TRUE	FALSE	0.952592
PT	BRCA	G001190695	0.12781	0.0179365	7.12571	1.04e-12	2.14e-12	TRUE	Viruses	Uroviricota	Caudoviricetes	Caudovirales	Siphoviridae	Pahexavirus	Propionibacterium_virus_Ouroboros	FALSE	FALSE	FALSE	FALSE	TRUE	0.812953
PT	BRCA	G000157935	-0.303461	0.0426111	-7.12165	1.07e-12	2.2e-12	TRUE	Bacteria	Bacteroidetes	Bacteroidia	Bacteroidales	Prevotellaceae	Prevotella	Prevotella_copri	TRUE	TRUE	FALSE	TRUE	FALSE	0.753789
PT	BRCA	G000844605	0.115015	0.0161582	7.11804	1.09e-12	2.26e-12	TRUE	Viruses	Uroviricota	Caudoviricetes	Caudovirales	Myoviridae	Citexvirus	Pseudomonas_virus_phiCTX	FALSE	FALSE	FALSE	FALSE	TRUE	0.847639
PT	BRCA	G001693775	-0.305883	0.0430359	-7.10762	1.18e-12	2.43e-12	TRUE	Bacteria	Firmicutes	Clostridia	Eubacteriales	Peptostreptococcaceae	Criibacterium	Criibacterium_bergeronii	TRUE	TRUE	FALSE	FALSE	FALSE	0.859325
PT	BRCA	G000184945	-0.279455	0.0393526	-7.10129	1.24e-12	2.54e-12	TRUE	Bacteria	Bacteroidetes	Bacteroidia	Bacteroidales	Prevotellaceae	Prevotella	Prevotella_buccae	TRUE	TRUE	TRUE	TRUE	FALSE	0.849911
PT	BRCA	G000930115	0.114105	0.0160995	7.08752	1.37e-12	2.8e-12	TRUE	Viruses	Uroviricota	Caudoviricetes	Caudovirales	Myoviridae	Peduovirus	Enterobacteria_phage_P88	FALSE	FALSE	FALSE	FALSE	TRUE	0.629139
PT	BRCA	G000430565	-0.283707	0.0400703	-7.08024	1.44e-12	2.95e-12	TRUE	Bacteria	Bacteroidetes	Bacteroidia	Bacteroidales	Prevotellaceae	Prevotella	Prevotella_timonensis	TRUE	TRUE	FALSE	TRUE	FALSE	0.951138
PT	BRCA	G010508875	-0.458101	0.0647167	-7.07856	1.46e-12	2.98e-12	TRUE	Bacteria	Firmicutes	Clostridia	Eubacteriales	Oscillospiraceae	Flavonifractor	Flavonifractor_plautii	TRUE	TRUE	FALSE	TRUE	FALSE	0.884444
PT	BRCA	G014195585	-0.239344	0.0338159	-7.07785	1.46e-12	2.99e-12	TRUE	Bacteria	Bacteroidetes	Bacteroidia	Bacteroidales	Prevotellaceae	Alloprevotella	Alloprevotella_rava	FALSE	FALSE	TRUE	FALSE	FALSE	0.778055
PT	BRCA	G900454605	-0.274271	0.0389434	-7.0428	1.88e-12	3.84e-12	TRUE	Bacteria	Firmicutes	Clostridia	Eubacteriales	Peptostreptococcaceae	Peptostreptococcus	Peptostreptococcus_anaerobius	TRUE	TRUE	TRUE	FALSE	FALSE	0.89031
PT	BRCA	G000429225	-0.354544	0.0504421	-7.02874	2.08e-12	4.23e-12	TRUE	Bacteria	Actinobacteria	Actinomycetia	Actinomycetales	Actinomycetaceae	Actinomyces	Actinomyces_dentalis	FALSE	FALSE	FALSE	TRUE	FALSE	0.930464
PT	BRCA	G011022415	0.134248	0.01912	7.02137	2.2e-12	4.46e-12	TRUE	Viruses	Uroviricota	Caudoviricetes	Caudovirales	Siphoviridae	Ceduovirus	Lactococcus_virus_bIBBAm4	FALSE	FALSE	FALSE	FALSE	TRUE	0.558825
PT	BRCA	G900446335	-0.155228	0.0221623	-7.00415	2.48e-12	5.03e-12	TRUE	Bacteria	Proteobacteria	Epsilonproteobacteria	Campylobacterales	Campylobacteraceae	Campylobacter	Campylobacter_gracilis	FALSE	FALSE	TRUE	TRUE	FALSE	0.690251
PT	BRCA	G002959775	-0.397429	0.0569094	-6.98354	2.88e-12	5.82e-12	TRUE	Bacteria	Firmicutes	Negativicutes	Veillonellales	Veillonellaceae	Veillonella	Veillonella_rogosae	FALSE	TRUE	TRUE	FALSE	FALSE	0.961315
PT	BRCA	G020179495	-0.597	0.0855186	-6.98094	2.93e-12	5.91e-12	TRUE	Bacteria	Bacteroidetes	Bacteroidia	Bacteroidales	Bacteroidaceae	Bacteroides	Bacteroides_thetaiotaomicron	TRUE	TRUE	TRUE	TRUE	FALSE	0.982987
PT	BRCA	G009495405	-0.291232	0.0419576	-6.9411	3.89e-12	7.83e-12	TRUE	Bacteria	Bacteroidetes	Bacteroidia	Bacteroidales	Prevotellaceae	Prevotella	Prevotella_copri	TRUE	TRUE	FALSE	TRUE	FALSE	0.750959
PT	BRCA	G000837885	0.110062	0.0158771	6.93213	4.15e-12	8.33e-12	TRUE	Viruses	Uroviricota	Caudoviricetes	Caudovirales	Myoviridae	Hpunavirus	Haemophilus_virus_HP1	FALSE	FALSE	FALSE	FALSE	TRUE	0.665987
PT	BRCA	G000372405	-0.506169	0.0730239	-6.93154	4.16e-12	8.35e-12	TRUE	Bacteria	Bacteroidetes	Bacteroidia	Bacteroidales	Porphyromonadaceae	Porphyromonas	Porphyromonas_somerae	FALSE	TRUE	TRUE	FALSE	FALSE	0.94442
PT	BRCA	G000174655	-0.286003	0.0413748	-6.91248	4.76e-12	9.53e-12	TRUE	Bacteria	Proteobacteria	Betaproteobacteria	Neisseriales	Neisseriaceae	Neisseria	Neisseria_sicca	TRUE	FALSE	TRUE	FALSE	FALSE	0.951404
PT	BRCA	G000238055	-0.217526	0.0314748	-6.91111	4.81e-12	9.61e-12	TRUE	Bacteria	Firmicutes	Clostridia	Eubacteriales	Lachnospiraceae	Oribacterium	Oribacterium_parvum	TRUE	FALSE	FALSE	FALSE	FALSE	0.665391
PT	BRCA	G900446675	-0.183453	0.026553	-6.90893	4.88e-12	9.74e-12	TRUE	Bacteria	Bacteroidetes	Flavobacteriia	Flavobacteriales	Flavobacteriaceae	Capnocytophaga	Capnocytophaga_granulosa	TRUE	FALSE	TRUE	FALSE	FALSE	0.722732
PT	BRCA	G004295525	0.128421	0.018627	6.89438	5.41e-12	1.08e-11	TRUE	Bacteria	Proteobacteria	Epsilonproteobacteria	Campylobacterales	Helicobacteraceae	Helicobacter	Helicobacter_pylori	TRUE	FALSE	TRUE	FALSE	FALSE	0.955004
PT	BRCA	G000385925	-0.180848	0.0262595	-6.88693	5.7e-12	1.13e-11	TRUE	Bacteria	Firmicutes	Bacilli	Lactobacillales	Streptococcaceae	Streptococcus	Streptococcus_cristatus	TRUE	FALSE	TRUE	TRUE	FALSE	0.850281
PT	BRCA	G000411115	-0.181196	0.0263464	-6.87744	6.09e-12	1.21e-11	TRUE	Bacteria	Bacteroidetes	Flavobacteriia	Flavobacteriales	Flavobacteriaceae	Capnocytophaga	Capnocytophaga_granulosa	TRUE	FALSE	TRUE	FALSE	FALSE	0.71599
PT	BRCA	G000174755	-0.299235	0.0435163	-6.87638	6.14e-12	1.22e-11	TRUE	Bacteria	Bacteroidetes	Flavobacteriia	Flavobacteriales	Flavobacteriaceae	Capnocytophaga	Capnocytophaga_gingivalis	TRUE	FALSE	TRUE	TRUE	FALSE	0.959282
PT	BRCA	G020731325	-0.321203	0.0467722	-6.8674	6.54e-12	1.29e-11	TRUE	Bacteria	Firmicutes	Tissierellia	Tissierellales	Peptoniphilaceae	Finegoldia	Finegoldia_magna	TRUE	TRUE	FALSE	FALSE	FALSE	0.722741
PT	BRCA	G000861945	0.117549	0.0171236	6.86473	6.66e-12	1.31e-11	TRUE	Viruses	Cossaviricota	Papovaviricetes	Zurhausenvirales	Papillomaviridae	Alphapapillomavirus	Alphapapillomavirus_10	FALSE	FALSE	FALSE	FALSE	TRUE	0.994305
PT	BRCA	G000187465	-0.329925	0.0480826	-6.86163	6.81e-12	1.34e-11	TRUE	Bacteria	Firmicutes	Bacilli	Lactobacillales	Streptococcaceae	Streptococcus	Streptococcus_infantis	TRUE	FALSE	FALSE	TRUE	FALSE	0.965764
PT	BRCA	G002620805	0.132022	0.0192755	6.84917	7.43e-12	1.46e-11	TRUE	Viruses	Uroviricota	Caudoviricetes	Caudovirales	Siphoviridae	Rockefellervirus	Staphylococcus_virus_IME1348-01	FALSE	FALSE	FALSE	FALSE	TRUE	0.743244
PT	BRCA	G000260755	-0.316663	0.0463075	-6.83827	8.02e-12	1.57e-11	TRUE	Bacteria	Firmicutes	Bacilli	Lactobacillales	Streptococcaceae	Streptococcus	Streptococcus_infantis	TRUE	FALSE	FALSE	TRUE	FALSE	0.976239
PT	BRCA	G000525775	-0.238555	0.0349329	-6.82895	8.55e-12	1.68e-11	TRUE	Bacteria	Firmicutes	Clostridia	Eubacteriales	Eubacteriales Family XIII. Incertae Sedis	Mogibacterium	Mogibacterium_timidum	FALSE	FALSE	TRUE	FALSE	FALSE	0.988373
PT	BRCA	G900106575	-0.178456	0.0262226	-6.80544	1.01e-11	1.97e-11	TRUE	Bacteria	Bacteroidetes	Flavobacteriia	Flavobacteriales	Flavobacteriaceae	Capnocytophaga	Capnocytophaga_granulosa	TRUE	FALSE	TRUE	FALSE	FALSE	0.717532
PT	BRCA	G002958065	0.111159	0.0163622	6.79368	1.09e-11	2.13e-11	TRUE	Viruses	Uroviricota	Caudoviricetes	Caudovirales	Myoviridae	Eponavirus	Faecalibacterium_virus_Epona	FALSE	FALSE	FALSE	FALSE	TRUE	0.733686
PT	BRCA	G000160495	-0.29032	0.0428124	-6.78122	1.19e-11	2.32e-11	TRUE	Bacteria	Firmicutes	Negativicutes	Selenomonadales	Selenomonadaceae	Selenomonas	Selenomonas_sputigena	TRUE	FALSE	TRUE	FALSE	FALSE	0.936303
PT	BRCA	G003050665	0.126396	0.0186534	6.77604	1.24e-11	2.4e-11	TRUE	Bacteria	Proteobacteria	Epsilonproteobacteria	Campylobacterales	Helicobacteraceae	Helicobacter	Helicobacter_pylori	TRUE	FALSE	TRUE	FALSE	FALSE	0.954994
PT	BRCA	G000426585	-0.292605	0.0432801	-6.76073	1.37e-11	2.66e-11	TRUE	Bacteria	Bacteroidetes	Bacteroidia	Bacteroidales	Prevotellaceae	Prevotella	Prevotella_baroniae	FALSE	FALSE	TRUE	TRUE	FALSE	0.980558
PT	BRCA	G000897455	0.109895	0.016278	6.75113	1.47e-11	2.84e-11	TRUE	Viruses	Uroviricota	Caudoviricetes	Caudovirales	Siphoviridae	Rockefellervirus	Staphylococcus_virus_IPLA7	FALSE	FALSE	FALSE	FALSE	TRUE	0.806282
PT	BRCA	G020115495	-0.287464	0.0426207	-6.74471	1.53e-11	2.97e-11	TRUE	Bacteria	Proteobacteria	Gammaproteobacteria	Enterobacterales	Enterobacteriaceae	Klebsiella	Klebsiella_pneumoniae	TRUE	TRUE	TRUE	TRUE	FALSE	0.696029
PT	BRCA	G000364325	0.104588	0.0155443	6.72842	1.72e-11	3.31e-11	TRUE	Bacteria	Actinobacteria	Coriobacteriia	Coriobacteriales	Atopobiaceae	Atopobium	Atopobium_minutum	TRUE	TRUE	FALSE	FALSE	FALSE	0.900194
PT	BRCA	G000613565	-0.293565	0.0438873	-6.68906	2.25e-11	4.33e-11	TRUE	Bacteria	Bacteroidetes	Bacteroidia	Bacteroidales	Prevotellaceae	Prevotella	Prevotella_baroniae	FALSE	FALSE	TRUE	TRUE	FALSE	0.980035
PT	BRCA	G003958765	0.107412	0.016069	6.6844	2.32e-11	4.46e-11	TRUE	Viruses	Uroviricota	Caudoviricetes	Caudovirales	Myoviridae	Xuanwuvirus	Escherichia_virus_503458	FALSE	FALSE	FALSE	FALSE	TRUE	0.681926
PT	BRCA	G014654435	0.125806	0.0190639	6.59918	4.13e-11	7.94e-11	TRUE	Bacteria	Proteobacteria	Epsilonproteobacteria	Campylobacterales	Helicobacteraceae	Helicobacter	Helicobacter_pylori	TRUE	FALSE	TRUE	FALSE	FALSE	0.945233
PT	BRCA	G000868745	0.108453	0.0164695	6.58509	4.55e-11	8.71e-11	TRUE	Viruses	Uroviricota	Caudoviricetes	Caudovirales	Siphoviridae	Rockefellervirus	Staphylococcus_virus_CNPH82	FALSE	FALSE	FALSE	FALSE	TRUE	0.815454
PT	BRCA	G000234135	-0.121375	0.0184499	-6.57863	4.75e-11	9.08e-11	TRUE	Bacteria	Firmicutes	Negativicutes	Selenomonadales	Selenomonadaceae	Selenomonas	Selenomonas_noxia	TRUE	FALSE	TRUE	TRUE	FALSE	0.635071
PT	BRCA	G000258845	0.125055	0.0190127	6.57747	4.79e-11	9.14e-11	TRUE	Bacteria	Proteobacteria	Epsilonproteobacteria	Campylobacterales	Helicobacteraceae	Helicobacter	Helicobacter_pylori	TRUE	FALSE	TRUE	FALSE	FALSE	0.957588
PT	BRCA	G004138065	0.101033	0.0153926	6.56376	5.25e-11	1e-10	TRUE	Bacteria	Actinobacteria	Actinomycetia	Corynebacteriales	Corynebacteriaceae	Corynebacterium	Corynebacterium_striatum	TRUE	TRUE	TRUE	TRUE	FALSE	0.587043
PT	BRCA	G000439045	0.10088	0.0154347	6.53593	6.32e-11	1.2e-10	TRUE	Bacteria	Firmicutes	Bacilli	Lactobacillales	Streptococcaceae	Streptococcus	Streptococcus_sobrinus	FALSE	FALSE	TRUE	FALSE	FALSE	0.956578
PT	BRCA	G003182075	-0.309499	0.047455	-6.52193	6.94e-11	1.32e-10	TRUE	Bacteria	Firmicutes	Tissierellia	Tissierellales	Peptoniphilaceae	Finegoldia	Finegoldia_magna	TRUE	TRUE	FALSE	FALSE	FALSE	0.720256
PT	BRCA	G001501155	0.105501	0.0162229	6.50321	7.86e-11	1.49e-10	TRUE	Viruses	Uroviricota	Caudoviricetes	Caudovirales	Myoviridae	Peduovirus	Escherichia_virus_pro147	FALSE	FALSE	FALSE	FALSE	TRUE	0.740077
PT	BRCA	G000615285	0.103719	0.0160346	6.46843	9.9e-11	1.87e-10	TRUE	Bacteria	Firmicutes	Bacilli	Lactobacillales	Lactobacillaceae	Lactobacillus	Lactobacillus_kitasatonis	FALSE	FALSE	FALSE	TRUE	FALSE	0.635702
PT	BRCA	G000426605	0.10013	0.0154966	6.46139	1.04e-10	1.96e-10	TRUE	Bacteria	Actinobacteria	Actinomycetia	Propionibacteriales	Propionibacteriaceae	Propionibacterium	Propionibacterium_acidifaciens	TRUE	FALSE	TRUE	FALSE	FALSE	0.901165
PT	BRCA	G009431915	0.104386	0.0162623	6.41891	1.37e-10	2.59e-10	TRUE	Viruses	Uroviricota	Caudoviricetes	Caudovirales	Myoviridae	Peduovirus	Citrobacter_virus_R18C	FALSE	FALSE	FALSE	FALSE	TRUE	0.8048
PT	BRCA	G001434435	0.103285	0.0161238	6.40575	1.5e-10	2.82e-10	TRUE	Bacteria	Firmicutes	Bacilli	Lactobacillales	Lactobacillaceae	Lactobacillus	Lactobacillus_kitasatonis	FALSE	FALSE	FALSE	TRUE	FALSE	0.635054
PT	BRCA	G017821535	0.12873	0.0202553	6.35536	2.08e-10	3.91e-10	TRUE	Bacteria	Proteobacteria	Epsilonproteobacteria	Campylobacterales	Helicobacteraceae	Helicobacter	Helicobacter_pylori	TRUE	FALSE	TRUE	FALSE	FALSE	0.892996
PT	BRCA	G001504035	0.102584	0.0162148	6.3266	2.51e-10	4.7e-10	TRUE	Viruses	Uroviricota	Caudoviricetes	Caudovirales	Myoviridae	Peduovirus	Escherichia_virus_Wphi	FALSE	FALSE	FALSE	FALSE	TRUE	0.805899
PT	BRCA	G900095845	-0.30965	0.0489566	-6.32498	2.53e-10	4.74e-10	TRUE	Bacteria	Firmicutes	Bacilli	Lactobacillales	Streptococcaceae	Streptococcus	Streptococcus_timonensis	FALSE	TRUE	FALSE	FALSE	FALSE	0.913078
PT	BRCA	G001439685	0.130821	0.0207002	6.31981	2.62e-10	4.9e-10	TRUE	Bacteria	Proteobacteria	Gammaproteobacteria	Pseudomonadales	Pseudomonadaceae	Pseudomonas	Pseudomonas_libanensis	FALSE	FALSE	FALSE	TRUE	FALSE	0.507303
PT	BRCA	G000686605	0.096862	0.0153385	6.31495	2.7e-10	5.04e-10	TRUE	Bacteria	Firmicutes	Bacilli	Lactobacillales	Streptococcaceae	Streptococcus	Streptococcus_sobrinus	FALSE	FALSE	TRUE	FALSE	FALSE	0.956613
PT	BRCA	G000899895	0.141525	0.0224836	6.2946	3.08e-10	5.74e-10	TRUE	Viruses	Uroviricota	Caudoviricetes	Caudovirales	Siphoviridae	Rockefellervirus	Staphylococcus_virus_IPLA5	FALSE	FALSE	FALSE	FALSE	TRUE	0.734242
PT	BRCA	G000381525	-0.250686	0.0398328	-6.29345	3.1e-10	5.78e-10	TRUE	Bacteria	Firmicutes	Clostridia	Eubacteriales	Peptostreptococcaceae	Peptostreptococcus	Peptostreptococcus_anaerobius	TRUE	TRUE	TRUE	FALSE	FALSE	0.908561
PT	BRCA	G001431665	-0.287714	0.0458769	-6.27143	3.58e-10	6.64e-10	TRUE	Bacteria	Proteobacteria	Gammaproteobacteria	Xanthomonadales	Xanthomonadaceae	Stenotrophomonas	Stenotrophomonas_maltophilia	TRUE	TRUE	TRUE	FALSE	FALSE	0.620642
PT	BRCA	G019930725	-0.16167	0.0257917	-6.26829	3.65e-10	6.77e-10	TRUE	Bacteria	Bacteroidetes	Flavobacteriia	Flavobacteriales	Flavobacteriaceae	Capnocytophaga	Capnocytophaga_ochracea	TRUE	TRUE	TRUE	TRUE	FALSE	0.890198
PT	BRCA	G004802225	-0.150808	0.0241228	-6.25167	4.06e-10	7.52e-10	TRUE	Bacteria	Proteobacteria	Gammaproteobacteria	Pasteurellales	Pasteurellaceae	Haemophilus	Haemophilus_influenzae	TRUE	TRUE	TRUE	FALSE	FALSE	0.964046
PT	BRCA	G000412995	-0.209756	0.0335851	-6.2455	4.22e-10	7.81e-10	TRUE	Bacteria	Spirochaetes	Spirochaetia	Spirochaetales	Treponemataceae	Treponema	Treponema_vincentii	TRUE	FALSE	FALSE	FALSE	FALSE	0.964565
PT	BRCA	G000468115	-0.26318	0.042179	-6.23959	4.39e-10	8.09e-10	TRUE	Bacteria	Spirochaetes	Spirochaetia	Spirochaetales	Treponemataceae	Treponema	Treponema_socranskii	TRUE	FALSE	TRUE	TRUE	FALSE	0.983492
PT	BRCA	G016728365	-0.289915	0.046665	-6.21269	5.21e-10	9.59e-10	TRUE	Bacteria	Actinobacteria	Actinomycetia	Corynebacteriales	Corynebacteriaceae	Corynebacterium	Corynebacterium_tuberculostearicum	FALSE	FALSE	TRUE	FALSE	FALSE	0.90401
PT	BRCA	G001755305	0.124081	0.0200826	6.17854	6.47e-10	1.19e-09	TRUE	Viruses	Uroviricota	Caudoviricetes	Caudovirales	Siphoviridae	Rockefellervirus	Staphylococcus_virus_CNPx	FALSE	FALSE	FALSE	FALSE	TRUE	0.798582
PT	BRCA	G001500495	0.100931	0.0163961	6.15579	7.47e-10	1.37e-09	TRUE	Viruses	Uroviricota	Caudoviricetes	Caudovirales	Myoviridae	Peduovirus	Escherichia_virus_pro483	FALSE	FALSE	FALSE	FALSE	TRUE	0.853131
PT	BRCA	G000841405	0.101218	0.0164566	6.15058	7.72e-10	1.41e-09	TRUE	Viruses	Uroviricota	Caudoviricetes	Caudovirales	Myoviridae	Peduovirus	Yersinia_virus_L413C	FALSE	FALSE	FALSE	FALSE	TRUE	0.881671
PT	BRCA	G013408445	-0.286676	0.0466225	-6.14887	7.8e-10	1.43e-09	TRUE	Bacteria	Actinobacteria	Actinomycetia	Corynebacteriales	Corynebacteriaceae	Corynebacterium	Corynebacterium_tuberculostearicum	FALSE	FALSE	TRUE	FALSE	FALSE	0.904055
PT	BRCA	G000915755	0.112713	0.0183327	6.14819	7.84e-10	1.43e-09	TRUE	Viruses	Uroviricota	Caudoviricetes	Caudovirales	Siphoviridae	Sextaecvirus	Staphylococcus_virus_SEP9	FALSE	FALSE	FALSE	FALSE	TRUE	0.569387
PT	BRCA	G000165735	-0.188509	0.0306798	-6.14442	8.03e-10	1.46e-09	TRUE	Bacteria	Firmicutes	Negativicutes	Veillonellales	Veillonellaceae	Megasphaera	Megasphaera_micronuciformis	TRUE	FALSE	FALSE	FALSE	FALSE	0.950565
PT	BRCA	G000023285	-0.157499	0.0257332	-6.12048	9.33e-10	1.7e-09	TRUE	Bacteria	Bacteroidetes	Flavobacteriia	Flavobacteriales	Flavobacteriaceae	Capnocytophaga	Capnocytophaga_ochracea	TRUE	TRUE	TRUE	TRUE	FALSE	0.890026
PT	BRCA	G000156495	-0.604242	0.0990072	-6.10301	1.04e-09	1.89e-09	TRUE	Bacteria	Bacteroidetes	Bacteroidia	Bacteroidales	Tannerellaceae	Parabacteroides	Parabacteroides_johnsonii	TRUE	TRUE	FALSE	FALSE	FALSE	0.504176
PT	BRCA	G000178335	0.105131	0.0173066	6.0746	1.24e-09	2.25e-09	TRUE	Bacteria	Actinobacteria	Actinomycetia	Actinomycetales	Actinomycetaceae	Fannyhessea	Fannyhessea_vaginae	FALSE	TRUE	FALSE	FALSE	FALSE	0.793931
PT	BRCA	G002302415	-0.217291	0.0358019	-6.06928	1.28e-09	2.33e-09	TRUE	Bacteria	Bacteroidetes	Flavobacteriia	Flavobacteriales	Flavobacteriaceae	Capnocytophaga	Capnocytophaga_gingivalis	TRUE	FALSE	TRUE	TRUE	FALSE	0.951687
PT	BRCA	G000468055	-0.219515	0.0362069	-6.0628	1.34e-09	2.42e-09	TRUE	Bacteria	Spirochaetes	Spirochaetia	Spirochaetales	Treponemataceae	Treponema	Treponema_lecithinolyticum	TRUE	FALSE	FALSE	FALSE	FALSE	0.995754
PT	BRCA	G004006635	-0.219968	0.0363035	-6.05914	1.37e-09	2.47e-09	TRUE	Bacteria	Fusobacteria	Fusobacteriia	Fusobacteriales	Fusobacteriaceae	Fusobacterium	Fusobacterium_necrophorum	TRUE	FALSE	TRUE	FALSE	FALSE	0.729385
PT	BRCA	G000900295	0.137009	0.0226354	6.05285	1.42e-09	2.56e-09	TRUE	Viruses	Uroviricota	Caudoviricetes	Caudovirales	Siphoviridae	Pahexavirus	Propionibacterium_virus	FALSE	FALSE	FALSE	FALSE	TRUE	0.967103
PT	BRCA	G000837645	0.170411	0.0282494	6.03239	1.62e-09	2.91e-09	TRUE	Viruses	Cossaviricota	Papovaviricetes	Sepolyvirales	Polyomaviridae	Betapolyomavirus	Macaca_mulatta_polyomavirus_1	FALSE	FALSE	FALSE	FALSE	TRUE	0.674805
PT	BRCA	G002834225	-0.387089	0.064475	-6.0037	1.93e-09	3.46e-09	TRUE	Bacteria	Firmicutes	Clostridia	Eubacteriales	Oscillospiraceae	Ruminococcus	Ruminococcus_bromii	TRUE	FALSE	FALSE	TRUE	FALSE	0.653727
PT	BRCA	G000468635	-0.162465	0.027101	-5.99478	2.04e-09	3.65e-09	TRUE	Bacteria	Bacteroidetes	Bacteroidia	Bacteroidales	Prevotellaceae	Prevotella	Prevotella_baroniae	FALSE	FALSE	TRUE	TRUE	FALSE	0.965968
PT	BRCA	G000921075	0.109563	0.0183601	5.96746	2.41e-09	4.31e-09	TRUE	Viruses	Uroviricota	Caudoviricetes	Caudovirales	Siphoviridae	Sextaecvirus	Staphylococcus_virus_Sextaec	FALSE	FALSE	FALSE	FALSE	TRUE	0.747041
PT	BRCA	G000158615	-0.209195	0.035083	-5.96285	2.48e-09	4.43e-09	TRUE	Bacteria	Proteobacteria	Betaproteobacteria	Neisseriales	Neisseriaceae	Eikenella	Eikenella_corrodens	TRUE	TRUE	TRUE	TRUE	FALSE	0.945252
PT	BRCA	G000220215	-0.160891	0.0270017	-5.95857	2.54e-09	4.54e-09	TRUE	Bacteria	Bacteroidetes	Bacteroidia	Bacteroidales	Prevotellaceae	Prevotella	Prevotella_dentalis	FALSE	FALSE	TRUE	FALSE	FALSE	0.795261
PT	BRCA	G902859745	0.224628	0.0378884	5.92866	3.05e-09	5.44e-09	TRUE	Bacteria	Proteobacteria	Betaproteobacteria	Burkholderiales	Alcaligenaceae	Achromobacter	Achromobacter_dolens	FALSE	FALSE	TRUE	FALSE	FALSE	0.729003
PT	BRCA	G003798325	0.0971397	0.0164426	5.90779	3.47e-09	6.16e-09	TRUE	Bacteria	Actinobacteria	Actinomycetia	Propionibacteriales	Propionibacteriaceae	Propionibacterium	Propionibacterium_acidifaciens	TRUE	FALSE	TRUE	FALSE	FALSE	0.908798
PT	BRCA	G902860115	0.227482	0.038563	5.89896	3.66e-09	6.49e-09	TRUE	Bacteria	Proteobacteria	Betaproteobacteria	Burkholderiales	Alcaligenaceae	Achromobacter	Achromobacter_dolens	FALSE	FALSE	TRUE	FALSE	FALSE	0.735145
PT	BRCA	G009671425	0.0976317	0.0165703	5.89198	3.82e-09	6.76e-09	TRUE	Viruses	Uroviricota	Caudoviricetes	Caudovirales	Myoviridae	Peduovirus	Escherichia_virus_12474III	FALSE	FALSE	FALSE	FALSE	TRUE	0.802201
PT	BRCA	G900453805	-0.154239	0.0261844	-5.89048	3.85e-09	6.81e-09	TRUE	Bacteria	Proteobacteria	Betaproteobacteria	Neisseriales	Neisseriaceae	Neisseria	Neisseria_flavescens	TRUE	FALSE	TRUE	FALSE	FALSE	0.88976
PT	BRCA	G900104395	-0.199345	0.033857	-5.88784	3.91e-09	6.91e-09	TRUE	Bacteria	Fusobacteria	Fusobacteriia	Fusobacteriales	Fusobacteriaceae	Fusobacterium	Fusobacterium_necrophorum	TRUE	FALSE	TRUE	FALSE	FALSE	0.750036
PT	BRCA	G900636915	-0.122827	0.0209666	-5.85819	4.68e-09	8.25e-09	TRUE	Bacteria	Proteobacteria	Gammaproteobacteria	Pasteurellales	Pasteurellaceae	Aggregatibacter	Aggregatibacter_aphrophilus	TRUE	FALSE	TRUE	FALSE	FALSE	0.816139
PT	BRCA	G000613725	-0.265134	0.045309	-5.85167	4.87e-09	8.57e-09	TRUE	Bacteria	Bacteroidetes	Bacteroidia	Bacteroidales	Prevotellaceae	Prevotella	Prevotella_pleuritidis	TRUE	FALSE	FALSE	FALSE	FALSE	0.992874
PT	BRCA	G017893965	-0.148071	0.0253108	-5.85009	4.91e-09	8.63e-09	TRUE	Bacteria	Spirochaetes	Spirochaetia	Spirochaetales	Treponemataceae	Treponema	Treponema_parvum	FALSE	FALSE	TRUE	FALSE	FALSE	0.959262
PT	BRCA	G005221285	-0.15299	0.02621	-5.83707	5.31e-09	9.32e-09	TRUE	Bacteria	Proteobacteria	Betaproteobacteria	Neisseriales	Neisseriaceae	Neisseria	Neisseria_flavescens	TRUE	FALSE	TRUE	FALSE	FALSE	0.908149
PT	BRCA	G000318115	-0.230635	0.039577	-5.82749	5.63e-09	9.86e-09	TRUE	Bacteria	Firmicutes	Clostridia	Eubacteriales	Peptostreptococcaceae	Peptostreptococcus	Peptostreptococcus_anaerobius	TRUE	TRUE	TRUE	FALSE	FALSE	0.946451
PT	BRCA	G000836905	0.0965217	0.0165814	5.82108	5.85e-09	1.02e-08	TRUE	Viruses	Uroviricota	Caudoviricetes	Caudovirales	Myoviridae	Peduovirus	Escherichia_virus_P2	FALSE	FALSE	FALSE	FALSE	TRUE	0.801804
PT	BRCA	G020736045	-0.137893	0.0237363	-5.80936	6.27e-09	1.09e-08	TRUE	Bacteria	Proteobacteria	Gammaproteobacteria	Pasteurellales	Pasteurellaceae	Haemophilus	Haemophilus_influenzae	TRUE	TRUE	TRUE	FALSE	FALSE	0.978313
PT	BRCA	G000912255	0.094742	0.0163114	5.80832	6.31e-09	1.1e-08	TRUE	Viruses	Uroviricota	Caudoviricetes	Caudovirales	Myoviridae	Peduovirus	Escherichia_virus_fiAA91ss	FALSE	FALSE	FALSE	FALSE	TRUE	0.796925
PT	BRCA	G000898835	0.15451	0.0267329	5.77977	7.48e-09	1.3e-08	TRUE	Viruses	Uroviricota	Caudoviricetes	Caudovirales	Siphoviridae	Pahexavirus	Propionibacterium_virus	FALSE	FALSE	FALSE	FALSE	TRUE	0.947317
PT	BRCA	G000175615	-0.444487	0.0769554	-5.7759	7.65e-09	1.33e-08	TRUE	Bacteria	Actinobacteria	Actinomycetia	Micrococcales	Micrococcaceae	Rothia	Rothia_mucilaginosa	TRUE	TRUE	FALSE	TRUE	FALSE	0.981127
PT	BRCA	G000226495	-0.120246	0.0208897	-5.75626	8.6e-09	1.49e-08	TRUE	Bacteria	Proteobacteria	Gammaproteobacteria	Pasteurellales	Pasteurellaceae	Aggregatibacter	Aggregatibacter_aphrophilus	TRUE	FALSE	TRUE	FALSE	FALSE	0.819264
PT	BRCA	G016027375	-0.124759	0.021674	-5.75616	8.6e-09	1.49e-08	TRUE	Bacteria	Firmicutes	Clostridia	Eubacteriales	Clostridiaceae	Clostridium	Clostridium_perfringens	TRUE	FALSE	TRUE	TRUE	FALSE	0.755294
PT	BRCA	G001006485	-0.18178	0.0316432	-5.74469	9.21e-09	1.59e-08	TRUE	Bacteria	Bacteroidetes	Bacteroidia	Bacteroidales	Tannerellaceae	Tannerella	Tannerella_forsythia	TRUE	FALSE	TRUE	FALSE	FALSE	0.98482
PT	BRCA	G002958055	0.0963809	0.0169626	5.68197	1.33e-08	2.3e-08	TRUE	Viruses	Uroviricota	Caudoviricetes	Caudovirales	Myoviridae	Brigitvirus	Faecalibacterium_virus_Brigit	FALSE	FALSE	FALSE	FALSE	TRUE	0.533913
PT	BRCA	G000159235	0.105869	0.018655	5.67508	1.39e-08	2.39e-08	TRUE	Bacteria	Actinobacteria	Actinomycetia	Actinomycetales	Actinomycetaceae	Fannyhessea	Fannyhessea_vaginae	FALSE	TRUE	FALSE	FALSE	FALSE	0.798627
PT	BRCA	G002619645	0.119381	0.0210841	5.66213	1.5e-08	2.57e-08	TRUE	Viruses	Uroviricota	Caudoviricetes	Caudovirales	Myoviridae	Felsduovirus	Klebsiella_virus_4LV2017	FALSE	FALSE	FALSE	FALSE	TRUE	0.741711
PT	BRCA	G006546825	-0.360831	0.0637315	-5.66174	1.5e-08	2.57e-08	TRUE	Bacteria	Actinobacteria	Actinomycetia	Actinomycetales	Actinomycetaceae	Actinomyces	Actinomyces_oris	TRUE	FALSE	TRUE	TRUE	FALSE	0.976659
PT	BRCA	G002633045	0.183612	0.0324974	5.65006	1.6e-08	2.75e-08	TRUE	Viruses	Uroviricota	Caudoviricetes	Caudovirales	Siphoviridae	Marienburgvirus	Escherichia_virus_JLK2012	FALSE	FALSE	FALSE	FALSE	TRUE	0.665425
PT	BRCA	G900445305	0.0976104	0.0172935	5.64434	1.66e-08	2.84e-08	TRUE	Bacteria	Actinobacteria	Actinomycetia	Actinomycetales	Actinomycetaceae	Fannyhessea	Fannyhessea_vaginae	FALSE	TRUE	FALSE	FALSE	FALSE	0.796281
PT	BRCA	G000311745	-0.184369	0.0327239	-5.63409	1.76e-08	3.01e-08	TRUE	Bacteria	Firmicutes	Tissierellia	Tissierellales	Peptoniphilaceae	Anaerococcus	Anaerococcus_obesiensis	FALSE	TRUE	FALSE	FALSE	FALSE	0.545137
PT	BRCA	G019334765	-0.162544	0.0292086	-5.56494	2.62e-08	4.48e-08	TRUE	Bacteria	Proteobacteria	Betaproteobacteria	Neisseriales	Neisseriaceae	Neisseria	Neisseria_sicca	TRUE	FALSE	TRUE	FALSE	FALSE	0.989676
PT	BRCA	G001742165	0.139786	0.0251579	5.55636	2.75e-08	4.7e-08	TRUE	Bacteria	Proteobacteria	Betaproteobacteria	Burkholderiales	Burkholderiaceae	Burkholderia	Burkholderia_stabilis	FALSE	FALSE	TRUE	FALSE	FALSE	0.812997
PT	BRCA	G019334725	-0.162784	0.0294539	-5.52675	3.26e-08	5.55e-08	TRUE	Bacteria	Proteobacteria	Betaproteobacteria	Neisseriales	Neisseriaceae	Neisseria	Neisseria_perflava	FALSE	FALSE	TRUE	TRUE	FALSE	0.989661
PT	BRCA	G019930845	-0.205931	0.0373391	-5.51516	3.48e-08	5.92e-08	TRUE	Bacteria	Proteobacteria	Betaproteobacteria	Neisseriales	Neisseriaceae	Eikenella	Eikenella_corrodens	TRUE	TRUE	TRUE	TRUE	FALSE	0.962341
PT	BRCA	G000013285	-0.119906	0.021795	-5.50155	3.76e-08	6.39e-08	TRUE	Bacteria	Firmicutes	Clostridia	Eubacteriales	Clostridiaceae	Clostridium	Clostridium_perfringens	TRUE	FALSE	TRUE	TRUE	FALSE	0.752363
PT	BRCA	G016026575	0.0958334	0.0174456	5.49326	3.95e-08	6.68e-08	TRUE	Bacteria	Actinobacteria	Actinomycetia	Actinomycetales	Actinomycetaceae	Fannyhessea	Fannyhessea_vaginae	FALSE	TRUE	FALSE	FALSE	FALSE	0.798365
PT	BRCA	G900187105	-0.204661	0.0372766	-5.49033	4.01e-08	6.78e-08	TRUE	Bacteria	Proteobacteria	Betaproteobacteria	Neisseriales	Neisseriaceae	Eikenella	Eikenella_corrodens	TRUE	TRUE	TRUE	TRUE	FALSE	0.962346
PT	BRCA	G001457655	-0.131862	0.0240921	-5.47325	4.42e-08	7.46e-08	TRUE	Bacteria	Proteobacteria	Gammaproteobacteria	Pasteurellales	Pasteurellaceae	Haemophilus	Haemophilus_influenzae	TRUE	TRUE	TRUE	FALSE	FALSE	0.978315
PT	BRCA	G016127955	-0.353142	0.0647046	-5.45775	4.82e-08	8.13e-08	TRUE	Bacteria	Actinobacteria	Actinomycetia	Actinomycetales	Actinomycetaceae	Actinomyces	Actinomyces_oris	TRUE	FALSE	TRUE	TRUE	FALSE	0.97534
PT	BRCA	G002154655	-0.274203	0.0503247	-5.44867	5.07e-08	8.54e-08	TRUE	Bacteria	Actinobacteria	Actinomycetia	Corynebacteriales	Corynebacteriaceae	Corynebacterium	Corynebacterium_kefirresidentii	TRUE	TRUE	FALSE	FALSE	FALSE	0.847559
PT	BRCA	G000888495	0.137762	0.0253877	5.42631	5.75e-08	9.67e-08	TRUE	Viruses	Cossaviricota	Papovaviricetes	Sepolyvirales	Polyomaviridae	Deltapolyomavirus	Human_polyomavirus_6	FALSE	FALSE	FALSE	FALSE	TRUE	0.992489
PT	BRCA	G001546165	-0.122605	0.0226296	-5.41793	6.03e-08	1.01e-07	TRUE	Bacteria	Firmicutes	Tissierellia	Tissierellales	Peptoniphilaceae	Anaerococcus	Anaerococcus_tetradius	TRUE	FALSE	FALSE	FALSE	FALSE	0.895497
PT	BRCA	G900452045	-0.247581	0.0457906	-5.40681	6.42e-08	1.07e-07	TRUE	Bacteria	Proteobacteria	Gammaproteobacteria	Enterobacterales	Enterobacteriaceae	Klebsiella	Klebsiella_pneumoniae	TRUE	TRUE	TRUE	TRUE	FALSE	0.695016
PT	BRCA	G016103195	-0.515166	0.0953699	-5.40177	6.6e-08	1.1e-07	TRUE	Bacteria	Bacteroidetes	Bacteroidia	Bacteroidales	Bacteroidaceae	Bacteroides	Bacteroides_thetaiotaomicron	TRUE	TRUE	TRUE	TRUE	FALSE	0.984426
PT	BRCA	G000011065	-0.513444	0.0951556	-5.39583	6.82e-08	1.14e-07	TRUE	Bacteria	Bacteroidetes	Bacteroidia	Bacteroidales	Bacteroidaceae	Bacteroides	Bacteroides_thetaiotaomicron	TRUE	TRUE	TRUE	TRUE	FALSE	0.984351
PT	BRCA	G006364295	-0.246041	0.0456421	-5.39067	7.02e-08	1.17e-07	TRUE	Bacteria	Proteobacteria	Gammaproteobacteria	Enterobacterales	Enterobacteriaceae	Klebsiella	Klebsiella_pneumoniae	TRUE	TRUE	TRUE	TRUE	FALSE	0.698832
PT	BRCA	G002894165	-0.251574	0.0466835	-5.38894	7.09e-08	1.18e-07	TRUE	Bacteria	Bacteroidetes	Bacteroidia	Bacteroidales	Prevotellaceae	Prevotella	Prevotella_timonensis	TRUE	TRUE	FALSE	TRUE	FALSE	0.926388
PT	BRCA	G020735385	-0.16279	0.0303714	-5.35999	8.32e-08	1.38e-07	TRUE	Bacteria	Firmicutes	Bacilli	Lactobacillales	Carnobacteriaceae	Granulicatella	Granulicatella_elegans	TRUE	FALSE	TRUE	TRUE	FALSE	0.737674
PT	BRCA	G900636435	-0.242033	0.0451725	-5.35798	8.42e-08	1.4e-07	TRUE	Bacteria	Firmicutes	Bacilli	Lactobacillales	Streptococcaceae	Streptococcus	Streptococcus_salivarius	TRUE	TRUE	TRUE	FALSE	FALSE	0.951846
PT	BRCA	G017161265	-0.210754	0.0398799	-5.2847	1.26e-07	2.09e-07	TRUE	Bacteria	Spirochaetes	Spirochaetia	Spirochaetales	Treponemataceae	Treponema	Treponema_medium	TRUE	FALSE	FALSE	FALSE	FALSE	0.953601
PT	BRCA	G000420105	0.086439	0.0163583	5.28411	1.26e-07	2.09e-07	TRUE	Bacteria	Tenericutes	Mollicutes	Mycoplasmatales	Mycoplasmataceae	Mycoplasma	Mycoplasma_orale	FALSE	FALSE	TRUE	FALSE	FALSE	0.865843
PT	BRCA	G002243135	-0.268529	0.0511183	-5.25309	1.5e-07	2.47e-07	TRUE	Bacteria	Firmicutes	Tissierellia	Tissierellales	Peptoniphilaceae	Finegoldia	Finegoldia_magna	TRUE	TRUE	FALSE	FALSE	FALSE	0.732705
PT	BRCA	G003172975	0.0818245	0.0156113	5.24134	1.59e-07	2.63e-07	TRUE	Bacteria	Firmicutes	Bacilli	Lactobacillales	Streptococcaceae	Streptococcus	Streptococcus_sobrinus	FALSE	FALSE	TRUE	FALSE	FALSE	0.97479
PT	BRCA	G900637625	0.10536	0.020123	5.2358	1.64e-07	2.71e-07	TRUE	Bacteria	Actinobacteria	Actinomycetia	Bifidobacteriales	Bifidobacteriaceae	Gardnerella	Gardnerella_vaginalis	TRUE	FALSE	TRUE	TRUE	FALSE	0.76149
PT	BRCA	G001437015	0.0826266	0.0158675	5.20729	1.92e-07	3.15e-07	TRUE	Bacteria	Actinobacteria	Coriobacteriia	Coriobacteriales	Atopobiaceae	Atopobium	Atopobium_minutum	TRUE	TRUE	FALSE	FALSE	FALSE	0.950484
PT	BRCA	G001431675	-0.267273	0.0513441	-5.20553	1.93e-07	3.18e-07	TRUE	Bacteria	Proteobacteria	Gammaproteobacteria	Xanthomonadales	Xanthomonadaceae	Stenotrophomonas	Stenotrophomonas_maltophilia	TRUE	TRUE	TRUE	FALSE	FALSE	0.903581
PT	BRCA	G902859645	0.283938	0.054553	5.2048	1.94e-07	3.18e-07	TRUE	Bacteria	Proteobacteria	Betaproteobacteria	Burkholderiales	Alcaligenaceae	Achromobacter	Achromobacter_insuavis	FALSE	FALSE	TRUE	FALSE	FALSE	0.968921
PT	BRCA	G900105405	0.104585	0.0201201	5.19804	2.01e-07	3.3e-07	TRUE	Bacteria	Actinobacteria	Actinomycetia	Bifidobacteriales	Bifidobacteriaceae	Gardnerella	Gardnerella_vaginalis	TRUE	FALSE	TRUE	TRUE	FALSE	0.760921
PT	BRCA	G003397685	0.104545	0.0201219	5.19562	2.04e-07	3.34e-07	TRUE	Bacteria	Actinobacteria	Actinomycetia	Bifidobacteriales	Bifidobacteriaceae	Gardnerella	Gardnerella_vaginalis	TRUE	FALSE	TRUE	TRUE	FALSE	0.760744
PT	BRCA	G002602865	0.103014	0.0198669	5.18519	2.16e-07	3.52e-07	TRUE	Viruses	Uroviricota	Caudoviricetes	Caudovirales	Siphoviridae	Pankowvirus	Escherichia_virus_WGPS6	FALSE	FALSE	FALSE	FALSE	TRUE	0.606959
PT	BRCA	G019972895	-0.233926	0.0451283	-5.18358	2.18e-07	3.55e-07	TRUE	Bacteria	Firmicutes	Bacilli	Lactobacillales	Streptococcaceae	Streptococcus	Streptococcus_salivarius	TRUE	TRUE	TRUE	FALSE	FALSE	0.950916
PT	BRCA	G000785515	-0.234933	0.0453807	-5.17694	2.26e-07	3.67e-07	TRUE	Bacteria	Firmicutes	Bacilli	Lactobacillales	Streptococcaceae	Streptococcus	Streptococcus_salivarius	TRUE	TRUE	TRUE	FALSE	FALSE	0.951709
PT	BRCA	G900660435	0.0848166	0.0163869	5.17589	2.27e-07	3.69e-07	TRUE	Bacteria	Tenericutes	Mollicutes	Mycoplasmatales	Mycoplasmataceae	Mycoplasma	Mycoplasma_orale	FALSE	FALSE	TRUE	FALSE	FALSE	0.864226
PT	BRCA	G001042655	0.104028	0.0201024	5.17494	2.28e-07	3.7e-07	TRUE	Bacteria	Actinobacteria	Actinomycetia	Bifidobacteriales	Bifidobacteriaceae	Gardnerella	Gardnerella_vaginalis	TRUE	FALSE	TRUE	TRUE	FALSE	0.761458
PT	BRCA	G902374385	-0.495069	0.0956966	-5.17331	2.3e-07	3.73e-07	TRUE	Bacteria	Firmicutes	Negativicutes	Acidaminococcales	Acidaminococcaceae	Phascolarctobacterium	Phascolarctobacterium_succinatutens	TRUE	FALSE	FALSE	FALSE	FALSE	0.664355
PT	BRCA	G014131755	-0.496901	0.0965866	-5.14461	2.68e-07	4.34e-07	TRUE	Bacteria	Bacteroidetes	Bacteroidia	Bacteroidales	Bacteroidaceae	Bacteroides	Bacteroides_thetaiotaomicron	TRUE	TRUE	TRUE	TRUE	FALSE	0.983652
PT	BRCA	G000159115	-0.230979	0.0450668	-5.12525	2.97e-07	4.8e-07	TRUE	Bacteria	Actinobacteria	Actinomycetia	Corynebacteriales	Corynebacteriaceae	Corynebacterium	Corynebacterium_accolens	TRUE	FALSE	TRUE	TRUE	FALSE	0.738495
PT	BRCA	G900105895	0.0809697	0.0158141	5.1201	3.05e-07	4.93e-07	TRUE	Bacteria	Actinobacteria	Coriobacteriia	Coriobacteriales	Atopobiaceae	Atopobium	Atopobium_minutum	TRUE	TRUE	FALSE	FALSE	FALSE	0.949381
PT	BRCA	G001042675	0.0797641	0.0156072	5.11074	3.21e-07	5.17e-07	TRUE	Bacteria	Actinobacteria	Actinomycetia	Bifidobacteriales	Bifidobacteriaceae	Parascardovia	Parascardovia_denticolens	TRUE	TRUE	FALSE	FALSE	FALSE	0.936689
PT	BRCA	G000156615	-0.27617	0.0541841	-5.09688	3.45e-07	5.55e-07	TRUE	Bacteria	Actinobacteria	Actinomycetia	Corynebacteriales	Corynebacteriaceae	Corynebacterium	Corynebacterium_pseudogenitalium	TRUE	FALSE	FALSE	FALSE	FALSE	0.889659
PT	BRCA	G000191785	0.0791731	0.0156218	5.06812	4.02e-07	6.45e-07	TRUE	Bacteria	Actinobacteria	Actinomycetia	Bifidobacteriales	Bifidobacteriaceae	Parascardovia	Parascardovia_denticolens	TRUE	TRUE	FALSE	FALSE	FALSE	0.936522
PT	BRCA	G004336685	0.0998932	0.0198784	5.0252	5.03e-07	8.06e-07	TRUE	Bacteria	Actinobacteria	Actinomycetia	Bifidobacteriales	Bifidobacteriaceae	Gardnerella	Gardnerella_vaginalis	TRUE	FALSE	TRUE	TRUE	FALSE	0.760279
PT	BRCA	G000188175	-0.472309	0.0941572	-5.01617	5.27e-07	8.44e-07	TRUE	Bacteria	Firmicutes	Negativicutes	Acidaminococcales	Acidaminococcaceae	Phascolarctobacterium	Phascolarctobacterium_succinatutens	TRUE	FALSE	FALSE	FALSE	FALSE	0.664349
PT	BRCA	G002959935	-0.211638	0.0422708	-5.00672	5.54e-07	8.85e-07	TRUE	Bacteria	Firmicutes	Negativicutes	Veillonellales	Veillonellaceae	Veillonella	Veillonella_tobetsuensis	FALSE	TRUE	FALSE	FALSE	FALSE	0.557817
PT	BRCA	G000187585	-0.181849	0.0364033	-4.99541	5.87e-07	9.37e-07	TRUE	Bacteria	Firmicutes	Bacilli	Lactobacillales	Streptococcaceae	Streptococcus	Streptococcus_peroris	TRUE	TRUE	FALSE	TRUE	FALSE	0.926028
PT	BRCA	G910576415	-0.399176	0.080886	-4.93505	8.01e-07	1.28e-06	TRUE	Bacteria	Firmicutes	Bacilli	Bacillales	Staphylococcaceae	Staphylococcus	Staphylococcus_pasteuri	FALSE	FALSE	TRUE	TRUE	FALSE	0.940334
PT	BRCA	G900243045	-0.205119	0.042275	-4.852	1.22e-06	1.95e-06	TRUE	Bacteria	Firmicutes	Clostridia	Eubacteriales	Lachnospiraceae	Eisenbergiella	Eisenbergiella_massiliensis	FALSE	TRUE	FALSE	FALSE	FALSE	0.861095
PT	BRCA	G000273175	-0.395213	0.0815814	-4.8444	1.27e-06	2.02e-06	TRUE	Bacteria	Bacteroidetes	Bacteroidia	Bacteroidales	Bacteroidaceae	Bacteroides	Bacteroides_nordii	TRUE	TRUE	TRUE	FALSE	FALSE	0.9577
PT	BRCA	G000178355	0.0949107	0.0196151	4.83865	1.31e-06	2.07e-06	TRUE	Bacteria	Actinobacteria	Actinomycetia	Bifidobacteriales	Bifidobacteriaceae	Gardnerella	Gardnerella_vaginalis	TRUE	FALSE	TRUE	TRUE	FALSE	0.754641
PT	BRCA	G001905915	0.307544	0.0635583	4.83877	1.31e-06	2.07e-06	TRUE	Bacteria	Proteobacteria	Gammaproteobacteria	Enterobacterales	Enterobacteriaceae	Shigella	Shigella_boydii	FALSE	FALSE	TRUE	FALSE	FALSE	0.94019
PT	BRCA	G000870365	0.13865	0.0286696	4.83613	1.32e-06	2.09e-06	TRUE	Viruses	Uroviricota	Caudoviricetes	Caudovirales	Siphoviridae	Rockefellervirus	Staphylococcus_virus_PH15	FALSE	FALSE	FALSE	FALSE	TRUE	0.772621
PT	BRCA	G004367745	0.202377	0.042076	4.8098	1.51e-06	2.39e-06	TRUE	Bacteria	Proteobacteria	Betaproteobacteria	Burkholderiales	Oxalobacteraceae	Herbaspirillum	Herbaspirillum_huttiense	FALSE	FALSE	TRUE	FALSE	FALSE	0.666814
PT	BRCA	G011612585	-0.144866	0.030203	-4.79642	1.62e-06	2.55e-06	TRUE	Bacteria	Firmicutes	Bacilli	Lactobacillales	Streptococcaceae	Streptococcus	Streptococcus_cristatus	TRUE	FALSE	TRUE	TRUE	FALSE	0.966823
PT	BRCA	G000238795	-0.209214	0.0437629	-4.78064	1.75e-06	2.75e-06	TRUE	Bacteria	Proteobacteria	Gammaproteobacteria	Pasteurellales	Pasteurellaceae	Haemophilus	Haemophilus_sputorum	TRUE	FALSE	TRUE	FALSE	FALSE	0.900737
PT	BRCA	G013374815	0.307167	0.0643592	4.77271	1.82e-06	2.86e-06	TRUE	Bacteria	Proteobacteria	Gammaproteobacteria	Enterobacterales	Enterobacteriaceae	Shigella	Shigella_sonnei	FALSE	FALSE	TRUE	FALSE	FALSE	0.977276
PT	BRCA	G001932995	0.30235	0.0633638	4.77166	1.83e-06	2.87e-06	TRUE	Bacteria	Proteobacteria	Gammaproteobacteria	Enterobacterales	Enterobacteriaceae	Shigella	Shigella_dysenteriae	FALSE	FALSE	TRUE	FALSE	FALSE	0.938704
PT	BRCA	G002861965	0.0942502	0.0198318	4.75247	2.01e-06	3.15e-06	TRUE	Bacteria	Actinobacteria	Actinomycetia	Bifidobacteriales	Bifidobacteriaceae	Gardnerella	Gardnerella_vaginalis	TRUE	FALSE	TRUE	TRUE	FALSE	0.747194
PT	BRCA	G900475395	0.0725704	0.0153053	4.74151	2.12e-06	3.32e-06	TRUE	Bacteria	Firmicutes	Bacilli	Lactobacillales	Streptococcaceae	Streptococcus	Streptococcus_sobrinus	FALSE	FALSE	TRUE	FALSE	FALSE	0.958287
PT	BRCA	G002602885	0.120901	0.0255367	4.7344	2.2e-06	3.44e-06	TRUE	Viruses	Uroviricota	Caudoviricetes	Caudovirales	Siphoviridae	Pankowvirus	Escherichia_virus_WGPS8	FALSE	FALSE	FALSE	FALSE	TRUE	0.602366
PT	BRCA	G000005845	0.30628	0.0648342	4.72406	2.31e-06	3.61e-06	TRUE	Bacteria	Proteobacteria	Gammaproteobacteria	Enterobacterales	Enterobacteriaceae	Escherichia	Escherichia_coli	TRUE	FALSE	TRUE	FALSE	FALSE	0.999771
PT	BRCA	G900143035	-0.213873	0.0454612	-4.70452	2.54e-06	3.97e-06	TRUE	Bacteria	Firmicutes	Bacilli	Lactobacillales	Streptococcaceae	Streptococcus	Streptococcus_salivarius	TRUE	TRUE	TRUE	FALSE	FALSE	0.94786
PT	BRCA	G002594645	0.123526	0.0264235	4.67485	2.94e-06	4.58e-06	TRUE	Viruses	Uroviricota	Caudoviricetes	Caudovirales	Siphoviridae	Pankowvirus	Enterobacteria_virus_2851	FALSE	FALSE	FALSE	FALSE	TRUE	0.62224
PT	BRCA	G000008865	0.2972	0.0637218	4.66402	3.1e-06	4.82e-06	TRUE	Bacteria	Proteobacteria	Gammaproteobacteria	Enterobacterales	Enterobacteriaceae	Escherichia	Escherichia_coli	TRUE	FALSE	TRUE	FALSE	FALSE	0.884022
PT	BRCA	G002949675	0.295235	0.0635201	4.64789	3.35e-06	5.21e-06	TRUE	Bacteria	Proteobacteria	Gammaproteobacteria	Enterobacterales	Enterobacteriaceae	Shigella	Shigella_dysenteriae	FALSE	FALSE	TRUE	FALSE	FALSE	0.888416
PT	BRCA	G000006925	0.296987	0.0640094	4.63974	3.49e-06	5.41e-06	TRUE	Bacteria	Proteobacteria	Gammaproteobacteria	Enterobacterales	Enterobacteriaceae	Shigella	Shigella_flexneri	FALSE	FALSE	TRUE	FALSE	FALSE	0.912967
PT	BRCA	G900457095	0.2942	0.0637386	4.61572	3.92e-06	6.06e-06	TRUE	Bacteria	Proteobacteria	Gammaproteobacteria	Enterobacterales	Enterobacteriaceae	Shigella	Shigella_boydii	FALSE	FALSE	TRUE	FALSE	FALSE	0.939953
PT	BRCA	G900457215	0.292982	0.0635572	4.60975	4.03e-06	6.23e-06	TRUE	Bacteria	Proteobacteria	Gammaproteobacteria	Enterobacterales	Enterobacteriaceae	Shigella	Shigella_dysenteriae	FALSE	FALSE	TRUE	FALSE	FALSE	0.885403
PT	BRCA	G016599815	-0.128954	0.0280129	-4.60336	4.16e-06	6.42e-06	TRUE	Bacteria	Firmicutes	Tissierellia	Tissierellales	Peptoniphilaceae	Anaerococcus	Anaerococcus_obesiensis	FALSE	TRUE	FALSE	FALSE	FALSE	0.551933
PT	BRCA	G902375065	-0.296961	0.0645796	-4.59836	4.26e-06	6.56e-06	TRUE	Bacteria	Firmicutes	Negativicutes	Veillonellales	Veillonellaceae	Veillonella	Veillonella_atypica	TRUE	TRUE	TRUE	FALSE	FALSE	0.967418
PT	BRCA	G003572535	0.291334	0.0636127	4.57981	4.65e-06	7.16e-06	TRUE	Bacteria	Proteobacteria	Gammaproteobacteria	Enterobacterales	Enterobacteriaceae	Shigella	Shigella_boydii	FALSE	FALSE	TRUE	FALSE	FALSE	0.951215
PT	BRCA	G000318355	-0.287878	0.0630431	-4.56636	4.96e-06	7.63e-06	TRUE	Bacteria	Firmicutes	Negativicutes	Veillonellales	Veillonellaceae	Veillonella	Veillonella_atypica	TRUE	TRUE	TRUE	FALSE	FALSE	0.979787
PT	BRCA	G016726285	0.289881	0.063674	4.55258	5.3e-06	8.13e-06	TRUE	Bacteria	Proteobacteria	Gammaproteobacteria	Enterobacterales	Enterobacteriaceae	Shigella	Shigella_boydii	FALSE	FALSE	TRUE	FALSE	FALSE	0.944661
PT	BRCA	G900459225	0.0758308	0.0166904	4.54338	5.54e-06	8.48e-06	TRUE	Bacteria	Firmicutes	Bacilli	Lactobacillales	Streptococcaceae	Streptococcus	Streptococcus_dysgalactiae	FALSE	FALSE	TRUE	FALSE	FALSE	0.562507
PT	BRCA	G000159135	-0.162046	0.0357174	-4.53691	5.71e-06	8.74e-06	TRUE	Bacteria	Actinobacteria	Actinomycetia	Corynebacteriales	Corynebacteriaceae	Corynebacterium	Corynebacterium_striatum	TRUE	TRUE	TRUE	TRUE	FALSE	0.547318
PT	BRCA	G000690815	0.291264	0.0642101	4.53611	5.73e-06	8.76e-06	TRUE	Bacteria	Proteobacteria	Gammaproteobacteria	Enterobacterales	Enterobacteriaceae	Escherichia	Escherichia_coli	TRUE	FALSE	TRUE	FALSE	FALSE	0.994516
PT	BRCA	G002847555	-0.318111	0.0701371	-4.53556	5.75e-06	8.77e-06	TRUE	Bacteria	Actinobacteria	Actinomycetia	Actinomycetales	Actinomycetaceae	Actinomyces	Actinomyces_oris	TRUE	FALSE	TRUE	TRUE	FALSE	0.976832
PT	BRCA	G002959915	-0.28716	0.0633352	-4.53397	5.79e-06	8.82e-06	TRUE	Bacteria	Firmicutes	Negativicutes	Veillonellales	Veillonellaceae	Veillonella	Veillonella_atypica	TRUE	TRUE	TRUE	FALSE	FALSE	0.979456
PT	BRCA	G003697165	0.29201	0.0645031	4.52707	5.98e-06	9.1e-06	TRUE	Bacteria	Proteobacteria	Gammaproteobacteria	Enterobacterales	Enterobacteriaceae	Escherichia	Escherichia_coli	TRUE	FALSE	TRUE	FALSE	FALSE	0.9946
PT	BRCA	G000413035	-0.203018	0.0450138	-4.51013	6.48e-06	9.85e-06	TRUE	Bacteria	Spirochaetes	Spirochaetia	Spirochaetales	Treponemataceae	Treponema	Treponema_medium	TRUE	FALSE	FALSE	FALSE	FALSE	0.949485
PT	BRCA	G003967255	0.132835	0.0295139	4.50078	6.77e-06	1.03e-05	TRUE	Viruses	Uroviricota	Caudoviricetes	Caudovirales	Myoviridae	Xuanwuvirus	Escherichia_virus_520873	FALSE	FALSE	FALSE	FALSE	TRUE	0.671846
PT	BRCA	G000734955	0.289249	0.0644115	4.49063	7.1e-06	1.08e-05	TRUE	Bacteria	Proteobacteria	Gammaproteobacteria	Enterobacterales	Enterobacteriaceae	Escherichia	Escherichia_coli	TRUE	FALSE	TRUE	FALSE	FALSE	0.994007
PT	BRCA	G900460235	-0.283951	0.0632434	-4.48982	7.13e-06	1.08e-05	TRUE	Bacteria	Firmicutes	Negativicutes	Veillonellales	Veillonellaceae	Veillonella	Veillonella_atypica	TRUE	TRUE	TRUE	FALSE	FALSE	0.981731
PT	BRCA	G900454855	-0.198759	0.0444181	-4.47472	7.65e-06	1.16e-05	TRUE	Bacteria	Bacteroidetes	Bacteroidia	Bacteroidales	Prevotellaceae	Prevotella	Prevotella_buccae	TRUE	TRUE	TRUE	TRUE	FALSE	0.863725
PT	BRCA	G000478365	0.201443	0.0450317	4.47337	7.7e-06	1.16e-05	TRUE	Bacteria	Proteobacteria	Betaproteobacteria	Burkholderiales	Oxalobacteraceae	Herbaspirillum	Herbaspirillum_huttiense	FALSE	FALSE	TRUE	FALSE	FALSE	0.669774
PT	BRCA	G900624885	-0.277499	0.0631018	-4.39764	1.09e-05	1.65e-05	TRUE	Bacteria	Bacteroidetes	Bacteroidia	Bacteroidales	Tannerellaceae	Parabacteroides	Parabacteroides_johnsonii	TRUE	TRUE	FALSE	FALSE	FALSE	0.56046
PT	BRCA	G019930945	-0.0978398	0.0222515	-4.39699	1.1e-05	1.65e-05	TRUE	Bacteria	Proteobacteria	Epsilonproteobacteria	Campylobacterales	Campylobacteraceae	Campylobacter	Campylobacter_hominis	TRUE	FALSE	FALSE	FALSE	FALSE	0.870007
PT	BRCA	G002091815	0.136109	0.0310372	4.38536	1.16e-05	1.74e-05	TRUE	Bacteria	Proteobacteria	Gammaproteobacteria	Pseudomonadales	Pseudomonadaceae	Pseudomonas	Pseudomonas_oleovorans	FALSE	FALSE	FALSE	TRUE	FALSE	0.728123
PT	BRCA	G900475885	-0.113401	0.0258681	-4.38382	1.17e-05	1.75e-05	TRUE	Bacteria	Proteobacteria	Gammaproteobacteria	Pasteurellales	Pasteurellaceae	Haemophilus	Haemophilus_aegyptius	FALSE	FALSE	TRUE	FALSE	FALSE	0.915278
PT	BRCA	G000185705	-0.370109	0.0845803	-4.37583	1.21e-05	1.81e-05	TRUE	Bacteria	Proteobacteria	Deltaproteobacteria	Desulfovibrionales	Desulfovibrionaceae	Bilophila	Bilophila_wadsworthia	FALSE	TRUE	TRUE	TRUE	FALSE	0.859033
PT	BRCA	G003970495	-0.360399	0.082465	-4.37033	1.24e-05	1.86e-05	TRUE	Bacteria	Firmicutes	Bacilli	Bacillales	Staphylococcaceae	Staphylococcus	Staphylococcus_pasteuri	FALSE	FALSE	TRUE	TRUE	FALSE	0.954047
PT	BRCA	G900475405	-0.212144	0.0488519	-4.34259	1.41e-05	2.1e-05	TRUE	Bacteria	Proteobacteria	Gammaproteobacteria	Xanthomonadales	Xanthomonadaceae	Stenotrophomonas	Stenotrophomonas_maltophilia	TRUE	TRUE	TRUE	FALSE	FALSE	0.94978
PT	BRCA	G013388375	0.109936	0.0253658	4.33403	1.46e-05	2.18e-05	TRUE	Bacteria	Proteobacteria	Gammaproteobacteria	Xanthomonadales	Xanthomonadaceae	Xanthomonas	Xanthomonas_campestris	FALSE	FALSE	FALSE	TRUE	FALSE	0.628879
PT	BRCA	G000160115	-0.181736	0.0419784	-4.32927	1.5e-05	2.23e-05	TRUE	Bacteria	Firmicutes	Clostridia	Eubacteriales	Lachnospiraceae	Shuttleworthia	Shuttleworthia_satelles	FALSE	FALSE	TRUE	FALSE	FALSE	0.923276
PT	BRCA	G016724885	0.0729331	0.0168565	4.32671	1.51e-05	2.25e-05	TRUE	Bacteria	Firmicutes	Bacilli	Lactobacillales	Streptococcaceae	Streptococcus	Streptococcus_dysgalactiae	FALSE	FALSE	TRUE	FALSE	FALSE	0.56272
PT	BRCA	G000701705	-0.371444	0.0860757	-4.31532	1.59e-05	2.37e-05	TRUE	Bacteria	Proteobacteria	Deltaproteobacteria	Desulfovibrionales	Desulfovibrionaceae	Bilophila	Bilophila_wadsworthia	FALSE	TRUE	TRUE	TRUE	FALSE	0.851894
PT	BRCA	G003172995	0.0760356	0.0176276	4.31345	1.61e-05	2.39e-05	TRUE	Bacteria	Firmicutes	Bacilli	Lactobacillales	Streptococcaceae	Streptococcus	Streptococcus_sobrinus	FALSE	FALSE	TRUE	FALSE	FALSE	0.958292
PT	BRCA	G017753665	-0.176164	0.0408713	-4.31021	1.63e-05	2.42e-05	TRUE	Bacteria	Proteobacteria	Betaproteobacteria	Neisseriales	Neisseriaceae	Neisseria	Neisseria_sicca	TRUE	FALSE	TRUE	FALSE	FALSE	0.952831
PT	BRCA	G000017585	-0.0954098	0.0221502	-4.3074	1.65e-05	2.44e-05	TRUE	Bacteria	Proteobacteria	Epsilonproteobacteria	Campylobacterales	Campylobacteraceae	Campylobacter	Campylobacter_hominis	TRUE	FALSE	FALSE	FALSE	FALSE	0.8719
PT	BRCA	G013004645	0.116193	0.0269753	4.30737	1.65e-05	2.44e-05	TRUE	Bacteria	Proteobacteria	Gammaproteobacteria	Xanthomonadales	Xanthomonadaceae	Stenotrophomonas	Stenotrophomonas_maltophilia	TRUE	TRUE	TRUE	FALSE	FALSE	0.907016
PT	BRCA	G900446395	-0.0949759	0.0220574	-4.30584	1.66e-05	2.46e-05	TRUE	Bacteria	Proteobacteria	Epsilonproteobacteria	Campylobacterales	Campylobacteraceae	Campylobacter	Campylobacter_hominis	TRUE	FALSE	FALSE	FALSE	FALSE	0.872151
PT	BRCA	G002601305	0.127767	0.0298255	4.28382	1.84e-05	2.71e-05	TRUE	Viruses	Uroviricota	Caudoviricetes	Caudovirales	Myoviridae	Peduovirus	Escherichia_virus_P2	FALSE	FALSE	FALSE	FALSE	TRUE	0.863141
PT	BRCA	G018206505	-0.143615	0.033652	-4.26765	1.98e-05	2.91e-05	TRUE	Bacteria	Fusobacteria	Fusobacteriia	Fusobacteriales	Fusobacteriaceae	Fusobacterium	Fusobacterium_necrophorum	TRUE	FALSE	TRUE	FALSE	FALSE	0.962931
PT	BRCA	G016599755	-0.240506	0.0563703	-4.26654	1.99e-05	2.92e-05	TRUE	Bacteria	Actinobacteria	Actinomycetia	Corynebacteriales	Corynebacteriaceae	Corynebacterium	Corynebacterium_kefirresidentii	TRUE	TRUE	FALSE	FALSE	FALSE	0.946775
PT	BRCA	G000701685	-0.282436	0.0662832	-4.26105	2.03e-05	2.99e-05	TRUE	Bacteria	Firmicutes	Bacilli	Bacillales		Gemella	Gemella_sanguinis	TRUE	TRUE	TRUE	TRUE	FALSE	0.934778
PT	BRCA	G019930905	-0.106959	0.0256158	-4.1755	2.97e-05	4.36e-05	TRUE	Bacteria	Proteobacteria	Gammaproteobacteria	Pasteurellales	Pasteurellaceae	Haemophilus	Haemophilus_aegyptius	FALSE	FALSE	TRUE	FALSE	FALSE	0.915276
PT	BRCA	G000024225	-0.169703	0.0406878	-4.17086	3.03e-05	4.44e-05	TRUE	Bacteria	Actinobacteria	Coriobacteriia	Coriobacteriales	Atopobiaceae	Lancefieldella	Lancefieldella_parvula	FALSE	TRUE	FALSE	FALSE	FALSE	0.936134
PT	BRCA	G000314675	0.20034	0.0480541	4.16906	3.06e-05	4.47e-05	TRUE	Bacteria	Proteobacteria	Alphaproteobacteria	Hyphomicrobiales	Bradyrhizobiaceae	Afipia	Afipia_broomeae	TRUE	TRUE	TRUE	FALSE	FALSE	0.596857
PT	BRCA	G000179955	0.179976	0.0437898	4.11	3.96e-05	5.78e-05	TRUE	Bacteria	Firmicutes	Bacilli	Lactobacillales	Lactobacillaceae	Lactobacillus	Lactobacillus_iners	TRUE	TRUE	FALSE	TRUE	FALSE	0.797719
PT	BRCA	G900445565	-0.237158	0.0580743	-4.08371	4.43e-05	6.46e-05	TRUE	Bacteria	Bacteroidetes	Bacteroidia	Bacteroidales	Bacteroidaceae	Bacteroides	Bacteroides_eggerthii	TRUE	TRUE	TRUE	TRUE	FALSE	0.530589
PT	BRCA	G000023205	-0.184634	0.0454388	-4.06337	4.84e-05	7.04e-05	TRUE	Bacteria	Actinobacteria	Actinomycetia	Micrococcales	Micrococcaceae	Micrococcus	Micrococcus_luteus	TRUE	TRUE	TRUE	FALSE	FALSE	0.82117
PT	BRCA	G000146345	-0.108413	0.0267026	-4.06003	4.91e-05	7.14e-05	TRUE	Bacteria	Firmicutes	Tissierellia	Tissierellales	Peptoniphilaceae	Peptoniphilus	Peptoniphilus_duerdenii	TRUE	FALSE	FALSE	FALSE	FALSE	0.744764
PT	BRCA	G902374455	-0.163672	0.0405725	-4.03406	5.48e-05	7.96e-05	TRUE	Bacteria	Proteobacteria	Betaproteobacteria	Neisseriales	Neisseriaceae	Neisseria	Neisseria_macacae	FALSE	TRUE	TRUE	TRUE	FALSE	0.940973
PT	BRCA	G000739855	0.135275	0.0336382	4.02147	5.78e-05	8.39e-05	TRUE	Bacteria	Proteobacteria	Betaproteobacteria	Burkholderiales	Alcaligenaceae	Alcaligenes	Alcaligenes_faecalis	FALSE	FALSE	TRUE	TRUE	FALSE	0.605039
PT	BRCA	G019890915	-0.201989	0.0505409	-3.99656	6.43e-05	9.31e-05	TRUE	Bacteria	Actinobacteria	Actinomycetia	Micrococcales	Micrococcaceae	Micrococcus	Micrococcus_luteus	TRUE	TRUE	TRUE	FALSE	FALSE	0.824891
PT	BRCA	G001748345	0.130463	0.0327049	3.98911	6.63e-05	9.59e-05	TRUE	Bacteria	Proteobacteria	Betaproteobacteria	Burkholderiales	Alcaligenaceae	Alcaligenes	Alcaligenes_faecalis	FALSE	FALSE	TRUE	TRUE	FALSE	0.604853
PT	BRCA	G000160555	-0.0782156	0.0196242	-3.98568	6.73e-05	9.72e-05	TRUE	Bacteria	Firmicutes	Negativicutes	Selenomonadales	Selenomonadaceae	Selenomonas	Selenomonas_noxia	TRUE	FALSE	TRUE	TRUE	FALSE	0.612851
PT	BRCA	G002443155	0.130101	0.0327138	3.97695	6.98e-05	0.0001007	TRUE	Bacteria	Proteobacteria	Betaproteobacteria	Burkholderiales	Alcaligenaceae	Alcaligenes	Alcaligenes_faecalis	FALSE	FALSE	TRUE	TRUE	FALSE	0.604408
PT	BRCA	G900186865	-0.192324	0.0485126	-3.96441	7.36e-05	0.00010599	TRUE	Bacteria	Proteobacteria	Gammaproteobacteria	Xanthomonadales	Xanthomonadaceae	Stenotrophomonas	Stenotrophomonas_maltophilia	TRUE	TRUE	TRUE	FALSE	FALSE	0.920281
PT	BRCA	G001298815	0.130695	0.0332453	3.93122	8.45e-05	0.00012159	TRUE	Bacteria	Proteobacteria	Betaproteobacteria	Burkholderiales	Alcaligenaceae	Alcaligenes	Alcaligenes_faecalis	FALSE	FALSE	TRUE	TRUE	FALSE	0.60455
PT	BRCA	G001553115	-0.10475	0.0267551	-3.91513	9.04e-05	0.00012982	TRUE	Bacteria	Firmicutes	Tissierellia	Tissierellales	Peptoniphilaceae	Peptoniphilus	Peptoniphilus_coxii	TRUE	FALSE	FALSE	FALSE	FALSE	0.672189
PT	BRCA	G001435015	0.157687	0.0408017	3.86473	0.00011121	0.00015957	TRUE	Bacteria	Firmicutes	Bacilli	Lactobacillales	Lactobacillaceae	Lactobacillus	Lactobacillus_iners	TRUE	TRUE	FALSE	TRUE	FALSE	0.806476
PT	BRCA	G900475555	-0.17912	0.0464104	-3.85948	0.00011363	0.00016282	TRUE	Bacteria	Actinobacteria	Actinomycetia	Micrococcales	Micrococcaceae	Micrococcus	Micrococcus_luteus	TRUE	TRUE	TRUE	FALSE	FALSE	0.821806
PT	BRCA	G000162875	-0.0848154	0.0220815	-3.84102	0.00012252	0.00017534	TRUE	Bacteria	Actinobacteria	Coriobacteriia	Eggerthellales	Eggerthellaceae	Slackia	Slackia_exigua	TRUE	TRUE	TRUE	FALSE	FALSE	0.909022
PT	BRCA	G900445265	-0.188116	0.0492029	-3.82328	0.00013169	0.0001882	TRUE	Bacteria	Firmicutes	Tissierellia	Tissierellales	Peptoniphilaceae	Anaerococcus	Anaerococcus_octavius	TRUE	TRUE	FALSE	FALSE	FALSE	0.59084
PT	BRCA	G013892435	0.239813	0.0627889	3.81935	0.00013381	0.00019097	TRUE	Bacteria	Proteobacteria	Gammaproteobacteria	Enterobacterales	Enterobacteriaceae	Escherichia	Escherichia_fergusonii	FALSE	TRUE	TRUE	TRUE	FALSE	0.531129
PT	BRCA	G003423365	-0.230738	0.0605693	-3.80948	0.00013926	0.0001985	TRUE	Viruses	Uroviricota	Caudoviricetes	Caudovirales	Siphoviridae	Lambdavirus	Enterobacteria_virus_O276	FALSE	FALSE	FALSE	FALSE	TRUE	0.967285
PT	BRCA	G000026225	0.236463	0.0622938	3.79593	0.00014709	0.00020938	TRUE	Bacteria	Proteobacteria	Gammaproteobacteria	Enterobacterales	Enterobacteriaceae	Escherichia	Escherichia_fergusonii	FALSE	TRUE	TRUE	TRUE	FALSE	0.535554
PT	BRCA	G019355975	-0.190934	0.0503765	-3.79014	0.00015056	0.00021404	TRUE	Bacteria	Proteobacteria	Gammaproteobacteria	Moraxellales	Moraxellaceae	Acinetobacter	Acinetobacter_septicus	FALSE	FALSE	TRUE	FALSE	FALSE	0.796994
PT	BRCA	G000742135	-0.156935	0.0415554	-3.77653	0.00015903	0.00022577	TRUE	Bacteria	Proteobacteria	Gammaproteobacteria	Enterobacterales	Enterobacteriaceae	Klebsiella	Klebsiella_pneumoniae	TRUE	TRUE	TRUE	TRUE	FALSE	0.696421
PT	BRCA	G001997185	-0.182899	0.0484992	-3.77118	0.00016248	0.00023037	TRUE	Bacteria	Proteobacteria	Gammaproteobacteria	Xanthomonadales	Xanthomonadaceae	Stenotrophomonas	Stenotrophomonas_maltophilia	TRUE	TRUE	TRUE	FALSE	FALSE	0.919789
PT	BRCA	G002197815	0.115074	0.0305504	3.76669	0.00016543	0.00023425	TRUE	Bacteria	Proteobacteria	Gammaproteobacteria	Pseudomonadales	Pseudomonadaceae	Pseudomonas	Pseudomonas_oleovorans	FALSE	FALSE	FALSE	TRUE	FALSE	0.730801
PT	BRCA	G000160875	0.155651	0.0413588	3.76343	0.0001676	0.0002367	TRUE	Bacteria	Firmicutes	Bacilli	Lactobacillales	Lactobacillaceae	Lactobacillus	Lactobacillus_iners	TRUE	TRUE	FALSE	TRUE	FALSE	0.803974
PT	BRCA	G020097475	0.236	0.0627041	3.76371	0.00016741	0.0002367	TRUE	Bacteria	Proteobacteria	Gammaproteobacteria	Enterobacterales	Enterobacteriaceae	Escherichia	Escherichia_fergusonii	FALSE	TRUE	TRUE	TRUE	FALSE	0.536669
PT	BRCA	G900455615	0.112722	0.0306084	3.6827	0.00023077	0.0003255	TRUE	Bacteria	Proteobacteria	Gammaproteobacteria	Pseudomonadales	Pseudomonadaceae	Pseudomonas	Pseudomonas_oleovorans	FALSE	FALSE	FALSE	TRUE	FALSE	0.729524
PT	BRCA	G002871975	-0.129733	0.0353333	-3.67168	0.00024096	0.00033942	TRUE	Bacteria	Actinobacteria	Actinomycetia	Actinomycetales	Actinomycetaceae	Actinomyces	Actinomyces_graevenitzii	TRUE	TRUE	FALSE	FALSE	FALSE	0.91333
PT	BRCA	G001591205	-0.177309	0.0487891	-3.63418	0.00027887	0.0003923	TRUE	Bacteria	Proteobacteria	Gammaproteobacteria	Xanthomonadales	Xanthomonadaceae	Stenotrophomonas	Stenotrophomonas_maltophilia	TRUE	TRUE	TRUE	FALSE	FALSE	0.919454
PT	BRCA	G002091775	0.128152	0.0353782	3.62234	0.00029195	0.00040999	TRUE	Bacteria	Proteobacteria	Gammaproteobacteria	Pseudomonadales	Pseudomonadaceae	Pseudomonas	Pseudomonas_oleovorans	FALSE	FALSE	FALSE	TRUE	FALSE	0.78158
PT	BRCA	G900450505	-0.0794602	0.0219375	-3.62212	0.0002922	0.00040999	TRUE	Bacteria	Actinobacteria	Coriobacteriia	Eggerthellales	Eggerthellaceae	Slackia	Slackia_exigua	TRUE	TRUE	TRUE	FALSE	FALSE	0.909344
PT	BRCA	G000837865	0.185628	0.0514293	3.60938	0.00030693	0.00043009	TRUE	Viruses	Cossaviricota	Papovaviricetes	Sepolyvirales	Polyomaviridae	Betapolyomavirus	Human_polyomavirus_1	FALSE	FALSE	FALSE	FALSE	TRUE	0.990685
PT	BRCA	G900142265	-0.161559	0.0450474	-3.58643	0.00033523	0.00046915	TRUE	Bacteria	Firmicutes	Clostridia	Eubacteriales	Lachnospiraceae	Anaerotignum	Anaerotignum_lactatifermentans	TRUE	TRUE	FALSE	FALSE	FALSE	0.513369
PT	BRCA	G000234095	-0.147425	0.0411567	-3.58205	0.00034091	0.00047648	TRUE	Bacteria	Firmicutes	Negativicutes	Selenomonadales	Selenomonadaceae	Selenomonas	Selenomonas_infelix	FALSE	FALSE	TRUE	FALSE	FALSE	0.697132
PT	BRCA	G000597745	-0.173142	0.0483808	-3.57873	0.00034527	0.00048194	TRUE	Bacteria	Proteobacteria	Gammaproteobacteria	Xanthomonadales	Xanthomonadaceae	Stenotrophomonas	Stenotrophomonas_maltophilia	TRUE	TRUE	TRUE	FALSE	FALSE	0.916695
PT	BRCA	G000185505	-0.0873558	0.0244436	-3.57377	0.00035188	0.00049055	TRUE	Bacteria	Firmicutes	Clostridia	Eubacteriales	Eubacteriaceae	Pseudoramibacter	Pseudoramibacter_alactolyticus	FALSE	FALSE	TRUE	FALSE	FALSE	0.732047
PT	BRCA	G001700755	-0.217361	0.0611065	-3.55708	0.000375	0.0005221	TRUE	Bacteria	Actinobacteria	Actinomycetia	Propionibacteriales	Propionibacteriaceae	Cutibacterium	Cutibacterium_granulosum	TRUE	TRUE	TRUE	FALSE	FALSE	0.933346
PT	BRCA	G900445595	-0.352174	0.0995008	-3.53941	0.00040103	0.00055761	TRUE	Bacteria	Bacteroidetes	Bacteroidia	Bacteroidales	Bacteroidaceae	Bacteroides	Bacteroides_thetaiotaomicron	TRUE	TRUE	TRUE	TRUE	FALSE	0.9837
PT	BRCA	G900454715	-0.112488	0.0318655	-3.53009	0.00041542	0.00057689	TRUE	Bacteria	Firmicutes	Tissierellia	Tissierellales	Peptoniphilaceae	Peptoniphilus	Peptoniphilus_lacrimalis	TRUE	FALSE	FALSE	FALSE	FALSE	0.502337
PT	BRCA	G000843125	-0.127423	0.0364573	-3.49512	0.00047385	0.00065717	TRUE	Viruses	Uroviricota	Caudoviricetes	Caudovirales	Siphoviridae	Marienburgvirus	Enterobacteria_virus_BP4795	FALSE	FALSE	FALSE	FALSE	TRUE	0.601605
PT	BRCA	G902859695	0.211383	0.0606678	3.48427	0.00049348	0.00068352	TRUE	Bacteria	Proteobacteria	Betaproteobacteria	Burkholderiales	Alcaligenaceae	Achromobacter	Achromobacter_ruhlandii	FALSE	FALSE	TRUE	FALSE	FALSE	0.823483
PT	BRCA	G900186975	-0.203753	0.0588258	-3.46367	0.00053286	0.00073713	TRUE	Bacteria	Actinobacteria	Actinomycetia	Propionibacteriales	Propionibacteriaceae	Cutibacterium	Cutibacterium_granulosum	TRUE	TRUE	TRUE	FALSE	FALSE	0.934518
PT	BRCA	G000987075	0.173118	0.0500179	3.46112	0.00053792	0.00074318	TRUE	Bacteria	Proteobacteria	Betaproteobacteria	Burkholderiales	Burkholderiaceae	Burkholderia	Burkholderia_contaminans	FALSE	FALSE	TRUE	FALSE	FALSE	0.699986
PT	BRCA	G900455895	-0.189557	0.0549149	-3.45183	0.00055679	0.00076826	TRUE	Bacteria	Actinobacteria	Actinomycetia	Micrococcales	Micrococcaceae	Rothia	Rothia_dentocariosa	TRUE	TRUE	TRUE	TRUE	FALSE	0.979314
PT	BRCA	G001758385	0.149878	0.0435189	3.44398	0.00057321	0.0007899	TRUE	Bacteria	Proteobacteria	Betaproteobacteria	Burkholderiales	Burkholderiaceae	Burkholderia	Burkholderia_contaminans	FALSE	FALSE	TRUE	FALSE	FALSE	0.681176
PT	BRCA	G900240005	0.100517	0.029513	3.40586	0.00065956	0.00090774	TRUE	Bacteria	Proteobacteria	Betaproteobacteria	Burkholderiales	Burkholderiaceae	Burkholderia	Burkholderia_stabilis	FALSE	FALSE	TRUE	FALSE	FALSE	0.793728
PT	BRCA	G000882275	-0.127448	0.037458	-3.40242	0.00066792	0.00091807	TRUE	Viruses	Uroviricota	Caudoviricetes	Caudovirales	Siphoviridae	Pankowvirus	Enterobacteria_virus_YYZ2008	FALSE	FALSE	FALSE	FALSE	TRUE	0.662453
PT	BRCA	G001078375	-0.159229	0.0472285	-3.37146	0.00074771	0.00102643	TRUE	Bacteria	Firmicutes	Negativicutes	Veillonellales	Veillonellaceae	Veillonella	Veillonella_tobetsuensis	FALSE	TRUE	FALSE	FALSE	FALSE	0.576426
PT	BRCA	G000369885	-0.202205	0.0601125	-3.36378	0.00076883	0.00105409	TRUE	Bacteria	Proteobacteria	Gammaproteobacteria	Moraxellales	Moraxellaceae	Acinetobacter	Acinetobacter_ursingii	TRUE	TRUE	TRUE	TRUE	FALSE	0.750143
PT	BRCA	G004723625	0.185585	0.0553223	3.35461	0.00079477	0.00108827	TRUE	Bacteria	Proteobacteria	Betaproteobacteria	Burkholderiales	Burkholderiaceae	Burkholderia	Burkholderia_contaminans	FALSE	FALSE	TRUE	FALSE	FALSE	0.692265
PT	BRCA	G011058205	-0.197595	0.0589155	-3.35387	0.0007969	0.0010898	TRUE	Bacteria	Proteobacteria	Gammaproteobacteria	Moraxellales	Moraxellaceae	Acinetobacter	Acinetobacter_lwoffii	TRUE	FALSE	TRUE	FALSE	FALSE	0.670472
PT	BRCA	G000287615	-0.0855544	0.025549	-3.34864	0.0008121	0.00110919	TRUE	Bacteria	Proteobacteria	Gammaproteobacteria	Pasteurellales	Pasteurellaceae	Haemophilus	Haemophilus_sputorum	TRUE	FALSE	TRUE	FALSE	FALSE	0.906876
PT	BRCA	G000318135	0.0970333	0.0292207	3.32071	0.00089789	0.00122481	TRUE	Bacteria	Actinobacteria	Actinomycetia	Corynebacteriales	Corynebacteriaceae	Corynebacterium	Corynebacterium_durum	TRUE	FALSE	TRUE	TRUE	FALSE	0.954617
PT	BRCA	G008801775	-0.106758	0.0321632	-3.31924	0.00090261	0.0012297	TRUE	Bacteria	Fusobacteria	Fusobacteriia	Fusobacteriales	Fusobacteriaceae	Fusobacterium	Fusobacterium_necrophorum	TRUE	FALSE	TRUE	FALSE	FALSE	0.948643
PT	BRCA	G900636385	-0.266512	0.0806694	-3.30376	0.00095398	0.00129804	TRUE	Bacteria	Firmicutes	Bacilli	Bacillales	Staphylococcaceae	Staphylococcus	Staphylococcus_warneri	TRUE	TRUE	TRUE	TRUE	FALSE	0.97157
PT	BRCA	G000262225	-0.105982	0.0321388	-3.29764	0.00097502	0.00132481	TRUE	Bacteria	Fusobacteria	Fusobacteriia	Fusobacteriales	Fusobacteriaceae	Fusobacterium	Fusobacterium_necrophorum	TRUE	FALSE	TRUE	FALSE	FALSE	0.948247
PT	BRCA	G000967305	0.133833	0.0405882	3.29732	0.00097611	0.00132481	TRUE	Bacteria	Proteobacteria	Betaproteobacteria	Burkholderiales	Alcaligenaceae	Alcaligenes	Alcaligenes_faecalis	FALSE	FALSE	TRUE	TRUE	FALSE	0.636056
PT	BRCA	G000725405	0.104066	0.0318755	3.26477	0.00109553	0.00148502	TRUE	Bacteria	Actinobacteria	Actinomycetia	Micrococcales	Dermacoccaceae	Dermacoccus	Dermacoccus_nishinomiyaensis	TRUE	FALSE	FALSE	FALSE	FALSE	0.701681
PT	BRCA	G014054945	-0.127005	0.0392441	-3.23629	0.00121092	0.00163938	TRUE	Bacteria	Proteobacteria	Betaproteobacteria	Neisseriales	Neisseriaceae	Neisseria	Neisseria_sicca	TRUE	FALSE	TRUE	FALSE	FALSE	0.951514
PT	BRCA	G008801405	0.189453	0.0586757	3.22882	0.00124301	0.00168071	TRUE	Bacteria	Proteobacteria	Betaproteobacteria	Burkholderiales	Burkholderiaceae	Ralstonia	Ralstonia_insidiosa	TRUE	FALSE	FALSE	FALSE	FALSE	0.99984
PT	BRCA	G002441815	0.0803474	0.0250685	3.20511	0.00135012	0.00182325	TRUE	Bacteria	Firmicutes	Bacilli	Lactobacillales	Streptococcaceae	Lactococcus	Lactococcus_lactis	TRUE	TRUE	FALSE	FALSE	FALSE	0.781694
PT	BRCA	G000368825	-0.179104	0.0560197	-3.19716	0.00138788	0.0018719	TRUE	Bacteria	Proteobacteria	Gammaproteobacteria	Moraxellales	Moraxellaceae	Acinetobacter	Acinetobacter_ursingii	TRUE	TRUE	TRUE	TRUE	FALSE	0.817069
PT	BRCA	G003031105	0.185424	0.0580183	3.19596	0.00139365	0.00187734	TRUE	Bacteria	Proteobacteria	Betaproteobacteria	Burkholderiales	Alcaligenaceae	Achromobacter	Achromobacter_xylosoxidans	TRUE	TRUE	TRUE	TRUE	FALSE	0.583425
PT	BRCA	G016889365	0.150042	0.0470315	3.19024	0.00142153	0.00191251	TRUE	Bacteria	Actinobacteria	Actinomycetia	Corynebacteriales	Corynebacteriaceae	Corynebacterium	Corynebacterium_kroppenstedtii	FALSE	FALSE	TRUE	FALSE	FALSE	0.575958
PT	BRCA	G004125815	-0.170253	0.0534032	-3.18807	0.00143226	0.00192455	TRUE	Bacteria	Firmicutes	Bacilli	Lactobacillales	Streptococcaceae	Streptococcus	Streptococcus_australis	TRUE	FALSE	FALSE	TRUE	FALSE	0.948388
PT	BRCA	G000519105	-0.167912	0.052681	-3.18733	0.00143592	0.00192706	TRUE	Bacteria	Bacteroidetes	Bacteroidia	Bacteroidales	Odoribacteraceae	Butyricimonas	Butyricimonas_virosa	FALSE	TRUE	TRUE	FALSE	FALSE	0.514616
PT	BRCA	G000194985	-0.0596746	0.018762	-3.1806	0.00146968	0.00196993	TRUE	Bacteria	Firmicutes	Negativicutes	Veillonellales	Veillonellaceae	Dialister	Dialister_micraerophilus	TRUE	FALSE	TRUE	FALSE	FALSE	0.963599
PT	BRCA	G000164695	-0.179172	0.0566281	-3.16402	0.00155606	0.00208311	TRUE	Bacteria	Actinobacteria	Actinomycetia	Micrococcales	Micrococcaceae	Rothia	Rothia_dentocariosa	TRUE	TRUE	TRUE	TRUE	FALSE	0.974831
[truncated: 22,932 more rows]

## Sheet: Table S20.2
Table S20.2: Blood-based, per-cancer type, per-taxon ANCOM-BC results using RS210-clean data shown in Figure 8K. Differential abundance was calculated on ConQuR-corrected data in a one-cancer-type-versus-all-others manner
[truncated: 19,615 more rows]
