# Supplementary material for: Robustness of cancer microbiome signals over a broad range of methodological variation
Source: Oncogene. 2024 Feb 23;43(15):1127–48. doi: 10.1038/s41388-024-02974-w (PMC10997506; doi:10.1038/s41388-024-02974-w)
Supplement: Supplementary file 2 — Supplementary Tables [file 41388_2024_2974_MOESM2_ESM.zip › Tables copy/TableS21_VSNM_feat_full_2020_data.xlsx]

## Sheet: Table S21.1
Table S21.1: Multiclass ML feature lists derived from WGS, VSNM-corrected primary tumor data from Poore & Kopylova et al. 2020
Taxa	varImp	Genus
k__Viruses.f__Papillomaviridae.g__Alphapapillomavirus	0.0599559	Alphapapillomavirus
k__Bacteria.p__Firmicutes.c__Bacilli.o__Lactobacillales.f__Carnobacteriaceae.g__Dolosigranulum	0.0487298	Dolosigranulum
k__Viruses.f__Polydnaviridae.g__Bracovirus	0.0367223	Bracovirus
k__Bacteria.p__Proteobacteria.c__Alphaproteobacteria.o__Rhodobacterales.f__Rhodobacteraceae.g__Roseovarius	0.0192117	Roseovarius
k__Bacteria.p__Firmicutes.c__Clostridia.o__Clostridiales.f__Ruminococcaceae.g__Subdoligranulum	0.0180111	Subdoligranulum
k__Bacteria.p__Proteobacteria.c__Alphaproteobacteria.o__Rhizobiales.f__Phyllobacteriaceae.g__Aliihoeflea	0.0174907	Aliihoeflea
k__Bacteria.p__Bacteroidetes.c__Chitinophagia.o__Chitinophagales.f__Chitinophagaceae.g__Sediminibacterium	0.0164236	Sediminibacterium
k__Bacteria.p__Proteobacteria.c__Alphaproteobacteria.o__Rhizobiales.f__Brucellaceae.g__Ochrobactrum	0.0162559	Ochrobactrum
k__Bacteria.p__Proteobacteria.c__Alphaproteobacteria.o__Rhodobacterales.f__Hyphomonadaceae.g__Hirschia	0.0159265	Hirschia
k__Bacteria.p__Firmicutes.c__Clostridia.o__Clostridiales.f__Lachnospiraceae.g__Dorea	0.0153683	Dorea
k__Bacteria.p__Proteobacteria.c__Betaproteobacteria.o__Burkholderiales.f__Comamonadaceae.g__Pelomonas	0.0146823	Pelomonas
k__Bacteria.p__Proteobacteria.c__Alphaproteobacteria.o__Rhizobiales.f__Bradyrhizobiaceae.g__Bradyrhizobium	0.0134	Bradyrhizobium
k__Bacteria.p__Firmicutes.c__Clostridia.o__Clostridiales.g__Pseudoflavonifractor	0.0122871	Pseudoflavonifractor
k__Bacteria.p__Actinobacteria.c__Actinobacteria.o__Micrococcales.f__Intrasporangiaceae.g__Tetrasphaera	0.0121638	Tetrasphaera
k__Bacteria.p__Proteobacteria.c__Gammaproteobacteria.o__Enterobacteriales.f__Enterobacteriaceae.g__Ewingella	0.0105608	Ewingella
k__Viruses.f__Circoviridae.g__Circovirus	0.0103627	Circovirus
k__Bacteria.p__Firmicutes.c__Negativicutes.o__Veillonellales.f__Veillonellaceae.g__Veillonella	0.0103285	Veillonella
k__Bacteria.p__Proteobacteria.c__Betaproteobacteria.o__Gallionellales.f__Gallionellaceae.g__Gallionella	0.01026	Gallionella
k__Bacteria.p__Proteobacteria.c__Alphaproteobacteria.o__Rhizobiales.f__Phyllobacteriaceae.g__Mesorhizobium	0.00965168	Mesorhizobium
k__Bacteria.p__Firmicutes.c__Tissierellia.o__Tissierellales.f__Peptoniphilaceae.g__Finegoldia	0.00924246	Finegoldia
k__Bacteria.p__Fusobacteria.c__Fusobacteriia.o__Fusobacteriales.f__Fusobacteriaceae.g__Fusobacterium	0.00922854	Fusobacterium
k__Bacteria.p__Firmicutes.c__Erysipelotrichia.o__Erysipelotrichales.f__Erysipelotrichaceae.g__Solobacterium	0.00903846	Solobacterium
k__Bacteria.p__Proteobacteria.c__Betaproteobacteria.o__Burkholderiales.f__Comamonadaceae.g__Curvibacter	0.00854818	Curvibacter
k__Bacteria.p__Firmicutes.c__Clostridia.o__Clostridiales.f__Lachnospiraceae.g__Stomatobaculum	0.00747054	Stomatobaculum
k__Bacteria.p__Proteobacteria.c__Betaproteobacteria.g__Candidatus_Nasuia	0.00715055	Candidatus_Nasuia
k__Bacteria.p__Proteobacteria.c__Deltaproteobacteria.o__Desulfobacterales.f__Desulfobacteraceae.g__Desulfobacterium	0.00691032	Desulfobacterium
k__Bacteria.p__Bacteroidetes.c__Bacteroidia.o__Bacteroidales.f__Porphyromonadaceae.g__Barnesiella	0.00682926	Barnesiella
k__Bacteria.p__Actinobacteria.c__Actinobacteria.o__Corynebacteriales.f__Nocardiaceae.g__Nocardia	0.00669252	Nocardia
k__Bacteria.p__Firmicutes.c__Clostridia.o__Clostridiales.f__Ruminococcaceae.g__Ethanoligenens	0.00628417	Ethanoligenens
k__Bacteria.p__Firmicutes.c__Bacilli.o__Lactobacillales.f__Carnobacteriaceae.g__Alkalibacterium	0.00624574	Alkalibacterium
k__Bacteria.p__Proteobacteria.c__Betaproteobacteria.o__Neisseriales.f__Neisseriaceae.g__Amantichitinum	0.00593878	Amantichitinum
k__Bacteria.p__Firmicutes.c__Clostridia.o__Clostridiales.f__Peptostreptococcaceae.g__Clostridioides	0.00593685	Clostridioides
k__Bacteria.p__Proteobacteria.c__Gammaproteobacteria.o__Oceanospirillales.f__Oceanospirillaceae.g__Oleispira	0.00590689	Oleispira
k__Viruses.o__Caudovirales.f__Siphoviridae.g__Lambdalikevirus	0.00534298	Lambdalikevirus
k__Bacteria.p__Proteobacteria.c__Alphaproteobacteria.o__Rhodobacterales.f__Rhodobacteraceae.g__Marinovum	0.00518997	Marinovum
k__Bacteria.p__Proteobacteria.c__Alphaproteobacteria.o__Rhodobacterales.f__Rhodobacteraceae.g__Falsirhodobacter	0.00510757	Falsirhodobacter
k__Bacteria.p__Firmicutes.c__Clostridia.o__Clostridiales.f__Ruminococcaceae.g__Faecalibacterium	0.00502214	Faecalibacterium
k__Bacteria.p__Firmicutes.c__Bacilli.o__Bacillales.f__Paenibacillaceae.g__Gorillibacterium	0.00498919	Gorillibacterium
k__Bacteria.p__Proteobacteria.c__Deltaproteobacteria.o__Myxococcales.f__Cystobacteraceae.g__Hyalangium	0.00498579	Hyalangium
k__Bacteria.p__Bacteroidetes.c__Cytophagia.o__Cytophagales.f__Cyclobacteriaceae.g__Indibacter	0.00489876	Indibacter
k__Archaea.p__Euryarchaeota.c__Halobacteria.o__Haloferacales.f__Haloferacaceae.g__Haloplanus	0.00487672	Haloplanus
k__Bacteria.p__Proteobacteria.c__Alphaproteobacteria.o__Rhizobiales.f__Bartonellaceae.g__Bartonella	0.00483611	Bartonella
k__Viruses.o__Picornavirales.f__Secoviridae.g__Waikavirus	0.00483251	Waikavirus
k__Viruses.f__Papillomaviridae.g__Taupapillomavirus	0.00477224	Taupapillomavirus
k__Bacteria.p__Proteobacteria.c__Alphaproteobacteria.o__Rhizobiales.f__Xanthobacteraceae.g__Pseudolabrys	0.0046818	Pseudolabrys
k__Viruses.o__Caudovirales.f__Siphoviridae.g__Andromedalikevirus	0.00467104	Andromedalikevirus
k__Bacteria.p__Firmicutes.c__Clostridia.o__Clostridiales.f__Lachnospiraceae.g__Lachnoanaerobaculum	0.0045115	Lachnoanaerobaculum
k__Bacteria.p__Proteobacteria.c__Betaproteobacteria.o__Burkholderiales.f__Alcaligenaceae.g__Brackiella	0.00409489	Brackiella
k__Bacteria.p__Bacteroidetes.c__Bacteroidia.o__Bacteroidales.f__Porphyromonadaceae.g__Tannerella	0.00409323	Tannerella
k__Bacteria.p__Firmicutes.c__Clostridia.o__Clostridiales.f__Lachnospiraceae.g__Coprococcus	0.00402559	Coprococcus
k__Bacteria.p__Proteobacteria.c__Gammaproteobacteria.o__Nevskiales.f__Algiphilaceae.g__Algiphilus	0.0039959	Algiphilus
k__Viruses.f__Retroviridae.g__Alpharetrovirus	0.00392838	Alpharetrovirus
k__Viruses.o__Tymovirales.f__Betaflexiviridae.g__Carlavirus	0.00392755	Carlavirus
k__Viruses.o__Herpesvirales.f__Herpesviridae.g__Mardivirus	0.00390885	Mardivirus
k__Viruses.f__Partitiviridae.g__Betapartitivirus	0.00369965	Betapartitivirus
k__Bacteria.p__Proteobacteria.c__Betaproteobacteria.o__Burkholderiales.f__Comamonadaceae.g__Acidovorax	0.00361526	Acidovorax
k__Bacteria.p__Cyanobacteria.o__Nostocales.f__Scytonemataceae.g__Scytonema	0.00360095	Scytonema
k__Bacteria.p__Proteobacteria.c__Betaproteobacteria.o__Neisseriales.f__Chromobacteriaceae.g__Andreprevotia	0.0035521	Andreprevotia
k__Viruses.o__Herpesvirales.f__Herpesviridae.g__Simplexvirus	0.00354743	Simplexvirus
k__Bacteria.p__Firmicutes.c__Bacilli.o__Bacillales.f__Alicyclobacillaceae.g__Alicyclobacillus	0.00352163	Alicyclobacillus
k__Bacteria.p__Actinobacteria.c__Coriobacteriia.o__Coriobacteriales.f__Coriobacteriaceae.g__Collinsella	0.00346655	Collinsella
k__Bacteria.p__Proteobacteria.c__Gammaproteobacteria.o__Chromatiales.f__Ectothiorhodospiraceae.g__Halorhodospira	0.00338879	Halorhodospira
k__Bacteria.p__Proteobacteria.c__Betaproteobacteria.o__Rhodocyclales.f__Rhodocyclaceae.g__Dechloromonas	0.00338585	Dechloromonas
k__Viruses.f__Baculoviridae.g__Alphabaculovirus	0.00333862	Alphabaculovirus
k__Bacteria.p__Chloroflexi.c__Ktedonobacteria.o__Ktedonobacterales.f__Ktedonobacteraceae.g__Ktedonobacter	0.00332525	Ktedonobacter
k__Bacteria.p__Proteobacteria.c__Betaproteobacteria.o__Burkholderiales.f__Alcaligenaceae.g__Achromobacter	0.00327958	Achromobacter
k__Viruses.o__Herpesvirales.f__Alloherpesviridae.g__Batrachovirus	0.00325806	Batrachovirus
k__Bacteria.p__Actinobacteria.c__Actinobacteria.o__Micrococcales.f__Brevibacteriaceae.g__Brevibacterium	0.00322278	Brevibacterium
k__Viruses.f__Inoviridae.g__Inovirus	0.00318569	Inovirus
k__Bacteria.p__Proteobacteria.c__Betaproteobacteria.o__Burkholderiales.f__Comamonadaceae.g__Ramlibacter	0.00317447	Ramlibacter
k__Viruses.o__Herpesvirales.f__Alloherpesviridae.g__Cyprinivirus	0.00311887	Cyprinivirus
k__Viruses.o__Ligamenvirales.f__Lipothrixviridae.g__Deltalipothrixvirus	0.00306376	Deltalipothrixvirus
k__Bacteria.p__Proteobacteria.c__Epsilonproteobacteria.o__Campylobacterales.f__Campylobacteraceae.g__Campylobacter	0.00306285	Campylobacter
k__Bacteria.p__Bacteroidetes.c__Flavobacteriia.o__Flavobacteriales.f__Flavobacteriaceae.g__Chryseobacterium	0.00297016	Chryseobacterium
k__Bacteria.p__Firmicutes.c__Negativicutes.o__Acidaminococcales.f__Acidaminococcaceae.g__Acidaminococcus	0.0029059	Acidaminococcus
k__Bacteria.p__Firmicutes.c__Negativicutes.o__Acidaminococcales.f__Acidaminococcaceae.g__Phascolarctobacterium	0.0028006	Phascolarctobacterium
k__Bacteria.p__Proteobacteria.c__Gammaproteobacteria.o__Xanthomonadales.f__Xanthomonadaceae.g__Stenotrophomonas	0.00276755	Stenotrophomonas
k__Bacteria.p__Proteobacteria.c__Gammaproteobacteria.o__Xanthomonadales.f__Xanthomonadaceae.g__Xanthomonas	0.00275721	Xanthomonas
k__Bacteria.p__Proteobacteria.c__Betaproteobacteria.o__Burkholderiales.g__Leptothrix	0.00275535	Leptothrix
k__Bacteria.p__Verrucomicrobia.c__Verrucomicrobiae.o__Verrucomicrobiales.f__Verrucomicrobiaceae.g__Verrucomicrobium	0.00274001	Verrucomicrobium
k__Bacteria.p__Proteobacteria.c__Alphaproteobacteria.o__Rhizobiales.f__Brucellaceae.g__Brucella	0.00271983	Brucella
k__Viruses.f__Bunyaviridae.g__Tospovirus	0.00271951	Tospovirus
k__Bacteria.p__Firmicutes.c__Clostridia.o__Clostridiales.f__Clostridiaceae.g__Clostridium	0.00270877	Clostridium
k__Bacteria.p__Firmicutes.c__Bacilli.o__Lactobacillales.f__Streptococcaceae.g__Streptococcus	0.00256737	Streptococcus
k__Bacteria.p__Firmicutes.c__Bacilli.o__Bacillales.f__Planococcaceae.g__Paenisporosarcina	0.00254998	Paenisporosarcina
k__Bacteria.p__Proteobacteria.c__Alphaproteobacteria.o__Rhizobiales.f__Bradyrhizobiaceae.g__Oligotropha	0.00251321	Oligotropha
k__Bacteria.p__Proteobacteria.c__Alphaproteobacteria.o__Rhodobacterales.f__Rhodobacteraceae.g__Puniceibacterium	0.00251027	Puniceibacterium
k__Bacteria.p__Firmicutes.c__Bacilli.o__Lactobacillales.f__Lactobacillaceae.g__Pediococcus	0.0024506	Pediococcus
k__Bacteria.p__Proteobacteria.c__Deltaproteobacteria.g__Candidatus_Babela	0.00242418	Candidatus_Babela
k__Bacteria.p__Actinobacteria.c__Actinobacteria.o__Actinomycetales.f__Actinomycetaceae.g__Arcanobacterium	0.00241694	Arcanobacterium
k__Viruses.f__Retroviridae.g__Lentivirus	0.00237441	Lentivirus
k__Bacteria.p__Proteobacteria.c__Deltaproteobacteria.o__Desulfovibrionales.f__Desulfovibrionaceae.g__Lawsonia	0.0023707	Lawsonia
k__Bacteria.p__Proteobacteria.c__Gammaproteobacteria.o__Enterobacteriales.f__Enterobacteriaceae.g__Klebsiella	0.00235038	Klebsiella
k__Archaea.p__Euryarchaeota.c__Halobacteria.o__Halobacteriales.f__Halobacteriaceae.g__Halosimplex	0.00234654	Halosimplex
k__Viruses.f__Virgaviridae.g__Furovirus	0.00233577	Furovirus
k__Bacteria.p__Firmicutes.c__Bacilli.o__Bacillales.f__Bacillaceae.g__Geobacillus	0.00232536	Geobacillus
k__Bacteria.p__Actinobacteria.c__Actinobacteria.o__Micrococcales.f__Micrococcaceae.g__Kocuria	0.00232368	Kocuria
k__Viruses.o__Herpesvirales.f__Herpesviridae.g__Varicellovirus	0.00231361	Varicellovirus
k__Archaea.p__Euryarchaeota.c__Methanococci.o__Methanococcales.f__Methanococcaceae.g__Methanococcus	0.00229993	Methanococcus
k__Bacteria.p__Firmicutes.c__Clostridia.o__Clostridiales.f__Peptostreptococcaceae.g__Peptostreptococcus	0.00223873	Peptostreptococcus
k__Bacteria.p__Actinobacteria.c__Actinobacteria.o__Micrococcales.f__Micrococcaceae.g__Paeniglutamicibacter	0.00221003	Paeniglutamicibacter
k__Viruses.f__Anelloviridae.g__Betatorquevirus	0.0021991	Betatorquevirus
k__Bacteria.p__Aquificae.c__Aquificae.o__Aquificales.f__Aquificaceae.g__Hydrogenobaculum	0.00218533	Hydrogenobaculum
k__Bacteria.p__Proteobacteria.c__Alphaproteobacteria.o__Rhizobiales.f__Hyphomicrobiaceae.g__Prosthecomicrobium	0.00210728	Prosthecomicrobium
k__Bacteria.p__Actinobacteria.c__Actinobacteria.o__Streptosporangiales.f__Thermomonosporaceae.g__Actinomadura	0.00209928	Actinomadura
k__Bacteria.p__Proteobacteria.c__Betaproteobacteria.o__Burkholderiales.f__Oxalobacteraceae.g__Herbaspirillum	0.00208182	Herbaspirillum
k__Bacteria.p__Proteobacteria.c__Betaproteobacteria.o__Burkholderiales.f__Comamonadaceae.g__Brachymonas	0.00206486	Brachymonas
k__Bacteria.p__Proteobacteria.c__Betaproteobacteria.o__Neisseriales.f__Neisseriaceae.g__Neisseria	0.00205777	Neisseria
k__Viruses.o__Herpesvirales.f__Herpesviridae.g__Lymphocryptovirus	0.00201965	Lymphocryptovirus
k__Bacteria.p__Firmicutes.c__Bacilli.o__Lactobacillales.f__Carnobacteriaceae.g__Alloiococcus	0.00201691	Alloiococcus
k__Bacteria.p__Proteobacteria.c__Gammaproteobacteria.o__Orbales.f__Orbaceae.g__Candidatus_Schmidhempelia	0.00199662	Candidatus_Schmidhempelia
k__Bacteria.p__Firmicutes.c__Bacilli.o__Bacillales.f__Staphylococcaceae.g__Staphylococcus	0.00198376	Staphylococcus
k__Bacteria.p__Firmicutes.c__Clostridia.o__Clostridiales.g__Intestinimonas	0.00195682	Intestinimonas
k__Bacteria.p__Proteobacteria.c__Alphaproteobacteria.o__Rhodobacterales.f__Rhodobacteraceae.g__Labrenzia	0.00193649	Labrenzia
k__Bacteria.p__Actinobacteria.c__Actinobacteria.o__Micrococcales.f__Promicromonosporaceae.g__Isoptericola	0.00192839	Isoptericola
k__Bacteria.p__Firmicutes.c__Bacilli.o__Bacillales.f__Bacillaceae.g__Oceanobacillus	0.00191881	Oceanobacillus
k__Bacteria.p__Proteobacteria.c__Betaproteobacteria.o__Burkholderiales.f__Oxalobacteraceae.g__Janthinobacterium	0.00190196	Janthinobacterium
k__Bacteria.p__Cyanobacteria.o__Nostocales.f__Microchaetaceae.g__Tolypothrix	0.00182365	Tolypothrix
k__Bacteria.p__Proteobacteria.c__Deltaproteobacteria.o__Desulfovibrionales.f__Desulfovibrionaceae.g__Desulfovibrio	0.00178428	Desulfovibrio
k__Bacteria.p__Actinobacteria.c__Actinobacteria.o__Corynebacteriales.f__Gordoniaceae.g__Gordonia	0.00176441	Gordonia
k__Archaea.p__Euryarchaeota.c__Halobacteria.o__Natrialbales.f__Natrialbaceae.g__Natronolimnobius	0.00175058	Natronolimnobius
k__Bacteria.p__Bacteroidetes.c__Cytophagia.o__Cytophagales.f__Cyclobacteriaceae.g__Algoriphagus	0.00174355	Algoriphagus
k__Bacteria.p__Proteobacteria.c__Alphaproteobacteria.o__Rhizobiales.f__Aurantimonadaceae.g__Fulvimarina	0.00173319	Fulvimarina
k__Bacteria.p__Cyanobacteria.o__Chroococcales.g__Crocosphaera	0.00170626	Crocosphaera
k__Viruses.f__Papillomaviridae.g__Omikronpapillomavirus	0.0017017	Omikronpapillomavirus
k__Bacteria.p__Firmicutes.c__Clostridia.o__Clostridiales.f__Lachnospiraceae.g__Roseburia	0.00170138	Roseburia
k__Viruses.o__Caudovirales.f__Myoviridae.g__T4likevirus	0.00168567	T4likevirus
k__Bacteria.p__Proteobacteria.c__Betaproteobacteria.o__Burkholderiales.f__Comamonadaceae.g__Diaphorobacter	0.00168125	Diaphorobacter
k__Viruses.f__Iridoviridae.g__Iridovirus	0.0016791	Iridovirus
k__Bacteria.p__Actinobacteria.c__Actinobacteria.o__Micrococcales.f__Dermabacteraceae.g__Brachybacterium	0.00166778	Brachybacterium
k__Bacteria.p__Proteobacteria.c__Betaproteobacteria.o__Burkholderiales.f__Burkholderiaceae.g__Ralstonia	0.00164455	Ralstonia
k__Bacteria.p__Firmicutes.c__Bacilli.o__Bacillales.f__Bacillaceae.g__Bacillus	0.00161798	Bacillus
k__Bacteria.p__Proteobacteria.c__Alphaproteobacteria.o__Magnetococcales.f__Magnetococcaceae.g__Magnetococcus	0.00158727	Magnetococcus
k__Bacteria.p__Proteobacteria.c__Gammaproteobacteria.o__Chromatiales.f__Chromatiaceae.g__Nitrosococcus	0.00158443	Nitrosococcus
k__Bacteria.p__Actinobacteria.c__Actinobacteria.o__Micrococcales.f__Microbacteriaceae.g__Cryocola	0.00155776	Cryocola
k__Bacteria.p__Acidobacteria.c__Solibacteres.o__Solibacterales.g__Bryobacter	0.00154988	Bryobacter
k__Bacteria.p__Proteobacteria.c__Gammaproteobacteria.o__Enterobacteriales.f__Enterobacteriaceae.g__Proteus	0.00151993	Proteus
k__Bacteria.p__Proteobacteria.c__Alphaproteobacteria.o__Rhodospirillales.f__Rhodospirillaceae.g__Phaeospirillum	0.00149944	Phaeospirillum
k__Bacteria.p__Cyanobacteria.o__Chroococcales.g__Aphanocapsa	0.00149162	Aphanocapsa
k__Bacteria.p__Proteobacteria.c__Gammaproteobacteria.f__Competibacteraceae.g__Candidatus_Contendobacter	0.0014699	Candidatus_Contendobacter
k__Bacteria.p__Actinobacteria.c__Actinobacteria.o__Micrococcales.f__Sanguibacteraceae.g__Sanguibacter	0.00146462	Sanguibacter
k__Bacteria.p__Proteobacteria.c__Gammaproteobacteria.o__Alteromonadales.f__Alteromonadaceae.g__Alteromonas	0.00145173	Alteromonas
k__Viruses.o__Herpesvirales.f__Alloherpesviridae.g__Ictalurivirus	0.00144561	Ictalurivirus
k__Bacteria.p__Actinobacteria.c__Actinobacteria.o__Micromonosporales.f__Micromonosporaceae.g__Catenuloplanes	0.00144532	Catenuloplanes
k__Archaea.p__Euryarchaeota.c__Methanobacteria.o__Methanobacteriales.f__Methanobacteriaceae.g__Methanobrevibacter	0.00143585	Methanobrevibacter
k__Bacteria.p__Proteobacteria.c__Alphaproteobacteria.o__Rhizobiales.f__Aurantimonadaceae.g__Aurantimonas	0.00140382	Aurantimonas
k__Bacteria.p__Bacteroidetes.c__Bacteroidia.o__Bacteroidales.f__Prevotellaceae.g__Alloprevotella	0.00138658	Alloprevotella
k__Bacteria.p__Bacteroidetes.c__Sphingobacteriia.o__Sphingobacteriales.f__Sphingobacteriaceae.g__Pedobacter	0.00138262	Pedobacter
k__Bacteria.p__Firmicutes.c__Bacilli.o__Lactobacillales.f__Aerococcaceae.g__Eremococcus	0.00137771	Eremococcus
k__Viruses.o__Picornavirales.f__Picornaviridae.g__Enterovirus	0.00137265	Enterovirus
k__Viruses.f__Microviridae.g__Microvirus	0.00136703	Microvirus
k__Bacteria.p__Bacteroidetes.c__Cytophagia.o__Cytophagales.f__Cytophagaceae.g__Leadbetterella	0.00135571	Leadbetterella
k__Viruses.f__Bunyaviridae.g__Hantavirus	0.00133509	Hantavirus
k__Viruses.f__Polydnaviridae.g__Ichnovirus	0.0013319	Ichnovirus
k__Bacteria.p__Bacteroidetes.c__Flavobacteriia.o__Flavobacteriales.f__Flavobacteriaceae.g__Psychroflexus	0.00132724	Psychroflexus
k__Bacteria.p__Actinobacteria.c__Actinobacteria.o__Micrococcales.f__Microbacteriaceae.g__Agromyces	0.00132139	Agromyces
k__Bacteria.p__Chrysiogenetes.c__Chrysiogenetes.o__Chrysiogenales.f__Chrysiogenaceae.g__Chrysiogenes	0.00132131	Chrysiogenes
k__Bacteria.p__Actinobacteria.c__Actinobacteria.o__Micrococcales.f__Micrococcaceae.g__Arthrobacter	0.00131979	Arthrobacter
k__Bacteria.p__Proteobacteria.c__Betaproteobacteria.o__Burkholderiales.f__Alcaligenaceae.g__Azohydromonas	0.00131512	Azohydromonas
k__Bacteria.p__Proteobacteria.c__Gammaproteobacteria.o__Pasteurellales.f__Pasteurellaceae.g__Histophilus	0.0013082	Histophilus
k__Bacteria.p__Firmicutes.c__Bacilli.o__Bacillales.f__Bacillales_Family_X._Incertae_Sedis.g__Thermicanus	0.00129388	Thermicanus
k__Archaea.p__Euryarchaeota.c__Methanomicrobia.o__Methanosarcinales.f__Methanosarcinaceae.g__Methanosarcina	0.0012912	Methanosarcina
k__Bacteria.p__Actinobacteria.c__Actinobacteria.o__Micromonosporales.f__Micromonosporaceae.g__Micromonospora	0.0012872	Micromonospora
k__Bacteria.p__Proteobacteria.c__Gammaproteobacteria.o__Enterobacteriales.f__Enterobacteriaceae.g__Pantoea	0.00128685	Pantoea
k__Bacteria.p__Cyanobacteria.o__Oscillatoriales.g__Geitlerinema	0.00128436	Geitlerinema
k__Bacteria.p__Proteobacteria.c__Alphaproteobacteria.o__Rhizobiales.f__Xanthobacteraceae.g__Xanthobacter	0.00128231	Xanthobacter
k__Bacteria.p__Bacteroidetes.c__Flavobacteriia.o__Flavobacteriales.f__Flavobacteriaceae.g__Capnocytophaga	0.0012646	Capnocytophaga
k__Bacteria.p__Proteobacteria.c__Alphaproteobacteria.o__Rhizobiales.f__Hyphomicrobiaceae.g__Devosia	0.00126383	Devosia
k__Bacteria.p__Proteobacteria.c__Gammaproteobacteria.o__Cellvibrionales.f__Cellvibrionaceae.g__Gilvimarinus	0.00126201	Gilvimarinus
k__Bacteria.p__Actinobacteria.c__Coriobacteriia.o__Eggerthellales.f__Eggerthellaceae.g__Slackia	0.00125844	Slackia
k__Bacteria.p__Bacteroidetes.c__Bacteroidia.o__Bacteroidales.f__Marinilabiliaceae.g__Marinilabilia	0.00125656	Marinilabilia
k__Bacteria.p__Actinobacteria.c__Actinobacteria.o__Micrococcales.f__Microbacteriaceae.g__Leucobacter	0.0012496	Leucobacter
k__Bacteria.p__Firmicutes.c__Bacilli.o__Bacillales.f__Bacillaceae.g__Psychrobacillus	0.0012463	Psychrobacillus
k__Viruses.o__Mononegavirales.f__Rhabdoviridae.g__Lyssavirus	0.0012211	Lyssavirus
k__Bacteria.p__Firmicutes.c__Bacilli.o__Lactobacillales.f__Carnobacteriaceae.g__Granulicatella	0.00120805	Granulicatella
k__Bacteria.p__Planctomycetes.c__Planctomycetia.o__Planctomycetales.f__Planctomycetaceae.g__Gemmata	0.00117792	Gemmata
k__Bacteria.p__Spirochaetes.c__Spirochaetia.o__Spirochaetales.f__Spirochaetaceae.g__Sphaerochaeta	0.0011762	Sphaerochaeta
k__Bacteria.p__Actinobacteria.c__Actinobacteria.o__Micrococcales.f__Microbacteriaceae.g__Leifsonia	0.00117289	Leifsonia
k__Bacteria.p__Proteobacteria.c__Gammaproteobacteria.o__Alteromonadales.f__Shewanellaceae.g__Shewanella	0.00116628	Shewanella
k__Bacteria.p__Cyanobacteria.o__Stigonematales.g__Fischerella	0.0011551	Fischerella
k__Bacteria.p__Proteobacteria.c__Deltaproteobacteria.o__Myxococcales.f__Cystobacteraceae.g__Cystobacter	0.00113907	Cystobacter
k__Bacteria.p__Proteobacteria.c__Betaproteobacteria.o__Burkholderiales.f__Alcaligenaceae.g__Castellaniella	0.00113654	Castellaniella
k__Bacteria.p__Actinobacteria.c__Actinobacteria.o__Micrococcales.f__Beutenbergiaceae.g__Beutenbergia	0.00113042	Beutenbergia
k__Bacteria.p__Deinococcus.Thermus.c__Deinococci.o__Deinococcales.f__Deinococcaceae.g__Deinococcus	0.00112225	Deinococcus
k__Bacteria.p__Proteobacteria.c__Gammaproteobacteria.o__Legionellales.f__Coxiellaceae.g__Coxiella	0.00110743	Coxiella
k__Bacteria.p__Bacteroidetes.c__Flavobacteriia.o__Flavobacteriales.f__Flavobacteriaceae.g__Myroides	0.00109702	Myroides
k__Bacteria.p__Bacteroidetes.c__Bacteroidia.o__Bacteroidales.f__Odoribacteraceae.g__Odoribacter	0.00107988	Odoribacter
k__Bacteria.p__Firmicutes.c__Clostridia.o__Thermoanaerobacterales.f__Thermoanaerobacteraceae.g__Moorella	0.00107828	Moorella
k__Bacteria.p__Proteobacteria.c__Betaproteobacteria.o__Burkholderiales.f__Oxalobacteraceae.g__Noviherbaspirillum	0.00106305	Noviherbaspirillum
k__Viruses.g__Pithovirus	0.0010626	Pithovirus
k__Bacteria.p__Bacteroidetes.c__Flavobacteriia.o__Flavobacteriales.f__Flavobacteriaceae.g__Flavobacterium	0.00106129	Flavobacterium
k__Bacteria.p__Proteobacteria.c__Gammaproteobacteria.o__Xanthomonadales.f__Rhodanobacteraceae.g__Rudaea	0.00102534	Rudaea
k__Bacteria.p__Proteobacteria.c__Betaproteobacteria.o__Methylophilales.f__Methylophilaceae.g__Methylovorus	0.00101719	Methylovorus
k__Bacteria.p__Actinobacteria.c__Actinobacteria.o__Corynebacteriales.f__Mycobacteriaceae.g__Mycobacterium	0.00101513	Mycobacterium
k__Bacteria.p__Proteobacteria.c__Alphaproteobacteria.o__Rhodobacterales.f__Rhodobacteraceae.g__Rhodobacter	0.0010053	Rhodobacter
k__Bacteria.p__Proteobacteria.c__Alphaproteobacteria.o__Rhizobiales.f__Bradyrhizobiaceae.g__Bosea	0.000990977	Bosea
k__Bacteria.p__Actinobacteria.c__Actinobacteria.o__Micrococcales.f__Microbacteriaceae.g__Microbacterium	0.000986506	Microbacterium
k__Viruses.f__Baculoviridae.g__Betabaculovirus	0.000985939	Betabaculovirus
k__Bacteria.p__Actinobacteria.c__Actinobacteria.o__Acidothermales.f__Acidothermaceae.g__Acidothermus	0.000958519	Acidothermus
k__Viruses.f__Partitiviridae.g__Alphapartitivirus	0.000955166	Alphapartitivirus
k__Bacteria.p__Proteobacteria.c__Gammaproteobacteria.o__Enterobacteriales.f__Enterobacteriaceae.g__Buttiauxella	0.000946508	Buttiauxella
k__Bacteria.p__Firmicutes.c__Bacilli.o__Lactobacillales.f__Leuconostocaceae.g__Leuconostoc	0.000941271	Leuconostoc
k__Bacteria.p__Proteobacteria.c__Gammaproteobacteria.o__Chromatiales.f__Chromatiaceae.g__Allochromatium	0.000937863	Allochromatium
k__Bacteria.p__Actinobacteria.c__Actinobacteria.o__Micrococcales.f__Micrococcaceae.g__Yaniella	0.000934138	Yaniella
k__Bacteria.p__Firmicutes.c__Clostridia.o__Clostridiales.g__Flavonifractor	0.000920012	Flavonifractor
k__Bacteria.p__Proteobacteria.c__Gammaproteobacteria.o__Enterobacteriales.f__Enterobacteriaceae.g__Yersinia	0.000914627	Yersinia
k__Bacteria.p__Cyanobacteria.o__Chroococcales.g__Geminocystis	0.00091263	Geminocystis
k__Bacteria.p__Firmicutes.c__Clostridia.o__Clostridiales.f__Oscillospiraceae.g__Oscillibacter	0.000907432	Oscillibacter
k__Bacteria.p__Chloroflexi.c__Thermomicrobia.o__Sphaerobacterales.f__Sphaerobacteraceae.g__Sphaerobacter	0.000903988	Sphaerobacter
k__Bacteria.p__Proteobacteria.c__Alphaproteobacteria.o__Rhizobiales.f__Rhodobiaceae.g__Parvibaculum	0.000903165	Parvibaculum
k__Bacteria.p__Tenericutes.c__Mollicutes.o__Entomoplasmatales.f__Entomoplasmataceae.g__Mesoplasma	0.000886275	Mesoplasma
k__Bacteria.p__Proteobacteria.c__Alphaproteobacteria.o__Rhizobiales.f__Aurantimonadaceae.g__Aureimonas	0.000878612	Aureimonas
k__Bacteria.p__Proteobacteria.c__Gammaproteobacteria.o__Vibrionales.f__Vibrionaceae.g__Grimontia	0.000875285	Grimontia
k__Bacteria.p__Proteobacteria.c__Alphaproteobacteria.o__Rhodobacterales.f__Rhodobacteraceae.g__Nautella	0.000869711	Nautella
k__Bacteria.p__Proteobacteria.c__Alphaproteobacteria.o__Rhizobiales.f__Rhizobiaceae.g__Rhizobium	0.000862136	Rhizobium
k__Bacteria.p__Acidobacteria.c__Holophagae.o__Holophagales.f__Holophagaceae.g__Geothrix	0.000861542	Geothrix
k__Bacteria.p__Tenericutes.c__Mollicutes.o__Acholeplasmatales.f__Acholeplasmataceae.g__Acholeplasma	0.000859884	Acholeplasma
k__Bacteria.p__Proteobacteria.c__Gammaproteobacteria.o__Enterobacteriales.f__Enterobacteriaceae.g__Dickeya	0.000854962	Dickeya
k__Bacteria.p__Firmicutes.c__Bacilli.o__Bacillales.f__Listeriaceae.g__Brochothrix	0.000846721	Brochothrix
k__Bacteria.p__Firmicutes.c__Clostridia.o__Clostridiales.f__Clostridiaceae.g__Hungatella	0.000845146	Hungatella
k__Bacteria.p__Proteobacteria.c__Gammaproteobacteria.o__Nevskiales.f__Sinobacteraceae.g__Steroidobacter	0.000837343	Steroidobacter
k__Archaea.p__Crenarchaeota.c__Thermoprotei.o__Desulfurococcales.f__Pyrodictiaceae.g__Pyrolobus	0.000837003	Pyrolobus
k__Bacteria.p__Proteobacteria.c__Gammaproteobacteria.o__Thiotrichales.f__Piscirickettsiaceae.g__Hydrogenovibrio	0.000823759	Hydrogenovibrio
k__Archaea.p__Euryarchaeota.c__Halobacteria.o__Halobacteriales.f__Halobacteriaceae.g__Halapricum	0.000820074	Halapricum
k__Bacteria.p__Tenericutes.c__Mollicutes.o__Mycoplasmatales.f__Mycoplasmataceae.g__Mycoplasma	0.000819525	Mycoplasma
k__Bacteria.p__Bacteroidetes.c__Flavobacteriia.o__Flavobacteriales.f__Flavobacteriaceae.g__Dokdonia	0.000810774	Dokdonia
k__Bacteria.p__Proteobacteria.c__Betaproteobacteria.o__Burkholderiales.f__Comamonadaceae.g__Candidatus_Symbiobacter	0.00080666	Candidatus_Symbiobacter
k__Bacteria.p__Proteobacteria.c__Betaproteobacteria.o__Neisseriales.f__Chromobacteriaceae.g__Pseudogulbenkiania	0.000801502	Pseudogulbenkiania
k__Bacteria.p__Firmicutes.c__Clostridia.o__Clostridiales.f__Clostridiaceae.g__Butyricicoccus	0.000799579	Butyricicoccus
k__Viruses.o__Caudovirales.f__Siphoviridae.g__Sfi21dtunalikevirus	0.000797577	Sfi21dtunalikevirus
k__Archaea.p__Euryarchaeota.c__Halobacteria.o__Natrialbales.f__Natrialbaceae.g__Natronococcus	0.000794557	Natronococcus
k__Bacteria.p__Bacteroidetes.c__Bacteroidia.o__Bacteroidales.f__Rikenellaceae.g__Alistipes	0.000789252	Alistipes
k__Bacteria.p__Bacteroidetes.c__Flavobacteriia.o__Flavobacteriales.f__Flavobacteriaceae.g__Nonlabens	0.000787984	Nonlabens
k__Viruses.f__Phycodnaviridae.g__Coccolithovirus	0.00078332	Coccolithovirus
k__Bacteria.p__Proteobacteria.c__Gammaproteobacteria.o__Xanthomonadales.f__Xanthomonadaceae.g__Pseudoxanthomonas	0.000781154	Pseudoxanthomonas
k__Viruses.o__Herpesvirales.f__Herpesviridae.g__Macavirus	0.000779383	Macavirus
k__Bacteria.p__Proteobacteria.c__Deltaproteobacteria.o__Myxococcales.f__Polyangiaceae.g__Sorangium	0.000774457	Sorangium
k__Bacteria.p__Actinobacteria.c__Actinobacteria.o__Corynebacteriales.f__Nocardiaceae.g__Rhodococcus	0.000767191	Rhodococcus
k__Bacteria.p__Actinobacteria.c__Actinobacteria.o__Micrococcales.f__Microbacteriaceae.g__Agreia	0.000760495	Agreia
k__Archaea.p__Euryarchaeota.c__Halobacteria.o__Haloferacales.f__Haloferacaceae.g__Haloferax	0.000749748	Haloferax
k__Bacteria.p__Proteobacteria.c__Gammaproteobacteria.o__Thiotrichales.f__Thiotrichaceae.g__Thioploca	0.000744467	Thioploca
k__Bacteria.p__Proteobacteria.c__Gammaproteobacteria.o__Enterobacteriales.f__Enterobacteriaceae.g__Photorhabdus	0.000732038	Photorhabdus
k__Bacteria.p__Actinobacteria.c__Actinobacteria.o__Micromonosporales.f__Micromonosporaceae.g__Actinoplanes	0.000729615	Actinoplanes
k__Bacteria.p__Proteobacteria.c__Gammaproteobacteria.o__Pasteurellales.f__Pasteurellaceae.g__Avibacterium	0.000718716	Avibacterium
k__Bacteria.p__Bacteroidetes.c__Cytophagia.o__Cytophagales.f__Cyclobacteriaceae.g__Cyclobacterium	0.000710755	Cyclobacterium
k__Bacteria.p__Bacteroidetes.c__Flavobacteriia.o__Flavobacteriales.f__Flavobacteriaceae.g__Siansivirga	0.000709409	Siansivirga
k__Bacteria.p__Bacteroidetes.c__Flavobacteriia.o__Flavobacteriales.f__Flavobacteriaceae.g__Apibacter	0.000704043	Apibacter
k__Bacteria.p__Proteobacteria.c__Deltaproteobacteria.o__Syntrophobacterales.f__Syntrophaceae.g__Desulfobacca	0.000703994	Desulfobacca
k__Bacteria.p__Cyanobacteria.o__Chroococcales.g__Cyanobium	0.000701466	Cyanobium
k__Viruses.f__Caulimoviridae.g__Badnavirus	0.000701358	Badnavirus
k__Bacteria.p__Proteobacteria.c__Betaproteobacteria.o__Nitrosomonadales.f__Nitrosomonadaceae.g__Nitrosospira	0.000700818	Nitrosospira
k__Bacteria.p__Proteobacteria.c__Gammaproteobacteria.o__Thiotrichales.f__Piscirickettsiaceae.g__Piscirickettsia	0.000688157	Piscirickettsia
k__Bacteria.p__Chloroflexi.c__Ktedonobacteria.o__Thermogemmatisporales.f__Thermogemmatisporaceae.g__Thermogemmatispora	0.000687484	Thermogemmatispora
k__Bacteria.p__Proteobacteria.c__Alphaproteobacteria.o__Rhodobacterales.f__Hyphomonadaceae.g__Robiginitomaculum	0.000687183	Robiginitomaculum
k__Bacteria.p__Proteobacteria.c__Gammaproteobacteria.o__Pasteurellales.f__Pasteurellaceae.g__Necropsobacter	0.000685066	Necropsobacter
k__Bacteria.p__Proteobacteria.c__Gammaproteobacteria.f__Competibacteraceae.g__Candidatus_Competibacter	0.000673899	Candidatus_Competibacter
k__Bacteria.p__Actinobacteria.c__Actinobacteria.o__Micrococcales.f__Micrococcaceae.g__Micrococcus	0.000670553	Micrococcus
k__Bacteria.p__Bacteroidetes.c__Flavobacteriia.o__Flavobacteriales.f__Flavobacteriaceae.g__Aequorivita	0.000667144	Aequorivita
k__Bacteria.p__Proteobacteria.c__Alphaproteobacteria.o__Rhizobiales.f__Methylobacteriaceae.g__Microvirga	0.000664249	Microvirga
k__Viruses.o__Herpesvirales.f__Herpesviridae.g__Iltovirus	0.000662522	Iltovirus
k__Bacteria.p__Proteobacteria.c__Deltaproteobacteria.o__Myxococcales.f__Sandaracinaceae.g__Sandaracinus	0.00065793	Sandaracinus
k__Bacteria.p__Proteobacteria.c__Alphaproteobacteria.o__Rhodospirillales.f__Rhodospirillaceae.g__Azospirillum	0.00065377	Azospirillum
k__Viruses.g__Tenuivirus	0.000649842	Tenuivirus
k__Bacteria.p__Bacteroidetes.c__Flavobacteriia.o__Flavobacteriales.f__Flavobacteriaceae.g__Elizabethkingia	0.000648138	Elizabethkingia
k__Bacteria.p__Proteobacteria.c__Alphaproteobacteria.o__Rhizobiales.f__Bradyrhizobiaceae.g__Nitrobacter	0.000639045	Nitrobacter
k__Archaea.p__Euryarchaeota.c__Halobacteria.o__Haloferacales.f__Haloferacaceae.g__Halorubrum	0.000638855	Halorubrum
k__Bacteria.p__Proteobacteria.c__Alphaproteobacteria.o__Sphingomonadales.f__Erythrobacteraceae.g__Erythrobacter	0.00063635	Erythrobacter
k__Viruses.f__Potyviridae.g__Potyvirus	0.000624634	Potyvirus
k__Bacteria.p__Proteobacteria.c__Betaproteobacteria.o__Burkholderiales.g__Methylibium	0.000615363	Methylibium
k__Bacteria.p__Actinobacteria.c__Actinobacteria.o__Bifidobacteriales.f__Bifidobacteriaceae.g__Bifidobacterium	0.000613363	Bifidobacterium
k__Bacteria.p__Bacteroidetes.c__Flavobacteriia.o__Flavobacteriales.f__Flavobacteriaceae.g__Psychroserpens	0.000607529	Psychroserpens
k__Bacteria.p__Proteobacteria.c__Betaproteobacteria.o__Burkholderiales.f__Comamonadaceae.g__Xenophilus	0.000590595	Xenophilus
k__Viruses.o__Picornavirales.f__Iflaviridae.g__Iflavirus	0.000589066	Iflavirus
k__Bacteria.p__Proteobacteria.c__Gammaproteobacteria.o__Enterobacteriales.f__Enterobacteriaceae.g__Raoultella	0.000583006	Raoultella
k__Bacteria.p__Proteobacteria.c__Gammaproteobacteria.o__Enterobacteriales.f__Enterobacteriaceae.g__Serratia	0.000582587	Serratia
k__Bacteria.p__Bacteroidetes.c__Flavobacteriia.o__Flavobacteriales.f__Flavobacteriaceae.g__Imtechella	0.000579077	Imtechella
k__Bacteria.p__Proteobacteria.c__Gammaproteobacteria.o__Xanthomonadales.f__Rhodanobacteraceae.g__Oleiagrimonas	0.000577986	Oleiagrimonas
k__Bacteria.p__Acidobacteria.c__Holophagae.o__Holophagales.f__Holophagaceae.g__Holophaga	0.000576456	Holophaga
k__Bacteria.p__Proteobacteria.c__Gammaproteobacteria.o__Enterobacteriales.f__Enterobacteriaceae.g__Buchnera	0.000575581	Buchnera
k__Bacteria.p__Proteobacteria.c__Gammaproteobacteria.o__Xanthomonadales.f__Rhodanobacteraceae.g__Mizugakiibacter	0.000575019	Mizugakiibacter
k__Bacteria.p__Firmicutes.c__Bacilli.o__Bacillales.f__Planococcaceae.g__Solibacillus	0.000570574	Solibacillus
k__Bacteria.p__Armatimonadetes.c__Chthonomonadetes.o__Chthonomonadales.f__Chthonomonadaceae.g__Chthonomonas	0.000559769	Chthonomonas
k__Bacteria.p__Proteobacteria.c__Betaproteobacteria.o__Neisseriales.f__Chromobacteriaceae.g__Gulbenkiania	0.000557077	Gulbenkiania
k__Bacteria.p__Bacteroidetes.c__Bacteroidia.o__Bacteroidales.f__Prevotellaceae.g__Prevotella	0.000553434	Prevotella
k__Viruses.o__Picornavirales.f__Secoviridae.g__Nepovirus	0.000552063	Nepovirus
k__Viruses.f__Adenoviridae.g__Mastadenovirus	0.000550806	Mastadenovirus
k__Viruses.o__Tymovirales.f__Alphaflexiviridae.g__Potexvirus	0.000549056	Potexvirus
k__Bacteria.p__Proteobacteria.c__Alphaproteobacteria.g__Geminicoccus	0.000544895	Geminicoccus
k__Bacteria.p__Chloroflexi.c__Chloroflexia.o__Chloroflexales.f__Roseiflexaceae.g__Roseiflexus	0.000543097	Roseiflexus
k__Bacteria.p__Actinobacteria.c__Actinobacteria.o__Micrococcales.f__Microbacteriaceae.g__Pseudoclavibacter	0.00053739	Pseudoclavibacter
k__Bacteria.p__Planctomycetes.c__Planctomycetia.o__Candidatus_Brocadiales.f__Candidatus_Brocadiaceae.g__Candidatus_Brocadia	0.000526182	Candidatus_Brocadia
k__Bacteria.p__Actinobacteria.c__Thermoleophilia.o__Solirubrobacterales.f__Conexibacteraceae.g__Conexibacter	0.000521417	Conexibacter
k__Bacteria.p__Fusobacteria.c__Fusobacteriia.o__Fusobacteriales.f__Leptotrichiaceae.g__Sneathia	0.000511367	Sneathia
k__Bacteria.p__Proteobacteria.c__Betaproteobacteria.o__Neisseriales.f__Neisseriaceae.g__Snodgrassella	0.000508294	Snodgrassella
k__Bacteria.p__Actinobacteria.c__Actinobacteria.o__Pseudonocardiales.f__Pseudonocardiaceae.g__Saccharopolyspora	0.000507095	Saccharopolyspora
k__Viruses.o__Herpesvirales.f__Herpesviridae.g__Proboscivirus	0.000507029	Proboscivirus
k__Bacteria.p__Proteobacteria.c__Gammaproteobacteria.o__Oceanospirillales.f__Halomonadaceae.g__Halotalea	0.00050263	Halotalea
k__Bacteria.p__Actinobacteria.c__Actinobacteria.o__Streptosporangiales.f__Streptosporangiaceae.g__Microbispora	0.00050011	Microbispora
k__Bacteria.p__Actinobacteria.c__Actinobacteria.o__Pseudonocardiales.f__Pseudonocardiaceae.g__Amycolatopsis	0.000497938	Amycolatopsis
k__Bacteria.p__Actinobacteria.c__Actinobacteria.o__Micrococcales.f__Microbacteriaceae.g__Agrococcus	0.000496639	Agrococcus
k__Bacteria.p__Actinobacteria.c__Actinobacteria.o__Propionibacteriales.f__Propionibacteriaceae.g__Aestuariimicrobium	0.000494949	Aestuariimicrobium
k__Viruses.f__Reoviridae.g__Cypovirus	0.000493935	Cypovirus
k__Bacteria.p__Proteobacteria.c__Deltaproteobacteria.o__Myxococcales.f__Cystobacteraceae.g__Stigmatella	0.000492878	Stigmatella
k__Bacteria.p__Actinobacteria.c__Actinobacteria.o__Corynebacteriales.f__Corynebacteriaceae.g__Corynebacterium	0.000492046	Corynebacterium
k__Bacteria.p__Armatimonadetes.c__Fimbriimonadia.o__Fimbriimonadales.f__Fimbriimonadaceae.g__Fimbriimonas	0.000489812	Fimbriimonas
k__Bacteria.p__Proteobacteria.c__Alphaproteobacteria.o__Rhodobacterales.f__Hyphomonadaceae.g__Henriciella	0.000485126	Henriciella
k__Bacteria.p__Firmicutes.c__Tissierellia.g__Kallipyga	0.00048457	Kallipyga
k__Bacteria.p__Proteobacteria.c__Betaproteobacteria.o__Burkholderiales.f__Alcaligenaceae.g__Taylorella	0.000482882	Taylorella
k__Bacteria.p__Proteobacteria.c__Alphaproteobacteria.o__Rhodospirillales.f__Acetobacteraceae.g__Rubritepida	0.000480895	Rubritepida
k__Bacteria.p__Proteobacteria.c__Betaproteobacteria.o__Burkholderiales.f__Sutterellaceae.g__Sutterella	0.000463892	Sutterella
k__Viruses.o__Caudovirales.f__Siphoviridae.g__C2likevirus	0.00045963	C2likevirus
k__Bacteria.p__Actinobacteria.c__Actinobacteria.o__Micrococcales.f__Microbacteriaceae.g__Mycetocola	0.000457422	Mycetocola
k__Bacteria.p__Actinobacteria.c__Actinobacteria.g__Thermobispora	0.000453534	Thermobispora
k__Bacteria.p__Deinococcus.Thermus.c__Deinococci.o__Thermales.f__Thermaceae.g__Thermus	0.00045098	Thermus
k__Bacteria.p__Actinobacteria.c__Coriobacteriia.o__Coriobacteriales.f__Atopobiaceae.g__Olsenella	0.000446796	Olsenella
k__Bacteria.p__Proteobacteria.c__Gammaproteobacteria.o__Chromatiales.f__Chromatiaceae.g__Thiocapsa	0.000446187	Thiocapsa
k__Bacteria.p__Proteobacteria.c__Gammaproteobacteria.o__Enterobacteriales.f__Enterobacteriaceae.g__Citrobacter	0.000440356	Citrobacter
k__Viruses.f__Hytrosaviridae.g__Muscavirus	0.000439718	Muscavirus
k__Bacteria.p__Proteobacteria.c__Deltaproteobacteria.o__Myxococcales.f__Kofleriaceae.g__Haliangium	0.000433346	Haliangium
k__Bacteria.p__Actinobacteria.c__Actinobacteria.o__Propionibacteriales.f__Propionibacteriaceae.g__Microlunatus	0.000432901	Microlunatus
k__Bacteria.p__Bacteroidetes.c__Cytophagia.o__Cytophagales.f__Cytophagaceae.g__Fibrisoma	0.000431609	Fibrisoma
k__Viruses.f__Papillomaviridae.g__Betapapillomavirus	0.000430891	Betapapillomavirus
k__Bacteria.p__Actinobacteria.c__Actinobacteria.o__Streptomycetales.f__Streptomycetaceae.g__Streptomyces	0.000429753	Streptomyces
k__Bacteria.p__Proteobacteria.c__Gammaproteobacteria.o__Enterobacteriales.f__Enterobacteriaceae.g__Trabulsiella	0.000423704	Trabulsiella
k__Bacteria.p__Proteobacteria.c__Gammaproteobacteria.o__Enterobacteriales.f__Enterobacteriaceae.g__Enterobacter	0.000420967	Enterobacter
k__Viruses.o__Tymovirales.f__Tymoviridae.g__Tymovirus	0.000417368	Tymovirus
k__Bacteria.p__Cyanobacteria.o__Pleurocapsales.g__Aliterella	0.000415667	Aliterella
k__Bacteria.p__Proteobacteria.c__Alphaproteobacteria.o__Caulobacterales.f__Caulobacteraceae.g__Asticcacaulis	0.000412929	Asticcacaulis
k__Viruses.o__Caudovirales.f__Siphoviridae.g__Chilikevirus	0.000412589	Chilikevirus
k__Bacteria.p__Proteobacteria.c__Gammaproteobacteria.o__Alteromonadales.f__Pseudoalteromonadaceae.g__Pseudoalteromonas	0.000412286	Pseudoalteromonas
k__Archaea.p__Euryarchaeota.c__Halobacteria.o__Natrialbales.f__Natrialbaceae.g__Halovivax	0.000411943	Halovivax
k__Bacteria.p__Firmicutes.c__Bacilli.o__Bacillales.f__Planococcaceae.g__Sporosarcina	0.000410264	Sporosarcina
k__Bacteria.p__Proteobacteria.c__Betaproteobacteria.o__Burkholderiales.f__Burkholderiaceae.g__Burkholderia	0.000409943	Burkholderia
k__Bacteria.p__Proteobacteria.c__Betaproteobacteria.o__Burkholderiales.f__Burkholderiaceae.g__Polynucleobacter	0.000408226	Polynucleobacter
k__Bacteria.p__Proteobacteria.c__Betaproteobacteria.o__Neisseriales.f__Neisseriaceae.g__Kingella	0.000407122	Kingella
k__Bacteria.p__Proteobacteria.c__Gammaproteobacteria.o__Enterobacteriales.f__Enterobacteriaceae.g__Plesiomonas	0.000405961	Plesiomonas
k__Bacteria.p__Bacteroidetes.c__Cytophagia.o__Cytophagales.f__Cytophagaceae.g__Sporocytophaga	0.00040382	Sporocytophaga
k__Viruses.o__Mononegavirales.f__Rhabdoviridae.g__Ephemerovirus	0.000403429	Ephemerovirus
k__Bacteria.p__Actinobacteria.c__Actinobacteria.o__Streptosporangiales.f__Streptosporangiaceae.g__Microtetraspora	0.000401862	Microtetraspora
k__Bacteria.p__Proteobacteria.c__Alphaproteobacteria.o__Rickettsiales.f__Rickettsiaceae.g__Rickettsia	0.000388551	Rickettsia
k__Bacteria.p__Proteobacteria.c__Epsilonproteobacteria.o__Campylobacterales.f__Helicobacteraceae.g__Sulfuricurvum	0.000388044	Sulfuricurvum
k__Bacteria.p__Proteobacteria.c__Alphaproteobacteria.o__Rhizobiales.f__Methylobacteriaceae.g__Methylobacterium	0.000383239	Methylobacterium
k__Bacteria.p__Actinobacteria.c__Actinobacteria.o__Micrococcales.f__Microbacteriaceae.g__Curtobacterium	0.000380085	Curtobacterium
k__Bacteria.p__Proteobacteria.c__Alphaproteobacteria.o__Rhizobiales.f__Rhizobiaceae.g__Shinella	0.000377749	Shinella
k__Bacteria.p__Proteobacteria.c__Epsilonproteobacteria.o__Nautiliales.f__Nautiliaceae.g__Lebetimonas	0.000377018	Lebetimonas
k__Bacteria.p__Verrucomicrobia.c__Verrucomicrobiae.o__Verrucomicrobiales.f__Akkermansiaceae.g__Akkermansia	0.000373898	Akkermansia
k__Bacteria.p__Firmicutes.c__Bacilli.o__Bacillales.f__Paenibacillaceae.g__Paenibacillus	0.00037307	Paenibacillus
k__Archaea.p__Euryarchaeota.c__Halobacteria.o__Halobacteriales.f__Halobacteriaceae.g__Natronomonas	0.000372021	Natronomonas
k__Bacteria.p__Proteobacteria.c__Alphaproteobacteria.o__Rhodobacterales.f__Rhodobacteraceae.g__Rubellimicrobium	0.000370611	Rubellimicrobium
k__Bacteria.p__Actinobacteria.c__Coriobacteriia.o__Coriobacteriales.f__Coriobacteriaceae.g__Enorma	0.000368047	Enorma
k__Bacteria.p__Proteobacteria.c__Betaproteobacteria.o__Burkholderiales.f__Comamonadaceae.g__Polaromonas	0.000367736	Polaromonas
k__Bacteria.p__Bacteroidetes.c__Cytophagia.o__Cytophagales.f__Cytophagaceae.g__Microscilla	0.000367045	Microscilla
k__Bacteria.p__Proteobacteria.c__Alphaproteobacteria.o__Rhodospirillales.f__Rhodospirillaceae.g__Candidatus_Endolissoclinum	0.000365788	Candidatus_Endolissoclinum
k__Viruses.o__Caudovirales.f__Podoviridae.g__T7likevirus	0.000355382	T7likevirus
k__Viruses.o__Nidovirales.f__Coronaviridae.g__Betacoronavirus	0.00034966	Betacoronavirus
k__Bacteria.p__Proteobacteria.c__Betaproteobacteria.o__Burkholderiales.f__Comamonadaceae.g__Lampropedia	0.00034935	Lampropedia
k__Bacteria.p__Proteobacteria.c__Alphaproteobacteria.o__Rhodobacterales.f__Rhodobacteraceae.g__Tropicibacter	0.000348718	Tropicibacter
k__Bacteria.p__Firmicutes.c__Bacilli.o__Bacillales.f__Staphylococcaceae.g__Jeotgalicoccus	0.00034733	Jeotgalicoccus
k__Archaea.p__Euryarchaeota.c__Methanomicrobia.o__Methanosarcinales.f__Candidatus_Methanoperedenaceae.g__Candidatus_Methanoperedens	0.000344826	Candidatus_Methanoperedens
k__Bacteria.p__Firmicutes.c__Clostridia.o__Clostridiales.f__Ruminococcaceae.g__Ruminococcus	0.000344609	Ruminococcus
k__Bacteria.p__Actinobacteria.c__Actinobacteria.o__Pseudonocardiales.f__Pseudonocardiaceae.g__Thermocrispum	0.000344379	Thermocrispum
k__Bacteria.p__Proteobacteria.c__Gammaproteobacteria.o__Enterobacteriales.f__Enterobacteriaceae.g__Tatumella	0.000343124	Tatumella
k__Bacteria.p__Proteobacteria.c__Betaproteobacteria.o__Burkholderiales.f__Burkholderiaceae.g__Caballeronia	0.000342502	Caballeronia
k__Bacteria.p__Proteobacteria.c__Deltaproteobacteria.o__Desulfobacterales.f__Desulfobacteraceae.g__Desulfatibacillum	0.000342371	Desulfatibacillum
k__Bacteria.p__Proteobacteria.c__Gammaproteobacteria.o__Oceanospirillales.f__Oceanospirillaceae.g__Marinomonas	0.000339972	Marinomonas
k__Bacteria.p__Proteobacteria.c__Betaproteobacteria.o__Burkholderiales.f__Burkholderiaceae.g__Chitinimonas	0.000338755	Chitinimonas
k__Bacteria.p__Proteobacteria.c__Gammaproteobacteria.o__Oceanospirillales.f__Oleiphilaceae.g__Oleiphilus	0.000337201	Oleiphilus
k__Bacteria.p__Firmicutes.c__Bacilli.o__Bacillales.f__Bacillaceae.g__Thalassobacillus	0.000336425	Thalassobacillus
k__Bacteria.p__Proteobacteria.c__Alphaproteobacteria.o__Rhizobiales.f__Phyllobacteriaceae.g__Hoeflea	0.000336097	Hoeflea
k__Bacteria.p__Actinobacteria.c__Actinobacteria.o__Micrococcales.f__Promicromonosporaceae.g__Cellulosimicrobium	0.000333426	Cellulosimicrobium
k__Bacteria.p__Spirochaetes.c__Spirochaetia.o__Spirochaetales.f__Borreliaceae.g__Borrelia	0.000330038	Borrelia
k__Bacteria.p__Actinobacteria.c__Actinobacteria.o__Micrococcales.f__Microbacteriaceae.g__Microterricola	0.000329748	Microterricola
k__Viruses.o__Picornavirales.f__Picornaviridae.g__Sapelovirus	0.000329279	Sapelovirus
k__Bacteria.p__Actinobacteria.c__Actinobacteria.o__Micrococcales.f__Microbacteriaceae.g__Rhodoluna	0.0003253	Rhodoluna
k__Bacteria.p__Proteobacteria.c__Alphaproteobacteria.o__Rhodospirillales.f__Rhodospirillaceae.g__Niveispirillum	0.000324057	Niveispirillum
k__Archaea.p__Thaumarchaeota.g__Candidatus_Nitrosopelagicus	0.000321756	Candidatus_Nitrosopelagicus
k__Bacteria.p__Proteobacteria.c__Gammaproteobacteria.o__Enterobacteriales.f__Enterobacteriaceae.g__Salmonella	0.000320625	Salmonella
k__Bacteria.p__Actinobacteria.c__Actinobacteria.o__Actinomycetales.f__Actinomycetaceae.g__Mobiluncus	0.000314889	Mobiluncus
k__Archaea.p__Euryarchaeota.c__Methanomicrobia.o__Methanomicrobiales.f__Methanoregulaceae.g__Methanosphaerula	0.000311155	Methanosphaerula
k__Bacteria.p__Proteobacteria.c__Alphaproteobacteria.o__Rhodobacterales.f__Hyphomonadaceae.g__Maricaulis	0.000307343	Maricaulis
k__Bacteria.p__Proteobacteria.c__Gammaproteobacteria.o__Chromatiales.f__Chromatiaceae.g__Lamprocystis	0.000307012	Lamprocystis
k__Bacteria.p__Bacteroidetes.c__Cytophagia.o__Cytophagales.f__Cytophagaceae.g__Spirosoma	0.00030692	Spirosoma
k__Bacteria.p__Proteobacteria.c__Alphaproteobacteria.o__Rhodobacterales.f__Rhodobacteraceae.g__Rhodovulum	0.000305078	Rhodovulum
k__Bacteria.p__Proteobacteria.c__Alphaproteobacteria.o__Rhizobiales.f__Phyllobacteriaceae.g__Pseudaminobacter	0.000302136	Pseudaminobacter
k__Viruses.f__Flaviviridae.g__Flavivirus	0.000301438	Flavivirus
k__Archaea.p__Euryarchaeota.c__Halobacteria.o__Halobacteriales.f__Halobacteriaceae.g__Haloarcula	0.00030027	Haloarcula
k__Bacteria.p__Proteobacteria.c__Betaproteobacteria.o__Burkholderiales.f__Alcaligenaceae.g__Advenella	0.00029912	Advenella
k__Bacteria.p__Actinobacteria.c__Actinobacteria.o__Bifidobacteriales.f__Bifidobacteriaceae.g__Gardnerella	0.000297637	Gardnerella
k__Bacteria.p__Proteobacteria.c__Betaproteobacteria.o__Burkholderiales.f__Burkholderiaceae.g__Cupriavidus	0.000296868	Cupriavidus
k__Bacteria.p__Proteobacteria.c__Gammaproteobacteria.o__Alteromonadales.f__Psychromonadaceae.g__Psychromonas	0.000294594	Psychromonas
k__Bacteria.p__Proteobacteria.c__Betaproteobacteria.o__Burkholderiales.f__Oxalobacteraceae.g__Duganella	0.000293891	Duganella
k__Viruses.f__Hypoviridae.g__Hypovirus	0.000293012	Hypovirus
k__Bacteria.p__Actinobacteria.c__Actinobacteria.o__Geodermatophilales.f__Geodermatophilaceae.g__Geodermatophilus	0.000290051	Geodermatophilus
k__Archaea.p__Euryarchaeota.c__Archaeoglobi.o__Archaeoglobales.f__Archaeoglobaceae.g__Archaeoglobus	0.000289777	Archaeoglobus
k__Bacteria.p__Firmicutes.c__Clostridia.o__Clostridiales.f__Lachnospiraceae.g__Butyrivibrio	0.000288506	Butyrivibrio
k__Bacteria.p__Proteobacteria.c__Alphaproteobacteria.o__Caulobacterales.f__Caulobacteraceae.g__Phenylobacterium	0.000287361	Phenylobacterium
k__Archaea.p__Euryarchaeota.c__Archaeoglobi.o__Archaeoglobales.f__Archaeoglobaceae.g__Ferroglobus	0.000287036	Ferroglobus
k__Viruses.f__Bromoviridae.g__Bromovirus	0.000285945	Bromovirus
k__Bacteria.p__Proteobacteria.c__Betaproteobacteria.o__Rhodocyclales.f__Rhodocyclaceae.g__Azovibrio	0.000285555	Azovibrio
k__Bacteria.p__Bacteroidetes.o__Bacteroidetes_Order_II._Incertae_sedis.f__Rhodothermaceae.g__Salinibacter	0.000283887	Salinibacter
k__Bacteria.p__Proteobacteria.c__Betaproteobacteria.o__Burkholderiales.f__Comamonadaceae.g__Pseudorhodoferax	0.000282182	Pseudorhodoferax
k__Viruses.f__Virgaviridae.g__Pecluvirus	0.000281412	Pecluvirus
k__Bacteria.p__Proteobacteria.c__Alphaproteobacteria.o__Rhizobiales.f__Rhizobiaceae.g__Candidatus_Liberibacter	0.000278891	Candidatus_Liberibacter
k__Bacteria.p__Proteobacteria.c__Alphaproteobacteria.o__Rhizobiales.f__Phyllobacteriaceae.g__Paramesorhizobium	0.000278244	Paramesorhizobium
k__Viruses.f__Poxviridae.g__Molluscipoxvirus	0.000274303	Molluscipoxvirus
k__Bacteria.p__Proteobacteria.c__Alphaproteobacteria.o__Rickettsiales.f__Anaplasmataceae.g__Ehrlichia	0.000273483	Ehrlichia
k__Bacteria.p__Bacteroidetes.c__Flavobacteriia.o__Flavobacteriales.f__Flavobacteriaceae.g__Zobellia	0.000273388	Zobellia
k__Bacteria.p__Proteobacteria.c__Epsilonproteobacteria.o__Nautiliales.f__Nautiliaceae.g__Caminibacter	0.000273371	Caminibacter
k__Bacteria.p__Cyanobacteria.o__Chroococcales.g__Cyanothece	0.000271736	Cyanothece
k__Bacteria.p__Proteobacteria.c__Alphaproteobacteria.o__Rhodobacterales.f__Rhodobacteraceae.g__Roseibacterium	0.000270202	Roseibacterium
k__Bacteria.p__Actinobacteria.c__Actinobacteria.o__Jiangellales.f__Jiangellaceae.g__Jiangella	0.000269534	Jiangella
k__Bacteria.p__Proteobacteria.c__Alphaproteobacteria.o__Caulobacterales.f__Caulobacteraceae.g__Brevundimonas	0.000266957	Brevundimonas
k__Bacteria.p__Actinobacteria.c__Actinobacteria.o__Pseudonocardiales.f__Pseudonocardiaceae.g__Pseudonocardia	0.000266839	Pseudonocardia
k__Bacteria.p__Proteobacteria.c__Gammaproteobacteria.o__Cellvibrionales.f__Cellvibrionaceae.g__Marinagarivorans	0.00026472	Marinagarivorans
k__Bacteria.p__Proteobacteria.c__Alphaproteobacteria.o__Rhodospirillales.f__Rhodospirillaceae.g__Dongia	0.000261334	Dongia
k__Bacteria.p__Bacteroidetes.c__Cytophagia.o__Cytophagales.f__Cytophagaceae.g__Dyadobacter	0.000259284	Dyadobacter
k__Bacteria.p__Proteobacteria.c__Gammaproteobacteria.o__Pasteurellales.f__Pasteurellaceae.g__Pasteurella	0.000258522	Pasteurella
k__Viruses.o__Caudovirales.f__Siphoviridae.g__Tunalikevirus	0.000257813	Tunalikevirus
k__Bacteria.p__Firmicutes.c__Clostridia.o__Clostridiales.f__Lachnospiraceae.g__Oribacterium	0.000257527	Oribacterium
k__Viruses.o__Herpesvirales.f__Herpesviridae.g__Roseolovirus	0.000257046	Roseolovirus
k__Viruses.f__Phycodnaviridae.g__Phaeovirus	0.00025638	Phaeovirus
k__Bacteria.p__Firmicutes.c__Bacilli.o__Bacillales.f__Bacillaceae.g__Caldibacillus	0.000256334	Caldibacillus
k__Bacteria.p__Proteobacteria.c__Gammaproteobacteria.o__Cellvibrionales.f__Cellvibrionaceae.g__Simiduia	0.000254835	Simiduia
k__Bacteria.p__Firmicutes.c__Tissierellia.o__Tissierellales.f__Peptoniphilaceae.g__Anaerococcus	0.000253418	Anaerococcus
k__Bacteria.p__Proteobacteria.c__Deltaproteobacteria.o__Myxococcales.f__Labilitrichaceae.g__Labilithrix	0.000252625	Labilithrix
k__Bacteria.p__Firmicutes.c__Bacilli.o__Bacillales.f__Planococcaceae.g__Rummeliibacillus	0.000252136	Rummeliibacillus
k__Bacteria.p__Proteobacteria.c__Deltaproteobacteria.o__Desulfobacterales.f__Desulfobacteraceae.g__Desulfatitalea	0.000248286	Desulfatitalea
k__Bacteria.p__Firmicutes.c__Bacilli.o__Bacillales.f__Bacillaceae.g__Pontibacillus	0.000247807	Pontibacillus
k__Bacteria.p__Proteobacteria.c__Betaproteobacteria.o__Burkholderiales.f__Comamonadaceae.g__Variovorax	0.000247153	Variovorax
k__Bacteria.p__Cyanobacteria.o__Chroococcales.g__Cyanobacterium	0.000246396	Cyanobacterium
k__Bacteria.p__Firmicutes.c__Clostridia.o__Clostridiales.f__Clostridiales_Family_XVII._Incertae_Sedis.g__Thermaerobacter	0.000243709	Thermaerobacter
k__Bacteria.p__Firmicutes.c__Tissierellia.o__Tissierellales.f__Peptoniphilaceae.g__Parvimonas	0.000241987	Parvimonas
k__Bacteria.p__Actinobacteria.c__Actinobacteria.o__Pseudonocardiales.f__Pseudonocardiaceae.g__Actinosynnema	0.000241923	Actinosynnema
k__Bacteria.p__Firmicutes.c__Clostridia.o__Clostridiales.f__Lachnospiraceae.g__Anaerostipes	0.000241884	Anaerostipes
k__Bacteria.p__Proteobacteria.c__Deltaproteobacteria.g__Deferrisoma	0.000240796	Deferrisoma
k__Bacteria.p__Proteobacteria.c__Gammaproteobacteria.o__Enterobacteriales.f__Enterobacteriaceae.g__Edwardsiella	0.000239202	Edwardsiella
k__Archaea.p__Euryarchaeota.c__Halobacteria.o__Halobacteriales.f__Halobacteriaceae.g__Halococcus	0.000237904	Halococcus
k__Bacteria.p__Firmicutes.c__Clostridia.o__Clostridiales.g__Epulopiscium	0.000237787	Epulopiscium
k__Bacteria.p__Proteobacteria.c__Alphaproteobacteria.o__Rhodospirillales.f__Rhodospirillaceae.g__Caenispirillum	0.000237463	Caenispirillum
k__Bacteria.p__Actinobacteria.c__Actinobacteria.o__Micrococcales.f__Micrococcaceae.g__Rothia	0.000236929	Rothia
k__Viruses.f__Poxviridae.g__Parapoxvirus	0.000235412	Parapoxvirus
k__Bacteria.p__Proteobacteria.c__Gammaproteobacteria.o__Enterobacteriales.f__Enterobacteriaceae.g__Cronobacter	0.000233414	Cronobacter
k__Bacteria.p__Proteobacteria.c__Alphaproteobacteria.o__Sphingomonadales.f__Sphingomonadaceae.g__Zymomonas	0.000232723	Zymomonas
k__Bacteria.p__Firmicutes.c__Clostridia.o__Clostridiales.f__Syntrophomonadaceae.g__Dethiobacter	0.00022946	Dethiobacter
k__Bacteria.p__Thermodesulfobacteria.c__Thermodesulfobacteria.o__Thermodesulfobacteriales.f__Thermodesulfobacteriaceae.g__Caldimicrobium	0.000228816	Caldimicrobium
k__Bacteria.p__Actinobacteria.c__Actinobacteria.o__Micrococcales.f__Micrococcaceae.g__Paenarthrobacter	0.000228291	Paenarthrobacter
k__Viruses.o__Caudovirales.f__Myoviridae.g__I3likevirus	0.000226706	I3likevirus
k__Viruses.o__Picornavirales.f__Picornaviridae.g__Megrivirus	0.000226093	Megrivirus
k__Viruses.o__Mononegavirales.f__Bornaviridae.g__Bornavirus	0.000224181	Bornavirus
k__Bacteria.p__Firmicutes.c__Tissierellia.o__Tissierellales.f__Peptoniphilaceae.g__Peptoniphilus	0.00022119	Peptoniphilus
k__Bacteria.p__Cyanobacteria.o__Chroococcales.g__Acaryochloris	0.000220927	Acaryochloris
k__Viruses.o__Picornavirales.f__Dicistroviridae.g__Aparavirus	0.000220561	Aparavirus
k__Bacteria.p__Bacteroidetes.c__Chitinophagia.o__Chitinophagales.f__Chitinophagaceae.g__Segetibacter	0.000220554	Segetibacter
k__Viruses.f__Marseilleviridae.g__Marseillevirus	0.000219184	Marseillevirus
k__Bacteria.p__Proteobacteria.c__Gammaproteobacteria.o__Legionellales.f__Coxiellaceae.g__Rickettsiella	0.000217316	Rickettsiella
k__Bacteria.p__Actinobacteria.c__Actinobacteria.o__Actinomycetales.f__Actinomycetaceae.g__Flaviflexus	0.000216732	Flaviflexus
k__Viruses.o__Caudovirales.f__Myoviridae.g__Spo1virus	0.000215417	Spo1virus
k__Viruses.f__Flaviviridae.g__Hepacivirus	0.000214279	Hepacivirus
k__Bacteria.p__Firmicutes.c__Bacilli.o__Lactobacillales.f__Carnobacteriaceae.g__Jeotgalibaca	0.000213957	Jeotgalibaca
k__Bacteria.p__Proteobacteria.c__Deltaproteobacteria.o__Myxococcales.f__Cystobacteraceae.g__Archangium	0.00021182	Archangium
k__Bacteria.p__Actinobacteria.c__Actinobacteria.o__Micromonosporales.f__Micromonosporaceae.g__Salinispora	0.000208672	Salinispora
k__Bacteria.p__Spirochaetes.c__Spirochaetia.o__Spirochaetales.f__Borreliaceae.g__Borreliella	0.000206179	Borreliella
k__Bacteria.p__Actinobacteria.c__Actinobacteria.o__Micrococcales.f__Microbacteriaceae.g__Frondihabitans	0.000205048	Frondihabitans
k__Viruses.o__Picornavirales.f__Picornaviridae.g__Dicipivirus	0.000204151	Dicipivirus
k__Bacteria.p__Cyanobacteria.o__Oscillatoriales.g__Arthrospira	0.00020411	Arthrospira
k__Bacteria.p__Actinobacteria.c__Actinobacteria.o__Micrococcales.f__Intrasporangiaceae.g__Terrabacter	0.000203846	Terrabacter
k__Bacteria.p__Cyanobacteria.o__Prochlorales.f__Prochlorotrichaceae.g__Prochlorothrix	0.000202718	Prochlorothrix
k__Bacteria.p__Proteobacteria.c__Betaproteobacteria.o__Neisseriales.f__Neisseriaceae.g__Vitreoscilla	0.000202614	Vitreoscilla
k__Bacteria.p__Proteobacteria.c__Gammaproteobacteria.o__Alteromonadales.f__Alteromonadaceae.g__Paraglaciecola	0.000201506	Paraglaciecola
k__Bacteria.p__Proteobacteria.c__Alphaproteobacteria.o__Rhodospirillales.f__Rhodospirillaceae.g__Oceanibaculum	0.000200048	Oceanibaculum
k__Bacteria.p__Proteobacteria.c__Betaproteobacteria.o__Burkholderiales.g__Mitsuaria	0.000199691	Mitsuaria
k__Archaea.p__Euryarchaeota.c__Methanomicrobia.o__Methanosarcinales.f__Methanosarcinaceae.g__Methanomethylovorans	0.000197011	Methanomethylovorans
k__Bacteria.p__Actinobacteria.c__Actinobacteria.o__Streptosporangiales.f__Streptosporangiaceae.g__Nonomuraea	0.000195519	Nonomuraea
k__Archaea.p__Euryarchaeota.c__Methanomicrobia.o__Methanosarcinales.f__Methanosarcinaceae.g__Methanohalobium	0.000194713	Methanohalobium
k__Bacteria.p__Proteobacteria.c__Deltaproteobacteria.o__Bdellovibrionales.f__Bdellovibrionaceae.g__Bdellovibrio	0.000191525	Bdellovibrio
k__Bacteria.p__Proteobacteria.c__Deltaproteobacteria.o__Myxococcales.f__Anaeromyxobacteraceae.g__Anaeromyxobacter	0.000191111	Anaeromyxobacter
k__Bacteria.p__Firmicutes.c__Bacilli.o__Bacillales.f__Planococcaceae.g__Planomicrobium	0.000190793	Planomicrobium
k__Bacteria.p__Proteobacteria.c__Alphaproteobacteria.o__Rhodobacterales.f__Hyphomonadaceae.g__Oceanicaulis	0.000189545	Oceanicaulis
k__Bacteria.p__Verrucomicrobia.o__Methylacidiphilales.f__Methylacidiphilaceae.g__Methylacidiphilum	0.000188299	Methylacidiphilum
k__Bacteria.p__Cyanobacteria.o__Oscillatoriales.g__Kamptonema	0.000188143	Kamptonema
k__Bacteria.p__Proteobacteria.c__Gammaproteobacteria.o__Enterobacteriales.f__Enterobacteriaceae.g__Kluyvera	0.000187635	Kluyvera
k__Viruses.f__Mimiviridae.g__Cafeteriavirus	0.000187283	Cafeteriavirus
k__Viruses.o__Tymovirales.f__Tymoviridae.g__Marafivirus	0.000184118	Marafivirus
k__Archaea.p__Euryarchaeota.g__Aciduliprofundum	0.000183435	Aciduliprofundum
k__Bacteria.p__Proteobacteria.c__Gammaproteobacteria.o__Enterobacteriales.f__Enterobacteriaceae.g__Providencia	0.000183376	Providencia
k__Bacteria.p__Firmicutes.c__Erysipelotrichia.o__Erysipelotrichales.f__Erysipelotrichaceae.g__Holdemanella	0.000182678	Holdemanella
k__Bacteria.p__Bacteroidetes.c__Flavobacteriia.o__Flavobacteriales.f__Flavobacteriaceae.g__Croceitalea	0.000179713	Croceitalea
k__Bacteria.p__Bacteroidetes.c__Cytophagia.o__Cytophagales.f__Cytophagaceae.g__Emticicia	0.000179688	Emticicia
k__Bacteria.p__Bacteroidetes.c__Bacteroidia.o__Bacteroidales.g__Candidatus_Azobacteroides	0.000178426	Candidatus_Azobacteroides
k__Bacteria.p__Proteobacteria.c__Gammaproteobacteria.o__Pasteurellales.f__Pasteurellaceae.g__Actinobacillus	0.000176283	Actinobacillus
k__Bacteria.p__Actinobacteria.c__Actinobacteria.o__Propionibacteriales.f__Nocardioidaceae.g__Pimelobacter	0.000176188	Pimelobacter
k__Bacteria.p__Actinobacteria.c__Actinobacteria.o__Kineosporiales.f__Kineosporiaceae.g__Kineococcus	0.000175851	Kineococcus
k__Bacteria.p__Actinobacteria.c__Actinobacteria.o__Micrococcales.f__Dermabacteraceae.g__Helcobacillus	0.000174328	Helcobacillus
k__Bacteria.p__Actinobacteria.c__Actinobacteria.o__Micrococcales.f__Cellulomonadaceae.g__Oerskovia	0.000173616	Oerskovia
k__Bacteria.p__Proteobacteria.c__Gammaproteobacteria.o__Chromatiales.f__Ectothiorhodospiraceae.g__Thioalkalivibrio	0.000173372	Thioalkalivibrio
k__Bacteria.p__Proteobacteria.c__Alphaproteobacteria.o__Rhodospirillales.f__Rhodospirillaceae.g__Thalassospira	0.000172095	Thalassospira
k__Bacteria.p__Proteobacteria.c__Alphaproteobacteria.o__Rhodobacterales.f__Rhodobacteraceae.g__Pelagibaca	0.000169267	Pelagibaca
k__Bacteria.p__Proteobacteria.c__Deltaproteobacteria.o__Desulfobacterales.f__Desulfobacteraceae.g__Desulfococcus	0.000168404	Desulfococcus
k__Viruses.f__Poxviridae.g__Capripoxvirus	0.000167671	Capripoxvirus
k__Bacteria.p__Proteobacteria.c__Alphaproteobacteria.o__Rhizobiales.f__Methylocystaceae.g__Methylosinus	0.000167215	Methylosinus
k__Archaea.p__Euryarchaeota.c__Methanomicrobia.o__Methanomicrobiales.f__Methanomicrobiaceae.g__Methanolacinia	0.000165579	Methanolacinia
k__Bacteria.p__Firmicutes.c__Clostridia.o__Thermoanaerobacterales.f__Thermodesulfobiaceae.g__Thermodesulfobium	0.000165531	Thermodesulfobium
k__Bacteria.p__Firmicutes.c__Bacilli.o__Bacillales.f__Bacillaceae.g__Salimicrobium	0.000164949	Salimicrobium
k__Viruses.o__Picornavirales.f__Picornaviridae.g__Senecavirus	0.000164797	Senecavirus
k__Bacteria.p__Actinobacteria.c__Actinobacteria.o__Micrococcales.f__Dermatophilaceae.g__Kineosphaera	0.000164771	Kineosphaera
k__Bacteria.p__Actinobacteria.c__Actinobacteria.o__Glycomycetales.f__Glycomycetaceae.g__Glycomyces	0.000163612	Glycomyces
k__Bacteria.p__Actinobacteria.c__Actinobacteria.o__Micromonosporales.f__Micromonosporaceae.g__Dactylosporangium	0.000162776	Dactylosporangium
k__Bacteria.p__Actinobacteria.c__Actinobacteria.o__Pseudonocardiales.f__Pseudonocardiaceae.g__Actinomycetospora	0.000162055	Actinomycetospora
k__Bacteria.p__Actinobacteria.c__Actinobacteria.o__Micrococcales.f__Micrococcaceae.g__Glutamicibacter	0.000161093	Glutamicibacter
k__Bacteria.p__Cyanobacteria.o__Chroococcales.g__Microcystis	0.00015986	Microcystis
k__Viruses.f__Asfarviridae.g__Asfivirus	0.000159125	Asfivirus
k__Viruses.f__Hytrosaviridae.g__Glossinavirus	0.000157606	Glossinavirus
k__Bacteria.p__Bacteroidetes.c__Flavobacteriia.o__Flavobacteriales.f__Flavobacteriaceae.g__Formosa	0.000157457	Formosa
k__Bacteria.p__Planctomycetes.c__Planctomycetia.o__Planctomycetales.f__Isosphaeraceae.g__Isosphaera	0.000156573	Isosphaera
k__Bacteria.p__Bacteroidetes.c__Cytophagia.o__Cytophagales.f__Persicobacteraceae.g__Persicobacter	0.000154589	Persicobacter
k__Bacteria.p__Bacteroidetes.c__Cytophagia.o__Cytophagales.f__Thermonemataceae.g__Thermonema	0.000153148	Thermonema
k__Bacteria.p__Actinobacteria.c__Actinobacteria.o__Micrococcales.f__Intrasporangiaceae.g__Serinicoccus	0.000150482	Serinicoccus
k__Bacteria.p__Proteobacteria.c__Gammaproteobacteria.o__Enterobacteriales.f__Enterobacteriaceae.g__Pectobacterium	0.000150148	Pectobacterium
k__Bacteria.p__Firmicutes.c__Clostridia.o__Clostridiales.f__Eubacteriaceae.g__Acetobacterium	0.000149025	Acetobacterium
k__Bacteria.p__Firmicutes.c__Clostridia.o__Thermoanaerobacterales.f__Thermoanaerobacteraceae.g__Ammonifex	0.000147944	Ammonifex
k__Bacteria.p__Actinobacteria.c__Actinobacteria.o__Micrococcales.f__Dermabacteraceae.g__Dermabacter	0.00014661	Dermabacter
k__Bacteria.p__Proteobacteria.c__Gammaproteobacteria.o__Cellvibrionales.f__Halieaceae.g__Haliea	0.000146099	Haliea
k__Bacteria.p__Proteobacteria.c__Alphaproteobacteria.o__Rhodobacterales.f__Rhodobacteraceae.g__Thioclava	0.000145939	Thioclava
k__Bacteria.p__Proteobacteria.c__Alphaproteobacteria.o__Rhodobacterales.f__Hyphomonadaceae.g__Ponticaulis	0.000145366	Ponticaulis
k__Bacteria.p__Proteobacteria.c__Alphaproteobacteria.o__Sphingomonadales.f__Erythrobacteraceae.g__Croceicoccus	0.000144973	Croceicoccus
k__Bacteria.p__Chloroflexi.c__Chloroflexia.o__Chloroflexales.f__Chloroflexaceae.g__Chloroflexus	0.000144943	Chloroflexus
k__Bacteria.p__Proteobacteria.c__Gammaproteobacteria.o__Aeromonadales.f__Aeromonadaceae.g__Oceanimonas	0.000144661	Oceanimonas
k__Bacteria.p__Bacteroidetes.c__Chitinophagia.o__Chitinophagales.f__Saprospiraceae.g__Saprospira	0.000144595	Saprospira
k__Bacteria.p__Proteobacteria.c__Gammaproteobacteria.o__Chromatiales.f__Chromatiaceae.g__Thiorhodovibrio	0.000144243	Thiorhodovibrio
k__Bacteria.p__Actinobacteria.c__Coriobacteriia.o__Eggerthellales.f__Eggerthellaceae.g__Cryptobacterium	0.000143264	Cryptobacterium
k__Viruses.o__Nidovirales.f__Coronaviridae.g__Bafinivirus	0.000142125	Bafinivirus
k__Bacteria.p__Bacteroidetes.c__Flavobacteriia.o__Flavobacteriales.f__Flavobacteriaceae.g__Arenibacter	0.000141794	Arenibacter
k__Bacteria.p__Cyanobacteria.o__Oscillatoriales.g__Oscillatoria	0.000141639	Oscillatoria
k__Bacteria.p__Bacteroidetes.c__Flavobacteriia.o__Flavobacteriales.f__Flavobacteriaceae.g__Salinimicrobium	0.00014127	Salinimicrobium
k__Bacteria.p__Proteobacteria.c__Alphaproteobacteria.o__Rhodobacterales.f__Rhodobacteraceae.g__Halocynthiibacter	0.000139822	Halocynthiibacter
k__Viruses.f__Poxviridae.g__Cervidpoxvirus	0.000139695	Cervidpoxvirus
k__Bacteria.p__Proteobacteria.c__Gammaproteobacteria.o__Nevskiales.f__Sinobacteraceae.g__Nevskia	0.00013916	Nevskia
k__Bacteria.p__Firmicutes.c__Clostridia.o__Clostridiales.f__Peptostreptococcaceae.g__Paeniclostridium	0.000139016	Paeniclostridium
k__Bacteria.p__Proteobacteria.c__Gammaproteobacteria.o__Pseudomonadales.f__Moraxellaceae.g__Alkanindiges	0.000138984	Alkanindiges
k__Viruses.o__Picornavirales.f__Picornaviridae.g__Aphthovirus	0.000138729	Aphthovirus
k__Bacteria.p__Proteobacteria.c__Betaproteobacteria.o__Rhodocyclales.f__Rhodocyclaceae.g__Azonexus	0.000138542	Azonexus
k__Viruses.o__Herpesvirales.f__Herpesviridae.g__Rhadinovirus	0.000138368	Rhadinovirus
k__Bacteria.p__Bacteroidetes.c__Flavobacteriia.o__Flavobacteriales.f__Flavobacteriaceae.g__Ornithobacterium	0.000138338	Ornithobacterium
k__Bacteria.p__Bacteroidetes.c__Cytophagia.o__Cytophagales.f__Cytophagaceae.g__Flectobacillus	0.000136719	Flectobacillus
k__Bacteria.p__Firmicutes.c__Bacilli.o__Bacillales.f__Alicyclobacillaceae.g__Kyrpidia	0.000136691	Kyrpidia
k__Bacteria.p__Proteobacteria.c__Betaproteobacteria.o__Burkholderiales.f__Comamonadaceae.g__Simplicispira	0.000136539	Simplicispira
k__Bacteria.p__Proteobacteria.c__Gammaproteobacteria.o__Oceanospirillales.f__Halomonadaceae.g__Zymobacter	0.000136453	Zymobacter
k__Bacteria.p__Cyanobacteria.o__Oscillatoriales.g__Nodosilinea	0.000136399	Nodosilinea
k__Bacteria.p__Firmicutes.c__Bacilli.o__Bacillales.f__Bacillaceae.g__Lysinibacillus	0.000136272	Lysinibacillus
k__Viruses.f__Anelloviridae.g__Thetatorquevirus	0.000135639	Thetatorquevirus
k__Bacteria.p__Proteobacteria.c__Alphaproteobacteria.o__Rhodospirillales.f__Acetobacteraceae.g__Belnapia	0.000135598	Belnapia
k__Viruses.o__Nidovirales.f__Coronaviridae.g__Gammacoronavirus	0.000135436	Gammacoronavirus
k__Bacteria.p__Firmicutes.c__Bacilli.o__Bacillales.f__Planococcaceae.g__Bhargavaea	0.000134927	Bhargavaea
k__Bacteria.p__Actinobacteria.c__Actinobacteria.o__Micrococcales.f__Demequinaceae.g__Lysinimicrobium	0.00013486	Lysinimicrobium
k__Bacteria.p__Bacteroidetes.c__Chitinophagia.o__Chitinophagales.f__Saprospiraceae.g__Lewinella	0.00013393	Lewinella
k__Bacteria.p__Proteobacteria.c__Alphaproteobacteria.o__Rhodospirillales.f__Rhodospirillaceae.g__Magnetospira	0.000133705	Magnetospira
k__Bacteria.p__Firmicutes.c__Clostridia.o__Clostridiales.f__Peptococcaceae.g__Dehalobacter	0.000133483	Dehalobacter
k__Viruses.f__Luteoviridae.g__Polerovirus	0.000133263	Polerovirus
k__Bacteria.p__Proteobacteria.c__Gammaproteobacteria.o__Legionellales.f__Coxiellaceae.g__Diplorickettsia	0.000131695	Diplorickettsia
k__Bacteria.p__Tenericutes.c__Mollicutes.o__Mycoplasmatales.f__Mycoplasmataceae.g__Ureaplasma	0.000131113	Ureaplasma
k__Bacteria.p__Proteobacteria.c__Gammaproteobacteria.o__Legionellales.f__Legionellaceae.g__Legionella	0.000131043	Legionella
k__Bacteria.p__Synergistetes.c__Synergistia.o__Synergistales.f__Synergistaceae.g__Synergistes	0.000130678	Synergistes
k__Bacteria.p__Cyanobacteria.o__Nostocales.f__Nostocaceae.g__Anabaena	0.000130331	Anabaena
k__Bacteria.p__Proteobacteria.c__Gammaproteobacteria.o__Pseudomonadales.f__Moraxellaceae.g__Acinetobacter	0.000129233	Acinetobacter
k__Bacteria.p__Actinobacteria.c__Actinobacteria.o__Actinomycetales.f__Actinomycetaceae.g__Actinomyces	0.000129058	Actinomyces
k__Bacteria.p__Proteobacteria.c__Betaproteobacteria.o__Burkholderiales.f__Oxalobacteraceae.g__Massilia	0.000128184	Massilia
k__Bacteria.p__Bacteroidetes.c__Flavobacteriia.o__Flavobacteriales.f__Flavobacteriaceae.g__Maribacter	0.000128023	Maribacter
k__Bacteria.p__Proteobacteria.c__Gammaproteobacteria.o__Pseudomonadales.f__Pseudomonadaceae.g__Azotobacter	0.000127752	Azotobacter
k__Bacteria.p__Proteobacteria.c__Alphaproteobacteria.o__Rhodobacterales.f__Rhodobacteraceae.g__Phaeobacter	0.000125675	Phaeobacter
k__Bacteria.p__Actinobacteria.c__Actinobacteria.o__Micrococcales.f__Micrococcaceae.g__Pseudarthrobacter	0.000125385	Pseudarthrobacter
k__Bacteria.p__Actinobacteria.c__Actinobacteria.o__Geodermatophilales.f__Geodermatophilaceae.g__Modestobacter	0.000124542	Modestobacter
k__Bacteria.p__Thermodesulfobacteria.c__Thermodesulfobacteria.o__Thermodesulfobacteriales.f__Thermodesulfobacteriaceae.g__Thermodesulfobacterium	0.000123684	Thermodesulfobacterium
k__Bacteria.p__Bacteroidetes.c__Flavobacteriia.o__Flavobacteriales.f__Flavobacteriaceae.g__Olleya	0.000123491	Olleya
k__Bacteria.p__Firmicutes.c__Clostridia.o__Clostridiales.f__Clostridiales_Family_XIII._Incertae_Sedis.g__Anaerovorax	0.000123212	Anaerovorax
k__Archaea.p__Euryarchaeota.c__Halobacteria.o__Natrialbales.f__Natrialbaceae.g__Halopiger	0.000121997	Halopiger
k__Bacteria.p__Actinobacteria.c__Actinobacteria.o__Corynebacteriales.f__Segniliparaceae.g__Segniliparus	0.000121113	Segniliparus
k__Bacteria.p__Proteobacteria.c__Betaproteobacteria.o__Burkholderiales.g__Xylophilus	0.000120052	Xylophilus
k__Bacteria.p__Firmicutes.c__Clostridia.o__Clostridiales.f__Catabacteriaceae.g__Catabacter	0.00011964	Catabacter
k__Bacteria.p__Proteobacteria.c__Deltaproteobacteria.o__Desulfobacterales.f__Desulfobacteraceae.g__Desulfospira	0.000119283	Desulfospira
k__Bacteria.p__Proteobacteria.c__Gammaproteobacteria.o__Nevskiales.f__Sinobacteraceae.g__Polycyclovorans	0.000118349	Polycyclovorans
k__Bacteria.p__Planctomycetes.c__Planctomycetia.o__Planctomycetales.f__Planctomycetaceae.g__Schlesneria	0.000116739	Schlesneria
k__Bacteria.p__Bacteroidetes.c__Bacteroidia.o__Bacteroidales.f__Marinilabiliaceae.g__Anaerophaga	0.00011621	Anaerophaga
k__Bacteria.p__Proteobacteria.c__Betaproteobacteria.o__Neisseriales.f__Neisseriaceae.g__Alysiella	0.00011534	Alysiella
k__Bacteria.p__Firmicutes.c__Clostridia.o__Clostridiales.f__Ruminococcaceae.g__Ruminiclostridium	0.000115134	Ruminiclostridium
k__Bacteria.p__Proteobacteria.c__Alphaproteobacteria.o__Rhizobiales.f__Rhizobiaceae.g__Ensifer	0.00011507	Ensifer
k__Bacteria.p__Proteobacteria.c__Alphaproteobacteria.o__Sphingomonadales.f__Erythrobacteraceae.g__Porphyrobacter	0.000114584	Porphyrobacter
k__Bacteria.p__Spirochaetes.c__Spirochaetia.o__Brachyspirales.f__Brachyspiraceae.g__Brachyspira	0.000114247	Brachyspira
k__Bacteria.p__Chloroflexi.c__Anaerolineae.o__Anaerolineales.f__Anaerolineaceae.g__Bellilinea	0.000113859	Bellilinea
k__Bacteria.p__Proteobacteria.c__Gammaproteobacteria.o__Enterobacteriales.f__Enterobacteriaceae.g__Leminorella	0.000113605	Leminorella
k__Bacteria.p__Proteobacteria.c__Gammaproteobacteria.o__Methylococcales.f__Methylococcaceae.g__Methylobacter	0.000113584	Methylobacter
k__Viruses.f__Virgaviridae.g__Tobamovirus	0.000113443	Tobamovirus
k__Bacteria.p__Proteobacteria.c__Alphaproteobacteria.o__Rhizobiales.f__Bradyrhizobiaceae.g__Tardiphaga	0.000110604	Tardiphaga
k__Bacteria.p__Bacteroidetes.c__Flavobacteriia.o__Flavobacteriales.f__Flavobacteriaceae.g__Lutibacter	0.000109757	Lutibacter
k__Bacteria.p__Actinobacteria.c__Actinobacteria.o__Actinomycetales.f__Actinomycetaceae.g__Actinotignum	0.000108992	Actinotignum
k__Bacteria.p__Proteobacteria.c__Gammaproteobacteria.o__Chromatiales.f__Ectothiorhodospiraceae.g__Thiorhodospira	0.000108944	Thiorhodospira
k__Viruses.f__Baculoviridae.g__Deltabaculovirus	0.00010869	Deltabaculovirus
k__Bacteria.p__Actinobacteria.c__Actinobacteria.o__Micrococcales.f__Ruaniaceae.g__Ruania	0.000108678	Ruania
k__Bacteria.p__Cyanobacteria.o__Nostocales.f__Nostocaceae.g__Aphanizomenon	0.000108564	Aphanizomenon
k__Bacteria.p__Proteobacteria.c__Gammaproteobacteria.o__Enterobacteriales.f__Enterobacteriaceae.g__Candidatus_Blochmannia	0.000108498	Candidatus_Blochmannia
k__Viruses.o__Herpesvirales.f__Malacoherpesviridae.g__Ostreavirus	0.000108165	Ostreavirus
k__Bacteria.p__Proteobacteria.c__Epsilonproteobacteria.o__Campylobacterales.f__Campylobacteraceae.g__Arcobacter	0.000108117	Arcobacter
k__Bacteria.p__Spirochaetes.c__Spirochaetia.f__Leptospiraceae.g__Turneriella	0.000107913	Turneriella
k__Bacteria.p__Cyanobacteria.o__Oscillatoriales.g__Pseudanabaena	0.000107858	Pseudanabaena
k__Bacteria.p__Actinobacteria.c__Actinobacteria.o__Propionibacteriales.f__Propionibacteriaceae.g__Tessaracoccus	0.000107079	Tessaracoccus
k__Bacteria.p__Actinobacteria.c__Actinobacteria.o__Micrococcales.f__Jonesiaceae.g__Jonesia	0.000106521	Jonesia
k__Viruses.o__Picornavirales.f__Picornaviridae.g__Hepatovirus	0.000106406	Hepatovirus
k__Bacteria.p__Firmicutes.c__Bacilli.o__Bacillales.f__Planococcaceae.g__Kurthia	0.000106213	Kurthia
k__Bacteria.p__Proteobacteria.c__Gammaproteobacteria.o__Pasteurellales.f__Pasteurellaceae.g__Aggregatibacter	0.000105051	Aggregatibacter
k__Bacteria.p__Proteobacteria.c__Gammaproteobacteria.o__Salinisphaerales.f__Salinisphaeraceae.g__Salinisphaera	0.000104782	Salinisphaera
k__Viruses.o__Caudovirales.f__Siphoviridae.g__Barnyardlikevirus	0.000104713	Barnyardlikevirus
k__Bacteria.p__Proteobacteria.c__Betaproteobacteria.o__Hydrogenophilales.f__Hydrogenophilaceae.g__Tepidiphilus	0.000104086	Tepidiphilus
k__Bacteria.p__Firmicutes.c__Erysipelotrichia.o__Erysipelotrichales.f__Erysipelotrichaceae.g__Erysipelatoclostridium	0.000103239	Erysipelatoclostridium
k__Bacteria.p__Cyanobacteria.o__Pleurocapsales.g__Stanieria	0.000103218	Stanieria
k__Bacteria.p__Proteobacteria.c__Betaproteobacteria.o__Burkholderiales.g__Ideonella	0.000100786	Ideonella
k__Bacteria.p__Actinobacteria.c__Actinobacteria.o__Glycomycetales.f__Glycomycetaceae.g__Haloglycomyces	0.000100531	Haloglycomyces
k__Viruses.f__Papillomaviridae.g__Gammapapillomavirus	0.000100435	Gammapapillomavirus
k__Bacteria.p__Planctomycetes.c__Phycisphaerae.o__Phycisphaerales.f__Phycisphaeraceae.g__Phycisphaera	9.89314e-05	Phycisphaera
k__Bacteria.p__Proteobacteria.c__Gammaproteobacteria.o__Pseudomonadales.f__Pseudomonadaceae.g__Pseudomonas	9.89259e-05	Pseudomonas
k__Bacteria.p__Verrucomicrobia.c__Spartobacteria.o__Chthoniobacterales.f__Chthoniobacteraceae.g__Chthoniobacter	9.85185e-05	Chthoniobacter
k__Bacteria.p__Chloroflexi.c__Caldilineae.o__Caldilineales.f__Caldilineaceae.g__Caldilinea	9.81486e-05	Caldilinea
k__Bacteria.p__Proteobacteria.c__Betaproteobacteria.o__Burkholderiales.f__Comamonadaceae.g__Comamonas	9.69575e-05	Comamonas
k__Bacteria.p__Firmicutes.c__Clostridia.o__Clostridiales.f__Peptostreptococcaceae.g__Peptoclostridium	9.67906e-05	Peptoclostridium
k__Bacteria.p__Planctomycetes.c__Planctomycetia.o__Candidatus_Brocadiales.f__Candidatus_Brocadiaceae.g__Candidatus_Jettenia	9.60584e-05	Candidatus_Jettenia
k__Bacteria.p__Firmicutes.c__Clostridia.o__Natranaerobiales.f__Natranaerobiaceae.g__Natranaerobius	9.5969e-05	Natranaerobius
k__Bacteria.p__Bacteroidetes.c__Flavobacteriia.o__Flavobacteriales.f__Cryomorphaceae.g__Owenweeksia	9.52868e-05	Owenweeksia
k__Viruses.f__Adenoviridae.g__Aviadenovirus	9.51001e-05	Aviadenovirus
k__Bacteria.p__Proteobacteria.c__Gammaproteobacteria.o__Alteromonadales.f__Alteromonadaceae.g__Marinobacter	9.48476e-05	Marinobacter
k__Viruses.f__Bromoviridae.g__Cucumovirus	9.47346e-05	Cucumovirus
k__Bacteria.p__Proteobacteria.c__Betaproteobacteria.o__Methylophilales.f__Methylophilaceae.g__Candidatus_Methylopumilus	9.40657e-05	Candidatus_Methylopumilus
k__Bacteria.p__Firmicutes.c__Erysipelotrichia.o__Erysipelotrichales.f__Erysipelotrichaceae.g__Bulleidia	9.3894e-05	Bulleidia
k__Archaea.p__Euryarchaeota.c__Thermoplasmata.o__Thermoplasmatales.f__Thermoplasmataceae.g__Thermoplasma	9.26859e-05	Thermoplasma
k__Viruses.o__Caudovirales.f__Podoviridae.g__Phikmvlikevirus	9.20753e-05	Phikmvlikevirus
k__Bacteria.p__Firmicutes.c__Clostridia.o__Clostridiales.f__Eubacteriaceae.g__Eubacterium	9.14846e-05	Eubacterium
k__Bacteria.p__Bacteroidetes.c__Flavobacteriia.o__Flavobacteriales.f__Flavobacteriaceae.g__Weeksella	9.09877e-05	Weeksella
k__Bacteria.p__Proteobacteria.c__Alphaproteobacteria.o__Rhodobacterales.f__Rhodobacteraceae.g__Paracoccus	8.8577e-05	Paracoccus
k__Bacteria.p__Proteobacteria.c__Deltaproteobacteria.o__Desulfovibrionales.f__Desulfohalobiaceae.g__Desulfonatronospira	8.80964e-05	Desulfonatronospira
k__Bacteria.p__Actinobacteria.c__Actinobacteria.o__Catenulisporales.f__Actinospicaceae.g__Actinospica	8.8048e-05	Actinospica
k__Bacteria.p__Cyanobacteria.o__Chroococcales.g__Chamaesiphon	8.70777e-05	Chamaesiphon
k__Bacteria.p__Actinobacteria.c__Acidimicrobiia.o__Acidimicrobiales.f__Acidimicrobiaceae.g__Ferrimicrobium	8.68757e-05	Ferrimicrobium
k__Bacteria.p__Thermotogae.c__Thermotogae.o__Thermotogales.f__Fervidobacteriaceae.g__Thermosipho	8.66131e-05	Thermosipho
k__Bacteria.p__Proteobacteria.c__Alphaproteobacteria.o__Rhizobiales.f__Hyphomicrobiaceae.g__Rhodoplanes	8.63366e-05	Rhodoplanes
k__Bacteria.p__Chlorobi.c__Chlorobia.o__Chlorobiales.f__Chlorobiaceae.g__Chlorobium	8.6251e-05	Chlorobium
k__Viruses.f__Phycodnaviridae.g__Chlorovirus	8.58926e-05	Chlorovirus
k__Bacteria.p__Firmicutes.c__Clostridia.o__Thermoanaerobacterales.f__Thermoanaerobacteraceae.g__Caldanaerobacter	8.51439e-05	Caldanaerobacter
k__Bacteria.p__Proteobacteria.c__Alphaproteobacteria.o__Sphingomonadales.f__Sphingomonadaceae.g__Sphingorhabdus	8.41669e-05	Sphingorhabdus
k__Bacteria.p__Proteobacteria.c__Gammaproteobacteria.o__Xanthomonadales.f__Rhodanobacteraceae.g__Dyella	8.33005e-05	Dyella
k__Bacteria.p__Bacteroidetes.c__Flavobacteriia.o__Flavobacteriales.f__Flavobacteriaceae.g__Zhouia	8.32391e-05	Zhouia
k__Bacteria.p__Firmicutes.c__Bacilli.o__Bacillales.f__Listeriaceae.g__Listeria	8.28965e-05	Listeria
k__Bacteria.p__Bacteroidetes.c__Cytophagia.o__Cytophagales.f__Cytophagaceae.g__Rhodonellum	8.22412e-05	Rhodonellum
k__Viruses.o__Picornavirales.f__Picornaviridae.g__Kobuvirus	8.2152e-05	Kobuvirus
k__Bacteria.p__Proteobacteria.c__Alphaproteobacteria.o__Rhodobacterales.f__Hyphomonadaceae.g__Hyphomonas	8.10693e-05	Hyphomonas
k__Bacteria.p__Firmicutes.c__Clostridia.o__Thermoanaerobacterales.f__Thermoanaerobacterales_Family_III._Incertae_Sedis.g__Thermoanaerobacterium	8.09921e-05	Thermoanaerobacterium
k__Viruses.f__Phycodnaviridae.g__Prasinovirus	8.08956e-05	Prasinovirus
k__Bacteria.p__Proteobacteria.c__Gammaproteobacteria.o__Thiotrichales.f__Thiotrichaceae.g__Thiothrix	8.0682e-05	Thiothrix
k__Bacteria.p__Firmicutes.c__Erysipelotrichia.o__Erysipelotrichales.f__Erysipelotrichaceae.g__Eggerthia	8.02657e-05	Eggerthia
k__Bacteria.p__Proteobacteria.c__Gammaproteobacteria.o__Enterobacteriales.f__Enterobacteriaceae.g__Moellerella	7.90694e-05	Moellerella
k__Bacteria.p__Proteobacteria.c__Alphaproteobacteria.o__Kiloniellales.f__Kiloniellaceae.g__Kiloniella	7.90316e-05	Kiloniella
k__Bacteria.p__Proteobacteria.c__Alphaproteobacteria.o__Parvularculales.f__Parvularculaceae.g__Parvularcula	7.87845e-05	Parvularcula
k__Viruses.o__Tymovirales.f__Betaflexiviridae.g__Trichovirus	7.7511e-05	Trichovirus
k__Bacteria.p__Bacteroidetes.c__Cytophagia.o__Cytophagales.f__Cyclobacteriaceae.g__Echinicola	7.69407e-05	Echinicola
k__Bacteria.p__Proteobacteria.c__Gammaproteobacteria.o__Chromatiales.f__Chromatiaceae.g__Rheinheimera	7.63271e-05	Rheinheimera
k__Bacteria.p__Proteobacteria.c__Alphaproteobacteria.o__Rhizobiales.f__Beijerinckiaceae.g__Chelatococcus	7.43039e-05	Chelatococcus
k__Bacteria.p__Proteobacteria.c__Deltaproteobacteria.o__Desulfobacterales.f__Desulfobacteraceae.g__Desulfatirhabdium	7.41003e-05	Desulfatirhabdium
k__Bacteria.p__Bacteroidetes.c__Cytophagia.o__Cytophagales.f__Cytophagaceae.g__Anditalea	7.38271e-05	Anditalea
k__Bacteria.p__Synergistetes.c__Synergistia.o__Synergistales.f__Synergistaceae.g__Jonquetella	7.31558e-05	Jonquetella
k__Bacteria.p__Proteobacteria.c__Alphaproteobacteria.o__Rickettsiales.f__Rickettsiaceae.g__Orientia	7.29339e-05	Orientia
k__Bacteria.p__Synergistetes.c__Synergistia.o__Synergistales.f__Synergistaceae.g__Aminiphilus	7.2669e-05	Aminiphilus
k__Bacteria.p__Aquificae.c__Aquificae.o__Aquificales.f__Hydrogenothermaceae.g__Persephonella	7.23159e-05	Persephonella
k__Bacteria.p__Bacteroidetes.c__Bacteroidia.o__Bacteroidales.f__Porphyromonadaceae.g__Paludibacter	7.2209e-05	Paludibacter
k__Bacteria.p__Actinobacteria.c__Actinobacteria.o__Pseudonocardiales.f__Pseudonocardiaceae.g__Kutzneria	6.95481e-05	Kutzneria
k__Bacteria.p__Proteobacteria.c__Gammaproteobacteria.o__Chromatiales.f__Chromatiaceae.g__Thioflavicoccus	6.84835e-05	Thioflavicoccus
k__Bacteria.p__Actinobacteria.c__Actinobacteria.o__Micrococcales.f__Dermatophilaceae.g__Austwickia	6.65728e-05	Austwickia
k__Bacteria.p__Proteobacteria.c__Alphaproteobacteria.o__Sphingomonadales.f__Sphingomonadaceae.g__Sphingobium	6.59139e-05	Sphingobium
k__Bacteria.p__Firmicutes.c__Bacilli.o__Bacillales.f__Bacillaceae.g__Hydrogenibacillus	6.50981e-05	Hydrogenibacillus
k__Viruses.f__Arenaviridae.g__Mammarenavirus	6.5064e-05	Mammarenavirus
k__Bacteria.p__Bacteroidetes.c__Flavobacteriia.o__Flavobacteriales.f__Flavobacteriaceae.g__Kordia	6.49377e-05	Kordia
k__Bacteria.p__Bacteroidetes.c__Bacteroidia.o__Bacteroidales.f__Prolixibacteraceae.g__Sunxiuqinia	6.3916e-05	Sunxiuqinia
k__Bacteria.p__Bacteroidetes.c__Chitinophagia.o__Chitinophagales.f__Chitinophagaceae.g__Niastella	6.37315e-05	Niastella
k__Archaea.p__Euryarchaeota.c__Thermococci.o__Thermococcales.f__Thermococcaceae.g__Palaeococcus	6.32625e-05	Palaeococcus
k__Bacteria.p__Thermotogae.c__Thermotogae.o__Kosmotogales.f__Kosmotogaceae.g__Mesotoga	6.30342e-05	Mesotoga
k__Viruses.o__Caudovirales.f__Siphoviridae.g__Sfi1unalikevirus	6.27381e-05	Sfi1unalikevirus
k__Bacteria.p__Bacteroidetes.c__Flavobacteriia.o__Flavobacteriales.f__Flavobacteriaceae.g__Aquimarina	6.27136e-05	Aquimarina
k__Viruses.o__Caudovirales.f__Podoviridae.g__Bcep22likevirus	6.23016e-05	Bcep22likevirus
k__Bacteria.p__Actinobacteria.c__Actinobacteria.o__Micrococcales.f__Dermatophilaceae.g__Dermatophilus	6.20195e-05	Dermatophilus
k__Bacteria.p__Proteobacteria.c__Deltaproteobacteria.o__Desulfobacterales.f__Desulfobacteraceae.g__Desulfobacter	6.1304e-05	Desulfobacter
k__Bacteria.p__Proteobacteria.c__Gammaproteobacteria.o__Oceanospirillales.f__Oceanospirillaceae.g__Oceanospirillum	6.07822e-05	Oceanospirillum
k__Bacteria.p__Bacteroidetes.c__Bacteroidia.o__Bacteroidales.f__Porphyromonadaceae.g__Parabacteroides	6.06516e-05	Parabacteroides
k__Viruses.f__Nimaviridae.g__Whispovirus	6.03721e-05	Whispovirus
k__Bacteria.p__Firmicutes.c__Bacilli.o__Lactobacillales.f__Aerococcaceae.g__Abiotrophia	6.02716e-05	Abiotrophia
k__Bacteria.p__Firmicutes.c__Clostridia.o__Clostridiales.f__Lachnospiraceae.g__Cellulosilyticum	6.02287e-05	Cellulosilyticum
k__Viruses.o__Picornavirales.f__Picornaviridae.g__Aquamavirus	5.96243e-05	Aquamavirus
k__Bacteria.p__Actinobacteria.c__Actinobacteria.o__Micrococcales.f__Dermatophilaceae.g__Mobilicoccus	5.90816e-05	Mobilicoccus
k__Bacteria.p__Proteobacteria.c__Gammaproteobacteria.o__Chromatiales.f__Chromatiaceae.g__Marichromatium	5.89831e-05	Marichromatium
k__Bacteria.p__Proteobacteria.c__Gammaproteobacteria.o__Xanthomonadales.f__Xanthomonadaceae.g__Silanimonas	5.74461e-05	Silanimonas
k__Bacteria.p__Proteobacteria.c__Epsilonproteobacteria.g__Sulfurovum	5.73282e-05	Sulfurovum
k__Bacteria.p__Proteobacteria.c__Gammaproteobacteria.o__Vibrionales.f__Vibrionaceae.g__Enterovibrio	5.61614e-05	Enterovibrio
k__Bacteria.p__Deinococcus.Thermus.c__Deinococci.o__Thermales.f__Thermaceae.g__Meiothermus	5.60587e-05	Meiothermus
k__Viruses.o__Herpesvirales.f__Herpesviridae.g__Muromegalovirus	5.43403e-05	Muromegalovirus
k__Bacteria.p__Bacteroidetes.c__Cytophagia.o__Cytophagales.f__Cytophagaceae.g__Runella	5.40452e-05	Runella
k__Viruses.o__Herpesvirales.f__Herpesviridae.g__Percavirus	5.38465e-05	Percavirus
k__Viruses.f__Flaviviridae.g__Pestivirus	5.37481e-05	Pestivirus
k__Bacteria.p__Actinobacteria.c__Actinobacteria.o__Streptosporangiales.f__Streptosporangiaceae.g__Herbidospora	5.37243e-05	Herbidospora
k__Bacteria.p__Proteobacteria.c__Deltaproteobacteria.o__Myxococcales.f__Myxococcaceae.g__Myxococcus	5.34954e-05	Myxococcus
k__Viruses.f__Iridoviridae.g__Lymphocystivirus	5.33177e-05	Lymphocystivirus
k__Bacteria.p__Proteobacteria.c__Gammaproteobacteria.o__Chromatiales.f__Ectothiorhodospiraceae.g__Alkalilimnicola	5.26269e-05	Alkalilimnicola
k__Bacteria.p__Proteobacteria.c__Alphaproteobacteria.o__Rhodobacterales.f__Rhodobacteraceae.g__Pseudophaeobacter	5.2026e-05	Pseudophaeobacter
k__Bacteria.p__Proteobacteria.c__Gammaproteobacteria.o__Enterobacteriales.f__Enterobacteriaceae.g__Yokenella	5.18434e-05	Yokenella
k__Viruses.f__Anelloviridae.g__Iotatorquevirus	5.15107e-05	Iotatorquevirus
k__Bacteria.p__Nitrospirae.c__Nitrospira.o__Nitrospirales.f__Nitrospiraceae.g__Thermodesulfovibrio	5.08277e-05	Thermodesulfovibrio
k__Bacteria.p__Proteobacteria.c__Alphaproteobacteria.o__Rhodobacterales.f__Rhodobacteraceae.g__Ruegeria	5.01352e-05	Ruegeria
k__Bacteria.p__Cyanobacteria.o__Nostocales.f__Rivulariaceae.g__Calothrix	4.95193e-05	Calothrix
k__Bacteria.p__Actinobacteria.c__Actinobacteria.o__Pseudonocardiales.f__Pseudonocardiaceae.g__Allokutzneria	4.94036e-05	Allokutzneria
k__Bacteria.p__Proteobacteria.c__Gammaproteobacteria.o__Enterobacteriales.f__Enterobacteriaceae.g__Wigglesworthia	4.93377e-05	Wigglesworthia
k__Bacteria.p__Proteobacteria.c__Betaproteobacteria.o__Neisseriales.f__Neisseriaceae.g__Morococcus	4.93205e-05	Morococcus
k__Bacteria.p__Actinobacteria.c__Actinobacteria.o__Streptosporangiales.f__Streptosporangiaceae.g__Planomonospora	4.83118e-05	Planomonospora
k__Bacteria.p__Cyanobacteria.o__Nostocales.f__Microchaetaceae.g__Hassallia	4.82367e-05	Hassallia
k__Bacteria.p__Firmicutes.c__Negativicutes.o__Selenomonadales.f__Selenomonadaceae.g__Megamonas	4.72918e-05	Megamonas
k__Bacteria.p__Firmicutes.c__Bacilli.o__Bacillales.f__Bacillaceae.g__Virgibacillus	4.68486e-05	Virgibacillus
k__Bacteria.p__Proteobacteria.c__Betaproteobacteria.o__Burkholderiales.f__Comamonadaceae.g__Delftia	4.52948e-05	Delftia
k__Bacteria.p__Actinobacteria.c__Actinobacteria.o__Micrococcales.f__Promicromonosporaceae.g__Xylanimonas	4.52836e-05	Xylanimonas
k__Bacteria.p__Elusimicrobia.c__Endomicrobia.o__Endomicrobiales.f__Endomicrobiaceae.g__Endomicrobium	4.49171e-05	Endomicrobium
k__Bacteria.p__Proteobacteria.c__Betaproteobacteria.o__Burkholderiales.g__Tepidimonas	4.48218e-05	Tepidimonas
k__Bacteria.p__Cyanobacteria.o__Nostocales.f__Nostocaceae.g__Cylindrospermopsis	4.46291e-05	Cylindrospermopsis
k__Bacteria.p__Proteobacteria.c__Alphaproteobacteria.o__Rhizobiales.f__Rhizobiaceae.g__Sinorhizobium	4.38402e-05	Sinorhizobium
k__Bacteria.p__Firmicutes.c__Clostridia.o__Clostridiales.f__Syntrophomonadaceae.g__Syntrophothermus	4.14067e-05	Syntrophothermus
k__Viruses.f__Mimiviridae.g__Mimivirus	4.11291e-05	Mimivirus
k__Bacteria.p__Proteobacteria.c__Gammaproteobacteria.o__Enterobacteriales.f__Enterobacteriaceae.g__Pragia	4.07855e-05	Pragia
k__Bacteria.p__Firmicutes.c__Clostridia.o__Clostridiales.f__Peptostreptococcaceae.g__Filifactor	4.04231e-05	Filifactor
k__Bacteria.p__Actinobacteria.c__Coriobacteriia.o__Coriobacteriales.f__Coriobacteriaceae.g__Senegalimassilia	3.99055e-05	Senegalimassilia
k__Bacteria.p__Proteobacteria.c__Alphaproteobacteria.o__Rhizobiales.f__Methylocystaceae.g__Methylopila	3.97585e-05	Methylopila
k__Bacteria.p__Proteobacteria.c__Alphaproteobacteria.o__Rhodobacterales.f__Rhodobacteraceae.g__Jannaschia	3.92957e-05	Jannaschia
k__Bacteria.p__Proteobacteria.c__Gammaproteobacteria.o__Oceanospirillales.f__Halomonadaceae.g__Candidatus_Evansia	3.9156e-05	Candidatus_Evansia
k__Viruses.f__Astroviridae.g__Avastrovirus	3.88437e-05	Avastrovirus
k__Viruses.g__Higrevirus	3.84236e-05	Higrevirus
k__Bacteria.p__Actinobacteria.c__Actinobacteria.o__Streptomycetales.f__Streptomycetaceae.g__Kitasatospora	3.69062e-05	Kitasatospora
k__Viruses.o__Picornavirales.f__Picornaviridae.g__Rosavirus	3.67602e-05	Rosavirus
k__Bacteria.p__Proteobacteria.c__Alphaproteobacteria.o__Rhodobacterales.f__Hyphomonadaceae.g__Hellea	3.67049e-05	Hellea
k__Bacteria.p__Proteobacteria.c__Gammaproteobacteria.o__Oceanospirillales.f__Hahellaceae.g__Zooshikella	3.65814e-05	Zooshikella
k__Bacteria.p__Actinobacteria.c__Actinobacteria.o__Micrococcales.f__Microbacteriaceae.g__Cryobacterium	3.5949e-05	Cryobacterium
k__Bacteria.p__Bacteroidetes.c__Chitinophagia.o__Chitinophagales.f__Chitinophagaceae.g__Flavihumibacter	3.58687e-05	Flavihumibacter
k__Bacteria.p__Proteobacteria.c__Gammaproteobacteria.o__Methylococcales.f__Methylococcaceae.g__Methylocaldum	3.58144e-05	Methylocaldum
k__Archaea.p__Crenarchaeota.c__Thermoprotei.o__Desulfurococcales.f__Desulfurococcaceae.g__Staphylothermus	3.57075e-05	Staphylothermus
k__Bacteria.p__Chloroflexi.c__Anaerolineae.o__Anaerolineales.f__Anaerolineaceae.g__Leptolinea	3.5647e-05	Leptolinea
k__Viruses.f__Closteroviridae.g__Closterovirus	3.49587e-05	Closterovirus
k__Bacteria.p__Bacteroidetes.c__Chitinophagia.o__Chitinophagales.f__Saprospiraceae.g__Phaeodactylibacter	3.49268e-05	Phaeodactylibacter
k__Bacteria.p__Planctomycetes.c__Planctomycetia.o__Planctomycetales.f__Isosphaeraceae.g__Singulisphaera	3.47734e-05	Singulisphaera
k__Archaea.p__Euryarchaeota.c__Methanomicrobia.o__Methanomicrobiales.f__Methanomicrobiaceae.g__Methanomicrobium	3.42988e-05	Methanomicrobium
k__Bacteria.p__Bacteroidetes.c__Chitinophagia.o__Chitinophagales.f__Saprospiraceae.g__Aureispira	3.42428e-05	Aureispira
k__Bacteria.p__Proteobacteria.c__Betaproteobacteria.o__Rhodocyclales.f__Rhodocyclaceae.g__Azoarcus	3.3931e-05	Azoarcus
k__Viruses.f__Circoviridae.g__Gyrovirus	3.38091e-05	Gyrovirus
k__Bacteria.p__Actinobacteria.c__Actinobacteria.o__Micrococcales.f__Dermacoccaceae.g__Luteipulveratus	3.3809e-05	Luteipulveratus
k__Bacteria.p__Actinobacteria.c__Actinobacteria.o__Kineosporiales.f__Kineosporiaceae.g__Angustibacter	3.33966e-05	Angustibacter
k__Bacteria.p__Proteobacteria.c__Gammaproteobacteria.o__Alteromonadales.f__Alteromonadaceae.g__Alishewanella	3.30164e-05	Alishewanella
k__Bacteria.p__Proteobacteria.c__Deltaproteobacteria.o__Bdellovibrionales.f__Bacteriovoracaceae.g__Bacteriovorax	3.25977e-05	Bacteriovorax
k__Bacteria.p__Proteobacteria.c__Betaproteobacteria.o__Neisseriales.f__Chromobacteriaceae.g__Microvirgula	3.1889e-05	Microvirgula
k__Bacteria.p__Synergistetes.c__Synergistia.o__Synergistales.f__Synergistaceae.g__Dethiosulfovibrio	3.18284e-05	Dethiosulfovibrio
k__Bacteria.p__Proteobacteria.c__Deltaproteobacteria.o__Desulfuromonadales.f__Desulfuromonadaceae.g__Pelobacter	3.13533e-05	Pelobacter
k__Bacteria.p__Proteobacteria.c__Alphaproteobacteria.o__Rhizobiales.f__Hyphomicrobiaceae.g__Filomicrobium	3.09811e-05	Filomicrobium
k__Bacteria.p__Proteobacteria.c__Alphaproteobacteria.o__Rhodospirillales.f__Acetobacteraceae.g__Komagataeibacter	3.07582e-05	Komagataeibacter
k__Bacteria.p__Firmicutes.c__Bacilli.o__Bacillales.f__Bacillaceae.g__Anaerobacillus	3.06334e-05	Anaerobacillus
k__Bacteria.p__Aquificae.c__Aquificae.o__Aquificales.f__Aquificaceae.g__Hydrogenivirga	3.04438e-05	Hydrogenivirga
k__Viruses.f__Bicaudaviridae.g__Bicaudavirus	3.01284e-05	Bicaudavirus
k__Archaea.p__Crenarchaeota.c__Thermoprotei.o__Desulfurococcales.f__Desulfurococcaceae.g__Ignicoccus	3.00907e-05	Ignicoccus
k__Bacteria.p__Proteobacteria.c__Betaproteobacteria.o__Burkholderiales.f__Comamonadaceae.g__Caenimonas	2.98568e-05	Caenimonas
k__Bacteria.p__Actinobacteria.c__Actinobacteria.o__Corynebacteriales.f__Tsukamurellaceae.g__Tsukamurella	2.96504e-05	Tsukamurella
k__Viruses.o__Caudovirales.f__Siphoviridae.g__Charlielikevirus	2.9367e-05	Charlielikevirus
k__Bacteria.p__Proteobacteria.c__Gammaproteobacteria.o__Pasteurellales.f__Pasteurellaceae.g__Haemophilus	2.90521e-05	Haemophilus
k__Bacteria.p__Bacteroidetes.c__Flavobacteriia.o__Flavobacteriales.f__Flavobacteriaceae.g__Cellulophaga	2.87376e-05	Cellulophaga
k__Bacteria.p__Proteobacteria.c__Gammaproteobacteria.o__Vibrionales.f__Vibrionaceae.g__Candidatus_Photodesmus	2.85693e-05	Candidatus_Photodesmus
k__Viruses.o__Picornavirales.f__Picornaviridae.g__Sicinivirus	2.85599e-05	Sicinivirus
k__Bacteria.p__Proteobacteria.c__Gammaproteobacteria.g__Sedimenticola	2.85471e-05	Sedimenticola
k__Bacteria.p__Proteobacteria.c__Gammaproteobacteria.o__Enterobacteriales.f__Enterobacteriaceae.g__Arsenophonus	2.82987e-05	Arsenophonus
k__Archaea.p__Euryarchaeota.c__Halobacteria.o__Halobacteriales.f__Halobacteriaceae.g__Halomicrobium	2.8084e-05	Halomicrobium
k__Bacteria.p__Verrucomicrobia.c__Opitutae.o__Opitutales.f__Opitutaceae.g__Diplosphaera	2.78288e-05	Diplosphaera
k__Viruses.o__Picornavirales.f__Picornaviridae.g__Tremovirus	2.75683e-05	Tremovirus
k__Archaea.p__Euryarchaeota.c__Halobacteria.o__Natrialbales.f__Natrialbaceae.g__Natronorubrum	2.74391e-05	Natronorubrum
k__Bacteria.p__Bacteroidetes.c__Cytophagia.o__Cytophagales.f__Flammeovirgaceae.g__Fulvivirga	2.73284e-05	Fulvivirga
k__Bacteria.p__Proteobacteria.c__Gammaproteobacteria.o__Methylococcales.f__Methylococcaceae.g__Methylomonas	2.71597e-05	Methylomonas
k__Bacteria.p__Firmicutes.c__Bacilli.o__Bacillales.f__Sporolactobacillaceae.g__Sporolactobacillus	2.6872e-05	Sporolactobacillus
k__Bacteria.p__Proteobacteria.c__Gammaproteobacteria.o__Enterobacteriales.f__Enterobacteriaceae.g__Erwinia	2.67415e-05	Erwinia
k__Bacteria.p__Tenericutes.c__Mollicutes.o__Acholeplasmatales.f__Acholeplasmataceae.g__Candidatus_Phytoplasma	2.6164e-05	Candidatus_Phytoplasma
k__Bacteria.p__Tenericutes.c__Mollicutes.o__Entomoplasmatales.f__Spiroplasmataceae.g__Spiroplasma	2.61469e-05	Spiroplasma
k__Bacteria.p__Proteobacteria.c__Gammaproteobacteria.o__Enterobacteriales.f__Enterobacteriaceae.g__Candidatus_Tachikawaea	2.56436e-05	Candidatus_Tachikawaea
k__Bacteria.p__Cyanobacteria.o__Oscillatoriales.g__Moorea	2.50489e-05	Moorea
k__Bacteria.p__Actinobacteria.c__Actinobacteria.o__Micrococcales.f__Microbacteriaceae.g__Rathayibacter	2.44335e-05	Rathayibacter
k__Bacteria.p__Firmicutes.c__Bacilli.o__Lactobacillales.f__Lactobacillaceae.g__Sharpea	2.44223e-05	Sharpea
k__Bacteria.p__Proteobacteria.c__Gammaproteobacteria.o__Pseudomonadales.f__Pseudomonadaceae.g__Oblitimonas	2.41863e-05	Oblitimonas
k__Bacteria.p__Bacteroidetes.o__Bacteroidetes_Order_II._Incertae_sedis.f__Rhodothermaceae.g__Rhodothermus	2.28975e-05	Rhodothermus
k__Bacteria.p__Nitrospirae.c__Nitrospira.o__Nitrospirales.f__Nitrospiraceae.g__Candidatus_Magnetobacterium	2.27501e-05	Candidatus_Magnetobacterium
k__Bacteria.p__Firmicutes.c__Limnochordia.o__Limnochordales.f__Limnochordaceae.g__Limnochorda	2.16372e-05	Limnochorda
k__Bacteria.p__Proteobacteria.c__Betaproteobacteria.o__Neisseriales.f__Neisseriaceae.g__Stenoxybacter	2.10593e-05	Stenoxybacter
k__Bacteria.p__Proteobacteria.c__Deltaproteobacteria.o__Desulfobacterales.f__Desulfobacteraceae.g__Desulfosarcina	2.0612e-05	Desulfosarcina
k__Bacteria.p__Firmicutes.c__Clostridia.o__Clostridiales.f__Caldicoprobacteraceae.g__Caldicoprobacter	2.0306e-05	Caldicoprobacter
k__Bacteria.p__Thermotogae.c__Thermotogae.o__Kosmotogales.f__Kosmotogaceae.g__Kosmotoga	2.02592e-05	Kosmotoga
k__Bacteria.p__Proteobacteria.c__Gammaproteobacteria.o__Enterobacteriales.f__Enterobacteriaceae.g__Xenorhabdus	1.91375e-05	Xenorhabdus
k__Bacteria.p__Cyanobacteria.o__Nostocales.f__Nostocaceae.g__Raphidiopsis	1.8432e-05	Raphidiopsis
k__Bacteria.p__Firmicutes.c__Clostridia.o__Thermoanaerobacterales.f__Thermodesulfobiaceae.g__Coprothermobacter	1.69063e-05	Coprothermobacter
k__Bacteria.p__Cyanobacteria.o__Oscillatoriales.g__Trichodesmium	1.63373e-05	Trichodesmium
k__Bacteria.p__Firmicutes.c__Bacilli.o__Bacillales.f__Bacillaceae.g__Halobacillus	1.55089e-05	Halobacillus
k__Bacteria.p__Proteobacteria.c__Gammaproteobacteria.o__Enterobacteriales.f__Enterobacteriaceae.g__Morganella	1.461e-05	Morganella
k__Bacteria.p__Proteobacteria.c__Betaproteobacteria.o__Rhodocyclales.f__Rhodocyclaceae.g__Sulfuritalea	1.44382e-05	Sulfuritalea
k__Viruses.o__Picornavirales.f__Picornaviridae.g__Salivirus	1.42296e-05	Salivirus
k__Bacteria.p__Proteobacteria.c__Gammaproteobacteria.o__Vibrionales.f__Vibrionaceae.g__Photobacterium	1.40888e-05	Photobacterium
k__Bacteria.p__Bacteroidetes.c__Flavobacteriia.o__Flavobacteriales.f__Flavobacteriaceae.g__Jejuia	1.38116e-05	Jejuia
k__Bacteria.p__Thermotogae.c__Thermotogae.o__Petrotogales.g__Defluviitoga	1.38095e-05	Defluviitoga
k__Bacteria.p__Bacteroidetes.c__Bacteroidia.o__Bacteroidales.f__Porphyromonadaceae.g__Sanguibacteroides	1.36574e-05	Sanguibacteroides
k__Bacteria.p__Synergistetes.c__Synergistia.o__Synergistales.f__Synergistaceae.g__Thermanaerovibrio	1.29301e-05	Thermanaerovibrio
k__Bacteria.p__Proteobacteria.c__Alphaproteobacteria.o__Rhodospirillales.f__Acetobacteraceae.g__Gluconobacter	1.28032e-05	Gluconobacter
k__Bacteria.p__Firmicutes.c__Negativicutes.o__Selenomonadales.f__Selenomonadaceae.g__Anaerovibrio	1.12138e-05	Anaerovibrio
k__Bacteria.p__Proteobacteria.c__Alphaproteobacteria.o__Rhodobacterales.f__Rhodobacteraceae.g__Dinoroseobacter	1.12018e-05	Dinoroseobacter
k__Bacteria.p__Cyanobacteria.o__Nostocales.f__Microchaetaceae.g__Microchaete	1.10712e-05	Microchaete
k__Bacteria.p__Planctomycetes.c__Planctomycetia.o__Planctomycetales.f__Planctomycetaceae.g__Blastopirellula	1.10257e-05	Blastopirellula
k__Bacteria.p__Firmicutes.c__Clostridia.o__Clostridiales.f__Symbiobacteriaceae.g__Symbiobacterium	1.10113e-05	Symbiobacterium
k__Bacteria.p__Firmicutes.c__Clostridia.o__Clostridiales.f__Peptococcaceae.g__Desulfotomaculum	1.09473e-05	Desulfotomaculum
k__Bacteria.p__Firmicutes.c__Bacilli.o__Lactobacillales.f__Aerococcaceae.g__Facklamia	1.09367e-05	Facklamia
k__Viruses.f__Closteroviridae.g__Ampelovirus	1.08605e-05	Ampelovirus
k__Bacteria.p__Bacteroidetes.c__Flavobacteriia.o__Flavobacteriales.f__Flavobacteriaceae.g__Robiginitalea	1.0846e-05	Robiginitalea
k__Bacteria.p__Proteobacteria.c__Alphaproteobacteria.o__Rhodobacterales.f__Rhodobacteraceae.g__Ponticoccus	1.08324e-05	Ponticoccus
k__Bacteria.p__Proteobacteria.c__Alphaproteobacteria.o__Rhodobacterales.f__Hyphomonadaceae.g__Euryhalocaulis	1.06794e-05	Euryhalocaulis
k__Viruses.f__Adenoviridae.g__Atadenovirus	1.06372e-05	Atadenovirus
k__Viruses.f__Poxviridae.g__Yatapoxvirus	1.06227e-05	Yatapoxvirus
k__Bacteria.p__Firmicutes.c__Bacilli.o__Bacillales.f__Alicyclobacillaceae.g__Effusibacillus	1.0564e-05	Effusibacillus
k__Bacteria.p__Proteobacteria.c__Deltaproteobacteria.o__Bdellovibrionales.f__Halobacteriovoraceae.g__Halobacteriovorax	1.05116e-05	Halobacteriovorax
k__Bacteria.p__Firmicutes.c__Bacilli.o__Bacillales.f__Planococcaceae.g__Viridibacillus	1.05048e-05	Viridibacillus
k__Viruses.o__Nidovirales.f__Coronaviridae.g__Alphacoronavirus	1.03515e-05	Alphacoronavirus
k__Bacteria.p__Firmicutes.c__Clostridia.o__Thermoanaerobacterales.f__Thermoanaerobacterales_Family_III._Incertae_Sedis.g__Thermosediminibacter	1.03467e-05	Thermosediminibacter
k__Archaea.p__Euryarchaeota.c__Methanobacteria.o__Methanobacteriales.f__Methanobacteriaceae.g__Methanobacterium	1.03093e-05	Methanobacterium
k__Bacteria.p__Synergistetes.c__Synergistia.o__Synergistales.f__Synergistaceae.g__Pyramidobacter	1.02785e-05	Pyramidobacter
k__Bacteria.p__Bacteroidetes.c__Flavobacteriia.o__Flavobacteriales.f__Flavobacteriaceae.g__Salegentibacter	1.0268e-05	Salegentibacter
k__Bacteria.p__Proteobacteria.c__Epsilonproteobacteria.o__Campylobacterales.f__Helicobacteraceae.g__Wolinella	1.01568e-05	Wolinella
k__Bacteria.p__Proteobacteria.c__Alphaproteobacteria.o__Sphingomonadales.f__Sphingomonadaceae.g__Blastomonas	1.01283e-05	Blastomonas
k__Bacteria.p__Proteobacteria.c__Betaproteobacteria.o__Burkholderiales.f__Comamonadaceae.g__Caldimonas	9.95217e-06	Caldimonas
k__Bacteria.p__Proteobacteria.c__Epsilonproteobacteria.g__Nitratiruptor	9.92065e-06	Nitratiruptor
k__Bacteria.p__Fusobacteria.c__Fusobacteriia.o__Fusobacteriales.f__Leptotrichiaceae.g__Sebaldella	9.83959e-06	Sebaldella
k__Bacteria.p__Proteobacteria.c__Gammaproteobacteria.o__Enterobacteriales.f__Enterobacteriaceae.g__Brenneria	9.78754e-06	Brenneria
k__Archaea.p__Euryarchaeota.c__Thermococci.o__Thermococcales.f__Thermococcaceae.g__Pyrococcus	9.75089e-06	Pyrococcus
k__Bacteria.p__Proteobacteria.c__Deltaproteobacteria.o__Desulfurellales.f__Desulfurellaceae.g__Hippea	9.64703e-06	Hippea
k__Bacteria.p__Cyanobacteria.o__Chroococcales.g__Rubidibacter	9.46492e-06	Rubidibacter
k__Bacteria.p__Proteobacteria.c__Alphaproteobacteria.o__Rickettsiales.f__Anaplasmataceae.g__Candidatus_Neoehrlichia	9.14639e-06	Candidatus_Neoehrlichia
k__Bacteria.p__Chlamydiae.c__Chlamydiia.o__Chlamydiales.f__Chlamydiaceae.g__Chlamydia	9.14308e-06	Chlamydia
k__Bacteria.p__Firmicutes.c__Negativicutes.o__Selenomonadales.f__Selenomonadaceae.g__Selenomonas	9.00852e-06	Selenomonas
k__Viruses.f__Virgaviridae.g__Hordeivirus	8.76061e-06	Hordeivirus
k__Viruses.f__Fuselloviridae.g__Alphafusellovirus	8.3334e-06	Alphafusellovirus
k__Bacteria.p__Bacteroidetes.c__Bacteroidia.o__Bacteroidales.f__Prevotellaceae.g__Paraprevotella	8.23611e-06	Paraprevotella
k__Bacteria.p__Chlamydiae.c__Chlamydiia.o__Chlamydiales.f__Waddliaceae.g__Waddlia	8.14472e-06	Waddlia
k__Bacteria.p__Proteobacteria.c__Gammaproteobacteria.o__Xanthomonadales.f__Xanthomonadaceae.g__Arenimonas	8.00073e-06	Arenimonas
k__Bacteria.p__Bacteroidetes.c__Flavobacteriia.o__Flavobacteriales.f__Flavobacteriaceae.g__Sediminicola	7.95271e-06	Sediminicola
k__Bacteria.p__Proteobacteria.c__Gammaproteobacteria.o__Legionellales.f__Legionellaceae.g__Fluoribacter	7.93257e-06	Fluoribacter
k__Bacteria.p__Proteobacteria.c__Alphaproteobacteria.o__Rhizobiales.f__Rhizobiaceae.g__Agrobacterium	7.87117e-06	Agrobacterium
k__Viruses.f__Geminiviridae.g__Begomovirus	7.73104e-06	Begomovirus
k__Bacteria.p__Proteobacteria.c__Betaproteobacteria.o__Neisseriales.f__Neisseriaceae.g__Eikenella	7.70886e-06	Eikenella
k__Bacteria.p__Actinobacteria.c__Actinobacteria.o__Micrococcales.f__Promicromonosporaceae.g__Promicromonospora	7.34853e-06	Promicromonospora
k__Bacteria.p__Proteobacteria.c__Deltaproteobacteria.o__Syntrophobacterales.f__Syntrophaceae.g__Syntrophus	7.08972e-06	Syntrophus
k__Bacteria.p__Proteobacteria.c__Betaproteobacteria.o__Burkholderiales.g__Sphaerotilus	7.08321e-06	Sphaerotilus
k__Bacteria.p__Proteobacteria.c__Betaproteobacteria.o__Burkholderiales.f__Comamonadaceae.g__Pseudacidovorax	6.44561e-06	Pseudacidovorax
k__Bacteria.p__Proteobacteria.c__Betaproteobacteria.o__Burkholderiales.f__Alcaligenaceae.g__Pusillimonas	6.25863e-06	Pusillimonas
k__Bacteria.p__Firmicutes.c__Clostridia.o__Clostridiales.f__Ruminococcaceae.g__Acetivibrio	5.94844e-06	Acetivibrio
k__Bacteria.p__Proteobacteria.c__Gammaproteobacteria.o__Chromatiales.f__Ectothiorhodospiraceae.g__Nitrococcus	5.92524e-06	Nitrococcus
k__Bacteria.p__Actinobacteria.c__Actinobacteria.o__Micrococcales.f__Dermacoccaceae.g__Dermacoccus	4.6891e-06	Dermacoccus
k__Bacteria.p__Proteobacteria.c__Deltaproteobacteria.o__Desulfobacterales.f__Desulfobacteraceae.g__Desulfobacula	2.11541e-06	Desulfobacula
k__Viruses.o__Mononegavirales.f__Nyamiviridae.g__Nyavirus	1.52696e-06	Nyavirus
k__Bacteria.p__Bacteroidetes.c__Sphingobacteriia.o__Sphingobacteriales.f__Sphingobacteriaceae.g__Arcticibacter	1.01369e-06	Arcticibacter
k__Viruses.o__Tymovirales.f__Alphaflexiviridae.g__Sclerodarnavirus	6.08648e-07	Sclerodarnavirus
k__Viruses.f__Anelloviridae.g__Gammatorquevirus	4.08522e-07	Gammatorquevirus
k__Bacteria.p__Proteobacteria.c__Gammaproteobacteria.o__Xanthomonadales.f__Xanthomonadaceae.g__Lysobacter	1.10248e-08	Lysobacter

## Sheet: Table S21.2
Table S21.2: Multiclass ML feature lists derived from WGS, VSNM-corrected blood sample data from Poore & Kopylova et al. 2020
Taxa	varImp	Genus
k__Bacteria.p__Proteobacteria.c__Alphaproteobacteria.o__Rhizobiales.f__Phyllobacteriaceae.g__Aliihoeflea	0.0495851	Aliihoeflea
k__Viruses.f__Bunyaviridae.g__Tospovirus	0.0328198	Tospovirus
k__Viruses.f__Polydnaviridae.g__Bracovirus	0.0282543	Bracovirus
k__Bacteria.p__Proteobacteria.c__Alphaproteobacteria.o__Rhizobiales.f__Phyllobacteriaceae.g__Chelativorans	0.0244513	Chelativorans
k__Viruses.o__Tymovirales.f__Betaflexiviridae.g__Carlavirus	0.0207664	Carlavirus
k__Bacteria.p__Firmicutes.c__Bacilli.o__Lactobacillales.f__Carnobacteriaceae.g__Dolosigranulum	0.0206502	Dolosigranulum
k__Bacteria.p__Actinobacteria.c__Actinobacteria.o__Micromonosporales.f__Micromonosporaceae.g__Longispora	0.0204114	Longispora
k__Viruses.o__Caudovirales.f__Myoviridae.g__T4likevirus	0.0192394	T4likevirus
k__Bacteria.p__Proteobacteria.c__Betaproteobacteria.o__Burkholderiales.f__Comamonadaceae.g__Curvibacter	0.0148276	Curvibacter
k__Archaea.p__Euryarchaeota.c__Halobacteria.o__Natrialbales.f__Natrialbaceae.g__Halostagnicola	0.0137142	Halostagnicola
k__Bacteria.p__Firmicutes.c__Bacilli.o__Bacillales.f__Staphylococcaceae.g__Macrococcus	0.013587	Macrococcus
k__Viruses.f__Circoviridae.g__Circovirus	0.0134052	Circovirus
k__Bacteria.p__Proteobacteria.c__Alphaproteobacteria.o__Rhizobiales.f__Phyllobacteriaceae.g__Mesorhizobium	0.0130348	Mesorhizobium
k__Bacteria.p__Actinobacteria.c__Actinobacteria.o__Micrococcales.f__Micrococcaceae.g__Nesterenkonia	0.0128275	Nesterenkonia
k__Bacteria.p__Proteobacteria.c__Gammaproteobacteria.o__Pasteurellales.f__Pasteurellaceae.g__Avibacterium	0.00997499	Avibacterium
k__Bacteria.p__Proteobacteria.c__Alphaproteobacteria.o__Rhizobiales.f__Brucellaceae.g__Ochrobactrum	0.00962696	Ochrobactrum
k__Bacteria.p__Proteobacteria.c__Betaproteobacteria.o__Neisseriales.f__Neisseriaceae.g__Neisseria	0.00941344	Neisseria
k__Bacteria.p__Proteobacteria.c__Alphaproteobacteria.o__Rhodobacterales.f__Rhodobacteraceae.g__Confluentimicrobium	0.00938369	Confluentimicrobium
k__Viruses.o__Caudovirales.f__Myoviridae.g__Viunalikevirus	0.00938051	Viunalikevirus
k__Bacteria.p__Firmicutes.c__Clostridia.o__Thermoanaerobacterales.f__Thermoanaerobacteraceae.g__Caldanaerobacter	0.00903795	Caldanaerobacter
k__Bacteria.p__Proteobacteria.c__Alphaproteobacteria.o__Rhizobiales.f__Aurantimonadaceae.g__Aureimonas	0.00845479	Aureimonas
k__Bacteria.p__Proteobacteria.c__Betaproteobacteria.o__Methylophilales.f__Methylophilaceae.g__Methylophilus	0.00820157	Methylophilus
k__Bacteria.p__Firmicutes.c__Clostridia.o__Clostridiales.f__Clostridiales_Family_XIII._Incertae_Sedis.g__Anaerovorax	0.00782535	Anaerovorax
k__Bacteria.p__Proteobacteria.c__Alphaproteobacteria.o__Rhizobiales.f__Bradyrhizobiaceae.g__Oligotropha	0.00777513	Oligotropha
k__Bacteria.p__Actinobacteria.c__Actinobacteria.o__Corynebacteriales.f__Mycobacteriaceae.g__Mycobacterium	0.00732673	Mycobacterium
k__Viruses.o__Herpesvirales.f__Herpesviridae.g__Simplexvirus	0.00708313	Simplexvirus
k__Bacteria.p__Proteobacteria.c__Alphaproteobacteria.o__Rhodospirillales.f__Acetobacteraceae.g__Granulibacter	0.00690876	Granulibacter
k__Bacteria.p__Proteobacteria.c__Alphaproteobacteria.o__Rhodobacterales.f__Hyphomonadaceae.g__Euryhalocaulis	0.0068454	Euryhalocaulis
k__Bacteria.p__Proteobacteria.c__Alphaproteobacteria.o__Rhizobiales.f__Phyllobacteriaceae.g__Hoeflea	0.00681844	Hoeflea
k__Viruses.f__Papillomaviridae.g__Taupapillomavirus	0.00658364	Taupapillomavirus
k__Bacteria.p__Firmicutes.c__Bacilli.o__Bacillales.f__Bacillaceae.g__Pontibacillus	0.00650666	Pontibacillus
k__Bacteria.p__Firmicutes.c__Bacilli.o__Bacillales.g__Exiguobacterium	0.00637109	Exiguobacterium
k__Bacteria.p__Actinobacteria.c__Actinobacteria.o__Micrococcales.f__Intrasporangiaceae.g__Tetrasphaera	0.00616747	Tetrasphaera
k__Bacteria.p__Proteobacteria.c__Alphaproteobacteria.o__Rhizobiales.f__Rhodobiaceae.g__Afifella	0.00616043	Afifella
k__Bacteria.p__Proteobacteria.c__Alphaproteobacteria.o__Rhodobacterales.f__Rhodobacteraceae.g__Stappia	0.00615546	Stappia
k__Bacteria.p__Actinobacteria.c__Actinobacteria.o__Streptosporangiales.f__Nocardiopsaceae.g__Thermobifida	0.00614394	Thermobifida
k__Bacteria.p__Proteobacteria.c__Gammaproteobacteria.f__Competibacteraceae.g__Candidatus_Contendobacter	0.00609111	Candidatus_Contendobacter
k__Bacteria.p__Proteobacteria.c__Gammaproteobacteria.o__Enterobacteriales.f__Enterobacteriaceae.g__Mangrovibacter	0.00597638	Mangrovibacter
k__Bacteria.p__Tenericutes.c__Mollicutes.o__Entomoplasmatales.f__Entomoplasmataceae.g__Mesoplasma	0.00586883	Mesoplasma
k__Viruses.f__Partitiviridae.g__Betapartitivirus	0.00582192	Betapartitivirus
k__Bacteria.p__Firmicutes.c__Bacilli.o__Lactobacillales.f__Carnobacteriaceae.g__Carnobacterium	0.0056812	Carnobacterium
k__Bacteria.p__Firmicutes.c__Clostridia.o__Clostridiales.g__Flavonifractor	0.00565358	Flavonifractor
k__Bacteria.p__Proteobacteria.c__Alphaproteobacteria.o__Rhizobiales.f__Bradyrhizobiaceae.g__Bradyrhizobium	0.00548434	Bradyrhizobium
k__Bacteria.p__Thermodesulfobacteria.c__Thermodesulfobacteria.o__Thermodesulfobacteriales.f__Thermodesulfobacteriaceae.g__Thermodesulfobacterium	0.00541742	Thermodesulfobacterium
k__Viruses.o__Caudovirales.f__Podoviridae.g__T7likevirus	0.00537822	T7likevirus
k__Bacteria.p__Actinobacteria.c__Actinobacteria.o__Corynebacteriales.f__Nocardiaceae.g__Nocardia	0.00537512	Nocardia
k__Bacteria.p__Proteobacteria.c__Gammaproteobacteria.o__Pasteurellales.f__Pasteurellaceae.g__Histophilus	0.00529559	Histophilus
k__Viruses.f__Polydnaviridae.g__Ichnovirus	0.00524982	Ichnovirus
k__Bacteria.p__Actinobacteria.c__Actinobacteria.o__Streptomycetales.f__Streptomycetaceae.g__Streptomyces	0.00505864	Streptomyces
k__Bacteria.p__Firmicutes.c__Negativicutes.o__Acidaminococcales.f__Acidaminococcaceae.g__Acidaminococcus	0.00474188	Acidaminococcus
k__Bacteria.p__Proteobacteria.c__Deltaproteobacteria.o__Myxococcales.f__Cystobacteraceae.g__Stigmatella	0.00468036	Stigmatella
k__Bacteria.p__Actinobacteria.c__Actinobacteria.o__Streptosporangiales.f__Thermomonosporaceae.g__Thermomonospora	0.00463151	Thermomonospora
k__Bacteria.p__Firmicutes.c__Clostridia.o__Thermoanaerobacterales.f__Thermoanaerobacterales_Family_III._Incertae_Sedis.g__Thermoanaerobacterium	0.00450305	Thermoanaerobacterium
k__Bacteria.p__Cyanobacteria.o__Oscillatoriales.g__Lyngbya	0.00446474	Lyngbya
k__Bacteria.p__Bacteroidetes.c__Bacteroidia.o__Bacteroidales.f__Odoribacteraceae.g__Odoribacter	0.00442355	Odoribacter
k__Bacteria.p__Actinobacteria.c__Actinobacteria.o__Acidothermales.f__Acidothermaceae.g__Acidothermus	0.00442327	Acidothermus
k__Bacteria.p__Proteobacteria.c__Alphaproteobacteria.o__Rhizobiales.f__Beijerinckiaceae.g__Methylocella	0.00439916	Methylocella
k__Viruses.o__Caudovirales.f__Siphoviridae.g__Skunalikevirus	0.00422294	Skunalikevirus
k__Bacteria.p__Firmicutes.c__Bacilli.o__Bacillales.f__Thermoactinomycetaceae.g__Shimazuella	0.00416782	Shimazuella
k__Bacteria.p__Bacteroidetes.c__Flavobacteriia.o__Flavobacteriales.f__Flavobacteriaceae.g__Xanthomarina	0.00408191	Xanthomarina
k__Bacteria.p__Cyanobacteria.o__Nostocales.f__Nostocaceae.g__Richelia	0.00401548	Richelia
k__Bacteria.p__Proteobacteria.c__Gammaproteobacteria.o__Enterobacteriales.f__Enterobacteriaceae.g__Escherichia	0.00396726	Escherichia
k__Viruses.o__Herpesvirales.f__Alloherpesviridae.g__Cyprinivirus	0.003946	Cyprinivirus
k__Bacteria.p__Proteobacteria.c__Gammaproteobacteria.o__Enterobacteriales.f__Enterobacteriaceae.g__Enterobacter	0.00389689	Enterobacter
k__Bacteria.p__Actinobacteria.c__Actinobacteria.o__Actinomycetales.f__Actinomycetaceae.g__Actinomyces	0.00366463	Actinomyces
k__Archaea.p__Crenarchaeota.c__Thermoprotei.o__Desulfurococcales.f__Desulfurococcaceae.g__Ignicoccus	0.00365873	Ignicoccus
k__Viruses.o__Herpesvirales.f__Alloherpesviridae.g__Batrachovirus	0.0036479	Batrachovirus
k__Bacteria.p__Proteobacteria.c__Deltaproteobacteria.o__Desulfovibrionales.f__Desulfovibrionaceae.g__Desulfovibrio	0.00362193	Desulfovibrio
k__Bacteria.p__Firmicutes.c__Bacilli.o__Bacillales.f__Bacillaceae.g__Lysinibacillus	0.00354576	Lysinibacillus
k__Bacteria.p__Cyanobacteria.o__Chroococcales.g__Crocosphaera	0.00352657	Crocosphaera
k__Bacteria.p__Proteobacteria.c__Gammaproteobacteria.o__Enterobacteriales.f__Enterobacteriaceae.g__Pantoea	0.00347236	Pantoea
k__Bacteria.p__Actinobacteria.c__Actinobacteria.o__Micrococcales.f__Microbacteriaceae.g__Clavibacter	0.00331802	Clavibacter
k__Bacteria.p__Actinobacteria.c__Actinobacteria.o__Streptosporangiales.f__Streptosporangiaceae.g__Microtetraspora	0.00329073	Microtetraspora
k__Bacteria.p__Actinobacteria.c__Actinobacteria.o__Propionibacteriales.f__Propionibacteriaceae.g__Propionibacterium	0.00323112	Propionibacterium
k__Bacteria.p__Proteobacteria.c__Alphaproteobacteria.o__Rhodobacterales.f__Hyphomonadaceae.g__Oceanicaulis	0.00318125	Oceanicaulis
k__Bacteria.p__Proteobacteria.c__Betaproteobacteria.o__Burkholderiales.f__Burkholderiaceae.g__Ralstonia	0.0031017	Ralstonia
k__Bacteria.p__Proteobacteria.c__Alphaproteobacteria.o__Rickettsiales.f__Anaplasmataceae.g__Ehrlichia	0.00308664	Ehrlichia
k__Bacteria.p__Cyanobacteria.o__Nostocales.f__Scytonemataceae.g__Scytonema	0.0029859	Scytonema
k__Bacteria.p__Proteobacteria.c__Betaproteobacteria.o__Burkholderiales.f__Alcaligenaceae.g__Achromobacter	0.00296727	Achromobacter
k__Bacteria.p__Proteobacteria.c__Betaproteobacteria.o__Burkholderiales.f__Comamonadaceae.g__Pelomonas	0.00296676	Pelomonas
k__Bacteria.p__Firmicutes.c__Clostridia.o__Clostridiales.f__Peptococcaceae.g__Desulfotomaculum	0.00287477	Desulfotomaculum
k__Bacteria.p__Acidobacteria.c__Acidobacteriia.o__Acidobacteriales.f__Acidobacteriaceae.g__Edaphobacter	0.00287162	Edaphobacter
k__Bacteria.p__Actinobacteria.c__Actinobacteria.o__Micrococcales.f__Micrococcaceae.g__Kocuria	0.00286081	Kocuria
k__Bacteria.p__Acidobacteria.c__Solibacteres.o__Solibacterales.g__Bryobacter	0.002839	Bryobacter
k__Bacteria.p__Actinobacteria.c__Actinobacteria.o__Micrococcales.f__Microbacteriaceae.g__Leifsonia	0.00272704	Leifsonia
k__Bacteria.p__Proteobacteria.c__Alphaproteobacteria.o__Rhodobacterales.f__Rhodobacteraceae.g__Celeribacter	0.00265993	Celeribacter
k__Bacteria.p__Proteobacteria.c__Alphaproteobacteria.o__Rhodobacterales.f__Hyphomonadaceae.g__Hellea	0.00263894	Hellea
k__Bacteria.p__Proteobacteria.c__Gammaproteobacteria.o__Enterobacteriales.f__Enterobacteriaceae.g__Klebsiella	0.00254919	Klebsiella
k__Bacteria.p__Firmicutes.c__Negativicutes.o__Acidaminococcales.f__Acidaminococcaceae.g__Phascolarctobacterium	0.00250117	Phascolarctobacterium
k__Bacteria.p__Tenericutes.c__Mollicutes.o__Acholeplasmatales.f__Acholeplasmataceae.g__Candidatus_Phytoplasma	0.00249645	Candidatus_Phytoplasma
k__Viruses.f__Closteroviridae.g__Ampelovirus	0.00244491	Ampelovirus
k__Bacteria.p__Firmicutes.c__Clostridia.o__Clostridiales.f__Christensenellaceae.g__Christensenella	0.00244238	Christensenella
k__Bacteria.p__Proteobacteria.c__Betaproteobacteria.g__Candidatus_Nasuia	0.00243056	Candidatus_Nasuia
k__Bacteria.p__Proteobacteria.c__Betaproteobacteria.o__Burkholderiales.f__Comamonadaceae.g__Acidovorax	0.00238806	Acidovorax
k__Bacteria.p__Proteobacteria.c__Gammaproteobacteria.o__Enterobacteriales.f__Enterobacteriaceae.g__Ewingella	0.00235608	Ewingella
k__Bacteria.p__Proteobacteria.c__Betaproteobacteria.o__Burkholderiales.g__Mitsuaria	0.00229865	Mitsuaria
k__Bacteria.p__Firmicutes.c__Bacilli.o__Lactobacillales.f__Leuconostocaceae.g__Leuconostoc	0.00227245	Leuconostoc
k__Bacteria.p__Cyanobacteria.o__Chroococcales.g__Microcystis	0.00221051	Microcystis
k__Viruses.o__Herpesvirales.f__Herpesviridae.g__Mardivirus	0.00218813	Mardivirus
k__Viruses.f__Baculoviridae.g__Alphabaculovirus	0.0021605	Alphabaculovirus
k__Bacteria.p__Proteobacteria.c__Gammaproteobacteria.o__Alteromonadales.f__Alteromonadaceae.g__Marinobacter	0.00215167	Marinobacter
k__Bacteria.p__Proteobacteria.c__Gammaproteobacteria.o__Enterobacteriales.f__Enterobacteriaceae.g__Plesiomonas	0.00213276	Plesiomonas
k__Bacteria.p__Proteobacteria.c__Alphaproteobacteria.o__Caulobacterales.f__Caulobacteraceae.g__Asticcacaulis	0.00209111	Asticcacaulis
k__Bacteria.p__Firmicutes.c__Bacilli.o__Bacillales.f__Bacillaceae.g__Psychrobacillus	0.00205545	Psychrobacillus
k__Bacteria.p__Bacteroidetes.c__Chitinophagia.o__Chitinophagales.f__Chitinophagaceae.g__Sediminibacterium	0.00194577	Sediminibacterium
k__Bacteria.p__Proteobacteria.c__Gammaproteobacteria.o__Chromatiales.f__Chromatiaceae.g__Nitrosococcus	0.00193061	Nitrosococcus
k__Bacteria.p__Proteobacteria.c__Gammaproteobacteria.o__Thiotrichales.f__Thiotrichaceae.g__Thiothrix	0.00186479	Thiothrix
k__Bacteria.p__Bacteroidetes.c__Flavobacteriia.o__Flavobacteriales.f__Flavobacteriaceae.g__Ulvibacter	0.00184566	Ulvibacter
k__Archaea.p__Thaumarchaeota.o__Nitrosopumilales.f__Nitrosopumilaceae.g__Nitrosopumilus	0.0018354	Nitrosopumilus
k__Archaea.p__Euryarchaeota.c__Methanomicrobia.o__Methanosarcinales.f__Candidatus_Methanoperedenaceae.g__Candidatus_Methanoperedens	0.00182223	Candidatus_Methanoperedens
k__Bacteria.p__Bacteroidetes.c__Flavobacteriia.o__Flavobacteriales.f__Flavobacteriaceae.g__Imtechella	0.00182098	Imtechella
k__Bacteria.p__Firmicutes.c__Erysipelotrichia.o__Erysipelotrichales.f__Erysipelotrichaceae.g__Faecalicoccus	0.00181928	Faecalicoccus
k__Bacteria.p__Proteobacteria.c__Gammaproteobacteria.o__Cellvibrionales.f__Halieaceae.g__Congregibacter	0.00180151	Congregibacter
k__Bacteria.p__Actinobacteria.c__Actinobacteria.o__Corynebacteriales.f__Nocardiaceae.g__Rhodococcus	0.00178991	Rhodococcus
k__Bacteria.p__Proteobacteria.c__Alphaproteobacteria.o__Rhizobiales.f__Aurantimonadaceae.g__Aurantimonas	0.00177524	Aurantimonas
k__Bacteria.p__Actinobacteria.c__Actinobacteria.o__Corynebacteriales.f__Gordoniaceae.g__Gordonia	0.00175504	Gordonia
k__Bacteria.p__Proteobacteria.c__Betaproteobacteria.o__Rhodocyclales.f__Rhodocyclaceae.g__Sulfuritalea	0.00174236	Sulfuritalea
k__Bacteria.p__Proteobacteria.c__Alphaproteobacteria.o__Rickettsiales.f__Rickettsiaceae.g__Rickettsia	0.00172	Rickettsia
k__Viruses.o__Caudovirales.f__Siphoviridae.g__C2likevirus	0.00168873	C2likevirus
k__Viruses.f__Geminiviridae.g__Begomovirus	0.00168224	Begomovirus
k__Bacteria.p__Actinobacteria.c__Actinobacteria.o__Micrococcales.f__Intrasporangiaceae.g__Terrabacter	0.00167013	Terrabacter
k__Bacteria.p__Proteobacteria.c__Alphaproteobacteria.o__Rhizobiales.f__Brucellaceae.g__Brucella	0.00164698	Brucella
k__Viruses.f__Inoviridae.g__Inovirus	0.00163954	Inovirus
k__Bacteria.p__Proteobacteria.c__Alphaproteobacteria.o__Rhizobiales.f__Methylobacteriaceae.g__Microvirga	0.00162172	Microvirga
k__Bacteria.p__Fusobacteria.c__Fusobacteriia.o__Fusobacteriales.f__Leptotrichiaceae.g__Sneathia	0.0016204	Sneathia
k__Bacteria.p__Proteobacteria.c__Alphaproteobacteria.o__Sphingomonadales.f__Sphingomonadaceae.g__Sphingopyxis	0.00161764	Sphingopyxis
k__Bacteria.p__Firmicutes.c__Bacilli.o__Bacillales.f__Bacillaceae.g__Paucisalibacillus	0.00156775	Paucisalibacillus
k__Bacteria.p__Proteobacteria.c__Deltaproteobacteria.o__Myxococcales.f__Cystobacteraceae.g__Archangium	0.00156747	Archangium
k__Bacteria.p__Proteobacteria.c__Alphaproteobacteria.o__Magnetococcales.f__Magnetococcaceae.g__Magnetococcus	0.00156364	Magnetococcus
k__Bacteria.p__Firmicutes.c__Bacilli.o__Bacillales.f__Bacillaceae.g__Oceanobacillus	0.00155865	Oceanobacillus
k__Bacteria.p__Proteobacteria.c__Betaproteobacteria.o__Burkholderiales.f__Alcaligenaceae.g__Derxia	0.00155709	Derxia
k__Bacteria.p__Proteobacteria.c__Gammaproteobacteria.o__Pseudomonadales.f__Moraxellaceae.g__Alkanindiges	0.00154075	Alkanindiges
k__Bacteria.p__Actinobacteria.c__Actinobacteria.o__Micrococcales.f__Microbacteriaceae.g__Leucobacter	0.00152805	Leucobacter
k__Bacteria.p__Firmicutes.c__Bacilli.o__Lactobacillales.f__Carnobacteriaceae.g__Jeotgalibaca	0.00149174	Jeotgalibaca
k__Bacteria.p__Firmicutes.c__Bacilli.o__Bacillales.f__Bacillaceae.g__Bacillus	0.00148234	Bacillus
k__Bacteria.p__Tenericutes.c__Mollicutes.o__Entomoplasmatales.f__Spiroplasmataceae.g__Spiroplasma	0.00146436	Spiroplasma
k__Bacteria.p__Cyanobacteria.o__Nostocales.f__Rivulariaceae.g__Calothrix	0.00144858	Calothrix
k__Bacteria.p__Deinococcus.Thermus.c__Deinococci.o__Thermales.f__Thermaceae.g__Oceanithermus	0.00144471	Oceanithermus
k__Bacteria.p__Actinobacteria.c__Actinobacteria.o__Micrococcales.f__Intrasporangiaceae.g__Ornithinimicrobium	0.00143113	Ornithinimicrobium
k__Bacteria.p__Proteobacteria.c__Betaproteobacteria.o__Burkholderiales.f__Comamonadaceae.g__Hydrogenophaga	0.00141833	Hydrogenophaga
k__Bacteria.p__Proteobacteria.c__Gammaproteobacteria.o__Enterobacteriales.f__Enterobacteriaceae.g__Serratia	0.00141591	Serratia
k__Viruses.f__Bromoviridae.g__Oleavirus	0.00138129	Oleavirus
k__Bacteria.p__Actinobacteria.c__Actinobacteria.o__Micrococcales.f__Microbacteriaceae.g__Herbiconiux	0.00137999	Herbiconiux
k__Bacteria.p__Proteobacteria.c__Alphaproteobacteria.o__Kiloniellales.f__Kiloniellaceae.g__Kiloniella	0.00136708	Kiloniella
k__Viruses.f__Anelloviridae.g__Alphatorquevirus	0.00136683	Alphatorquevirus
k__Bacteria.p__Proteobacteria.c__Alphaproteobacteria.o__Rhizobiales.f__Hyphomicrobiaceae.g__Devosia	0.00132889	Devosia
k__Bacteria.p__Proteobacteria.c__Gammaproteobacteria.o__Alteromonadales.f__Alteromonadaceae.g__Agarivorans	0.00131303	Agarivorans
k__Bacteria.p__Proteobacteria.c__Alphaproteobacteria.o__Rhizobiales.f__Phyllobacteriaceae.g__Nitratireductor	0.00129757	Nitratireductor
k__Bacteria.p__Firmicutes.c__Bacilli.o__Lactobacillales.f__Lactobacillaceae.g__Pediococcus	0.00127957	Pediococcus
k__Bacteria.p__Proteobacteria.c__Alphaproteobacteria.o__Rhodobacterales.f__Rhodobacteraceae.g__Paracoccus	0.00127939	Paracoccus
k__Bacteria.p__Proteobacteria.c__Gammaproteobacteria.o__Alteromonadales.f__Idiomarinaceae.g__Idiomarina	0.00127184	Idiomarina
k__Bacteria.p__Proteobacteria.c__Betaproteobacteria.o__Rhodocyclales.f__Rhodocyclaceae.g__Aromatoleum	0.00124131	Aromatoleum
k__Archaea.p__Euryarchaeota.c__Halobacteria.o__Halobacteriales.f__Halobacteriaceae.g__Halapricum	0.00123825	Halapricum
k__Bacteria.p__Bacteroidetes.c__Cytophagia.o__Cytophagales.f__Cytophagaceae.g__Anditalea	0.00123648	Anditalea
k__Viruses.f__Microviridae.g__Microvirus	0.00123088	Microvirus
k__Bacteria.p__Firmicutes.c__Bacilli.o__Lactobacillales.f__Lactobacillaceae.g__Lactobacillus	0.00122679	Lactobacillus
k__Archaea.p__Crenarchaeota.c__Thermoprotei.o__Sulfolobales.f__Sulfolobaceae.g__Acidianus	0.00121575	Acidianus
k__Bacteria.p__Proteobacteria.c__Alphaproteobacteria.o__Caulobacterales.f__Caulobacteraceae.g__Phenylobacterium	0.00121354	Phenylobacterium
k__Bacteria.p__Firmicutes.c__Clostridia.o__Clostridiales.f__Peptococcaceae.g__Candidatus_Desulforudis	0.0012118	Candidatus_Desulforudis
k__Viruses.o__Caudovirales.f__Siphoviridae.g__Sfi21dtunalikevirus	0.0012103	Sfi21dtunalikevirus
k__Bacteria.p__Proteobacteria.c__Deltaproteobacteria.o__Myxococcales.f__Polyangiaceae.g__Sorangium	0.00120186	Sorangium
k__Bacteria.p__Proteobacteria.c__Alphaproteobacteria.o__Rhodobacterales.f__Rhodobacteraceae.g__Labrenzia	0.00117925	Labrenzia
k__Viruses.f__Phycodnaviridae.g__Prymnesiovirus	0.00117439	Prymnesiovirus
k__Viruses.f__Poxviridae.g__Betaentomopoxvirus	0.0011694	Betaentomopoxvirus
k__Viruses.o__Herpesvirales.f__Herpesviridae.g__Roseolovirus	0.00116733	Roseolovirus
k__Bacteria.p__Proteobacteria.c__Alphaproteobacteria.o__Rhodospirillales.f__Rhodospirillaceae.g__Magnetospira	0.00116024	Magnetospira
k__Bacteria.p__Proteobacteria.c__Alphaproteobacteria.o__Rhizobiales.f__Methylocystaceae.g__Methylosinus	0.0011575	Methylosinus
k__Bacteria.p__Proteobacteria.c__Gammaproteobacteria.o__Legionellales.f__Legionellaceae.g__Legionella	0.00115396	Legionella
k__Bacteria.p__Actinobacteria.c__Actinobacteria.o__Actinomycetales.f__Actinomycetaceae.g__Mobiluncus	0.0011368	Mobiluncus
k__Bacteria.p__Proteobacteria.c__Alphaproteobacteria.o__Rhodobacterales.f__Hyphomonadaceae.g__Hirschia	0.00111878	Hirschia
k__Bacteria.p__Actinobacteria.c__Actinobacteria.o__Micrococcales.f__Micrococcaceae.g__Rothia	0.00110683	Rothia
k__Bacteria.p__Proteobacteria.c__Alphaproteobacteria.o__Rhizobiales.f__Bradyrhizobiaceae.g__Tardiphaga	0.00110564	Tardiphaga
k__Bacteria.p__Proteobacteria.c__Alphaproteobacteria.o__Rhodospirillales.f__Acetobacteraceae.g__Saccharibacter	0.00110439	Saccharibacter
k__Bacteria.p__Proteobacteria.c__Deltaproteobacteria.o__Desulfuromonadales.f__Geobacteraceae.g__Geopsychrobacter	0.00110362	Geopsychrobacter
k__Bacteria.p__Bacteroidetes.c__Bacteroidia.o__Bacteroidales.f__Marinifilaceae.g__Marinifilum	0.00110193	Marinifilum
k__Bacteria.p__Actinobacteria.c__Coriobacteriia.o__Coriobacteriales.f__Atopobiaceae.g__Atopobium	0.00109967	Atopobium
k__Bacteria.p__Chloroflexi.c__Anaerolineae.o__Anaerolineales.f__Anaerolineaceae.g__Anaerolinea	0.00109905	Anaerolinea
k__Bacteria.p__Proteobacteria.c__Gammaproteobacteria.o__Enterobacteriales.f__Enterobacteriaceae.g__Buchnera	0.00108336	Buchnera
k__Bacteria.p__Verrucomicrobia.c__Verrucomicrobiae.o__Verrucomicrobiales.f__Rubritaleaceae.g__Rubritalea	0.00106734	Rubritalea
k__Bacteria.p__Proteobacteria.c__Gammaproteobacteria.o__Alteromonadales.f__Shewanellaceae.g__Shewanella	0.00106512	Shewanella
k__Viruses.o__Herpesvirales.f__Herpesviridae.g__Iltovirus	0.00105534	Iltovirus
k__Bacteria.p__Proteobacteria.c__Betaproteobacteria.o__Burkholderiales.g__Leptothrix	0.0010536	Leptothrix
k__Bacteria.p__Thermotogae.c__Thermotogae.o__Petrotogales.g__Defluviitoga	0.00105157	Defluviitoga
k__Viruses.o__Caudovirales.f__Podoviridae.g__Phi29likevirus	0.00104954	Phi29likevirus
k__Bacteria.p__Cyanobacteria.o__Oscillatoriales.g__Planktothricoides	0.00104569	Planktothricoides
k__Viruses.f__Poxviridae.g__Alphaentomopoxvirus	0.00104069	Alphaentomopoxvirus
k__Bacteria.p__Firmicutes.c__Bacilli.o__Lactobacillales.f__Carnobacteriaceae.g__Alkalibacterium	0.00103109	Alkalibacterium
k__Bacteria.p__Chrysiogenetes.c__Chrysiogenetes.o__Chrysiogenales.f__Chrysiogenaceae.g__Chrysiogenes	0.00102318	Chrysiogenes
k__Bacteria.p__Proteobacteria.c__Epsilonproteobacteria.o__Campylobacterales.f__Campylobacteraceae.g__Campylobacter	0.00102055	Campylobacter
k__Bacteria.p__Proteobacteria.c__Gammaproteobacteria.o__Thiotrichales.f__Francisellaceae.g__Francisella	0.00101444	Francisella
k__Bacteria.p__Actinobacteria.c__Actinobacteria.o__Pseudonocardiales.f__Pseudonocardiaceae.g__Alloactinosynnema	0.0010079	Alloactinosynnema
k__Bacteria.p__Tenericutes.c__Mollicutes.o__Mycoplasmatales.f__Mycoplasmataceae.g__Mycoplasma	0.00100099	Mycoplasma
k__Bacteria.p__Actinobacteria.c__Actinobacteria.o__Micrococcales.f__Microbacteriaceae.g__Cryocola	0.000994561	Cryocola
k__Bacteria.p__Proteobacteria.c__Gammaproteobacteria.o__Xanthomonadales.f__Xanthomonadaceae.g__Xylella	0.000989399	Xylella
k__Viruses.f__Poxviridae.g__Avipoxvirus	0.000984976	Avipoxvirus
k__Bacteria.p__Proteobacteria.c__Gammaproteobacteria.o__Oceanospirillales.f__Oceanospirillaceae.g__Balneatrix	0.000976774	Balneatrix
k__Viruses.f__Phycodnaviridae.g__Coccolithovirus	0.000972232	Coccolithovirus
k__Bacteria.p__Actinobacteria.c__Actinobacteria.o__Corynebacteriales.f__Corynebacteriaceae.g__Turicella	0.000967575	Turicella
k__Archaea.p__Crenarchaeota.c__Thermoprotei.o__Thermoproteales.f__Thermofilaceae.g__Thermofilum	0.000959052	Thermofilum
k__Viruses.f__Retroviridae.g__Lentivirus	0.000958054	Lentivirus
k__Bacteria.p__Proteobacteria.c__Betaproteobacteria.o__Burkholderiales.g__Aquabacterium	0.000951722	Aquabacterium
k__Bacteria.p__Proteobacteria.c__Deltaproteobacteria.o__Myxococcales.f__Cystobacteraceae.g__Hyalangium	0.000930857	Hyalangium
k__Viruses.f__Virgaviridae.g__Furovirus	0.000912885	Furovirus
k__Viruses.o__Caudovirales.f__Myoviridae.g__I3likevirus	0.000895943	I3likevirus
k__Bacteria.p__Cyanobacteria.o__Oscillatoriales.g__Pseudanabaena	0.000893984	Pseudanabaena
k__Bacteria.p__Firmicutes.c__Clostridia.o__Clostridiales.f__Clostridiaceae.g__Butyricicoccus	0.000888399	Butyricicoccus
k__Bacteria.p__Proteobacteria.c__Alphaproteobacteria.o__Rhizobiales.f__Xanthobacteraceae.g__Pseudolabrys	0.000884999	Pseudolabrys
k__Viruses.o__Caudovirales.f__Myoviridae.g__P2likevirus	0.000870635	P2likevirus
k__Bacteria.p__Firmicutes.c__Bacilli.o__Bacillales.f__Bacillaceae.g__Geobacillus	0.000851445	Geobacillus
k__Archaea.p__Euryarchaeota.c__Methanococci.o__Methanococcales.f__Methanococcaceae.g__Methanococcus	0.000850373	Methanococcus
k__Bacteria.p__Proteobacteria.c__Betaproteobacteria.o__Burkholderiales.f__Comamonadaceae.g__Variovorax	0.000850281	Variovorax
k__Bacteria.p__Chlamydiae.c__Chlamydiia.o__Chlamydiales.f__Simkaniaceae.g__Simkania	0.000833372	Simkania
k__Viruses.f__Baculoviridae.g__Deltabaculovirus	0.000825972	Deltabaculovirus
k__Bacteria.p__Proteobacteria.c__Acidithiobacillia.o__Acidithiobacillales.f__Acidithiobacillaceae.g__Acidithiobacillus	0.000819786	Acidithiobacillus
k__Bacteria.p__Spirochaetes.c__Spirochaetia.o__Spirochaetales.f__Borreliaceae.g__Borreliella	0.000817626	Borreliella
k__Bacteria.p__Proteobacteria.c__Gammaproteobacteria.o__Enterobacteriales.f__Enterobacteriaceae.g__Hafnia	0.000801151	Hafnia
k__Bacteria.p__Firmicutes.c__Clostridia.o__Clostridiales.f__Lachnospiraceae.g__Marvinbryantia	0.000798911	Marvinbryantia
k__Bacteria.p__Bacteroidetes.c__Cytophagia.o__Cytophagales.f__Cyclobacteriaceae.g__Echinicola	0.000798148	Echinicola
k__Bacteria.p__Proteobacteria.c__Gammaproteobacteria.o__Oceanospirillales.f__Oceanospirillaceae.g__Marinobacterium	0.000797712	Marinobacterium
k__Bacteria.p__Proteobacteria.c__Alphaproteobacteria.o__Rhizobiales.f__Bradyrhizobiaceae.g__Afipia	0.000794297	Afipia
k__Bacteria.p__Proteobacteria.c__Betaproteobacteria.g__Kinetoplastibacterium	0.000786196	Kinetoplastibacterium
k__Bacteria.p__Actinobacteria.c__Actinobacteria.o__Micrococcales.f__Dermabacteraceae.g__Helcobacillus	0.00078494	Helcobacillus
k__Viruses.o__Herpesvirales.f__Herpesviridae.g__Macavirus	0.000784139	Macavirus
k__Bacteria.p__Firmicutes.c__Clostridia.o__Thermoanaerobacterales.f__Thermoanaerobacteraceae.g__Moorella	0.000776821	Moorella
k__Bacteria.p__Firmicutes.c__Clostridia.o__Clostridiales.g__Intestinimonas	0.00077306	Intestinimonas
k__Bacteria.p__Proteobacteria.c__Gammaproteobacteria.o__Enterobacteriales.f__Enterobacteriaceae.g__Raoultella	0.000765015	Raoultella
k__Bacteria.p__Proteobacteria.c__Alphaproteobacteria.o__Rhizobiales.f__Methylobacteriaceae.g__Methylobacterium	0.000759903	Methylobacterium
k__Bacteria.p__Proteobacteria.c__Gammaproteobacteria.o__Methylococcales.f__Methylococcaceae.g__Methylomarinum	0.000742509	Methylomarinum
k__Bacteria.p__Actinobacteria.c__Actinobacteria.o__Micrococcales.f__Intrasporangiaceae.g__Terracoccus	0.000736504	Terracoccus
k__Bacteria.p__Proteobacteria.c__Gammaproteobacteria.o__Alteromonadales.f__Pseudoalteromonadaceae.g__Algicola	0.000733773	Algicola
k__Bacteria.p__Proteobacteria.c__Alphaproteobacteria.o__Rhizobiales.f__Rhizobiaceae.g__Rhizobium	0.000710555	Rhizobium
k__Bacteria.p__Proteobacteria.c__Gammaproteobacteria.o__Oceanospirillales.f__Hahellaceae.g__Hahella	0.00070851	Hahella
k__Bacteria.p__Proteobacteria.c__Alphaproteobacteria.o__Pelagibacterales.f__Pelagibacteraceae.g__Candidatus_Pelagibacter	0.000706925	Candidatus_Pelagibacter
k__Bacteria.p__Proteobacteria.c__Alphaproteobacteria.o__Rhizobiales.f__Hyphomicrobiaceae.g__Blastochloris	0.000705163	Blastochloris
k__Bacteria.p__Proteobacteria.c__Betaproteobacteria.o__Neisseriales.f__Neisseriaceae.g__Snodgrassella	0.000702381	Snodgrassella
k__Bacteria.p__Proteobacteria.c__Gammaproteobacteria.o__Enterobacteriales.f__Enterobacteriaceae.g__Salmonella	0.000693948	Salmonella
k__Bacteria.p__Firmicutes.c__Clostridia.o__Clostridiales.f__Eubacteriaceae.g__Pseudoramibacter	0.000666684	Pseudoramibacter
k__Bacteria.p__Bacteroidetes.c__Flavobacteriia.o__Flavobacteriales.f__Flavobacteriaceae.g__Sediminicola	0.000665679	Sediminicola
k__Viruses.f__Togaviridae.g__Alphavirus	0.000661708	Alphavirus
k__Bacteria.p__Actinobacteria.c__Actinobacteria.o__Micrococcales.f__Microbacteriaceae.g__Pseudoclavibacter	0.000654309	Pseudoclavibacter
k__Viruses.o__Picornavirales.f__Picornaviridae.g__Dicipivirus	0.000642684	Dicipivirus
k__Bacteria.p__Proteobacteria.c__Deltaproteobacteria.o__Myxococcales.f__Anaeromyxobacteraceae.g__Anaeromyxobacter	0.000640368	Anaeromyxobacter
k__Bacteria.p__Proteobacteria.c__Gammaproteobacteria.o__Aeromonadales.f__Aeromonadaceae.g__Tolumonas	0.000639952	Tolumonas
k__Bacteria.p__Planctomycetes.c__Planctomycetia.o__Planctomycetales.f__Planctomycetaceae.g__Schlesneria	0.000636804	Schlesneria
k__Archaea.p__Euryarchaeota.c__Methanomicrobia.o__Methanosarcinales.f__Methanosarcinaceae.g__Methanococcoides	0.000634609	Methanococcoides
k__Bacteria.p__Proteobacteria.c__Betaproteobacteria.o__Neisseriales.f__Chromobacteriaceae.g__Aquitalea	0.00063228	Aquitalea
k__Bacteria.p__Proteobacteria.c__Gammaproteobacteria.o__Thiotrichales.f__Piscirickettsiaceae.g__Hydrogenovibrio	0.000631736	Hydrogenovibrio
k__Bacteria.p__Proteobacteria.c__Deltaproteobacteria.o__Desulfarculales.f__Desulfarculaceae.g__Desulfarculus	0.00062831	Desulfarculus
k__Bacteria.p__Actinobacteria.c__Actinobacteria.o__Micrococcales.f__Microbacteriaceae.g__Cryobacterium	0.000626941	Cryobacterium
k__Bacteria.p__Proteobacteria.c__Gammaproteobacteria.o__Enterobacteriales.f__Enterobacteriaceae.g__Xenorhabdus	0.000621702	Xenorhabdus
k__Bacteria.p__Proteobacteria.c__Alphaproteobacteria.o__Rhizobiales.f__Bradyrhizobiaceae.g__Nitrobacter	0.000618402	Nitrobacter
k__Bacteria.p__Proteobacteria.c__Alphaproteobacteria.o__Rhodobacterales.f__Rhodobacteraceae.g__Jannaschia	0.000616328	Jannaschia
k__Bacteria.p__Bacteroidetes.c__Bacteroidia.o__Bacteroidales.f__Odoribacteraceae.g__Butyricimonas	0.000614958	Butyricimonas
k__Bacteria.p__Actinobacteria.c__Actinobacteria.o__Micrococcales.f__Intrasporangiaceae.g__Janibacter	0.000611348	Janibacter
k__Viruses.f__Flaviviridae.g__Hepacivirus	0.000601446	Hepacivirus
k__Bacteria.p__Planctomycetes.c__Planctomycetia.o__Candidatus_Brocadiales.f__Candidatus_Brocadiaceae.g__Candidatus_Brocadia	0.000600002	Candidatus_Brocadia
k__Bacteria.p__Actinobacteria.c__Actinobacteria.o__Micrococcales.f__Dermabacteraceae.g__Dermabacter	0.000594614	Dermabacter
k__Bacteria.p__Cyanobacteria.o__Chroococcales.g__Aphanocapsa	0.000591691	Aphanocapsa
k__Bacteria.p__Actinobacteria.c__Actinobacteria.o__Micrococcales.f__Microbacteriaceae.g__Curtobacterium	0.000588735	Curtobacterium
k__Bacteria.p__Cyanobacteria.o__Chroococcales.g__Chamaesiphon	0.000586111	Chamaesiphon
k__Bacteria.p__Proteobacteria.c__Alphaproteobacteria.o__Rhodospirillales.f__Acetobacteraceae.g__Rubritepida	0.00058561	Rubritepida
k__Viruses.o__Mononegavirales.f__Rhabdoviridae.g__Lyssavirus	0.000579646	Lyssavirus
k__Bacteria.p__Actinobacteria.c__Actinobacteria.o__Actinomycetales.f__Actinomycetaceae.g__Trueperella	0.000579264	Trueperella
k__Bacteria.p__Cyanobacteria.o__Oscillatoriales.g__Geitlerinema	0.000573304	Geitlerinema
k__Bacteria.p__Proteobacteria.c__Betaproteobacteria.o__Burkholderiales.f__Comamonadaceae.g__Diaphorobacter	0.000569107	Diaphorobacter
k__Bacteria.p__Spirochaetes.c__Spirochaetia.f__Leptospiraceae.g__Turneriella	0.000566279	Turneriella
k__Bacteria.p__Firmicutes.c__Bacilli.o__Lactobacillales.f__Leuconostocaceae.g__Weissella	0.000562651	Weissella
k__Bacteria.p__Bacteroidetes.c__Bacteroidia.o__Bacteroidales.f__Rikenellaceae.g__Alistipes	0.0005613	Alistipes
k__Bacteria.p__Proteobacteria.c__Gammaproteobacteria.o__Oceanospirillales.f__Oceanospirillaceae.g__Bermanella	0.000558949	Bermanella
k__Bacteria.p__Proteobacteria.c__Deltaproteobacteria.o__Desulfobacterales.f__Desulfobacteraceae.g__Desulfobacula	0.000554754	Desulfobacula
k__Bacteria.p__Actinobacteria.c__Actinobacteria.o__Nakamurellales.f__Nakamurellaceae.g__Nakamurella	0.000554432	Nakamurella
k__Viruses.f__Reoviridae.g__Phytoreovirus	0.000553818	Phytoreovirus
k__Bacteria.p__Firmicutes.c__Bacilli.o__Lactobacillales.f__Carnobacteriaceae.g__Alloiococcus	0.000551221	Alloiococcus
k__Bacteria.p__Proteobacteria.c__Gammaproteobacteria.o__Aeromonadales.f__Aeromonadaceae.g__Aeromonas	0.000546717	Aeromonas
k__Viruses.o__Caudovirales.f__Siphoviridae.g__Lambdalikevirus	0.000544678	Lambdalikevirus
k__Viruses.f__Polyomaviridae.g__Polyomavirus	0.000541712	Polyomavirus
k__Bacteria.p__Proteobacteria.c__Alphaproteobacteria.o__Rhizobiales.f__Aurantimonadaceae.g__Fulvimarina	0.000540495	Fulvimarina
k__Bacteria.p__Proteobacteria.c__Betaproteobacteria.o__Burkholderiales.f__Alcaligenaceae.g__Pusillimonas	0.000540127	Pusillimonas
k__Bacteria.p__Proteobacteria.c__Gammaproteobacteria.o__Enterobacteriales.f__Enterobacteriaceae.g__Wigglesworthia	0.000537814	Wigglesworthia
k__Bacteria.p__Firmicutes.c__Bacilli.o__Bacillales.f__Bacillaceae.g__Ornithinibacillus	0.000534365	Ornithinibacillus
k__Bacteria.p__Proteobacteria.c__Alphaproteobacteria.o__Rhodobacterales.f__Rhodobacteraceae.g__Leisingera	0.000532924	Leisingera
k__Bacteria.p__Proteobacteria.c__Gammaproteobacteria.o__Oceanospirillales.f__Oceanospirillaceae.g__Oceanobacter	0.000530705	Oceanobacter
k__Bacteria.p__Proteobacteria.c__Gammaproteobacteria.o__Cellvibrionales.f__Microbulbiferaceae.g__Microbulbifer	0.000529825	Microbulbifer
k__Bacteria.p__Bacteroidetes.c__Flavobacteriia.o__Flavobacteriales.f__Flavobacteriaceae.g__Empedobacter	0.00052821	Empedobacter
k__Bacteria.p__Proteobacteria.c__Alphaproteobacteria.o__Rhizobiales.f__Rhizobiaceae.g__Ensifer	0.000526011	Ensifer
k__Bacteria.p__Actinobacteria.c__Actinobacteria.o__Catenulisporales.f__Actinospicaceae.g__Actinospica	0.000521549	Actinospica
k__Bacteria.p__Actinobacteria.c__Actinobacteria.o__Micrococcales.f__Micrococcaceae.g__Micrococcus	0.000520481	Micrococcus
k__Bacteria.p__Proteobacteria.c__Gammaproteobacteria.g__Thiolapillus	0.000518952	Thiolapillus
k__Viruses.f__Phycodnaviridae.g__Chlorovirus	0.000518889	Chlorovirus
k__Bacteria.p__Thermotogae.c__Thermotogae.o__Petrotogales.g__Marinitoga	0.000518029	Marinitoga
k__Bacteria.p__Firmicutes.c__Clostridia.o__Halanaerobiales.f__Halanaerobiaceae.g__Halanaerobium	0.000517225	Halanaerobium
k__Bacteria.p__Chloroflexi.c__Chloroflexia.o__Chloroflexales.f__Roseiflexaceae.g__Roseiflexus	0.000517161	Roseiflexus
k__Bacteria.p__Proteobacteria.c__Alphaproteobacteria.o__Rhodospirillales.f__Rhodospirillaceae.g__Skermanella	0.000513087	Skermanella
k__Bacteria.p__Bacteroidetes.c__Bacteroidia.o__Bacteroidales.f__Porphyromonadaceae.g__Coprobacter	0.000509984	Coprobacter
k__Bacteria.p__Firmicutes.c__Bacilli.o__Lactobacillales.f__Enterococcaceae.g__Enterococcus	0.000507681	Enterococcus
k__Bacteria.p__Proteobacteria.c__Alphaproteobacteria.o__Rhodospirillales.f__Rhodospirillaceae.g__Magnetospirillum	0.000507041	Magnetospirillum
k__Bacteria.p__Proteobacteria.c__Gammaproteobacteria.o__Enterobacteriales.f__Enterobacteriaceae.g__Cedecea	0.000504723	Cedecea
k__Bacteria.p__Firmicutes.c__Erysipelotrichia.o__Erysipelotrichales.f__Erysipelotrichaceae.g__Candidatus_Stoquefichus	0.000498243	Candidatus_Stoquefichus
k__Viruses.f__Bunyaviridae.g__Hantavirus	0.000492475	Hantavirus
k__Bacteria.p__Proteobacteria.c__Deltaproteobacteria.o__Myxococcales.f__Cystobacteraceae.g__Cystobacter	0.000491768	Cystobacter
k__Bacteria.p__Actinobacteria.c__Actinobacteria.o__Corynebacteriales.f__Corynebacteriaceae.g__Corynebacterium	0.000490447	Corynebacterium
k__Bacteria.p__Firmicutes.c__Clostridia.o__Clostridiales.f__Peptostreptococcaceae.g__Filifactor	0.000489925	Filifactor
k__Bacteria.p__Proteobacteria.c__Betaproteobacteria.o__Burkholderiales.f__Burkholderiaceae.g__Lautropia	0.000487606	Lautropia
k__Bacteria.p__Actinobacteria.c__Actinobacteria.o__Frankiales.f__Sporichthyaceae.g__Sporichthya	0.000487587	Sporichthya
k__Bacteria.p__Proteobacteria.c__Betaproteobacteria.o__Neisseriales.f__Chromobacteriaceae.g__Laribacter	0.000481026	Laribacter
k__Bacteria.p__Actinobacteria.c__Coriobacteriia.o__Coriobacteriales.f__Coriobacteriaceae.g__Collinsella	0.000480979	Collinsella
k__Archaea.p__Euryarchaeota.c__Methanococci.o__Methanococcales.f__Methanococcaceae.g__Methanothermococcus	0.00048013	Methanothermococcus
k__Bacteria.p__Actinobacteria.c__Actinobacteria.o__Pseudonocardiales.f__Pseudonocardiaceae.g__Amycolatopsis	0.000479501	Amycolatopsis
k__Bacteria.p__Firmicutes.c__Clostridia.o__Clostridiales.f__Peptostreptococcaceae.g__Paeniclostridium	0.000478972	Paeniclostridium
k__Bacteria.p__Proteobacteria.c__Gammaproteobacteria.o__Pseudomonadales.f__Moraxellaceae.g__Moraxella	0.000475171	Moraxella
k__Bacteria.p__Proteobacteria.c__Gammaproteobacteria.o__Enterobacteriales.f__Enterobacteriaceae.g__Citrobacter	0.000470219	Citrobacter
k__Bacteria.p__Proteobacteria.c__Gammaproteobacteria.o__Legionellales.f__Coxiellaceae.g__Coxiella	0.000469709	Coxiella
k__Bacteria.p__Proteobacteria.c__Gammaproteobacteria.o__Xanthomonadales.f__Xanthomonadaceae.g__Silanimonas	0.000464429	Silanimonas
k__Bacteria.p__Actinobacteria.c__Actinobacteria.o__Bifidobacteriales.f__Bifidobacteriaceae.g__Bifidobacterium	0.000462278	Bifidobacterium
k__Viruses.f__Retroviridae.g__Alpharetrovirus	0.000461443	Alpharetrovirus
k__Bacteria.p__Proteobacteria.c__Betaproteobacteria.o__Neisseriales.f__Chromobacteriaceae.g__Pseudogulbenkiania	0.000459673	Pseudogulbenkiania
k__Viruses.o__Herpesvirales.f__Herpesviridae.g__Scutavirus	0.000453376	Scutavirus
k__Bacteria.p__Proteobacteria.c__Epsilonproteobacteria.o__Campylobacterales.f__Helicobacteraceae.g__Helicobacter	0.000447879	Helicobacter
k__Bacteria.p__Proteobacteria.c__Gammaproteobacteria.o__Chromatiales.f__Ectothiorhodospiraceae.g__Arhodomonas	0.000446636	Arhodomonas
k__Bacteria.p__Proteobacteria.c__Deltaproteobacteria.o__Myxococcales.f__Vulgatibacteraceae.g__Vulgatibacter	0.000446584	Vulgatibacter
k__Bacteria.p__Proteobacteria.c__Gammaproteobacteria.o__Enterobacteriales.f__Enterobacteriaceae.g__Photorhabdus	0.000444747	Photorhabdus
k__Viruses.f__Papillomaviridae.g__Omegapapillomavirus	0.000432867	Omegapapillomavirus
k__Bacteria.p__Proteobacteria.c__Gammaproteobacteria.o__Alteromonadales.f__Colwelliaceae.g__Colwellia	0.000430105	Colwellia
k__Bacteria.p__Actinobacteria.c__Actinobacteria.o__Micrococcales.f__Dermacoccaceae.g__Demetria	0.000427784	Demetria
k__Bacteria.p__Actinobacteria.c__Acidimicrobiia.o__Acidimicrobiales.f__Acidimicrobiaceae.g__Acidimicrobium	0.000425178	Acidimicrobium
k__Bacteria.p__Proteobacteria.c__Gammaproteobacteria.o__Enterobacteriales.f__Enterobacteriaceae.g__Providencia	0.000423038	Providencia
k__Bacteria.p__Proteobacteria.c__Betaproteobacteria.o__Burkholderiales.f__Comamonadaceae.g__Rhodoferax	0.000421423	Rhodoferax
k__Bacteria.p__Proteobacteria.c__Gammaproteobacteria.o__Chromatiales.f__Chromatiaceae.g__Allochromatium	0.000421176	Allochromatium
k__Bacteria.p__Proteobacteria.c__Gammaproteobacteria.o__Xanthomonadales.f__Xanthomonadaceae.g__Xanthomonas	0.000414811	Xanthomonas
k__Bacteria.p__Actinobacteria.c__Actinobacteria.o__Propionibacteriales.f__Propionibacteriaceae.g__Microlunatus	0.000411708	Microlunatus
k__Bacteria.p__Proteobacteria.c__Betaproteobacteria.o__Burkholderiales.f__Alcaligenaceae.g__Castellaniella	0.000408362	Castellaniella
k__Bacteria.p__Proteobacteria.c__Alphaproteobacteria.o__Rhodobacterales.f__Rhodobacteraceae.g__Salipiger	0.000400689	Salipiger
k__Bacteria.p__Proteobacteria.c__Alphaproteobacteria.o__Sphingomonadales.f__Sphingomonadaceae.g__Novosphingobium	0.000397461	Novosphingobium
k__Bacteria.p__Proteobacteria.c__Gammaproteobacteria.o__Enterobacteriales.f__Enterobacteriaceae.g__Edwardsiella	0.000395239	Edwardsiella
k__Bacteria.p__Proteobacteria.c__Betaproteobacteria.o__Sulfuricellales.f__Sulfuricellaceae.g__Sulfuricella	0.000393427	Sulfuricella
k__Bacteria.p__Actinobacteria.c__Actinobacteria.o__Jiangellales.f__Jiangellaceae.g__Jiangella	0.000390794	Jiangella
k__Bacteria.p__Proteobacteria.c__Gammaproteobacteria.o__Xanthomonadales.f__Rhodanobacteraceae.g__Dyella	0.00038465	Dyella
k__Bacteria.p__Firmicutes.c__Clostridia.o__Thermoanaerobacterales.f__Thermoanaerobacteraceae.g__Thermoanaerobacter	0.000383801	Thermoanaerobacter
k__Bacteria.p__Firmicutes.c__Clostridia.o__Clostridiales.f__Eubacteriaceae.g__Acetobacterium	0.000383506	Acetobacterium
k__Bacteria.p__Proteobacteria.c__Alphaproteobacteria.o__Rhodobacterales.f__Rhodobacteraceae.g__Pseudooceanicola	0.000382729	Pseudooceanicola
k__Bacteria.p__Proteobacteria.c__Betaproteobacteria.o__Neisseriales.f__Chromobacteriaceae.g__Deefgea	0.00038081	Deefgea
k__Bacteria.p__Spirochaetes.c__Spirochaetia.o__Spirochaetales.f__Spirochaetaceae.g__Salinispira	0.000380411	Salinispira
k__Bacteria.p__Cyanobacteria.o__Nostocales.f__Nostocaceae.g__Nodularia	0.000380105	Nodularia
k__Bacteria.p__Proteobacteria.c__Alphaproteobacteria.o__Rhodobacterales.f__Rhodobacteraceae.g__Aliiroseovarius	0.000379773	Aliiroseovarius
k__Bacteria.p__Fusobacteria.c__Fusobacteriia.o__Fusobacteriales.f__Leptotrichiaceae.g__Leptotrichia	0.000378969	Leptotrichia
k__Bacteria.p__Firmicutes.c__Bacilli.o__Lactobacillales.f__Streptococcaceae.g__Lactococcus	0.000378512	Lactococcus
k__Bacteria.p__Actinobacteria.c__Actinobacteria.o__Micrococcales.f__Microbacteriaceae.g__Microbacterium	0.000376979	Microbacterium
k__Bacteria.p__Bacteroidetes.c__Flavobacteriia.o__Flavobacteriales.f__Flavobacteriaceae.g__Aquimarina	0.000375859	Aquimarina
k__Bacteria.p__Actinobacteria.c__Acidimicrobiia.o__Acidimicrobiales.f__Acidimicrobiaceae.g__Ferrimicrobium	0.000375501	Ferrimicrobium
k__Viruses.f__Virgaviridae.g__Tobamovirus	0.000370107	Tobamovirus
k__Bacteria.p__Actinobacteria.c__Actinobacteria.o__Geodermatophilales.f__Geodermatophilaceae.g__Geodermatophilus	0.000369278	Geodermatophilus
k__Bacteria.p__Actinobacteria.c__Actinobacteria.o__Streptosporangiales.f__Thermomonosporaceae.g__Actinomadura	0.000369266	Actinomadura
k__Archaea.p__Euryarchaeota.c__Thermoplasmata.o__Thermoplasmatales.f__Ferroplasmaceae.g__Acidiplasma	0.000367706	Acidiplasma
k__Bacteria.p__Actinobacteria.c__Actinobacteria.o__Micrococcales.f__Brevibacteriaceae.g__Brevibacterium	0.000366498	Brevibacterium
k__Bacteria.p__Cyanobacteria.o__Oscillatoriales.g__Spirulina	0.00036478	Spirulina
k__Bacteria.p__Proteobacteria.c__Gammaproteobacteria.o__Xanthomonadales.f__Xanthomonadaceae.g__Stenotrophomonas	0.000364013	Stenotrophomonas
k__Bacteria.p__Chloroflexi.c__Ktedonobacteria.o__Ktedonobacterales.f__Ktedonobacteraceae.g__Ktedonobacter	0.000359458	Ktedonobacter
k__Viruses.f__Ascoviridae.g__Ascovirus	0.00035834	Ascovirus
k__Archaea.p__Euryarchaeota.c__Thermococci.o__Thermococcales.f__Thermococcaceae.g__Pyrococcus	0.000356714	Pyrococcus
k__Bacteria.p__Proteobacteria.c__Gammaproteobacteria.o__Enterobacteriales.f__Enterobacteriaceae.g__Shigella	0.000348806	Shigella
k__Bacteria.p__Bacteroidetes.c__Bacteroidia.o__Bacteroidales.g__Phocaeicola	0.000344708	Phocaeicola
k__Bacteria.p__Firmicutes.c__Clostridia.o__Clostridiales.f__Lachnospiraceae.g__Lachnoclostridium	0.000343634	Lachnoclostridium
k__Bacteria.p__Proteobacteria.c__Alphaproteobacteria.g__Geminicoccus	0.000342792	Geminicoccus
k__Bacteria.p__Proteobacteria.c__Alphaproteobacteria.o__Rhodospirillales.f__Rhodospirillaceae.g__Caenispirillum	0.000342527	Caenispirillum
k__Bacteria.p__Proteobacteria.c__Betaproteobacteria.o__Rhodocyclales.f__Rhodocyclaceae.g__Dechloromonas	0.00034233	Dechloromonas
k__Bacteria.p__Firmicutes.c__Bacilli.o__Bacillales.f__Planococcaceae.g__Solibacillus	0.000339103	Solibacillus
k__Bacteria.p__Proteobacteria.c__Gammaproteobacteria.o__Pseudomonadales.f__Pseudomonadaceae.g__Azotobacter	0.000337934	Azotobacter
k__Bacteria.p__Bacteroidetes.c__Cytophagia.o__Cytophagales.f__Cyclobacteriaceae.g__Cyclobacterium	0.000337194	Cyclobacterium
k__Bacteria.p__Bacteroidetes.c__Cytophagia.o__Cytophagales.f__Flammeovirgaceae.g__Nafulsella	0.000334752	Nafulsella
k__Bacteria.p__Actinobacteria.c__Actinobacteria.o__Bifidobacteriales.f__Bifidobacteriaceae.g__Alloscardovia	0.000333671	Alloscardovia
k__Bacteria.p__Proteobacteria.c__Betaproteobacteria.o__Burkholderiales.f__Comamonadaceae.g__Hylemonella	0.000330145	Hylemonella
k__Bacteria.p__Actinobacteria.c__Actinobacteria.o__Micrococcales.f__Microbacteriaceae.g__Agromyces	0.000327334	Agromyces
k__Bacteria.p__Bacteroidetes.c__Flavobacteriia.o__Flavobacteriales.f__Flavobacteriaceae.g__Formosa	0.000321587	Formosa
k__Bacteria.p__Proteobacteria.c__Alphaproteobacteria.o__Rhizobiales.f__Bradyrhizobiaceae.g__Rhodopseudomonas	0.0003214	Rhodopseudomonas
k__Viruses.o__Caudovirales.f__Myoviridae.g__Spo1virus	0.000320769	Spo1virus
k__Bacteria.p__Bacteroidetes.c__Chitinophagia.o__Chitinophagales.f__Saprospiraceae.g__Aureispira	0.000319619	Aureispira
k__Bacteria.p__Verrucomicrobia.c__Verrucomicrobiae.o__Verrucomicrobiales.f__Verrucomicrobia_subdivision_3.g__Pedosphaera	0.000316977	Pedosphaera
k__Bacteria.p__Chloroflexi.c__Ardenticatenia.o__Ardenticatenales.f__Ardenticatenaceae.g__Ardenticatena	0.000316961	Ardenticatena
k__Bacteria.p__Firmicutes.c__Bacilli.o__Bacillales.f__Planococcaceae.g__Paenisporosarcina	0.000315222	Paenisporosarcina
k__Viruses.o__Herpesvirales.f__Herpesviridae.g__Varicellovirus	0.0003151	Varicellovirus
k__Viruses.f__Poxviridae.g__Molluscipoxvirus	0.000312726	Molluscipoxvirus
k__Bacteria.p__Bacteroidetes.c__Flavobacteriia.o__Flavobacteriales.f__Flavobacteriaceae.g__Dokdonia	0.000312089	Dokdonia
k__Bacteria.p__Bacteroidetes.c__Bacteroidia.o__Bacteroidales.f__Rikenellaceae.g__Mucinivorans	0.000310165	Mucinivorans
k__Bacteria.p__Proteobacteria.c__Alphaproteobacteria.o__Rhodobacterales.f__Hyphomonadaceae.g__Robiginitomaculum	0.000309462	Robiginitomaculum
k__Bacteria.p__Proteobacteria.c__Betaproteobacteria.o__Burkholderiales.g__Tepidimonas	0.000304188	Tepidimonas
k__Bacteria.p__Verrucomicrobia.c__Spartobacteria.o__Chthoniobacterales.f__Chthoniobacteraceae.g__Chthoniobacter	0.000303912	Chthoniobacter
k__Viruses.f__Papillomaviridae.g__Betapapillomavirus	0.000302506	Betapapillomavirus
k__Bacteria.p__Cyanobacteria.o__Nostocales.f__Nostocaceae.g__Anabaena	0.000301312	Anabaena
k__Bacteria.p__Proteobacteria.c__Gammaproteobacteria.o__Oceanospirillales.f__Oceanospirillaceae.g__Oleispira	0.000300497	Oleispira
k__Bacteria.p__Actinobacteria.c__Actinobacteria.o__Corynebacteriales.f__Nocardiaceae.g__Smaragdicoccus	0.000300238	Smaragdicoccus
k__Bacteria.p__Cyanobacteria.o__Pleurocapsales.g__Aliterella	0.000298941	Aliterella
k__Bacteria.p__Firmicutes.c__Clostridia.o__Clostridiales.f__Peptococcaceae.g__Desulfurispora	0.000297615	Desulfurispora
k__Bacteria.p__Proteobacteria.c__Gammaproteobacteria.o__Aeromonadales.f__Succinivibrionaceae.g__Succinimonas	0.000294902	Succinimonas
k__Bacteria.p__Proteobacteria.c__Gammaproteobacteria.o__Xanthomonadales.f__Rhodanobacteraceae.g__Luteibacter	0.000291899	Luteibacter
k__Bacteria.p__Firmicutes.c__Clostridia.o__Clostridiales.f__Lachnospiraceae.g__Catonella	0.000291208	Catonella
k__Viruses.f__Chrysoviridae.g__Chrysovirus	0.000290469	Chrysovirus
k__Bacteria.p__Proteobacteria.c__Deltaproteobacteria.o__Desulfobacterales.f__Desulfobacteraceae.g__Desulfococcus	0.000289274	Desulfococcus
k__Bacteria.p__Proteobacteria.c__Alphaproteobacteria.o__Sphingomonadales.f__Sphingomonadaceae.g__Sphingomonas	0.000286854	Sphingomonas
k__Bacteria.p__Proteobacteria.c__Gammaproteobacteria.o__Alteromonadales.f__Alteromonadaceae.g__Salinimonas	0.000285452	Salinimonas
k__Bacteria.p__Actinobacteria.c__Actinobacteria.o__Kineosporiales.f__Kineosporiaceae.g__Kineosporia	0.000284504	Kineosporia
k__Bacteria.p__Gemmatimonadetes.c__Gemmatimonadetes.o__Gemmatimonadales.f__Gemmatimonadaceae.g__Gemmatirosa	0.0002839	Gemmatirosa
k__Bacteria.p__Proteobacteria.c__Alphaproteobacteria.o__Rhizobiales.f__Hyphomicrobiaceae.g__Rhodomicrobium	0.000283527	Rhodomicrobium
k__Bacteria.p__Proteobacteria.c__Gammaproteobacteria.o__Pseudomonadales.f__Moraxellaceae.g__Acinetobacter	0.000280686	Acinetobacter
k__Bacteria.p__Actinobacteria.c__Acidimicrobiia.o__Acidimicrobiales.f__Acidimicrobiaceae.g__Ilumatobacter	0.000279227	Ilumatobacter
k__Viruses.f__Partitiviridae.g__Alphapartitivirus	0.000278591	Alphapartitivirus
k__Bacteria.p__Actinobacteria.c__Actinobacteria.o__Bifidobacteriales.f__Bifidobacteriaceae.g__Gardnerella	0.000275278	Gardnerella
k__Bacteria.p__Proteobacteria.c__Gammaproteobacteria.o__Alteromonadales.f__Alteromonadaceae.g__Paraglaciecola	0.000274944	Paraglaciecola
k__Viruses.o__Picornavirales.f__Secoviridae.g__Cheravirus	0.000273828	Cheravirus
k__Bacteria.p__Proteobacteria.c__Gammaproteobacteria.o__Vibrionales.f__Vibrionaceae.g__Enterovibrio	0.00027346	Enterovibrio
k__Archaea.p__Euryarchaeota.c__Halobacteria.o__Natrialbales.f__Natrialbaceae.g__Natronolimnobius	0.000272441	Natronolimnobius
k__Bacteria.p__Actinobacteria.c__Actinobacteria.o__Bifidobacteriales.f__Bifidobacteriaceae.g__Scardovia	0.000271719	Scardovia
k__Bacteria.p__Proteobacteria.c__Gammaproteobacteria.o__Thiotrichales.f__Thiotrichaceae.g__Leucothrix	0.000270702	Leucothrix
k__Bacteria.p__Proteobacteria.c__Gammaproteobacteria.o__Alteromonadales.f__Ferrimonadaceae.g__Ferrimonas	0.000270628	Ferrimonas
k__Bacteria.p__Proteobacteria.c__Alphaproteobacteria.o__Rickettsiales.f__Anaplasmataceae.g__Anaplasma	0.000270314	Anaplasma
k__Bacteria.p__Bacteroidetes.c__Flavobacteriia.o__Flavobacteriales.f__Flavobacteriaceae.g__Myroides	0.000270085	Myroides
k__Bacteria.p__Proteobacteria.c__Gammaproteobacteria.o__Alteromonadales.f__Alteromonadaceae.g__Alishewanella	0.000267763	Alishewanella
k__Bacteria.p__Firmicutes.c__Clostridia.o__Clostridiales.f__Peptococcaceae.g__Dehalobacter	0.000267617	Dehalobacter
k__Bacteria.p__Proteobacteria.c__Gammaproteobacteria.o__Enterobacteriales.f__Enterobacteriaceae.g__Erwinia	0.000266181	Erwinia
k__Viruses.f__Virgaviridae.g__Pomovirus	0.000265225	Pomovirus
k__Bacteria.p__Verrucomicrobia.c__Verrucomicrobiae.o__Verrucomicrobiales.f__Verrucomicrobiaceae.g__Verrucomicrobium	0.000264908	Verrucomicrobium
k__Bacteria.p__Proteobacteria.c__Alphaproteobacteria.o__Rhodospirillales.f__Acetobacteraceae.g__Asaia	0.00026232	Asaia
k__Bacteria.p__Bacteroidetes.c__Bacteroidia.o__Bacteroidales.f__Porphyromonadaceae.g__Dysgonomonas	0.000260906	Dysgonomonas
k__Bacteria.p__Bacteroidetes.c__Sphingobacteriia.o__Sphingobacteriales.f__Sphingobacteriaceae.g__Solitalea	0.000259949	Solitalea
k__Viruses.o__Picornavirales.f__Secoviridae.g__Waikavirus	0.000259427	Waikavirus
k__Bacteria.p__Firmicutes.c__Negativicutes.o__Veillonellales.f__Veillonellaceae.g__Veillonella	0.000257889	Veillonella
k__Bacteria.p__Proteobacteria.c__Deltaproteobacteria.o__Bdellovibrionales.f__Halobacteriovoraceae.g__Halobacteriovorax	0.000257858	Halobacteriovorax
k__Bacteria.p__Proteobacteria.c__Betaproteobacteria.o__Neisseriales.f__Neisseriaceae.g__Alysiella	0.000257247	Alysiella
k__Viruses.f__Hytrosaviridae.g__Muscavirus	0.000257046	Muscavirus
k__Bacteria.p__Proteobacteria.c__Deltaproteobacteria.o__Desulfobacterales.f__Desulfobulbaceae.g__Desulfobulbus	0.000256679	Desulfobulbus
k__Viruses.f__Potyviridae.g__Potyvirus	0.000255595	Potyvirus
k__Bacteria.p__Tenericutes.c__Mollicutes.o__Mycoplasmatales.f__Mycoplasmataceae.g__Ureaplasma	0.000254815	Ureaplasma
k__Bacteria.p__Actinobacteria.c__Actinobacteria.o__Actinomycetales.f__Actinomycetaceae.g__Actinotignum	0.000253423	Actinotignum
k__Bacteria.p__Proteobacteria.c__Alphaproteobacteria.o__Rhodospirillales.f__Acetobacteraceae.g__Commensalibacter	0.000253283	Commensalibacter
k__Viruses.o__Picornavirales.f__Picornaviridae.g__Tremovirus	0.000252097	Tremovirus
k__Viruses.f__Circoviridae.g__Gyrovirus	0.000250902	Gyrovirus
k__Viruses.f__Parvoviridae.g__Erythroparvovirus	0.000250482	Erythroparvovirus
k__Bacteria.p__Bacteroidetes.c__Cytophagia.o__Cytophagales.f__Cyclobacteriaceae.g__Nitritalea	0.00025	Nitritalea
k__Bacteria.p__Firmicutes.c__Clostridia.o__Thermoanaerobacterales.f__Thermoanaerobacteraceae.g__Caldanaerobius	0.000249704	Caldanaerobius
k__Bacteria.p__Proteobacteria.c__Alphaproteobacteria.o__Rhodobacterales.f__Rhodobacteraceae.g__Roseovarius	0.000249348	Roseovarius
k__Bacteria.p__Proteobacteria.c__Alphaproteobacteria.o__Rhodobacterales.f__Rhodobacteraceae.g__Haematobacter	0.000248667	Haematobacter
k__Bacteria.p__Proteobacteria.c__Gammaproteobacteria.o__Pasteurellales.f__Pasteurellaceae.g__Mannheimia	0.000247655	Mannheimia
k__Bacteria.p__Actinobacteria.c__Actinobacteria.o__Propionibacteriales.f__Nocardioidaceae.g__Propionicicella	0.00024726	Propionicicella
k__Bacteria.p__Planctomycetes.c__Planctomycetia.o__Planctomycetales.f__Isosphaeraceae.g__Singulisphaera	0.000246335	Singulisphaera
k__Bacteria.p__Bacteroidetes.c__Flavobacteriia.o__Flavobacteriales.f__Flavobacteriaceae.g__Psychroserpens	0.000246329	Psychroserpens
k__Bacteria.p__Proteobacteria.c__Gammaproteobacteria.o__Oceanospirillales.f__Halomonadaceae.g__Chromohalobacter	0.00024492	Chromohalobacter
k__Bacteria.p__Spirochaetes.c__Spirochaetia.o__Spirochaetales.f__Spirochaetaceae.g__Spirochaeta	0.000244153	Spirochaeta
k__Bacteria.p__Proteobacteria.c__Alphaproteobacteria.o__Rhodobacterales.f__Rhodobacteraceae.g__Maribius	0.00024411	Maribius
k__Bacteria.p__Proteobacteria.c__Betaproteobacteria.o__Burkholderiales.f__Burkholderiaceae.g__Cupriavidus	0.000241058	Cupriavidus
k__Bacteria.p__Actinobacteria.c__Actinobacteria.o__Micrococcales.f__Cellulomonadaceae.g__Oerskovia	0.000241035	Oerskovia
k__Bacteria.p__Bacteroidetes.c__Bacteroidia.o__Bacteroidales.f__Porphyromonadaceae.g__Sanguibacteroides	0.000239982	Sanguibacteroides
k__Bacteria.p__Bacteroidetes.c__Flavobacteriia.o__Flavobacteriales.f__Flavobacteriaceae.g__Polaribacter	0.000239548	Polaribacter
k__Bacteria.p__Cyanobacteria.o__Oscillatoriales.g__Kamptonema	0.000238314	Kamptonema
k__Bacteria.p__Proteobacteria.c__Betaproteobacteria.o__Burkholderiales.f__Alcaligenaceae.g__Azohydromonas	0.000236365	Azohydromonas
k__Archaea.p__Thaumarchaeota.c__Nitrososphaeria.o__Nitrososphaerales.f__Nitrososphaeraceae.g__Candidatus_Nitrosocosmicus	0.000234002	Candidatus_Nitrosocosmicus
k__Bacteria.p__Proteobacteria.c__Betaproteobacteria.o__Gallionellales.f__Gallionellaceae.g__Sideroxydans	0.000231662	Sideroxydans
k__Bacteria.p__Proteobacteria.c__Deltaproteobacteria.o__Syntrophobacterales.f__Syntrophaceae.g__Desulfobacca	0.000230685	Desulfobacca
k__Bacteria.p__Actinobacteria.c__Actinobacteria.o__Pseudonocardiales.f__Pseudonocardiaceae.g__Prauserella	0.00023063	Prauserella
k__Archaea.p__Crenarchaeota.c__Thermoprotei.o__Desulfurococcales.f__Pyrodictiaceae.g__Pyrodictium	0.00022858	Pyrodictium
k__Bacteria.p__Bacteroidetes.c__Flavobacteriia.o__Flavobacteriales.f__Flavobacteriaceae.g__Bergeyella	0.000228094	Bergeyella
k__Bacteria.p__Bacteroidetes.c__Bacteroidia.o__Bacteroidales.f__Porphyromonadaceae.g__Paludibacter	0.000222348	Paludibacter
k__Viruses.f__Virgaviridae.g__Hordeivirus	0.00022198	Hordeivirus
k__Bacteria.p__Proteobacteria.c__Gammaproteobacteria.o__Pasteurellales.f__Pasteurellaceae.g__Gallibacterium	0.00022185	Gallibacterium
k__Bacteria.p__Cyanobacteria.o__Chroococcales.g__Gloeocapsa	0.000220254	Gloeocapsa
k__Bacteria.p__Proteobacteria.c__Gammaproteobacteria.o__Chromatiales.f__Ectothiorhodospiraceae.g__Nitrococcus	0.000219772	Nitrococcus
k__Bacteria.p__Proteobacteria.c__Betaproteobacteria.o__Burkholderiales.f__Oxalobacteraceae.g__Duganella	0.000219046	Duganella
k__Bacteria.p__Firmicutes.c__Bacilli.o__Lactobacillales.f__Aerococcaceae.g__Aerococcus	0.000218974	Aerococcus
k__Bacteria.p__Proteobacteria.c__Betaproteobacteria.o__Burkholderiales.f__Burkholderiaceae.g__Chitinimonas	0.000217317	Chitinimonas
k__Bacteria.p__Proteobacteria.c__Alphaproteobacteria.o__Rhodobacterales.f__Rhodobacteraceae.g__Ketogulonicigenium	0.00021294	Ketogulonicigenium
k__Bacteria.p__Proteobacteria.c__Gammaproteobacteria.o__Nevskiales.f__Sinobacteraceae.g__Polycyclovorans	0.000209547	Polycyclovorans
k__Viruses.o__Tymovirales.f__Betaflexiviridae.g__Trichovirus	0.000208306	Trichovirus
k__Viruses.g__Higrevirus	0.000207088	Higrevirus
k__Bacteria.p__Proteobacteria.c__Alphaproteobacteria.o__Rhodospirillales.f__Acetobacteraceae.g__Komagataeibacter	0.000206911	Komagataeibacter
k__Bacteria.p__Actinobacteria.c__Actinobacteria.o__Micrococcales.f__Microbacteriaceae.g__Gryllotalpicola	0.000206754	Gryllotalpicola
k__Bacteria.p__Proteobacteria.c__Deltaproteobacteria.o__Myxococcales.f__Nannocystaceae.g__Plesiocystis	0.000205916	Plesiocystis
k__Bacteria.p__Actinobacteria.c__Actinobacteria.o__Corynebacteriales.f__Tsukamurellaceae.g__Tsukamurella	0.000205514	Tsukamurella
k__Viruses.f__Poxviridae.g__Orthopoxvirus	0.000204053	Orthopoxvirus
k__Bacteria.p__Proteobacteria.c__Betaproteobacteria.o__Hydrogenophilales.f__Hydrogenophilaceae.g__Tepidiphilus	0.000203171	Tepidiphilus
k__Bacteria.p__Firmicutes.c__Bacilli.o__Bacillales.f__Bacillaceae.g__Aeribacillus	0.000203059	Aeribacillus
k__Bacteria.p__Firmicutes.c__Erysipelotrichia.o__Erysipelotrichales.f__Erysipelotrichaceae.g__Solobacterium	0.000203041	Solobacterium
k__Bacteria.p__Bacteroidetes.c__Flavobacteriia.o__Flavobacteriales.f__Flavobacteriaceae.g__Mangrovimonas	0.00020265	Mangrovimonas
k__Viruses.o__Picornavirales.f__Secoviridae.g__Fabavirus	0.000202328	Fabavirus
k__Bacteria.p__Synergistetes.c__Synergistia.o__Synergistales.f__Synergistaceae.g__Aminiphilus	0.000201189	Aminiphilus
k__Bacteria.p__Proteobacteria.c__Gammaproteobacteria.o__Enterobacteriales.f__Enterobacteriaceae.g__Dickeya	0.000200646	Dickeya
k__Bacteria.p__Proteobacteria.c__Alphaproteobacteria.o__Rhizobiales.f__Phyllobacteriaceae.g__Phyllobacterium	0.000200633	Phyllobacterium
k__Archaea.p__Euryarchaeota.c__Methanococci.o__Methanococcales.f__Methanocaldococcaceae.g__Methanocaldococcus	0.000199075	Methanocaldococcus
k__Bacteria.p__Bacteroidetes.c__Bacteroidia.o__Bacteroidales.f__Bacteroidaceae.g__Bacteroides	0.000198556	Bacteroides
k__Archaea.p__Crenarchaeota.c__Thermoprotei.o__Desulfurococcales.f__Desulfurococcaceae.g__Staphylothermus	0.000198404	Staphylothermus
k__Bacteria.p__Proteobacteria.c__Deltaproteobacteria.o__Myxococcales.f__Labilitrichaceae.g__Labilithrix	0.000198204	Labilithrix
k__Bacteria.p__Proteobacteria.c__Gammaproteobacteria.o__Enterobacteriales.f__Enterobacteriaceae.g__Candidatus_Ishikawaella	0.000197554	Candidatus_Ishikawaella
k__Bacteria.p__Proteobacteria.c__Betaproteobacteria.o__Burkholderiales.g__Aquincola	0.00019619	Aquincola
k__Bacteria.p__Proteobacteria.c__Deltaproteobacteria.o__Bdellovibrionales.f__Bacteriovoracaceae.g__Bacteriovorax	0.00019559	Bacteriovorax
k__Bacteria.p__Proteobacteria.c__Gammaproteobacteria.o__Enterobacteriales.f__Enterobacteriaceae.g__Pluralibacter	0.000194829	Pluralibacter
k__Bacteria.p__Firmicutes.c__Clostridia.o__Thermoanaerobacterales.f__Thermoanaerobacteraceae.g__Carboxydothermus	0.000194385	Carboxydothermus
k__Bacteria.p__Firmicutes.c__Bacilli.o__Bacillales.f__Planococcaceae.g__Rummeliibacillus	0.000194011	Rummeliibacillus
k__Archaea.p__Euryarchaeota.c__Methanobacteria.o__Methanobacteriales.f__Methanobacteriaceae.g__Methanobrevibacter	0.000193942	Methanobrevibacter
k__Bacteria.p__Proteobacteria.c__Betaproteobacteria.o__Burkholderiales.f__Comamonadaceae.g__Caenimonas	0.000193863	Caenimonas
k__Bacteria.p__Proteobacteria.c__Gammaproteobacteria.o__Pseudomonadales.f__Moraxellaceae.g__Psychrobacter	0.000193778	Psychrobacter
k__Archaea.p__Crenarchaeota.c__Thermoprotei.o__Sulfolobales.f__Sulfolobaceae.g__Sulfolobus	0.000193398	Sulfolobus
k__Bacteria.p__Proteobacteria.c__Betaproteobacteria.o__Burkholderiales.g__Ideonella	0.000193267	Ideonella
k__Bacteria.p__Actinobacteria.c__Actinobacteria.o__Frankiales.f__Frankiaceae.g__Frankia	0.000192851	Frankia
k__Bacteria.p__Bacteroidetes.c__Flavobacteriia.o__Flavobacteriales.f__Flavobacteriaceae.g__Siansivirga	0.00019046	Siansivirga
k__Bacteria.p__Bacteroidetes.c__Chitinophagia.o__Chitinophagales.f__Chitinophagaceae.g__Flavisolibacter	0.000190325	Flavisolibacter
k__Bacteria.p__Proteobacteria.c__Betaproteobacteria.o__Burkholderiales.f__Comamonadaceae.g__Pseudorhodoferax	0.000190238	Pseudorhodoferax
k__Bacteria.p__Actinobacteria.c__Thermoleophilia.o__Solirubrobacterales.f__Patulibacteraceae.g__Patulibacter	0.000190215	Patulibacter
k__Bacteria.p__Bacteroidetes.c__Cytophagia.o__Cytophagales.f__Cyclobacteriaceae.g__Lunatimonas	0.000189975	Lunatimonas
k__Viruses.o__Picornavirales.f__Picornaviridae.g__Sapelovirus	0.000189867	Sapelovirus
k__Bacteria.p__Synergistetes.c__Synergistia.o__Synergistales.f__Synergistaceae.g__Pyramidobacter	0.00018964	Pyramidobacter
k__Bacteria.p__Bacteroidetes.c__Flavobacteriia.o__Flavobacteriales.f__Flavobacteriaceae.g__Epilithonimonas	0.000188433	Epilithonimonas
k__Bacteria.p__Firmicutes.c__Negativicutes.o__Selenomonadales.f__Sporomusaceae.g__Sporomusa	0.000187692	Sporomusa
k__Bacteria.p__Dictyoglomi.c__Dictyoglomia.o__Dictyoglomales.f__Dictyoglomaceae.g__Dictyoglomus	0.000187285	Dictyoglomus
k__Bacteria.p__Firmicutes.c__Clostridia.o__Clostridiales.f__Eubacteriaceae.g__Eubacterium	0.000185226	Eubacterium
k__Viruses.f__Poxviridae.g__Cervidpoxvirus	0.000183444	Cervidpoxvirus
k__Bacteria.p__Bacteroidetes.c__Flavobacteriia.o__Flavobacteriales.f__Flavobacteriaceae.g__Zhouia	0.000181755	Zhouia
k__Bacteria.p__Proteobacteria.c__Alphaproteobacteria.o__Rhodospirillales.f__Rhodospirillaceae.g__Inquilinus	0.000178656	Inquilinus
k__Bacteria.p__Chloroflexi.c__Dehalococcoidia.o__Dehalococcoidales.f__Dehalococcoidaceae.g__Dehalococcoides	0.000178115	Dehalococcoides
k__Viruses.o__Caudovirales.f__Siphoviridae.g__Sfi1unalikevirus	0.000177923	Sfi1unalikevirus
k__Bacteria.p__Cyanobacteria.o__Nostocales.f__Microchaetaceae.g__Hassallia	0.000177477	Hassallia
k__Viruses.f__Retroviridae.g__Gammaretrovirus	0.000177112	Gammaretrovirus
k__Bacteria.p__Proteobacteria.c__Gammaproteobacteria.o__Enterobacteriales.f__Enterobacteriaceae.g__Lelliottia	0.000176546	Lelliottia
k__Bacteria.p__Firmicutes.c__Clostridia.o__Clostridiales.f__Eubacteriaceae.g__Anaerofustis	0.000176299	Anaerofustis
k__Bacteria.p__Cyanobacteria.o__Chroococcales.g__Dactylococcopsis	0.000176076	Dactylococcopsis
k__Viruses.f__Phycodnaviridae.g__Prasinovirus	0.00017433	Prasinovirus
k__Bacteria.p__Proteobacteria.c__Gammaproteobacteria.f__Competibacteraceae.g__Candidatus_Competibacter	0.000173913	Candidatus_Competibacter
k__Bacteria.p__Proteobacteria.c__Gammaproteobacteria.o__Enterobacteriales.f__Enterobacteriaceae.g__Cronobacter	0.000173753	Cronobacter
k__Viruses.o__Picornavirales.f__Picornaviridae.g__Sicinivirus	0.000173663	Sicinivirus
k__Bacteria.p__Thermodesulfobacteria.c__Thermodesulfobacteria.o__Thermodesulfobacteriales.f__Thermodesulfobacteriaceae.g__Caldimicrobium	0.000173142	Caldimicrobium
k__Bacteria.p__Proteobacteria.c__Betaproteobacteria.o__Methylophilales.f__Methylophilaceae.g__Candidatus_Methylopumilus	0.000171967	Candidatus_Methylopumilus
k__Bacteria.p__Thermotogae.c__Thermotogae.o__Petrotogales.g__Petrotoga	0.000171554	Petrotoga
k__Viruses.o__Herpesvirales.f__Alloherpesviridae.g__Ictalurivirus	0.000171491	Ictalurivirus
k__Bacteria.p__Proteobacteria.c__Betaproteobacteria.o__Neisseriales.f__Neisseriaceae.g__Kingella	0.000170862	Kingella
k__Bacteria.p__Actinobacteria.c__Actinobacteria.o__Micrococcales.f__Micrococcaceae.g__Arthrobacter	0.000170637	Arthrobacter
k__Bacteria.p__Cyanobacteria.o__Chroococcales.g__Cyanothece	0.000170145	Cyanothece
k__Viruses.f__Hepeviridae.g__Piscihepevirus	0.000168938	Piscihepevirus
k__Bacteria.p__Cyanobacteria.c__Gloeobacteria.o__Gloeobacterales.g__Gloeobacter	0.00016872	Gloeobacter
k__Bacteria.p__Cyanobacteria.o__Stigonematales.g__Fischerella	0.000166037	Fischerella
k__Bacteria.p__Proteobacteria.c__Betaproteobacteria.o__Burkholderiales.f__Burkholderiaceae.g__Caballeronia	0.000165827	Caballeronia
k__Viruses.f__Potyviridae.g__Bymovirus	0.0001657	Bymovirus
k__Bacteria.p__Proteobacteria.c__Betaproteobacteria.o__Burkholderiales.f__Comamonadaceae.g__Verminephrobacter	0.000165099	Verminephrobacter
k__Bacteria.p__Proteobacteria.c__Betaproteobacteria.o__Burkholderiales.g__Sphaerotilus	0.000164712	Sphaerotilus
k__Bacteria.p__Bacteroidetes.c__Cytophagia.o__Cytophagales.f__Cytophagaceae.g__Runella	0.000163946	Runella
k__Bacteria.p__Proteobacteria.c__Betaproteobacteria.o__Burkholderiales.f__Comamonadaceae.g__Simplicispira	0.000163919	Simplicispira
k__Bacteria.p__Proteobacteria.c__Alphaproteobacteria.g__Candidatus_Puniceispirillum	0.000162818	Candidatus_Puniceispirillum
k__Bacteria.p__Bacteroidetes.c__Bacteroidia.o__Bacteroidales.f__Marinilabiliaceae.g__Saccharicrinis	0.000162657	Saccharicrinis
k__Bacteria.p__Spirochaetes.c__Spirochaetia.f__Leptospiraceae.g__Leptospira	0.000161578	Leptospira
k__Bacteria.p__Bacteroidetes.c__Bacteroidia.o__Bacteroidales.f__Marinilabiliaceae.g__Geofilum	0.000160179	Geofilum
k__Bacteria.p__Bacteroidetes.c__Chitinophagia.o__Chitinophagales.f__Saprospiraceae.g__Haliscomenobacter	0.000159856	Haliscomenobacter
k__Bacteria.p__Bacteroidetes.c__Flavobacteriia.o__Flavobacteriales.f__Flavobacteriaceae.g__Chryseobacterium	0.000158436	Chryseobacterium
k__Bacteria.p__Actinobacteria.c__Actinobacteria.o__Pseudonocardiales.f__Pseudonocardiaceae.g__Actinosynnema	0.000158296	Actinosynnema
k__Viruses.o__Herpesvirales.f__Malacoherpesviridae.g__Ostreavirus	0.000157125	Ostreavirus
k__Bacteria.p__Proteobacteria.c__Gammaproteobacteria.o__Cellvibrionales.f__Porticoccaceae.g__Porticoccus	0.00015665	Porticoccus
k__Bacteria.p__Actinobacteria.c__Actinobacteria.o__Micrococcales.f__Micrococcaceae.g__Yaniella	0.000156176	Yaniella
k__Bacteria.p__Proteobacteria.c__Alphaproteobacteria.o__Rhodobacterales.f__Rhodobacteraceae.g__Halocynthiibacter	0.00015616	Halocynthiibacter
k__Bacteria.p__Cyanobacteria.o__Nostocales.f__Nostocaceae.g__Cylindrospermum	0.000155357	Cylindrospermum
k__Viruses.f__Adenoviridae.g__Aviadenovirus	0.000154727	Aviadenovirus
k__Bacteria.p__Proteobacteria.c__Deltaproteobacteria.o__Myxococcales.f__Myxococcaceae.g__Corallococcus	0.000154601	Corallococcus
k__Bacteria.p__Bacteroidetes.c__Bacteroidia.o__Bacteroidales.f__Prevotellaceae.g__Hallella	0.000154455	Hallella
k__Bacteria.p__Proteobacteria.c__Acidithiobacillia.o__Acidithiobacillales.f__Thermithiobacillaceae.g__Thermithiobacillus	0.000151918	Thermithiobacillus
k__Bacteria.p__Bacteroidetes.c__Flavobacteriia.o__Flavobacteriales.f__Flavobacteriaceae.g__Zunongwangia	0.000150991	Zunongwangia
k__Bacteria.p__Proteobacteria.c__Deltaproteobacteria.o__Bdellovibrionales.f__Bdellovibrionaceae.g__Bdellovibrio	0.000150904	Bdellovibrio
k__Bacteria.p__Actinobacteria.c__Actinobacteria.o__Micromonosporales.f__Micromonosporaceae.g__Actinoplanes	0.000150843	Actinoplanes
k__Bacteria.p__Proteobacteria.c__Gammaproteobacteria.o__Pasteurellales.f__Pasteurellaceae.g__Chelonobacter	0.000150258	Chelonobacter
k__Bacteria.p__Bacteroidetes.c__Cytophagia.o__Cytophagales.f__Cytophagaceae.g__Rhodonellum	0.000150138	Rhodonellum
k__Bacteria.p__Bacteroidetes.c__Flavobacteriia.o__Flavobacteriales.f__Flavobacteriaceae.g__Salegentibacter	0.000149838	Salegentibacter
k__Bacteria.p__Proteobacteria.c__Deltaproteobacteria.o__Desulfovibrionales.f__Desulfonatronaceae.g__Desulfonatronum	0.00014884	Desulfonatronum
k__Bacteria.p__Proteobacteria.c__Betaproteobacteria.o__Rhodocyclales.f__Rhodocyclaceae.g__Thauera	0.000148402	Thauera
k__Bacteria.p__Actinobacteria.c__Rubrobacteria.o__Rubrobacterales.f__Rubrobacteraceae.g__Rubrobacter	0.000148317	Rubrobacter
k__Bacteria.p__Proteobacteria.c__Gammaproteobacteria.o__Methylococcales.f__Methylococcaceae.g__Methylocaldum	0.000147791	Methylocaldum
k__Bacteria.p__Firmicutes.c__Bacilli.o__Bacillales.f__Bacillaceae.g__Anoxybacillus	0.000147281	Anoxybacillus
k__Viruses.o__Mononegavirales.f__Nyamiviridae.g__Nyavirus	0.000146053	Nyavirus
k__Bacteria.p__Firmicutes.c__Clostridia.o__Clostridiales.f__Clostridiaceae.g__Caloramator	0.000144675	Caloramator
k__Bacteria.p__Chloroflexi.c__Anaerolineae.o__Anaerolineales.f__Anaerolineaceae.g__Thermanaerothrix	0.000143888	Thermanaerothrix
k__Bacteria.p__Proteobacteria.c__Alphaproteobacteria.o__Sphingomonadales.f__Sphingomonadaceae.g__Sandarakinorhabdus	0.000142898	Sandarakinorhabdus
k__Bacteria.p__Bacteroidetes.c__Cytophagia.o__Cytophagales.f__Cytophagaceae.g__Fibrisoma	0.000142154	Fibrisoma
k__Bacteria.p__Bacteroidetes.c__Flavobacteriia.o__Flavobacteriales.f__Flavobacteriaceae.g__Flavobacterium	0.000141539	Flavobacterium
k__Bacteria.p__Proteobacteria.c__Gammaproteobacteria.o__Cellvibrionales.f__Cellvibrionaceae.g__Gilvimarinus	0.0001413	Gilvimarinus
k__Bacteria.p__Proteobacteria.c__Alphaproteobacteria.o__Sphingomonadales.f__Sphingomonadaceae.g__Citromicrobium	0.0001406	Citromicrobium
k__Bacteria.p__Proteobacteria.c__Gammaproteobacteria.o__Pasteurellales.f__Pasteurellaceae.g__Necropsobacter	0.000140453	Necropsobacter
k__Bacteria.p__Firmicutes.c__Clostridia.o__Clostridiales.g__Levyella	0.000140176	Levyella
k__Archaea.p__Crenarchaeota.c__Thermoprotei.o__Desulfurococcales.f__Pyrodictiaceae.g__Pyrolobus	0.000139195	Pyrolobus
k__Bacteria.p__Cyanobacteria.o__Chroococcales.g__Halothece	0.000139096	Halothece
k__Bacteria.p__Proteobacteria.c__Betaproteobacteria.o__Neisseriales.f__Chromobacteriaceae.g__Gulbenkiania	0.000138598	Gulbenkiania
k__Bacteria.p__Proteobacteria.c__Deltaproteobacteria.o__Desulfovibrionales.f__Desulfohalobiaceae.g__Desulfohalobium	0.000137005	Desulfohalobium
k__Bacteria.p__Bacteroidetes.c__Cytophagia.o__Cytophagales.f__Cytophagaceae.g__Flectobacillus	0.000136619	Flectobacillus
k__Bacteria.p__Actinobacteria.c__Coriobacteriia.o__Coriobacteriales.f__Coriobacteriaceae.g__Senegalimassilia	0.000134916	Senegalimassilia
k__Viruses.o__Picornavirales.f__Picornaviridae.g__Senecavirus	0.000134478	Senecavirus
k__Bacteria.p__Proteobacteria.c__Alphaproteobacteria.o__Rhizobiales.f__Rhizobiaceae.g__Agrobacterium	0.000134056	Agrobacterium
k__Bacteria.p__Proteobacteria.c__Deltaproteobacteria.o__Desulfobacterales.f__Desulfobacteraceae.g__Desulfatitalea	0.000132015	Desulfatitalea
k__Bacteria.p__Proteobacteria.c__Alphaproteobacteria.o__Sphingomonadales.f__Sphingomonadaceae.g__Sphingobium	0.000131862	Sphingobium
k__Bacteria.p__Bacteroidetes.c__Flavobacteriia.o__Flavobacteriales.f__Flavobacteriaceae.g__Gelidibacter	0.000131343	Gelidibacter
k__Bacteria.p__Proteobacteria.c__Alphaproteobacteria.o__Rhizobiales.f__Beijerinckiaceae.g__Chelatococcus	0.000130804	Chelatococcus
k__Bacteria.p__Actinobacteria.c__Actinobacteria.o__Streptomycetales.f__Streptomycetaceae.g__Streptacidiphilus	0.000129726	Streptacidiphilus
k__Bacteria.p__Bacteroidetes.c__Cytophagia.o__Cytophagales.f__Amoebophilaceae.g__Candidatus_Cardinium	0.000129474	Candidatus_Cardinium
k__Bacteria.p__Proteobacteria.c__Gammaproteobacteria.o__Legionellales.f__Legionellaceae.g__Fluoribacter	0.000129056	Fluoribacter
k__Bacteria.p__Proteobacteria.c__Gammaproteobacteria.o__Nevskiales.f__Sinobacteraceae.g__Nevskia	0.000128594	Nevskia
k__Bacteria.p__Bacteroidetes.c__Flavobacteriia.o__Flavobacteriales.f__Flavobacteriaceae.g__Lacinutrix	0.000128387	Lacinutrix
k__Bacteria.p__Firmicutes.c__Erysipelotrichia.o__Erysipelotrichales.f__Erysipelotrichaceae.g__Allobaculum	0.000127821	Allobaculum
k__Viruses.f__Iridoviridae.g__Iridovirus	0.000126926	Iridovirus
k__Bacteria.p__Planctomycetes.c__Planctomycetia.o__Planctomycetales.f__Planctomycetaceae.g__Planctomyces	0.000125994	Planctomyces
k__Bacteria.p__Proteobacteria.c__Betaproteobacteria.g__Candidatus_Accumulibacter	0.000125432	Candidatus_Accumulibacter
k__Bacteria.p__Firmicutes.c__Bacilli.o__Bacillales.f__Paenibacillaceae.g__Saccharibacillus	0.000124233	Saccharibacillus
k__Bacteria.p__Spirochaetes.c__Spirochaetia.o__Spirochaetales.f__Spirochaetaceae.g__Treponema	0.000121754	Treponema
k__Bacteria.p__Actinobacteria.c__Actinobacteria.o__Propionibacteriales.f__Nocardioidaceae.g__Marmoricola	0.000121488	Marmoricola
k__Bacteria.p__Firmicutes.c__Clostridia.o__Clostridiales.f__Lachnospiraceae.g__Lachnoanaerobaculum	0.000121475	Lachnoanaerobaculum
k__Bacteria.p__Bacteroidetes.c__Bacteroidia.o__Bacteroidales.f__Prolixibacteraceae.g__Prolixibacter	0.000120245	Prolixibacter
k__Bacteria.p__Proteobacteria.c__Epsilonproteobacteria.g__Nitratiruptor	0.000120108	Nitratiruptor
k__Bacteria.p__Proteobacteria.c__Betaproteobacteria.o__Hydrogenophilales.f__Hydrogenophilaceae.g__Thiobacillus	0.000119968	Thiobacillus
k__Bacteria.p__Proteobacteria.c__Betaproteobacteria.o__Burkholderiales.f__Burkholderiaceae.g__Candidatus_Glomeribacter	0.000119731	Candidatus_Glomeribacter
k__Bacteria.p__Proteobacteria.c__Betaproteobacteria.o__Nitrosomonadales.f__Nitrosomonadaceae.g__Nitrosomonas	0.000119686	Nitrosomonas
k__Bacteria.p__Bacteroidetes.c__Flavobacteriia.o__Flavobacteriales.f__Flavobacteriaceae.g__Cellulophaga	0.000119489	Cellulophaga
k__Viruses.f__Closteroviridae.g__Crinivirus	0.000117746	Crinivirus
k__Viruses.f__Poxviridae.g__Parapoxvirus	0.0001175	Parapoxvirus
k__Bacteria.p__Firmicutes.c__Clostridia.o__Halanaerobiales.f__Halobacteroidaceae.g__Orenia	0.000117169	Orenia
k__Viruses.o__Tymovirales.f__Tymoviridae.g__Tymovirus	0.000116898	Tymovirus
k__Bacteria.p__Proteobacteria.c__Gammaproteobacteria.o__Nevskiales.f__Sinobacteraceae.g__Hydrocarboniphaga	0.000116859	Hydrocarboniphaga
k__Bacteria.p__Proteobacteria.c__Betaproteobacteria.o__Rhodocyclales.f__Rhodocyclaceae.g__Azospira	0.000116383	Azospira
k__Bacteria.p__Firmicutes.c__Clostridia.o__Clostridiales.f__Lachnospiraceae.g__Pseudobutyrivibrio	0.000115567	Pseudobutyrivibrio
k__Archaea.p__Euryarchaeota.c__Methanomicrobia.o__Methanomicrobiales.f__Methanomicrobiaceae.g__Methanoplanus	0.000114566	Methanoplanus
k__Bacteria.p__Actinobacteria.c__Actinobacteria.o__Geodermatophilales.f__Geodermatophilaceae.g__Blastococcus	0.000114287	Blastococcus
k__Bacteria.p__Proteobacteria.c__Alphaproteobacteria.o__Rhizobiales.f__Methylobacteriaceae.g__Meganema	0.000113608	Meganema
k__Bacteria.p__Proteobacteria.c__Alphaproteobacteria.o__Rhodobacterales.f__Rhodobacteraceae.g__Tateyamaria	0.000113389	Tateyamaria
k__Archaea.p__Euryarchaeota.c__Methanomicrobia.o__Methanosarcinales.f__Methanosarcinaceae.g__Methanosarcina	0.000112802	Methanosarcina
k__Bacteria.p__Actinobacteria.c__Actinobacteria.o__Streptosporangiales.f__Streptosporangiaceae.g__Streptosporangium	0.000112566	Streptosporangium
k__Bacteria.p__Proteobacteria.c__Alphaproteobacteria.o__Rhodobacterales.f__Rhodobacteraceae.g__Rhodobacter	0.000112498	Rhodobacter
k__Bacteria.p__Proteobacteria.c__Alphaproteobacteria.o__Rhodobacterales.f__Rhodobacteraceae.g__Wenxinia	0.000112245	Wenxinia
k__Bacteria.p__Proteobacteria.c__Alphaproteobacteria.o__Rhizobiales.f__Beijerinckiaceae.g__Methylocapsa	0.000112184	Methylocapsa
k__Bacteria.p__Proteobacteria.c__Alphaproteobacteria.o__Rhodobacterales.f__Rhodobacteraceae.g__Nesiotobacter	0.000110792	Nesiotobacter
k__Archaea.p__Euryarchaeota.c__Halobacteria.o__Natrialbales.f__Natrialbaceae.g__Natrialba	0.000110304	Natrialba
k__Bacteria.p__Firmicutes.c__Bacilli.o__Lactobacillales.f__Enterococcaceae.g__Vagococcus	0.000108798	Vagococcus
k__Bacteria.p__Proteobacteria.c__Alphaproteobacteria.o__Rhodobacterales.f__Rhodobacteraceae.g__Oceaniovalibus	0.000108762	Oceaniovalibus
k__Bacteria.p__Bacteroidetes.c__Cytophagia.o__Cytophagales.f__Flammeovirgaceae.g__Marivirga	0.000108326	Marivirga
k__Bacteria.p__Proteobacteria.c__Alphaproteobacteria.o__Rickettsiales.f__Rickettsiaceae.g__Orientia	0.00010712	Orientia
k__Bacteria.p__Bacteroidetes.c__Flavobacteriia.o__Flavobacteriales.f__Flavobacteriaceae.g__Maribacter	0.000106772	Maribacter
k__Bacteria.g__Thermobaculum	0.000105053	Thermobaculum
k__Bacteria.p__Proteobacteria.c__Alphaproteobacteria.o__Rhizobiales.f__Rhizobiaceae.g__Kaistia	0.000104974	Kaistia
k__Bacteria.p__Actinobacteria.c__Actinobacteria.o__Micromonosporales.f__Micromonosporaceae.g__Pilimelia	0.000104854	Pilimelia
k__Bacteria.p__Actinobacteria.c__Actinobacteria.o__Micromonosporales.f__Micromonosporaceae.g__Micromonospora	0.000104788	Micromonospora
k__Viruses.o__Nidovirales.f__Coronaviridae.g__Betacoronavirus	0.000104756	Betacoronavirus
k__Viruses.o__Nidovirales.f__Coronaviridae.g__Bafinivirus	0.000104658	Bafinivirus
k__Bacteria.p__Synergistetes.c__Synergistia.o__Synergistales.f__Synergistaceae.g__Jonquetella	0.000104535	Jonquetella
k__Bacteria.p__Bacteroidetes.c__Flavobacteriia.o__Flavobacteriales.f__Flavobacteriaceae.g__Nonlabens	0.000103906	Nonlabens
k__Bacteria.p__Proteobacteria.c__Deltaproteobacteria.o__Desulfobacterales.f__Desulfobacteraceae.g__Desulfosarcina	0.000103822	Desulfosarcina
k__Bacteria.p__Proteobacteria.c__Alphaproteobacteria.o__Rhodospirillales.f__Rhodospirillaceae.g__Pararhodospirillum	0.000103619	Pararhodospirillum
k__Bacteria.p__Proteobacteria.c__Alphaproteobacteria.o__Rhodobacterales.f__Rhodobacteraceae.g__Pseudophaeobacter	0.00010192	Pseudophaeobacter
k__Bacteria.p__Proteobacteria.c__Gammaproteobacteria.o__Alteromonadales.f__Alteromonadaceae.g__Alteromonas	0.000101208	Alteromonas
k__Viruses.f__Papillomaviridae.g__Omikronpapillomavirus	0.000100519	Omikronpapillomavirus
k__Archaea.p__Euryarchaeota.c__Methanobacteria.o__Methanobacteriales.f__Methanobacteriaceae.g__Methanobacterium	0.000100214	Methanobacterium
k__Bacteria.p__Proteobacteria.c__Gammaproteobacteria.o__Cellvibrionales.f__Cellvibrionaceae.g__Cellvibrio	0.000100173	Cellvibrio
k__Bacteria.p__Proteobacteria.c__Gammaproteobacteria.o__Legionellales.f__Coxiellaceae.g__Rickettsiella	9.96902e-05	Rickettsiella
k__Bacteria.p__Proteobacteria.c__Deltaproteobacteria.o__Desulfovibrionales.f__Desulfovibrionaceae.g__Bilophila	9.94613e-05	Bilophila
k__Bacteria.p__Cyanobacteria.o__Prochlorales.f__Prochlorococcaceae.g__Prochlorococcus	9.88129e-05	Prochlorococcus
k__Bacteria.p__Firmicutes.c__Clostridia.o__Clostridiales.f__Oscillospiraceae.g__Oscillibacter	9.67192e-05	Oscillibacter
k__Bacteria.p__Bacteroidetes.c__Flavobacteriia.o__Flavobacteriales.f__Flavobacteriaceae.g__Apibacter	9.64125e-05	Apibacter
k__Bacteria.p__Proteobacteria.c__Gammaproteobacteria.o__Chromatiales.f__Chromatiaceae.g__Thiorhodovibrio	9.5931e-05	Thiorhodovibrio
k__Bacteria.p__Proteobacteria.c__Alphaproteobacteria.o__Rickettsiales.f__Anaplasmataceae.g__Wolbachia	9.58976e-05	Wolbachia
k__Bacteria.p__Proteobacteria.c__Deltaproteobacteria.o__Desulfobacterales.f__Desulfobacteraceae.g__Desulfatibacillum	9.55022e-05	Desulfatibacillum
k__Bacteria.p__Actinobacteria.c__Actinobacteria.o__Propionibacteriales.f__Nocardioidaceae.g__Nocardioides	9.30014e-05	Nocardioides
k__Bacteria.p__Proteobacteria.c__Gammaproteobacteria.o__Orbales.f__Orbaceae.g__Frischella	9.14908e-05	Frischella
k__Bacteria.p__Proteobacteria.c__Alphaproteobacteria.o__Rickettsiales.g__Candidatus_Hepatobacter	9.12026e-05	Candidatus_Hepatobacter
k__Bacteria.p__Proteobacteria.c__Gammaproteobacteria.o__Enterobacteriales.f__Enterobacteriaceae.g__Candidatus_Tachikawaea	9.07881e-05	Candidatus_Tachikawaea
k__Bacteria.p__Cyanobacteria.o__Oscillatoriales.g__Trichodesmium	8.98393e-05	Trichodesmium
k__Bacteria.p__Proteobacteria.c__Gammaproteobacteria.o__Pasteurellales.f__Pasteurellaceae.g__Haemophilus	8.86631e-05	Haemophilus
k__Viruses.f__Papillomaviridae.g__Dyolambdapapillomavirus	8.82712e-05	Dyolambdapapillomavirus
k__Bacteria.p__Proteobacteria.c__Alphaproteobacteria.o__Rhodobacterales.f__Rhodobacteraceae.g__Phaeobacter	8.76338e-05	Phaeobacter
k__Bacteria.p__Actinobacteria.c__Actinobacteria.o__Catenulisporales.f__Catenulisporaceae.g__Catenulispora	8.75273e-05	Catenulispora
k__Viruses.f__Bicaudaviridae.g__Bicaudavirus	8.71449e-05	Bicaudavirus
k__Bacteria.p__Firmicutes.c__Clostridia.o__Clostridiales.f__Clostridiaceae.g__Anaerosalibacter	8.66037e-05	Anaerosalibacter
k__Bacteria.p__Bacteroidetes.c__Flavobacteriia.o__Flavobacteriales.f__Flavobacteriaceae.g__Altibacter	8.62496e-05	Altibacter
k__Bacteria.p__Synergistetes.c__Synergistia.o__Synergistales.f__Synergistaceae.g__Thermanaerovibrio	8.55115e-05	Thermanaerovibrio
k__Bacteria.p__Proteobacteria.c__Gammaproteobacteria.o__Enterobacteriales.f__Enterobacteriaceae.g__Sodalis	8.54194e-05	Sodalis
k__Bacteria.p__Proteobacteria.c__Alphaproteobacteria.o__Rhodospirillales.f__Rhodospirillaceae.g__Tistrella	8.51986e-05	Tistrella
k__Viruses.f__Benyviridae.g__Benyvirus	8.38069e-05	Benyvirus
k__Bacteria.p__Proteobacteria.c__Betaproteobacteria.o__Burkholderiales.f__Oxalobacteraceae.g__Collimonas	8.38022e-05	Collimonas
k__Bacteria.p__Acidobacteria.g__Thermoanaerobaculum	8.32862e-05	Thermoanaerobaculum
k__Bacteria.p__Actinobacteria.c__Actinobacteria.o__Kineosporiales.f__Kineosporiaceae.g__Angustibacter	8.28481e-05	Angustibacter
k__Bacteria.p__Proteobacteria.c__Gammaproteobacteria.o__Pseudomonadales.f__Moraxellaceae.g__Perlucidibaca	8.18262e-05	Perlucidibaca
k__Archaea.p__Euryarchaeota.c__Methanobacteria.o__Methanobacteriales.f__Methanobacteriaceae.g__Methanosphaera	8.17437e-05	Methanosphaera
k__Bacteria.p__Chloroflexi.c__Caldilineae.o__Caldilineales.f__Caldilineaceae.g__Caldilinea	8.15285e-05	Caldilinea
k__Bacteria.p__Nitrospirae.c__Nitrospira.o__Nitrospirales.f__Nitrospiraceae.g__Candidatus_Magnetobacterium	8.09135e-05	Candidatus_Magnetobacterium
k__Bacteria.p__Proteobacteria.c__Alphaproteobacteria.o__Rhodobacterales.f__Rhodobacteraceae.g__Oceanicola	7.99069e-05	Oceanicola
k__Bacteria.p__Firmicutes.c__Clostridia.o__Clostridiales.f__Clostridiaceae.g__Oxobacter	7.95926e-05	Oxobacter
k__Bacteria.p__Proteobacteria.c__Gammaproteobacteria.o__Enterobacteriales.f__Enterobacteriaceae.g__Pragia	7.86933e-05	Pragia
k__Bacteria.p__Proteobacteria.c__Alphaproteobacteria.o__Rhizobiales.f__Xanthobacteraceae.g__Xanthobacter	7.78235e-05	Xanthobacter
k__Bacteria.p__Cyanobacteria.o__Nostocales.f__Rivulariaceae.g__Rivularia	7.77148e-05	Rivularia
k__Viruses.o__Ligamenvirales.f__Lipothrixviridae.g__Deltalipothrixvirus	7.70139e-05	Deltalipothrixvirus
k__Bacteria.p__Bacteroidetes.c__Bacteroidia.o__Bacteroidales.f__Prevotellaceae.g__Alloprevotella	7.69614e-05	Alloprevotella
k__Bacteria.p__Proteobacteria.c__Alphaproteobacteria.o__Rhodospirillales.f__Rhodospirillaceae.g__Rhodospirillum	7.41863e-05	Rhodospirillum
k__Bacteria.p__Firmicutes.c__Clostridia.o__Clostridiales.f__Lachnospiraceae.g__Johnsonella	7.36443e-05	Johnsonella
k__Bacteria.p__Actinobacteria.c__Actinobacteria.o__Micrococcales.f__Dermatophilaceae.g__Dermatophilus	7.35146e-05	Dermatophilus
k__Bacteria.p__Proteobacteria.c__Gammaproteobacteria.o__Alteromonadales.f__Alteromonadaceae.g__Glaciecola	7.18837e-05	Glaciecola
k__Bacteria.p__Verrucomicrobia.c__Opitutae.o__Opitutales.f__Opitutaceae.g__Diplosphaera	7.11115e-05	Diplosphaera
k__Bacteria.p__Actinobacteria.c__Actinobacteria.o__Actinomycetales.f__Actinomycetaceae.g__Varibaculum	7.03663e-05	Varibaculum
k__Bacteria.p__Actinobacteria.c__Actinobacteria.o__Pseudonocardiales.f__Pseudonocardiaceae.g__Saccharopolyspora	7.0307e-05	Saccharopolyspora
k__Bacteria.p__Firmicutes.c__Clostridia.o__Clostridiales.f__Lachnospiraceae.g__Roseburia	6.99219e-05	Roseburia
k__Bacteria.p__Actinobacteria.c__Actinobacteria.o__Micrococcales.f__Promicromonosporaceae.g__Cellulosimicrobium	6.99148e-05	Cellulosimicrobium
k__Bacteria.p__Bacteroidetes.c__Cytophagia.o__Cytophagales.f__Cytophagaceae.g__Flexibacter	6.95856e-05	Flexibacter
k__Bacteria.p__Proteobacteria.c__Gammaproteobacteria.o__Oceanospirillales.f__Saccharospirillaceae.g__Gynuella	6.95003e-05	Gynuella
k__Bacteria.p__Acidobacteria.c__Acidobacteriia.o__Acidobacteriales.f__Acidobacteriaceae.g__Terracidiphilus	6.92232e-05	Terracidiphilus
k__Bacteria.p__Proteobacteria.c__Alphaproteobacteria.o__Parvularculales.f__Parvularculaceae.g__Parvularcula	6.90099e-05	Parvularcula
k__Bacteria.p__Proteobacteria.c__Gammaproteobacteria.o__Enterobacteriales.f__Enterobacteriaceae.g__Chania	6.87562e-05	Chania
k__Bacteria.p__Actinobacteria.c__Actinobacteria.o__Streptosporangiales.f__Streptosporangiaceae.g__Herbidospora	6.85919e-05	Herbidospora
k__Bacteria.p__Proteobacteria.c__Alphaproteobacteria.o__Rhodobacterales.f__Rhodobacteraceae.g__Roseivivax	6.84233e-05	Roseivivax
k__Archaea.p__Euryarchaeota.c__Methanomicrobia.o__Methanosarcinales.f__Methanosarcinaceae.g__Methanolobus	6.83189e-05	Methanolobus
k__Bacteria.p__Proteobacteria.c__Deltaproteobacteria.o__Desulfuromonadales.f__Geobacteraceae.g__Geoalkalibacter	6.74475e-05	Geoalkalibacter
k__Archaea.p__Euryarchaeota.c__Thermococci.o__Thermococcales.f__Thermococcaceae.g__Palaeococcus	6.69979e-05	Palaeococcus
k__Bacteria.p__Firmicutes.c__Bacilli.o__Bacillales.f__Staphylococcaceae.g__Jeotgalicoccus	6.51734e-05	Jeotgalicoccus
k__Viruses.o__Herpesvirales.f__Herpesviridae.g__Proboscivirus	6.46785e-05	Proboscivirus
k__Viruses.f__Potyviridae.g__Poacevirus	6.4603e-05	Poacevirus
k__Bacteria.p__Proteobacteria.c__Gammaproteobacteria.o__Enterobacteriales.f__Enterobacteriaceae.g__Yokenella	6.44664e-05	Yokenella
k__Bacteria.p__Proteobacteria.c__Alphaproteobacteria.o__Rhodospirillales.f__Acetobacteraceae.g__Gluconobacter	6.43875e-05	Gluconobacter
k__Bacteria.p__Proteobacteria.c__Gammaproteobacteria.o__Alteromonadales.f__Moritellaceae.g__Moritella	6.36907e-05	Moritella
k__Bacteria.p__Proteobacteria.c__Gammaproteobacteria.o__Oceanospirillales.f__Oceanospirillaceae.g__Neptunomonas	6.33943e-05	Neptunomonas
k__Archaea.p__Crenarchaeota.c__Thermoprotei.o__Acidilobales.f__Caldisphaeraceae.g__Caldisphaera	6.27597e-05	Caldisphaera
k__Bacteria.p__Verrucomicrobia.c__Opitutae.o__Opitutales.f__Opitutaceae.g__Cephaloticoccus	6.2547e-05	Cephaloticoccus
k__Bacteria.p__Chlamydiae.c__Chlamydiia.o__Chlamydiales.f__Waddliaceae.g__Waddlia	6.14343e-05	Waddlia
k__Archaea.p__Euryarchaeota.c__Halobacteria.o__Natrialbales.f__Natrialbaceae.g__Halovivax	6.13978e-05	Halovivax
k__Bacteria.p__Proteobacteria.c__Alphaproteobacteria.o__Sphingomonadales.f__Erythrobacteraceae.g__Croceicoccus	6.13413e-05	Croceicoccus
k__Bacteria.p__Proteobacteria.c__Gammaproteobacteria.o__Aeromonadales.f__Succinivibrionaceae.g__Succinivibrio	6.07664e-05	Succinivibrio
k__Bacteria.p__Proteobacteria.c__Deltaproteobacteria.o__Desulfarculales.f__Desulfarculaceae.g__Desulfocarbo	6.06994e-05	Desulfocarbo
k__Bacteria.p__Proteobacteria.c__Gammaproteobacteria.o__Enterobacteriales.f__Enterobacteriaceae.g__Cosenzaea	6.03748e-05	Cosenzaea
k__Bacteria.p__Firmicutes.c__Clostridia.o__Thermoanaerobacterales.f__Thermoanaerobacterales_Family_III._Incertae_Sedis.g__Caldicellulosiruptor	6.02157e-05	Caldicellulosiruptor
k__Bacteria.p__Proteobacteria.c__Alphaproteobacteria.o__Rickettsiales.f__Anaplasmataceae.g__Candidatus_Neoehrlichia	5.94185e-05	Candidatus_Neoehrlichia
k__Bacteria.p__Deferribacteres.c__Deferribacteres.o__Deferribacterales.f__Deferribacteraceae.g__Deferribacter	5.93013e-05	Deferribacter
k__Bacteria.p__Proteobacteria.c__Betaproteobacteria.o__Neisseriales.f__Chromobacteriaceae.g__Chromobacterium	5.87181e-05	Chromobacterium
k__Bacteria.p__Chlorobi.c__Chlorobia.o__Chlorobiales.f__Chlorobiaceae.g__Chlorobium	5.84615e-05	Chlorobium
k__Bacteria.p__Actinobacteria.c__Actinobacteria.o__Micrococcales.f__Micrococcaceae.g__Enteractinococcus	5.84111e-05	Enteractinococcus
k__Bacteria.p__Proteobacteria.c__Gammaproteobacteria.o__Vibrionales.f__Vibrionaceae.g__Photobacterium	5.79247e-05	Photobacterium
k__Bacteria.p__Cyanobacteria.o__Pleurocapsales.g__Myxosarcina	5.78948e-05	Myxosarcina
k__Bacteria.p__Chlamydiae.c__Chlamydiia.o__Chlamydiales.f__Chlamydiaceae.g__Chlamydia	5.74032e-05	Chlamydia
k__Viruses.f__Anelloviridae.g__Thetatorquevirus	5.73839e-05	Thetatorquevirus
k__Bacteria.p__Firmicutes.c__Clostridia.o__Clostridiales.f__Ruminococcaceae.g__Anaerotruncus	5.69582e-05	Anaerotruncus
k__Bacteria.p__Chlorobi.c__Chlorobia.o__Chlorobiales.f__Chlorobiaceae.g__Chloroherpeton	5.68819e-05	Chloroherpeton
k__Viruses.g__Negevirus	5.60953e-05	Negevirus
k__Bacteria.p__Proteobacteria.c__Gammaproteobacteria.o__Oceanospirillales.f__Halomonadaceae.g__Candidatus_Portiera	5.59645e-05	Candidatus_Portiera
k__Bacteria.p__Bacteroidetes.c__Cytophagia.o__Cytophagales.f__Cytophagaceae.g__Fibrella	5.57003e-05	Fibrella
k__Bacteria.p__Firmicutes.c__Bacilli.o__Bacillales.f__Thermoactinomycetaceae.g__Risungbinella	5.55674e-05	Risungbinella
k__Bacteria.p__Actinobacteria.c__Actinobacteria.o__Micrococcales.f__Demequinaceae.g__Lysinimicrobium	5.43451e-05	Lysinimicrobium
k__Bacteria.p__Actinobacteria.c__Actinobacteria.o__Pseudonocardiales.f__Pseudonocardiaceae.g__Actinoalloteichus	5.37051e-05	Actinoalloteichus
k__Bacteria.p__Proteobacteria.c__Betaproteobacteria.o__Burkholderiales.g__Rhizobacter	5.31362e-05	Rhizobacter
k__Bacteria.p__Firmicutes.c__Clostridia.o__Clostridiales.f__Syntrophomonadaceae.g__Syntrophomonas	5.27279e-05	Syntrophomonas
k__Viruses.o__Herpesvirales.f__Herpesviridae.g__Cytomegalovirus	5.26746e-05	Cytomegalovirus
k__Bacteria.p__Proteobacteria.c__Betaproteobacteria.o__Neisseriales.f__Neisseriaceae.g__Eikenella	5.23985e-05	Eikenella
k__Bacteria.p__Proteobacteria.c__Alphaproteobacteria.o__Rhodobacterales.f__Rhodobacteraceae.g__Roseobacter	5.22025e-05	Roseobacter
k__Bacteria.p__Firmicutes.c__Negativicutes.o__Selenomonadales.f__Sporomusaceae.g__Thermosinus	5.13293e-05	Thermosinus
k__Bacteria.p__Proteobacteria.c__Gammaproteobacteria.o__Enterobacteriales.f__Enterobacteriaceae.g__Leclercia	5.09585e-05	Leclercia
k__Bacteria.p__Bacteroidetes.c__Flavobacteriia.o__Flavobacteriales.f__Flavobacteriaceae.g__Weeksella	5.04857e-05	Weeksella
k__Bacteria.p__Firmicutes.c__Bacilli.o__Bacillales.f__Paenibacillaceae.g__Aneurinibacillus	5.01737e-05	Aneurinibacillus
k__Archaea.p__Euryarchaeota.c__Methanomicrobia.o__Methanosarcinales.f__Methanosaetaceae.g__Methanosaeta	4.99275e-05	Methanosaeta
k__Bacteria.p__Cyanobacteria.o__Nostocales.f__Microchaetaceae.g__Microchaete	4.98208e-05	Microchaete
k__Bacteria.p__Firmicutes.c__Bacilli.o__Bacillales.f__Bacillaceae.g__Thalassobacillus	4.92491e-05	Thalassobacillus
k__Bacteria.p__Proteobacteria.c__Gammaproteobacteria.o__Xanthomonadales.f__Xanthomonadaceae.g__Pseudoxanthomonas	4.91288e-05	Pseudoxanthomonas
k__Bacteria.p__Bacteroidetes.c__Cytophagia.o__Cytophagales.f__Cytophagaceae.g__Rudanella	4.82743e-05	Rudanella
k__Bacteria.p__Proteobacteria.c__Alphaproteobacteria.o__Rhizobiales.f__Methylocystaceae.g__Methylocystis	4.67849e-05	Methylocystis
k__Bacteria.p__Actinobacteria.c__Actinobacteria.o__Micromonosporales.f__Micromonosporaceae.g__Catenuloplanes	4.6689e-05	Catenuloplanes
k__Bacteria.p__Bacteroidetes.c__Sphingobacteriia.o__Sphingobacteriales.f__Sphingobacteriaceae.g__Sphingobacterium	4.5983e-05	Sphingobacterium
k__Bacteria.p__Proteobacteria.c__Alphaproteobacteria.o__Rhizobiales.f__Methylocystaceae.g__Pleomorphomonas	4.54738e-05	Pleomorphomonas
k__Viruses.f__Papillomaviridae.g__Alphapapillomavirus	4.37414e-05	Alphapapillomavirus
k__Bacteria.p__Cyanobacteria.o__Stigonematales.g__Mastigocladopsis	4.33893e-05	Mastigocladopsis
k__Bacteria.p__Thermotogae.c__Thermotogae.o__Kosmotogales.f__Kosmotogaceae.g__Mesotoga	4.29767e-05	Mesotoga
k__Bacteria.p__Firmicutes.c__Clostridia.o__Clostridiales.f__Peptostreptococcaceae.g__Paraclostridium	4.07564e-05	Paraclostridium
k__Bacteria.p__Proteobacteria.c__Gammaproteobacteria.o__Thiotrichales.f__Piscirickettsiaceae.g__Thiomicrospira	3.9923e-05	Thiomicrospira
k__Bacteria.p__Proteobacteria.c__Alphaproteobacteria.o__Rhodobacterales.f__Rhodobacteraceae.g__Citreicella	3.94961e-05	Citreicella
k__Bacteria.p__Firmicutes.c__Erysipelotrichia.o__Erysipelotrichales.f__Erysipelotrichaceae.g__Eggerthia	3.93338e-05	Eggerthia
k__Bacteria.p__Firmicutes.c__Bacilli.o__Bacillales.f__Bacillaceae.g__Lentibacillus	3.92257e-05	Lentibacillus
k__Bacteria.p__Deferribacteres.c__Deferribacteres.o__Deferribacterales.f__Deferribacteraceae.g__Caldithrix	3.91793e-05	Caldithrix
k__Bacteria.p__Firmicutes.c__Bacilli.o__Lactobacillales.f__Aerococcaceae.g__Eremococcus	3.91135e-05	Eremococcus
k__Bacteria.p__Proteobacteria.c__Gammaproteobacteria.o__Xanthomonadales.f__Rhodanobacteraceae.g__Dokdonella	3.90755e-05	Dokdonella
k__Bacteria.p__Proteobacteria.c__Betaproteobacteria.o__Burkholderiales.g__Xylophilus	3.88954e-05	Xylophilus
k__Bacteria.p__Actinobacteria.c__Actinobacteria.o__Pseudonocardiales.f__Pseudonocardiaceae.g__Saccharomonospora	3.88055e-05	Saccharomonospora
k__Bacteria.p__Actinobacteria.c__Actinobacteria.o__Pseudonocardiales.f__Pseudonocardiaceae.g__Lechevalieria	3.87042e-05	Lechevalieria
k__Archaea.p__Euryarchaeota.c__Halobacteria.o__Natrialbales.f__Natrialbaceae.g__Haloterrigena	3.86035e-05	Haloterrigena
k__Bacteria.p__Proteobacteria.c__Alphaproteobacteria.o__Rhodobacterales.f__Rhodobacteraceae.g__Nereida	3.86014e-05	Nereida
k__Viruses.f__Bromoviridae.g__Cucumovirus	3.85866e-05	Cucumovirus
k__Bacteria.p__Firmicutes.c__Erysipelotrichia.o__Erysipelotrichales.f__Erysipelotrichaceae.g__Bulleidia	3.85249e-05	Bulleidia
k__Bacteria.p__Fusobacteria.c__Fusobacteriia.o__Fusobacteriales.f__Leptotrichiaceae.g__Sebaldella	3.83516e-05	Sebaldella
k__Archaea.p__Crenarchaeota.c__Thermoprotei.o__Desulfurococcales.f__Pyrodictiaceae.g__Hyperthermus	3.75753e-05	Hyperthermus
k__Bacteria.p__Aquificae.c__Aquificae.o__Aquificales.f__Aquificaceae.g__Aquifex	3.74428e-05	Aquifex
k__Archaea.p__Euryarchaeota.c__Archaeoglobi.o__Archaeoglobales.f__Archaeoglobaceae.g__Ferroglobus	3.7304e-05	Ferroglobus
k__Bacteria.p__Firmicutes.c__Bacilli.o__Bacillales.f__Planococcaceae.g__Planomicrobium	3.7168e-05	Planomicrobium
k__Bacteria.p__Proteobacteria.c__Alphaproteobacteria.o__Rickettsiales.f__Candidatus_Midichloriaceae.g__Candidatus_Midichloria	3.7141e-05	Candidatus_Midichloria
k__Bacteria.p__Proteobacteria.c__Betaproteobacteria.o__Burkholderiales.f__Oxalobacteraceae.g__Oxalobacter	3.70694e-05	Oxalobacter
k__Bacteria.p__Proteobacteria.c__Alphaproteobacteria.o__Rhodobacterales.f__Rhodobacteraceae.g__Rubellimicrobium	3.65347e-05	Rubellimicrobium
k__Bacteria.p__Proteobacteria.c__Gammaproteobacteria.o__Cellvibrionales.f__Cellvibrionaceae.g__Marinagarivorans	3.62844e-05	Marinagarivorans
k__Viruses.f__Arenaviridae.g__Arenavirus	3.58817e-05	Arenavirus
k__Viruses.f__Orthomyxoviridae.g__Isavirus	3.50505e-05	Isavirus
k__Bacteria.p__Firmicutes.c__Clostridia.o__Clostridiales.f__Lachnospiraceae.g__Butyrivibrio	3.41262e-05	Butyrivibrio
k__Bacteria.p__Deinococcus.Thermus.c__Deinococci.o__Thermales.f__Thermaceae.g__Marinithermus	3.40491e-05	Marinithermus
k__Bacteria.p__Proteobacteria.c__Deltaproteobacteria.o__Desulfobacterales.f__Desulfobacteraceae.g__Desulfobacter	3.38606e-05	Desulfobacter
k__Viruses.o__Tymovirales.f__Tymoviridae.g__Marafivirus	3.24567e-05	Marafivirus
k__Viruses.f__Iridoviridae.g__Lymphocystivirus	3.23987e-05	Lymphocystivirus
k__Bacteria.p__Proteobacteria.c__Epsilonproteobacteria.o__Campylobacterales.f__Campylobacteraceae.g__Arcobacter	3.21247e-05	Arcobacter
k__Bacteria.p__Proteobacteria.c__Betaproteobacteria.o__Neisseriales.f__Chromobacteriaceae.g__Chitiniphilus	3.19486e-05	Chitiniphilus
k__Bacteria.p__Firmicutes.c__Clostridia.o__Clostridiales.f__Ruminococcaceae.g__Faecalibacterium	3.18277e-05	Faecalibacterium
k__Bacteria.p__Actinobacteria.c__Actinobacteria.o__Micrococcales.f__Intrasporangiaceae.g__Intrasporangium	3.12166e-05	Intrasporangium
k__Viruses.f__Poxviridae.g__Capripoxvirus	3.0796e-05	Capripoxvirus
k__Viruses.f__Papillomaviridae.g__Lambdapapillomavirus	3.0661e-05	Lambdapapillomavirus
k__Bacteria.p__Actinobacteria.c__Actinobacteria.o__Micrococcales.f__Dermatophilaceae.g__Kineosphaera	3.01381e-05	Kineosphaera
k__Viruses.f__Poxviridae.g__Yatapoxvirus	2.93204e-05	Yatapoxvirus
k__Bacteria.p__Proteobacteria.c__Betaproteobacteria.o__Burkholderiales.f__Alcaligenaceae.g__Basilea	2.87942e-05	Basilea
k__Bacteria.p__Proteobacteria.c__Deltaproteobacteria.o__Desulfovibrionales.f__Desulfovibrionaceae.g__Desulfocurvus	2.85176e-05	Desulfocurvus
k__Bacteria.p__Proteobacteria.c__Alphaproteobacteria.o__Rhodobacterales.f__Rhodobacteraceae.g__Pseudovibrio	2.7736e-05	Pseudovibrio
k__Bacteria.p__Proteobacteria.c__Betaproteobacteria.o__Burkholderiales.f__Burkholderiaceae.g__Pandoraea	2.74933e-05	Pandoraea
k__Bacteria.p__Proteobacteria.c__Alphaproteobacteria.o__Rhodospirillales.f__Rhodospirillaceae.g__Fodinicurvata	2.65703e-05	Fodinicurvata
k__Bacteria.p__Chloroflexi.c__Chloroflexia.o__Chloroflexales.f__Chloroflexaceae.g__Chloroflexus	2.65175e-05	Chloroflexus
k__Viruses.o__Picornavirales.f__Picornaviridae.g__Aquamavirus	2.57746e-05	Aquamavirus
k__Bacteria.p__Firmicutes.c__Clostridia.o__Clostridiales.f__Lachnospiraceae.g__Lachnobacterium	2.53114e-05	Lachnobacterium
k__Viruses.f__Astroviridae.g__Avastrovirus	2.47338e-05	Avastrovirus
k__Bacteria.p__Actinobacteria.c__Actinobacteria.o__Corynebacteriales.f__Segniliparaceae.g__Segniliparus	2.33574e-05	Segniliparus
k__Bacteria.p__Proteobacteria.c__Gammaproteobacteria.o__Chromatiales.f__Ectothiorhodospiraceae.g__Ectothiorhodospira	2.26369e-05	Ectothiorhodospira
k__Bacteria.p__Proteobacteria.c__Gammaproteobacteria.o__Thiotrichales.f__Thiotrichaceae.g__Thioploca	2.23669e-05	Thioploca
k__Bacteria.p__Aquificae.c__Aquificae.o__Aquificales.f__Aquificaceae.g__Hydrogenobacter	2.11678e-05	Hydrogenobacter
k__Archaea.p__Euryarchaeota.c__Methanomicrobia.o__Methanocellales.f__Methanocellaceae.g__Methanocella	2.10996e-05	Methanocella
k__Bacteria.p__Proteobacteria.c__Alphaproteobacteria.o__Rhizobiales.f__Hyphomicrobiaceae.g__Hyphomicrobium	1.97517e-05	Hyphomicrobium
k__Viruses.o__Ligamenvirales.f__Rudiviridae.g__Rudivirus	1.80823e-05	Rudivirus
k__Bacteria.p__Proteobacteria.c__Betaproteobacteria.o__Burkholderiales.g__Roseateles	1.7117e-05	Roseateles
k__Bacteria.p__Firmicutes.c__Negativicutes.o__Veillonellales.f__Veillonellaceae.g__Dialister	1.48581e-05	Dialister
k__Viruses.f__Luteoviridae.g__Polerovirus	1.22374e-05	Polerovirus
k__Bacteria.p__Proteobacteria.c__Gammaproteobacteria.o__Enterobacteriales.f__Enterobacteriaceae.g__Candidatus_Hamiltonella	1.19714e-05	Candidatus_Hamiltonella
k__Bacteria.p__Proteobacteria.c__Gammaproteobacteria.o__Oceanospirillales.f__Hahellaceae.g__Zooshikella	1.16781e-05	Zooshikella
k__Bacteria.p__Actinobacteria.c__Actinobacteria.o__Pseudonocardiales.f__Pseudonocardiaceae.g__Saccharothrix	1.16596e-05	Saccharothrix
k__Bacteria.p__Actinobacteria.c__Coriobacteriia.o__Eggerthellales.f__Eggerthellaceae.g__Gordonibacter	1.16101e-05	Gordonibacter
k__Bacteria.p__Nitrospinae.c__Nitrospinia.o__Nitrospinales.f__Nitrospinaceae.g__Nitrospina	1.14962e-05	Nitrospina
k__Bacteria.p__Proteobacteria.c__Deltaproteobacteria.o__Desulfobacterales.f__Desulfobacteraceae.g__Desulforegula	1.14414e-05	Desulforegula
k__Bacteria.p__Actinobacteria.c__Actinobacteria.o__Micrococcales.f__Intrasporangiaceae.g__Knoellia	1.1213e-05	Knoellia
k__Bacteria.p__Bacteroidetes.c__Chitinophagia.o__Chitinophagales.f__Saprospiraceae.g__Phaeodactylibacter	1.11655e-05	Phaeodactylibacter
k__Bacteria.p__Firmicutes.c__Bacilli.o__Bacillales.f__Bacillaceae.g__Salsuginibacillus	1.09866e-05	Salsuginibacillus
k__Bacteria.p__Bacteroidetes.c__Cytophagia.o__Cytophagales.f__Hymenobacteraceae.g__Pontibacter	1.0876e-05	Pontibacter
k__Bacteria.p__Spirochaetes.c__Spirochaetia.o__Brachyspirales.f__Brachyspiraceae.g__Brachyspira	1.08182e-05	Brachyspira
k__Bacteria.p__Firmicutes.c__Clostridia.o__Thermoanaerobacterales.f__Thermoanaerobacterales_Family_IV._Incertae_Sedis.g__Mahella	1.02714e-05	Mahella
k__Viruses.o__Caudovirales.f__Podoviridae.g__Sp6likevirus	1.01434e-05	Sp6likevirus
k__Bacteria.p__Actinobacteria.c__Acidimicrobiia.o__Acidimicrobiales.f__Microthrixaceae.g__Candidatus_Microthrix	1.01055e-05	Candidatus_Microthrix
k__Bacteria.p__Proteobacteria.c__Alphaproteobacteria.o__Rhizobiales.f__Hyphomicrobiaceae.g__Pelagibacterium	1.005e-05	Pelagibacterium
k__Archaea.p__Thaumarchaeota.o__Nitrosopumilales.f__Nitrosopumilaceae.g__Candidatus_Nitrosoarchaeum	1.00031e-05	Candidatus_Nitrosoarchaeum
k__Bacteria.p__Firmicutes.c__Bacilli.o__Bacillales.f__Bacillaceae.g__Salimicrobium	9.95248e-06	Salimicrobium
k__Bacteria.p__Cyanobacteria.o__Chroococcales.g__Synechocystis	9.87836e-06	Synechocystis
k__Bacteria.p__Cyanobacteria.o__Chroococcales.g__Geminocystis	9.79592e-06	Geminocystis
k__Bacteria.p__Proteobacteria.c__Alphaproteobacteria.o__Rhodospirillales.f__Rhodospirillaceae.g__Dongia	9.63382e-06	Dongia
k__Bacteria.p__Proteobacteria.c__Betaproteobacteria.o__Rhodocyclales.f__Rhodocyclaceae.g__Azoarcus	9.5363e-06	Azoarcus
k__Viruses.f__Hypoviridae.g__Hypovirus	9.50751e-06	Hypovirus
k__Bacteria.p__Actinobacteria.c__Actinobacteria.o__Streptosporangiales.f__Streptosporangiaceae.g__Microbispora	9.26005e-06	Microbispora
k__Bacteria.p__Bacteroidetes.c__Chitinophagia.o__Chitinophagales.f__Chitinophagaceae.g__Niastella	9.12245e-06	Niastella
k__Bacteria.p__Firmicutes.c__Erysipelotrichia.o__Erysipelotrichales.f__Erysipelotrichaceae.g__Turicibacter	9.03796e-06	Turicibacter
k__Bacteria.p__Bacteroidetes.c__Sphingobacteriia.o__Sphingobacteriales.f__Sphingobacteriaceae.g__Pedobacter	8.91158e-06	Pedobacter
k__Bacteria.p__Firmicutes.c__Clostridia.o__Clostridiales.f__Lachnospiraceae.g__Stomatobaculum	8.70042e-06	Stomatobaculum
k__Viruses.o__Tymovirales.f__Alphaflexiviridae.g__Potexvirus	8.64283e-06	Potexvirus
k__Bacteria.p__Proteobacteria.c__Gammaproteobacteria.o__Enterobacteriales.f__Enterobacteriaceae.g__Buttiauxella	8.50767e-06	Buttiauxella
k__Bacteria.p__Proteobacteria.c__Betaproteobacteria.o__Rhodocyclales.f__Rhodocyclaceae.g__Methyloversatilis	8.4935e-06	Methyloversatilis
k__Bacteria.p__Proteobacteria.c__Gammaproteobacteria.o__Oceanospirillales.f__Hahellaceae.g__Endozoicomonas	8.26983e-06	Endozoicomonas
k__Bacteria.p__Proteobacteria.c__Gammaproteobacteria.o__Alteromonadales.f__Alteromonadaceae.g__Aestuariibacter	8.10627e-06	Aestuariibacter
k__Bacteria.p__Bacteroidetes.c__Flavobacteriia.o__Flavobacteriales.f__Flavobacteriaceae.g__Arenitalea	7.85269e-06	Arenitalea
k__Bacteria.p__Actinobacteria.c__Actinobacteria.o__Micrococcales.f__Micrococcaceae.g__Glutamicibacter	7.80057e-06	Glutamicibacter
k__Bacteria.p__Proteobacteria.c__Betaproteobacteria.o__Burkholderiales.f__Sutterellaceae.g__Sutterella	7.55414e-06	Sutterella
k__Bacteria.p__Actinobacteria.c__Actinobacteria.o__Micrococcales.f__Dermacoccaceae.g__Luteipulveratus	7.02757e-06	Luteipulveratus
k__Bacteria.p__Actinobacteria.c__Actinobacteria.o__Streptosporangiales.f__Nocardiopsaceae.g__Nocardiopsis	6.62447e-06	Nocardiopsis
k__Bacteria.p__Bacteroidetes.c__Cytophagia.o__Cytophagales.f__Flammeovirgaceae.g__Flammeovirga	6.58879e-06	Flammeovirga
k__Bacteria.p__Firmicutes.c__Clostridia.o__Clostridiales.f__Lachnospiraceae.g__Cellulosilyticum	6.46915e-06	Cellulosilyticum
k__Bacteria.p__Firmicutes.c__Bacilli.o__Lactobacillales.f__Carnobacteriaceae.g__Granulicatella	6.42666e-06	Granulicatella
k__Bacteria.p__Proteobacteria.c__Alphaproteobacteria.o__Rhizobiales.f__Bartonellaceae.g__Bartonella	5.96644e-06	Bartonella
k__Bacteria.p__Proteobacteria.c__Gammaproteobacteria.o__Chromatiales.f__Chromatiaceae.g__Lamprocystis	5.60145e-06	Lamprocystis
k__Bacteria.p__Proteobacteria.c__Gammaproteobacteria.o__Enterobacteriales.f__Enterobacteriaceae.g__Rouxiella	5.3664e-06	Rouxiella
k__Viruses.o__Caudovirales.f__Siphoviridae.g__Bignuzlikevirus	5.32523e-06	Bignuzlikevirus
k__Bacteria.p__Actinobacteria.c__Actinobacteria.o__Micrococcales.f__Microbacteriaceae.g__Frondihabitans	4.0372e-06	Frondihabitans

## Sheet: Table S21.3
Table S21.3: Multiclass ML feature lists derived from RNA-Seq, VSNM-corrected primary tumor data from Poore & Kopylova et al. 2020
Taxa	varImp	Genus
k__Bacteria.p__Proteobacteria.c__Gammaproteobacteria.o__Xanthomonadales.f__Xanthomonadaceae.g__Luteimonas	0.0298229	Luteimonas
k__Viruses.f__Papillomaviridae.g__Alphapapillomavirus	0.0239309	Alphapapillomavirus
k__Bacteria.p__Nitrospirae.c__Nitrospira.o__Nitrospirales.f__Nitrospiraceae.g__Nitrospira	0.0236056	Nitrospira
k__Viruses.f__Nimaviridae.g__Whispovirus	0.019368	Whispovirus
k__Bacteria.p__Actinobacteria.c__Actinobacteria.o__Micrococcales.f__Intrasporangiaceae.g__Tetrasphaera	0.0192319	Tetrasphaera
k__Bacteria.p__Proteobacteria.c__Alphaproteobacteria.o__Rhodobacterales.f__Hyphomonadaceae.g__Henriciella	0.0188759	Henriciella
k__Bacteria.p__Cyanobacteria.o__Chroococcales.g__Neosynechococcus	0.0168047	Neosynechococcus
k__Bacteria.p__Proteobacteria.c__Gammaproteobacteria.o__Enterobacteriales.f__Enterobacteriaceae.g__Candidatus_Ishikawaella	0.0163278	Candidatus_Ishikawaella
k__Bacteria.p__Fibrobacteres.c__Chitinivibrionia.o__Chitinivibrionales.f__Chitinivibrionaceae.g__Chitinivibrio	0.0159069	Chitinivibrio
k__Bacteria.p__Firmicutes.c__Bacilli.o__Bacillales.g__Acidibacillus	0.0153355	Acidibacillus
k__Bacteria.p__Proteobacteria.c__Deltaproteobacteria.o__Desulfovibrionales.f__Desulfohalobiaceae.g__Desulfovermiculus	0.0144237	Desulfovermiculus
k__Bacteria.p__Proteobacteria.c__Betaproteobacteria.o__Burkholderiales.f__Comamonadaceae.g__Curvibacter	0.013763	Curvibacter
k__Viruses.o__Herpesvirales.f__Herpesviridae.g__Proboscivirus	0.0132344	Proboscivirus
k__Bacteria.p__Proteobacteria.c__Alphaproteobacteria.o__Rhizobiales.f__Phyllobacteriaceae.g__Aliihoeflea	0.0125782	Aliihoeflea
k__Bacteria.p__Cyanobacteria.o__Chroococcales.g__Microcystis	0.0122161	Microcystis
k__Bacteria.p__Proteobacteria.c__Gammaproteobacteria.o__Enterobacteriales.f__Enterobacteriaceae.g__Proteus	0.0119448	Proteus
k__Bacteria.p__Bacteroidetes.c__Chitinophagia.o__Chitinophagales.f__Chitinophagaceae.g__Sediminibacterium	0.0118491	Sediminibacterium
k__Bacteria.p__Proteobacteria.c__Betaproteobacteria.o__Burkholderiales.f__Burkholderiaceae.g__Cupriavidus	0.0117353	Cupriavidus
k__Bacteria.p__Firmicutes.c__Clostridia.o__Clostridiales.f__Peptostreptococcaceae.g__Paeniclostridium	0.0116236	Paeniclostridium
k__Bacteria.p__Proteobacteria.c__Betaproteobacteria.o__Burkholderiales.f__Comamonadaceae.g__Pelomonas	0.0114833	Pelomonas
k__Bacteria.p__Proteobacteria.c__Gammaproteobacteria.o__Alteromonadales.f__Colwelliaceae.g__Thalassotalea	0.0114705	Thalassotalea
k__Bacteria.p__Proteobacteria.c__Gammaproteobacteria.o__Enterobacteriales.f__Enterobacteriaceae.g__Trabulsiella	0.0114091	Trabulsiella
k__Bacteria.p__Proteobacteria.c__Gammaproteobacteria.o__Thiotrichales.f__Francisellaceae.g__Francisella	0.0113565	Francisella
k__Bacteria.p__Proteobacteria.c__Gammaproteobacteria.o__Enterobacteriales.f__Enterobacteriaceae.g__Klebsiella	0.011217	Klebsiella
k__Viruses.o__Herpesvirales.f__Herpesviridae.g__Simplexvirus	0.0110178	Simplexvirus
k__Viruses.f__Polydnaviridae.g__Ichnovirus	0.0103605	Ichnovirus
k__Viruses.o__Caudovirales.f__Myoviridae.g__T4likevirus	0.00961251	T4likevirus
k__Viruses.f__Papillomaviridae.g__Gammapapillomavirus	0.00929362	Gammapapillomavirus
k__Bacteria.p__Proteobacteria.c__Alphaproteobacteria.o__Rickettsiales.f__Anaplasmataceae.g__Wolbachia	0.00902633	Wolbachia
k__Bacteria.p__Proteobacteria.c__Gammaproteobacteria.o__Oceanospirillales.f__Hahellaceae.g__Hahella	0.00886	Hahella
k__Viruses.o__Tymovirales.f__Betaflexiviridae.g__Carlavirus	0.00859148	Carlavirus
k__Viruses.f__Polydnaviridae.g__Bracovirus	0.00854118	Bracovirus
k__Bacteria.p__Nitrospinae.c__Nitrospinia.o__Nitrospinales.f__Nitrospinaceae.g__Nitrospina	0.00792797	Nitrospina
k__Bacteria.p__Proteobacteria.c__Betaproteobacteria.o__Burkholderiales.f__Sutterellaceae.g__Sutterella	0.00788265	Sutterella
k__Bacteria.p__Proteobacteria.c__Betaproteobacteria.o__Burkholderiales.f__Comamonadaceae.g__Simplicispira	0.00770228	Simplicispira
k__Viruses.o__Herpesvirales.f__Alloherpesviridae.g__Cyprinivirus	0.00763838	Cyprinivirus
k__Bacteria.p__Proteobacteria.c__Betaproteobacteria.o__Burkholderiales.f__Comamonadaceae.g__Delftia	0.0075833	Delftia
k__Bacteria.p__Cyanobacteria.o__Oscillatoriales.g__Arthrospira	0.00757	Arthrospira
k__Bacteria.p__Proteobacteria.c__Alphaproteobacteria.o__Rhodobacterales.f__Hyphomonadaceae.g__Hyphomonas	0.00747626	Hyphomonas
k__Bacteria.p__Proteobacteria.c__Gammaproteobacteria.o__Nevskiales.f__Sinobacteraceae.g__Nevskia	0.00740155	Nevskia
k__Viruses.f__Hepadnaviridae.g__Orthohepadnavirus	0.00717977	Orthohepadnavirus
k__Bacteria.p__Proteobacteria.c__Alphaproteobacteria.o__Rhodospirillales.f__Acetobacteraceae.g__Roseomonas	0.00702198	Roseomonas
k__Bacteria.p__Firmicutes.c__Clostridia.o__Clostridiales.f__Lachnospiraceae.g__Blautia	0.00687651	Blautia
k__Bacteria.p__Proteobacteria.c__Alphaproteobacteria.o__Rhizobiales.f__Bartonellaceae.g__Bartonella	0.00674932	Bartonella
k__Bacteria.p__Firmicutes.c__Clostridia.o__Clostridiales.g__Flavonifractor	0.00648407	Flavonifractor
k__Bacteria.p__Proteobacteria.c__Gammaproteobacteria.o__Xanthomonadales.f__Rhodanobacteraceae.g__Luteibacter	0.00636766	Luteibacter
k__Bacteria.p__Actinobacteria.c__Actinobacteria.o__Corynebacteriales.f__Williamsiaceae.g__Williamsia	0.00604587	Williamsia
k__Bacteria.p__Actinobacteria.c__Actinobacteria.o__Bifidobacteriales.f__Bifidobacteriaceae.g__Scardovia	0.00600865	Scardovia
k__Bacteria.p__Firmicutes.c__Clostridia.o__Clostridiales.f__Ruminococcaceae.g__Faecalibacterium	0.00586768	Faecalibacterium
k__Bacteria.p__Firmicutes.c__Bacilli.o__Lactobacillales.f__Leuconostocaceae.g__Oenococcus	0.00574539	Oenococcus
k__Bacteria.p__Proteobacteria.c__Gammaproteobacteria.o__Aeromonadales.f__Succinivibrionaceae.g__Succinimonas	0.00566848	Succinimonas
k__Bacteria.p__Proteobacteria.c__Alphaproteobacteria.o__Rhodospirillales.f__Acetobacteraceae.g__Saccharibacter	0.00560993	Saccharibacter
k__Bacteria.p__Actinobacteria.c__Actinobacteria.o__Micromonosporales.f__Micromonosporaceae.g__Micromonospora	0.00557438	Micromonospora
k__Bacteria.p__Proteobacteria.c__Gammaproteobacteria.o__Xanthomonadales.f__Xanthomonadaceae.g__Stenotrophomonas	0.00544597	Stenotrophomonas
k__Bacteria.p__Deinococcus.Thermus.c__Deinococci.o__Thermales.f__Thermaceae.g__Meiothermus	0.00528709	Meiothermus
k__Bacteria.p__Thermotogae.c__Thermotogae.o__Petrotogales.g__Marinitoga	0.00514235	Marinitoga
k__Viruses.o__Caudovirales.f__Siphoviridae.g__C2likevirus	0.00499594	C2likevirus
k__Bacteria.p__Proteobacteria.c__Betaproteobacteria.o__Burkholderiales.f__Comamonadaceae.g__Candidatus_Symbiobacter	0.0049539	Candidatus_Symbiobacter
k__Bacteria.p__Bacteroidetes.c__Flavobacteriia.o__Flavobacteriales.f__Flavobacteriaceae.g__Aquimarina	0.00482361	Aquimarina
k__Viruses.f__Partitiviridae.g__Betapartitivirus	0.00478034	Betapartitivirus
k__Bacteria.p__Firmicutes.c__Bacilli.o__Lactobacillales.f__Carnobacteriaceae.g__Dolosigranulum	0.0047347	Dolosigranulum
k__Bacteria.p__Bacteroidetes.c__Flavobacteriia.o__Flavobacteriales.f__Flavobacteriaceae.g__Ornithobacterium	0.00467118	Ornithobacterium
k__Bacteria.p__Proteobacteria.c__Alphaproteobacteria.o__Rhodobacterales.f__Rhodobacteraceae.g__Ruegeria	0.00449969	Ruegeria
k__Bacteria.p__Proteobacteria.c__Betaproteobacteria.o__Methylophilales.f__Methylophilaceae.g__Methylotenera	0.00437025	Methylotenera
k__Bacteria.p__Proteobacteria.c__Gammaproteobacteria.o__Xanthomonadales.f__Xanthomonadaceae.g__Xylella	0.00423056	Xylella
k__Bacteria.p__Proteobacteria.c__Gammaproteobacteria.o__Oceanospirillales.f__Alcanivoracaceae.g__Alcanivorax	0.0041542	Alcanivorax
k__Bacteria.p__Proteobacteria.c__Alphaproteobacteria.o__Rhizobiales.f__Hyphomicrobiaceae.g__Prosthecomicrobium	0.00406896	Prosthecomicrobium
k__Viruses.f__Partitiviridae.g__Alphapartitivirus	0.00401973	Alphapartitivirus
k__Viruses.o__Caudovirales.f__Siphoviridae.g__Lambdalikevirus	0.00398094	Lambdalikevirus
k__Archaea.p__Crenarchaeota.c__Thermoprotei.o__Desulfurococcales.f__Desulfurococcaceae.g__Ignicoccus	0.00397278	Ignicoccus
k__Bacteria.p__Bacteroidetes.c__Bacteroidia.o__Bacteroidales.f__Porphyromonadaceae.g__Dysgonomonas	0.00383481	Dysgonomonas
k__Bacteria.p__Bacteroidetes.c__Bacteroidia.o__Bacteroidales.f__Bacteroidaceae.g__Bacteroides	0.00367918	Bacteroides
k__Bacteria.p__Firmicutes.c__Clostridia.o__Clostridiales.f__Clostridiaceae.g__Clostridium	0.00363405	Clostridium
k__Bacteria.p__Proteobacteria.c__Gammaproteobacteria.o__Chromatiales.f__Ectothiorhodospiraceae.g__Acidihalobacter	0.00362806	Acidihalobacter
k__Bacteria.p__Firmicutes.c__Bacilli.o__Lactobacillales.f__Enterococcaceae.g__Catellicoccus	0.00349824	Catellicoccus
k__Bacteria.p__Proteobacteria.c__Gammaproteobacteria.o__Oceanospirillales.f__Hahellaceae.g__Endozoicomonas	0.00341652	Endozoicomonas
k__Bacteria.p__Proteobacteria.c__Epsilonproteobacteria.o__Campylobacterales.f__Campylobacteraceae.g__Campylobacter	0.00323776	Campylobacter
k__Bacteria.p__Bacteroidetes.c__Flavobacteriia.o__Flavobacteriales.f__Flavobacteriaceae.g__Bergeyella	0.00314856	Bergeyella
k__Bacteria.p__Chlamydiae.c__Chlamydiia.o__Chlamydiales.f__Chlamydiaceae.g__Chlamydia	0.00308409	Chlamydia
k__Bacteria.p__Actinobacteria.c__Actinobacteria.o__Micrococcales.f__Intrasporangiaceae.g__Terrabacter	0.0030803	Terrabacter
k__Viruses.o__Herpesvirales.f__Herpesviridae.g__Lymphocryptovirus	0.00307094	Lymphocryptovirus
k__Bacteria.p__Proteobacteria.c__Gammaproteobacteria.o__Pasteurellales.f__Pasteurellaceae.g__Gallibacterium	0.00302536	Gallibacterium
k__Bacteria.p__Planctomycetes.c__Planctomycetia.o__Planctomycetales.f__Planctomycetaceae.g__Gemmata	0.00300512	Gemmata
k__Viruses.f__Papillomaviridae.g__Taupapillomavirus	0.00298236	Taupapillomavirus
k__Bacteria.p__Proteobacteria.c__Alphaproteobacteria.o__Rhizobiales.f__Bradyrhizobiaceae.g__Bradyrhizobium	0.00275958	Bradyrhizobium
k__Bacteria.p__Tenericutes.c__Mollicutes.o__Mycoplasmatales.f__Mycoplasmataceae.g__Mycoplasma	0.00267646	Mycoplasma
k__Bacteria.p__Actinobacteria.c__Actinobacteria.o__Micrococcales.f__Micrococcaceae.g__Paenarthrobacter	0.00267122	Paenarthrobacter
k__Bacteria.p__Proteobacteria.c__Epsilonproteobacteria.o__Campylobacterales.f__Helicobacteraceae.g__Helicobacter	0.00266255	Helicobacter
k__Bacteria.p__Planctomycetes.c__Planctomycetia.o__Candidatus_Brocadiales.f__Candidatus_Brocadiaceae.g__Candidatus_Jettenia	0.00265081	Candidatus_Jettenia
k__Viruses.f__Hytrosaviridae.g__Muscavirus	0.0026217	Muscavirus
k__Bacteria.p__Proteobacteria.c__Alphaproteobacteria.o__Sphingomonadales.f__Sphingomonadaceae.g__Sphingobium	0.00259583	Sphingobium
k__Bacteria.p__Proteobacteria.c__Alphaproteobacteria.o__Rhizobiales.f__Hyphomicrobiaceae.g__Rhodomicrobium	0.00257954	Rhodomicrobium
k__Bacteria.p__Firmicutes.c__Bacilli.o__Bacillales.f__Bacillaceae.g__Geobacillus	0.00255979	Geobacillus
k__Bacteria.p__Firmicutes.c__Clostridia.o__Clostridiales.f__Ruminococcaceae.g__Ruminiclostridium	0.00254086	Ruminiclostridium
k__Viruses.o__Caudovirales.f__Siphoviridae.g__Sfi21dtunalikevirus	0.0024434	Sfi21dtunalikevirus
k__Bacteria.p__Spirochaetes.c__Spirochaetia.o__Brachyspirales.f__Brachyspiraceae.g__Brachyspira	0.00241119	Brachyspira
k__Bacteria.p__Tenericutes.c__Mollicutes.o__Entomoplasmatales.f__Entomoplasmataceae.g__Entomoplasma	0.00236953	Entomoplasma
k__Viruses.f__Flaviviridae.g__Hepacivirus	0.00236584	Hepacivirus
k__Bacteria.p__Firmicutes.c__Tissierellia.o__Tissierellales.f__Peptoniphilaceae.g__Peptoniphilus	0.00234549	Peptoniphilus
k__Bacteria.p__Firmicutes.c__Tissierellia.g__Kallipyga	0.00232309	Kallipyga
k__Viruses.f__Microviridae.g__Microvirus	0.00230753	Microvirus
k__Bacteria.p__Proteobacteria.c__Betaproteobacteria.o__Burkholderiales.f__Burkholderiaceae.g__Ralstonia	0.00228727	Ralstonia
k__Bacteria.p__Bacteroidetes.c__Chitinophagia.o__Chitinophagales.f__Saprospiraceae.g__Aureispira	0.00225804	Aureispira
k__Bacteria.p__Proteobacteria.c__Alphaproteobacteria.o__Rhodobacterales.f__Rhodobacteraceae.g__Tropicibacter	0.00223313	Tropicibacter
k__Bacteria.p__Proteobacteria.c__Alphaproteobacteria.o__Rhizobiales.f__Brucellaceae.g__Ochrobactrum	0.00218785	Ochrobactrum
k__Bacteria.p__Bacteroidetes.c__Bacteroidia.o__Bacteroidales.f__Prolixibacteraceae.g__Sunxiuqinia	0.00209913	Sunxiuqinia
k__Bacteria.p__Bacteroidetes.c__Cytophagia.o__Cytophagales.f__Cytophagaceae.g__Anditalea	0.0020661	Anditalea
k__Bacteria.p__Proteobacteria.c__Betaproteobacteria.o__Neisseriales.f__Chromobacteriaceae.g__Chitinibacter	0.00203397	Chitinibacter
k__Bacteria.p__Bacteroidetes.c__Flavobacteriia.o__Flavobacteriales.f__Flavobacteriaceae.g__Myroides	0.00200482	Myroides
k__Viruses.f__Hypoviridae.g__Hypovirus	0.00194443	Hypovirus
k__Bacteria.p__Actinobacteria.c__Coriobacteriia.o__Coriobacteriales.f__Atopobiaceae.g__Olsenella	0.00187544	Olsenella
k__Bacteria.p__Proteobacteria.c__Alphaproteobacteria.o__Rhizobiales.f__Methylocystaceae.g__Methylosinus	0.00184474	Methylosinus
k__Viruses.f__Poxviridae.g__Molluscipoxvirus	0.00182536	Molluscipoxvirus
k__Bacteria.p__Proteobacteria.c__Alphaproteobacteria.o__Rhodobacterales.f__Hyphomonadaceae.g__Robiginitomaculum	0.00179576	Robiginitomaculum
k__Bacteria.p__Proteobacteria.c__Deltaproteobacteria.o__Desulfovibrionales.f__Desulfovibrionaceae.g__Desulfovibrio	0.0017829	Desulfovibrio
k__Viruses.f__Togaviridae.g__Alphavirus	0.00175563	Alphavirus
k__Bacteria.p__Proteobacteria.c__Gammaproteobacteria.o__Alteromonadales.f__Pseudoalteromonadaceae.g__Algicola	0.00171746	Algicola
k__Bacteria.p__Bacteroidetes.c__Flavobacteriia.o__Flavobacteriales.f__Flavobacteriaceae.g__Riemerella	0.00170541	Riemerella
k__Bacteria.p__Proteobacteria.c__Alphaproteobacteria.o__Rhodospirillales.f__Rhodospirillaceae.g__Magnetospirillum	0.00169708	Magnetospirillum
k__Bacteria.p__Firmicutes.c__Clostridia.o__Thermoanaerobacterales.f__Thermoanaerobacterales_Family_III._Incertae_Sedis.g__Thermoanaerobacterium	0.00168847	Thermoanaerobacterium
k__Bacteria.p__Proteobacteria.c__Gammaproteobacteria.o__Alteromonadales.f__Shewanellaceae.g__Shewanella	0.00164838	Shewanella
k__Bacteria.p__Firmicutes.c__Erysipelotrichia.o__Erysipelotrichales.f__Erysipelotrichaceae.g__Erysipelothrix	0.00164159	Erysipelothrix
k__Bacteria.p__Proteobacteria.c__Alphaproteobacteria.o__Caulobacterales.f__Caulobacteraceae.g__Caulobacter	0.00162847	Caulobacter
k__Archaea.p__Euryarchaeota.c__Methanococci.o__Methanococcales.f__Methanococcaceae.g__Methanococcus	0.00161536	Methanococcus
k__Bacteria.p__Actinobacteria.c__Actinobacteria.o__Corynebacteriales.f__Gordoniaceae.g__Gordonia	0.0015914	Gordonia
k__Bacteria.p__Bacteroidetes.c__Flavobacteriia.o__Flavobacteriales.f__Flavobacteriaceae.g__Chryseobacterium	0.00157856	Chryseobacterium
k__Bacteria.p__Proteobacteria.c__Gammaproteobacteria.o__Enterobacteriales.f__Enterobacteriaceae.g__Shigella	0.0015757	Shigella
k__Bacteria.p__Proteobacteria.c__Gammaproteobacteria.o__Pasteurellales.f__Pasteurellaceae.g__Avibacterium	0.00152738	Avibacterium
k__Bacteria.p__Bacteroidetes.c__Chitinophagia.o__Chitinophagales.f__Saprospiraceae.g__Haliscomenobacter	0.0015023	Haliscomenobacter
k__Bacteria.p__Bacteroidetes.c__Bacteroidia.o__Bacteroidales.f__Porphyromonadaceae.g__Sanguibacteroides	0.00145426	Sanguibacteroides
k__Bacteria.p__Proteobacteria.c__Gammaproteobacteria.o__Enterobacteriales.f__Enterobacteriaceae.g__Kluyvera	0.00141764	Kluyvera
k__Bacteria.p__Proteobacteria.c__Betaproteobacteria.o__Burkholderiales.f__Oxalobacteraceae.g__Herbaspirillum	0.00139679	Herbaspirillum
k__Bacteria.p__Proteobacteria.c__Gammaproteobacteria.o__Pasteurellales.f__Pasteurellaceae.g__Mannheimia	0.00138218	Mannheimia
k__Bacteria.p__Proteobacteria.c__Gammaproteobacteria.o__Legionellales.f__Legionellaceae.g__Legionella	0.00137998	Legionella
k__Bacteria.p__Firmicutes.c__Bacilli.o__Bacillales.f__Planococcaceae.g__Paenisporosarcina	0.0013581	Paenisporosarcina
k__Bacteria.p__Proteobacteria.c__Betaproteobacteria.o__Burkholderiales.f__Oxalobacteraceae.g__Oxalobacter	0.00134392	Oxalobacter
k__Bacteria.p__Firmicutes.c__Clostridia.o__Clostridiales.f__Peptostreptococcaceae.g__Clostridioides	0.00133955	Clostridioides
k__Bacteria.p__Firmicutes.c__Bacilli.o__Bacillales.f__Planococcaceae.g__Kurthia	0.0013376	Kurthia
k__Bacteria.p__Proteobacteria.c__Gammaproteobacteria.o__Methylococcales.f__Methylococcaceae.g__Methylosarcina	0.00132343	Methylosarcina
k__Bacteria.p__Proteobacteria.c__Betaproteobacteria.o__Burkholderiales.f__Comamonadaceae.g__Caldimonas	0.00131738	Caldimonas
k__Bacteria.p__Proteobacteria.c__Alphaproteobacteria.o__Rhizobiales.f__Phyllobacteriaceae.g__Phyllobacterium	0.00131506	Phyllobacterium
k__Bacteria.p__Proteobacteria.c__Gammaproteobacteria.o__Pseudomonadales.f__Moraxellaceae.g__Moraxella	0.00131331	Moraxella
k__Bacteria.p__Bacteroidetes.c__Cytophagia.o__Cytophagales.f__Cyclobacteriaceae.g__Belliella	0.00129416	Belliella
k__Bacteria.p__Firmicutes.c__Bacilli.o__Bacillales.f__Bacillaceae.g__Paucisalibacillus	0.00128497	Paucisalibacillus
k__Bacteria.p__Proteobacteria.c__Betaproteobacteria.o__Burkholderiales.f__Oxalobacteraceae.g__Collimonas	0.00126662	Collimonas
k__Bacteria.p__Proteobacteria.c__Betaproteobacteria.o__Neisseriales.f__Neisseriaceae.g__Conchiformibius	0.00126563	Conchiformibius
k__Bacteria.p__Proteobacteria.c__Betaproteobacteria.o__Burkholderiales.g__Methylibium	0.00125237	Methylibium
k__Archaea.p__Euryarchaeota.c__Halobacteria.o__Natrialbales.f__Natrialbaceae.g__Natrialba	0.00123808	Natrialba
k__Bacteria.p__Actinobacteria.c__Actinobacteria.o__Micrococcales.f__Microbacteriaceae.g__Frondihabitans	0.00122693	Frondihabitans
k__Bacteria.p__Verrucomicrobia.c__Opitutae.o__Opitutales.f__Opitutaceae.g__Diplosphaera	0.00122682	Diplosphaera
k__Bacteria.p__Proteobacteria.c__Gammaproteobacteria.o__Chromatiales.f__Ectothiorhodospiraceae.g__Thioalkalivibrio	0.00120322	Thioalkalivibrio
k__Viruses.f__Potyviridae.g__Potyvirus	0.00119317	Potyvirus
k__Bacteria.p__Proteobacteria.c__Gammaproteobacteria.o__Pasteurellales.f__Pasteurellaceae.g__Histophilus	0.00118769	Histophilus
k__Bacteria.p__Cyanobacteria.o__Chroococcales.g__Cyanothece	0.00118349	Cyanothece
k__Bacteria.p__Actinobacteria.c__Actinobacteria.o__Micrococcales.f__Intrasporangiaceae.g__Terracoccus	0.00115211	Terracoccus
k__Bacteria.p__Bacteroidetes.c__Bacteroidia.o__Bacteroidales.f__Prevotellaceae.g__Paraprevotella	0.00113295	Paraprevotella
k__Bacteria.p__Firmicutes.c__Bacilli.o__Bacillales.f__Bacillaceae.g__Fictibacillus	0.00110759	Fictibacillus
k__Viruses.f__Polyomaviridae.g__Polyomavirus	0.00110087	Polyomavirus
k__Bacteria.p__Firmicutes.c__Bacilli.o__Bacillales.f__Bacillaceae.g__Oceanobacillus	0.00106505	Oceanobacillus
k__Bacteria.p__Tenericutes.c__Mollicutes.o__Entomoplasmatales.f__Spiroplasmataceae.g__Spiroplasma	0.00106414	Spiroplasma
k__Bacteria.p__Proteobacteria.c__Gammaproteobacteria.o__Chromatiales.f__Chromatiaceae.g__Marichromatium	0.00106215	Marichromatium
k__Bacteria.p__Proteobacteria.c__Alphaproteobacteria.o__Rhodobacterales.f__Rhodobacteraceae.g__Rubellimicrobium	0.00106176	Rubellimicrobium
k__Bacteria.p__Firmicutes.c__Erysipelotrichia.o__Erysipelotrichales.f__Erysipelotrichaceae.g__Candidatus_Stoquefichus	0.00106111	Candidatus_Stoquefichus
k__Bacteria.p__Proteobacteria.c__Alphaproteobacteria.o__Rhizobiales.f__Rhizobiaceae.g__Agrobacterium	0.00105792	Agrobacterium
k__Bacteria.p__Actinobacteria.c__Actinobacteria.o__Micrococcales.f__Dermacoccaceae.g__Kytococcus	0.00105238	Kytococcus
k__Bacteria.p__Proteobacteria.c__Deltaproteobacteria.o__Myxococcales.f__Cystobacteraceae.g__Hyalangium	0.00104937	Hyalangium
k__Bacteria.p__Proteobacteria.c__Gammaproteobacteria.o__Methylococcales.f__Methylococcaceae.g__Methylomicrobium	0.00104608	Methylomicrobium
k__Bacteria.p__Proteobacteria.c__Alphaproteobacteria.o__Rickettsiales.f__Anaplasmataceae.g__Anaplasma	0.00103817	Anaplasma
k__Bacteria.p__Proteobacteria.c__Gammaproteobacteria.o__Enterobacteriales.f__Enterobacteriaceae.g__Edwardsiella	0.00103281	Edwardsiella
k__Bacteria.p__Cyanobacteria.o__Chroococcales.g__Chamaesiphon	0.0010256	Chamaesiphon
k__Bacteria.p__Proteobacteria.c__Alphaproteobacteria.o__Rhodobacterales.f__Rhodobacteraceae.g__Roseobacter	0.00101771	Roseobacter
k__Bacteria.p__Bacteroidetes.c__Flavobacteriia.o__Flavobacteriales.f__Flavobacteriaceae.g__Capnocytophaga	0.00101752	Capnocytophaga
k__Bacteria.p__Cyanobacteria.o__Stigonematales.g__Fischerella	0.000999718	Fischerella
k__Bacteria.p__Actinobacteria.c__Actinobacteria.o__Micrococcales.f__Microbacteriaceae.g__Humibacter	0.000980299	Humibacter
k__Bacteria.p__Proteobacteria.c__Betaproteobacteria.o__Burkholderiales.f__Alcaligenaceae.g__Achromobacter	0.000979474	Achromobacter
k__Bacteria.p__Proteobacteria.c__Gammaproteobacteria.o__Enterobacteriales.f__Enterobacteriaceae.g__Pragia	0.000971003	Pragia
k__Bacteria.p__Proteobacteria.c__Alphaproteobacteria.o__Sphingomonadales.f__Erythrobacteraceae.g__Erythrobacter	0.000960038	Erythrobacter
k__Viruses.o__Herpesvirales.f__Herpesviridae.g__Cytomegalovirus	0.000946583	Cytomegalovirus
k__Bacteria.p__Proteobacteria.c__Alphaproteobacteria.o__Rhodospirillales.f__Rhodospirillaceae.g__Fodinicurvata	0.000913592	Fodinicurvata
k__Bacteria.p__Bacteroidetes.c__Flavobacteriia.o__Flavobacteriales.f__Flavobacteriaceae.g__Apibacter	0.000913206	Apibacter
k__Archaea.p__Euryarchaeota.c__Halobacteria.o__Natrialbales.f__Natrialbaceae.g__Halobiforma	0.000902232	Halobiforma
k__Bacteria.p__Proteobacteria.c__Betaproteobacteria.o__Burkholderiales.f__Comamonadaceae.g__Acidovorax	0.000896203	Acidovorax
k__Viruses.f__Flaviviridae.g__Pestivirus	0.000856902	Pestivirus
k__Archaea.p__Crenarchaeota.c__Thermoprotei.o__Desulfurococcales.f__Pyrodictiaceae.g__Pyrolobus	0.000842745	Pyrolobus
k__Viruses.o__Picornavirales.f__Picornaviridae.g__Kobuvirus	0.000833893	Kobuvirus
k__Bacteria.p__Actinobacteria.c__Actinobacteria.o__Corynebacteriales.f__Tsukamurellaceae.g__Tsukamurella	0.000831139	Tsukamurella
k__Bacteria.p__Bacteroidetes.c__Cytophagia.o__Cytophagales.f__Flammeovirgaceae.g__Roseivirga	0.00081487	Roseivirga
k__Bacteria.p__Proteobacteria.c__Alphaproteobacteria.o__Rickettsiales.f__Anaplasmataceae.g__Ehrlichia	0.000810347	Ehrlichia
k__Bacteria.p__Proteobacteria.c__Betaproteobacteria.g__Candidatus_Nasuia	0.00081028	Candidatus_Nasuia
k__Bacteria.p__Proteobacteria.c__Gammaproteobacteria.o__Enterobacteriales.f__Enterobacteriaceae.g__Pantoea	0.000803586	Pantoea
k__Bacteria.p__Proteobacteria.c__Betaproteobacteria.o__Burkholderiales.g__Aquincola	0.00079374	Aquincola
k__Bacteria.p__Proteobacteria.c__Gammaproteobacteria.o__Xanthomonadales.f__Xanthomonadaceae.g__Lysobacter	0.000789514	Lysobacter
k__Bacteria.p__Cyanobacteria.o__Chroococcales.g__Crocosphaera	0.000788418	Crocosphaera
k__Bacteria.p__Proteobacteria.c__Acidithiobacillia.o__Acidithiobacillales.f__Acidithiobacillaceae.g__Acidithiobacillus	0.000786611	Acidithiobacillus
k__Bacteria.p__Proteobacteria.c__Betaproteobacteria.o__Burkholderiales.g__Ideonella	0.0007814	Ideonella
k__Bacteria.p__Bacteroidetes.c__Cytophagia.o__Cytophagales.f__Flammeovirgaceae.g__Flammeovirga	0.000774912	Flammeovirga
k__Bacteria.p__Proteobacteria.c__Betaproteobacteria.o__Burkholderiales.f__Comamonadaceae.g__Diaphorobacter	0.000774702	Diaphorobacter
k__Bacteria.p__Proteobacteria.c__Gammaproteobacteria.o__Alteromonadales.f__Moritellaceae.g__Moritella	0.000772211	Moritella
k__Bacteria.p__Firmicutes.c__Bacilli.o__Lactobacillales.f__Lactobacillaceae.g__Pediococcus	0.000765334	Pediococcus
k__Bacteria.p__Proteobacteria.c__Gammaproteobacteria.o__Oceanospirillales.f__Alcanivoracaceae.g__Kangiella	0.000764637	Kangiella
k__Bacteria.p__Actinobacteria.c__Coriobacteriia.o__Coriobacteriales.f__Coriobacteriaceae.g__Collinsella	0.000755066	Collinsella
k__Bacteria.p__Bacteroidetes.c__Cytophagia.o__Cytophagales.f__Cytophagaceae.g__Cytophaga	0.000751973	Cytophaga
k__Bacteria.p__Proteobacteria.c__Deltaproteobacteria.o__Desulfovibrionales.f__Desulfovibrionaceae.g__Bilophila	0.000745248	Bilophila
k__Bacteria.p__Bacteroidetes.c__Cytophagia.o__Cytophagales.f__Hymenobacteraceae.g__Rufibacter	0.000735456	Rufibacter
k__Bacteria.p__Proteobacteria.c__Betaproteobacteria.o__Burkholderiales.g__Roseateles	0.00073397	Roseateles
k__Bacteria.p__Proteobacteria.c__Gammaproteobacteria.o__Cellvibrionales.f__Halieaceae.g__Congregibacter	0.000731814	Congregibacter
k__Bacteria.p__Actinobacteria.c__Actinobacteria.o__Micromonosporales.f__Micromonosporaceae.g__Catenuloplanes	0.000730277	Catenuloplanes
k__Archaea.p__Crenarchaeota.c__Thermoprotei.o__Thermoproteales.f__Thermoproteaceae.g__Thermoproteus	0.000722375	Thermoproteus
k__Bacteria.p__Actinobacteria.c__Actinobacteria.o__Micrococcales.f__Dermacoccaceae.g__Luteipulveratus	0.000703056	Luteipulveratus
k__Bacteria.p__Firmicutes.c__Clostridia.o__Clostridiales.f__Ruminococcaceae.g__Ruminococcus	0.000699761	Ruminococcus
k__Bacteria.p__Proteobacteria.c__Alphaproteobacteria.o__Rhizobiales.f__Phyllobacteriaceae.g__Hoeflea	0.000687478	Hoeflea
k__Archaea.p__Euryarchaeota.c__Halobacteria.o__Halobacteriales.f__Halobacteriaceae.g__Haladaptatus	0.0006861	Haladaptatus
k__Bacteria.p__Proteobacteria.c__Alphaproteobacteria.o__Rhodobacterales.f__Hyphomonadaceae.g__Maricaulis	0.000676879	Maricaulis
k__Bacteria.p__Bacteroidetes.c__Bacteroidia.o__Bacteroidales.f__Odoribacteraceae.g__Odoribacter	0.000676237	Odoribacter
k__Bacteria.p__Proteobacteria.c__Betaproteobacteria.o__Neisseriales.f__Chromobacteriaceae.g__Aquitalea	0.000674007	Aquitalea
k__Bacteria.p__Proteobacteria.c__Alphaproteobacteria.o__Rhizobiales.f__Methylobacteriaceae.g__Microvirga	0.000673052	Microvirga
k__Bacteria.p__Actinobacteria.c__Thermoleophilia.o__Solirubrobacterales.f__Solirubrobacteraceae.g__Solirubrobacter	0.000672701	Solirubrobacter
k__Bacteria.p__Proteobacteria.c__Gammaproteobacteria.o__Aeromonadales.f__Aeromonadaceae.g__Aeromonas	0.000661532	Aeromonas
k__Bacteria.p__Proteobacteria.c__Alphaproteobacteria.o__Rhodobacterales.f__Rhodobacteraceae.g__Paracoccus	0.000659635	Paracoccus
k__Archaea.p__Thaumarchaeota.g__Candidatus_Nitrosopelagicus	0.000646225	Candidatus_Nitrosopelagicus
k__Bacteria.p__Proteobacteria.c__Gammaproteobacteria.o__Vibrionales.f__Vibrionaceae.g__Enterovibrio	0.000639221	Enterovibrio
k__Bacteria.p__Firmicutes.c__Clostridia.o__Clostridiales.f__Lachnospiraceae.g__Tyzzerella	0.000633694	Tyzzerella
k__Bacteria.p__Proteobacteria.c__Betaproteobacteria.o__Nitrosomonadales.f__Nitrosomonadaceae.g__Nitrosospira	0.000630609	Nitrosospira
k__Bacteria.p__Proteobacteria.c__Gammaproteobacteria.o__Thiotrichales.f__Piscirickettsiaceae.g__Piscirickettsia	0.000627384	Piscirickettsia
k__Bacteria.p__Proteobacteria.c__Betaproteobacteria.o__Hydrogenophilales.f__Hydrogenophilaceae.g__Tepidiphilus	0.000619981	Tepidiphilus
k__Bacteria.p__Firmicutes.c__Clostridia.o__Thermoanaerobacterales.f__Thermoanaerobacterales_Family_III._Incertae_Sedis.g__Caldicellulosiruptor	0.000619057	Caldicellulosiruptor
k__Bacteria.p__Proteobacteria.c__Betaproteobacteria.o__Neisseriales.f__Chromobacteriaceae.g__Pseudogulbenkiania	0.000617305	Pseudogulbenkiania
k__Bacteria.p__Proteobacteria.c__Betaproteobacteria.o__Burkholderiales.g__Mitsuaria	0.00061436	Mitsuaria
k__Viruses.o__Caudovirales.f__Siphoviridae.g__Sfi1unalikevirus	0.000605801	Sfi1unalikevirus
k__Bacteria.p__Proteobacteria.c__Alphaproteobacteria.o__Rhodospirillales.f__Rhodospirillaceae.g__Pararhodospirillum	0.000598296	Pararhodospirillum
k__Bacteria.p__Firmicutes.c__Clostridia.o__Thermoanaerobacterales.f__Thermoanaerobacteraceae.g__Thermacetogenium	0.000596979	Thermacetogenium
k__Bacteria.p__Tenericutes.c__Mollicutes.o__Mycoplasmatales.f__Mycoplasmataceae.g__Ureaplasma	0.000595744	Ureaplasma
k__Bacteria.p__Proteobacteria.c__Betaproteobacteria.o__Burkholderiales.f__Burkholderiaceae.g__Burkholderia	0.000586543	Burkholderia
k__Bacteria.p__Proteobacteria.c__Betaproteobacteria.o__Burkholderiales.f__Burkholderiaceae.g__Chitinimonas	0.000583631	Chitinimonas
k__Bacteria.p__Proteobacteria.c__Deltaproteobacteria.o__Desulfobacterales.f__Desulfobulbaceae.g__Desulfotalea	0.000577525	Desulfotalea
k__Viruses.f__Phycodnaviridae.g__Prymnesiovirus	0.000566948	Prymnesiovirus
k__Bacteria.p__Firmicutes.c__Clostridia.o__Clostridiales.f__Lachnospiraceae.g__Butyrivibrio	0.000565297	Butyrivibrio
k__Viruses.f__Poxviridae.g__Leporipoxvirus	0.000564982	Leporipoxvirus
k__Bacteria.p__Proteobacteria.c__Deltaproteobacteria.o__Desulfobacterales.f__Desulfobacteraceae.g__Desulfosarcina	0.000561958	Desulfosarcina
k__Viruses.f__Astroviridae.g__Mamastrovirus	0.000554557	Mamastrovirus
k__Bacteria.p__Proteobacteria.c__Gammaproteobacteria.o__Cellvibrionales.f__Cellvibrionaceae.g__Teredinibacter	0.000554463	Teredinibacter
k__Bacteria.p__Proteobacteria.c__Gammaproteobacteria.o__Xanthomonadales.f__Xanthomonadaceae.g__Silanimonas	0.000552126	Silanimonas
k__Bacteria.p__Proteobacteria.c__Gammaproteobacteria.o__Cellvibrionales.f__Cellvibrionaceae.g__Cellvibrio	0.000545592	Cellvibrio
k__Viruses.f__Flaviviridae.g__Flavivirus	0.000539945	Flavivirus
k__Bacteria.p__Actinobacteria.c__Actinobacteria.o__Micrococcales.f__Cellulomonadaceae.g__Oerskovia	0.000537479	Oerskovia
k__Bacteria.p__Proteobacteria.c__Gammaproteobacteria.o__Oceanospirillales.f__Halomonadaceae.g__Candidatus_Portiera	0.000535054	Candidatus_Portiera
k__Viruses.f__Baculoviridae.g__Betabaculovirus	0.000529822	Betabaculovirus
k__Bacteria.p__Firmicutes.c__Erysipelotrichia.o__Erysipelotrichales.f__Erysipelotrichaceae.g__Faecalibaculum	0.000528123	Faecalibaculum
k__Bacteria.p__Proteobacteria.c__Alphaproteobacteria.o__Rhodospirillales.f__Rhodospirillaceae.g__Phaeospirillum	0.00052784	Phaeospirillum
k__Bacteria.p__Firmicutes.c__Clostridia.o__Clostridiales.g__Epulopiscium	0.00052659	Epulopiscium
k__Bacteria.p__Firmicutes.c__Bacilli.o__Bacillales.f__Staphylococcaceae.g__Staphylococcus	0.000520841	Staphylococcus
k__Bacteria.p__Proteobacteria.c__Gammaproteobacteria.o__Enterobacteriales.f__Enterobacteriaceae.g__Serratia	0.000516032	Serratia
k__Bacteria.p__Aquificae.c__Aquificae.o__Aquificales.f__Hydrogenothermaceae.g__Sulfurihydrogenibium	0.000515713	Sulfurihydrogenibium
k__Viruses.o__Caudovirales.f__Podoviridae.g__Sp6likevirus	0.000515159	Sp6likevirus
k__Archaea.p__Euryarchaeota.c__Methanomicrobia.o__Methanosarcinales.f__Methanosarcinaceae.g__Methanomethylovorans	0.000509574	Methanomethylovorans
k__Bacteria.p__Bacteroidetes.c__Flavobacteriia.o__Flavobacteriales.f__Flavobacteriaceae.g__Psychroflexus	0.000500892	Psychroflexus
k__Viruses.f__Baculoviridae.g__Alphabaculovirus	0.000497925	Alphabaculovirus
k__Bacteria.p__Actinobacteria.c__Actinobacteria.o__Micrococcales.f__Brevibacteriaceae.g__Brevibacterium	0.000492409	Brevibacterium
k__Bacteria.p__Bacteroidetes.c__Flavobacteriia.o__Flavobacteriales.f__Flavobacteriaceae.g__Algibacter	0.000488799	Algibacter
k__Bacteria.p__Firmicutes.c__Clostridia.o__Clostridiales.f__Oscillospiraceae.g__Oscillibacter	0.000488627	Oscillibacter
k__Bacteria.p__Actinobacteria.c__Actinobacteria.o__Micrococcales.f__Intrasporangiaceae.g__Ornithinimicrobium	0.00048837	Ornithinimicrobium
k__Bacteria.p__Firmicutes.c__Bacilli.o__Lactobacillales.f__Carnobacteriaceae.g__Carnobacterium	0.000485884	Carnobacterium
k__Bacteria.p__Proteobacteria.c__Gammaproteobacteria.o__Alteromonadales.f__Colwelliaceae.g__Colwellia	0.00048515	Colwellia
k__Bacteria.p__Proteobacteria.c__Deltaproteobacteria.o__Desulfarculales.f__Desulfarculaceae.g__Desulfocarbo	0.000483059	Desulfocarbo
k__Bacteria.p__Firmicutes.c__Clostridia.o__Clostridiales.f__Peptococcaceae.g__Desulfotomaculum	0.000479474	Desulfotomaculum
k__Bacteria.p__Proteobacteria.c__Gammaproteobacteria.o__Enterobacteriales.f__Enterobacteriaceae.g__Citrobacter	0.000477559	Citrobacter
k__Bacteria.p__Spirochaetes.c__Spirochaetia.o__Spirochaetales.f__Spirochaetaceae.g__Spirochaeta	0.000474218	Spirochaeta
k__Archaea.p__Euryarchaeota.c__Halobacteria.o__Haloferacales.f__Haloferacaceae.g__Haloquadratum	0.000472478	Haloquadratum
k__Bacteria.p__Bacteroidetes.c__Cytophagia.o__Cytophagales.f__Cytophagaceae.g__Emticicia	0.000465385	Emticicia
k__Bacteria.p__Proteobacteria.c__Alphaproteobacteria.o__Rhizobiales.f__Rhizobiaceae.g__Shinella	0.000465341	Shinella
k__Bacteria.p__Proteobacteria.c__Alphaproteobacteria.o__Rhodobacterales.f__Rhodobacteraceae.g__Loktanella	0.000462056	Loktanella
k__Bacteria.p__Proteobacteria.c__Betaproteobacteria.o__Burkholderiales.f__Alcaligenaceae.g__Oligella	0.000460701	Oligella
k__Bacteria.p__Cyanobacteria.o__Nostocales.f__Microchaetaceae.g__Tolypothrix	0.000460419	Tolypothrix
k__Bacteria.p__Proteobacteria.c__Betaproteobacteria.o__Burkholderiales.g__Tepidimonas	0.00045319	Tepidimonas
k__Viruses.o__Caudovirales.f__Siphoviridae.g__Skunalikevirus	0.000452317	Skunalikevirus
k__Bacteria.p__Actinobacteria.c__Actinobacteria.o__Streptomycetales.f__Streptomycetaceae.g__Kitasatospora	0.00045034	Kitasatospora
k__Bacteria.p__Firmicutes.c__Bacilli.o__Bacillales.g__Exiguobacterium	0.000447304	Exiguobacterium
k__Bacteria.p__Proteobacteria.c__Gammaproteobacteria.o__Legionellales.f__Coxiellaceae.g__Coxiella	0.000443192	Coxiella
k__Bacteria.p__Proteobacteria.c__Alphaproteobacteria.o__Caulobacterales.f__Caulobacteraceae.g__Phenylobacterium	0.000441335	Phenylobacterium
k__Bacteria.p__Bacteroidetes.c__Flavobacteriia.o__Flavobacteriales.f__Flavobacteriaceae.g__Dokdonia	0.000440465	Dokdonia
k__Bacteria.p__Proteobacteria.c__Deltaproteobacteria.o__Desulfobacterales.f__Desulfobacteraceae.g__Desulfococcus	0.000437606	Desulfococcus
k__Bacteria.p__Bacteroidetes.c__Flavobacteriia.o__Flavobacteriales.f__Flavobacteriaceae.g__Gelidibacter	0.000435666	Gelidibacter
k__Bacteria.p__Firmicutes.c__Clostridia.o__Clostridiales.f__Lachnospiraceae.g__Lachnoclostridium	0.000430885	Lachnoclostridium
k__Bacteria.p__Actinobacteria.c__Actinobacteria.o__Actinomycetales.f__Actinomycetaceae.g__Actinobaculum	0.000425075	Actinobaculum
k__Bacteria.p__Proteobacteria.c__Alphaproteobacteria.o__Rhodobacterales.f__Rhodobacteraceae.g__Maritimibacter	0.000417448	Maritimibacter
k__Bacteria.p__Proteobacteria.c__Gammaproteobacteria.o__Enterobacteriales.f__Enterobacteriaceae.g__Phaseolibacter	0.000415724	Phaseolibacter
k__Bacteria.p__Firmicutes.c__Bacilli.o__Lactobacillales.f__Enterococcaceae.g__Enterococcus	0.000411069	Enterococcus
k__Viruses.f__Bromoviridae.g__Oleavirus	0.000408762	Oleavirus
k__Bacteria.p__Bacteroidetes.c__Bacteroidia.o__Bacteroidales.f__Rikenellaceae.g__Mucinivorans	0.000405518	Mucinivorans
k__Bacteria.p__Proteobacteria.c__Betaproteobacteria.o__Rhodocyclales.f__Rhodocyclaceae.g__Azoarcus	0.000405318	Azoarcus
k__Bacteria.p__Proteobacteria.c__Gammaproteobacteria.o__Pasteurellales.f__Pasteurellaceae.g__Muribacter	0.000401985	Muribacter
k__Bacteria.p__Proteobacteria.c__Betaproteobacteria.o__Neisseriales.f__Chromobacteriaceae.g__Vogesella	0.000401932	Vogesella
k__Bacteria.p__Bacteroidetes.c__Bacteroidia.o__Bacteroidales.f__Porphyromonadaceae.g__Paludibacter	0.000401372	Paludibacter
k__Bacteria.p__Proteobacteria.c__Alphaproteobacteria.o__Rhizobiales.f__Rhizobiaceae.g__Ensifer	0.000387447	Ensifer
k__Bacteria.p__Bacteroidetes.c__Flavobacteriia.o__Flavobacteriales.f__Flavobacteriaceae.g__Mesonia	0.000386453	Mesonia
k__Bacteria.p__Deinococcus.Thermus.c__Deinococci.o__Thermales.f__Thermaceae.g__Marinithermus	0.000384366	Marinithermus
k__Bacteria.p__Proteobacteria.c__Alphaproteobacteria.o__Rhodospirillales.f__Rhodospirillaceae.g__Niveispirillum	0.000382347	Niveispirillum
k__Bacteria.p__Actinobacteria.c__Actinobacteria.o__Corynebacteriales.f__Segniliparaceae.g__Segniliparus	0.000380822	Segniliparus
k__Bacteria.p__Proteobacteria.c__Gammaproteobacteria.o__Enterobacteriales.f__Enterobacteriaceae.g__Moellerella	0.000380039	Moellerella
k__Bacteria.p__Proteobacteria.c__Betaproteobacteria.o__Methylophilales.f__Methylophilaceae.g__Methylovorus	0.000379021	Methylovorus
k__Viruses.f__Anelloviridae.g__Alphatorquevirus	0.000371917	Alphatorquevirus
k__Bacteria.p__Bacteroidetes.c__Cytophagia.o__Cytophagales.f__Flammeovirgaceae.g__Fulvivirga	0.000371881	Fulvivirga
k__Bacteria.p__Fusobacteria.c__Fusobacteriia.o__Fusobacteriales.f__Fusobacteriaceae.g__Fusobacterium	0.000369709	Fusobacterium
k__Viruses.f__Astroviridae.g__Avastrovirus	0.000369115	Avastrovirus
k__Bacteria.p__Firmicutes.c__Bacilli.o__Bacillales.f__Bacillaceae.g__Caldibacillus	0.000365997	Caldibacillus
k__Bacteria.p__Actinobacteria.c__Actinobacteria.o__Propionibacteriales.f__Propionibacteriaceae.g__Granulicoccus	0.000362415	Granulicoccus
k__Bacteria.p__Bacteroidetes.c__Flavobacteriia.o__Flavobacteriales.f__Flavobacteriaceae.g__Tamlana	0.000358291	Tamlana
k__Bacteria.p__Proteobacteria.c__Betaproteobacteria.o__Neisseriales.f__Chromobacteriaceae.g__Gulbenkiania	0.000355462	Gulbenkiania
k__Bacteria.p__Chloroflexi.c__Anaerolineae.o__Anaerolineales.f__Anaerolineaceae.g__Leptolinea	0.000352347	Leptolinea
k__Bacteria.p__Proteobacteria.c__Betaproteobacteria.o__Burkholderiales.f__Alcaligenaceae.g__Brackiella	0.000346158	Brackiella
k__Bacteria.p__Proteobacteria.c__Alphaproteobacteria.o__Pelagibacterales.f__Pelagibacteraceae.g__Candidatus_Pelagibacter	0.000340598	Candidatus_Pelagibacter
k__Bacteria.p__Actinobacteria.c__Actinobacteria.o__Pseudonocardiales.f__Pseudonocardiaceae.g__Amycolatopsis	0.000338041	Amycolatopsis
k__Bacteria.p__Proteobacteria.c__Gammaproteobacteria.o__Enterobacteriales.f__Enterobacteriaceae.g__Cronobacter	0.000337528	Cronobacter
k__Bacteria.p__Actinobacteria.c__Actinobacteria.o__Micrococcales.f__Microbacteriaceae.g__Leucobacter	0.000335722	Leucobacter
k__Bacteria.p__Firmicutes.c__Clostridia.o__Clostridiales.f__Eubacteriaceae.g__Pseudoramibacter	0.000335498	Pseudoramibacter
k__Bacteria.p__Firmicutes.c__Bacilli.o__Bacillales.f__Alicyclobacillaceae.g__Alicyclobacillus	0.00033542	Alicyclobacillus
k__Viruses.f__Papillomaviridae.g__Betapapillomavirus	0.000333193	Betapapillomavirus
k__Bacteria.p__Proteobacteria.c__Gammaproteobacteria.o__Enterobacteriales.f__Enterobacteriaceae.g__Pluralibacter	0.00033177	Pluralibacter
k__Bacteria.p__Verrucomicrobia.c__Opitutae.o__Opitutales.f__Opitutaceae.g__Cephaloticoccus	0.000329882	Cephaloticoccus
k__Bacteria.p__Firmicutes.c__Bacilli.o__Lactobacillales.f__Lactobacillaceae.g__Lactobacillus	0.000323372	Lactobacillus
k__Bacteria.p__Firmicutes.c__Bacilli.o__Bacillales.f__Planococcaceae.g__Planococcus	0.000323286	Planococcus
k__Bacteria.p__Bacteroidetes.c__Bacteroidia.o__Bacteroidales.f__Porphyromonadaceae.g__Tannerella	0.000321549	Tannerella
k__Bacteria.p__Thermotogae.c__Thermotogae.o__Kosmotogales.f__Kosmotogaceae.g__Kosmotoga	0.000318848	Kosmotoga
k__Bacteria.p__Firmicutes.c__Tissierellia.o__Tissierellales.f__Peptoniphilaceae.g__Parvimonas	0.00031869	Parvimonas
k__Bacteria.p__Actinobacteria.c__Actinobacteria.o__Corynebacteriales.f__Corynebacteriaceae.g__Corynebacterium	0.000317804	Corynebacterium
k__Bacteria.p__Bacteroidetes.c__Cytophagia.o__Cytophagales.f__Flammeovirgaceae.g__Nafulsella	0.000316129	Nafulsella
k__Bacteria.p__Cyanobacteria.o__Oscillatoriales.g__Geitlerinema	0.000307923	Geitlerinema
k__Bacteria.p__Firmicutes.c__Tissierellia.o__Tissierellales.f__Peptoniphilaceae.g__Finegoldia	0.000303219	Finegoldia
k__Bacteria.p__Spirochaetes.c__Spirochaetia.o__Spirochaetales.f__Spirochaetaceae.g__Treponema	0.000300985	Treponema
k__Bacteria.p__Firmicutes.c__Clostridia.o__Clostridiales.f__Lachnospiraceae.g__Dorea	0.000300911	Dorea
k__Bacteria.p__Actinobacteria.c__Actinobacteria.o__Streptomycetales.f__Streptomycetaceae.g__Streptacidiphilus	0.000300614	Streptacidiphilus
k__Bacteria.p__Firmicutes.c__Bacilli.o__Lactobacillales.f__Streptococcaceae.g__Streptococcus	0.000294896	Streptococcus
k__Bacteria.p__Proteobacteria.c__Betaproteobacteria.o__Burkholderiales.g__Sphaerotilus	0.000290274	Sphaerotilus
k__Bacteria.p__Firmicutes.c__Bacilli.o__Lactobacillales.f__Leuconostocaceae.g__Fructobacillus	0.000287903	Fructobacillus
k__Bacteria.p__Actinobacteria.c__Actinobacteria.o__Micrococcales.f__Micrococcaceae.g__Kocuria	0.00028682	Kocuria
k__Viruses.o__Herpesvirales.f__Herpesviridae.g__Roseolovirus	0.000286511	Roseolovirus
k__Bacteria.p__Firmicutes.c__Clostridia.o__Clostridiales.f__Lachnospiraceae.g__Roseburia	0.00028572	Roseburia
k__Bacteria.p__Proteobacteria.c__Alphaproteobacteria.o__Rhizobiales.f__Phyllobacteriaceae.g__Mesorhizobium	0.000285603	Mesorhizobium
k__Bacteria.p__Actinobacteria.c__Actinobacteria.o__Streptomycetales.f__Streptomycetaceae.g__Streptomyces	0.000284152	Streptomyces
k__Viruses.o__Caudovirales.f__Myoviridae.g__Spo1virus	0.000281066	Spo1virus
k__Bacteria.p__Planctomycetes.c__Planctomycetia.o__Candidatus_Brocadiales.f__Candidatus_Brocadiaceae.g__Candidatus_Brocadia	0.000280919	Candidatus_Brocadia
k__Bacteria.p__Firmicutes.c__Clostridia.o__Thermoanaerobacterales.f__Thermoanaerobacteraceae.g__Thermoanaerobacter	0.000277025	Thermoanaerobacter
k__Bacteria.p__Proteobacteria.c__Gammaproteobacteria.o__Pasteurellales.f__Pasteurellaceae.g__Haemophilus	0.000276997	Haemophilus
k__Archaea.p__Euryarchaeota.c__Methanobacteria.o__Methanobacteriales.f__Methanobacteriaceae.g__Methanothermobacter	0.000275909	Methanothermobacter
k__Bacteria.p__Actinobacteria.c__Actinobacteria.o__Propionibacteriales.f__Propionibacteriaceae.g__Propionibacterium	0.000271349	Propionibacterium
k__Bacteria.p__Firmicutes.c__Bacilli.o__Bacillales.f__Paenibacillaceae.g__Cohnella	0.000268353	Cohnella
k__Bacteria.p__Actinobacteria.c__Coriobacteriia.o__Eggerthellales.f__Eggerthellaceae.g__Cryptobacterium	0.000267945	Cryptobacterium
k__Viruses.o__Picornavirales.f__Picornaviridae.g__Sicinivirus	0.000266832	Sicinivirus
k__Bacteria.p__Actinobacteria.c__Actinobacteria.o__Micrococcales.f__Microbacteriaceae.g__Plantibacter	0.000266486	Plantibacter
k__Bacteria.p__Proteobacteria.c__Gammaproteobacteria.o__Cellvibrionales.f__Cellvibrionaceae.g__Saccharophagus	0.000263781	Saccharophagus
k__Viruses.o__Herpesvirales.f__Herpesviridae.g__Mardivirus	0.000263374	Mardivirus
k__Bacteria.p__Bacteroidetes.c__Cytophagia.o__Cytophagales.f__Flammeovirgaceae.g__Marivirga	0.000262569	Marivirga
k__Bacteria.p__Planctomycetes.c__Planctomycetia.o__Planctomycetales.f__Planctomycetaceae.g__Pirellula	0.000261085	Pirellula
k__Bacteria.p__Proteobacteria.c__Alphaproteobacteria.o__Rhizobiales.f__Methylobacteriaceae.g__Methylobacterium	0.000258966	Methylobacterium
k__Bacteria.p__Planctomycetes.c__Planctomycetia.o__Planctomycetales.f__Planctomycetaceae.g__Rhodopirellula	0.000257444	Rhodopirellula
k__Bacteria.p__Proteobacteria.c__Betaproteobacteria.o__Burkholderiales.f__Alcaligenaceae.g__Azohydromonas	0.000255275	Azohydromonas
k__Bacteria.p__Bacteroidetes.c__Flavobacteriia.o__Flavobacteriales.f__Flavobacteriaceae.g__Siansivirga	0.000254878	Siansivirga
k__Bacteria.p__Cyanobacteria.o__Chroococcales.g__Geminocystis	0.000252241	Geminocystis
k__Bacteria.p__Proteobacteria.c__Alphaproteobacteria.o__Rhizobiales.f__Methylocystaceae.g__Methylocystis	0.000251721	Methylocystis
k__Bacteria.p__Proteobacteria.c__Gammaproteobacteria.o__Cellvibrionales.f__Halieaceae.g__Halioglobus	0.000251543	Halioglobus
k__Bacteria.p__Proteobacteria.c__Alphaproteobacteria.o__Rhizobiales.f__Rhodobiaceae.g__Tepidicaulis	0.000250275	Tepidicaulis
k__Bacteria.p__Proteobacteria.c__Gammaproteobacteria.o__Pseudomonadales.f__Pseudomonadaceae.g__Oblitimonas	0.000248621	Oblitimonas
k__Bacteria.p__Proteobacteria.c__Alphaproteobacteria.o__Rhodobacterales.f__Rhodobacteraceae.g__Haematobacter	0.000247366	Haematobacter
k__Bacteria.p__Actinobacteria.c__Actinobacteria.o__Micrococcales.f__Micrococcaceae.g__Nesterenkonia	0.000244242	Nesterenkonia
k__Bacteria.p__Firmicutes.c__Bacilli.o__Lactobacillales.f__Carnobacteriaceae.g__Alkalibacterium	0.00024423	Alkalibacterium
k__Bacteria.p__Proteobacteria.c__Alphaproteobacteria.o__Rhizobiales.f__Bradyrhizobiaceae.g__Afipia	0.000244035	Afipia
k__Bacteria.p__Firmicutes.c__Clostridia.o__Thermoanaerobacterales.f__Thermoanaerobacteraceae.g__Caldanaerobacter	0.000243888	Caldanaerobacter
k__Archaea.p__Euryarchaeota.c__Methanobacteria.o__Methanobacteriales.f__Methanobacteriaceae.g__Methanobacterium	0.000243464	Methanobacterium
k__Bacteria.p__Verrucomicrobia.c__Verrucomicrobiae.o__Verrucomicrobiales.f__Akkermansiaceae.g__Akkermansia	0.000242632	Akkermansia
k__Bacteria.p__Proteobacteria.c__Gammaproteobacteria.o__Nevskiales.f__Algiphilaceae.g__Algiphilus	0.000242566	Algiphilus
k__Viruses.f__Marseilleviridae.g__Marseillevirus	0.00024094	Marseillevirus
k__Bacteria.p__Bacteroidetes.c__Bacteroidia.o__Bacteroidales.f__Rikenellaceae.g__Alistipes	0.000240858	Alistipes
k__Bacteria.p__Proteobacteria.c__Alphaproteobacteria.o__Sphingomonadales.f__Erythrobacteraceae.g__Altererythrobacter	0.000240666	Altererythrobacter
k__Bacteria.p__Tenericutes.c__Mollicutes.o__Acholeplasmatales.f__Acholeplasmataceae.g__Candidatus_Phytoplasma	0.000237825	Candidatus_Phytoplasma
k__Archaea.p__Euryarchaeota.c__Halobacteria.o__Halobacteriales.f__Halobacteriaceae.g__Halomicrobium	0.000237385	Halomicrobium
k__Bacteria.p__Firmicutes.c__Clostridia.o__Clostridiales.f__Lachnospiraceae.g__Oribacterium	0.000236361	Oribacterium
k__Bacteria.p__Proteobacteria.c__Gammaproteobacteria.g__Sedimenticola	0.000235513	Sedimenticola
k__Bacteria.p__Bacteroidetes.c__Chitinophagia.o__Chitinophagales.f__Chitinophagaceae.g__Niastella	0.0002348	Niastella
k__Bacteria.p__Proteobacteria.c__Betaproteobacteria.o__Burkholderiales.f__Comamonadaceae.g__Polaromonas	0.000233649	Polaromonas
k__Bacteria.p__Proteobacteria.c__Betaproteobacteria.o__Burkholderiales.f__Comamonadaceae.g__Alicycliphilus	0.000232812	Alicycliphilus
k__Bacteria.p__Proteobacteria.c__Gammaproteobacteria.o__Nevskiales.f__Sinobacteraceae.g__Solimonas	0.000232601	Solimonas
k__Bacteria.p__Bacteroidetes.c__Flavobacteriia.o__Flavobacteriales.f__Flavobacteriaceae.g__Xanthomarina	0.000231891	Xanthomarina
k__Bacteria.p__Proteobacteria.c__Gammaproteobacteria.o__Enterobacteriales.f__Enterobacteriaceae.g__Hafnia	0.000228916	Hafnia
k__Bacteria.p__Planctomycetes.c__Planctomycetia.o__Planctomycetales.f__Isosphaeraceae.g__Singulisphaera	0.000228443	Singulisphaera
k__Bacteria.p__Actinobacteria.c__Actinobacteria.o__Actinomycetales.f__Actinomycetaceae.g__Actinomyces	0.000226036	Actinomyces
k__Bacteria.p__Proteobacteria.c__Betaproteobacteria.o__Burkholderiales.g__Aquabacterium	0.000226035	Aquabacterium
k__Bacteria.p__Proteobacteria.c__Gammaproteobacteria.o__Enterobacteriales.f__Enterobacteriaceae.g__Raoultella	0.000226035	Raoultella
k__Bacteria.p__Firmicutes.c__Clostridia.o__Clostridiales.f__Peptococcaceae.g__Desulfitibacter	0.000225237	Desulfitibacter
k__Bacteria.p__Proteobacteria.c__Gammaproteobacteria.o__Vibrionales.f__Vibrionaceae.g__Photobacterium	0.000225144	Photobacterium
k__Bacteria.p__Actinobacteria.c__Actinobacteria.o__Propionibacteriales.f__Nocardioidaceae.g__Aeromicrobium	0.00022415	Aeromicrobium
k__Bacteria.p__Proteobacteria.c__Gammaproteobacteria.o__Enterobacteriales.f__Enterobacteriaceae.g__Leclercia	0.000220926	Leclercia
k__Bacteria.p__Firmicutes.c__Clostridia.o__Halanaerobiales.f__Halobacteroidaceae.g__Halobacteroides	0.000220496	Halobacteroides
k__Viruses.o__Picornavirales.f__Picornaviridae.g__Tremovirus	0.000218626	Tremovirus
k__Bacteria.p__Actinobacteria.c__Actinobacteria.o__Actinomycetales.f__Actinomycetaceae.g__Trueperella	0.000217168	Trueperella
k__Archaea.p__Euryarchaeota.c__Halobacteria.o__Natrialbales.f__Natrialbaceae.g__Halovivax	0.000216737	Halovivax
k__Bacteria.p__Proteobacteria.c__Alphaproteobacteria.o__Rhizobiales.f__Rhizobiaceae.g__Kaistia	0.000216416	Kaistia
k__Viruses.o__Tymovirales.f__Tymoviridae.g__Tymovirus	0.000215576	Tymovirus
k__Bacteria.p__Proteobacteria.c__Gammaproteobacteria.o__Enterobacteriales.f__Enterobacteriaceae.g__Wigglesworthia	0.000214848	Wigglesworthia
k__Bacteria.p__Proteobacteria.c__Gammaproteobacteria.o__Alteromonadales.f__Ferrimonadaceae.g__Ferrimonas	0.000213581	Ferrimonas
k__Viruses.o__Herpesvirales.f__Herpesviridae.g__Scutavirus	0.00021267	Scutavirus
k__Bacteria.p__Chlorobi.c__Chlorobia.o__Chlorobiales.f__Chlorobiaceae.g__Chlorobaculum	0.000212177	Chlorobaculum
k__Bacteria.p__Cyanobacteria.o__Oscillatoriales.g__Nodosilinea	0.000210414	Nodosilinea
k__Bacteria.p__Actinobacteria.c__Actinobacteria.o__Micrococcales.f__Dermabacteraceae.g__Brachybacterium	0.000210029	Brachybacterium
k__Viruses.o__Picornavirales.f__Dicistroviridae.g__Aparavirus	0.00020597	Aparavirus
k__Bacteria.p__Firmicutes.c__Bacilli.o__Bacillales.f__Bacillaceae.g__Sediminibacillus	0.000205598	Sediminibacillus
k__Bacteria.p__Proteobacteria.c__Gammaproteobacteria.o__Enterobacteriales.f__Enterobacteriaceae.g__Salmonella	0.000204625	Salmonella
k__Bacteria.p__Proteobacteria.c__Alphaproteobacteria.o__Rhodobacterales.f__Rhodobacteraceae.g__Nesiotobacter	0.000204203	Nesiotobacter
k__Bacteria.p__Proteobacteria.c__Betaproteobacteria.o__Neisseriales.f__Neisseriaceae.g__Vitreoscilla	0.000202857	Vitreoscilla
k__Bacteria.p__Deferribacteres.c__Deferribacteres.o__Deferribacterales.f__Deferribacteraceae.g__Deferribacter	0.000202022	Deferribacter
k__Bacteria.p__Bacteroidetes.c__Cytophagia.o__Cytophagales.f__Cytophagaceae.g__Fibrisoma	0.000201383	Fibrisoma
k__Bacteria.p__Proteobacteria.c__Betaproteobacteria.g__Candidatus_Accumulibacter	0.000200989	Candidatus_Accumulibacter
k__Bacteria.p__Bacteroidetes.c__Cytophagia.o__Cytophagales.f__Cyclobacteriaceae.g__Algoriphagus	0.000200667	Algoriphagus
k__Bacteria.p__Cyanobacteria.o__Nostocales.f__Rivulariaceae.g__Rivularia	0.000200167	Rivularia
k__Bacteria.p__Chloroflexi.c__Thermomicrobia.g__Thermorudis	0.000197188	Thermorudis
k__Bacteria.p__Actinobacteria.c__Actinobacteria.o__Micrococcales.f__Microbacteriaceae.g__Mycetocola	0.000194587	Mycetocola
k__Bacteria.p__Actinobacteria.c__Actinobacteria.o__Micrococcales.f__Micrococcaceae.g__Micrococcus	0.000192346	Micrococcus
k__Bacteria.p__Proteobacteria.c__Gammaproteobacteria.o__Xanthomonadales.f__Xanthomonadaceae.g__Xanthomonas	0.000189821	Xanthomonas
k__Bacteria.p__Verrucomicrobia.c__Opitutae.o__Opitutales.f__Opitutaceae.g__Opitutus	0.000189675	Opitutus
k__Bacteria.p__Bacteroidetes.c__Sphingobacteriia.o__Sphingobacteriales.f__Sphingobacteriaceae.g__Sphingobacterium	0.000187617	Sphingobacterium
k__Bacteria.p__Proteobacteria.c__Betaproteobacteria.o__Burkholderiales.f__Alcaligenaceae.g__Alcaligenes	0.000187253	Alcaligenes
k__Bacteria.p__Firmicutes.c__Clostridia.o__Clostridiales.f__Peptococcaceae.g__Desulfurispora	0.000187195	Desulfurispora
k__Bacteria.p__Cyanobacteria.o__Oscillatoriales.g__Planktothrix	0.0001849	Planktothrix
k__Archaea.p__Euryarchaeota.c__Halobacteria.o__Haloferacales.f__Haloferacaceae.g__Halogeometricum	0.000183933	Halogeometricum
k__Bacteria.p__Firmicutes.c__Erysipelotrichia.o__Erysipelotrichales.f__Erysipelotrichaceae.g__Holdemanella	0.000183192	Holdemanella
k__Bacteria.p__Proteobacteria.c__Alphaproteobacteria.o__Rhizobiales.f__Xanthobacteraceae.g__Azorhizobium	0.000180702	Azorhizobium
k__Bacteria.p__Actinobacteria.c__Actinobacteria.o__Propionibacteriales.f__Propionibacteriaceae.g__Tessaracoccus	0.0001803	Tessaracoccus
k__Bacteria.p__Actinobacteria.c__Actinobacteria.o__Streptosporangiales.f__Streptosporangiaceae.g__Microtetraspora	0.000179831	Microtetraspora
k__Bacteria.p__Firmicutes.c__Clostridia.o__Clostridiales.f__Peptostreptococcaceae.g__Filifactor	0.000179	Filifactor
k__Bacteria.p__Cyanobacteria.o__Oscillatoriales.g__Kamptonema	0.000174676	Kamptonema
k__Bacteria.p__Proteobacteria.c__Gammaproteobacteria.o__Chromatiales.f__Chromatiaceae.g__Thiorhodococcus	0.000174574	Thiorhodococcus
k__Bacteria.p__Actinobacteria.c__Actinobacteria.o__Streptosporangiales.f__Streptosporangiaceae.g__Nonomuraea	0.000174029	Nonomuraea
k__Bacteria.p__Proteobacteria.c__Deltaproteobacteria.o__Desulfobacterales.f__Desulfobulbaceae.g__Desulfobulbus	0.000173919	Desulfobulbus
k__Bacteria.p__Firmicutes.c__Bacilli.o__Lactobacillales.f__Aerococcaceae.g__Aerococcus	0.000173809	Aerococcus
k__Bacteria.p__Proteobacteria.c__Gammaproteobacteria.o__Enterobacteriales.f__Enterobacteriaceae.g__Leminorella	0.000173754	Leminorella
k__Bacteria.p__Proteobacteria.c__Alphaproteobacteria.o__Rhizobiales.f__Aurantimonadaceae.g__Aureimonas	0.000169994	Aureimonas
k__Bacteria.p__Firmicutes.c__Bacilli.o__Bacillales.f__Paenibacillaceae.g__Aneurinibacillus	0.000169093	Aneurinibacillus
k__Bacteria.p__Proteobacteria.c__Gammaproteobacteria.o__Enterobacteriales.f__Enterobacteriaceae.g__Enterobacter	0.000167902	Enterobacter
k__Viruses.f__Parvoviridae.g__Copiparvovirus	0.00016691	Copiparvovirus
k__Bacteria.p__Firmicutes.c__Bacilli.o__Bacillales.f__Bacillaceae.g__Hydrogenibacillus	0.000166646	Hydrogenibacillus
k__Bacteria.p__Bacteroidetes.c__Flavobacteriia.o__Flavobacteriales.f__Flavobacteriaceae.g__Flavobacterium	0.000166175	Flavobacterium
k__Bacteria.p__Actinobacteria.c__Actinobacteria.o__Micromonosporales.f__Micromonosporaceae.g__Actinoplanes	0.00016614	Actinoplanes
k__Bacteria.p__Firmicutes.c__Bacilli.o__Bacillales.f__Bacillaceae.g__Anoxybacillus	0.000165879	Anoxybacillus
k__Bacteria.p__Proteobacteria.c__Gammaproteobacteria.o__Enterobacteriales.f__Enterobacteriaceae.g__Candidatus_Moranella	0.000165172	Candidatus_Moranella
k__Bacteria.p__Actinobacteria.c__Actinobacteria.o__Pseudonocardiales.f__Pseudonocardiaceae.g__Alloactinosynnema	0.000165039	Alloactinosynnema
k__Bacteria.p__Proteobacteria.c__Betaproteobacteria.o__Neisseriales.f__Chromobacteriaceae.g__Andreprevotia	0.000162514	Andreprevotia
k__Bacteria.p__Thermotogae.c__Thermotogae.o__Mesoaciditogales.f__Mesoaciditogaceae.g__Mesoaciditoga	0.000161954	Mesoaciditoga
k__Viruses.f__Phycodnaviridae.g__Phaeovirus	0.000160667	Phaeovirus
k__Bacteria.p__Firmicutes.c__Clostridia.o__Clostridiales.f__Catabacteriaceae.g__Catabacter	0.000158197	Catabacter
k__Bacteria.p__Proteobacteria.c__Alphaproteobacteria.o__Rhodobacterales.f__Rhodobacteraceae.g__Leisingera	0.000155604	Leisingera
k__Bacteria.p__Actinobacteria.c__Actinobacteria.o__Propionibacteriales.f__Propionibacteriaceae.g__Aestuariimicrobium	0.000155124	Aestuariimicrobium
k__Bacteria.p__Bacteroidetes.c__Cytophagia.o__Cytophagales.f__Cytophagaceae.g__Spirosoma	0.000154191	Spirosoma
k__Bacteria.p__Cyanobacteria.o__Pleurocapsales.g__Myxosarcina	0.000153483	Myxosarcina
k__Bacteria.p__Proteobacteria.c__Gammaproteobacteria.o__Enterobacteriales.f__Enterobacteriaceae.g__Xenorhabdus	0.000153051	Xenorhabdus
k__Bacteria.p__Proteobacteria.c__Alphaproteobacteria.o__Rhizobiales.f__Bradyrhizobiaceae.g__Bosea	0.000151691	Bosea
k__Viruses.o__Tymovirales.f__Alphaflexiviridae.g__Sclerodarnavirus	0.000149547	Sclerodarnavirus
k__Bacteria.p__Proteobacteria.c__Gammaproteobacteria.o__Cellvibrionales.f__Microbulbiferaceae.g__Microbulbifer	0.000147757	Microbulbifer
k__Bacteria.p__Bacteroidetes.c__Bacteroidia.o__Bacteroidales.g__Candidatus_Azobacteroides	0.000147234	Candidatus_Azobacteroides
k__Bacteria.p__Proteobacteria.c__Alphaproteobacteria.o__Caulobacterales.f__Caulobacteraceae.g__Asticcacaulis	0.000147017	Asticcacaulis
k__Bacteria.p__Cyanobacteria.o__Prochlorales.f__Prochlorotrichaceae.g__Prochlorothrix	0.000146099	Prochlorothrix
k__Viruses.f__Endornaviridae.g__Endornavirus	0.000145316	Endornavirus
k__Bacteria.p__Proteobacteria.c__Betaproteobacteria.o__Burkholderiales.f__Comamonadaceae.g__Ramlibacter	0.000145313	Ramlibacter
k__Bacteria.p__Proteobacteria.c__Gammaproteobacteria.o__Xanthomonadales.f__Rhodanobacteraceae.g__Dokdonella	0.000145095	Dokdonella
k__Bacteria.p__Actinobacteria.c__Actinobacteria.o__Micromonosporales.f__Micromonosporaceae.g__Pilimelia	0.000144343	Pilimelia
k__Bacteria.p__Proteobacteria.c__Alphaproteobacteria.o__Rhodobacterales.f__Rhodobacteraceae.g__Rhodobacter	0.000143291	Rhodobacter
k__Bacteria.p__Firmicutes.c__Clostridia.o__Clostridiales.f__Peptococcaceae.g__Desulfosporosinus	0.000142387	Desulfosporosinus
k__Bacteria.p__Cyanobacteria.o__Pleurocapsales.g__Chroococcidiopsis	0.000140266	Chroococcidiopsis
k__Bacteria.p__Deinococcus.Thermus.c__Deinococci.o__Thermales.f__Thermaceae.g__Thermus	0.00013957	Thermus
k__Viruses.f__Poxviridae.g__Orthopoxvirus	0.000138395	Orthopoxvirus
k__Bacteria.p__Proteobacteria.c__Gammaproteobacteria.o__Vibrionales.f__Vibrionaceae.g__Grimontia	0.000137489	Grimontia
k__Bacteria.p__Actinobacteria.c__Actinobacteria.o__Nakamurellales.f__Nakamurellaceae.g__Nakamurella	0.000136715	Nakamurella
k__Bacteria.p__Proteobacteria.c__Deltaproteobacteria.o__Myxococcales.f__Kofleriaceae.g__Haliangium	0.000136667	Haliangium
k__Bacteria.p__Cyanobacteria.o__Nostocales.f__Rivulariaceae.g__Calothrix	0.000136266	Calothrix
k__Bacteria.p__Firmicutes.c__Erysipelotrichia.o__Erysipelotrichales.f__Erysipelotrichaceae.g__Coprobacillus	0.000136265	Coprobacillus
k__Bacteria.p__Proteobacteria.c__Alphaproteobacteria.o__Rhodobacterales.f__Rhodobacteraceae.g__Ahrensia	0.000134819	Ahrensia
k__Bacteria.p__Firmicutes.c__Bacilli.o__Lactobacillales.f__Leuconostocaceae.g__Weissella	0.000134298	Weissella
k__Bacteria.p__Proteobacteria.c__Gammaproteobacteria.o__Alteromonadales.f__Psychromonadaceae.g__Psychromonas	0.000133425	Psychromonas
k__Bacteria.p__Proteobacteria.c__Alphaproteobacteria.o__Rhizobiales.f__Xanthobacteraceae.g__Starkeya	0.000132503	Starkeya
k__Bacteria.p__Firmicutes.c__Clostridia.o__Clostridiales.f__Ruminococcaceae.g__Acetivibrio	0.000132287	Acetivibrio
k__Bacteria.p__Proteobacteria.c__Betaproteobacteria.o__Neisseriales.f__Neisseriaceae.g__Stenoxybacter	0.000132025	Stenoxybacter
k__Bacteria.p__Proteobacteria.c__Alphaproteobacteria.o__Rhizobiales.f__Bradyrhizobiaceae.g__Tardiphaga	0.000131756	Tardiphaga
k__Bacteria.p__Chloroflexi.c__Thermomicrobia.o__Thermomicrobiales.f__Thermomicrobiaceae.g__Thermomicrobium	0.000130663	Thermomicrobium
k__Bacteria.p__Actinobacteria.c__Actinobacteria.o__Micrococcales.f__Micrococcaceae.g__Citricoccus	0.000128466	Citricoccus
k__Viruses.g__Emaravirus	0.000128233	Emaravirus
k__Bacteria.p__Spirochaetes.c__Spirochaetia.o__Spirochaetales.f__Spirochaetaceae.g__Sphaerochaeta	0.000126544	Sphaerochaeta
k__Bacteria.p__Actinobacteria.c__Actinobacteria.o__Streptosporangiales.f__Nocardiopsaceae.g__Nocardiopsis	0.00012609	Nocardiopsis
k__Bacteria.p__Bacteroidetes.o__Bacteroidetes_Order_II._Incertae_sedis.f__Rhodothermaceae.g__Rhodothermus	0.000125369	Rhodothermus
k__Bacteria.p__Actinobacteria.c__Actinobacteria.o__Micromonosporales.f__Micromonosporaceae.g__Dactylosporangium	0.000124799	Dactylosporangium
k__Bacteria.p__Proteobacteria.c__Gammaproteobacteria.o__Pasteurellales.f__Pasteurellaceae.g__Necropsobacter	0.000124789	Necropsobacter
k__Bacteria.p__Actinobacteria.c__Coriobacteriia.o__Coriobacteriales.f__Atopobiaceae.g__Atopobium	0.000123897	Atopobium
k__Bacteria.p__Proteobacteria.c__Gammaproteobacteria.o__Xanthomonadales.f__Rhodanobacteraceae.g__Rhodanobacter	0.000121896	Rhodanobacter
k__Bacteria.p__Cyanobacteria.o__Stigonematales.g__Hapalosiphon	0.000121698	Hapalosiphon
k__Bacteria.p__Actinobacteria.c__Actinobacteria.o__Propionibacteriales.f__Nocardioidaceae.g__Nocardioides	0.000121631	Nocardioides
k__Bacteria.p__Proteobacteria.c__Betaproteobacteria.o__Burkholderiales.f__Comamonadaceae.g__Ottowia	0.000121492	Ottowia
k__Bacteria.p__Proteobacteria.c__Alphaproteobacteria.o__Rhodobacterales.f__Rhodobacteraceae.g__Rhodovulum	0.000121357	Rhodovulum
k__Archaea.p__Euryarchaeota.c__Halobacteria.o__Halobacteriales.f__Halobacteriaceae.g__Halarchaeum	0.000120144	Halarchaeum
k__Bacteria.p__Cyanobacteria.o__Nostocales.f__Microchaetaceae.g__Hassallia	0.000119106	Hassallia
k__Viruses.o__Tymovirales.f__Alphaflexiviridae.g__Potexvirus	0.00011907	Potexvirus
k__Bacteria.p__Firmicutes.c__Clostridia.o__Clostridiales.f__Clostridiaceae.g__Butyricicoccus	0.00011757	Butyricicoccus
k__Bacteria.p__Proteobacteria.c__Betaproteobacteria.o__Burkholderiales.f__Burkholderiaceae.g__Candidatus_Glomeribacter	0.000117407	Candidatus_Glomeribacter
k__Archaea.p__Thaumarchaeota.g__Candidatus_Nitrosotenuis	0.000117212	Candidatus_Nitrosotenuis
k__Bacteria.p__Bacteroidetes.c__Flavobacteriia.o__Flavobacteriales.f__Flavobacteriaceae.g__Bizionia	0.000116892	Bizionia
k__Bacteria.p__Proteobacteria.c__Alphaproteobacteria.o__Rhizobiales.f__Bradyrhizobiaceae.g__Rhodopseudomonas	0.000116839	Rhodopseudomonas
k__Bacteria.p__Chlorobi.c__Chlorobia.o__Chlorobiales.f__Chlorobiaceae.g__Pelodictyon	0.000116334	Pelodictyon
k__Bacteria.p__Proteobacteria.c__Epsilonproteobacteria.o__Campylobacterales.f__Campylobacteraceae.g__Arcobacter	0.00011605	Arcobacter
k__Bacteria.p__Proteobacteria.c__Betaproteobacteria.o__Burkholderiales.f__Oxalobacteraceae.g__Janthinobacterium	0.000115762	Janthinobacterium
k__Bacteria.p__Firmicutes.c__Clostridia.o__Clostridiales.f__Ruminococcaceae.g__Ethanoligenens	0.000113655	Ethanoligenens
k__Archaea.p__Euryarchaeota.c__Methanomicrobia.o__Methanosarcinales.f__Methanosaetaceae.g__Methanosaeta	0.000113535	Methanosaeta
k__Bacteria.p__Chloroflexi.c__Anaerolineae.o__Anaerolineales.f__Anaerolineaceae.g__Bellilinea	0.000113192	Bellilinea
k__Bacteria.p__Bacteroidetes.c__Bacteroidia.o__Bacteroidales.f__Marinilabiliaceae.g__Marinilabilia	0.000112318	Marinilabilia
k__Bacteria.p__Deinococcus.Thermus.c__Deinococci.o__Deinococcales.f__Deinococcaceae.g__Deinococcus	0.000112167	Deinococcus
k__Bacteria.p__Proteobacteria.c__Gammaproteobacteria.o__Chromatiales.f__Chromatiaceae.g__Thiorhodovibrio	0.000111976	Thiorhodovibrio
k__Viruses.o__Nidovirales.f__Coronaviridae.g__Gammacoronavirus	0.000110686	Gammacoronavirus
k__Bacteria.p__Proteobacteria.c__Alphaproteobacteria.o__Rhodobacterales.f__Rhodobacteraceae.g__Aestuariivita	0.000110628	Aestuariivita
k__Bacteria.p__Actinobacteria.c__Actinobacteria.o__Micromonosporales.f__Micromonosporaceae.g__Salinispora	0.000110575	Salinispora
k__Bacteria.p__Cyanobacteria.o__Stigonematales.g__Mastigocoleus	0.00011046	Mastigocoleus
k__Bacteria.p__Armatimonadetes.c__Chthonomonadetes.o__Chthonomonadales.f__Chthonomonadaceae.g__Chthonomonas	0.000110386	Chthonomonas
k__Bacteria.p__Firmicutes.c__Clostridia.o__Clostridiales.f__Lachnospiraceae.g__Coprococcus	0.000110159	Coprococcus
k__Bacteria.p__Actinobacteria.c__Actinobacteria.o__Micrococcales.f__Micrococcaceae.g__Arthrobacter	0.000109735	Arthrobacter
k__Bacteria.p__Actinobacteria.c__Actinobacteria.o__Micrococcales.f__Intrasporangiaceae.g__Intrasporangium	0.000109261	Intrasporangium
k__Bacteria.p__Proteobacteria.c__Gammaproteobacteria.o__Enterobacteriales.f__Enterobacteriaceae.g__Obesumbacterium	0.000108998	Obesumbacterium
k__Bacteria.p__Actinobacteria.c__Actinobacteria.o__Streptosporangiales.f__Streptosporangiaceae.g__Herbidospora	0.000108047	Herbidospora
k__Bacteria.p__Proteobacteria.c__Alphaproteobacteria.o__Rhodobacterales.f__Rhodobacteraceae.g__Pannonibacter	0.000107413	Pannonibacter
k__Bacteria.p__Firmicutes.c__Clostridia.o__Thermoanaerobacterales.f__Thermoanaerobacteraceae.g__Caldanaerobius	0.000106278	Caldanaerobius
k__Bacteria.p__Chloroflexi.c__Chloroflexia.o__Chloroflexales.f__Chloroflexaceae.g__Chloroflexus	0.00010605	Chloroflexus
k__Bacteria.p__Proteobacteria.c__Alphaproteobacteria.o__Rhizobiales.f__Bradyrhizobiaceae.g__Nitrobacter	0.00010513	Nitrobacter
k__Bacteria.p__Actinobacteria.c__Actinobacteria.o__Micrococcales.f__Microbacteriaceae.g__Agromyces	0.000104286	Agromyces
k__Bacteria.p__Firmicutes.c__Bacilli.o__Lactobacillales.f__Carnobacteriaceae.g__Alloiococcus	0.000104182	Alloiococcus
k__Bacteria.p__Proteobacteria.c__Betaproteobacteria.o__Neisseriales.f__Neisseriaceae.g__Eikenella	0.000103762	Eikenella
k__Bacteria.p__Bacteroidetes.c__Bacteroidia.o__Bacteroidales.f__Marinilabiliaceae.g__Saccharicrinis	0.000103712	Saccharicrinis
k__Bacteria.p__Cyanobacteria.o__Nostocales.f__Nostocaceae.g__Nodularia	0.000102645	Nodularia
k__Bacteria.p__Fibrobacteres.c__Fibrobacteria.o__Fibrobacterales.f__Fibrobacteraceae.g__Fibrobacter	0.000102143	Fibrobacter
k__Viruses.o__Picornavirales.f__Picornaviridae.g__Dicipivirus	0.000101796	Dicipivirus
k__Bacteria.p__Cyanobacteria.o__Nostocales.f__Scytonemataceae.g__Scytonema	0.000101032	Scytonema
k__Bacteria.p__Proteobacteria.c__Gammaproteobacteria.o__Methylococcales.f__Methylococcaceae.g__Methylobacter	0.000100893	Methylobacter
k__Bacteria.p__Actinobacteria.c__Actinobacteria.o__Propionibacteriales.f__Propionibacteriaceae.g__Propionimicrobium	0.000100641	Propionimicrobium
k__Bacteria.p__Verrucomicrobia.c__Verrucomicrobiae.o__Verrucomicrobiales.f__Verrucomicrobia_subdivision_3.g__Pedosphaera	0.000100045	Pedosphaera
k__Bacteria.p__Bacteroidetes.c__Chitinophagia.o__Chitinophagales.f__Chitinophagaceae.g__Niabella	9.9775e-05	Niabella
k__Bacteria.p__Proteobacteria.c__Epsilonproteobacteria.o__Campylobacterales.f__Helicobacteraceae.g__Sulfuricurvum	9.95559e-05	Sulfuricurvum
k__Bacteria.p__Actinobacteria.c__Actinobacteria.o__Micromonosporales.f__Micromonosporaceae.g__Asanoa	9.91227e-05	Asanoa
k__Bacteria.p__Proteobacteria.c__Gammaproteobacteria.o__Pseudomonadales.f__Moraxellaceae.g__Enhydrobacter	9.86648e-05	Enhydrobacter
k__Bacteria.p__Bacteroidetes.c__Chitinophagia.o__Chitinophagales.f__Saprospiraceae.g__Lewinella	9.83771e-05	Lewinella
k__Viruses.o__Caudovirales.f__Myoviridae.g__I3likevirus	9.83578e-05	I3likevirus
k__Viruses.f__Phycodnaviridae.g__Prasinovirus	9.72457e-05	Prasinovirus
k__Bacteria.p__Proteobacteria.c__Gammaproteobacteria.o__Alteromonadales.f__Pseudoalteromonadaceae.g__Pseudoalteromonas	9.66531e-05	Pseudoalteromonas
k__Bacteria.p__Bacteroidetes.c__Cytophagia.o__Cytophagales.f__Cytophagaceae.g__Flectobacillus	9.62688e-05	Flectobacillus
k__Bacteria.p__Proteobacteria.c__Gammaproteobacteria.o__Alteromonadales.f__Alteromonadaceae.g__Alteromonas	9.6224e-05	Alteromonas
k__Bacteria.p__Bacteroidetes.c__Flavobacteriia.o__Flavobacteriales.f__Flavobacteriaceae.g__Elizabethkingia	9.59723e-05	Elizabethkingia
k__Bacteria.p__Actinobacteria.c__Actinobacteria.o__Micrococcales.f__Microbacteriaceae.g__Glaciibacter	9.58314e-05	Glaciibacter
k__Bacteria.p__Firmicutes.c__Clostridia.o__Clostridiales.f__Lachnospiraceae.g__Johnsonella	9.56221e-05	Johnsonella
k__Bacteria.p__Actinobacteria.c__Actinobacteria.o__Micrococcales.f__Micrococcaceae.g__Pseudarthrobacter	9.54386e-05	Pseudarthrobacter
k__Bacteria.p__Proteobacteria.c__Gammaproteobacteria.o__Chromatiales.f__Ectothiorhodospiraceae.g__Ectothiorhodospira	9.52499e-05	Ectothiorhodospira
k__Bacteria.p__Firmicutes.c__Clostridia.o__Clostridiales.g__Levyella	9.4658e-05	Levyella
k__Bacteria.p__Fusobacteria.c__Fusobacteriia.o__Fusobacteriales.f__Leptotrichiaceae.g__Sneathia	9.46372e-05	Sneathia
k__Viruses.f__Poxviridae.g__Parapoxvirus	9.46181e-05	Parapoxvirus
k__Bacteria.p__Proteobacteria.c__Gammaproteobacteria.g__Wohlfahrtiimonas	9.39406e-05	Wohlfahrtiimonas
k__Bacteria.p__Proteobacteria.c__Betaproteobacteria.o__Burkholderiales.f__Burkholderiaceae.g__Paraburkholderia	9.29654e-05	Paraburkholderia
k__Bacteria.p__Proteobacteria.c__Alphaproteobacteria.o__Rhodobacterales.f__Rhodobacteraceae.g__Puniceibacterium	9.25283e-05	Puniceibacterium
k__Bacteria.p__Actinobacteria.c__Actinobacteria.o__Micrococcales.f__Intrasporangiaceae.g__Arsenicicoccus	9.25153e-05	Arsenicicoccus
k__Bacteria.p__Verrucomicrobia.c__Spartobacteria.g__Terrimicrobium	9.24434e-05	Terrimicrobium
k__Bacteria.p__Proteobacteria.c__Betaproteobacteria.o__Rhodocyclales.f__Rhodocyclaceae.g__Sulfuritalea	9.23918e-05	Sulfuritalea
k__Bacteria.p__Firmicutes.c__Clostridia.o__Clostridiales.f__Clostridiales_Family_XVII._Incertae_Sedis.g__Thermaerobacter	9.18633e-05	Thermaerobacter
k__Bacteria.p__Firmicutes.c__Negativicutes.o__Acidaminococcales.f__Acidaminococcaceae.g__Succinispira	9.11656e-05	Succinispira
k__Bacteria.p__Gemmatimonadetes.c__Gemmatimonadetes.o__Gemmatimonadales.f__Gemmatimonadaceae.g__Gemmatimonas	9.07052e-05	Gemmatimonas
k__Bacteria.p__Proteobacteria.c__Gammaproteobacteria.o__Enterobacteriales.f__Enterobacteriaceae.g__Morganella	8.99609e-05	Morganella
k__Bacteria.p__Chlamydiae.c__Chlamydiia.o__Chlamydiales.f__Parachlamydiaceae.g__Neochlamydia	8.89692e-05	Neochlamydia
k__Bacteria.p__Actinobacteria.c__Actinobacteria.o__Bifidobacteriales.f__Bifidobacteriaceae.g__Alloscardovia	8.88463e-05	Alloscardovia
k__Bacteria.p__Proteobacteria.c__Betaproteobacteria.o__Neisseriales.f__Neisseriaceae.g__Snodgrassella	8.81873e-05	Snodgrassella
k__Bacteria.p__Actinobacteria.c__Coriobacteriia.o__Coriobacteriales.f__Coriobacteriaceae.g__Senegalimassilia	8.80085e-05	Senegalimassilia
k__Bacteria.p__Proteobacteria.c__Alphaproteobacteria.o__Rhodobacterales.f__Rhodobacteraceae.g__Nereida	8.77785e-05	Nereida
k__Bacteria.p__Proteobacteria.c__Betaproteobacteria.o__Burkholderiales.f__Comamonadaceae.g__Variovorax	8.6974e-05	Variovorax
k__Archaea.p__Euryarchaeota.c__Halobacteria.o__Halobacteriales.f__Halobacteriaceae.g__Candidatus_Halobonum	8.68055e-05	Candidatus_Halobonum
k__Bacteria.p__Bacteroidetes.c__Bacteroidia.o__Bacteroidales.f__Porphyromonadaceae.g__Barnesiella	8.67571e-05	Barnesiella
k__Bacteria.p__Proteobacteria.c__Gammaproteobacteria.o__Thiotrichales.f__Thiotrichaceae.g__Beggiatoa	8.6725e-05	Beggiatoa
k__Bacteria.p__Firmicutes.c__Clostridia.o__Clostridiales.f__Peptostreptococcaceae.g__Paraclostridium	8.6719e-05	Paraclostridium
k__Viruses.f__Retroviridae.g__Lentivirus	8.66612e-05	Lentivirus
k__Bacteria.p__Bacteroidetes.c__Bacteroidia.o__Bacteroidales.f__Porphyromonadaceae.g__Parabacteroides	8.56681e-05	Parabacteroides
k__Bacteria.p__Proteobacteria.c__Gammaproteobacteria.o__Vibrionales.f__Vibrionaceae.g__Vibrio	8.54888e-05	Vibrio
k__Archaea.p__Euryarchaeota.c__Halobacteria.o__Haloferacales.f__Haloferacaceae.g__Halorubrum	8.54819e-05	Halorubrum
k__Bacteria.p__Firmicutes.c__Bacilli.o__Bacillales.f__Sporolactobacillaceae.g__Tuberibacillus	8.5332e-05	Tuberibacillus
k__Bacteria.p__Proteobacteria.c__Deltaproteobacteria.o__Desulfuromonadales.f__Geobacteraceae.g__Geobacter	8.52236e-05	Geobacter
k__Viruses.o__Caudovirales.f__Siphoviridae.g__Andromedalikevirus	8.47074e-05	Andromedalikevirus
k__Bacteria.p__Proteobacteria.c__Alphaproteobacteria.o__Sphingomonadales.f__Sphingomonadaceae.g__Sandarakinorhabdus	8.4623e-05	Sandarakinorhabdus
k__Bacteria.p__Actinobacteria.c__Actinobacteria.o__Micrococcales.f__Dermatophilaceae.g__Mobilicoccus	8.44105e-05	Mobilicoccus
k__Bacteria.p__Fusobacteria.c__Fusobacteriia.o__Fusobacteriales.f__Leptotrichiaceae.g__Leptotrichia	8.32811e-05	Leptotrichia
k__Bacteria.p__Proteobacteria.c__Betaproteobacteria.o__Burkholderiales.f__Comamonadaceae.g__Hylemonella	8.295e-05	Hylemonella
k__Bacteria.p__Actinobacteria.c__Actinobacteria.o__Kineosporiales.f__Kineosporiaceae.g__Kineococcus	8.21798e-05	Kineococcus
k__Bacteria.p__Cyanobacteria.o__Prochlorales.f__Prochlorococcaceae.g__Prochlorococcus	8.20241e-05	Prochlorococcus
k__Bacteria.p__Actinobacteria.c__Actinobacteria.o__Bifidobacteriales.f__Bifidobacteriaceae.g__Bifidobacterium	8.18266e-05	Bifidobacterium
k__Bacteria.p__Actinobacteria.c__Actinobacteria.o__Bifidobacteriales.f__Bifidobacteriaceae.g__Gardnerella	8.17804e-05	Gardnerella
k__Bacteria.p__Proteobacteria.c__Alphaproteobacteria.o__Rhodospirillales.f__Acetobacteraceae.g__Komagataeibacter	8.17432e-05	Komagataeibacter
k__Bacteria.p__Proteobacteria.c__Alphaproteobacteria.o__Rhodospirillales.f__Acetobacteraceae.g__Commensalibacter	8.15026e-05	Commensalibacter
k__Bacteria.p__Acidobacteria.c__Blastocatellia.g__Pyrinomonas	8.12596e-05	Pyrinomonas
k__Bacteria.p__Bacteroidetes.c__Flavobacteriia.o__Flavobacteriales.f__Flavobacteriaceae.g__Lacinutrix	8.06456e-05	Lacinutrix
k__Archaea.p__Euryarchaeota.c__Methanomicrobia.o__Methanosarcinales.f__Methanosarcinaceae.g__Methanosarcina	8.00356e-05	Methanosarcina
k__Bacteria.p__Firmicutes.c__Erysipelotrichia.o__Erysipelotrichales.f__Erysipelotrichaceae.g__Solobacterium	7.99502e-05	Solobacterium
k__Viruses.o__Mononegavirales.f__Paramyxoviridae.g__Rubulavirus	7.94529e-05	Rubulavirus
k__Bacteria.p__Firmicutes.c__Bacilli.o__Bacillales.f__Bacillaceae.g__Bacillus	7.92989e-05	Bacillus
k__Bacteria.p__Actinobacteria.c__Actinobacteria.o__Corynebacteriales.f__Corynebacteriaceae.g__Turicella	7.86892e-05	Turicella
k__Bacteria.p__Proteobacteria.c__Gammaproteobacteria.o__Alteromonadales.f__Alteromonadaceae.g__Salinimonas	7.8293e-05	Salinimonas
k__Bacteria.p__Proteobacteria.c__Alphaproteobacteria.o__Rhodobacterales.f__Rhodobacteraceae.g__Litoreibacter	7.74856e-05	Litoreibacter
k__Bacteria.p__Proteobacteria.c__Gammaproteobacteria.o__Chromatiales.f__Ectothiorhodospiraceae.g__Thiorhodospira	7.73467e-05	Thiorhodospira
k__Bacteria.p__Proteobacteria.c__Gammaproteobacteria.o__Chromatiales.f__Chromatiaceae.g__Thiocapsa	7.69825e-05	Thiocapsa
k__Viruses.o__Herpesvirales.f__Herpesviridae.g__Macavirus	7.69543e-05	Macavirus
k__Bacteria.p__Proteobacteria.c__Alphaproteobacteria.o__Rhizobiales.f__Methylobacteriaceae.g__Meganema	7.65649e-05	Meganema
k__Bacteria.p__Proteobacteria.c__Deltaproteobacteria.o__Syntrophobacterales.f__Syntrophorhabdaceae.g__Syntrophorhabdus	7.625e-05	Syntrophorhabdus
k__Bacteria.p__Actinobacteria.c__Actinobacteria.o__Micrococcales.f__Microbacteriaceae.g__Microterricola	7.61639e-05	Microterricola
k__Bacteria.p__Spirochaetes.c__Spirochaetia.f__Leptospiraceae.g__Turneriella	7.6084e-05	Turneriella
k__Viruses.f__Retroviridae.g__Alpharetrovirus	7.55965e-05	Alpharetrovirus
k__Viruses.f__Caliciviridae.g__Vesivirus	7.51743e-05	Vesivirus
k__Bacteria.p__Proteobacteria.c__Alphaproteobacteria.o__Rhodobacterales.f__Rhodobacteraceae.g__Pseudovibrio	7.51591e-05	Pseudovibrio
k__Bacteria.p__Bacteroidetes.c__Flavobacteriia.o__Flavobacteriales.f__Flavobacteriaceae.g__Flaviramulus	7.50437e-05	Flaviramulus
k__Bacteria.p__Proteobacteria.c__Betaproteobacteria.o__Burkholderiales.f__Oxalobacteraceae.g__Duganella	7.41571e-05	Duganella
k__Bacteria.p__Proteobacteria.c__Gammaproteobacteria.o__Oceanospirillales.f__Hahellaceae.g__Zooshikella	7.41549e-05	Zooshikella
k__Bacteria.p__Actinobacteria.c__Coriobacteriia.o__Eggerthellales.f__Eggerthellaceae.g__Gordonibacter	7.40457e-05	Gordonibacter
k__Bacteria.p__Proteobacteria.c__Betaproteobacteria.o__Burkholderiales.f__Alcaligenaceae.g__Advenella	7.4011e-05	Advenella
k__Bacteria.p__Actinobacteria.c__Actinobacteria.o__Micrococcales.f__Microbacteriaceae.g__Frigoribacterium	7.30853e-05	Frigoribacterium
k__Bacteria.p__Acidobacteria.c__Acidobacteriia.o__Acidobacteriales.f__Acidobacteriaceae.g__Terracidiphilus	7.27576e-05	Terracidiphilus
k__Bacteria.p__Proteobacteria.c__Alphaproteobacteria.o__Sphingomonadales.f__Sphingomonadaceae.g__Citromicrobium	7.2747e-05	Citromicrobium
k__Bacteria.p__Proteobacteria.c__Gammaproteobacteria.o__Enterobacteriales.f__Enterobacteriaceae.g__Plesiomonas	7.2517e-05	Plesiomonas
k__Viruses.f__Adenoviridae.g__Mastadenovirus	7.19984e-05	Mastadenovirus
k__Bacteria.p__Proteobacteria.c__Alphaproteobacteria.o__Rickettsiales.f__Candidatus_Paracaedibacteraceae.g__Candidatus_Odyssella	7.19519e-05	Candidatus_Odyssella
k__Archaea.p__Candidatus_Korarchaeota.g__Candidatus_Korarchaeum	7.18955e-05	Candidatus_Korarchaeum
k__Bacteria.p__Proteobacteria.c__Betaproteobacteria.o__Rhodocyclales.f__Rhodocyclaceae.g__Azonexus	7.18779e-05	Azonexus
k__Bacteria.p__Proteobacteria.c__Betaproteobacteria.o__Rhodocyclales.f__Rhodocyclaceae.g__Methyloversatilis	7.10096e-05	Methyloversatilis
k__Archaea.p__Euryarchaeota.c__Methanomicrobia.o__Methanosarcinales.f__Methanosarcinaceae.g__Methanosalsum	7.09533e-05	Methanosalsum
k__Bacteria.p__Proteobacteria.c__Gammaproteobacteria.o__Nevskiales.f__Sinobacteraceae.g__Polycyclovorans	7.06375e-05	Polycyclovorans
k__Bacteria.p__Proteobacteria.c__Alphaproteobacteria.o__Rhodobacterales.f__Rhodobacteraceae.g__Tateyamaria	7.05899e-05	Tateyamaria
k__Bacteria.p__Proteobacteria.c__Betaproteobacteria.o__Burkholderiales.f__Comamonadaceae.g__Pseudorhodoferax	7.03015e-05	Pseudorhodoferax
k__Archaea.p__Crenarchaeota.c__Thermoprotei.o__Sulfolobales.f__Sulfolobaceae.g__Metallosphaera	7.02474e-05	Metallosphaera
k__Bacteria.p__Proteobacteria.c__Gammaproteobacteria.o__Enterobacteriales.f__Enterobacteriaceae.g__Tatumella	6.96434e-05	Tatumella
k__Archaea.p__Euryarchaeota.c__Archaeoglobi.o__Archaeoglobales.f__Archaeoglobaceae.g__Archaeoglobus	6.95393e-05	Archaeoglobus
k__Bacteria.p__Proteobacteria.c__Gammaproteobacteria.o__Pasteurellales.f__Pasteurellaceae.g__Aggregatibacter	6.94456e-05	Aggregatibacter
k__Bacteria.p__Acidobacteria.c__Acidobacteriia.o__Acidobacteriales.f__Acidobacteriaceae.g__Terriglobus	6.9099e-05	Terriglobus
k__Bacteria.p__Proteobacteria.c__Betaproteobacteria.o__Burkholderiales.g__Thiomonas	6.88873e-05	Thiomonas
k__Bacteria.p__Proteobacteria.c__Deltaproteobacteria.o__Myxococcales.f__Polyangiaceae.g__Chondromyces	6.87607e-05	Chondromyces
k__Bacteria.p__Actinobacteria.c__Actinobacteria.o__Corynebacteriales.f__Nocardiaceae.g__Rhodococcus	6.81528e-05	Rhodococcus
k__Bacteria.p__Proteobacteria.c__Alphaproteobacteria.o__Rickettsiales.f__Holosporaceae.g__Holospora	6.7629e-05	Holospora
k__Bacteria.p__Proteobacteria.c__Alphaproteobacteria.o__Rhizobiales.f__Hyphomicrobiaceae.g__Cucumibacter	6.71995e-05	Cucumibacter
k__Viruses.o__Ligamenvirales.f__Lipothrixviridae.g__Deltalipothrixvirus	6.71431e-05	Deltalipothrixvirus
k__Bacteria.p__Proteobacteria.c__Betaproteobacteria.o__Neisseriales.f__Chromobacteriaceae.g__Laribacter	6.66648e-05	Laribacter
k__Bacteria.p__Firmicutes.c__Clostridia.o__Clostridiales.f__Peptococcaceae.g__Desulfitobacterium	6.65796e-05	Desulfitobacterium
k__Bacteria.p__Proteobacteria.c__Alphaproteobacteria.o__Sphingomonadales.f__Sphingomonadaceae.g__Sphingopyxis	6.64196e-05	Sphingopyxis
k__Viruses.g__Tenuivirus	6.61648e-05	Tenuivirus
k__Archaea.p__Crenarchaeota.c__Thermoprotei.o__Sulfolobales.f__Sulfolobaceae.g__Sulfolobus	6.6012e-05	Sulfolobus
k__Bacteria.p__Thermotogae.c__Thermotogae.o__Thermotogales.f__Thermotogaceae.g__Pseudothermotoga	6.59701e-05	Pseudothermotoga
k__Bacteria.p__Chloroflexi.c__Anaerolineae.o__Anaerolineales.f__Anaerolineaceae.g__Ornatilinea	6.55585e-05	Ornatilinea
k__Bacteria.p__Proteobacteria.c__Deltaproteobacteria.o__Desulfobacterales.f__Desulfobacteraceae.g__Desulfatibacillum	6.41505e-05	Desulfatibacillum
k__Bacteria.p__Proteobacteria.c__Betaproteobacteria.o__Neisseriales.f__Chromobacteriaceae.g__Chromobacterium	6.40467e-05	Chromobacterium
k__Bacteria.p__Proteobacteria.c__Betaproteobacteria.o__Neisseriales.f__Neisseriaceae.g__Simonsiella	6.28494e-05	Simonsiella
k__Bacteria.p__Proteobacteria.c__Alphaproteobacteria.o__Rhizobiales.f__Brucellaceae.g__Brucella	6.23265e-05	Brucella
k__Bacteria.p__Proteobacteria.c__Betaproteobacteria.o__Methylophilales.f__Methylophilaceae.g__Methylophilus	6.13206e-05	Methylophilus
k__Bacteria.p__Proteobacteria.c__Gammaproteobacteria.o__Enterobacteriales.f__Enterobacteriaceae.g__Photorhabdus	6.12946e-05	Photorhabdus
k__Bacteria.p__Actinobacteria.c__Acidimicrobiia.o__Acidimicrobiales.f__Acidimicrobiaceae.g__Ilumatobacter	6.0867e-05	Ilumatobacter
k__Bacteria.p__Firmicutes.c__Clostridia.o__Halanaerobiales.f__Halanaerobiaceae.g__Halothermothrix	6.08588e-05	Halothermothrix
k__Bacteria.p__Proteobacteria.c__Betaproteobacteria.o__Burkholderiales.f__Burkholderiaceae.g__Limnobacter	6.04831e-05	Limnobacter
k__Bacteria.p__Proteobacteria.c__Gammaproteobacteria.o__Oceanospirillales.f__Saccharospirillaceae.g__Reinekea	6.02017e-05	Reinekea
k__Bacteria.p__Firmicutes.c__Clostridia.o__Clostridiales.f__Lachnospiraceae.g__Catonella	6.01047e-05	Catonella
k__Bacteria.p__Proteobacteria.c__Epsilonproteobacteria.g__Nitratiruptor	6.00355e-05	Nitratiruptor
k__Archaea.p__Euryarchaeota.c__Methanomicrobia.o__Methanosarcinales.f__Candidatus_Methanoperedenaceae.g__Candidatus_Methanoperedens	5.98722e-05	Candidatus_Methanoperedens
k__Bacteria.p__Proteobacteria.c__Alphaproteobacteria.o__Rhodospirillales.f__Acetobacteraceae.g__Acetobacter	5.9517e-05	Acetobacter
k__Bacteria.p__Proteobacteria.c__Gammaproteobacteria.o__Oceanospirillales.f__Oceanospirillaceae.g__Oceanobacter	5.90431e-05	Oceanobacter
k__Bacteria.p__Firmicutes.c__Clostridia.o__Halanaerobiales.f__Halobacteroidaceae.g__Orenia	5.8459e-05	Orenia
k__Bacteria.p__Proteobacteria.c__Gammaproteobacteria.o__Salinisphaerales.f__Salinisphaeraceae.g__Salinisphaera	5.83138e-05	Salinisphaera
k__Bacteria.p__Proteobacteria.c__Gammaproteobacteria.o__Legionellales.f__Legionellaceae.g__Tatlockia	5.78202e-05	Tatlockia
k__Bacteria.p__Proteobacteria.c__Epsilonproteobacteria.g__Sulfurovum	5.78137e-05	Sulfurovum
k__Bacteria.p__Firmicutes.c__Negativicutes.o__Selenomonadales.f__Sporomusaceae.g__Anaeromusa	5.76384e-05	Anaeromusa
k__Bacteria.p__Proteobacteria.c__Alphaproteobacteria.g__Thermopetrobacter	5.75248e-05	Thermopetrobacter
k__Bacteria.p__Firmicutes.c__Negativicutes.o__Veillonellales.f__Veillonellaceae.g__Veillonella	5.74364e-05	Veillonella
k__Bacteria.p__Bacteroidetes.c__Flavobacteriia.o__Flavobacteriales.g__Candidatus_Sulcia	5.71721e-05	Candidatus_Sulcia
k__Bacteria.p__Proteobacteria.c__Alphaproteobacteria.o__Caulobacterales.f__Caulobacteraceae.g__Brevundimonas	5.71488e-05	Brevundimonas
k__Bacteria.p__Actinobacteria.c__Actinobacteria.o__Micrococcales.f__Micrococcaceae.g__Yaniella	5.70889e-05	Yaniella
k__Bacteria.p__Bacteroidetes.c__Cytophagia.o__Cytophagales.f__Cytophagaceae.g__Rhodonellum	5.66794e-05	Rhodonellum
k__Viruses.f__Retroviridae.g__Gammaretrovirus	5.65677e-05	Gammaretrovirus
k__Bacteria.p__Actinobacteria.c__Actinobacteria.o__Acidothermales.f__Acidothermaceae.g__Acidothermus	5.63601e-05	Acidothermus
k__Viruses.o__Picornavirales.f__Picornaviridae.g__Enterovirus	5.62286e-05	Enterovirus
k__Bacteria.p__Acidobacteria.c__Holophagae.o__Holophagales.f__Holophagaceae.g__Geothrix	5.5661e-05	Geothrix
k__Viruses.o__Picornavirales.f__Picornaviridae.g__Aquamavirus	5.55775e-05	Aquamavirus
k__Bacteria.p__Actinobacteria.c__Actinobacteria.o__Micrococcales.f__Microbacteriaceae.g__Gryllotalpicola	5.54374e-05	Gryllotalpicola
k__Bacteria.p__Actinobacteria.c__Actinobacteria.o__Pseudonocardiales.f__Pseudonocardiaceae.g__Pseudonocardia	5.53837e-05	Pseudonocardia
k__Bacteria.p__Proteobacteria.c__Gammaproteobacteria.o__Chromatiales.f__Chromatiaceae.g__Nitrosococcus	5.53682e-05	Nitrosococcus
k__Archaea.p__Euryarchaeota.c__Methanobacteria.o__Methanobacteriales.f__Methanobacteriaceae.g__Methanobrevibacter	5.52441e-05	Methanobrevibacter
k__Viruses.o__Herpesvirales.f__Alloherpesviridae.g__Ictalurivirus	5.52266e-05	Ictalurivirus
k__Bacteria.p__Actinobacteria.c__Actinobacteria.o__Micrococcales.f__Promicromonosporaceae.g__Isoptericola	5.51855e-05	Isoptericola
k__Bacteria.p__Proteobacteria.c__Gammaproteobacteria.o__Oceanospirillales.f__Halomonadaceae.g__Halomonas	5.49646e-05	Halomonas
k__Archaea.p__Euryarchaeota.c__Methanomicrobia.o__Methanomicrobiales.f__Methanocorpusculaceae.g__Methanocorpusculum	5.4685e-05	Methanocorpusculum
k__Bacteria.p__Proteobacteria.c__Gammaproteobacteria.o__Cellvibrionales.f__Porticoccaceae.g__Porticoccus	5.45071e-05	Porticoccus
k__Bacteria.p__Proteobacteria.c__Alphaproteobacteria.o__Rhizobiales.f__Rhizobiaceae.g__Candidatus_Liberibacter	5.42362e-05	Candidatus_Liberibacter
k__Viruses.o__Nidovirales.f__Coronaviridae.g__Bafinivirus	5.36446e-05	Bafinivirus
k__Archaea.p__Euryarchaeota.c__Halobacteria.o__Natrialbales.f__Natrialbaceae.g__Natronobacterium	5.33098e-05	Natronobacterium
k__Bacteria.p__Proteobacteria.c__Alphaproteobacteria.o__Rhizobiales.f__Bradyrhizobiaceae.g__Oligotropha	5.31734e-05	Oligotropha
k__Bacteria.p__Cyanobacteria.o__Nostocales.f__Nostocaceae.g__Aphanizomenon	5.3058e-05	Aphanizomenon
k__Bacteria.p__Aquificae.c__Aquificae.o__Aquificales.f__Aquificaceae.g__Hydrogenobacter	5.29514e-05	Hydrogenobacter
k__Bacteria.p__Proteobacteria.c__Gammaproteobacteria.o__Enterobacteriales.f__Enterobacteriaceae.g__Providencia	5.26736e-05	Providencia
k__Bacteria.p__Bacteroidetes.c__Chitinophagia.o__Chitinophagales.f__Chitinophagaceae.g__Chitinophaga	5.23962e-05	Chitinophaga
k__Bacteria.p__Actinobacteria.c__Actinobacteria.o__Micrococcales.f__Microbacteriaceae.g__Pseudoclavibacter	5.23629e-05	Pseudoclavibacter
k__Bacteria.p__Proteobacteria.c__Betaproteobacteria.o__Rhodocyclales.f__Rhodocyclaceae.g__Thauera	5.20431e-05	Thauera
k__Bacteria.p__Rhodothermaeota.c__Balneolia.o__Balneolales.f__Balneolaceae.g__Gracilimonas	5.19542e-05	Gracilimonas
k__Bacteria.p__Proteobacteria.c__Gammaproteobacteria.o__Orbales.f__Orbaceae.g__Gilliamella	5.17776e-05	Gilliamella
k__Bacteria.p__Firmicutes.c__Bacilli.o__Lactobacillales.f__Enterococcaceae.g__Melissococcus	5.15898e-05	Melissococcus
k__Bacteria.p__Cyanobacteria.o__Nostocales.f__Nostocaceae.g__Dolichospermum	5.12815e-05	Dolichospermum
k__Bacteria.p__Proteobacteria.c__Alphaproteobacteria.o__Rhodobacterales.f__Rhodobacteraceae.g__Actibacterium	5.108e-05	Actibacterium
k__Bacteria.p__Actinobacteria.c__Acidimicrobiia.o__Acidimicrobiales.f__Acidimicrobiaceae.g__Acidithrix	5.06628e-05	Acidithrix
k__Viruses.f__Papillomaviridae.g__Dyopipapillomavirus	5.06078e-05	Dyopipapillomavirus
k__Bacteria.p__Proteobacteria.c__Deltaproteobacteria.o__Myxococcales.f__Cystobacteraceae.g__Archangium	5.05633e-05	Archangium
k__Bacteria.p__Firmicutes.c__Clostridia.o__Thermoanaerobacterales.f__Thermoanaerobacterales_Family_III._Incertae_Sedis.g__Syntrophaceticus	5.00981e-05	Syntrophaceticus
k__Bacteria.p__Bacteroidetes.c__Cytophagia.o__Cytophagales.f__Cyclobacteriaceae.g__Echinicola	4.99683e-05	Echinicola
k__Bacteria.p__Actinobacteria.c__Actinobacteria.o__Pseudonocardiales.f__Pseudonocardiaceae.g__Kutzneria	4.94547e-05	Kutzneria
k__Bacteria.p__Proteobacteria.c__Alphaproteobacteria.o__Rhodobacterales.f__Rhodobacteraceae.g__Marinovum	4.9079e-05	Marinovum
k__Bacteria.p__Proteobacteria.c__Betaproteobacteria.o__Burkholderiales.f__Comamonadaceae.g__Hydrogenophaga	4.87274e-05	Hydrogenophaga
k__Bacteria.p__Proteobacteria.c__Gammaproteobacteria.o__Enterobacteriales.f__Enterobacteriaceae.g__Candidatus_Riesia	4.87137e-05	Candidatus_Riesia
k__Bacteria.p__Proteobacteria.c__Gammaproteobacteria.o__Oceanospirillales.f__Oleiphilaceae.g__Oleiphilus	4.85137e-05	Oleiphilus
k__Bacteria.p__Chloroflexi.c__Dehalococcoidia.g__Dehalogenimonas	4.81593e-05	Dehalogenimonas
k__Bacteria.p__Firmicutes.c__Bacilli.o__Bacillales.f__Thermoactinomycetaceae.g__Thermoactinomyces	4.79896e-05	Thermoactinomyces
k__Bacteria.p__Firmicutes.c__Bacilli.o__Lactobacillales.f__Streptococcaceae.g__Lactococcus	4.73504e-05	Lactococcus
k__Archaea.p__Euryarchaeota.c__Halobacteria.o__Natrialbales.f__Natrialbaceae.g__Natronococcus	4.73104e-05	Natronococcus
k__Bacteria.p__Cyanobacteria.o__Oscillatoriales.g__Coleofasciculus	4.68061e-05	Coleofasciculus
k__Bacteria.p__Proteobacteria.c__Deltaproteobacteria.o__Desulfovibrionales.f__Desulfohalobiaceae.g__Desulfonatronovibrio	4.63451e-05	Desulfonatronovibrio
k__Bacteria.p__Firmicutes.c__Clostridia.o__Clostridiales.f__Eubacteriaceae.g__Acetobacterium	4.59993e-05	Acetobacterium
k__Bacteria.p__Actinobacteria.c__Actinobacteria.o__Micrococcales.f__Demequinaceae.g__Lysinimicrobium	4.53889e-05	Lysinimicrobium
k__Bacteria.p__Proteobacteria.c__Alphaproteobacteria.o__Sphingomonadales.f__Sphingomonadaceae.g__Sphingomonas	4.52476e-05	Sphingomonas
k__Bacteria.p__Bacteroidetes.c__Flavobacteriia.o__Flavobacteriales.f__Flavobacteriaceae.g__Sediminibacter	4.50252e-05	Sediminibacter
k__Bacteria.p__Firmicutes.c__Erysipelotrichia.o__Erysipelotrichales.f__Erysipelotrichaceae.g__Eggerthia	4.50093e-05	Eggerthia
k__Bacteria.p__Actinobacteria.c__Actinobacteria.o__Micrococcales.f__Microbacteriaceae.g__Yonghaparkia	4.49423e-05	Yonghaparkia
k__Bacteria.p__Proteobacteria.c__Alphaproteobacteria.o__Rhodobacterales.f__Rhodobacteraceae.g__Citreicella	4.48176e-05	Citreicella
k__Bacteria.p__Firmicutes.c__Bacilli.o__Bacillales.f__Bacillaceae.g__Aeribacillus	4.46986e-05	Aeribacillus
k__Bacteria.p__Proteobacteria.c__Betaproteobacteria.o__Burkholderiales.f__Comamonadaceae.g__Verminephrobacter	4.46212e-05	Verminephrobacter
k__Bacteria.p__Proteobacteria.c__Alphaproteobacteria.o__Rhizobiales.f__Hyphomicrobiaceae.g__Rhodoplanes	4.44183e-05	Rhodoplanes
k__Archaea.p__Euryarchaeota.c__Halobacteria.o__Halobacteriales.f__Halobacteriaceae.g__Natronomonas	4.37885e-05	Natronomonas
k__Bacteria.p__Firmicutes.c__Bacilli.o__Bacillales.f__Thermoactinomycetaceae.g__Risungbinella	4.36023e-05	Risungbinella
k__Bacteria.p__Bacteroidetes.c__Flavobacteriia.o__Flavobacteriales.f__Flavobacteriaceae.g__Croceitalea	4.30555e-05	Croceitalea
k__Archaea.p__Euryarchaeota.c__Halobacteria.o__Natrialbales.f__Natrialbaceae.g__Natronolimnobius	4.22645e-05	Natronolimnobius
k__Viruses.f__Papillomaviridae.g__Dyolambdapapillomavirus	4.15917e-05	Dyolambdapapillomavirus
k__Bacteria.p__Proteobacteria.c__Betaproteobacteria.o__Burkholderiales.f__Comamonadaceae.g__Caenimonas	4.14464e-05	Caenimonas
k__Bacteria.p__Firmicutes.c__Clostridia.o__Clostridiales.g__Pseudoflavonifractor	4.13099e-05	Pseudoflavonifractor
k__Bacteria.p__Proteobacteria.c__Deltaproteobacteria.o__Desulfuromonadales.f__Desulfuromonadaceae.g__Desulfuromonas	4.11803e-05	Desulfuromonas
k__Bacteria.p__Proteobacteria.c__Gammaproteobacteria.o__Alteromonadales.f__Alteromonadaceae.g__Paraglaciecola	4.08886e-05	Paraglaciecola
k__Bacteria.p__Caldiserica.c__Caldisericia.o__Caldisericales.f__Caldisericaceae.g__Caldisericum	4.08263e-05	Caldisericum
k__Bacteria.p__Actinobacteria.c__Actinobacteria.o__Micrococcales.f__Dermatophilaceae.g__Austwickia	4.06547e-05	Austwickia
k__Bacteria.p__Bacteroidetes.c__Flavobacteriia.o__Flavobacteriales.f__Flavobacteriaceae.g__Kordia	4.05102e-05	Kordia
k__Bacteria.p__Proteobacteria.c__Betaproteobacteria.o__Burkholderiales.g__Leptothrix	4.05025e-05	Leptothrix
k__Bacteria.p__Bacteroidetes.c__Flavobacteriia.o__Flavobacteriales.f__Flavobacteriaceae.g__Winogradskyella	4.02479e-05	Winogradskyella
k__Viruses.o__Nidovirales.f__Mesoniviridae.g__Alphamesonivirus	4.01899e-05	Alphamesonivirus
k__Bacteria.p__Actinobacteria.c__Actinobacteria.o__Pseudonocardiales.f__Pseudonocardiaceae.g__Saccharopolyspora	4.00128e-05	Saccharopolyspora
k__Bacteria.p__Firmicutes.c__Clostridia.o__Clostridiales.f__Lachnospiraceae.g__Cellulosilyticum	3.94308e-05	Cellulosilyticum
k__Bacteria.p__Proteobacteria.c__Gammaproteobacteria.f__Competibacteraceae.g__Candidatus_Competibacter	3.92334e-05	Candidatus_Competibacter
k__Bacteria.p__Proteobacteria.c__Betaproteobacteria.o__Burkholderiales.f__Oxalobacteraceae.g__Massilia	3.89607e-05	Massilia
k__Bacteria.p__Bacteroidetes.c__Flavobacteriia.o__Flavobacteriales.f__Flavobacteriaceae.g__Olleya	3.88583e-05	Olleya
k__Bacteria.p__Firmicutes.c__Tissierellia.o__Tissierellales.f__Peptoniphilaceae.g__Anaerococcus	3.88125e-05	Anaerococcus
k__Bacteria.p__Actinobacteria.c__Actinobacteria.o__Streptosporangiales.f__Streptosporangiaceae.g__Streptosporangium	3.87575e-05	Streptosporangium
k__Bacteria.p__Spirochaetes.c__Spirochaetia.o__Spirochaetales.f__Borreliaceae.g__Borrelia	3.87256e-05	Borrelia
k__Bacteria.p__Proteobacteria.c__Alphaproteobacteria.o__Sphingomonadales.f__Sphingomonadaceae.g__Sphingorhabdus	3.85434e-05	Sphingorhabdus
k__Bacteria.p__Firmicutes.c__Bacilli.o__Bacillales.f__Alicyclobacillaceae.g__Kyrpidia	3.84886e-05	Kyrpidia
k__Bacteria.p__Proteobacteria.c__Alphaproteobacteria.o__Rhodobacterales.f__Hyphomonadaceae.g__Ponticaulis	3.83745e-05	Ponticaulis
k__Bacteria.p__Actinobacteria.c__Actinobacteria.o__Micrococcales.f__Microbacteriaceae.g__Curtobacterium	3.82017e-05	Curtobacterium
k__Bacteria.p__Proteobacteria.c__Gammaproteobacteria.o__Pseudomonadales.f__Moraxellaceae.g__Psychrobacter	3.80125e-05	Psychrobacter
k__Viruses.f__Bromoviridae.g__Cucumovirus	3.80087e-05	Cucumovirus
k__Bacteria.p__Firmicutes.c__Bacilli.o__Bacillales.f__Alicyclobacillaceae.g__Effusibacillus	3.79957e-05	Effusibacillus
k__Bacteria.p__Chloroflexi.c__Ktedonobacteria.o__Thermogemmatisporales.f__Thermogemmatisporaceae.g__Thermogemmatispora	3.73651e-05	Thermogemmatispora
k__Bacteria.p__Actinobacteria.c__Actinobacteria.o__Geodermatophilales.f__Geodermatophilaceae.g__Geodermatophilus	3.68758e-05	Geodermatophilus
k__Bacteria.p__Proteobacteria.c__Alphaproteobacteria.o__Rhodobacterales.f__Rhodobacteraceae.g__Oceanicola	3.64081e-05	Oceanicola
k__Bacteria.p__Proteobacteria.c__Alphaproteobacteria.o__Rhodospirillales.f__Acetobacteraceae.g__Gluconobacter	3.60156e-05	Gluconobacter
k__Bacteria.p__Proteobacteria.c__Epsilonproteobacteria.o__Nautiliales.f__Nautiliaceae.g__Caminibacter	3.55322e-05	Caminibacter
k__Bacteria.p__Cyanobacteria.o__Chroococcales.g__Halothece	3.48721e-05	Halothece
k__Bacteria.p__Actinobacteria.c__Actinobacteria.o__Corynebacteriales.f__Nocardiaceae.g__Smaragdicoccus	3.48485e-05	Smaragdicoccus
k__Archaea.p__Crenarchaeota.c__Thermoprotei.o__Desulfurococcales.f__Desulfurococcaceae.g__Aeropyrum	3.45049e-05	Aeropyrum
k__Bacteria.p__Proteobacteria.c__Alphaproteobacteria.o__Rhodobacterales.f__Rhodobacteraceae.g__Roseibium	3.4295e-05	Roseibium
k__Bacteria.p__Actinobacteria.c__Actinobacteria.o__Corynebacteriales.g__Hoyosella	3.41595e-05	Hoyosella
k__Bacteria.p__Proteobacteria.c__Alphaproteobacteria.o__Rhodobacterales.f__Rhodobacteraceae.g__Nautella	3.39613e-05	Nautella
k__Archaea.p__Thaumarchaeota.c__Nitrososphaeria.o__Nitrososphaerales.f__Nitrososphaeraceae.g__Candidatus_Nitrosocosmicus	3.38946e-05	Candidatus_Nitrosocosmicus
k__Bacteria.p__Firmicutes.c__Clostridia.o__Clostridiales.f__Clostridiaceae.g__Fervidicella	3.36341e-05	Fervidicella
k__Bacteria.p__Chloroflexi.c__Ardenticatenia.o__Ardenticatenales.f__Ardenticatenaceae.g__Ardenticatena	3.35171e-05	Ardenticatena
k__Bacteria.p__Proteobacteria.c__Betaproteobacteria.o__Rhodocyclales.f__Rhodocyclaceae.g__Aromatoleum	3.33641e-05	Aromatoleum
k__Bacteria.p__Actinobacteria.c__Rubrobacteria.o__Rubrobacterales.f__Rubrobacteraceae.g__Rubrobacter	3.28976e-05	Rubrobacter
k__Bacteria.p__Proteobacteria.c__Alphaproteobacteria.o__Rhodobacterales.f__Rhodobacteraceae.g__Pseudodonghicola	3.28452e-05	Pseudodonghicola
k__Bacteria.p__Firmicutes.c__Clostridia.o__Clostridiales.f__Ruminococcaceae.g__Mageeibacillus	3.25412e-05	Mageeibacillus
k__Bacteria.p__Proteobacteria.c__Betaproteobacteria.o__Burkholderiales.f__Burkholderiaceae.g__Lautropia	3.25259e-05	Lautropia
k__Bacteria.p__Proteobacteria.c__Gammaproteobacteria.o__Pasteurellales.f__Pasteurellaceae.g__Bibersteinia	3.24995e-05	Bibersteinia
k__Bacteria.p__Proteobacteria.c__Gammaproteobacteria.o__Enterobacteriales.f__Enterobacteriaceae.g__Sodalis	3.24962e-05	Sodalis
k__Bacteria.p__Proteobacteria.c__Alphaproteobacteria.o__Rhizobiales.f__Rhodobiaceae.g__Candidatus_Phaeomarinobacter	3.1668e-05	Candidatus_Phaeomarinobacter
k__Bacteria.p__Cyanobacteria.o__Oscillatoriales.g__Microcoleus	3.1381e-05	Microcoleus
k__Archaea.p__Euryarchaeota.c__Halobacteria.o__Halobacteriales.f__Halobacteriaceae.g__Halosimplex	3.11139e-05	Halosimplex
k__Viruses.f__Phycodnaviridae.g__Coccolithovirus	3.11136e-05	Coccolithovirus
k__Viruses.f__Phycodnaviridae.g__Chlorovirus	3.03873e-05	Chlorovirus
k__Bacteria.p__Proteobacteria.c__Deltaproteobacteria.o__Desulfurellales.f__Desulfurellaceae.g__Hippea	3.01297e-05	Hippea
k__Bacteria.p__Proteobacteria.c__Deltaproteobacteria.o__Myxococcales.f__Labilitrichaceae.g__Labilithrix	2.99306e-05	Labilithrix
k__Bacteria.p__Proteobacteria.c__Deltaproteobacteria.o__Desulfobacterales.f__Desulfobulbaceae.g__Desulfurivibrio	2.97718e-05	Desulfurivibrio
k__Bacteria.p__Proteobacteria.c__Alphaproteobacteria.o__Rhodobacterales.f__Rhodobacteraceae.g__Planktomarina	2.95551e-05	Planktomarina
k__Bacteria.p__Proteobacteria.c__Gammaproteobacteria.g__Ignatzschineria	2.93927e-05	Ignatzschineria
k__Bacteria.p__Synergistetes.c__Synergistia.o__Synergistales.f__Synergistaceae.g__Thermovirga	2.93326e-05	Thermovirga
k__Bacteria.p__Firmicutes.c__Clostridia.o__Clostridiales.f__Ruminococcaceae.g__Anaerotruncus	2.92961e-05	Anaerotruncus
k__Bacteria.p__Bacteroidetes.c__Cytophagia.o__Cytophagales.f__Cyclobacteriaceae.g__Nitritalea	2.91947e-05	Nitritalea
k__Bacteria.p__Actinobacteria.c__Actinobacteria.o__Pseudonocardiales.f__Pseudonocardiaceae.g__Actinosynnema	2.90587e-05	Actinosynnema
k__Bacteria.p__Proteobacteria.c__Betaproteobacteria.o__Rhodocyclales.f__Rhodocyclaceae.g__Azovibrio	2.88452e-05	Azovibrio
k__Bacteria.p__Proteobacteria.c__Gammaproteobacteria.o__Nevskiales.f__Sinobacteraceae.g__Hydrocarboniphaga	2.85274e-05	Hydrocarboniphaga
k__Viruses.o__Caudovirales.f__Siphoviridae.g__L5likevirus	2.85009e-05	L5likevirus
k__Bacteria.p__Proteobacteria.c__Gammaproteobacteria.o__Oceanospirillales.f__Oceanospirillaceae.g__Marinomonas	2.81855e-05	Marinomonas
k__Bacteria.p__Fibrobacteres.c__Chitinispirillia.o__Chitinispirillales.f__Chitinispirillaceae.g__Chitinispirillum	2.79635e-05	Chitinispirillum
k__Bacteria.p__Proteobacteria.c__Gammaproteobacteria.o__Enterobacteriales.f__Enterobacteriaceae.g__Erwinia	2.79529e-05	Erwinia
k__Bacteria.p__Proteobacteria.c__Alphaproteobacteria.o__Rhodospirillales.f__Rhodospirillaceae.g__Caenispirillum	2.77558e-05	Caenispirillum
k__Bacteria.p__Proteobacteria.c__Deltaproteobacteria.o__Desulfobacterales.f__Desulfobacteraceae.g__Desulfotignum	2.77032e-05	Desulfotignum
k__Bacteria.p__Planctomycetes.c__Planctomycetia.o__Planctomycetales.f__Planctomycetaceae.g__Planctopirus	2.76917e-05	Planctopirus
k__Bacteria.p__Proteobacteria.c__Gammaproteobacteria.o__Xanthomonadales.f__Xanthomonadaceae.g__Pseudoxanthomonas	2.7404e-05	Pseudoxanthomonas
k__Bacteria.p__Cyanobacteria.o__Nostocales.f__Nostocaceae.g__Anabaena	2.7124e-05	Anabaena
k__Bacteria.p__Proteobacteria.c__Alphaproteobacteria.o__Rhodobacterales.f__Rhodobacteraceae.g__Paenirhodobacter	2.6697e-05	Paenirhodobacter
k__Bacteria.p__Proteobacteria.c__Alphaproteobacteria.o__Rhizobiales.f__Rhizobiaceae.g__Sinorhizobium	2.62566e-05	Sinorhizobium
k__Archaea.p__Euryarchaeota.c__Methanomicrobia.o__Methanomicrobiales.f__Methanomicrobiaceae.g__Methanomicrobium	2.61415e-05	Methanomicrobium
k__Viruses.o__Caudovirales.f__Podoviridae.g__T7likevirus	2.61053e-05	T7likevirus
k__Archaea.p__Euryarchaeota.c__Methanococci.o__Methanococcales.f__Methanococcaceae.g__Methanothermococcus	2.60776e-05	Methanothermococcus
k__Bacteria.p__Proteobacteria.c__Deltaproteobacteria.o__Desulfovibrionales.f__Desulfonatronaceae.g__Desulfonatronum	2.5548e-05	Desulfonatronum
k__Bacteria.p__Actinobacteria.c__Actinobacteria.o__Streptosporangiales.f__Thermomonosporaceae.g__Actinomadura	2.55156e-05	Actinomadura
k__Archaea.p__Crenarchaeota.c__Thermoprotei.o__Desulfurococcales.f__Desulfurococcaceae.g__Staphylothermus	2.5431e-05	Staphylothermus
k__Bacteria.p__Proteobacteria.c__Alphaproteobacteria.o__Rhodobacterales.f__Rhodobacteraceae.g__Roseovarius	2.53384e-05	Roseovarius
k__Bacteria.p__Proteobacteria.c__Alphaproteobacteria.o__Rickettsiales.f__Rickettsiaceae.g__Rickettsia	2.48557e-05	Rickettsia
k__Bacteria.p__Bacteroidetes.c__Chitinophagia.o__Chitinophagales.f__Saprospiraceae.g__Saprospira	2.43689e-05	Saprospira
k__Viruses.f__Orthomyxoviridae.g__Isavirus	2.42604e-05	Isavirus
k__Bacteria.p__Bacteroidetes.c__Bacteroidia.o__Bacteroidales.f__Prevotellaceae.g__Hallella	2.42262e-05	Hallella
k__Bacteria.p__Proteobacteria.c__Alphaproteobacteria.o__Rhizobiales.f__Methylocystaceae.g__Methylopila	2.40511e-05	Methylopila
k__Bacteria.p__Proteobacteria.c__Alphaproteobacteria.o__Rhodospirillales.f__Acetobacteraceae.g__Acidocella	2.40319e-05	Acidocella
k__Bacteria.p__Proteobacteria.c__Gammaproteobacteria.o__Enterobacteriales.f__Enterobacteriaceae.g__Arsenophonus	2.37194e-05	Arsenophonus
k__Bacteria.p__Synergistetes.c__Synergistia.o__Synergistales.f__Synergistaceae.g__Thermanaerovibrio	2.36734e-05	Thermanaerovibrio
k__Viruses.f__Poxviridae.g__Capripoxvirus	2.3398e-05	Capripoxvirus
k__Archaea.p__Euryarchaeota.c__Methanomicrobia.o__Methanomicrobiales.f__Methanoregulaceae.g__Methanoregula	2.28873e-05	Methanoregula
k__Bacteria.p__Chloroflexi.c__Anaerolineae.o__Anaerolineales.f__Anaerolineaceae.g__Thermanaerothrix	2.28496e-05	Thermanaerothrix
k__Bacteria.p__Actinobacteria.c__Actinobacteria.o__Corynebacteriales.f__Dietziaceae.g__Dietzia	2.27441e-05	Dietzia
k__Bacteria.p__Actinobacteria.c__Actinobacteria.o__Micrococcales.f__Microbacteriaceae.g__Agreia	2.26501e-05	Agreia
k__Bacteria.p__Proteobacteria.c__Gammaproteobacteria.o__Chromatiales.f__Chromatiaceae.g__Thiohalocapsa	2.26361e-05	Thiohalocapsa
k__Bacteria.p__Proteobacteria.c__Gammaproteobacteria.o__Enterobacteriales.f__Enterobacteriaceae.g__Buttiauxella	2.25012e-05	Buttiauxella
k__Bacteria.p__Proteobacteria.c__Betaproteobacteria.o__Burkholderiales.f__Alcaligenaceae.g__Pelistega	2.22774e-05	Pelistega
k__Bacteria.p__Bacteroidetes.c__Chitinophagia.o__Chitinophagales.f__Chitinophagaceae.g__Terrimonas	2.22026e-05	Terrimonas
k__Bacteria.p__Proteobacteria.c__Deltaproteobacteria.o__Myxococcales.f__Anaeromyxobacteraceae.g__Anaeromyxobacter	2.17077e-05	Anaeromyxobacter
k__Bacteria.p__Firmicutes.c__Bacilli.o__Bacillales.f__Bacillaceae.g__Ornithinibacillus	2.16899e-05	Ornithinibacillus
k__Bacteria.p__Chlamydiae.c__Chlamydiia.o__Chlamydiales.f__Parachlamydiaceae.g__Candidatus_Protochlamydia	2.04585e-05	Candidatus_Protochlamydia
k__Viruses.f__Poxviridae.g__Alphaentomopoxvirus	2.03654e-05	Alphaentomopoxvirus
k__Archaea.p__Euryarchaeota.c__Halobacteria.o__Haloferacales.f__Haloferacaceae.g__Haloplanus	2.02832e-05	Haloplanus
k__Bacteria.p__Proteobacteria.c__Alphaproteobacteria.o__Rhizobiales.f__Hyphomicrobiaceae.g__Blastochloris	2.01704e-05	Blastochloris
k__Bacteria.p__Proteobacteria.c__Betaproteobacteria.o__Neisseriales.f__Neisseriaceae.g__Morococcus	1.99341e-05	Morococcus
k__Viruses.f__Virgaviridae.g__Tobamovirus	1.98205e-05	Tobamovirus
k__Bacteria.p__Bacteroidetes.c__Flavobacteriia.o__Flavobacteriales.f__Flavobacteriaceae.g__Flagellimonas	1.96053e-05	Flagellimonas
k__Bacteria.p__Proteobacteria.c__Betaproteobacteria.o__Burkholderiales.f__Alcaligenaceae.g__Taylorella	1.93245e-05	Taylorella
k__Bacteria.p__Proteobacteria.c__Gammaproteobacteria.o__Alteromonadales.f__Alteromonadaceae.g__Aliagarivorans	1.93104e-05	Aliagarivorans
k__Bacteria.p__Cyanobacteria.o__Chroococcales.g__Cyanobium	1.89414e-05	Cyanobium
k__Viruses.o__Nidovirales.f__Coronaviridae.g__Alphacoronavirus	1.86395e-05	Alphacoronavirus
k__Bacteria.p__Cyanobacteria.o__Chroococcales.g__Synechocystis	1.85984e-05	Synechocystis
k__Archaea.p__Euryarchaeota.c__Thermoplasmata.o__Methanomassiliicoccales.f__Methanomassiliicoccaceae.g__Candidatus_Methanoplasma	1.79229e-05	Candidatus_Methanoplasma
k__Bacteria.p__Proteobacteria.c__Betaproteobacteria.o__Neisseriales.f__Neisseriaceae.g__Neisseria	1.78253e-05	Neisseria
k__Bacteria.p__Bacteroidetes.c__Bacteroidia.o__Bacteroidales.f__Rikenellaceae.g__Rikenella	1.77563e-05	Rikenella
k__Bacteria.p__Proteobacteria.c__Alphaproteobacteria.g__Geminicoccus	1.7584e-05	Geminicoccus
k__Bacteria.p__Proteobacteria.c__Gammaproteobacteria.o__Enterobacteriales.f__Enterobacteriaceae.g__Rahnella	1.75725e-05	Rahnella
k__Viruses.f__Circoviridae.g__Gyrovirus	1.73587e-05	Gyrovirus
k__Bacteria.p__Verrucomicrobia.c__Verrucomicrobiae.o__Verrucomicrobiales.f__Rubritaleaceae.g__Rubritalea	1.71808e-05	Rubritalea
k__Archaea.p__Euryarchaeota.c__Halobacteria.o__Haloferacales.f__Haloferacaceae.g__Haloferax	1.71696e-05	Haloferax
k__Bacteria.p__Proteobacteria.c__Gammaproteobacteria.o__Cellvibrionales.f__Halieaceae.g__Pseudohaliea	1.67704e-05	Pseudohaliea
k__Bacteria.p__Actinobacteria.c__Actinobacteria.o__Catenulisporales.f__Catenulisporaceae.g__Catenulispora	1.66358e-05	Catenulispora
k__Bacteria.p__Proteobacteria.c__Gammaproteobacteria.o__Methylococcales.f__Methylococcaceae.g__Methylocaldum	1.6498e-05	Methylocaldum
k__Bacteria.p__Proteobacteria.c__Betaproteobacteria.o__Burkholderiales.f__Oxalobacteraceae.g__Herminiimonas	1.62548e-05	Herminiimonas
k__Bacteria.p__Bacteroidetes.c__Sphingobacteriia.o__Sphingobacteriales.f__Sphingobacteriaceae.g__Pedobacter	1.58518e-05	Pedobacter
k__Bacteria.p__Proteobacteria.c__Betaproteobacteria.o__Burkholderiales.f__Comamonadaceae.g__Limnohabitans	1.51693e-05	Limnohabitans
k__Bacteria.p__Chlamydiae.c__Chlamydiia.o__Chlamydiales.f__Parachlamydiaceae.g__Parachlamydia	1.49435e-05	Parachlamydia
k__Bacteria.p__Actinobacteria.c__Acidimicrobiia.o__Acidimicrobiales.f__Acidimicrobiaceae.g__Ferrimicrobium	1.43977e-05	Ferrimicrobium
k__Bacteria.p__Cyanobacteria.o__Nostocales.f__Nostocaceae.g__Cylindrospermum	1.43212e-05	Cylindrospermum
k__Bacteria.p__Actinobacteria.c__Actinobacteria.o__Pseudonocardiales.f__Pseudonocardiaceae.g__Prauserella	1.40588e-05	Prauserella
k__Viruses.f__Anelloviridae.g__Thetatorquevirus	1.40328e-05	Thetatorquevirus
k__Bacteria.p__Proteobacteria.c__Alphaproteobacteria.o__Rhizobiales.f__Aurantimonadaceae.g__Martelella	1.37059e-05	Martelella
k__Bacteria.p__Proteobacteria.c__Gammaproteobacteria.f__Competibacteraceae.g__Candidatus_Contendobacter	1.34957e-05	Candidatus_Contendobacter
k__Bacteria.p__Aquificae.c__Aquificae.o__Aquificales.f__Hydrogenothermaceae.g__Persephonella	1.34037e-05	Persephonella
k__Bacteria.p__Proteobacteria.c__Gammaproteobacteria.o__Chromatiales.f__Chromatiaceae.g__Thiocystis	1.33822e-05	Thiocystis
k__Bacteria.p__Bacteroidetes.c__Flavobacteriia.o__Flavobacteriales.f__Flavobacteriaceae.g__Zobellia	1.33025e-05	Zobellia
k__Bacteria.p__Actinobacteria.c__Actinobacteria.o__Micrococcales.f__Microbacteriaceae.g__Herbiconiux	1.32908e-05	Herbiconiux
k__Bacteria.p__Proteobacteria.c__Gammaproteobacteria.o__Oceanospirillales.f__Oceanospirillaceae.g__Oceanospirillum	1.31851e-05	Oceanospirillum
k__Bacteria.p__Tenericutes.c__Mollicutes.o__Acholeplasmatales.f__Acholeplasmataceae.g__Acholeplasma	1.31263e-05	Acholeplasma
k__Bacteria.p__Cyanobacteria.o__Chroococcales.g__Gloeocapsa	1.2977e-05	Gloeocapsa
k__Bacteria.p__Proteobacteria.c__Alphaproteobacteria.o__Rhizobiales.f__Xanthobacteraceae.g__Ancylobacter	1.29717e-05	Ancylobacter
k__Viruses.o__Caudovirales.f__Siphoviridae.g__Barnyardlikevirus	1.27456e-05	Barnyardlikevirus
k__Bacteria.p__Proteobacteria.c__Gammaproteobacteria.o__Enterobacteriales.f__Enterobacteriaceae.g__Candidatus_Blochmannia	1.26509e-05	Candidatus_Blochmannia
k__Bacteria.p__Actinobacteria.c__Actinobacteria.o__Micrococcales.f__Microbacteriaceae.g__Salinibacterium	1.255e-05	Salinibacterium
k__Bacteria.p__Proteobacteria.c__Gammaproteobacteria.o__Oceanospirillales.f__Halomonadaceae.g__Cobetia	1.24715e-05	Cobetia
k__Archaea.p__Euryarchaeota.c__Halobacteria.o__Haloferacales.f__Haloferacaceae.g__Halogranum	1.24402e-05	Halogranum
k__Viruses.f__Poxviridae.g__Cervidpoxvirus	1.21975e-05	Cervidpoxvirus
k__Bacteria.p__Tenericutes.c__Mollicutes.o__Entomoplasmatales.f__Entomoplasmataceae.g__Mesoplasma	1.18125e-05	Mesoplasma
k__Viruses.f__Bunyaviridae.g__Tospovirus	1.173e-05	Tospovirus
k__Bacteria.p__Proteobacteria.c__Epsilonproteobacteria.o__Nautiliales.f__Nautiliaceae.g__Lebetimonas	1.16731e-05	Lebetimonas
k__Bacteria.p__Proteobacteria.c__Deltaproteobacteria.o__Syntrophobacterales.f__Syntrophaceae.g__Syntrophus	1.15557e-05	Syntrophus
k__Bacteria.p__Actinobacteria.c__Actinobacteria.o__Micrococcales.f__Promicromonosporaceae.g__Xylanimonas	1.15545e-05	Xylanimonas
k__Bacteria.p__Proteobacteria.c__Gammaproteobacteria.o__Enterobacteriales.f__Enterobacteriaceae.g__Ewingella	1.13738e-05	Ewingella
k__Bacteria.p__Proteobacteria.c__Betaproteobacteria.o__Burkholderiales.f__Burkholderiaceae.g__Pandoraea	1.13066e-05	Pandoraea
k__Bacteria.p__Proteobacteria.c__Betaproteobacteria.o__Burkholderiales.f__Alcaligenaceae.g__Bordetella	1.12326e-05	Bordetella
k__Bacteria.p__Actinobacteria.c__Actinobacteria.o__Micrococcales.f__Microbacteriaceae.g__Clavibacter	1.11384e-05	Clavibacter
k__Viruses.f__Mimiviridae.g__Mimivirus	1.08387e-05	Mimivirus
k__Viruses.g__Higrevirus	1.08192e-05	Higrevirus
k__Bacteria.p__Bacteroidetes.c__Cytophagia.o__Cytophagales.f__Cyclobacteriaceae.g__Indibacter	1.07299e-05	Indibacter
k__Archaea.p__Euryarchaeota.c__Methanomicrobia.o__Methanosarcinales.f__Methanosarcinaceae.g__Methanococcoides	1.05629e-05	Methanococcoides
k__Viruses.f__Virgaviridae.g__Furovirus	1.05545e-05	Furovirus
k__Bacteria.p__Firmicutes.c__Bacilli.o__Bacillales.f__Bacillaceae.g__Salsuginibacillus	1.02466e-05	Salsuginibacillus
k__Bacteria.p__Actinobacteria.c__Acidimicrobiia.o__Acidimicrobiales.f__Microthrixaceae.g__Candidatus_Microthrix	1.01819e-05	Candidatus_Microthrix
k__Bacteria.p__Proteobacteria.c__Betaproteobacteria.o__Burkholderiales.g__Rubrivivax	1.00615e-05	Rubrivivax
k__Viruses.f__Chrysoviridae.g__Chrysovirus	9.94945e-06	Chrysovirus
k__Bacteria.p__Synergistetes.c__Synergistia.o__Synergistales.f__Synergistaceae.g__Synergistes	9.66414e-06	Synergistes
k__Bacteria.p__Firmicutes.c__Negativicutes.o__Selenomonadales.f__Sporomusaceae.g__Acetonema	8.60309e-06	Acetonema
k__Bacteria.p__Firmicutes.c__Clostridia.o__Clostridiales.f__Syntrophomonadaceae.g__Syntrophomonas	8.35139e-06	Syntrophomonas
k__Bacteria.p__Actinobacteria.c__Actinobacteria.o__Micrococcales.f__Promicromonosporaceae.g__Promicromonospora	8.05687e-06	Promicromonospora
k__Bacteria.p__Actinobacteria.c__Actinobacteria.o__Kineosporiales.f__Kineosporiaceae.g__Angustibacter	8.04684e-06	Angustibacter
k__Bacteria.p__Firmicutes.c__Clostridia.o__Halanaerobiales.f__Halanaerobiaceae.g__Halanaerobium	7.96359e-06	Halanaerobium
k__Bacteria.p__Firmicutes.c__Bacilli.o__Bacillales.f__Bacillaceae.g__Thalassobacillus	7.75157e-06	Thalassobacillus
k__Viruses.f__Caulimoviridae.g__Badnavirus	7.62437e-06	Badnavirus
k__Viruses.f__Baculoviridae.g__Deltabaculovirus	7.61223e-06	Deltabaculovirus
k__Bacteria.p__Bacteroidetes.c__Flavobacteriia.o__Flavobacteriales.f__Flavobacteriaceae.g__Sediminicola	7.44805e-06	Sediminicola
k__Bacteria.p__Actinobacteria.c__Actinobacteria.o__Micrococcales.f__Dermatophilaceae.g__Dermatophilus	7.33435e-06	Dermatophilus
k__Archaea.p__Euryarchaeota.c__Methanococci.o__Methanococcales.f__Methanocaldococcaceae.g__Methanocaldococcus	7.1619e-06	Methanocaldococcus
k__Viruses.o__Herpesvirales.f__Herpesviridae.g__Varicellovirus	6.99496e-06	Varicellovirus
k__Bacteria.p__Rhodothermaeota.c__Balneolia.o__Balneolales.f__Balneolaceae.g__Balneola	6.82162e-06	Balneola
k__Bacteria.p__Firmicutes.c__Bacilli.o__Bacillales.f__Listeriaceae.g__Listeria	6.76846e-06	Listeria
k__Bacteria.p__Chlorobi.c__Chlorobia.o__Chlorobiales.f__Chlorobiaceae.g__Chlorobium	6.54203e-06	Chlorobium
k__Bacteria.p__Proteobacteria.c__Gammaproteobacteria.o__Enterobacteriales.f__Enterobacteriaceae.g__Franconibacter	6.30018e-06	Franconibacter
k__Bacteria.p__Proteobacteria.c__Gammaproteobacteria.o__Aeromonadales.f__Succinivibrionaceae.g__Succinivibrio	5.84847e-06	Succinivibrio
k__Viruses.f__Closteroviridae.g__Closterovirus	5.61183e-06	Closterovirus
k__Bacteria.p__Actinobacteria.c__Thermoleophilia.o__Solirubrobacterales.f__Patulibacteraceae.g__Patulibacter	5.29051e-06	Patulibacter
k__Archaea.p__Euryarchaeota.c__Halobacteria.o__Halobacteriales.f__Halobacteriaceae.g__Halococcus	5.11275e-06	Halococcus
k__Bacteria.p__Proteobacteria.c__Gammaproteobacteria.o__Vibrionales.f__Vibrionaceae.g__Salinivibrio	4.62605e-06	Salinivibrio
k__Bacteria.p__Proteobacteria.c__Betaproteobacteria.o__Burkholderiales.f__Alcaligenaceae.g__Pusillimonas	4.16425e-06	Pusillimonas
k__Viruses.o__Picornavirales.f__Iflaviridae.g__Iflavirus	4.09193e-06	Iflavirus
k__Bacteria.p__Proteobacteria.c__Gammaproteobacteria.o__Thiotrichales.f__Piscirickettsiaceae.g__Thiomicrospira	4.05198e-06	Thiomicrospira
k__Bacteria.p__Proteobacteria.c__Gammaproteobacteria.o__Enterobacteriales.f__Enterobacteriaceae.g__Candidatus_Hamiltonella	3.673e-06	Candidatus_Hamiltonella
k__Viruses.o__Caudovirales.f__Siphoviridae.g__Bignuzlikevirus	3.55623e-06	Bignuzlikevirus
k__Bacteria.p__Firmicutes.c__Bacilli.o__Bacillales.f__Sporolactobacillaceae.g__Sporolactobacillus	3.25077e-06	Sporolactobacillus
k__Bacteria.p__Bacteroidetes.c__Cytophagia.o__Cytophagales.f__Thermonemataceae.g__Thermonema	3.09103e-06	Thermonema
k__Viruses.o__Caudovirales.f__Podoviridae.g__Phikmvlikevirus	2.70603e-06	Phikmvlikevirus
k__Bacteria.p__Actinobacteria.c__Actinobacteria.o__Micrococcales.f__Micrococcaceae.g__Sinomonas	2.68147e-06	Sinomonas
k__Bacteria.p__Proteobacteria.c__Alphaproteobacteria.o__Rhodobacterales.f__Rhodobacteraceae.g__Wenxinia	2.67592e-06	Wenxinia
k__Bacteria.p__Cyanobacteria.o__Oscillatoriales.g__Oscillatoria	2.52191e-06	Oscillatoria
k__Viruses.f__Papillomaviridae.g__Omegapapillomavirus	2.20535e-06	Omegapapillomavirus
k__Viruses.o__Picornavirales.f__Secoviridae.g__Waikavirus	2.14659e-06	Waikavirus
k__Bacteria.p__Actinobacteria.c__Actinobacteria.o__Micrococcales.f__Micrococcaceae.g__Pseudoglutamicibacter	1.71694e-06	Pseudoglutamicibacter
k__Bacteria.p__Firmicutes.c__Bacilli.o__Bacillales.f__Paenibacillaceae.g__Gorillibacterium	1.71441e-06	Gorillibacterium
k__Bacteria.p__Actinobacteria.c__Actinobacteria.o__Actinomycetales.f__Actinomycetaceae.g__Flaviflexus	1.22421e-06	Flaviflexus
k__Bacteria.p__Proteobacteria.c__Betaproteobacteria.o__Burkholderiales.g__Paucibacter	1.17356e-06	Paucibacter
k__Bacteria.p__Thermotogae.c__Thermotogae.o__Thermotogales.f__Fervidobacteriaceae.g__Thermosipho	1.15496e-06	Thermosipho
k__Bacteria.p__Proteobacteria.c__Gammaproteobacteria.g__Thiolapillus	1.1522e-06	Thiolapillus
k__Bacteria.p__Proteobacteria.c__Gammaproteobacteria.o__Alteromonadales.f__Alteromonadaceae.g__Glaciecola	1.14803e-06	Glaciecola
k__Bacteria.p__Firmicutes.c__Clostridia.o__Clostridiales.f__Clostridiaceae.g__Alkaliphilus	1.13409e-06	Alkaliphilus
k__Bacteria.p__Proteobacteria.c__Alphaproteobacteria.o__Rhizobiales.f__Rhodobiaceae.g__Lutibaculum	1.03172e-06	Lutibaculum
k__Bacteria.p__Actinobacteria.c__Actinobacteria.o__Glycomycetales.f__Glycomycetaceae.g__Haloglycomyces	1.01995e-06	Haloglycomyces
k__Bacteria.p__Proteobacteria.c__Gammaproteobacteria.o__Xanthomonadales.f__Rhodanobacteraceae.g__Mizugakiibacter	1.0017e-06	Mizugakiibacter
k__Bacteria.p__Firmicutes.c__Tissierellia.o__Tissierellales.f__Peptoniphilaceae.g__Helcococcus	1.00007e-06	Helcococcus
k__Bacteria.p__Proteobacteria.c__Gammaproteobacteria.o__Oceanospirillales.f__Halomonadaceae.g__Chromohalobacter	9.9414e-07	Chromohalobacter
k__Bacteria.p__Proteobacteria.c__Alphaproteobacteria.o__Rhodobacterales.f__Rhodobacteraceae.g__Phaeobacter	9.58811e-07	Phaeobacter
k__Bacteria.p__Synergistetes.c__Synergistia.o__Synergistales.f__Synergistaceae.g__Aminiphilus	9.00786e-07	Aminiphilus
k__Bacteria.p__Proteobacteria.c__Alphaproteobacteria.o__Rhodobacterales.f__Rhodobacteraceae.g__Thioclava	8.97191e-07	Thioclava
k__Bacteria.p__Acidobacteria.c__Acidobacteriia.o__Acidobacteriales.f__Acidobacteriaceae.g__Granulicella	8.74251e-07	Granulicella
k__Bacteria.p__Bacteroidetes.c__Flavobacteriia.o__Flavobacteriales.f__Flavobacteriaceae.g__Arenibacter	8.39377e-07	Arenibacter
k__Bacteria.p__Firmicutes.c__Clostridia.o__Clostridiales.f__Clostridiaceae.g__Youngiibacter	7.51748e-07	Youngiibacter
k__Bacteria.p__Actinobacteria.c__Actinobacteria.o__Streptosporangiales.f__Streptosporangiaceae.g__Planomonospora	5.56527e-07	Planomonospora
k__Bacteria.p__Fusobacteria.c__Fusobacteriia.o__Fusobacteriales.f__Fusobacteriaceae.g__Psychrilyobacter	5.20217e-07	Psychrilyobacter
k__Viruses.o__Herpesvirales.f__Alloherpesviridae.g__Batrachovirus	5.11755e-07	Batrachovirus
k__Bacteria.p__Bacteroidetes.c__Flavobacteriia.o__Flavobacteriales.f__Flavobacteriaceae.g__Psychroserpens	5.0953e-07	Psychroserpens
k__Viruses.f__Bromoviridae.g__Bromovirus	2.60011e-07	Bromovirus
k__Bacteria.p__Firmicutes.c__Clostridia.o__Clostridiales.f__Ruminococcaceae.g__Pseudobacteroides	2.92479e-09	Pseudobacteroides
