# Supplementary material for: Robustness of cancer microbiome signals over a broad range of methodological variation
Source: Oncogene. 2024 Feb 23;43(15):1127–48. doi: 10.1038/s41388-024-02974-w (PMC10997506; doi:10.1038/s41388-024-02974-w)
Supplement: Supplementary file 2 — Supplementary Tables [file 41388_2024_2974_MOESM2_ESM.zip › Tables copy/TableS22_CQ_feat_full_2020_data.xlsx]

## Sheet: Table S22.1
Table S22.1: Multiclass ML feature lists derived from WGS, ConQuR-corrected primary tumor data from Poore & Kopylova et al. 2020
Taxa	varImp	Genus
k__Bacteria.p__Firmicutes.c__Clostridia.o__Clostridiales.f__Ruminococcaceae.g__Subdoligranulum	0.0327077	Subdoligranulum
k__Viruses.o__Tymovirales.f__Betaflexiviridae.g__Carlavirus	0.027054	Carlavirus
k__Bacteria.p__Proteobacteria.c__Gammaproteobacteria.o__Enterobacteriales.f__Enterobacteriaceae.g__Klebsiella	0.0250313	Klebsiella
k__Bacteria.p__Cyanobacteria.o__Nostocales.f__Nostocaceae.g__Cylindrospermum	0.0244203	Cylindrospermum
k__Viruses.f__Papillomaviridae.g__Alphapapillomavirus	0.0237135	Alphapapillomavirus
k__Viruses.f__Microviridae.g__Microvirus	0.0193658	Microvirus
k__Bacteria.p__Firmicutes.c__Clostridia.o__Clostridiales.f__Lachnospiraceae.g__Dorea	0.0150849	Dorea
k__Bacteria.p__Proteobacteria.c__Alphaproteobacteria.o__Rhizobiales.f__Methylobacteriaceae.g__Methylobacterium	0.0144386	Methylobacterium
k__Viruses.f__Polydnaviridae.g__Ichnovirus	0.0143781	Ichnovirus
k__Bacteria.p__Firmicutes.c__Negativicutes.o__Veillonellales.f__Veillonellaceae.g__Veillonella	0.0143057	Veillonella
k__Bacteria.p__Firmicutes.c__Clostridia.o__Clostridiales.g__Flavonifractor	0.0136582	Flavonifractor
k__Bacteria.p__Proteobacteria.c__Alphaproteobacteria.o__Rhizobiales.f__Brucellaceae.g__Ochrobactrum	0.0136403	Ochrobactrum
k__Bacteria.p__Firmicutes.c__Clostridia.o__Clostridiales.f__Ruminococcaceae.g__Faecalibacterium	0.0132295	Faecalibacterium
k__Viruses.o__Herpesvirales.f__Herpesviridae.g__Cytomegalovirus	0.0122472	Cytomegalovirus
k__Bacteria.p__Firmicutes.c__Bacilli.o__Bacillales.f__Bacillaceae.g__Geobacillus	0.0121073	Geobacillus
k__Bacteria.p__Firmicutes.c__Bacilli.o__Lactobacillales.f__Lactobacillaceae.g__Pediococcus	0.01204	Pediococcus
k__Bacteria.p__Proteobacteria.c__Betaproteobacteria.o__Burkholderiales.f__Comamonadaceae.g__Curvibacter	0.0117631	Curvibacter
k__Bacteria.p__Actinobacteria.c__Actinobacteria.o__Corynebacteriales.f__Corynebacteriaceae.g__Corynebacterium	0.0112651	Corynebacterium
k__Bacteria.p__Proteobacteria.c__Betaproteobacteria.o__Burkholderiales.f__Comamonadaceae.g__Acidovorax	0.0111373	Acidovorax
k__Viruses.f__Phycodnaviridae.g__Prymnesiovirus	0.0108679	Prymnesiovirus
k__Bacteria.p__Firmicutes.c__Bacilli.o__Lactobacillales.f__Carnobacteriaceae.g__Alkalibacterium	0.0105288	Alkalibacterium
k__Viruses.f__Polydnaviridae.g__Bracovirus	0.00981508	Bracovirus
k__Bacteria.p__Proteobacteria.c__Gammaproteobacteria.o__Enterobacteriales.f__Enterobacteriaceae.g__Ewingella	0.00941817	Ewingella
k__Bacteria.p__Proteobacteria.c__Deltaproteobacteria.o__Desulfovibrionales.f__Desulfovibrionaceae.g__Desulfovibrio	0.00932327	Desulfovibrio
k__Bacteria.p__Proteobacteria.c__Alphaproteobacteria.o__Rhizobiales.f__Phyllobacteriaceae.g__Mesorhizobium	0.0092492	Mesorhizobium
k__Bacteria.p__Actinobacteria.c__Actinobacteria.o__Micrococcales.f__Intrasporangiaceae.g__Tetrasphaera	0.00894462	Tetrasphaera
k__Bacteria.p__Firmicutes.c__Bacilli.o__Lactobacillales.f__Leuconostocaceae.g__Leuconostoc	0.0087698	Leuconostoc
k__Bacteria.p__Firmicutes.c__Bacilli.o__Lactobacillales.f__Carnobacteriaceae.g__Dolosigranulum	0.00845526	Dolosigranulum
k__Bacteria.p__Proteobacteria.c__Gammaproteobacteria.o__Enterobacteriales.f__Enterobacteriaceae.g__Proteus	0.0084353	Proteus
k__Bacteria.p__Proteobacteria.c__Gammaproteobacteria.o__Enterobacteriales.f__Enterobacteriaceae.g__Trabulsiella	0.0076997	Trabulsiella
k__Bacteria.p__Cyanobacteria.o__Chroococcales.g__Chamaesiphon	0.007452	Chamaesiphon
k__Bacteria.p__Actinobacteria.c__Actinobacteria.o__Micrococcales.f__Microbacteriaceae.g__Leucobacter	0.00732796	Leucobacter
k__Bacteria.p__Proteobacteria.c__Gammaproteobacteria.o__Enterobacteriales.f__Enterobacteriaceae.g__Citrobacter	0.00723221	Citrobacter
k__Bacteria.p__Firmicutes.c__Erysipelotrichia.o__Erysipelotrichales.f__Erysipelotrichaceae.g__Solobacterium	0.00707741	Solobacterium
k__Bacteria.p__Proteobacteria.c__Betaproteobacteria.o__Burkholderiales.g__Ideonella	0.00659136	Ideonella
k__Bacteria.p__Fusobacteria.c__Fusobacteriia.o__Fusobacteriales.f__Fusobacteriaceae.g__Fusobacterium	0.00645126	Fusobacterium
k__Bacteria.p__Firmicutes.c__Clostridia.o__Thermoanaerobacterales.f__Thermoanaerobacteraceae.g__Thermoanaerobacter	0.00626492	Thermoanaerobacter
k__Bacteria.p__Bacteroidetes.c__Chitinophagia.o__Chitinophagales.f__Chitinophagaceae.g__Sediminibacterium	0.00624327	Sediminibacterium
k__Bacteria.p__Proteobacteria.c__Gammaproteobacteria.o__Xanthomonadales.f__Xanthomonadaceae.g__Lysobacter	0.00621606	Lysobacter
k__Bacteria.p__Cyanobacteria.o__Stigonematales.g__Fischerella	0.00607032	Fischerella
k__Bacteria.p__Firmicutes.c__Clostridia.o__Clostridiales.f__Lachnospiraceae.g__Oribacterium	0.0060268	Oribacterium
k__Bacteria.p__Proteobacteria.c__Alphaproteobacteria.o__Caulobacterales.f__Caulobacteraceae.g__Caulobacter	0.00590327	Caulobacter
k__Bacteria.p__Proteobacteria.c__Gammaproteobacteria.o__Pasteurellales.f__Pasteurellaceae.g__Histophilus	0.00584381	Histophilus
k__Bacteria.p__Proteobacteria.c__Alphaproteobacteria.o__Rhizobiales.f__Bradyrhizobiaceae.g__Bradyrhizobium	0.00542208	Bradyrhizobium
k__Bacteria.p__Proteobacteria.c__Alphaproteobacteria.o__Rhodobacterales.f__Rhodobacteraceae.g__Tropicibacter	0.00538924	Tropicibacter
k__Bacteria.p__Cyanobacteria.o__Oscillatoriales.g__Geitlerinema	0.00524564	Geitlerinema
k__Bacteria.p__Firmicutes.c__Clostridia.o__Clostridiales.f__Lachnospiraceae.g__Lachnoanaerobaculum	0.00523871	Lachnoanaerobaculum
k__Bacteria.p__Actinobacteria.c__Actinobacteria.o__Micromonosporales.f__Micromonosporaceae.g__Actinoplanes	0.00506048	Actinoplanes
k__Bacteria.p__Proteobacteria.c__Alphaproteobacteria.o__Rhizobiales.f__Rhizobiaceae.g__Ensifer	0.00503731	Ensifer
k__Bacteria.p__Proteobacteria.c__Betaproteobacteria.o__Neisseriales.f__Chromobacteriaceae.g__Aquitalea	0.00468986	Aquitalea
k__Bacteria.p__Proteobacteria.c__Betaproteobacteria.o__Neisseriales.f__Neisseriaceae.g__Neisseria	0.00451343	Neisseria
k__Bacteria.p__Actinobacteria.c__Actinobacteria.o__Corynebacteriales.f__Dietziaceae.g__Dietzia	0.00449358	Dietzia
k__Bacteria.p__Actinobacteria.c__Actinobacteria.o__Frankiales.f__Frankiaceae.g__Frankia	0.00440386	Frankia
k__Archaea.p__Euryarchaeota.c__Halobacteria.o__Natrialbales.f__Natrialbaceae.g__Halobiforma	0.00427542	Halobiforma
k__Bacteria.p__Actinobacteria.c__Actinobacteria.o__Micrococcales.f__Micrococcaceae.g__Kocuria	0.00426063	Kocuria
k__Bacteria.p__Fusobacteria.c__Fusobacteriia.o__Fusobacteriales.f__Leptotrichiaceae.g__Leptotrichia	0.00420687	Leptotrichia
k__Bacteria.p__Firmicutes.c__Clostridia.o__Clostridiales.f__Clostridiaceae.g__Clostridium	0.00414782	Clostridium
k__Bacteria.p__Actinobacteria.c__Actinobacteria.o__Actinomycetales.f__Actinomycetaceae.g__Actinomyces	0.00411599	Actinomyces
k__Archaea.p__Euryarchaeota.c__Halobacteria.o__Natrialbales.f__Natrialbaceae.g__Haloterrigena	0.00410483	Haloterrigena
k__Bacteria.p__Cyanobacteria.o__Oscillatoriales.g__Pseudanabaena	0.00406383	Pseudanabaena
k__Bacteria.p__Bacteroidetes.c__Flavobacteriia.o__Flavobacteriales.f__Flavobacteriaceae.g__Flavobacterium	0.00405562	Flavobacterium
k__Bacteria.p__Cyanobacteria.o__Chroococcales.g__Crocosphaera	0.00396088	Crocosphaera
k__Bacteria.p__Proteobacteria.c__Betaproteobacteria.o__Neisseriales.f__Chromobacteriaceae.g__Pseudogulbenkiania	0.0039311	Pseudogulbenkiania
k__Viruses.g__Higrevirus	0.00392864	Higrevirus
k__Bacteria.p__Proteobacteria.c__Betaproteobacteria.o__Burkholderiales.f__Comamonadaceae.g__Ramlibacter	0.00371856	Ramlibacter
k__Bacteria.p__Proteobacteria.c__Alphaproteobacteria.o__Rhizobiales.f__Aurantimonadaceae.g__Aureimonas	0.00371112	Aureimonas
k__Bacteria.p__Firmicutes.c__Clostridia.o__Clostridiales.f__Lachnospiraceae.g__Blautia	0.00371038	Blautia
k__Bacteria.p__Firmicutes.c__Bacilli.o__Bacillales.f__Bacillaceae.g__Pontibacillus	0.00357589	Pontibacillus
k__Bacteria.p__Proteobacteria.c__Alphaproteobacteria.o__Pelagibacterales.f__Pelagibacteraceae.g__Candidatus_Pelagibacter	0.0035231	Candidatus_Pelagibacter
k__Bacteria.p__Cyanobacteria.o__Nostocales.f__Microchaetaceae.g__Tolypothrix	0.00345344	Tolypothrix
k__Bacteria.p__Bacteroidetes.c__Bacteroidia.o__Bacteroidales.f__Prevotellaceae.g__Alloprevotella	0.00344097	Alloprevotella
k__Bacteria.p__Actinobacteria.c__Actinobacteria.o__Corynebacteriales.g__Lawsonella	0.00341611	Lawsonella
k__Bacteria.p__Actinobacteria.c__Coriobacteriia.o__Coriobacteriales.f__Coriobacteriaceae.g__Collinsella	0.00336637	Collinsella
k__Bacteria.p__Firmicutes.c__Clostridia.o__Clostridiales.f__Peptostreptococcaceae.g__Clostridioides	0.00334633	Clostridioides
k__Bacteria.p__Bacteroidetes.c__Bacteroidia.o__Bacteroidales.f__Odoribacteraceae.g__Odoribacter	0.00327532	Odoribacter
k__Bacteria.p__Bacteroidetes.c__Bacteroidia.o__Bacteroidales.f__Rikenellaceae.g__Mucinivorans	0.00326376	Mucinivorans
k__Bacteria.p__Actinobacteria.c__Actinobacteria.o__Corynebacteriales.f__Nocardiaceae.g__Rhodococcus	0.00322145	Rhodococcus
k__Bacteria.p__Proteobacteria.c__Gammaproteobacteria.o__Legionellales.f__Coxiellaceae.g__Coxiella	0.00316629	Coxiella
k__Viruses.o__Herpesvirales.f__Alloherpesviridae.g__Ictalurivirus	0.00316412	Ictalurivirus
k__Bacteria.p__Bacteroidetes.c__Bacteroidia.o__Bacteroidales.f__Bacteroidaceae.g__Bacteroides	0.00311524	Bacteroides
k__Viruses.f__Flaviviridae.g__Flavivirus	0.00306484	Flavivirus
k__Bacteria.p__Proteobacteria.c__Deltaproteobacteria.o__Bdellovibrionales.f__Bdellovibrionaceae.g__Bdellovibrio	0.00298907	Bdellovibrio
k__Viruses.o__Tymovirales.f__Alphaflexiviridae.g__Potexvirus	0.0029641	Potexvirus
k__Bacteria.p__Actinobacteria.c__Coriobacteriia.o__Coriobacteriales.f__Atopobiaceae.g__Olsenella	0.00295556	Olsenella
k__Viruses.f__Circoviridae.g__Circovirus	0.00294768	Circovirus
k__Bacteria.p__Actinobacteria.c__Actinobacteria.o__Micrococcales.f__Micrococcaceae.g__Micrococcus	0.00292386	Micrococcus
k__Bacteria.p__Firmicutes.c__Tissierellia.o__Tissierellales.f__Peptoniphilaceae.g__Finegoldia	0.00284909	Finegoldia
k__Bacteria.p__Actinobacteria.c__Actinobacteria.o__Micrococcales.f__Microbacteriaceae.g__Microbacterium	0.00284646	Microbacterium
k__Bacteria.p__Firmicutes.c__Erysipelotrichia.o__Erysipelotrichales.f__Erysipelotrichaceae.g__Coprobacillus	0.00281464	Coprobacillus
k__Bacteria.p__Proteobacteria.c__Gammaproteobacteria.o__Alteromonadales.f__Shewanellaceae.g__Shewanella	0.00280838	Shewanella
k__Bacteria.p__Proteobacteria.c__Gammaproteobacteria.f__Competibacteraceae.g__Candidatus_Contendobacter	0.00280739	Candidatus_Contendobacter
k__Bacteria.p__Firmicutes.c__Bacilli.o__Bacillales.f__Bacillaceae.g__Lysinibacillus	0.00279566	Lysinibacillus
k__Bacteria.p__Proteobacteria.c__Betaproteobacteria.o__Burkholderiales.f__Comamonadaceae.g__Pelomonas	0.00278792	Pelomonas
k__Bacteria.p__Proteobacteria.c__Epsilonproteobacteria.o__Campylobacterales.f__Campylobacteraceae.g__Campylobacter	0.00271775	Campylobacter
k__Bacteria.p__Firmicutes.c__Bacilli.o__Bacillales.g__Exiguobacterium	0.00269187	Exiguobacterium
k__Bacteria.p__Proteobacteria.c__Gammaproteobacteria.o__Xanthomonadales.f__Xanthomonadaceae.g__Stenotrophomonas	0.00266361	Stenotrophomonas
k__Viruses.f__Adenoviridae.g__Aviadenovirus	0.00261443	Aviadenovirus
k__Bacteria.p__Firmicutes.c__Negativicutes.o__Veillonellales.f__Veillonellaceae.g__Megasphaera	0.00252137	Megasphaera
k__Bacteria.p__Cyanobacteria.o__Nostocales.f__Scytonemataceae.g__Scytonema	0.00250917	Scytonema
k__Bacteria.p__Firmicutes.c__Bacilli.o__Bacillales.f__Bacillaceae.g__Halobacillus	0.00249561	Halobacillus
k__Bacteria.p__Proteobacteria.c__Gammaproteobacteria.o__Pseudomonadales.f__Moraxellaceae.g__Acinetobacter	0.00248331	Acinetobacter
k__Bacteria.p__Proteobacteria.c__Gammaproteobacteria.o__Chromatiales.f__Chromatiaceae.g__Thiorhodococcus	0.0024801	Thiorhodococcus
k__Bacteria.p__Proteobacteria.c__Gammaproteobacteria.o__Enterobacteriales.f__Enterobacteriaceae.g__Yersinia	0.00247584	Yersinia
k__Bacteria.p__Proteobacteria.c__Alphaproteobacteria.o__Rhodobacterales.f__Rhodobacteraceae.g__Haematobacter	0.00245566	Haematobacter
k__Bacteria.p__Proteobacteria.c__Gammaproteobacteria.o__Enterobacteriales.f__Enterobacteriaceae.g__Pectobacterium	0.0024037	Pectobacterium
k__Bacteria.p__Actinobacteria.c__Actinobacteria.o__Micrococcales.f__Promicromonosporaceae.g__Isoptericola	0.00239089	Isoptericola
k__Bacteria.p__Proteobacteria.c__Alphaproteobacteria.o__Rhizobiales.f__Bradyrhizobiaceae.g__Oligotropha	0.00229395	Oligotropha
k__Bacteria.p__Bacteroidetes.c__Bacteroidia.o__Bacteroidales.f__Porphyromonadaceae.g__Parabacteroides	0.00228992	Parabacteroides
k__Bacteria.p__Proteobacteria.c__Betaproteobacteria.o__Burkholderiales.f__Burkholderiaceae.g__Ralstonia	0.00228495	Ralstonia
k__Bacteria.p__Cyanobacteria.o__Oscillatoriales.g__Leptolyngbya	0.00228068	Leptolyngbya
k__Viruses.o__Herpesvirales.f__Herpesviridae.g__Proboscivirus	0.00226552	Proboscivirus
k__Bacteria.p__Actinobacteria.c__Actinobacteria.o__Pseudonocardiales.f__Pseudonocardiaceae.g__Amycolatopsis	0.00226337	Amycolatopsis
k__Bacteria.p__Proteobacteria.c__Gammaproteobacteria.o__Pseudomonadales.f__Pseudomonadaceae.g__Pseudomonas	0.00224201	Pseudomonas
k__Bacteria.p__Firmicutes.c__Clostridia.o__Clostridiales.f__Peptostreptococcaceae.g__Peptostreptococcus	0.00223037	Peptostreptococcus
k__Bacteria.p__Actinobacteria.c__Actinobacteria.o__Actinomycetales.f__Actinomycetaceae.g__Mobiluncus	0.00222939	Mobiluncus
k__Bacteria.p__Proteobacteria.c__Betaproteobacteria.o__Burkholderiales.f__Oxalobacteraceae.g__Massilia	0.00221637	Massilia
k__Bacteria.p__Proteobacteria.c__Gammaproteobacteria.o__Alteromonadales.f__Psychromonadaceae.g__Psychromonas	0.00219306	Psychromonas
k__Bacteria.p__Bacteroidetes.c__Sphingobacteriia.o__Sphingobacteriales.f__Sphingobacteriaceae.g__Pedobacter	0.00218815	Pedobacter
k__Viruses.o__Herpesvirales.f__Herpesviridae.g__Varicellovirus	0.00216032	Varicellovirus
k__Bacteria.p__Firmicutes.c__Bacilli.o__Lactobacillales.f__Carnobacteriaceae.g__Carnobacterium	0.0021436	Carnobacterium
k__Viruses.f__Virgaviridae.g__Furovirus	0.00213861	Furovirus
k__Bacteria.p__Proteobacteria.c__Gammaproteobacteria.o__Alteromonadales.f__Pseudoalteromonadaceae.g__Pseudoalteromonas	0.00211995	Pseudoalteromonas
k__Bacteria.p__Proteobacteria.c__Betaproteobacteria.o__Burkholderiales.f__Comamonadaceae.g__Variovorax	0.00209513	Variovorax
k__Bacteria.p__Chlamydiae.c__Chlamydiia.o__Chlamydiales.f__Parachlamydiaceae.g__Parachlamydia	0.0020889	Parachlamydia
k__Bacteria.p__Cyanobacteria.o__Oscillatoriales.g__Arthrospira	0.00205526	Arthrospira
k__Bacteria.p__Actinobacteria.c__Actinobacteria.o__Catenulisporales.f__Actinospicaceae.g__Actinospica	0.00205168	Actinospica
k__Bacteria.p__Firmicutes.c__Bacilli.o__Bacillales.f__Bacillaceae.g__Psychrobacillus	0.0020233	Psychrobacillus
k__Bacteria.p__Firmicutes.c__Clostridia.o__Clostridiales.f__Ruminococcaceae.g__Ruminococcus	0.00198933	Ruminococcus
k__Bacteria.p__Firmicutes.c__Clostridia.o__Clostridiales.f__Lachnospiraceae.g__Roseburia	0.00197773	Roseburia
k__Bacteria.p__Proteobacteria.c__Gammaproteobacteria.o__Enterobacteriales.f__Enterobacteriaceae.g__Buttiauxella	0.00195034	Buttiauxella
k__Bacteria.p__Firmicutes.c__Bacilli.o__Bacillales.f__Staphylococcaceae.g__Staphylococcus	0.00194033	Staphylococcus
k__Bacteria.p__Bacteroidetes.c__Flavobacteriia.o__Flavobacteriales.f__Flavobacteriaceae.g__Aquimarina	0.00193053	Aquimarina
k__Bacteria.p__Proteobacteria.c__Gammaproteobacteria.o__Enterobacteriales.f__Enterobacteriaceae.g__Buchnera	0.00189651	Buchnera
k__Viruses.o__Herpesvirales.f__Alloherpesviridae.g__Cyprinivirus	0.00188651	Cyprinivirus
k__Bacteria.p__Proteobacteria.c__Gammaproteobacteria.o__Alteromonadales.f__Alteromonadaceae.g__Alteromonas	0.00187843	Alteromonas
k__Archaea.p__Euryarchaeota.c__Halobacteria.o__Natrialbales.f__Natrialbaceae.g__Natronolimnobius	0.00184255	Natronolimnobius
k__Bacteria.p__Thermotogae.c__Thermotogae.o__Thermotogales.f__Fervidobacteriaceae.g__Fervidobacterium	0.00181671	Fervidobacterium
k__Bacteria.p__Proteobacteria.c__Gammaproteobacteria.o__Enterobacteriales.f__Enterobacteriaceae.g__Serratia	0.00181665	Serratia
k__Bacteria.p__Firmicutes.c__Tissierellia.o__Tissierellales.f__Peptoniphilaceae.g__Peptoniphilus	0.00180815	Peptoniphilus
k__Bacteria.p__Actinobacteria.c__Actinobacteria.o__Micrococcales.f__Dermabacteraceae.g__Brachybacterium	0.00180591	Brachybacterium
k__Bacteria.p__Firmicutes.c__Clostridia.o__Clostridiales.f__Peptostreptococcaceae.g__Paeniclostridium	0.00178636	Paeniclostridium
k__Bacteria.p__Proteobacteria.c__Gammaproteobacteria.o__Oceanospirillales.f__Oceanospirillaceae.g__Oleispira	0.00178359	Oleispira
k__Bacteria.p__Proteobacteria.c__Alphaproteobacteria.o__Rhodospirillales.f__Acetobacteraceae.g__Acidiphilium	0.00178331	Acidiphilium
k__Viruses.o__Picornavirales.f__Picornaviridae.g__Enterovirus	0.00175214	Enterovirus
k__Bacteria.p__Firmicutes.c__Bacilli.o__Lactobacillales.f__Streptococcaceae.g__Streptococcus	0.00173476	Streptococcus
k__Archaea.p__Euryarchaeota.c__Methanococci.o__Methanococcales.f__Methanococcaceae.g__Methanococcus	0.00168489	Methanococcus
k__Bacteria.p__Firmicutes.c__Bacilli.o__Bacillales.g__Acidibacillus	0.00168472	Acidibacillus
k__Viruses.f__Phycodnaviridae.g__Coccolithovirus	0.00165611	Coccolithovirus
k__Bacteria.p__Proteobacteria.c__Alphaproteobacteria.o__Sphingomonadales.f__Erythrobacteraceae.g__Erythrobacter	0.00160134	Erythrobacter
k__Bacteria.p__Bacteroidetes.c__Cytophagia.o__Cytophagales.f__Persicobacteraceae.g__Persicobacter	0.00158268	Persicobacter
k__Bacteria.p__Proteobacteria.c__Betaproteobacteria.o__Burkholderiales.f__Comamonadaceae.g__Caldimonas	0.00154894	Caldimonas
k__Bacteria.p__Proteobacteria.c__Gammaproteobacteria.o__Enterobacteriales.f__Enterobacteriaceae.g__Raoultella	0.00154887	Raoultella
k__Bacteria.p__Proteobacteria.c__Alphaproteobacteria.o__Rhizobiales.f__Rhizobiaceae.g__Agrobacterium	0.00152114	Agrobacterium
k__Bacteria.p__Proteobacteria.c__Betaproteobacteria.o__Rhodocyclales.f__Rhodocyclaceae.g__Dechloromonas	0.00151567	Dechloromonas
k__Bacteria.p__Verrucomicrobia.c__Opitutae.o__Opitutales.f__Opitutaceae.g__Cephaloticoccus	0.00150811	Cephaloticoccus
k__Bacteria.p__Proteobacteria.c__Gammaproteobacteria.o__Xanthomonadales.f__Xanthomonadaceae.g__Xanthomonas	0.00150507	Xanthomonas
k__Bacteria.p__Cyanobacteria.o__Oscillatoriales.g__Planktothricoides	0.00145409	Planktothricoides
k__Bacteria.p__Proteobacteria.c__Betaproteobacteria.o__Neisseriales.f__Neisseriaceae.g__Morococcus	0.00141884	Morococcus
k__Bacteria.p__Acidobacteria.c__Acidobacteriia.o__Acidobacteriales.f__Acidobacteriaceae.g__Edaphobacter	0.00141434	Edaphobacter
k__Bacteria.p__Proteobacteria.c__Alphaproteobacteria.o__Rhizobiales.f__Phyllobacteriaceae.g__Aliihoeflea	0.00140395	Aliihoeflea
k__Bacteria.p__Actinobacteria.c__Actinobacteria.o__Micrococcales.f__Promicromonosporaceae.g__Cellulosimicrobium	0.00140374	Cellulosimicrobium
k__Bacteria.p__Actinobacteria.c__Actinobacteria.o__Streptosporangiales.f__Thermomonosporaceae.g__Spirillospora	0.00137683	Spirillospora
k__Bacteria.p__Firmicutes.c__Bacilli.o__Lactobacillales.f__Streptococcaceae.g__Lactococcus	0.00137518	Lactococcus
k__Bacteria.p__Firmicutes.c__Clostridia.o__Clostridiales.f__Lachnospiraceae.g__Stomatobaculum	0.00133452	Stomatobaculum
k__Bacteria.p__Proteobacteria.c__Alphaproteobacteria.o__Rhizobiales.f__Bradyrhizobiaceae.g__Bosea	0.00132288	Bosea
k__Bacteria.p__Proteobacteria.c__Betaproteobacteria.o__Burkholderiales.f__Sutterellaceae.g__Sutterella	0.00130853	Sutterella
k__Bacteria.p__Proteobacteria.c__Gammaproteobacteria.o__Enterobacteriales.f__Enterobacteriaceae.g__Salmonella	0.00130245	Salmonella
k__Bacteria.p__Actinobacteria.c__Actinobacteria.o__Bifidobacteriales.f__Bifidobacteriaceae.g__Alloscardovia	0.00130058	Alloscardovia
k__Bacteria.p__Firmicutes.c__Bacilli.o__Lactobacillales.f__Lactobacillaceae.g__Lactobacillus	0.00129085	Lactobacillus
k__Viruses.o__Herpesvirales.f__Herpesviridae.g__Simplexvirus	0.00128448	Simplexvirus
k__Archaea.p__Euryarchaeota.c__Halobacteria.o__Halobacteriales.f__Halobacteriaceae.g__Halapricum	0.00128436	Halapricum
k__Bacteria.p__Actinobacteria.c__Actinobacteria.o__Micromonosporales.f__Micromonosporaceae.g__Pilimelia	0.00125336	Pilimelia
k__Archaea.p__Euryarchaeota.c__Methanobacteria.o__Methanobacteriales.f__Methanobacteriaceae.g__Methanobrevibacter	0.00121777	Methanobrevibacter
k__Bacteria.p__Proteobacteria.c__Alphaproteobacteria.o__Rickettsiales.f__Anaplasmataceae.g__Ehrlichia	0.00117967	Ehrlichia
k__Viruses.o__Herpesvirales.f__Herpesviridae.g__Macavirus	0.00117818	Macavirus
k__Bacteria.p__Firmicutes.c__Clostridia.o__Clostridiales.f__Ruminococcaceae.g__Ruminiclostridium	0.0011769	Ruminiclostridium
k__Viruses.o__Herpesvirales.f__Herpesviridae.g__Mardivirus	0.00116304	Mardivirus
k__Bacteria.p__Proteobacteria.c__Alphaproteobacteria.o__Rhodospirillales.f__Rhodospirillaceae.g__Magnetospirillum	0.00116241	Magnetospirillum
k__Bacteria.p__Proteobacteria.c__Gammaproteobacteria.o__Enterobacteriales.f__Enterobacteriaceae.g__Shigella	0.00115221	Shigella
k__Bacteria.p__Proteobacteria.c__Alphaproteobacteria.o__Rhizobiales.f__Rhizobiaceae.g__Shinella	0.00109455	Shinella
k__Bacteria.p__Proteobacteria.c__Alphaproteobacteria.o__Sphingomonadales.f__Sphingomonadaceae.g__Novosphingobium	0.00109034	Novosphingobium
k__Bacteria.p__Proteobacteria.c__Betaproteobacteria.g__Candidatus_Nasuia	0.00108588	Candidatus_Nasuia
k__Viruses.f__Bunyaviridae.g__Tospovirus	0.00108016	Tospovirus
k__Bacteria.p__Proteobacteria.c__Betaproteobacteria.o__Rhodocyclales.f__Rhodocyclaceae.g__Methyloversatilis	0.00106821	Methyloversatilis
k__Bacteria.p__Proteobacteria.c__Gammaproteobacteria.o__Oceanospirillales.f__Oceanospirillaceae.g__Marinomonas	0.0010591	Marinomonas
k__Bacteria.p__Proteobacteria.c__Gammaproteobacteria.o__Enterobacteriales.f__Enterobacteriaceae.g__Pantoea	0.00103425	Pantoea
k__Bacteria.p__Proteobacteria.c__Gammaproteobacteria.o__Alteromonadales.f__Alteromonadaceae.g__Marinobacter	0.00102694	Marinobacter
k__Bacteria.p__Actinobacteria.c__Actinobacteria.o__Micrococcales.f__Micrococcaceae.g__Rothia	0.00102255	Rothia
k__Bacteria.p__Firmicutes.c__Bacilli.o__Bacillales.g__Gemella	0.00100757	Gemella
k__Bacteria.p__Proteobacteria.c__Betaproteobacteria.o__Burkholderiales.f__Oxalobacteraceae.g__Herbaspirillum	0.00100659	Herbaspirillum
k__Bacteria.p__Bacteroidetes.c__Flavobacteriia.o__Flavobacteriales.f__Flavobacteriaceae.g__Formosa	0.000995258	Formosa
k__Viruses.o__Picornavirales.f__Picornaviridae.g__Kobuvirus	0.000985769	Kobuvirus
k__Bacteria.p__Proteobacteria.c__Betaproteobacteria.o__Burkholderiales.f__Comamonadaceae.g__Comamonas	0.000985242	Comamonas
k__Viruses.f__Hytrosaviridae.g__Glossinavirus	0.000978963	Glossinavirus
k__Bacteria.p__Firmicutes.c__Clostridia.o__Clostridiales.f__Peptostreptococcaceae.g__Paraclostridium	0.000947679	Paraclostridium
k__Bacteria.p__Firmicutes.c__Clostridia.o__Clostridiales.f__Lachnospiraceae.g__Lachnoclostridium	0.000922408	Lachnoclostridium
k__Bacteria.p__Actinobacteria.c__Actinobacteria.o__Micrococcales.f__Micrococcaceae.g__Arthrobacter	0.000922035	Arthrobacter
k__Bacteria.p__Actinobacteria.c__Actinobacteria.o__Micrococcales.f__Microbacteriaceae.g__Leifsonia	0.000904399	Leifsonia
k__Bacteria.p__Proteobacteria.c__Betaproteobacteria.o__Burkholderiales.f__Alcaligenaceae.g__Achromobacter	0.000901105	Achromobacter
k__Bacteria.p__Proteobacteria.c__Alphaproteobacteria.o__Rhodobacterales.f__Rhodobacteraceae.g__Jannaschia	0.000898418	Jannaschia
k__Bacteria.p__Proteobacteria.c__Gammaproteobacteria.o__Chromatiales.f__Chromatiaceae.g__Arsukibacterium	0.000895805	Arsukibacterium
k__Bacteria.p__Proteobacteria.c__Gammaproteobacteria.o__Enterobacteriales.f__Enterobacteriaceae.g__Xenorhabdus	0.000890248	Xenorhabdus
k__Bacteria.p__Proteobacteria.c__Gammaproteobacteria.o__Orbales.f__Orbaceae.g__Gilliamella	0.000886908	Gilliamella
k__Bacteria.p__Cyanobacteria.o__Nostocales.f__Microchaetaceae.g__Microchaete	0.000885603	Microchaete
k__Bacteria.p__Proteobacteria.c__Gammaproteobacteria.o__Enterobacteriales.f__Enterobacteriaceae.g__Enterobacter	0.000868311	Enterobacter
k__Viruses.o__Herpesvirales.f__Herpesviridae.g__Lymphocryptovirus	0.000864059	Lymphocryptovirus
k__Archaea.p__Euryarchaeota.c__Methanomicrobia.o__Methanomicrobiales.f__Methanospirillaceae.g__Methanospirillum	0.000863696	Methanospirillum
k__Archaea.p__Euryarchaeota.c__Methanomicrobia.o__Methanosarcinales.f__Methanosarcinaceae.g__Methanosalsum	0.000854002	Methanosalsum
k__Viruses.f__Partitiviridae.g__Alphapartitivirus	0.000853125	Alphapartitivirus
k__Bacteria.p__Firmicutes.c__Clostridia.o__Clostridiales.g__Intestinimonas	0.000847786	Intestinimonas
k__Bacteria.p__Proteobacteria.c__Epsilonproteobacteria.g__Sulfurovum	0.000844866	Sulfurovum
k__Bacteria.p__Proteobacteria.c__Alphaproteobacteria.o__Rhizobiales.f__Xanthobacteraceae.g__Pseudolabrys	0.000841982	Pseudolabrys
k__Bacteria.p__Bacteroidetes.c__Bacteroidia.o__Bacteroidales.f__Marinilabiliaceae.g__Marinilabilia	0.000837966	Marinilabilia
k__Bacteria.p__Bacteroidetes.c__Cytophagia.o__Cytophagales.f__Cyclobacteriaceae.g__Indibacter	0.000831536	Indibacter
k__Bacteria.p__Bacteroidetes.c__Cytophagia.o__Cytophagales.f__Cyclobacteriaceae.g__Belliella	0.000830598	Belliella
k__Bacteria.p__Actinobacteria.c__Actinobacteria.o__Micrococcales.f__Intrasporangiaceae.g__Knoellia	0.000828001	Knoellia
k__Bacteria.p__Firmicutes.c__Bacilli.o__Bacillales.f__Bacillaceae.g__Oceanobacillus	0.000820282	Oceanobacillus
k__Archaea.p__Euryarchaeota.c__Thermoplasmata.o__Methanomassiliicoccales.f__Methanomassiliicoccaceae.g__Candidatus_Methanoplasma	0.000814232	Candidatus_Methanoplasma
k__Bacteria.p__Firmicutes.c__Clostridia.o__Clostridiales.f__Oscillospiraceae.g__Oscillibacter	0.000811418	Oscillibacter
k__Bacteria.p__Bacteroidetes.c__Bacteroidia.o__Bacteroidales.f__Prevotellaceae.g__Prevotella	0.000810847	Prevotella
k__Bacteria.p__Firmicutes.c__Bacilli.o__Lactobacillales.f__Carnobacteriaceae.g__Jeotgalibaca	0.000798135	Jeotgalibaca
k__Bacteria.p__Acidobacteria.c__Holophagae.o__Holophagales.f__Holophagaceae.g__Geothrix	0.000796152	Geothrix
k__Viruses.o__Picornavirales.f__Picornaviridae.g__Senecavirus	0.000786217	Senecavirus
k__Bacteria.p__Actinobacteria.c__Actinobacteria.o__Corynebacteriales.f__Mycobacteriaceae.g__Mycobacterium	0.000785429	Mycobacterium
k__Bacteria.p__Proteobacteria.c__Alphaproteobacteria.o__Rhodobacterales.f__Rhodobacteraceae.g__Pannonibacter	0.000781806	Pannonibacter
k__Bacteria.p__Thermotogae.c__Thermotogae.o__Petrotogales.g__Marinitoga	0.000779313	Marinitoga
k__Bacteria.p__Actinobacteria.c__Coriobacteriia.o__Coriobacteriales.f__Atopobiaceae.g__Atopobium	0.000765378	Atopobium
k__Bacteria.p__Proteobacteria.c__Deltaproteobacteria.o__Desulfobacterales.f__Desulfobacteraceae.g__Desulfococcus	0.000742805	Desulfococcus
k__Viruses.o__Picornavirales.f__Secoviridae.g__Waikavirus	0.000742492	Waikavirus
k__Viruses.f__Poxviridae.g__Molluscipoxvirus	0.000741319	Molluscipoxvirus
k__Bacteria.p__Proteobacteria.c__Gammaproteobacteria.o__Enterobacteriales.f__Enterobacteriaceae.g__Plesiomonas	0.000739319	Plesiomonas
k__Bacteria.p__Proteobacteria.c__Alphaproteobacteria.o__Rhizobiales.f__Brucellaceae.g__Brucella	0.000728712	Brucella
k__Bacteria.p__Proteobacteria.c__Alphaproteobacteria.o__Rhodobacterales.f__Rhodobacteraceae.g__Phaeobacter	0.0007268	Phaeobacter
k__Bacteria.p__Proteobacteria.c__Betaproteobacteria.o__Neisseriales.f__Neisseriaceae.g__Snodgrassella	0.000721861	Snodgrassella
k__Bacteria.p__Actinobacteria.c__Actinobacteria.o__Bifidobacteriales.f__Bifidobacteriaceae.g__Gardnerella	0.000715482	Gardnerella
k__Viruses.o__Herpesvirales.f__Herpesviridae.g__Roseolovirus	0.00071324	Roseolovirus
k__Bacteria.p__Proteobacteria.c__Alphaproteobacteria.o__Sphingomonadales.f__Sphingomonadaceae.g__Sphingobium	0.000712749	Sphingobium
k__Bacteria.p__Chlamydiae.c__Chlamydiia.o__Chlamydiales.f__Waddliaceae.g__Waddlia	0.000710657	Waddlia
k__Bacteria.p__Proteobacteria.c__Alphaproteobacteria.o__Rhizobiales.f__Bradyrhizobiaceae.g__Rhodopseudomonas	0.000696827	Rhodopseudomonas
k__Archaea.p__Euryarchaeota.c__Halobacteria.o__Haloferacales.f__Haloferacaceae.g__Halorubrum	0.000678749	Halorubrum
k__Bacteria.p__Proteobacteria.c__Gammaproteobacteria.o__Chromatiales.f__Ectothiorhodospiraceae.g__Nitrococcus	0.000677184	Nitrococcus
k__Bacteria.p__Proteobacteria.c__Gammaproteobacteria.o__Enterobacteriales.f__Enterobacteriaceae.g__Morganella	0.000675272	Morganella
k__Bacteria.p__Bacteroidetes.c__Flavobacteriia.o__Flavobacteriales.f__Flavobacteriaceae.g__Lutibacter	0.000672806	Lutibacter
k__Viruses.o__Picornavirales.f__Picornaviridae.g__Salivirus	0.000664033	Salivirus
k__Bacteria.p__Bacteroidetes.c__Bacteroidia.o__Bacteroidales.f__Odoribacteraceae.g__Butyricimonas	0.00066163	Butyricimonas
k__Bacteria.p__Proteobacteria.c__Gammaproteobacteria.o__Legionellales.f__Coxiellaceae.g__Diplorickettsia	0.000657307	Diplorickettsia
k__Bacteria.p__Firmicutes.c__Bacilli.o__Bacillales.f__Planococcaceae.g__Paenisporosarcina	0.000656078	Paenisporosarcina
k__Bacteria.p__Firmicutes.c__Clostridia.o__Clostridiales.f__Eubacteriaceae.g__Acetobacterium	0.000650962	Acetobacterium
k__Bacteria.p__Firmicutes.c__Clostridia.o__Clostridiales.f__Clostridiaceae.g__Hungatella	0.0006494	Hungatella
k__Bacteria.p__Firmicutes.c__Bacilli.o__Lactobacillales.f__Enterococcaceae.g__Enterococcus	0.000642347	Enterococcus
k__Bacteria.p__Actinobacteria.c__Actinobacteria.o__Micrococcales.f__Dermatophilaceae.g__Mobilicoccus	0.000635658	Mobilicoccus
k__Bacteria.p__Spirochaetes.c__Spirochaetia.f__Leptospiraceae.g__Leptospira	0.000633795	Leptospira
k__Bacteria.p__Proteobacteria.c__Alphaproteobacteria.o__Caulobacterales.f__Caulobacteraceae.g__Asticcacaulis	0.000626487	Asticcacaulis
k__Bacteria.p__Bacteroidetes.c__Flavobacteriia.o__Flavobacteriales.f__Flavobacteriaceae.g__Capnocytophaga	0.000623756	Capnocytophaga
k__Viruses.f__Hepeviridae.g__Piscihepevirus	0.000617827	Piscihepevirus
k__Bacteria.p__Deinococcus.Thermus.c__Deinococci.o__Deinococcales.f__Deinococcaceae.g__Deinococcus	0.000610778	Deinococcus
k__Bacteria.p__Actinobacteria.c__Actinobacteria.o__Streptosporangiales.f__Streptosporangiaceae.g__Microtetraspora	0.000591905	Microtetraspora
k__Bacteria.p__Bacteroidetes.c__Flavobacteriia.o__Flavobacteriales.f__Flavobacteriaceae.g__Myroides	0.000585542	Myroides
k__Bacteria.p__Proteobacteria.c__Betaproteobacteria.o__Neisseriales.f__Neisseriaceae.g__Conchiformibius	0.000580656	Conchiformibius
k__Bacteria.p__Chloroflexi.c__Chloroflexia.o__Chloroflexales.f__Roseiflexaceae.g__Roseiflexus	0.000578028	Roseiflexus
k__Bacteria.p__Bacteroidetes.c__Flavobacteriia.o__Flavobacteriales.f__Flavobacteriaceae.g__Elizabethkingia	0.000576606	Elizabethkingia
k__Archaea.p__Euryarchaeota.c__Halobacteria.o__Halobacteriales.f__Halobacteriaceae.g__Halococcus	0.000575695	Halococcus
k__Bacteria.p__Proteobacteria.c__Alphaproteobacteria.o__Rhizobiales.f__Phyllobacteriaceae.g__Nitratireductor	0.000570376	Nitratireductor
k__Bacteria.p__Actinobacteria.c__Actinobacteria.o__Micrococcales.f__Brevibacteriaceae.g__Brevibacterium	0.000568938	Brevibacterium
k__Bacteria.p__Bacteroidetes.c__Bacteroidia.o__Bacteroidales.f__Porphyromonadaceae.g__Tannerella	0.000565236	Tannerella
k__Viruses.o__Herpesvirales.f__Herpesviridae.g__Percavirus	0.000552818	Percavirus
k__Bacteria.p__Proteobacteria.c__Betaproteobacteria.o__Burkholderiales.g__Rubrivivax	0.000545263	Rubrivivax
k__Viruses.f__Phycodnaviridae.g__Prasinovirus	0.000538978	Prasinovirus
k__Viruses.f__Baculoviridae.g__Betabaculovirus	0.000537273	Betabaculovirus
k__Bacteria.p__Proteobacteria.c__Deltaproteobacteria.o__Desulfobacterales.f__Desulfobacteraceae.g__Desulfatibacillum	0.000535866	Desulfatibacillum
k__Bacteria.p__Bacteroidetes.c__Sphingobacteriia.o__Sphingobacteriales.f__Sphingobacteriaceae.g__Pseudopedobacter	0.000533517	Pseudopedobacter
k__Archaea.p__Euryarchaeota.c__Methanobacteria.o__Methanobacteriales.f__Methanobacteriaceae.g__Methanobacterium	0.000525269	Methanobacterium
k__Bacteria.p__Actinobacteria.c__Actinobacteria.o__Streptosporangiales.f__Streptosporangiaceae.g__Nonomuraea	0.000525251	Nonomuraea
k__Bacteria.p__Firmicutes.c__Clostridia.o__Clostridiales.f__Peptococcaceae.g__Desulfitobacterium	0.000521159	Desulfitobacterium
k__Bacteria.p__Proteobacteria.c__Gammaproteobacteria.o__Oceanospirillales.f__Alcanivoracaceae.g__Alcanivorax	0.000520854	Alcanivorax
k__Bacteria.p__Cyanobacteria.o__Pleurocapsales.g__Pleurocapsa	0.000519402	Pleurocapsa
k__Bacteria.p__Proteobacteria.c__Alphaproteobacteria.o__Rhodobacterales.f__Hyphomonadaceae.g__Robiginitomaculum	0.000519158	Robiginitomaculum
k__Bacteria.p__Aquificae.c__Aquificae.o__Aquificales.f__Aquificaceae.g__Hydrogenobaculum	0.000518576	Hydrogenobaculum
k__Bacteria.p__Proteobacteria.c__Alphaproteobacteria.o__Rhizobiales.f__Phyllobacteriaceae.g__Hoeflea	0.000518002	Hoeflea
k__Bacteria.p__Proteobacteria.c__Betaproteobacteria.o__Neisseriales.f__Chromobacteriaceae.g__Vogesella	0.000516466	Vogesella
k__Bacteria.p__Firmicutes.c__Negativicutes.o__Veillonellales.f__Veillonellaceae.g__Dialister	0.000513828	Dialister
k__Bacteria.p__Spirochaetes.c__Spirochaetia.o__Spirochaetales.f__Spirochaetaceae.g__Sphaerochaeta	0.000512185	Sphaerochaeta
k__Bacteria.p__Proteobacteria.c__Betaproteobacteria.o__Burkholderiales.g__Aquabacterium	0.000509623	Aquabacterium
k__Bacteria.p__Cyanobacteria.o__Oscillatoriales.g__Lyngbya	0.000508647	Lyngbya
k__Bacteria.p__Proteobacteria.c__Alphaproteobacteria.o__Rhizobiales.f__Bradyrhizobiaceae.g__Salinarimonas	0.00050273	Salinarimonas
k__Bacteria.p__Cyanobacteria.o__Prochlorales.f__Prochlorotrichaceae.g__Prochlorothrix	0.000499758	Prochlorothrix
k__Bacteria.p__Proteobacteria.c__Gammaproteobacteria.o__Alteromonadales.f__Idiomarinaceae.g__Idiomarina	0.000497609	Idiomarina
k__Bacteria.p__Proteobacteria.c__Gammaproteobacteria.o__Pasteurellales.f__Pasteurellaceae.g__Necropsobacter	0.000497575	Necropsobacter
k__Bacteria.p__Chlorobi.c__Chlorobia.o__Chlorobiales.f__Chlorobiaceae.g__Chlorobium	0.000495701	Chlorobium
k__Bacteria.p__Actinobacteria.c__Actinobacteria.o__Corynebacteriales.f__Gordoniaceae.g__Gordonia	0.000485023	Gordonia
k__Bacteria.p__Proteobacteria.c__Alphaproteobacteria.o__Rhodobacterales.f__Rhodobacteraceae.g__Labrenzia	0.000478615	Labrenzia
k__Bacteria.p__Cyanobacteria.o__Stigonematales.g__Mastigocoleus	0.000478375	Mastigocoleus
k__Bacteria.p__Actinobacteria.c__Actinobacteria.o__Corynebacteriales.f__Nocardiaceae.g__Nocardia	0.00047283	Nocardia
k__Archaea.p__Euryarchaeota.c__Methanomicrobia.o__Methanosarcinales.f__Methanosarcinaceae.g__Methanomethylovorans	0.000472519	Methanomethylovorans
k__Bacteria.p__Actinobacteria.c__Actinobacteria.o__Streptosporangiales.f__Nocardiopsaceae.g__Nocardiopsis	0.000472373	Nocardiopsis
k__Bacteria.p__Proteobacteria.c__Alphaproteobacteria.o__Rhodobacterales.f__Rhodobacteraceae.g__Rhodobacter	0.000472368	Rhodobacter
k__Bacteria.p__Firmicutes.c__Bacilli.o__Bacillales.f__Planococcaceae.g__Jeotgalibacillus	0.000459369	Jeotgalibacillus
k__Bacteria.p__Proteobacteria.c__Gammaproteobacteria.o__Pseudomonadales.f__Moraxellaceae.g__Psychrobacter	0.000456296	Psychrobacter
k__Bacteria.p__Bacteroidetes.c__Flavobacteriia.o__Flavobacteriales.f__Flavobacteriaceae.g__Tamlana	0.000452113	Tamlana
k__Bacteria.p__Proteobacteria.c__Gammaproteobacteria.o__Enterobacteriales.f__Enterobacteriaceae.g__Photorhabdus	0.000449565	Photorhabdus
k__Bacteria.p__Cyanobacteria.o__Oscillatoriales.g__Coleofasciculus	0.000446238	Coleofasciculus
k__Bacteria.p__Firmicutes.c__Clostridia.o__Clostridiales.f__Peptococcaceae.g__Desulfotomaculum	0.000446045	Desulfotomaculum
k__Viruses.f__Chrysoviridae.g__Chrysovirus	0.000444812	Chrysovirus
k__Bacteria.p__Proteobacteria.c__Alphaproteobacteria.o__Rhodobacterales.f__Rhodobacteraceae.g__Oceanibulbus	0.000443586	Oceanibulbus
k__Bacteria.p__Deinococcus.Thermus.c__Deinococci.o__Thermales.f__Thermaceae.g__Thermus	0.000443507	Thermus
k__Archaea.p__Crenarchaeota.c__Thermoprotei.o__Desulfurococcales.f__Pyrodictiaceae.g__Pyrolobus	0.000440429	Pyrolobus
k__Bacteria.p__Spirochaetes.c__Spirochaetia.o__Spirochaetales.f__Borreliaceae.g__Borrelia	0.000439623	Borrelia
k__Bacteria.p__Proteobacteria.c__Betaproteobacteria.o__Neisseriales.f__Neisseriaceae.g__Eikenella	0.000438961	Eikenella
k__Bacteria.p__Proteobacteria.c__Gammaproteobacteria.o__Enterobacteriales.f__Enterobacteriaceae.g__Cronobacter	0.000434818	Cronobacter
k__Bacteria.p__Actinobacteria.c__Actinobacteria.o__Micrococcales.f__Intrasporangiaceae.g__Ornithinimicrobium	0.000427596	Ornithinimicrobium
k__Bacteria.p__Proteobacteria.c__Gammaproteobacteria.o__Thiotrichales.f__Piscirickettsiaceae.g__Piscirickettsia	0.000427345	Piscirickettsia
k__Bacteria.p__Proteobacteria.c__Gammaproteobacteria.o__Pseudomonadales.f__Pseudomonadaceae.g__Azotobacter	0.000427147	Azotobacter
k__Archaea.p__Euryarchaeota.c__Methanomicrobia.o__Methanomicrobiales.f__Methanomicrobiaceae.g__Methanofollis	0.000426006	Methanofollis
k__Bacteria.p__Cyanobacteria.o__Nostocales.f__Nostocaceae.g__Nodularia	0.000424695	Nodularia
k__Bacteria.p__Actinobacteria.c__Actinobacteria.o__Micrococcales.f__Microbacteriaceae.g__Frigoribacterium	0.000424065	Frigoribacterium
k__Bacteria.p__Bacteroidetes.c__Bacteroidia.o__Bacteroidales.f__Rikenellaceae.g__Alistipes	0.000423712	Alistipes
k__Bacteria.p__Deinococcus.Thermus.c__Deinococci.o__Thermales.f__Thermaceae.g__Meiothermus	0.000423342	Meiothermus
k__Viruses.f__Hytrosaviridae.g__Muscavirus	0.000420331	Muscavirus
k__Bacteria.p__Proteobacteria.c__Gammaproteobacteria.o__Pseudomonadales.f__Moraxellaceae.g__Enhydrobacter	0.000411707	Enhydrobacter
k__Bacteria.p__Proteobacteria.c__Alphaproteobacteria.o__Rhizobiales.f__Rhizobiaceae.g__Sinorhizobium	0.000404636	Sinorhizobium
k__Bacteria.p__Proteobacteria.c__Gammaproteobacteria.o__Enterobacteriales.f__Enterobacteriaceae.g__Candidatus_Blochmannia	0.00040314	Candidatus_Blochmannia
k__Bacteria.p__Proteobacteria.c__Betaproteobacteria.o__Rhodocyclales.f__Rhodocyclaceae.g__Thauera	0.000399731	Thauera
k__Bacteria.p__Proteobacteria.c__Deltaproteobacteria.o__Desulfobacterales.f__Desulfobulbaceae.g__Desulfocapsa	0.000396501	Desulfocapsa
k__Bacteria.p__Actinobacteria.c__Actinobacteria.o__Propionibacteriales.f__Nocardioidaceae.g__Actinopolymorpha	0.000396403	Actinopolymorpha
k__Bacteria.p__Bacteroidetes.c__Bacteroidia.o__Bacteroidales.f__Marinilabiliaceae.g__Anaerophaga	0.000393326	Anaerophaga
k__Viruses.f__Phycodnaviridae.g__Chlorovirus	0.00038868	Chlorovirus
k__Bacteria.p__Proteobacteria.c__Alphaproteobacteria.o__Rhodospirillales.f__Acetobacteraceae.g__Saccharibacter	0.000371543	Saccharibacter
k__Viruses.f__Astroviridae.g__Avastrovirus	0.000371174	Avastrovirus
k__Bacteria.p__Cyanobacteria.o__Chroococcales.g__Synechococcus	0.000368951	Synechococcus
k__Bacteria.p__Firmicutes.c__Bacilli.o__Lactobacillales.f__Carnobacteriaceae.g__Granulicatella	0.00036781	Granulicatella
k__Viruses.o__Herpesvirales.f__Alloherpesviridae.g__Batrachovirus	0.000366229	Batrachovirus
k__Viruses.f__Polyomaviridae.g__Polyomavirus	0.000361298	Polyomavirus
k__Bacteria.p__Proteobacteria.c__Alphaproteobacteria.o__Rhizobiales.f__Methylocystaceae.g__Methylopila	0.000358705	Methylopila
k__Bacteria.p__Bacteroidetes.c__Cytophagia.o__Cytophagales.f__Thermonemataceae.g__Thermonema	0.000356448	Thermonema
k__Bacteria.p__Firmicutes.c__Bacilli.o__Bacillales.f__Paenibacillaceae.g__Cohnella	0.000355601	Cohnella
k__Bacteria.p__Bacteroidetes.c__Flavobacteriia.o__Flavobacteriales.f__Flavobacteriaceae.g__Lacinutrix	0.000353614	Lacinutrix
k__Bacteria.p__Synergistetes.c__Synergistia.o__Synergistales.f__Synergistaceae.g__Aminiphilus	0.000352924	Aminiphilus
k__Viruses.f__Phycodnaviridae.g__Phaeovirus	0.000351697	Phaeovirus
k__Bacteria.p__Bacteroidetes.c__Bacteroidia.o__Bacteroidales.f__Porphyromonadaceae.g__Porphyromonas	0.000351511	Porphyromonas
k__Viruses.f__Partitiviridae.g__Betapartitivirus	0.000346063	Betapartitivirus
k__Bacteria.p__Bacteroidetes.c__Flavobacteriia.o__Flavobacteriales.f__Flavobacteriaceae.g__Empedobacter	0.000333042	Empedobacter
k__Bacteria.p__Proteobacteria.c__Alphaproteobacteria.o__Caulobacterales.f__Caulobacteraceae.g__Brevundimonas	0.000329467	Brevundimonas
k__Bacteria.p__Firmicutes.c__Clostridia.o__Clostridiales.f__Lachnospiraceae.g__Butyrivibrio	0.000328891	Butyrivibrio
k__Bacteria.p__Bacteroidetes.c__Flavobacteriia.o__Flavobacteriales.f__Flavobacteriaceae.g__Dokdonia	0.000326503	Dokdonia
k__Archaea.p__Euryarchaeota.c__Methanomicrobia.o__Methanocellales.f__Methanocellaceae.g__Methanocella	0.000321978	Methanocella
k__Bacteria.p__Firmicutes.c__Tissierellia.o__Tissierellales.f__Peptoniphilaceae.g__Anaerococcus	0.000320795	Anaerococcus
k__Bacteria.p__Proteobacteria.c__Deltaproteobacteria.o__Myxococcales.f__Cystobacteraceae.g__Archangium	0.000318266	Archangium
k__Viruses.f__Bromoviridae.g__Bromovirus	0.000318137	Bromovirus
k__Bacteria.p__Proteobacteria.c__Gammaproteobacteria.o__Enterobacteriales.f__Enterobacteriaceae.g__Cedecea	0.000317278	Cedecea
k__Bacteria.p__Proteobacteria.c__Gammaproteobacteria.o__Pasteurellales.f__Pasteurellaceae.g__Mannheimia	0.000316784	Mannheimia
k__Bacteria.p__Proteobacteria.c__Alphaproteobacteria.o__Rhizobiales.f__Rhizobiaceae.g__Candidatus_Liberibacter	0.000312941	Candidatus_Liberibacter
k__Bacteria.p__Proteobacteria.c__Alphaproteobacteria.o__Rhizobiales.f__Hyphomicrobiaceae.g__Rhodomicrobium	0.000312074	Rhodomicrobium
k__Bacteria.p__Proteobacteria.c__Gammaproteobacteria.o__Oceanospirillales.f__Halomonadaceae.g__Halomonas	0.000311657	Halomonas
k__Bacteria.p__Bacteroidetes.c__Chitinophagia.o__Chitinophagales.f__Saprospiraceae.g__Aureispira	0.000308276	Aureispira
k__Bacteria.p__Firmicutes.c__Clostridia.o__Clostridiales.f__Catabacteriaceae.g__Catabacter	0.000308244	Catabacter
k__Bacteria.p__Bacteroidetes.c__Flavobacteriia.o__Flavobacteriales.f__Flavobacteriaceae.g__Nonlabens	0.000307206	Nonlabens
k__Viruses.f__Ascoviridae.g__Ascovirus	0.00030697	Ascovirus
k__Bacteria.p__Firmicutes.c__Clostridia.o__Thermoanaerobacterales.f__Thermoanaerobacterales_Family_III._Incertae_Sedis.g__Thermosediminibacter	0.000305126	Thermosediminibacter
k__Bacteria.p__Actinobacteria.c__Actinobacteria.o__Micromonosporales.f__Micromonosporaceae.g__Actinocatenispora	0.0003041	Actinocatenispora
k__Bacteria.p__Actinobacteria.c__Actinobacteria.o__Streptomycetales.f__Streptomycetaceae.g__Kitasatospora	0.000302674	Kitasatospora
k__Bacteria.p__Bacteroidetes.c__Flavobacteriia.o__Flavobacteriales.f__Blattabacteriaceae.g__Blattabacterium	0.000302359	Blattabacterium
k__Bacteria.p__Proteobacteria.c__Alphaproteobacteria.o__Rhizobiales.f__Phyllobacteriaceae.g__Paramesorhizobium	0.000300568	Paramesorhizobium
k__Bacteria.p__Proteobacteria.c__Gammaproteobacteria.o__Orbales.f__Orbaceae.g__Candidatus_Schmidhempelia	0.000298937	Candidatus_Schmidhempelia
k__Bacteria.p__Proteobacteria.c__Alphaproteobacteria.o__Rhodospirillales.f__Rhodospirillaceae.g__Niveispirillum	0.000297643	Niveispirillum
k__Bacteria.p__Firmicutes.c__Clostridia.o__Clostridiales.f__Clostridiaceae.g__Anaerosalibacter	0.000292416	Anaerosalibacter
k__Bacteria.p__Verrucomicrobia.c__Opitutae.o__Opitutales.f__Opitutaceae.g__Diplosphaera	0.000289785	Diplosphaera
k__Bacteria.p__Actinobacteria.c__Actinobacteria.o__Micrococcales.f__Microbacteriaceae.g__Curtobacterium	0.000286265	Curtobacterium
k__Bacteria.p__Firmicutes.c__Clostridia.o__Clostridiales.f__Clostridiales_Family_XIII._Incertae_Sedis.g__Anaerovorax	0.000285196	Anaerovorax
k__Bacteria.p__Firmicutes.c__Clostridia.o__Clostridiales.f__Lachnospiraceae.g__Catonella	0.000281499	Catonella
k__Bacteria.p__Proteobacteria.c__Betaproteobacteria.o__Burkholderiales.f__Oxalobacteraceae.g__Herminiimonas	0.000279425	Herminiimonas
k__Bacteria.p__Proteobacteria.c__Gammaproteobacteria.o__Aeromonadales.f__Aeromonadaceae.g__Aeromonas	0.000277937	Aeromonas
k__Bacteria.p__Firmicutes.c__Negativicutes.o__Selenomonadales.f__Selenomonadaceae.g__Selenomonas	0.00027544	Selenomonas
k__Bacteria.p__Proteobacteria.c__Alphaproteobacteria.o__Rhizobiales.f__Methylobacteriaceae.g__Microvirga	0.0002732	Microvirga
k__Bacteria.p__Proteobacteria.c__Alphaproteobacteria.o__Rhizobiales.f__Xanthobacteraceae.g__Xanthobacter	0.000271591	Xanthobacter
k__Bacteria.p__Firmicutes.c__Bacilli.o__Bacillales.f__Bacillaceae.g__Bacillus	0.000269786	Bacillus
k__Archaea.p__Euryarchaeota.c__Methanomicrobia.o__Methanosarcinales.f__Methanosarcinaceae.g__Methanosarcina	0.00026822	Methanosarcina
k__Bacteria.p__Proteobacteria.c__Betaproteobacteria.o__Burkholderiales.f__Comamonadaceae.g__Pseudacidovorax	0.000268138	Pseudacidovorax
k__Bacteria.p__Proteobacteria.c__Alphaproteobacteria.o__Rhodospirillales.f__Rhodospirillaceae.g__Pararhodospirillum	0.000266289	Pararhodospirillum
k__Viruses.o__Caudovirales.f__Myoviridae.g__Kayvirus	0.000265096	Kayvirus
k__Viruses.o__Caudovirales.f__Podoviridae.g__Ahjdlikevirus	0.000262038	Ahjdlikevirus
k__Bacteria.p__Proteobacteria.c__Alphaproteobacteria.o__Rhodobacterales.f__Rhodobacteraceae.g__Roseovarius	0.00026034	Roseovarius
k__Bacteria.p__Proteobacteria.c__Deltaproteobacteria.o__Myxococcales.f__Cystobacteraceae.g__Stigmatella	0.000257332	Stigmatella
k__Bacteria.p__Actinobacteria.c__Actinobacteria.o__Geodermatophilales.f__Geodermatophilaceae.g__Blastococcus	0.000257165	Blastococcus
k__Bacteria.p__Bacteroidetes.c__Flavobacteriia.o__Flavobacteriales.f__Flavobacteriaceae.g__Tenacibaculum	0.000255708	Tenacibaculum
k__Viruses.f__Flaviviridae.g__Hepacivirus	0.000253533	Hepacivirus
k__Bacteria.p__Firmicutes.c__Clostridia.o__Clostridiales.f__Clostridiaceae.g__Fervidicella	0.000252797	Fervidicella
k__Bacteria.p__Proteobacteria.c__Gammaproteobacteria.o__Xanthomonadales.f__Xanthomonadaceae.g__Pseudoxanthomonas	0.000251909	Pseudoxanthomonas
k__Bacteria.p__Proteobacteria.c__Gammaproteobacteria.o__Oceanospirillales.f__Halomonadaceae.g__Chromohalobacter	0.000251784	Chromohalobacter
k__Bacteria.p__Proteobacteria.c__Alphaproteobacteria.o__Rhizobiales.f__Beijerinckiaceae.g__Methylocapsa	0.000251551	Methylocapsa
k__Bacteria.p__Firmicutes.c__Erysipelotrichia.o__Erysipelotrichales.f__Erysipelotrichaceae.g__Turicibacter	0.000251021	Turicibacter
k__Bacteria.p__Proteobacteria.c__Epsilonproteobacteria.o__Nautiliales.f__Nautiliaceae.g__Lebetimonas	0.000250839	Lebetimonas
k__Bacteria.p__Firmicutes.c__Clostridia.o__Clostridiales.f__Syntrophomonadaceae.g__Syntrophomonas	0.000250454	Syntrophomonas
k__Viruses.o__Picornavirales.f__Picornaviridae.g__Dicipivirus	0.000244883	Dicipivirus
k__Viruses.f__Closteroviridae.g__Crinivirus	0.000243409	Crinivirus
k__Bacteria.p__Proteobacteria.c__Gammaproteobacteria.o__Pseudomonadales.f__Moraxellaceae.g__Alkanindiges	0.000242527	Alkanindiges
k__Viruses.f__Mimiviridae.g__Cafeteriavirus	0.000242075	Cafeteriavirus
k__Bacteria.p__Cyanobacteria.o__Oscillatoriales.g__Oscillatoria	0.000240841	Oscillatoria
k__Archaea.p__Euryarchaeota.c__Methanomicrobia.o__Methanomicrobiales.f__Methanomicrobiaceae.g__Methanomicrobium	0.000240642	Methanomicrobium
k__Bacteria.p__Verrucomicrobia.c__Verrucomicrobiae.o__Verrucomicrobiales.f__Akkermansiaceae.g__Akkermansia	0.000235089	Akkermansia
k__Bacteria.p__Firmicutes.c__Bacilli.o__Bacillales.f__Planococcaceae.g__Planococcus	0.00023467	Planococcus
k__Bacteria.p__Actinobacteria.c__Actinobacteria.o__Micrococcales.f__Microbacteriaceae.g__Rathayibacter	0.000233791	Rathayibacter
k__Bacteria.p__Actinobacteria.c__Actinobacteria.o__Propionibacteriales.f__Propionibacteriaceae.g__Propionibacterium	0.000230886	Propionibacterium
k__Bacteria.p__Bacteroidetes.c__Cytophagia.o__Cytophagales.f__Cytophagaceae.g__Spirosoma	0.000228866	Spirosoma
k__Bacteria.p__Actinobacteria.c__Actinobacteria.o__Micrococcales.f__Intrasporangiaceae.g__Terrabacter	0.000227584	Terrabacter
k__Bacteria.p__Actinobacteria.c__Nitriliruptoria.o__Nitriliruptorales.f__Nitriliruptoraceae.g__Nitriliruptor	0.000224629	Nitriliruptor
k__Bacteria.p__Proteobacteria.c__Gammaproteobacteria.o__Legionellales.f__Legionellaceae.g__Legionella	0.000223282	Legionella
k__Bacteria.p__Aquificae.c__Aquificae.o__Aquificales.f__Aquificaceae.g__Aquifex	0.000222878	Aquifex
k__Bacteria.p__Proteobacteria.c__Gammaproteobacteria.o__Cellvibrionales.f__Cellvibrionaceae.g__Gilvimarinus	0.000221183	Gilvimarinus
k__Archaea.p__Euryarchaeota.c__Thermococci.o__Thermococcales.f__Thermococcaceae.g__Thermococcus	0.000220235	Thermococcus
k__Viruses.o__Caudovirales.f__Myoviridae.g__Spo1virus	0.000218604	Spo1virus
k__Bacteria.p__Proteobacteria.c__Alphaproteobacteria.o__Rhodobacterales.f__Rhodobacteraceae.g__Thioclava	0.00021254	Thioclava
k__Viruses.f__Iridoviridae.g__Iridovirus	0.000212161	Iridovirus
k__Bacteria.p__Thermotogae.c__Thermotogae.o__Petrotogales.g__Petrotoga	0.000209455	Petrotoga
k__Bacteria.p__Proteobacteria.c__Gammaproteobacteria.o__Enterobacteriales.f__Enterobacteriaceae.g__Edwardsiella	0.000208522	Edwardsiella
k__Bacteria.p__Proteobacteria.c__Deltaproteobacteria.o__Desulfobacterales.f__Desulfobacteraceae.g__Desulfosarcina	0.00020834	Desulfosarcina
k__Bacteria.p__Actinobacteria.c__Actinobacteria.o__Geodermatophilales.f__Geodermatophilaceae.g__Geodermatophilus	0.00020765	Geodermatophilus
k__Bacteria.p__Planctomycetes.c__Planctomycetia.o__Planctomycetales.f__Planctomycetaceae.g__Schlesneria	0.000205162	Schlesneria
k__Bacteria.p__Firmicutes.c__Erysipelotrichia.o__Erysipelotrichales.f__Erysipelotrichaceae.g__Holdemanella	0.00020308	Holdemanella
k__Viruses.f__Potyviridae.g__Potyvirus	0.000200867	Potyvirus
k__Viruses.f__Reoviridae.g__Fijivirus	0.000200751	Fijivirus
k__Bacteria.p__Cyanobacteria.o__Chroococcales.g__Cyanothece	0.000200436	Cyanothece
k__Archaea.p__Crenarchaeota.c__Thermoprotei.o__Sulfolobales.f__Sulfolobaceae.g__Sulfolobus	0.000200087	Sulfolobus
k__Bacteria.p__Proteobacteria.c__Betaproteobacteria.o__Neisseriales.f__Chromobacteriaceae.g__Deefgea	0.000199254	Deefgea
k__Bacteria.p__Planctomycetes.c__Planctomycetia.o__Candidatus_Brocadiales.f__Candidatus_Brocadiaceae.g__Candidatus_Jettenia	0.000198474	Candidatus_Jettenia
k__Bacteria.p__Bacteroidetes.c__Flavobacteriia.o__Flavobacteriales.f__Flavobacteriaceae.g__Sediminibacter	0.000197547	Sediminibacter
k__Bacteria.p__Proteobacteria.c__Alphaproteobacteria.o__Rhodobacterales.f__Hyphomonadaceae.g__Hyphomonas	0.000195889	Hyphomonas
k__Bacteria.p__Proteobacteria.c__Gammaproteobacteria.o__Methylococcales.f__Methylococcaceae.g__Methylomicrobium	0.000195804	Methylomicrobium
k__Bacteria.p__Proteobacteria.c__Alphaproteobacteria.o__Rhodospirillales.f__Acetobacteraceae.g__Commensalibacter	0.000195276	Commensalibacter
k__Bacteria.p__Proteobacteria.c__Gammaproteobacteria.o__Oceanospirillales.f__Oceanospirillaceae.g__Oceanobacter	0.000194783	Oceanobacter
k__Bacteria.p__Proteobacteria.c__Betaproteobacteria.o__Neisseriales.f__Neisseriaceae.g__Kingella	0.000193417	Kingella
k__Bacteria.p__Actinobacteria.c__Actinobacteria.o__Corynebacteriales.f__Nocardiaceae.g__Smaragdicoccus	0.000192901	Smaragdicoccus
k__Bacteria.p__Actinobacteria.c__Actinobacteria.o__Streptomycetales.f__Streptomycetaceae.g__Streptacidiphilus	0.000192115	Streptacidiphilus
k__Bacteria.p__Bacteroidetes.c__Cytophagia.o__Cytophagales.f__Cytophagaceae.g__Fibrisoma	0.000190342	Fibrisoma
k__Bacteria.p__Proteobacteria.c__Deltaproteobacteria.o__Myxococcales.f__Kofleriaceae.g__Haliangium	0.000188553	Haliangium
k__Viruses.f__Virgaviridae.g__Tobamovirus	0.000187538	Tobamovirus
k__Viruses.f__Anelloviridae.g__Gammatorquevirus	0.000185041	Gammatorquevirus
k__Bacteria.p__Cyanobacteria.o__Stigonematales.g__Chlorogloeopsis	0.000182093	Chlorogloeopsis
k__Viruses.o__Picornavirales.f__Picornaviridae.g__Megrivirus	0.000181899	Megrivirus
k__Viruses.o__Caudovirales.f__Siphoviridae.g__Chilikevirus	0.00017865	Chilikevirus
k__Bacteria.p__Proteobacteria.c__Alphaproteobacteria.o__Rhizobiales.f__Bradyrhizobiaceae.g__Nitrobacter	0.000174856	Nitrobacter
k__Bacteria.p__Actinobacteria.c__Actinobacteria.o__Micrococcales.f__Microbacteriaceae.g__Agromyces	0.00017363	Agromyces
k__Bacteria.p__Firmicutes.c__Negativicutes.o__Selenomonadales.f__Sporomusaceae.g__Anaeromusa	0.000173533	Anaeromusa
k__Bacteria.p__Proteobacteria.c__Alphaproteobacteria.o__Rhizobiales.f__Beijerinckiaceae.g__Chelatococcus	0.000173473	Chelatococcus
k__Bacteria.p__Actinobacteria.c__Actinobacteria.o__Bifidobacteriales.f__Bifidobacteriaceae.g__Bifidobacterium	0.000173455	Bifidobacterium
k__Bacteria.p__Proteobacteria.c__Gammaproteobacteria.o__Alteromonadales.f__Alteromonadaceae.g__Glaciecola	0.000173085	Glaciecola
k__Bacteria.p__Proteobacteria.c__Alphaproteobacteria.o__Rhizobiales.f__Bradyrhizobiaceae.g__Tardiphaga	0.000172917	Tardiphaga
k__Viruses.f__Poxviridae.g__Capripoxvirus	0.000170917	Capripoxvirus
k__Bacteria.p__Proteobacteria.c__Betaproteobacteria.o__Burkholderiales.f__Comamonadaceae.g__Hydrogenophaga	0.000170899	Hydrogenophaga
k__Bacteria.p__Actinobacteria.c__Actinobacteria.o__Actinomycetales.f__Actinomycetaceae.g__Trueperella	0.000166351	Trueperella
k__Bacteria.p__Firmicutes.c__Erysipelotrichia.o__Erysipelotrichales.f__Erysipelotrichaceae.g__Holdemania	0.000165094	Holdemania
k__Bacteria.p__Tenericutes.c__Mollicutes.o__Entomoplasmatales.f__Entomoplasmataceae.g__Mesoplasma	0.000164722	Mesoplasma
k__Bacteria.p__Proteobacteria.c__Alphaproteobacteria.o__Rhodospirillales.f__Rhodospirillaceae.g__Thalassospira	0.000164453	Thalassospira
k__Bacteria.p__Proteobacteria.c__Betaproteobacteria.o__Nitrosomonadales.f__Nitrosomonadaceae.g__Nitrosospira	0.000164195	Nitrosospira
k__Bacteria.p__Proteobacteria.c__Gammaproteobacteria.o__Enterobacteriales.f__Enterobacteriaceae.g__Moellerella	0.000163852	Moellerella
k__Bacteria.p__Proteobacteria.c__Betaproteobacteria.o__Sulfuricellales.f__Sulfuricellaceae.g__Sulfuricella	0.000161926	Sulfuricella
k__Bacteria.p__Proteobacteria.c__Deltaproteobacteria.o__Desulfuromonadales.f__Desulfuromonadaceae.g__Pelobacter	0.000160201	Pelobacter
k__Bacteria.p__Proteobacteria.c__Gammaproteobacteria.o__Vibrionales.f__Vibrionaceae.g__Photobacterium	0.000159149	Photobacterium
k__Bacteria.p__Proteobacteria.c__Deltaproteobacteria.o__Desulfovibrionales.f__Desulfovibrionaceae.g__Bilophila	0.00015703	Bilophila
k__Bacteria.p__Actinobacteria.c__Coriobacteriia.o__Eggerthellales.f__Eggerthellaceae.g__Eggerthella	0.000156792	Eggerthella
k__Bacteria.p__Actinobacteria.c__Actinobacteria.o__Streptosporangiales.f__Nocardiopsaceae.g__Streptomonospora	0.000156471	Streptomonospora
k__Bacteria.p__Proteobacteria.c__Alphaproteobacteria.o__Sphingomonadales.f__Erythrobacteraceae.g__Altererythrobacter	0.000154565	Altererythrobacter
k__Viruses.o__Picornavirales.f__Dicistroviridae.g__Cripavirus	0.000154189	Cripavirus
k__Bacteria.p__Bacteroidetes.c__Cytophagia.o__Cytophagales.f__Flammeovirgaceae.g__Flammeovirga	0.000152822	Flammeovirga
k__Bacteria.p__Actinobacteria.c__Actinobacteria.o__Propionibacteriales.f__Nocardioidaceae.g__Nocardioides	0.000151795	Nocardioides
k__Bacteria.p__Proteobacteria.c__Alphaproteobacteria.o__Rhodospirillales.f__Rhodospirillaceae.g__Candidatus_Endolissoclinum	0.000151134	Candidatus_Endolissoclinum
k__Bacteria.p__Actinobacteria.c__Actinobacteria.o__Micrococcales.f__Dermacoccaceae.g__Kytococcus	0.000149772	Kytococcus
k__Bacteria.p__Bacteroidetes.c__Chitinophagia.o__Chitinophagales.f__Saprospiraceae.g__Saprospira	0.000149022	Saprospira
k__Bacteria.p__Bacteroidetes.c__Chitinophagia.o__Chitinophagales.f__Saprospiraceae.g__Lewinella	0.000148618	Lewinella
k__Bacteria.p__Firmicutes.c__Tissierellia.o__Tissierellales.f__Peptoniphilaceae.g__Parvimonas	0.000147311	Parvimonas
k__Viruses.f__Poxviridae.g__Alphaentomopoxvirus	0.000146936	Alphaentomopoxvirus
k__Bacteria.p__Proteobacteria.c__Betaproteobacteria.o__Burkholderiales.f__Oxalobacteraceae.g__Duganella	0.000143905	Duganella
k__Bacteria.p__Actinobacteria.c__Actinobacteria.o__Propionibacteriales.f__Nocardioidaceae.g__Marmoricola	0.000143369	Marmoricola
k__Bacteria.p__Chloroflexi.c__Chloroflexia.o__Chloroflexales.f__Chloroflexaceae.g__Chloroflexus	0.00014108	Chloroflexus
k__Bacteria.p__Proteobacteria.c__Gammaproteobacteria.o__Enterobacteriales.f__Enterobacteriaceae.g__Mangrovibacter	0.000139187	Mangrovibacter
k__Bacteria.p__Firmicutes.c__Bacilli.o__Bacillales.f__Listeriaceae.g__Listeria	0.000137279	Listeria
k__Viruses.f__Poxviridae.g__Yatapoxvirus	0.000136456	Yatapoxvirus
k__Bacteria.p__Firmicutes.c__Negativicutes.o__Acidaminococcales.f__Acidaminococcaceae.g__Phascolarctobacterium	0.000134487	Phascolarctobacterium
k__Bacteria.p__Bacteroidetes.c__Bacteroidia.o__Bacteroidales.f__Prolixibacteraceae.g__Sunxiuqinia	0.000133719	Sunxiuqinia
k__Archaea.p__Euryarchaeota.c__Methanococci.o__Methanococcales.f__Methanococcaceae.g__Methanothermococcus	0.000129869	Methanothermococcus
k__Bacteria.p__Actinobacteria.c__Actinobacteria.o__Actinomycetales.f__Actinomycetaceae.g__Actinotignum	0.000129868	Actinotignum
k__Bacteria.p__Actinobacteria.c__Actinobacteria.o__Micrococcales.f__Dermatophilaceae.g__Austwickia	0.000129574	Austwickia
k__Bacteria.p__Proteobacteria.c__Alphaproteobacteria.o__Rickettsiales.f__Anaplasmataceae.g__Anaplasma	0.000129484	Anaplasma
k__Bacteria.p__Firmicutes.c__Bacilli.o__Bacillales.f__Planococcaceae.g__Rummeliibacillus	0.00012879	Rummeliibacillus
k__Viruses.o__Caudovirales.f__Myoviridae.g__I3likevirus	0.000128405	I3likevirus
k__Bacteria.p__Cyanobacteria.o__Nostocales.f__Rivulariaceae.g__Calothrix	0.000126701	Calothrix
k__Bacteria.p__Fusobacteria.c__Fusobacteriia.o__Fusobacteriales.f__Leptotrichiaceae.g__Sneathia	0.000126125	Sneathia
k__Bacteria.p__Thermodesulfobacteria.c__Thermodesulfobacteria.o__Thermodesulfobacteriales.f__Thermodesulfobacteriaceae.g__Thermodesulfobacterium	0.000123503	Thermodesulfobacterium
k__Bacteria.p__Proteobacteria.c__Deltaproteobacteria.o__Desulfobacterales.f__Desulfobacteraceae.g__Desulfatirhabdium	0.000122372	Desulfatirhabdium
k__Viruses.f__Adenoviridae.g__Mastadenovirus	0.000121844	Mastadenovirus
k__Archaea.p__Euryarchaeota.c__Archaeoglobi.o__Archaeoglobales.f__Archaeoglobaceae.g__Ferroglobus	0.0001212	Ferroglobus
k__Bacteria.p__Actinobacteria.c__Actinobacteria.o__Corynebacteriales.f__Tsukamurellaceae.g__Tsukamurella	0.000120872	Tsukamurella
k__Bacteria.p__Firmicutes.c__Bacilli.o__Bacillales.f__Alicyclobacillaceae.g__Alicyclobacillus	0.000120352	Alicyclobacillus
k__Bacteria.p__Chloroflexi.c__Anaerolineae.o__Anaerolineales.f__Anaerolineaceae.g__Flexilinea	0.000119158	Flexilinea
k__Bacteria.p__Proteobacteria.c__Gammaproteobacteria.o__Chromatiales.f__Chromatiaceae.g__Nitrosococcus	0.000119133	Nitrosococcus
k__Viruses.o__Picornavirales.f__Picornaviridae.g__Pasivirus	0.000118934	Pasivirus
k__Bacteria.p__Bacteroidetes.c__Cytophagia.o__Cytophagales.f__Cytophagaceae.g__Dyadobacter	0.000117727	Dyadobacter
k__Bacteria.p__Actinobacteria.c__Actinobacteria.o__Micrococcales.f__Beutenbergiaceae.g__Beutenbergia	0.00011728	Beutenbergia
k__Archaea.p__Euryarchaeota.c__Halobacteria.o__Haloferacales.f__Haloferacaceae.g__Haloferax	0.000117251	Haloferax
k__Bacteria.p__Proteobacteria.c__Deltaproteobacteria.g__Candidatus_Babela	0.000117145	Candidatus_Babela
k__Bacteria.p__Proteobacteria.c__Alphaproteobacteria.o__Rhodospirillales.f__Acetobacteraceae.g__Gluconobacter	0.000116546	Gluconobacter
k__Bacteria.p__Proteobacteria.c__Gammaproteobacteria.o__Oceanospirillales.f__Hahellaceae.g__Endozoicomonas	0.000114343	Endozoicomonas
k__Bacteria.p__Proteobacteria.c__Gammaproteobacteria.o__Thiotrichales.f__Piscirickettsiaceae.g__Thiomicrospira	0.000113629	Thiomicrospira
k__Viruses.f__Poxviridae.g__Parapoxvirus	0.000112908	Parapoxvirus
k__Bacteria.p__Firmicutes.c__Bacilli.o__Bacillales.f__Alicyclobacillaceae.g__Effusibacillus	0.000111883	Effusibacillus
k__Bacteria.p__Proteobacteria.c__Gammaproteobacteria.o__Cellvibrionales.f__Cellvibrionaceae.g__Teredinibacter	0.000109518	Teredinibacter
k__Bacteria.p__Bacteroidetes.c__Flavobacteriia.o__Flavobacteriales.f__Flavobacteriaceae.g__Imtechella	0.000108822	Imtechella
k__Bacteria.p__Proteobacteria.c__Deltaproteobacteria.o__Myxococcales.f__Cystobacteraceae.g__Hyalangium	0.000107984	Hyalangium
k__Archaea.p__Thaumarchaeota.c__Nitrososphaeria.o__Nitrososphaerales.f__Nitrososphaeraceae.g__Candidatus_Nitrosocosmicus	0.000107478	Candidatus_Nitrosocosmicus
k__Bacteria.p__Actinobacteria.c__Actinobacteria.o__Glycomycetales.f__Glycomycetaceae.g__Stackebrandtia	0.000107134	Stackebrandtia
k__Bacteria.p__Proteobacteria.c__Alphaproteobacteria.o__Rhodobacterales.f__Rhodobacteraceae.g__Paracoccus	0.000107118	Paracoccus
k__Bacteria.p__Proteobacteria.c__Alphaproteobacteria.o__Rhodobacterales.f__Rhodobacteraceae.g__Rubellimicrobium	0.000106385	Rubellimicrobium
k__Bacteria.p__Chlamydiae.c__Chlamydiia.o__Chlamydiales.f__Parachlamydiaceae.g__Candidatus_Protochlamydia	0.000105902	Candidatus_Protochlamydia
k__Viruses.o__Nidovirales.f__Roniviridae.g__Okavirus	0.000105442	Okavirus
k__Viruses.f__Caliciviridae.g__Vesivirus	0.000102802	Vesivirus
k__Bacteria.p__Proteobacteria.c__Alphaproteobacteria.o__Rickettsiales.f__Holosporaceae.g__Holospora	0.000102644	Holospora
k__Bacteria.p__Bacteroidetes.c__Chitinophagia.o__Chitinophagales.f__Chitinophagaceae.g__Niastella	0.000102103	Niastella
k__Bacteria.p__Proteobacteria.c__Betaproteobacteria.o__Burkholderiales.f__Burkholderiaceae.g__Cupriavidus	0.000100739	Cupriavidus
k__Bacteria.p__Bacteroidetes.c__Flavobacteriia.o__Flavobacteriales.f__Flavobacteriaceae.g__Vitellibacter	0.000100285	Vitellibacter
k__Bacteria.p__Actinobacteria.c__Coriobacteriia.o__Eggerthellales.f__Eggerthellaceae.g__Slackia	9.92228e-05	Slackia
k__Bacteria.p__Firmicutes.c__Bacilli.o__Bacillales.f__Bacillaceae.g__Hydrogenibacillus	9.78996e-05	Hydrogenibacillus
k__Bacteria.p__Proteobacteria.c__Betaproteobacteria.o__Burkholderiales.f__Comamonadaceae.g__Alicycliphilus	9.7325e-05	Alicycliphilus
k__Viruses.f__Papillomaviridae.g__Betapapillomavirus	9.73078e-05	Betapapillomavirus
k__Bacteria.p__Bacteroidetes.c__Flavobacteriia.o__Flavobacteriales.f__Flavobacteriaceae.g__Algibacter	9.63253e-05	Algibacter
k__Bacteria.p__Proteobacteria.c__Betaproteobacteria.o__Burkholderiales.f__Oxalobacteraceae.g__Janthinobacterium	9.62058e-05	Janthinobacterium
k__Bacteria.p__Spirochaetes.c__Spirochaetia.o__Spirochaetales.f__Spirochaetaceae.g__Treponema	9.43415e-05	Treponema
k__Bacteria.p__Bacteroidetes.c__Bacteroidia.o__Bacteroidales.f__Prolixibacteraceae.g__Draconibacterium	9.24408e-05	Draconibacterium
k__Bacteria.p__Firmicutes.c__Tissierellia.o__Tissierellales.f__Peptoniphilaceae.g__Helcococcus	9.05986e-05	Helcococcus
k__Bacteria.p__Firmicutes.c__Clostridia.o__Thermoanaerobacterales.f__Thermoanaerobacteraceae.g__Carboxydothermus	8.99831e-05	Carboxydothermus
k__Bacteria.p__Actinobacteria.c__Actinobacteria.o__Kineosporiales.f__Kineosporiaceae.g__Kineococcus	8.83876e-05	Kineococcus
k__Bacteria.p__Actinobacteria.c__Actinobacteria.o__Micrococcales.f__Dermabacteraceae.g__Dermabacter	8.82755e-05	Dermabacter
k__Bacteria.p__Bacteroidetes.c__Flavobacteriia.o__Flavobacteriales.f__Flavobacteriaceae.g__Polaribacter	8.69862e-05	Polaribacter
k__Viruses.f__Papillomaviridae.g__Taupapillomavirus	8.68897e-05	Taupapillomavirus
k__Bacteria.p__Proteobacteria.c__Betaproteobacteria.o__Burkholderiales.f__Burkholderiaceae.g__Polynucleobacter	8.68116e-05	Polynucleobacter
k__Archaea.p__Euryarchaeota.c__Halobacteria.o__Natrialbales.f__Natrialbaceae.g__Natronococcus	8.61542e-05	Natronococcus
k__Bacteria.p__Proteobacteria.c__Gammaproteobacteria.o__Pasteurellales.f__Pasteurellaceae.g__Pasteurella	8.57772e-05	Pasteurella
k__Bacteria.p__Firmicutes.c__Bacilli.o__Bacillales.f__Bacillales_Family_X._Incertae_Sedis.g__Thermicanus	8.55936e-05	Thermicanus
k__Bacteria.p__Chrysiogenetes.c__Chrysiogenetes.o__Chrysiogenales.f__Chrysiogenaceae.g__Chrysiogenes	8.40739e-05	Chrysiogenes
k__Bacteria.p__Proteobacteria.c__Gammaproteobacteria.o__Oceanospirillales.f__Oceanospirillaceae.g__Marinobacterium	8.27422e-05	Marinobacterium
k__Bacteria.p__Chlorobi.c__Chlorobia.o__Chlorobiales.f__Chlorobiaceae.g__Pelodictyon	8.09325e-05	Pelodictyon
k__Archaea.p__Euryarchaeota.c__Halobacteria.o__Halobacteriales.f__Halobacteriaceae.g__Halosimplex	8.02995e-05	Halosimplex
k__Viruses.o__Caudovirales.f__Siphoviridae.g__Lambdalikevirus	7.96623e-05	Lambdalikevirus
k__Bacteria.p__Firmicutes.c__Clostridia.o__Clostridiales.f__Peptococcaceae.g__Candidatus_Desulforudis	7.95821e-05	Candidatus_Desulforudis
k__Bacteria.p__Bacteroidetes.c__Sphingobacteriia.o__Sphingobacteriales.f__Sphingobacteriaceae.g__Sphingobacterium	7.94264e-05	Sphingobacterium
k__Bacteria.p__Proteobacteria.c__Betaproteobacteria.o__Burkholderiales.f__Comamonadaceae.g__Verminephrobacter	7.91192e-05	Verminephrobacter
k__Bacteria.p__Proteobacteria.c__Alphaproteobacteria.o__Rhizobiales.f__Methylocystaceae.g__Methylosinus	7.85273e-05	Methylosinus
k__Bacteria.p__Actinobacteria.c__Acidimicrobiia.o__Acidimicrobiales.f__Microthrixaceae.g__Candidatus_Microthrix	7.82768e-05	Candidatus_Microthrix
k__Bacteria.p__Proteobacteria.c__Gammaproteobacteria.o__Pseudomonadales.f__Moraxellaceae.g__Moraxella	7.80019e-05	Moraxella
k__Bacteria.p__Proteobacteria.c__Gammaproteobacteria.o__Alteromonadales.f__Pseudoalteromonadaceae.g__Algicola	7.75959e-05	Algicola
k__Bacteria.p__Firmicutes.c__Clostridia.o__Clostridiales.f__Lachnospiraceae.g__Coprococcus	7.75867e-05	Coprococcus
k__Bacteria.p__Chloroflexi.c__Dehalococcoidia.o__Dehalococcoidales.f__Dehalococcoidaceae.g__Dehalococcoides	7.74202e-05	Dehalococcoides
k__Viruses.o__Caudovirales.f__Podoviridae.g__T7likevirus	7.73981e-05	T7likevirus
k__Bacteria.p__Proteobacteria.c__Gammaproteobacteria.o__Xanthomonadales.f__Rhodanobacteraceae.g__Rhodanobacter	7.57215e-05	Rhodanobacter
k__Viruses.f__Poxviridae.g__Avipoxvirus	7.56606e-05	Avipoxvirus
k__Bacteria.p__Proteobacteria.c__Alphaproteobacteria.o__Sphingomonadales.f__Sphingomonadaceae.g__Sphingomonas	7.51865e-05	Sphingomonas
k__Bacteria.p__Firmicutes.c__Bacilli.o__Lactobacillales.f__Enterococcaceae.g__Tetragenococcus	7.49494e-05	Tetragenococcus
k__Bacteria.p__Proteobacteria.c__Gammaproteobacteria.o__Enterobacteriales.f__Enterobacteriaceae.g__Cosenzaea	7.43949e-05	Cosenzaea
k__Bacteria.p__Proteobacteria.c__Gammaproteobacteria.o__Enterobacteriales.f__Enterobacteriaceae.g__Hafnia	7.40183e-05	Hafnia
k__Bacteria.p__Proteobacteria.c__Gammaproteobacteria.o__Chromatiales.f__Ectothiorhodospiraceae.g__Thioalkalivibrio	7.33943e-05	Thioalkalivibrio
k__Bacteria.p__Proteobacteria.c__Gammaproteobacteria.o__Pasteurellales.f__Pasteurellaceae.g__Muribacter	7.28534e-05	Muribacter
k__Bacteria.p__Cyanobacteria.o__Oscillatoriales.g__Kamptonema	7.21979e-05	Kamptonema
k__Bacteria.p__Bacteroidetes.c__Cytophagia.o__Cytophagales.f__Amoebophilaceae.g__Candidatus_Cardinium	7.19112e-05	Candidatus_Cardinium
k__Bacteria.p__Proteobacteria.c__Gammaproteobacteria.o__Salinisphaerales.f__Salinisphaeraceae.g__Salinisphaera	7.17789e-05	Salinisphaera
k__Viruses.f__Virgaviridae.g__Pecluvirus	7.14083e-05	Pecluvirus
k__Bacteria.p__Firmicutes.c__Negativicutes.o__Selenomonadales.f__Selenomonadaceae.g__Megamonas	7.0474e-05	Megamonas
k__Viruses.f__Turriviridae.g__Alphaturrivirus	7.01121e-05	Alphaturrivirus
k__Bacteria.p__Firmicutes.c__Negativicutes.o__Selenomonadales.f__Sporomusaceae.g__Acetonema	6.89809e-05	Acetonema
k__Bacteria.p__Proteobacteria.c__Betaproteobacteria.o__Burkholderiales.g__Rhizobacter	6.78819e-05	Rhizobacter
k__Bacteria.p__Proteobacteria.c__Gammaproteobacteria.o__Vibrionales.f__Vibrionaceae.g__Candidatus_Photodesmus	6.76709e-05	Candidatus_Photodesmus
k__Bacteria.p__Proteobacteria.c__Alphaproteobacteria.o__Sphingomonadales.f__Sphingomonadaceae.g__Sandarakinorhabdus	6.73642e-05	Sandarakinorhabdus
k__Bacteria.p__Proteobacteria.c__Gammaproteobacteria.o__Chromatiales.f__Ectothiorhodospiraceae.g__Halorhodospira	6.58822e-05	Halorhodospira
k__Viruses.f__Poxviridae.g__Betaentomopoxvirus	6.53621e-05	Betaentomopoxvirus
k__Bacteria.p__Firmicutes.c__Clostridia.o__Clostridiales.f__Clostridiales_Family_XIII._Incertae_Sedis.g__Mogibacterium	6.53306e-05	Mogibacterium
k__Bacteria.p__Proteobacteria.c__Alphaproteobacteria.o__Rickettsiales.f__Rickettsiaceae.g__Rickettsia	6.53037e-05	Rickettsia
k__Bacteria.p__Bacteroidetes.c__Flavobacteriia.o__Flavobacteriales.f__Flavobacteriaceae.g__Chryseobacterium	6.51219e-05	Chryseobacterium
k__Bacteria.p__Bacteroidetes.c__Bacteroidia.o__Bacteroidales.f__Porphyromonadaceae.g__Barnesiella	6.45542e-05	Barnesiella
k__Bacteria.p__Cyanobacteria.o__Chroococcales.g__Cyanobium	6.4289e-05	Cyanobium
k__Bacteria.p__Bacteroidetes.c__Flavobacteriia.o__Flavobacteriales.f__Flavobacteriaceae.g__Weeksella	6.41329e-05	Weeksella
k__Bacteria.p__Proteobacteria.c__Gammaproteobacteria.o__Nevskiales.f__Sinobacteraceae.g__Nevskia	6.33461e-05	Nevskia
k__Bacteria.p__Proteobacteria.c__Alphaproteobacteria.g__Geminicoccus	6.31682e-05	Geminicoccus
k__Viruses.o__Tymovirales.f__Tymoviridae.g__Tymovirus	6.31295e-05	Tymovirus
k__Bacteria.p__Proteobacteria.c__Deltaproteobacteria.o__Myxococcales.f__Labilitrichaceae.g__Labilithrix	6.31104e-05	Labilithrix
k__Bacteria.p__Nitrospirae.c__Nitrospira.o__Nitrospirales.f__Nitrospiraceae.g__Candidatus_Magnetobacterium	6.25068e-05	Candidatus_Magnetobacterium
k__Bacteria.p__Proteobacteria.c__Betaproteobacteria.o__Burkholderiales.f__Burkholderiaceae.g__Candidatus_Glomeribacter	6.18584e-05	Candidatus_Glomeribacter
k__Viruses.f__Circoviridae.g__Gyrovirus	6.17584e-05	Gyrovirus
k__Bacteria.p__Proteobacteria.c__Gammaproteobacteria.o__Oceanospirillales.f__Hahellaceae.g__Zooshikella	6.12708e-05	Zooshikella
k__Viruses.o__Picornavirales.f__Picornaviridae.g__Sapelovirus	6.12225e-05	Sapelovirus
k__Bacteria.p__Proteobacteria.c__Gammaproteobacteria.o__Enterobacteriales.f__Enterobacteriaceae.g__Escherichia	6.09595e-05	Escherichia
k__Bacteria.p__Cyanobacteria.o__Nostocales.f__Nostocaceae.g__Trichormus	6.04754e-05	Trichormus
k__Bacteria.p__Proteobacteria.c__Betaproteobacteria.o__Burkholderiales.g__Tepidimonas	5.92745e-05	Tepidimonas
k__Bacteria.p__Bacteroidetes.c__Chitinophagia.o__Chitinophagales.f__Saprospiraceae.g__Haliscomenobacter	5.87521e-05	Haliscomenobacter
k__Bacteria.p__Proteobacteria.c__Gammaproteobacteria.o__Xanthomonadales.f__Rhodanobacteraceae.g__Luteibacter	5.72929e-05	Luteibacter
k__Bacteria.p__Acidobacteria.c__Solibacteres.o__Solibacterales.g__Bryobacter	5.5998e-05	Bryobacter
k__Bacteria.p__Proteobacteria.c__Alphaproteobacteria.o__Rhodospirillales.f__Rhodospirillaceae.g__Novispirillum	5.55912e-05	Novispirillum
k__Viruses.f__Poxviridae.g__Leporipoxvirus	5.54822e-05	Leporipoxvirus
k__Bacteria.p__Actinobacteria.c__Actinobacteria.o__Pseudonocardiales.f__Pseudonocardiaceae.g__Saccharomonospora	5.54489e-05	Saccharomonospora
k__Bacteria.p__Cyanobacteria.o__Oscillatoriales.g__Trichodesmium	5.50678e-05	Trichodesmium
k__Viruses.f__Poxviridae.g__Orthopoxvirus	5.50395e-05	Orthopoxvirus
k__Bacteria.p__Actinobacteria.c__Thermoleophilia.o__Solirubrobacterales.f__Solirubrobacteraceae.g__Solirubrobacter	5.50374e-05	Solirubrobacter
k__Viruses.f__Closteroviridae.g__Closterovirus	5.45232e-05	Closterovirus
k__Viruses.f__Reoviridae.g__Cypovirus	5.37624e-05	Cypovirus
k__Viruses.o__Picornavirales.f__Picornaviridae.g__Aquamavirus	5.37446e-05	Aquamavirus
k__Bacteria.p__Synergistetes.c__Synergistia.o__Synergistales.f__Synergistaceae.g__Jonquetella	5.33874e-05	Jonquetella
k__Bacteria.p__Firmicutes.c__Bacilli.o__Lactobacillales.f__Lactobacillaceae.g__Sharpea	5.19924e-05	Sharpea
k__Bacteria.p__Proteobacteria.c__Alphaproteobacteria.o__Rhodobacterales.f__Rhodobacteraceae.g__Roseibacterium	5.16406e-05	Roseibacterium
k__Archaea.p__Crenarchaeota.c__Thermoprotei.o__Sulfolobales.f__Sulfolobaceae.g__Metallosphaera	5.02662e-05	Metallosphaera
k__Bacteria.p__Actinobacteria.c__Actinobacteria.o__Micrococcales.f__Intrasporangiaceae.g__Intrasporangium	4.9833e-05	Intrasporangium
k__Viruses.o__Nidovirales.f__Coronaviridae.g__Gammacoronavirus	4.95664e-05	Gammacoronavirus
k__Bacteria.p__Actinobacteria.c__Actinobacteria.o__Propionibacteriales.f__Propionibacteriaceae.g__Tessaracoccus	4.91665e-05	Tessaracoccus
k__Bacteria.p__Proteobacteria.c__Gammaproteobacteria.o__Xanthomonadales.f__Xanthomonadaceae.g__Xylella	4.88018e-05	Xylella
k__Archaea.p__Euryarchaeota.c__Methanomicrobia.o__Methanomicrobiales.f__Methanoregulaceae.g__Methanosphaerula	4.87187e-05	Methanosphaerula
k__Bacteria.p__Actinobacteria.c__Actinobacteria.o__Jiangellales.f__Jiangellaceae.g__Jiangella	4.65975e-05	Jiangella
k__Bacteria.p__Firmicutes.c__Clostridia.o__Clostridiales.f__Peptostreptococcaceae.g__Terrisporobacter	4.56642e-05	Terrisporobacter
k__Bacteria.p__Proteobacteria.c__Alphaproteobacteria.o__Caulobacterales.f__Caulobacteraceae.g__Phenylobacterium	4.45088e-05	Phenylobacterium
k__Bacteria.p__Bacteroidetes.c__Cytophagia.o__Cytophagales.f__Flammeovirgaceae.g__Flexithrix	4.40119e-05	Flexithrix
k__Viruses.f__Togaviridae.g__Alphavirus	4.38571e-05	Alphavirus
k__Bacteria.p__Firmicutes.c__Bacilli.o__Bacillales.f__Bacillaceae.g__Anoxybacillus	4.26575e-05	Anoxybacillus
k__Viruses.f__Closteroviridae.g__Ampelovirus	4.18528e-05	Ampelovirus
k__Bacteria.p__Cyanobacteria.o__Chroococcales.g__Acaryochloris	3.90266e-05	Acaryochloris
k__Bacteria.p__Firmicutes.c__Bacilli.o__Bacillales.f__Paenibacillaceae.g__Gorillibacterium	3.8984e-05	Gorillibacterium
k__Bacteria.p__Firmicutes.c__Negativicutes.o__Acidaminococcales.f__Acidaminococcaceae.g__Acidaminococcus	3.84664e-05	Acidaminococcus
k__Archaea.p__Euryarchaeota.c__Halobacteria.o__Natrialbales.f__Natrialbaceae.g__Natrinema	3.77395e-05	Natrinema
k__Bacteria.p__Bacteroidetes.c__Cytophagia.o__Cytophagales.f__Cyclobacteriaceae.g__Cecembia	3.68278e-05	Cecembia
k__Bacteria.p__Cyanobacteria.o__Oscillatoriales.g__Moorea	3.66202e-05	Moorea
k__Bacteria.p__Proteobacteria.c__Betaproteobacteria.o__Neisseriales.f__Chromobacteriaceae.g__Laribacter	3.65013e-05	Laribacter
k__Viruses.o__Tymovirales.f__Tymoviridae.g__Marafivirus	3.64366e-05	Marafivirus
k__Bacteria.p__Acidobacteria.g__Thermoanaerobaculum	3.60002e-05	Thermoanaerobaculum
k__Bacteria.p__Bacteroidetes.c__Bacteroidia.o__Bacteroidales.f__Prevotellaceae.g__Paraprevotella	3.58983e-05	Paraprevotella
k__Bacteria.p__Firmicutes.c__Bacilli.o__Bacillales.f__Planococcaceae.g__Solibacillus	3.54338e-05	Solibacillus
k__Bacteria.p__Actinobacteria.c__Actinobacteria.o__Micrococcales.f__Microbacteriaceae.g__Cryobacterium	3.48569e-05	Cryobacterium
k__Bacteria.p__Planctomycetes.c__Planctomycetia.o__Planctomycetales.f__Planctomycetaceae.g__Rhodopirellula	3.47172e-05	Rhodopirellula
k__Bacteria.p__Actinobacteria.c__Actinobacteria.o__Micrococcales.f__Micrococcaceae.g__Glutamicibacter	3.40084e-05	Glutamicibacter
k__Bacteria.p__Proteobacteria.c__Gammaproteobacteria.o__Chromatiales.f__Chromatiaceae.g__Rheinheimera	3.34953e-05	Rheinheimera
k__Bacteria.p__Actinobacteria.c__Actinobacteria.o__Micrococcales.f__Microbacteriaceae.g__Frondihabitans	3.33992e-05	Frondihabitans
k__Bacteria.p__Firmicutes.c__Clostridia.o__Clostridiales.f__Lachnospiraceae.g__Marvinbryantia	3.33423e-05	Marvinbryantia
k__Viruses.f__Hypoviridae.g__Hypovirus	3.32057e-05	Hypovirus
k__Bacteria.p__Proteobacteria.c__Gammaproteobacteria.f__Competibacteraceae.g__Candidatus_Competibacter	3.30852e-05	Candidatus_Competibacter
k__Bacteria.p__Firmicutes.c__Erysipelotrichia.o__Erysipelotrichales.f__Erysipelotrichaceae.g__Eggerthia	3.28383e-05	Eggerthia
k__Bacteria.p__Firmicutes.c__Bacilli.o__Bacillales.f__Bacillaceae.g__Gracilibacillus	3.26084e-05	Gracilibacillus
k__Bacteria.p__Proteobacteria.c__Alphaproteobacteria.o__Rhodospirillales.f__Rhodospirillaceae.g__Caenispirillum	3.24218e-05	Caenispirillum
k__Bacteria.p__Proteobacteria.c__Gammaproteobacteria.o__Oceanospirillales.f__Oceanospirillaceae.g__Nitrincola	3.18476e-05	Nitrincola
k__Bacteria.p__Proteobacteria.c__Alphaproteobacteria.o__Sphingomonadales.f__Sphingomonadaceae.g__Zymomonas	3.17866e-05	Zymomonas
k__Bacteria.p__Firmicutes.c__Clostridia.o__Clostridiales.f__Eubacteriaceae.g__Eubacterium	3.15424e-05	Eubacterium
k__Bacteria.p__Fusobacteria.c__Fusobacteriia.o__Fusobacteriales.f__Fusobacteriaceae.g__Cetobacterium	3.12923e-05	Cetobacterium
k__Bacteria.p__Proteobacteria.c__Alphaproteobacteria.o__Rhodospirillales.f__Rhodospirillaceae.g__Nisaea	3.11336e-05	Nisaea
k__Viruses.g__Tenuivirus	3.09106e-05	Tenuivirus
k__Bacteria.p__Proteobacteria.c__Gammaproteobacteria.o__Cellvibrionales.f__Cellvibrionaceae.g__Marinagarivorans	3.04734e-05	Marinagarivorans
k__Bacteria.p__Bacteroidetes.c__Flavobacteriia.o__Flavobacteriales.f__Flavobacteriaceae.g__Gelidibacter	3.03815e-05	Gelidibacter
k__Bacteria.p__Bacteroidetes.c__Flavobacteriia.o__Flavobacteriales.f__Flavobacteriaceae.g__Mangrovimonas	3.02555e-05	Mangrovimonas
k__Bacteria.p__Proteobacteria.c__Gammaproteobacteria.o__Oceanospirillales.f__Oceanospirillaceae.g__Marinospirillum	3.01285e-05	Marinospirillum
k__Bacteria.p__Firmicutes.c__Erysipelotrichia.o__Erysipelotrichales.f__Erysipelotrichaceae.g__Erysipelatoclostridium	2.90496e-05	Erysipelatoclostridium
k__Bacteria.p__Chloroflexi.c__Anaerolineae.o__Anaerolineales.f__Anaerolineaceae.g__Bellilinea	2.90475e-05	Bellilinea
k__Viruses.o__Herpesvirales.f__Herpesviridae.g__Muromegalovirus	2.90105e-05	Muromegalovirus
k__Bacteria.p__Proteobacteria.c__Betaproteobacteria.o__Neisseriales.f__Chromobacteriaceae.g__Chromobacterium	2.90012e-05	Chromobacterium
k__Bacteria.p__Actinobacteria.c__Acidimicrobiia.o__Acidimicrobiales.f__Acidimicrobiaceae.g__Ilumatobacter	2.85477e-05	Ilumatobacter
k__Viruses.o__Picornavirales.f__Picornaviridae.g__Sicinivirus	2.8463e-05	Sicinivirus
k__Bacteria.p__Proteobacteria.c__Betaproteobacteria.o__Hydrogenophilales.f__Hydrogenophilaceae.g__Tepidiphilus	2.83831e-05	Tepidiphilus
k__Bacteria.p__Firmicutes.c__Clostridia.o__Thermoanaerobacterales.f__Thermoanaerobacteraceae.g__Thermacetogenium	2.828e-05	Thermacetogenium
k__Bacteria.p__Bacteroidetes.c__Flavobacteriia.o__Flavobacteriales.f__Flavobacteriaceae.g__Psychroserpens	2.82147e-05	Psychroserpens
k__Bacteria.p__Actinobacteria.c__Actinobacteria.o__Streptomycetales.f__Streptomycetaceae.g__Streptomyces	2.81445e-05	Streptomyces
k__Bacteria.p__Actinobacteria.c__Actinobacteria.o__Micrococcales.f__Dermacoccaceae.g__Dermacoccus	2.77414e-05	Dermacoccus
k__Bacteria.p__Chloroflexi.c__Anaerolineae.o__Anaerolineales.f__Anaerolineaceae.g__Leptolinea	2.66744e-05	Leptolinea
k__Bacteria.p__Proteobacteria.c__Gammaproteobacteria.o__Alteromonadales.f__Moritellaceae.g__Moritella	2.55313e-05	Moritella
k__Bacteria.p__Proteobacteria.c__Gammaproteobacteria.o__Enterobacteriales.f__Enterobacteriaceae.g__Providencia	2.24051e-05	Providencia
k__Bacteria.p__Bacteroidetes.c__Sphingobacteriia.o__Sphingobacteriales.f__Sphingobacteriaceae.g__Olivibacter	2.17345e-05	Olivibacter
k__Bacteria.p__Proteobacteria.c__Alphaproteobacteria.o__Rhodobacterales.f__Rhodobacteraceae.g__Pseudovibrio	2.11145e-05	Pseudovibrio
k__Bacteria.p__Chlamydiae.c__Chlamydiia.o__Chlamydiales.f__Chlamydiaceae.g__Chlamydia	2.06456e-05	Chlamydia
k__Bacteria.p__Proteobacteria.c__Alphaproteobacteria.o__Rhodobacterales.f__Rhodobacteraceae.g__Pelagibaca	1.72434e-05	Pelagibaca
k__Bacteria.p__Proteobacteria.c__Gammaproteobacteria.o__Pasteurellales.f__Pasteurellaceae.g__Bibersteinia	1.71532e-05	Bibersteinia
k__Bacteria.p__Proteobacteria.c__Gammaproteobacteria.o__Pasteurellales.f__Pasteurellaceae.g__Gallibacterium	1.49615e-05	Gallibacterium
k__Bacteria.p__Proteobacteria.c__Alphaproteobacteria.o__Sphingomonadales.f__Sphingomonadaceae.g__Citromicrobium	1.39333e-05	Citromicrobium
k__Bacteria.p__Bacteroidetes.c__Cytophagia.o__Cytophagales.f__Cyclobacteriaceae.g__Lunatimonas	1.17904e-05	Lunatimonas
k__Bacteria.p__Proteobacteria.c__Alphaproteobacteria.o__Rhizobiales.f__Phyllobacteriaceae.g__Aminobacter	1.17615e-05	Aminobacter
k__Viruses.o__Caudovirales.f__Myoviridae.g__Cp220likevirus	1.16287e-05	Cp220likevirus
k__Bacteria.p__Proteobacteria.c__Betaproteobacteria.o__Burkholderiales.g__Aquincola	1.16195e-05	Aquincola
k__Archaea.p__Euryarchaeota.c__Halobacteria.o__Halobacteriales.f__Halobacteriaceae.g__Halalkalicoccus	1.15483e-05	Halalkalicoccus
k__Archaea.p__Euryarchaeota.c__Methanomicrobia.o__Methanosarcinales.f__Methermicoccaceae.g__Methermicoccus	1.15233e-05	Methermicoccus
k__Bacteria.p__Actinobacteria.c__Actinobacteria.o__Pseudonocardiales.f__Pseudonocardiaceae.g__Allokutzneria	1.15217e-05	Allokutzneria
k__Bacteria.p__Actinobacteria.c__Actinobacteria.o__Micrococcales.f__Sanguibacteraceae.g__Sanguibacter	1.12141e-05	Sanguibacter
k__Bacteria.p__Bacteroidetes.c__Flavobacteriia.o__Flavobacteriales.f__Flavobacteriaceae.g__Riemerella	1.11709e-05	Riemerella
k__Bacteria.p__Firmicutes.c__Clostridia.o__Clostridiales.f__Ruminococcaceae.g__Anaerotruncus	1.11454e-05	Anaerotruncus
k__Bacteria.p__Firmicutes.c__Erysipelotrichia.o__Erysipelotrichales.f__Erysipelotrichaceae.g__Kandleria	1.05222e-05	Kandleria
k__Bacteria.p__Proteobacteria.c__Gammaproteobacteria.o__Enterobacteriales.f__Enterobacteriaceae.g__Wigglesworthia	1.04358e-05	Wigglesworthia
k__Bacteria.p__Deferribacteres.c__Deferribacteres.o__Deferribacterales.f__Deferribacteraceae.g__Caldithrix	1.03862e-05	Caldithrix
k__Bacteria.p__Proteobacteria.c__Betaproteobacteria.o__Neisseriales.f__Chromobacteriaceae.g__Chitiniphilus	9.88638e-06	Chitiniphilus
k__Bacteria.p__Bacteroidetes.c__Cytophagia.o__Cytophagales.f__Hymenobacteraceae.g__Rufibacter	9.55678e-06	Rufibacter
k__Bacteria.p__Proteobacteria.c__Alphaproteobacteria.o__Rhizobiales.f__Bartonellaceae.g__Bartonella	9.52879e-06	Bartonella
k__Bacteria.p__Firmicutes.c__Clostridia.o__Thermoanaerobacterales.f__Thermoanaerobacterales_Family_III._Incertae_Sedis.g__Syntrophaceticus	8.83439e-06	Syntrophaceticus
k__Bacteria.p__Actinobacteria.c__Actinobacteria.o__Pseudonocardiales.f__Pseudonocardiaceae.g__Kutzneria	8.65292e-06	Kutzneria
k__Bacteria.p__Actinobacteria.c__Actinobacteria.o__Corynebacteriales.f__Segniliparaceae.g__Segniliparus	8.55099e-06	Segniliparus
k__Bacteria.p__Proteobacteria.c__Gammaproteobacteria.g__Wohlfahrtiimonas	8.53189e-06	Wohlfahrtiimonas
k__Bacteria.p__Proteobacteria.c__Betaproteobacteria.o__Burkholderiales.f__Burkholderiaceae.g__Paraburkholderia	8.48616e-06	Paraburkholderia
k__Viruses.f__Virgaviridae.g__Hordeivirus	8.31988e-06	Hordeivirus
k__Bacteria.p__Chloroflexi.c__Ardenticatenia.o__Ardenticatenales.f__Ardenticatenaceae.g__Ardenticatena	8.29895e-06	Ardenticatena
k__Bacteria.p__Proteobacteria.c__Gammaproteobacteria.o__Aeromonadales.f__Aeromonadaceae.g__Oceanimonas	8.23673e-06	Oceanimonas
k__Bacteria.p__Proteobacteria.c__Alphaproteobacteria.o__Rhodobacterales.f__Rhodobacteraceae.g__Dinoroseobacter	8.01668e-06	Dinoroseobacter
k__Bacteria.p__Bacteroidetes.c__Cytophagia.o__Cytophagales.f__Cyclobacteriaceae.g__Algoriphagus	7.92481e-06	Algoriphagus
k__Bacteria.p__Proteobacteria.c__Deltaproteobacteria.o__Desulfarculales.f__Desulfarculaceae.g__Dethiosulfatarculus	7.45979e-06	Dethiosulfatarculus
k__Bacteria.p__Actinobacteria.c__Actinobacteria.o__Micrococcales.f__Microbacteriaceae.g__Pseudoclavibacter	7.29816e-06	Pseudoclavibacter
k__Bacteria.p__Proteobacteria.c__Alphaproteobacteria.o__Rhizobiales.f__Beijerinckiaceae.g__Beijerinckia	7.04165e-06	Beijerinckia
k__Bacteria.p__Deferribacteres.c__Deferribacteres.o__Deferribacterales.f__Deferribacteraceae.g__Deferribacter	5.22837e-06	Deferribacter
k__Bacteria.p__Proteobacteria.c__Alphaproteobacteria.o__Rhizobiales.f__Rhizobiaceae.g__Rhizobium	4.22291e-06	Rhizobium
k__Bacteria.p__Proteobacteria.c__Gammaproteobacteria.o__Chromatiales.f__Chromatiaceae.g__Lamprocystis	4.21927e-06	Lamprocystis
k__Viruses.f__Baculoviridae.g__Alphabaculovirus	3.41607e-06	Alphabaculovirus

## Sheet: Table S22.2
Table S22.2: Multiclass ML feature lists derived from WGS, ConQuR-corrected blood sample data from Poore & Kopylova et al. 2020
Taxa	varImp	Genus
k__Viruses.f__Microviridae.g__Microvirus	0.0481498	Microvirus
k__Viruses.o__Tymovirales.f__Betaflexiviridae.g__Carlavirus	0.0283225	Carlavirus
k__Bacteria.p__Acidobacteria.c__Acidobacteriia.o__Acidobacteriales.f__Acidobacteriaceae.g__Edaphobacter	0.0229681	Edaphobacter
k__Viruses.f__Bunyaviridae.g__Tospovirus	0.0220495	Tospovirus
k__Bacteria.p__Actinobacteria.c__Actinobacteria.o__Corynebacteriales.f__Corynebacteriaceae.g__Corynebacterium	0.016962	Corynebacterium
k__Viruses.o__Picornavirales.f__Picornaviridae.g__Enterovirus	0.0136982	Enterovirus
k__Viruses.o__Herpesvirales.f__Herpesviridae.g__Simplexvirus	0.0125272	Simplexvirus
k__Bacteria.p__Proteobacteria.c__Betaproteobacteria.o__Burkholderiales.f__Comamonadaceae.g__Curvibacter	0.0122666	Curvibacter
k__Bacteria.p__Actinobacteria.c__Actinobacteria.o__Micrococcales.f__Intrasporangiaceae.g__Tetrasphaera	0.011683	Tetrasphaera
k__Bacteria.p__Actinobacteria.c__Actinobacteria.o__Micrococcales.f__Micrococcaceae.g__Nesterenkonia	0.011314	Nesterenkonia
k__Bacteria.p__Actinobacteria.c__Actinobacteria.o__Micrococcales.f__Microbacteriaceae.g__Leucobacter	0.0111586	Leucobacter
k__Bacteria.p__Proteobacteria.c__Alphaproteobacteria.o__Rhizobiales.f__Phyllobacteriaceae.g__Mesorhizobium	0.0108427	Mesorhizobium
k__Bacteria.p__Proteobacteria.c__Alphaproteobacteria.o__Rhizobiales.f__Methylocystaceae.g__Methylosinus	0.0105637	Methylosinus
k__Bacteria.p__Firmicutes.c__Bacilli.o__Lactobacillales.f__Carnobacteriaceae.g__Dolosigranulum	0.0102863	Dolosigranulum
k__Bacteria.p__Proteobacteria.c__Betaproteobacteria.o__Burkholderiales.f__Comamonadaceae.g__Pelomonas	0.00983911	Pelomonas
k__Viruses.f__Polydnaviridae.g__Ichnovirus	0.00944679	Ichnovirus
k__Bacteria.p__Bacteroidetes.c__Bacteroidia.o__Bacteroidales.f__Prevotellaceae.g__Prevotella	0.00931274	Prevotella
k__Archaea.p__Euryarchaeota.c__Methanomicrobia.o__Methanosarcinales.f__Methanosarcinaceae.g__Methanosarcina	0.00929106	Methanosarcina
k__Bacteria.p__Proteobacteria.c__Gammaproteobacteria.o__Enterobacteriales.f__Enterobacteriaceae.g__Ewingella	0.00912615	Ewingella
k__Bacteria.p__Proteobacteria.c__Betaproteobacteria.o__Burkholderiales.f__Comamonadaceae.g__Variovorax	0.00904788	Variovorax
k__Bacteria.p__Cyanobacteria.o__Chroococcales.g__Crocosphaera	0.00902339	Crocosphaera
k__Bacteria.p__Actinobacteria.c__Actinobacteria.o__Corynebacteriales.f__Nocardiaceae.g__Rhodococcus	0.00878022	Rhodococcus
k__Bacteria.p__Firmicutes.c__Bacilli.o__Bacillales.g__Exiguobacterium	0.00872895	Exiguobacterium
k__Bacteria.p__Proteobacteria.c__Betaproteobacteria.o__Burkholderiales.f__Alcaligenaceae.g__Achromobacter	0.00866759	Achromobacter
k__Viruses.f__Flaviviridae.g__Flavivirus	0.00821282	Flavivirus
k__Bacteria.p__Cyanobacteria.o__Nostocales.f__Scytonemataceae.g__Scytonema	0.00817444	Scytonema
k__Bacteria.p__Proteobacteria.c__Deltaproteobacteria.o__Desulfovibrionales.f__Desulfovibrionaceae.g__Desulfovibrio	0.00795668	Desulfovibrio
k__Bacteria.p__Proteobacteria.c__Gammaproteobacteria.o__Pseudomonadales.f__Moraxellaceae.g__Acinetobacter	0.00785915	Acinetobacter
k__Bacteria.p__Firmicutes.c__Bacilli.o__Bacillales.f__Bacillaceae.g__Oceanobacillus	0.0074055	Oceanobacillus
k__Viruses.f__Hytrosaviridae.g__Glossinavirus	0.00736538	Glossinavirus
k__Bacteria.p__Proteobacteria.c__Alphaproteobacteria.o__Rhizobiales.f__Methylobacteriaceae.g__Microvirga	0.00709887	Microvirga
k__Bacteria.p__Firmicutes.c__Bacilli.o__Bacillales.f__Thermoactinomycetaceae.g__Shimazuella	0.00695199	Shimazuella
k__Bacteria.p__Firmicutes.c__Bacilli.o__Lactobacillales.f__Lactobacillaceae.g__Pediococcus	0.00690627	Pediococcus
k__Bacteria.p__Proteobacteria.c__Alphaproteobacteria.o__Rhizobiales.f__Aurantimonadaceae.g__Aureimonas	0.00688015	Aureimonas
k__Bacteria.p__Proteobacteria.c__Gammaproteobacteria.o__Enterobacteriales.f__Enterobacteriaceae.g__Klebsiella	0.00685114	Klebsiella
k__Bacteria.p__Actinobacteria.c__Actinobacteria.o__Corynebacteriales.f__Dietziaceae.g__Dietzia	0.00682902	Dietzia
k__Bacteria.p__Cyanobacteria.o__Nostocales.f__Microchaetaceae.g__Tolypothrix	0.00677173	Tolypothrix
k__Bacteria.p__Proteobacteria.c__Alphaproteobacteria.o__Pelagibacterales.f__Pelagibacteraceae.g__Candidatus_Pelagibacter	0.00636819	Candidatus_Pelagibacter
k__Bacteria.p__Aquificae.c__Aquificae.o__Aquificales.f__Aquificaceae.g__Hydrogenobaculum	0.00611341	Hydrogenobaculum
k__Bacteria.p__Firmicutes.c__Bacilli.o__Lactobacillales.f__Carnobacteriaceae.g__Carnobacterium	0.00608228	Carnobacterium
k__Bacteria.p__Proteobacteria.c__Alphaproteobacteria.o__Rhizobiales.f__Bradyrhizobiaceae.g__Bradyrhizobium	0.00595552	Bradyrhizobium
k__Bacteria.p__Bacteroidetes.c__Bacteroidia.o__Bacteroidales.f__Rikenellaceae.g__Alistipes	0.00590473	Alistipes
k__Bacteria.p__Tenericutes.c__Mollicutes.o__Entomoplasmatales.f__Entomoplasmataceae.g__Mesoplasma	0.00589446	Mesoplasma
k__Bacteria.p__Actinobacteria.c__Actinobacteria.o__Micrococcales.f__Micrococcaceae.g__Kocuria	0.00571692	Kocuria
k__Archaea.p__Euryarchaeota.c__Halobacteria.o__Halobacteriales.f__Halobacteriaceae.g__Halococcus	0.00569478	Halococcus
k__Viruses.f__Papillomaviridae.g__Taupapillomavirus	0.00561086	Taupapillomavirus
k__Bacteria.p__Actinobacteria.c__Actinobacteria.o__Pseudonocardiales.f__Pseudonocardiaceae.g__Amycolatopsis	0.00551766	Amycolatopsis
k__Archaea.p__Euryarchaeota.c__Halobacteria.o__Natrialbales.f__Natrialbaceae.g__Natrialba	0.00548115	Natrialba
k__Bacteria.p__Firmicutes.c__Bacilli.o__Lactobacillales.f__Streptococcaceae.g__Lactococcus	0.00544809	Lactococcus
k__Archaea.p__Euryarchaeota.c__Methanococci.o__Methanococcales.f__Methanococcaceae.g__Methanococcus	0.00543805	Methanococcus
k__Bacteria.p__Actinobacteria.c__Actinobacteria.o__Streptomycetales.f__Streptomycetaceae.g__Streptomyces	0.00542532	Streptomyces
k__Bacteria.p__Proteobacteria.c__Deltaproteobacteria.o__Desulfobacterales.f__Desulfobacteraceae.g__Desulfococcus	0.00539379	Desulfococcus
k__Bacteria.p__Firmicutes.c__Bacilli.o__Bacillales.f__Bacillaceae.g__Psychrobacillus	0.00505531	Psychrobacillus
k__Bacteria.p__Firmicutes.c__Clostridia.o__Clostridiales.f__Lachnospiraceae.g__Blautia	0.00492782	Blautia
k__Bacteria.p__Firmicutes.c__Clostridia.o__Clostridiales.f__Lachnospiraceae.g__Robinsoniella	0.00491794	Robinsoniella
k__Bacteria.p__Bacteroidetes.c__Flavobacteriia.o__Flavobacteriales.f__Flavobacteriaceae.g__Flavobacterium	0.00474186	Flavobacterium
k__Bacteria.p__Proteobacteria.c__Alphaproteobacteria.o__Rhizobiales.f__Hyphomicrobiaceae.g__Devosia	0.00473689	Devosia
k__Bacteria.p__Proteobacteria.c__Betaproteobacteria.o__Burkholderiales.f__Burkholderiaceae.g__Ralstonia	0.0047088	Ralstonia
k__Bacteria.p__Proteobacteria.c__Betaproteobacteria.o__Burkholderiales.f__Alcaligenaceae.g__Bordetella	0.00468478	Bordetella
k__Viruses.f__Partitiviridae.g__Alphapartitivirus	0.00456558	Alphapartitivirus
k__Bacteria.p__Proteobacteria.c__Gammaproteobacteria.o__Alteromonadales.f__Shewanellaceae.g__Shewanella	0.00450707	Shewanella
k__Bacteria.p__Proteobacteria.c__Gammaproteobacteria.o__Xanthomonadales.f__Xanthomonadaceae.g__Xylella	0.00440634	Xylella
k__Bacteria.p__Bacteroidetes.c__Flavobacteriia.o__Flavobacteriales.f__Flavobacteriaceae.g__Elizabethkingia	0.00436586	Elizabethkingia
k__Archaea.p__Crenarchaeota.c__Thermoprotei.o__Sulfolobales.f__Sulfolobaceae.g__Metallosphaera	0.00434641	Metallosphaera
k__Bacteria.p__Proteobacteria.c__Alphaproteobacteria.o__Rhizobiales.f__Bradyrhizobiaceae.g__Oligotropha	0.00430825	Oligotropha
k__Bacteria.p__Actinobacteria.c__Actinobacteria.o__Actinomycetales.f__Actinomycetaceae.g__Actinomyces	0.00429647	Actinomyces
k__Bacteria.p__Proteobacteria.c__Gammaproteobacteria.o__Enterobacteriales.f__Enterobacteriaceae.g__Serratia	0.00410518	Serratia
k__Bacteria.p__Firmicutes.c__Clostridia.o__Clostridiales.g__Flavonifractor	0.00391889	Flavonifractor
k__Bacteria.p__Proteobacteria.c__Betaproteobacteria.g__Candidatus_Nasuia	0.00386849	Candidatus_Nasuia
k__Bacteria.p__Thermotogae.c__Thermotogae.o__Petrotogales.g__Marinitoga	0.0036966	Marinitoga
k__Bacteria.p__Cyanobacteria.o__Oscillatoriales.g__Oscillatoria	0.00366989	Oscillatoria
k__Bacteria.p__Proteobacteria.c__Gammaproteobacteria.o__Cellvibrionales.f__Cellvibrionaceae.g__Cellvibrio	0.00363591	Cellvibrio
k__Viruses.f__Circoviridae.g__Circovirus	0.00362991	Circovirus
k__Bacteria.p__Firmicutes.c__Bacilli.o__Bacillales.f__Paenibacillaceae.g__Gorillibacterium	0.00361761	Gorillibacterium
k__Bacteria.p__Proteobacteria.c__Alphaproteobacteria.o__Rhizobiales.f__Methylobacteriaceae.g__Methylobacterium	0.00359231	Methylobacterium
k__Bacteria.p__Proteobacteria.c__Betaproteobacteria.o__Burkholderiales.f__Comamonadaceae.g__Acidovorax	0.00359153	Acidovorax
k__Viruses.f__Phycodnaviridae.g__Coccolithovirus	0.0035129	Coccolithovirus
k__Bacteria.p__Firmicutes.c__Bacilli.o__Lactobacillales.f__Leuconostocaceae.g__Leuconostoc	0.00338699	Leuconostoc
k__Bacteria.p__Proteobacteria.c__Betaproteobacteria.o__Neisseriales.f__Neisseriaceae.g__Neisseria	0.0033622	Neisseria
k__Bacteria.p__Proteobacteria.c__Gammaproteobacteria.o__Enterobacteriales.f__Enterobacteriaceae.g__Pantoea	0.00336094	Pantoea
k__Bacteria.p__Proteobacteria.c__Betaproteobacteria.o__Burkholderiales.f__Comamonadaceae.g__Comamonas	0.00335361	Comamonas
k__Bacteria.p__Proteobacteria.c__Gammaproteobacteria.o__Enterobacteriales.f__Enterobacteriaceae.g__Dickeya	0.00330789	Dickeya
k__Bacteria.p__Proteobacteria.c__Alphaproteobacteria.o__Rhizobiales.f__Rhizobiaceae.g__Ensifer	0.00324565	Ensifer
k__Bacteria.p__Cyanobacteria.o__Chroococcales.g__Cyanothece	0.00322068	Cyanothece
k__Bacteria.p__Firmicutes.c__Bacilli.o__Bacillales.f__Planococcaceae.g__Paenisporosarcina	0.00319504	Paenisporosarcina
k__Bacteria.p__Firmicutes.c__Clostridia.o__Clostridiales.f__Ruminococcaceae.g__Faecalibacterium	0.00316662	Faecalibacterium
k__Bacteria.p__Firmicutes.c__Bacilli.o__Bacillales.f__Paenibacillaceae.g__Paenibacillus	0.00316573	Paenibacillus
k__Viruses.o__Herpesvirales.f__Herpesviridae.g__Cytomegalovirus	0.0029125	Cytomegalovirus
k__Bacteria.p__Firmicutes.c__Bacilli.o__Lactobacillales.f__Carnobacteriaceae.g__Alkalibacterium	0.00289078	Alkalibacterium
k__Bacteria.p__Proteobacteria.c__Betaproteobacteria.o__Neisseriales.f__Chromobacteriaceae.g__Pseudogulbenkiania	0.00286	Pseudogulbenkiania
k__Bacteria.p__Proteobacteria.c__Deltaproteobacteria.o__Myxococcales.f__Cystobacteraceae.g__Archangium	0.00285781	Archangium
k__Bacteria.p__Proteobacteria.c__Gammaproteobacteria.o__Enterobacteriales.f__Enterobacteriaceae.g__Citrobacter	0.00284852	Citrobacter
k__Bacteria.p__Actinobacteria.c__Actinobacteria.o__Micromonosporales.f__Micromonosporaceae.g__Salinispora	0.0028414	Salinispora
k__Bacteria.p__Actinobacteria.c__Actinobacteria.o__Bifidobacteriales.f__Bifidobacteriaceae.g__Bifidobacterium	0.00283839	Bifidobacterium
k__Viruses.f__Reoviridae.g__Cypovirus	0.00277797	Cypovirus
k__Bacteria.p__Proteobacteria.c__Betaproteobacteria.o__Burkholderiales.f__Comamonadaceae.g__Hydrogenophaga	0.00276395	Hydrogenophaga
k__Viruses.o__Herpesvirales.f__Herpesviridae.g__Macavirus	0.00274906	Macavirus
k__Viruses.f__Polydnaviridae.g__Bracovirus	0.00269624	Bracovirus
k__Bacteria.p__Cyanobacteria.o__Oscillatoriales.g__Pseudanabaena	0.00263492	Pseudanabaena
k__Viruses.o__Herpesvirales.f__Herpesviridae.g__Proboscivirus	0.00261885	Proboscivirus
k__Bacteria.p__Firmicutes.c__Clostridia.o__Clostridiales.f__Clostridiales_Family_XIII._Incertae_Sedis.g__Anaerovorax	0.00260077	Anaerovorax
k__Bacteria.p__Actinobacteria.c__Actinobacteria.o__Pseudonocardiales.f__Pseudonocardiaceae.g__Saccharopolyspora	0.0025472	Saccharopolyspora
k__Bacteria.p__Proteobacteria.c__Alphaproteobacteria.o__Rhizobiales.f__Phyllobacteriaceae.g__Hoeflea	0.00251959	Hoeflea
k__Bacteria.p__Proteobacteria.c__Gammaproteobacteria.o__Pasteurellales.f__Pasteurellaceae.g__Mannheimia	0.00250998	Mannheimia
k__Bacteria.p__Proteobacteria.c__Gammaproteobacteria.o__Enterobacteriales.f__Enterobacteriaceae.g__Yersinia	0.00246139	Yersinia
k__Bacteria.p__Actinobacteria.c__Coriobacteriia.o__Coriobacteriales.f__Coriobacteriaceae.g__Collinsella	0.00243496	Collinsella
k__Viruses.f__Polyomaviridae.g__Polyomavirus	0.00242962	Polyomavirus
k__Viruses.f__Anelloviridae.g__Alphatorquevirus	0.00242623	Alphatorquevirus
k__Bacteria.p__Proteobacteria.c__Betaproteobacteria.o__Burkholderiales.g__Sphaerotilus	0.00242315	Sphaerotilus
k__Bacteria.p__Proteobacteria.c__Betaproteobacteria.o__Rhodocyclales.f__Rhodocyclaceae.g__Methyloversatilis	0.00238947	Methyloversatilis
k__Bacteria.p__Synergistetes.c__Synergistia.o__Synergistales.f__Synergistaceae.g__Aminiphilus	0.00236395	Aminiphilus
k__Bacteria.p__Firmicutes.c__Bacilli.o__Bacillales.g__Acidibacillus	0.00233842	Acidibacillus
k__Viruses.o__Caudovirales.f__Myoviridae.g__Spo1virus	0.0023226	Spo1virus
k__Bacteria.p__Proteobacteria.c__Alphaproteobacteria.o__Rickettsiales.f__Anaplasmataceae.g__Ehrlichia	0.00225059	Ehrlichia
k__Viruses.f__Chrysoviridae.g__Chrysovirus	0.00224701	Chrysovirus
k__Bacteria.p__Verrucomicrobia.c__Opitutae.o__Opitutales.f__Opitutaceae.g__Cephaloticoccus	0.0021913	Cephaloticoccus
k__Bacteria.p__Proteobacteria.c__Alphaproteobacteria.o__Rickettsiales.f__Anaplasmataceae.g__Anaplasma	0.00212244	Anaplasma
k__Bacteria.p__Chloroflexi.c__Chloroflexia.o__Chloroflexales.f__Chloroflexaceae.g__Chloroflexus	0.00211852	Chloroflexus
k__Bacteria.p__Cyanobacteria.o__Stigonematales.g__Fischerella	0.00211672	Fischerella
k__Viruses.o__Nidovirales.f__Coronaviridae.g__Gammacoronavirus	0.00207198	Gammacoronavirus
k__Bacteria.p__Tenericutes.c__Mollicutes.o__Acholeplasmatales.f__Acholeplasmataceae.g__Candidatus_Phytoplasma	0.00205215	Candidatus_Phytoplasma
k__Bacteria.p__Proteobacteria.c__Alphaproteobacteria.o__Rhizobiales.f__Brucellaceae.g__Brucella	0.0020368	Brucella
k__Bacteria.p__Actinobacteria.c__Actinobacteria.o__Streptomycetales.f__Streptomycetaceae.g__Kitasatospora	0.00202159	Kitasatospora
k__Bacteria.p__Bacteroidetes.c__Flavobacteriia.o__Flavobacteriales.f__Flavobacteriaceae.g__Imtechella	0.00202015	Imtechella
k__Bacteria.p__Firmicutes.c__Bacilli.o__Bacillales.f__Staphylococcaceae.g__Macrococcus	0.00198919	Macrococcus
k__Bacteria.p__Actinobacteria.c__Actinobacteria.o__Corynebacteriales.f__Nocardiaceae.g__Nocardia	0.00197311	Nocardia
k__Bacteria.p__Proteobacteria.c__Alphaproteobacteria.o__Rhizobiales.f__Bradyrhizobiaceae.g__Afipia	0.0019373	Afipia
k__Bacteria.p__Fusobacteria.c__Fusobacteriia.o__Fusobacteriales.f__Fusobacteriaceae.g__Fusobacterium	0.00191629	Fusobacterium
k__Bacteria.p__Actinobacteria.c__Actinobacteria.o__Micromonosporales.f__Micromonosporaceae.g__Actinocatenispora	0.00187755	Actinocatenispora
k__Bacteria.p__Proteobacteria.c__Gammaproteobacteria.f__Competibacteraceae.g__Candidatus_Contendobacter	0.00187717	Candidatus_Contendobacter
k__Viruses.o__Herpesvirales.f__Alloherpesviridae.g__Cyprinivirus	0.00187574	Cyprinivirus
k__Viruses.o__Tymovirales.f__Tymoviridae.g__Tymovirus	0.00184937	Tymovirus
k__Archaea.p__Euryarchaeota.c__Halobacteria.o__Natrialbales.f__Natrialbaceae.g__Haloterrigena	0.00184271	Haloterrigena
k__Bacteria.p__Actinobacteria.c__Coriobacteriia.o__Eggerthellales.f__Eggerthellaceae.g__Slackia	0.00183375	Slackia
k__Bacteria.p__Firmicutes.c__Negativicutes.o__Selenomonadales.f__Selenomonadaceae.g__Selenomonas	0.00182557	Selenomonas
k__Bacteria.p__Firmicutes.c__Bacilli.o__Lactobacillales.f__Lactobacillaceae.g__Lactobacillus	0.00182294	Lactobacillus
k__Viruses.o__Herpesvirales.f__Herpesviridae.g__Roseolovirus	0.00179924	Roseolovirus
k__Bacteria.p__Proteobacteria.c__Alphaproteobacteria.o__Caulobacterales.f__Caulobacteraceae.g__Asticcacaulis	0.00179733	Asticcacaulis
k__Bacteria.p__Proteobacteria.c__Betaproteobacteria.o__Burkholderiales.f__Burkholderiaceae.g__Cupriavidus	0.00174527	Cupriavidus
k__Bacteria.p__Firmicutes.c__Clostridia.o__Clostridiales.f__Peptococcaceae.g__Desulfotomaculum	0.00172403	Desulfotomaculum
k__Bacteria.p__Proteobacteria.c__Gammaproteobacteria.o__Pasteurellales.f__Pasteurellaceae.g__Histophilus	0.00172145	Histophilus
k__Bacteria.p__Proteobacteria.c__Alphaproteobacteria.o__Rhizobiales.f__Rhizobiaceae.g__Agrobacterium	0.00170439	Agrobacterium
k__Bacteria.p__Proteobacteria.c__Alphaproteobacteria.o__Rhodospirillales.f__Rhodospirillaceae.g__Candidatus_Endolissoclinum	0.00168483	Candidatus_Endolissoclinum
k__Bacteria.p__Firmicutes.c__Bacilli.o__Bacillales.f__Bacillaceae.g__Bacillus	0.00165418	Bacillus
k__Viruses.f__Adenoviridae.g__Aviadenovirus	0.00165135	Aviadenovirus
k__Viruses.f__Poxviridae.g__Betaentomopoxvirus	0.00164184	Betaentomopoxvirus
k__Bacteria.p__Deinococcus.Thermus.c__Deinococci.o__Thermales.f__Thermaceae.g__Meiothermus	0.00163126	Meiothermus
k__Bacteria.p__Proteobacteria.c__Alphaproteobacteria.o__Caulobacterales.f__Caulobacteraceae.g__Caulobacter	0.00162486	Caulobacter
k__Bacteria.p__Proteobacteria.c__Betaproteobacteria.o__Neisseriales.f__Chromobacteriaceae.g__Aquitalea	0.00161253	Aquitalea
k__Bacteria.p__Firmicutes.c__Clostridia.o__Thermoanaerobacterales.f__Thermoanaerobacteraceae.g__Caldanaerobius	0.00159504	Caldanaerobius
k__Bacteria.p__Planctomycetes.c__Planctomycetia.o__Planctomycetales.f__Planctomycetaceae.g__Zavarzinella	0.00159072	Zavarzinella
k__Bacteria.p__Proteobacteria.c__Gammaproteobacteria.o__Enterobacteriales.f__Enterobacteriaceae.g__Salmonella	0.00159023	Salmonella
k__Bacteria.p__Proteobacteria.c__Alphaproteobacteria.o__Rhodospirillales.f__Acetobacteraceae.g__Saccharibacter	0.00157773	Saccharibacter
k__Viruses.f__Virgaviridae.g__Furovirus	0.00156158	Furovirus
k__Bacteria.p__Proteobacteria.c__Gammaproteobacteria.o__Pasteurellales.f__Pasteurellaceae.g__Necropsobacter	0.00154313	Necropsobacter
k__Bacteria.p__Firmicutes.c__Bacilli.o__Lactobacillales.f__Carnobacteriaceae.g__Jeotgalibaca	0.00150757	Jeotgalibaca
k__Bacteria.p__Proteobacteria.c__Alphaproteobacteria.o__Sphingomonadales.f__Sphingomonadaceae.g__Sphingopyxis	0.00150263	Sphingopyxis
k__Archaea.p__Euryarchaeota.c__Methanomicrobia.o__Methanosarcinales.f__Methanosaetaceae.g__Methanosaeta	0.00149173	Methanosaeta
k__Bacteria.p__Bacteroidetes.c__Chitinophagia.o__Chitinophagales.f__Chitinophagaceae.g__Sediminibacterium	0.00147923	Sediminibacterium
k__Bacteria.p__Proteobacteria.c__Betaproteobacteria.o__Burkholderiales.g__Mitsuaria	0.00147745	Mitsuaria
k__Bacteria.p__Proteobacteria.c__Alphaproteobacteria.o__Rickettsiales.f__Anaplasmataceae.g__Wolbachia	0.00143942	Wolbachia
k__Bacteria.p__Firmicutes.c__Bacilli.o__Bacillales.f__Bacillaceae.g__Pontibacillus	0.00143698	Pontibacillus
k__Bacteria.p__Proteobacteria.c__Gammaproteobacteria.o__Enterobacteriales.f__Enterobacteriaceae.g__Shigella	0.0014251	Shigella
k__Bacteria.p__Proteobacteria.c__Gammaproteobacteria.o__Xanthomonadales.f__Xanthomonadaceae.g__Lysobacter	0.00141709	Lysobacter
k__Bacteria.p__Proteobacteria.c__Alphaproteobacteria.o__Rhizobiales.f__Bradyrhizobiaceae.g__Tardiphaga	0.00141515	Tardiphaga
k__Bacteria.p__Proteobacteria.c__Betaproteobacteria.o__Burkholderiales.f__Comamonadaceae.g__Delftia	0.00141031	Delftia
k__Bacteria.p__Actinobacteria.c__Actinobacteria.o__Micrococcales.f__Microbacteriaceae.g__Microbacterium	0.00139368	Microbacterium
k__Viruses.f__Baculoviridae.g__Alphabaculovirus	0.00139046	Alphabaculovirus
k__Viruses.f__Nimaviridae.g__Whispovirus	0.00138116	Whispovirus
k__Bacteria.p__Proteobacteria.c__Betaproteobacteria.o__Burkholderiales.g__Tepidimonas	0.0013699	Tepidimonas
k__Bacteria.p__Proteobacteria.c__Gammaproteobacteria.o__Enterobacteriales.f__Enterobacteriaceae.g__Enterobacter	0.00135268	Enterobacter
k__Bacteria.p__Actinobacteria.c__Actinobacteria.o__Corynebacteriales.f__Mycobacteriaceae.g__Mycobacterium	0.00134349	Mycobacterium
k__Viruses.o__Herpesvirales.f__Herpesviridae.g__Percavirus	0.00133503	Percavirus
k__Viruses.o__Herpesvirales.f__Herpesviridae.g__Mardivirus	0.00132926	Mardivirus
k__Bacteria.p__Firmicutes.c__Clostridia.o__Clostridiales.f__Clostridiaceae.g__Clostridium	0.00131217	Clostridium
k__Bacteria.p__Actinobacteria.c__Actinobacteria.o__Propionibacteriales.f__Propionibacteriaceae.g__Propionibacterium	0.00130534	Propionibacterium
k__Bacteria.p__Bacteroidetes.c__Bacteroidia.o__Bacteroidales.f__Prevotellaceae.g__Hallella	0.00130149	Hallella
k__Viruses.g__Higrevirus	0.00128077	Higrevirus
k__Bacteria.p__Proteobacteria.c__Gammaproteobacteria.o__Enterobacteriales.f__Enterobacteriaceae.g__Cosenzaea	0.001256	Cosenzaea
k__Bacteria.p__Actinobacteria.c__Actinobacteria.o__Streptosporangiales.f__Nocardiopsaceae.g__Nocardiopsis	0.00125114	Nocardiopsis
k__Archaea.p__Euryarchaeota.c__Methanococci.o__Methanococcales.f__Methanococcaceae.g__Methanothermococcus	0.00124869	Methanothermococcus
k__Bacteria.p__Tenericutes.c__Mollicutes.o__Entomoplasmatales.f__Entomoplasmataceae.g__Entomoplasma	0.00123338	Entomoplasma
k__Bacteria.p__Proteobacteria.c__Betaproteobacteria.o__Burkholderiales.f__Comamonadaceae.g__Limnohabitans	0.00119977	Limnohabitans
k__Bacteria.p__Actinobacteria.c__Actinobacteria.o__Propionibacteriales.f__Nocardioidaceae.g__Nocardioides	0.00119579	Nocardioides
k__Viruses.f__Astroviridae.g__Avastrovirus	0.00118391	Avastrovirus
k__Viruses.f__Virgaviridae.g__Tobamovirus	0.00117375	Tobamovirus
k__Archaea.p__Crenarchaeota.c__Thermoprotei.o__Sulfolobales.f__Sulfolobaceae.g__Sulfolobus	0.00115357	Sulfolobus
k__Bacteria.p__Bacteroidetes.c__Cytophagia.o__Cytophagales.f__Cytophagaceae.g__Dyadobacter	0.00113648	Dyadobacter
k__Bacteria.p__Bacteroidetes.c__Cytophagia.o__Cytophagales.f__Cytophagaceae.g__Fibrisoma	0.00113226	Fibrisoma
k__Bacteria.p__Proteobacteria.c__Betaproteobacteria.o__Burkholderiales.g__Aquabacterium	0.00112682	Aquabacterium
k__Bacteria.p__Proteobacteria.c__Alphaproteobacteria.o__Sphingomonadales.f__Sphingomonadaceae.g__Sphingomonas	0.00111899	Sphingomonas
k__Bacteria.p__Proteobacteria.c__Gammaproteobacteria.o__Alteromonadales.f__Pseudoalteromonadaceae.g__Pseudoalteromonas	0.00106629	Pseudoalteromonas
k__Bacteria.p__Actinobacteria.c__Actinobacteria.o__Frankiales.f__Frankiaceae.g__Frankia	0.00106124	Frankia
k__Bacteria.p__Proteobacteria.c__Betaproteobacteria.o__Burkholderiales.f__Burkholderiaceae.g__Lautropia	0.00103991	Lautropia
k__Bacteria.p__Proteobacteria.c__Alphaproteobacteria.o__Rhizobiales.f__Brucellaceae.g__Ochrobactrum	0.00103534	Ochrobactrum
k__Viruses.f__Poxviridae.g__Molluscipoxvirus	0.00102936	Molluscipoxvirus
k__Bacteria.p__Proteobacteria.c__Deltaproteobacteria.o__Myxococcales.f__Cystobacteraceae.g__Stigmatella	0.00102888	Stigmatella
k__Bacteria.p__Proteobacteria.c__Alphaproteobacteria.o__Rhodospirillales.f__Rhodospirillaceae.g__Magnetospirillum	0.00102165	Magnetospirillum
k__Bacteria.p__Chloroflexi.c__Chloroflexia.o__Chloroflexales.f__Roseiflexaceae.g__Roseiflexus	0.000997536	Roseiflexus
k__Bacteria.p__Actinobacteria.c__Actinobacteria.o__Actinomycetales.f__Actinomycetaceae.g__Mobiluncus	0.00099501	Mobiluncus
k__Bacteria.p__Proteobacteria.c__Betaproteobacteria.o__Rhodocyclales.f__Rhodocyclaceae.g__Azonexus	0.000988424	Azonexus
k__Bacteria.p__Actinobacteria.c__Coriobacteriia.o__Coriobacteriales.f__Atopobiaceae.g__Atopobium	0.000984875	Atopobium
k__Bacteria.p__Proteobacteria.c__Gammaproteobacteria.o__Vibrionales.f__Vibrionaceae.g__Photobacterium	0.000978643	Photobacterium
k__Bacteria.p__Cyanobacteria.o__Oscillatoriales.g__Trichodesmium	0.000977458	Trichodesmium
k__Bacteria.p__Firmicutes.c__Clostridia.o__Clostridiales.f__Lachnospiraceae.g__Dorea	0.000965041	Dorea
k__Viruses.f__Iridoviridae.g__Iridovirus	0.000959158	Iridovirus
k__Bacteria.p__Cyanobacteria.o__Oscillatoriales.g__Nodosilinea	0.00095507	Nodosilinea
k__Bacteria.p__Firmicutes.c__Clostridia.o__Thermoanaerobacterales.f__Thermoanaerobacteraceae.g__Caldanaerobacter	0.000948836	Caldanaerobacter
k__Bacteria.p__Proteobacteria.c__Alphaproteobacteria.o__Caulobacterales.f__Caulobacteraceae.g__Brevundimonas	0.000946414	Brevundimonas
k__Viruses.o__Picornavirales.f__Picornaviridae.g__Salivirus	0.000941693	Salivirus
k__Bacteria.p__Proteobacteria.c__Alphaproteobacteria.o__Rhizobiales.f__Bradyrhizobiaceae.g__Rhodopseudomonas	0.000941627	Rhodopseudomonas
k__Bacteria.p__Proteobacteria.c__Alphaproteobacteria.o__Rhodobacterales.f__Rhodobacteraceae.g__Pseudovibrio	0.000935052	Pseudovibrio
k__Bacteria.p__Proteobacteria.c__Alphaproteobacteria.o__Rhodobacterales.f__Rhodobacteraceae.g__Rhodobacter	0.000929539	Rhodobacter
k__Bacteria.p__Bacteroidetes.c__Bacteroidia.o__Bacteroidales.f__Odoribacteraceae.g__Odoribacter	0.000926869	Odoribacter
k__Bacteria.p__Proteobacteria.c__Betaproteobacteria.o__Burkholderiales.f__Alcaligenaceae.g__Alcaligenes	0.000923452	Alcaligenes
k__Bacteria.p__Proteobacteria.c__Alphaproteobacteria.o__Rhodospirillales.f__Rhodospirillaceae.g__Azospirillum	0.000917215	Azospirillum
k__Bacteria.p__Proteobacteria.c__Betaproteobacteria.o__Burkholderiales.f__Oxalobacteraceae.g__Herbaspirillum	0.000914998	Herbaspirillum
k__Bacteria.p__Proteobacteria.c__Alphaproteobacteria.o__Rhodobacterales.f__Hyphomonadaceae.g__Robiginitomaculum	0.00090471	Robiginitomaculum
k__Bacteria.p__Proteobacteria.c__Alphaproteobacteria.o__Rhodobacterales.f__Rhodobacteraceae.g__Roseovarius	0.000887664	Roseovarius
k__Bacteria.p__Firmicutes.c__Bacilli.o__Bacillales.f__Alicyclobacillaceae.g__Alicyclobacillus	0.000886559	Alicyclobacillus
k__Bacteria.p__Proteobacteria.c__Gammaproteobacteria.o__Enterobacteriales.f__Enterobacteriaceae.g__Xenorhabdus	0.000884681	Xenorhabdus
k__Viruses.f__Baculoviridae.g__Betabaculovirus	0.000881139	Betabaculovirus
k__Viruses.o__Tymovirales.f__Alphaflexiviridae.g__Potexvirus	0.000880865	Potexvirus
k__Viruses.f__Poxviridae.g__Yatapoxvirus	0.000878067	Yatapoxvirus
k__Bacteria.p__Proteobacteria.c__Betaproteobacteria.o__Sulfuricellales.f__Sulfuricellaceae.g__Sulfuricella	0.000869581	Sulfuricella
k__Bacteria.p__Proteobacteria.c__Gammaproteobacteria.o__Xanthomonadales.f__Rhodanobacteraceae.g__Luteibacter	0.000851793	Luteibacter
k__Viruses.o__Picornavirales.f__Picornaviridae.g__Dicipivirus	0.000834974	Dicipivirus
k__Bacteria.p__Firmicutes.c__Clostridia.o__Clostridiales.f__Clostridiales_Family_XIII._Incertae_Sedis.g__Mogibacterium	0.000817034	Mogibacterium
k__Bacteria.p__Cyanobacteria.o__Nostocales.f__Microchaetaceae.g__Hassallia	0.000814157	Hassallia
k__Bacteria.p__Firmicutes.c__Bacilli.o__Bacillales.f__Bacillaceae.g__Lysinibacillus	0.000811601	Lysinibacillus
k__Bacteria.p__Firmicutes.c__Clostridia.o__Clostridiales.f__Clostridiaceae.g__Anaerosalibacter	0.000802175	Anaerosalibacter
k__Bacteria.p__Firmicutes.c__Clostridia.o__Clostridiales.f__Catabacteriaceae.g__Catabacter	0.000796852	Catabacter
k__Bacteria.p__Proteobacteria.c__Gammaproteobacteria.o__Chromatiales.f__Chromatiaceae.g__Nitrosococcus	0.00078378	Nitrosococcus
k__Viruses.f__Poxviridae.g__Avipoxvirus	0.000783577	Avipoxvirus
k__Bacteria.p__Proteobacteria.c__Betaproteobacteria.o__Burkholderiales.g__Methylibium	0.00078163	Methylibium
k__Bacteria.p__Proteobacteria.c__Alphaproteobacteria.o__Rhizobiales.f__Bartonellaceae.g__Bartonella	0.000781239	Bartonella
k__Bacteria.p__Proteobacteria.c__Betaproteobacteria.o__Rhodocyclales.f__Rhodocyclaceae.g__Sulfuritalea	0.000772666	Sulfuritalea
k__Bacteria.p__Proteobacteria.c__Gammaproteobacteria.o__Pseudomonadales.f__Pseudomonadaceae.g__Pseudomonas	0.000756506	Pseudomonas
k__Bacteria.p__Proteobacteria.c__Gammaproteobacteria.o__Vibrionales.f__Vibrionaceae.g__Grimontia	0.000755484	Grimontia
k__Bacteria.p__Proteobacteria.c__Alphaproteobacteria.o__Rhizobiales.f__Rhizobiaceae.g__Sinorhizobium	0.000753008	Sinorhizobium
k__Bacteria.p__Proteobacteria.c__Betaproteobacteria.o__Burkholderiales.f__Alcaligenaceae.g__Brackiella	0.000743025	Brackiella
k__Bacteria.p__Proteobacteria.c__Gammaproteobacteria.o__Alteromonadales.f__Colwelliaceae.g__Colwellia	0.000740218	Colwellia
k__Bacteria.p__Actinobacteria.c__Actinobacteria.o__Corynebacteriales.f__Gordoniaceae.g__Gordonia	0.000739784	Gordonia
k__Bacteria.p__Proteobacteria.c__Gammaproteobacteria.o__Xanthomonadales.f__Xanthomonadaceae.g__Stenotrophomonas	0.000724494	Stenotrophomonas
k__Bacteria.p__Cyanobacteria.o__Oscillatoriales.g__Spirulina	0.000711898	Spirulina
k__Bacteria.p__Proteobacteria.c__Alphaproteobacteria.o__Rhizobiales.f__Hyphomicrobiaceae.g__Rhodoplanes	0.000708179	Rhodoplanes
k__Bacteria.p__Proteobacteria.c__Betaproteobacteria.o__Burkholderiales.f__Burkholderiaceae.g__Paraburkholderia	0.000706436	Paraburkholderia
k__Bacteria.p__Proteobacteria.c__Gammaproteobacteria.o__Alteromonadales.f__Alteromonadaceae.g__Marinobacter	0.000704938	Marinobacter
k__Bacteria.p__Actinobacteria.c__Actinobacteria.o__Micrococcales.f__Dermacoccaceae.g__Dermacoccus	0.000696804	Dermacoccus
k__Bacteria.p__Proteobacteria.c__Alphaproteobacteria.o__Kiloniellales.f__Kiloniellaceae.g__Kiloniella	0.000688989	Kiloniella
k__Bacteria.p__Deferribacteres.c__Deferribacteres.o__Deferribacterales.f__Deferribacteraceae.g__Mucispirillum	0.000688706	Mucispirillum
k__Bacteria.p__Cyanobacteria.o__Oscillatoriales.g__Lyngbya	0.000683932	Lyngbya
k__Bacteria.p__Firmicutes.c__Erysipelotrichia.o__Erysipelotrichales.f__Erysipelotrichaceae.g__Holdemanella	0.000680382	Holdemanella
k__Bacteria.p__Proteobacteria.c__Gammaproteobacteria.o__Oceanospirillales.f__Oceanospirillaceae.g__Marinomonas	0.000679454	Marinomonas
k__Bacteria.p__Proteobacteria.c__Betaproteobacteria.o__Burkholderiales.f__Comamonadaceae.g__Alicycliphilus	0.000678235	Alicycliphilus
k__Bacteria.p__Verrucomicrobia.c__Opitutae.o__Opitutales.f__Opitutaceae.g__Opitutus	0.000676323	Opitutus
k__Bacteria.p__Proteobacteria.c__Alphaproteobacteria.o__Rhodospirillales.f__Rhodospirillaceae.g__Thalassospira	0.000673562	Thalassospira
k__Bacteria.p__Proteobacteria.c__Gammaproteobacteria.o__Enterobacteriales.f__Enterobacteriaceae.g__Hafnia	0.000660423	Hafnia
k__Bacteria.p__Proteobacteria.c__Gammaproteobacteria.o__Vibrionales.f__Vibrionaceae.g__Vibrio	0.000659985	Vibrio
k__Bacteria.p__Proteobacteria.c__Gammaproteobacteria.o__Enterobacteriales.f__Enterobacteriaceae.g__Providencia	0.000654461	Providencia
k__Bacteria.p__Proteobacteria.c__Betaproteobacteria.o__Burkholderiales.f__Burkholderiaceae.g__Burkholderia	0.000645695	Burkholderia
k__Bacteria.p__Proteobacteria.c__Alphaproteobacteria.o__Rhodobacterales.f__Rhodobacteraceae.g__Labrenzia	0.000640262	Labrenzia
k__Bacteria.p__Fusobacteria.c__Fusobacteriia.o__Fusobacteriales.f__Fusobacteriaceae.g__Cetobacterium	0.000633224	Cetobacterium
k__Bacteria.p__Actinobacteria.c__Actinobacteria.o__Streptosporangiales.f__Streptosporangiaceae.g__Nonomuraea	0.000613517	Nonomuraea
k__Viruses.o__Herpesvirales.f__Alloherpesviridae.g__Ictalurivirus	0.000612599	Ictalurivirus
k__Bacteria.p__Proteobacteria.c__Alphaproteobacteria.o__Rhodobacterales.f__Rhodobacteraceae.g__Haematobacter	0.000597044	Haematobacter
k__Bacteria.p__Actinobacteria.c__Actinobacteria.o__Micrococcales.f__Intrasporangiaceae.g__Terrabacter	0.000593399	Terrabacter
k__Viruses.o__Caudovirales.f__Myoviridae.g__I3likevirus	0.000582948	I3likevirus
k__Bacteria.p__Actinobacteria.c__Actinobacteria.o__Micrococcales.f__Microbacteriaceae.g__Rhodoluna	0.000579206	Rhodoluna
k__Bacteria.p__Firmicutes.c__Clostridia.o__Clostridiales.f__Peptostreptococcaceae.g__Clostridioides	0.000577876	Clostridioides
k__Bacteria.p__Proteobacteria.c__Gammaproteobacteria.o__Legionellales.f__Legionellaceae.g__Legionella	0.000576919	Legionella
k__Bacteria.p__Proteobacteria.c__Gammaproteobacteria.o__Oceanospirillales.f__Oceanospirillaceae.g__Oceanobacter	0.000574357	Oceanobacter
k__Bacteria.p__Firmicutes.c__Clostridia.o__Clostridiales.f__Clostridiaceae.g__Butyricicoccus	0.000569184	Butyricicoccus
k__Bacteria.p__Firmicutes.c__Clostridia.o__Clostridiales.f__Ruminococcaceae.g__Ruminiclostridium	0.000561677	Ruminiclostridium
k__Viruses.f__Iridoviridae.g__Ranavirus	0.000560301	Ranavirus
k__Bacteria.p__Proteobacteria.c__Alphaproteobacteria.o__Rhodobacterales.f__Rhodobacteraceae.g__Paracoccus	0.000555757	Paracoccus
k__Viruses.o__Herpesvirales.f__Herpesviridae.g__Varicellovirus	0.000553061	Varicellovirus
k__Bacteria.p__Actinobacteria.c__Actinobacteria.o__Micrococcales.f__Micrococcaceae.g__Arthrobacter	0.000551517	Arthrobacter
k__Bacteria.p__Bacteroidetes.c__Bacteroidia.o__Bacteroidales.f__Porphyromonadaceae.g__Porphyromonas	0.000546223	Porphyromonas
k__Bacteria.p__Actinobacteria.c__Actinobacteria.o__Micrococcales.f__Cellulomonadaceae.g__Cellulomonas	0.000544009	Cellulomonas
k__Bacteria.p__Proteobacteria.c__Alphaproteobacteria.o__Rhodospirillales.f__Acetobacteraceae.g__Acidiphilium	0.000532262	Acidiphilium
k__Bacteria.p__Proteobacteria.c__Betaproteobacteria.o__Burkholderiales.f__Comamonadaceae.g__Caldimonas	0.000532034	Caldimonas
k__Bacteria.p__Proteobacteria.c__Gammaproteobacteria.o__Alteromonadales.f__Moritellaceae.g__Moritella	0.000527834	Moritella
k__Viruses.f__Mimiviridae.g__Cafeteriavirus	0.000519497	Cafeteriavirus
k__Bacteria.p__Proteobacteria.c__Betaproteobacteria.o__Neisseriales.f__Chromobacteriaceae.g__Gulbenkiania	0.000519021	Gulbenkiania
k__Bacteria.p__Bacteroidetes.c__Flavobacteriia.o__Flavobacteriales.f__Flavobacteriaceae.g__Mangrovimonas	0.000518399	Mangrovimonas
k__Bacteria.p__Actinobacteria.c__Actinobacteria.o__Micrococcales.f__Demequinaceae.g__Lysinimicrobium	0.00051826	Lysinimicrobium
k__Bacteria.p__Bacteroidetes.c__Bacteroidia.o__Bacteroidales.f__Prevotellaceae.g__Paraprevotella	0.000515299	Paraprevotella
k__Bacteria.p__Firmicutes.c__Erysipelotrichia.o__Erysipelotrichales.f__Erysipelotrichaceae.g__Bulleidia	0.000514166	Bulleidia
k__Bacteria.p__Firmicutes.c__Clostridia.o__Clostridiales.f__Lachnospiraceae.g__Lachnoclostridium	0.000511995	Lachnoclostridium
k__Viruses.f__Hytrosaviridae.g__Muscavirus	0.000505869	Muscavirus
k__Bacteria.p__Bacteroidetes.c__Flavobacteriia.o__Flavobacteriales.f__Flavobacteriaceae.g__Xanthomarina	0.00050573	Xanthomarina
k__Archaea.p__Euryarchaeota.c__Halobacteria.o__Natrialbales.f__Natrialbaceae.g__Halovivax	0.000504569	Halovivax
k__Bacteria.p__Thermodesulfobacteria.c__Thermodesulfobacteria.o__Thermodesulfobacteriales.f__Thermodesulfobacteriaceae.g__Thermodesulfobacterium	0.000504126	Thermodesulfobacterium
k__Bacteria.p__Firmicutes.c__Erysipelotrichia.o__Erysipelotrichales.f__Erysipelotrichaceae.g__Solobacterium	0.000502972	Solobacterium
k__Bacteria.p__Bacteroidetes.c__Sphingobacteriia.o__Sphingobacteriales.f__Sphingobacteriaceae.g__Pedobacter	0.000502828	Pedobacter
k__Bacteria.p__Firmicutes.c__Bacilli.o__Bacillales.f__Listeriaceae.g__Listeria	0.000502766	Listeria
k__Bacteria.p__Actinobacteria.c__Actinobacteria.o__Propionibacteriales.f__Nocardioidaceae.g__Marmoricola	0.000502443	Marmoricola
k__Bacteria.p__Proteobacteria.c__Alphaproteobacteria.o__Rhodobacterales.f__Rhodobacteraceae.g__Leisingera	0.00050108	Leisingera
k__Archaea.p__Euryarchaeota.c__Methanomicrobia.o__Methanosarcinales.f__Methanosarcinaceae.g__Methanolobus	0.000493435	Methanolobus
k__Bacteria.p__Proteobacteria.c__Betaproteobacteria.o__Neisseriales.f__Neisseriaceae.g__Snodgrassella	0.000488562	Snodgrassella
k__Bacteria.p__Proteobacteria.c__Gammaproteobacteria.o__Enterobacteriales.f__Enterobacteriaceae.g__Buchnera	0.000487167	Buchnera
k__Bacteria.p__Cyanobacteria.o__Oscillatoriales.g__Geitlerinema	0.000486097	Geitlerinema
k__Viruses.f__Bromoviridae.g__Bromovirus	0.000486072	Bromovirus
k__Bacteria.p__Bacteroidetes.c__Bacteroidia.o__Bacteroidales.f__Rikenellaceae.g__Mucinivorans	0.000485019	Mucinivorans
k__Bacteria.p__Proteobacteria.c__Gammaproteobacteria.o__Alteromonadales.f__Alteromonadaceae.g__Aliiglaciecola	0.000479875	Aliiglaciecola
k__Bacteria.p__Proteobacteria.c__Betaproteobacteria.o__Burkholderiales.g__Ideonella	0.00047799	Ideonella
k__Bacteria.p__Proteobacteria.c__Deltaproteobacteria.o__Myxococcales.f__Cystobacteraceae.g__Cystobacter	0.000476905	Cystobacter
k__Bacteria.p__Firmicutes.c__Bacilli.o__Lactobacillales.f__Lactobacillaceae.g__Sharpea	0.000475203	Sharpea
k__Bacteria.p__Cyanobacteria.o__Nostocales.f__Rivulariaceae.g__Calothrix	0.000475033	Calothrix
k__Viruses.o__Caudovirales.f__Siphoviridae.g__Tunalikevirus	0.000474412	Tunalikevirus
k__Bacteria.p__Actinobacteria.c__Actinobacteria.o__Glycomycetales.f__Glycomycetaceae.g__Stackebrandtia	0.000472089	Stackebrandtia
k__Bacteria.p__Actinobacteria.c__Actinobacteria.o__Micrococcales.f__Microbacteriaceae.g__Leifsonia	0.000468437	Leifsonia
k__Bacteria.p__Planctomycetes.c__Phycisphaerae.o__Phycisphaerales.f__Phycisphaeraceae.g__Phycisphaera	0.000460167	Phycisphaera
k__Bacteria.p__Proteobacteria.c__Alphaproteobacteria.o__Sphingomonadales.f__Sphingomonadaceae.g__Sphingobium	0.00045856	Sphingobium
k__Bacteria.p__Proteobacteria.c__Gammaproteobacteria.g__Ignatzschineria	0.000458181	Ignatzschineria
k__Bacteria.p__Actinobacteria.c__Actinobacteria.o__Micromonosporales.f__Micromonosporaceae.g__Micromonospora	0.00045762	Micromonospora
k__Bacteria.p__Planctomycetes.c__Planctomycetia.o__Planctomycetales.f__Planctomycetaceae.g__Schlesneria	0.000450928	Schlesneria
k__Bacteria.p__Bacteroidetes.c__Bacteroidia.o__Bacteroidales.f__Bacteroidaceae.g__Bacteroides	0.000449954	Bacteroides
k__Bacteria.p__Firmicutes.c__Clostridia.o__Thermoanaerobacterales.f__Thermoanaerobacterales_Family_III._Incertae_Sedis.g__Caldicellulosiruptor	0.000441783	Caldicellulosiruptor
k__Bacteria.p__Bacteroidetes.c__Flavobacteriia.o__Flavobacteriales.f__Flavobacteriaceae.g__Formosa	0.000441309	Formosa
k__Bacteria.p__Proteobacteria.c__Alphaproteobacteria.o__Rhizobiales.f__Beijerinckiaceae.g__Beijerinckia	0.000440321	Beijerinckia
k__Bacteria.p__Proteobacteria.c__Betaproteobacteria.o__Burkholderiales.f__Oxalobacteraceae.g__Herminiimonas	0.000433604	Herminiimonas
k__Viruses.f__Anelloviridae.g__Gammatorquevirus	0.000430558	Gammatorquevirus
k__Bacteria.p__Firmicutes.c__Bacilli.o__Bacillales.f__Alicyclobacillaceae.g__Kyrpidia	0.000429077	Kyrpidia
k__Bacteria.p__Bacteroidetes.c__Cytophagia.o__Cytophagales.f__Cytophagaceae.g__Sporocytophaga	0.000428967	Sporocytophaga
k__Bacteria.p__Proteobacteria.c__Gammaproteobacteria.o__Alteromonadales.f__Alteromonadaceae.g__Alteromonas	0.000424321	Alteromonas
k__Bacteria.p__Proteobacteria.c__Alphaproteobacteria.o__Rhodospirillales.f__Acetobacteraceae.g__Komagataeibacter	0.000423671	Komagataeibacter
k__Bacteria.p__Firmicutes.c__Erysipelotrichia.o__Erysipelotrichales.f__Erysipelotrichaceae.g__Faecalicoccus	0.00041892	Faecalicoccus
k__Bacteria.p__Actinobacteria.c__Actinobacteria.o__Micromonosporales.f__Micromonosporaceae.g__Verrucosispora	0.000417214	Verrucosispora
k__Bacteria.p__Proteobacteria.c__Betaproteobacteria.o__Burkholderiales.g__Rhizobacter	0.000416135	Rhizobacter
k__Bacteria.p__Thermotogae.c__Thermotogae.o__Petrotogales.g__Petrotoga	0.000412182	Petrotoga
k__Bacteria.p__Planctomycetes.c__Planctomycetia.o__Candidatus_Brocadiales.f__Candidatus_Brocadiaceae.g__Candidatus_Jettenia	0.000410224	Candidatus_Jettenia
k__Bacteria.p__Proteobacteria.c__Gammaproteobacteria.o__Pasteurellales.f__Pasteurellaceae.g__Pasteurella	0.000409869	Pasteurella
k__Bacteria.p__Chrysiogenetes.c__Chrysiogenetes.o__Chrysiogenales.f__Chrysiogenaceae.g__Chrysiogenes	0.00040806	Chrysiogenes
k__Bacteria.p__Proteobacteria.c__Alphaproteobacteria.o__Rhizobiales.f__Bradyrhizobiaceae.g__Bosea	0.000405971	Bosea
k__Bacteria.p__Spirochaetes.c__Spirochaetia.o__Spirochaetales.f__Borreliaceae.g__Borrelia	0.000401633	Borrelia
k__Bacteria.p__Proteobacteria.c__Gammaproteobacteria.o__Pseudomonadales.f__Moraxellaceae.g__Moraxella	0.000397389	Moraxella
k__Bacteria.p__Proteobacteria.c__Deltaproteobacteria.o__Syntrophobacterales.f__Syntrophaceae.g__Desulfobacca	0.000396747	Desulfobacca
k__Bacteria.p__Firmicutes.c__Bacilli.o__Bacillales.f__Bacillaceae.g__Geobacillus	0.000394992	Geobacillus
k__Bacteria.p__Proteobacteria.c__Gammaproteobacteria.o__Enterobacteriales.f__Enterobacteriaceae.g__Trabulsiella	0.000389535	Trabulsiella
k__Bacteria.p__Tenericutes.c__Mollicutes.o__Acholeplasmatales.f__Acholeplasmataceae.g__Acholeplasma	0.000380344	Acholeplasma
k__Bacteria.p__Proteobacteria.c__Gammaproteobacteria.o__Methylococcales.f__Methylococcaceae.g__Methylovulum	0.000379229	Methylovulum
k__Bacteria.p__Bacteroidetes.c__Cytophagia.o__Cytophagales.f__Flammeovirgaceae.g__Roseivirga	0.000378504	Roseivirga
k__Bacteria.p__Actinobacteria.c__Actinobacteria.o__Micrococcales.f__Sanguibacteraceae.g__Sanguibacter	0.000372347	Sanguibacter
k__Bacteria.p__Actinobacteria.c__Actinobacteria.o__Micrococcales.f__Micrococcaceae.g__Micrococcus	0.000368701	Micrococcus
k__Bacteria.p__Actinobacteria.c__Actinobacteria.o__Micrococcales.f__Microbacteriaceae.g__Salinibacterium	0.000360901	Salinibacterium
k__Bacteria.p__Firmicutes.c__Clostridia.o__Clostridiales.f__Lachnospiraceae.g__Lachnoanaerobaculum	0.000359789	Lachnoanaerobaculum
k__Bacteria.p__Firmicutes.c__Bacilli.o__Lactobacillales.f__Enterococcaceae.g__Tetragenococcus	0.000359471	Tetragenococcus
k__Bacteria.p__Actinobacteria.c__Actinobacteria.o__Micrococcales.f__Intrasporangiaceae.g__Terracoccus	0.000358088	Terracoccus
k__Bacteria.p__Proteobacteria.c__Gammaproteobacteria.o__Enterobacteriales.f__Enterobacteriaceae.g__Pectobacterium	0.000357045	Pectobacterium
k__Bacteria.p__Proteobacteria.c__Betaproteobacteria.o__Neisseriales.f__Chromobacteriaceae.g__Vogesella	0.000356602	Vogesella
k__Bacteria.p__Cyanobacteria.o__Pleurocapsales.g__Chroococcidiopsis	0.000354554	Chroococcidiopsis
k__Viruses.o__Nidovirales.f__Coronaviridae.g__Alphacoronavirus	0.000353617	Alphacoronavirus
k__Bacteria.p__Firmicutes.c__Bacilli.o__Bacillales.g__Gemella	0.000353082	Gemella
k__Bacteria.p__Proteobacteria.c__Betaproteobacteria.o__Burkholderiales.f__Alcaligenaceae.g__Azohydromonas	0.000351337	Azohydromonas
k__Bacteria.p__Firmicutes.c__Bacilli.o__Lactobacillales.f__Streptococcaceae.g__Streptococcus	0.000350994	Streptococcus
k__Bacteria.p__Proteobacteria.c__Gammaproteobacteria.o__Cellvibrionales.f__Microbulbiferaceae.g__Microbulbifer	0.000335428	Microbulbifer
k__Bacteria.p__Proteobacteria.c__Alphaproteobacteria.o__Rhizobiales.f__Aurantimonadaceae.g__Aurantimonas	0.000334665	Aurantimonas
k__Archaea.p__Euryarchaeota.c__Methanomicrobia.o__Methanosarcinales.f__Methanosarcinaceae.g__Methanococcoides	0.000334515	Methanococcoides
k__Bacteria.p__Firmicutes.c__Bacilli.o__Lactobacillales.f__Aerococcaceae.g__Aerococcus	0.00033318	Aerococcus
k__Bacteria.p__Bacteroidetes.c__Flavobacteriia.o__Flavobacteriales.f__Flavobacteriaceae.g__Myroides	0.000332774	Myroides
k__Bacteria.p__Actinobacteria.c__Actinobacteria.o__Micrococcales.f__Micrococcaceae.g__Rothia	0.000331571	Rothia
k__Bacteria.p__Proteobacteria.c__Gammaproteobacteria.o__Xanthomonadales.f__Xanthomonadaceae.g__Xanthomonas	0.000331485	Xanthomonas
k__Archaea.p__Euryarchaeota.c__Halobacteria.o__Halobacteriales.f__Halobacteriaceae.g__Halosimplex	0.000330849	Halosimplex
k__Bacteria.p__Chlamydiae.c__Chlamydiia.o__Chlamydiales.f__Parachlamydiaceae.g__Candidatus_Protochlamydia	0.000328766	Candidatus_Protochlamydia
k__Bacteria.p__Proteobacteria.c__Deltaproteobacteria.o__Myxococcales.f__Myxococcaceae.g__Corallococcus	0.000326293	Corallococcus
k__Bacteria.p__Proteobacteria.c__Gammaproteobacteria.o__Enterobacteriales.f__Enterobacteriaceae.g__Proteus	0.000324979	Proteus
k__Bacteria.p__Proteobacteria.c__Alphaproteobacteria.o__Rhizobiales.f__Hyphomicrobiaceae.g__Hyphomicrobium	0.000323876	Hyphomicrobium
k__Bacteria.p__Cyanobacteria.o__Nostocales.f__Nostocaceae.g__Aphanizomenon	0.00032181	Aphanizomenon
k__Bacteria.p__Proteobacteria.c__Alphaproteobacteria.o__Sphingomonadales.f__Sphingomonadaceae.g__Blastomonas	0.000316893	Blastomonas
k__Viruses.o__Caudovirales.f__Podoviridae.g__T7likevirus	0.000316695	T7likevirus
k__Bacteria.p__Proteobacteria.c__Betaproteobacteria.o__Burkholderiales.f__Comamonadaceae.g__Ramlibacter	0.00031631	Ramlibacter
k__Bacteria.p__Firmicutes.c__Bacilli.o__Bacillales.f__Bacillaceae.g__Marinococcus	0.000315151	Marinococcus
k__Bacteria.p__Proteobacteria.c__Alphaproteobacteria.o__Rhizobiales.f__Beijerinckiaceae.g__Chelatococcus	0.000314619	Chelatococcus
k__Bacteria.p__Proteobacteria.c__Alphaproteobacteria.o__Rhodobacterales.f__Hyphomonadaceae.g__Hyphomonas	0.0003128	Hyphomonas
k__Bacteria.p__Firmicutes.c__Clostridia.o__Clostridiales.f__Lachnospiraceae.g__Catonella	0.000312147	Catonella
k__Bacteria.p__Actinobacteria.c__Actinobacteria.o__Bifidobacteriales.f__Bifidobacteriaceae.g__Scardovia	0.000306305	Scardovia
k__Bacteria.p__Chloroflexi.c__Ardenticatenia.o__Ardenticatenales.f__Ardenticatenaceae.g__Ardenticatena	0.000305592	Ardenticatena
k__Bacteria.p__Bacteroidetes.c__Bacteroidia.o__Bacteroidales.f__Marinilabiliaceae.g__Anaerophaga	0.000304707	Anaerophaga
k__Bacteria.p__Proteobacteria.c__Betaproteobacteria.o__Neisseriales.f__Neisseriaceae.g__Kingella	0.00030363	Kingella
k__Bacteria.p__Proteobacteria.c__Deltaproteobacteria.o__Desulfobacterales.f__Desulfobulbaceae.g__Desulfocapsa	0.000302668	Desulfocapsa
k__Viruses.o__Picornavirales.f__Picornaviridae.g__Sapelovirus	0.00030071	Sapelovirus
k__Bacteria.p__Proteobacteria.c__Alphaproteobacteria.o__Rickettsiales.f__Rickettsiaceae.g__Rickettsia	0.000299667	Rickettsia
k__Bacteria.p__Firmicutes.c__Clostridia.o__Clostridiales.g__Epulopiscium	0.000299085	Epulopiscium
k__Archaea.p__Euryarchaeota.c__Halobacteria.o__Haloferacales.f__Haloferacaceae.g__Haloquadratum	0.000293434	Haloquadratum
k__Bacteria.p__Proteobacteria.c__Gammaproteobacteria.o__Enterobacteriales.f__Enterobacteriaceae.g__Wigglesworthia	0.000291968	Wigglesworthia
k__Bacteria.p__Bacteroidetes.c__Chitinophagia.o__Chitinophagales.f__Chitinophagaceae.g__Niastella	0.000287608	Niastella
k__Bacteria.p__Proteobacteria.c__Gammaproteobacteria.o__Xanthomonadales.f__Rhodanobacteraceae.g__Dyella	0.00028648	Dyella
k__Bacteria.p__Cyanobacteria.o__Oscillatoriales.g__Microcoleus	0.000286257	Microcoleus
k__Bacteria.p__Firmicutes.c__Tissierellia.o__Tissierellales.f__Peptoniphilaceae.g__Anaerococcus	0.000282495	Anaerococcus
k__Viruses.o__Caudovirales.f__Podoviridae.g__Luz24likevirus	0.000280527	Luz24likevirus
k__Bacteria.p__Proteobacteria.c__Betaproteobacteria.o__Burkholderiales.f__Burkholderiaceae.g__Caballeronia	0.00028011	Caballeronia
k__Bacteria.p__Bacteroidetes.c__Flavobacteriia.o__Flavobacteriales.f__Flavobacteriaceae.g__Lacinutrix	0.000279937	Lacinutrix
k__Bacteria.p__Bacteroidetes.c__Cytophagia.o__Cytophagales.f__Cytophagaceae.g__Rhodonellum	0.000279622	Rhodonellum
k__Archaea.p__Euryarchaeota.c__Halobacteria.o__Haloferacales.f__Haloferacaceae.g__Halorubrum	0.000276967	Halorubrum
k__Viruses.o__Caudovirales.f__Podoviridae.g__N4likevirus	0.000276443	N4likevirus
k__Bacteria.p__Actinobacteria.c__Actinobacteria.o__Micrococcales.f__Beutenbergiaceae.g__Beutenbergia	0.000275825	Beutenbergia
k__Viruses.o__Picornavirales.f__Dicistroviridae.g__Aparavirus	0.000274898	Aparavirus
k__Viruses.f__Anelloviridae.g__Betatorquevirus	0.000271339	Betatorquevirus
k__Bacteria.p__Proteobacteria.c__Alphaproteobacteria.o__Rhizobiales.f__Rhizobiaceae.g__Rhizobium	0.000270907	Rhizobium
k__Bacteria.p__Proteobacteria.c__Gammaproteobacteria.o__Enterobacteriales.f__Enterobacteriaceae.g__Edwardsiella	0.000269604	Edwardsiella
k__Bacteria.p__Firmicutes.c__Erysipelotrichia.o__Erysipelotrichales.f__Erysipelotrichaceae.g__Candidatus_Stoquefichus	0.00026877	Candidatus_Stoquefichus
k__Archaea.p__Euryarchaeota.c__Methanomicrobia.o__Methanomicrobiales.f__Methanomicrobiaceae.g__Methanoplanus	0.000266102	Methanoplanus
k__Bacteria.p__Firmicutes.c__Clostridia.o__Clostridiales.f__Peptostreptococcaceae.g__Peptoclostridium	0.000262984	Peptoclostridium
k__Viruses.o__Picornavirales.f__Secoviridae.g__Waikavirus	0.000262715	Waikavirus
k__Bacteria.p__Firmicutes.c__Clostridia.o__Thermoanaerobacterales.f__Thermoanaerobacteraceae.g__Thermacetogenium	0.000262417	Thermacetogenium
k__Bacteria.p__Proteobacteria.c__Betaproteobacteria.o__Burkholderiales.g__Thiomonas	0.000256316	Thiomonas
k__Viruses.f__Sphaerolipoviridae.g__Gammasphaerolipovirus	0.000255649	Gammasphaerolipovirus
k__Bacteria.p__Firmicutes.c__Clostridia.o__Clostridiales.f__Peptostreptococcaceae.g__Peptostreptococcus	0.000255216	Peptostreptococcus
k__Bacteria.p__Proteobacteria.c__Alphaproteobacteria.o__Rhodospirillales.f__Rhodospirillaceae.g__Caenispirillum	0.000255	Caenispirillum
k__Bacteria.p__Firmicutes.c__Clostridia.o__Clostridiales.f__Lachnospiraceae.g__Roseburia	0.000253435	Roseburia
k__Bacteria.p__Actinobacteria.c__Actinobacteria.o__Micrococcales.f__Microbacteriaceae.g__Agromyces	0.000251856	Agromyces
k__Bacteria.p__Proteobacteria.c__Gammaproteobacteria.o__Xanthomonadales.f__Xanthomonadaceae.g__Pseudoxanthomonas	0.000248686	Pseudoxanthomonas
k__Bacteria.p__Proteobacteria.c__Gammaproteobacteria.o__Enterobacteriales.f__Enterobacteriaceae.g__Cronobacter	0.000248586	Cronobacter
k__Viruses.f__Partitiviridae.g__Betapartitivirus	0.000248204	Betapartitivirus
k__Bacteria.p__Bacteroidetes.c__Flavobacteriia.o__Flavobacteriales.f__Flavobacteriaceae.g__Arenibacter	0.000247169	Arenibacter
k__Bacteria.p__Proteobacteria.c__Alphaproteobacteria.o__Rhizobiales.f__Phyllobacteriaceae.g__Nitratireductor	0.000246933	Nitratireductor
k__Bacteria.p__Actinobacteria.c__Actinobacteria.o__Micrococcales.f__Microbacteriaceae.g__Frigoribacterium	0.000245486	Frigoribacterium
k__Bacteria.p__Proteobacteria.c__Gammaproteobacteria.o__Alteromonadales.f__Alteromonadaceae.g__Paraglaciecola	0.000243946	Paraglaciecola
k__Bacteria.p__Proteobacteria.c__Alphaproteobacteria.o__Rhodospirillales.g__Reyranella	0.000241469	Reyranella
k__Bacteria.p__Proteobacteria.c__Deltaproteobacteria.o__Desulfobacterales.f__Desulfobacteraceae.g__Desulfosarcina	0.00023898	Desulfosarcina
k__Bacteria.p__Firmicutes.c__Negativicutes.o__Veillonellales.f__Veillonellaceae.g__Megasphaera	0.000238027	Megasphaera
k__Bacteria.p__Proteobacteria.c__Betaproteobacteria.o__Neisseriales.f__Chromobacteriaceae.g__Chromobacterium	0.000237992	Chromobacterium
k__Bacteria.p__Actinobacteria.c__Actinobacteria.o__Micrococcales.f__Brevibacteriaceae.g__Brevibacterium	0.000236372	Brevibacterium
k__Bacteria.p__Proteobacteria.c__Alphaproteobacteria.o__Rhizobiales.f__Methylocystaceae.g__Methylopila	0.000234918	Methylopila
k__Bacteria.p__Proteobacteria.c__Gammaproteobacteria.o__Chromatiales.f__Ectothiorhodospiraceae.g__Thioalkalivibrio	0.00023152	Thioalkalivibrio
k__Viruses.f__Phycodnaviridae.g__Phaeovirus	0.000231218	Phaeovirus
k__Bacteria.p__Firmicutes.c__Clostridia.o__Clostridiales.f__Syntrophomonadaceae.g__Syntrophomonas	0.000230353	Syntrophomonas
k__Bacteria.p__Actinobacteria.c__Actinobacteria.o__Micrococcales.f__Micrococcaceae.g__Pseudarthrobacter	0.000228846	Pseudarthrobacter
k__Bacteria.p__Proteobacteria.c__Alphaproteobacteria.o__Rhizobiales.f__Rhizobiaceae.g__Kaistia	0.000228705	Kaistia
k__Bacteria.p__Proteobacteria.c__Deltaproteobacteria.o__Desulfarculales.f__Desulfarculaceae.g__Desulfocarbo	0.000227801	Desulfocarbo
k__Archaea.p__Euryarchaeota.c__Halobacteria.o__Natrialbales.f__Natrialbaceae.g__Salinarchaeum	0.00022728	Salinarchaeum
k__Bacteria.p__Firmicutes.c__Clostridia.o__Thermoanaerobacterales.f__Thermoanaerobacterales_Family_III._Incertae_Sedis.g__Syntrophaceticus	0.000227242	Syntrophaceticus
k__Bacteria.p__Actinobacteria.c__Actinobacteria.o__Pseudonocardiales.f__Pseudonocardiaceae.g__Lentzea	0.000226777	Lentzea
k__Bacteria.p__Firmicutes.c__Bacilli.o__Bacillales.f__Bacillaceae.g__Anoxybacillus	0.000222308	Anoxybacillus
k__Bacteria.o__Haloplasmatales.f__Haloplasmataceae.g__Haloplasma	0.000219435	Haloplasma
k__Viruses.f__Hepeviridae.g__Piscihepevirus	0.000218803	Piscihepevirus
k__Bacteria.p__Proteobacteria.c__Gammaproteobacteria.o__Alteromonadales.f__Idiomarinaceae.g__Idiomarina	0.000218137	Idiomarina
k__Bacteria.p__Thermotogae.c__Thermotogae.o__Thermotogales.f__Fervidobacteriaceae.g__Fervidobacterium	0.000217289	Fervidobacterium
k__Bacteria.p__Bacteroidetes.c__Chitinophagia.o__Chitinophagales.f__Chitinophagaceae.g__Flavihumibacter	0.000216007	Flavihumibacter
k__Bacteria.p__Proteobacteria.c__Betaproteobacteria.o__Burkholderiales.f__Sutterellaceae.g__Sutterella	0.000215177	Sutterella
k__Bacteria.p__Firmicutes.c__Clostridia.o__Clostridiales.f__Lachnospiraceae.g__Pseudobutyrivibrio	0.000215098	Pseudobutyrivibrio
k__Bacteria.p__Cyanobacteria.o__Nostocales.f__Nostocaceae.g__Cylindrospermum	0.000214889	Cylindrospermum
k__Viruses.o__Caudovirales.f__Myoviridae.g__Spounalikevirus	0.000214228	Spounalikevirus
k__Viruses.o__Nidovirales.f__Coronaviridae.g__Bafinivirus	0.000213976	Bafinivirus
k__Bacteria.p__Proteobacteria.c__Alphaproteobacteria.o__Rhodobacterales.f__Hyphomonadaceae.g__Oceanicaulis	0.000213549	Oceanicaulis
k__Bacteria.p__Cyanobacteria.o__Nostocales.f__Nostocaceae.g__Nodularia	0.000212825	Nodularia
k__Bacteria.p__Bacteroidetes.c__Bacteroidia.o__Bacteroidales.f__Porphyromonadaceae.g__Coprobacter	0.000212346	Coprobacter
k__Viruses.f__Togaviridae.g__Alphavirus	0.000210535	Alphavirus
k__Viruses.f__Closteroviridae.g__Ampelovirus	0.000210466	Ampelovirus
k__Viruses.g__Tenuivirus	0.000210278	Tenuivirus
k__Bacteria.p__Bacteroidetes.c__Flavobacteriia.o__Flavobacteriales.f__Flavobacteriaceae.g__Riemerella	0.000207064	Riemerella
k__Bacteria.p__Actinobacteria.c__Coriobacteriia.o__Coriobacteriales.f__Atopobiaceae.g__Olsenella	0.000205981	Olsenella
k__Bacteria.p__Proteobacteria.c__Alphaproteobacteria.o__Rhodobacterales.f__Rhodobacteraceae.g__Pseudodonghicola	0.000204798	Pseudodonghicola
k__Bacteria.p__Proteobacteria.c__Gammaproteobacteria.o__Enterobacteriales.f__Enterobacteriaceae.g__Sodalis	0.000204688	Sodalis
k__Bacteria.p__Proteobacteria.c__Betaproteobacteria.o__Burkholderiales.f__Burkholderiaceae.g__Candidatus_Glomeribacter	0.000204149	Candidatus_Glomeribacter
k__Bacteria.p__Bacteroidetes.c__Bacteroidia.o__Bacteroidales.f__Porphyromonadaceae.g__Parabacteroides	0.000202097	Parabacteroides
k__Viruses.f__Orthomyxoviridae.g__Isavirus	0.000201414	Isavirus
k__Bacteria.p__Proteobacteria.c__Gammaproteobacteria.o__Xanthomonadales.f__Xanthomonadaceae.g__Luteimonas	0.000199575	Luteimonas
k__Archaea.p__Euryarchaeota.c__Halobacteria.o__Natrialbales.f__Natrialbaceae.g__Natronolimnobius	0.0001994	Natronolimnobius
k__Bacteria.p__Actinobacteria.c__Actinobacteria.o__Micrococcales.f__Dermabacteraceae.g__Brachybacterium	0.000199182	Brachybacterium
k__Bacteria.p__Proteobacteria.c__Gammaproteobacteria.o__Oceanospirillales.f__Alcanivoracaceae.g__Alcanivorax	0.000198894	Alcanivorax
k__Bacteria.p__Bacteroidetes.c__Cytophagia.o__Cytophagales.f__Cyclobacteriaceae.g__Lunatimonas	0.000198275	Lunatimonas
k__Viruses.o__Nidovirales.f__Coronaviridae.g__Betacoronavirus	0.000198263	Betacoronavirus
k__Bacteria.p__Proteobacteria.c__Alphaproteobacteria.o__Rhodobacterales.f__Rhodobacteraceae.g__Celeribacter	0.00019481	Celeribacter
k__Bacteria.p__Proteobacteria.c__Gammaproteobacteria.o__Xanthomonadales.f__Xanthomonadaceae.g__Arenimonas	0.000193998	Arenimonas
k__Bacteria.p__Bacteroidetes.c__Bacteroidia.o__Bacteroidales.f__Porphyromonadaceae.g__Barnesiella	0.000193289	Barnesiella
k__Bacteria.p__Proteobacteria.c__Alphaproteobacteria.o__Sphingomonadales.f__Sphingomonadaceae.g__Sandarakinorhabdus	0.000192818	Sandarakinorhabdus
k__Bacteria.p__Proteobacteria.c__Gammaproteobacteria.o__Thiotrichales.f__Francisellaceae.g__Francisella	0.000192435	Francisella
k__Bacteria.p__Verrucomicrobia.c__Opitutae.o__Opitutales.f__Opitutaceae.g__Diplosphaera	0.000189234	Diplosphaera
k__Bacteria.p__Cyanobacteria.o__Nostocales.f__Nostocaceae.g__Anabaena	0.000188918	Anabaena
k__Bacteria.p__Proteobacteria.c__Alphaproteobacteria.g__Candidatus_Puniceispirillum	0.000188675	Candidatus_Puniceispirillum
k__Bacteria.p__Chlamydiae.c__Chlamydiia.o__Chlamydiales.f__Chlamydiaceae.g__Chlamydia	0.000185072	Chlamydia
k__Viruses.o__Picornavirales.f__Iflaviridae.g__Iflavirus	0.000185018	Iflavirus
k__Bacteria.p__Proteobacteria.c__Deltaproteobacteria.o__Myxococcales.f__Myxococcaceae.g__Myxococcus	0.000184554	Myxococcus
k__Bacteria.p__Cyanobacteria.o__Oscillatoriales.g__Planktothricoides	0.000184239	Planktothricoides
k__Bacteria.p__Bacteroidetes.c__Cytophagia.o__Cytophagales.f__Cytophagaceae.g__Anditalea	0.000183855	Anditalea
k__Archaea.p__Euryarchaeota.c__Halobacteria.o__Halobacteriales.f__Halobacteriaceae.g__Halapricum	0.000183289	Halapricum
k__Bacteria.p__Actinobacteria.c__Coriobacteriia.o__Coriobacteriales.f__Coriobacteriaceae.g__Senegalimassilia	0.00018277	Senegalimassilia
k__Bacteria.p__Proteobacteria.c__Gammaproteobacteria.o__Enterobacteriales.f__Enterobacteriaceae.g__Photorhabdus	0.000181136	Photorhabdus
k__Bacteria.p__Actinobacteria.c__Actinobacteria.o__Bifidobacteriales.f__Bifidobacteriaceae.g__Parascardovia	0.000179482	Parascardovia
k__Bacteria.p__Proteobacteria.c__Betaproteobacteria.o__Neisseriales.f__Neisseriaceae.g__Alysiella	0.000179073	Alysiella
k__Bacteria.p__Firmicutes.c__Bacilli.o__Bacillales.f__Bacillaceae.g__Lentibacillus	0.00017843	Lentibacillus
k__Bacteria.p__Bacteroidetes.c__Bacteroidia.o__Bacteroidales.f__Porphyromonadaceae.g__Sanguibacteroides	0.00017672	Sanguibacteroides
k__Bacteria.p__Firmicutes.c__Bacilli.o__Bacillales.f__Paenibacillaceae.g__Cohnella	0.000174913	Cohnella
k__Bacteria.p__Proteobacteria.c__Alphaproteobacteria.o__Rhizobiales.f__Methylocystaceae.g__Pleomorphomonas	0.000171994	Pleomorphomonas
k__Bacteria.p__Proteobacteria.c__Epsilonproteobacteria.o__Campylobacterales.f__Campylobacteraceae.g__Campylobacter	0.00017072	Campylobacter
k__Bacteria.p__Firmicutes.c__Clostridia.o__Clostridiales.f__Lachnospiraceae.g__Johnsonella	0.000168319	Johnsonella
k__Bacteria.p__Proteobacteria.c__Alphaproteobacteria.o__Rhodobacterales.f__Rhodobacteraceae.g__Loktanella	0.000165252	Loktanella
k__Bacteria.p__Firmicutes.c__Bacilli.o__Lactobacillales.f__Carnobacteriaceae.g__Granulicatella	0.000164471	Granulicatella
k__Viruses.f__Poxviridae.g__Capripoxvirus	0.000163367	Capripoxvirus
k__Bacteria.p__Cyanobacteria.o__Chroococcales.g__Chamaesiphon	0.00016298	Chamaesiphon
k__Bacteria.p__Proteobacteria.c__Betaproteobacteria.o__Burkholderiales.f__Oxalobacteraceae.g__Collimonas	0.000162899	Collimonas
k__Bacteria.p__Proteobacteria.c__Alphaproteobacteria.o__Rhizobiales.f__Rhizobiaceae.g__Candidatus_Liberibacter	0.000160981	Candidatus_Liberibacter
k__Bacteria.p__Spirochaetes.c__Spirochaetia.o__Spirochaetales.f__Borreliaceae.g__Borreliella	0.000159498	Borreliella
k__Bacteria.p__Proteobacteria.c__Deltaproteobacteria.o__Desulfovibrionales.f__Desulfomicrobiaceae.g__Desulfomicrobium	0.000158198	Desulfomicrobium
k__Bacteria.p__Proteobacteria.c__Gammaproteobacteria.o__Oceanospirillales.f__Halomonadaceae.g__Candidatus_Portiera	0.00015641	Candidatus_Portiera
k__Bacteria.p__Actinobacteria.c__Actinobacteria.o__Catenulisporales.f__Actinospicaceae.g__Actinospica	0.000156269	Actinospica
k__Viruses.f__Caliciviridae.g__Vesivirus	0.000155033	Vesivirus
k__Bacteria.p__Actinobacteria.c__Actinobacteria.o__Micrococcales.f__Promicromonosporaceae.g__Isoptericola	0.000154627	Isoptericola
k__Bacteria.p__Proteobacteria.c__Gammaproteobacteria.o__Cellvibrionales.f__Halieaceae.g__Congregibacter	0.000154567	Congregibacter
k__Bacteria.p__Proteobacteria.c__Alphaproteobacteria.o__Rhodobacterales.f__Rhodobacteraceae.g__Falsirhodobacter	0.000154081	Falsirhodobacter
k__Bacteria.p__Proteobacteria.c__Gammaproteobacteria.o__Legionellales.f__Coxiellaceae.g__Rickettsiella	0.00015223	Rickettsiella
k__Bacteria.p__Chlamydiae.c__Chlamydiia.o__Chlamydiales.f__Waddliaceae.g__Waddlia	0.000151141	Waddlia
k__Bacteria.p__Bacteroidetes.c__Cytophagia.o__Cytophagales.f__Hymenobacteraceae.g__Adhaeribacter	0.000149876	Adhaeribacter
k__Bacteria.p__Proteobacteria.c__Deltaproteobacteria.o__Myxococcales.f__Sandaracinaceae.g__Sandaracinus	0.000148099	Sandaracinus
k__Viruses.o__Caudovirales.f__Siphoviridae.g__Sfi1unalikevirus	0.000144391	Sfi1unalikevirus
k__Viruses.f__Phycodnaviridae.g__Chlorovirus	0.000143934	Chlorovirus
k__Viruses.f__Astroviridae.g__Mamastrovirus	0.000142561	Mamastrovirus
k__Bacteria.p__Bacteroidetes.c__Flavobacteriia.o__Flavobacteriales.f__Flavobacteriaceae.g__Croceitalea	0.00014125	Croceitalea
k__Bacteria.p__Proteobacteria.c__Alphaproteobacteria.o__Rhizobiales.f__Rhodobiaceae.g__Parvibaculum	0.000141071	Parvibaculum
k__Bacteria.p__Bacteroidetes.c__Flavobacteriia.o__Flavobacteriales.f__Flavobacteriaceae.g__Gillisia	0.000140322	Gillisia
k__Bacteria.p__Firmicutes.c__Clostridia.o__Clostridiales.f__Peptococcaceae.g__Thermincola	0.000140273	Thermincola
k__Bacteria.p__Actinobacteria.c__Thermoleophilia.o__Solirubrobacterales.f__Patulibacteraceae.g__Patulibacter	0.000139567	Patulibacter
k__Viruses.o__Herpesvirales.f__Herpesviridae.g__Muromegalovirus	0.000138532	Muromegalovirus
k__Bacteria.p__Proteobacteria.c__Gammaproteobacteria.o__Chromatiales.f__Ectothiorhodospiraceae.g__Nitrococcus	0.000138322	Nitrococcus
k__Bacteria.p__Firmicutes.c__Clostridia.o__Clostridiales.f__Clostridiaceae.g__Youngiibacter	0.000136661	Youngiibacter
k__Archaea.p__Crenarchaeota.c__Thermoprotei.o__Desulfurococcales.f__Pyrodictiaceae.g__Pyrolobus	0.000136553	Pyrolobus
k__Viruses.o__Picornavirales.f__Dicistroviridae.g__Cripavirus	0.000135856	Cripavirus
k__Bacteria.p__Proteobacteria.c__Alphaproteobacteria.o__Sphingomonadales.f__Sphingomonadaceae.g__Novosphingobium	0.000134522	Novosphingobium
k__Bacteria.p__Firmicutes.c__Bacilli.o__Lactobacillales.f__Aerococcaceae.g__Facklamia	0.000133906	Facklamia
k__Bacteria.p__Firmicutes.c__Bacilli.o__Bacillales.f__Bacillaceae.g__Ornithinibacillus	0.000133475	Ornithinibacillus
k__Bacteria.p__Proteobacteria.c__Gammaproteobacteria.o__Alteromonadales.f__Colwelliaceae.g__Thalassotalea	0.00013311	Thalassotalea
k__Bacteria.p__Bacteroidetes.c__Flavobacteriia.o__Flavobacteriales.f__Flavobacteriaceae.g__Capnocytophaga	0.000133063	Capnocytophaga
k__Bacteria.p__Proteobacteria.c__Deltaproteobacteria.o__Desulfovibrionales.f__Desulfohalobiaceae.g__Desulfovermiculus	0.00013281	Desulfovermiculus
k__Bacteria.p__Firmicutes.c__Clostridia.o__Halanaerobiales.f__Halobacteroidaceae.g__Halobacteroides	0.000132573	Halobacteroides
k__Bacteria.p__Bacteroidetes.c__Flavobacteriia.o__Flavobacteriales.f__Flavobacteriaceae.g__Galbibacter	0.000132528	Galbibacter
k__Bacteria.p__Proteobacteria.c__Gammaproteobacteria.o__Enterobacteriales.f__Enterobacteriaceae.g__Cedecea	0.000131887	Cedecea
k__Viruses.f__Poxviridae.g__Orthopoxvirus	0.000131684	Orthopoxvirus
k__Bacteria.p__Chloroflexi.c__Anaerolineae.o__Anaerolineales.f__Anaerolineaceae.g__Levilinea	0.000131437	Levilinea
k__Bacteria.p__Proteobacteria.c__Betaproteobacteria.o__Burkholderiales.f__Oxalobacteraceae.g__Massilia	0.000131404	Massilia
k__Bacteria.p__Bacteroidetes.c__Flavobacteriia.o__Flavobacteriales.f__Flavobacteriaceae.g__Gramella	0.000131147	Gramella
k__Bacteria.p__Proteobacteria.c__Gammaproteobacteria.o__Xanthomonadales.f__Rhodanobacteraceae.g__Rhodanobacter	0.000130336	Rhodanobacter
k__Bacteria.p__Cyanobacteria.o__Chroococcales.g__Gloeocapsa	0.000129215	Gloeocapsa
k__Bacteria.p__Chloroflexi.c__Ktedonobacteria.o__Thermogemmatisporales.f__Thermogemmatisporaceae.g__Thermogemmatispora	0.000126646	Thermogemmatispora
k__Bacteria.p__Proteobacteria.c__Alphaproteobacteria.o__Rhodospirillales.f__Rhodospirillaceae.g__Fodinicurvata	0.000123133	Fodinicurvata
k__Bacteria.p__Proteobacteria.c__Gammaproteobacteria.o__Pasteurellales.f__Pasteurellaceae.g__Bibersteinia	0.000122712	Bibersteinia
k__Bacteria.p__Proteobacteria.c__Betaproteobacteria.o__Neisseriales.f__Neisseriaceae.g__Stenoxybacter	0.000121683	Stenoxybacter
k__Viruses.o__Ligamenvirales.f__Lipothrixviridae.g__Deltalipothrixvirus	0.000120558	Deltalipothrixvirus
k__Bacteria.p__Actinobacteria.c__Actinobacteria.o__Micrococcales.f__Intrasporangiaceae.g__Ornithinimicrobium	0.00012052	Ornithinimicrobium
k__Bacteria.p__Cyanobacteria.o__Oscillatoriales.g__Crinalium	0.000120335	Crinalium
k__Bacteria.p__Proteobacteria.c__Alphaproteobacteria.o__Rhodospirillales.f__Rhodospirillaceae.g__Rhodospirillum	0.000119207	Rhodospirillum
k__Viruses.o__Caudovirales.f__Siphoviridae.g__Andromedalikevirus	0.000118648	Andromedalikevirus
k__Bacteria.p__Proteobacteria.c__Gammaproteobacteria.o__Aeromonadales.f__Aeromonadaceae.g__Aeromonas	0.000117831	Aeromonas
k__Bacteria.p__Firmicutes.c__Negativicutes.o__Veillonellales.f__Veillonellaceae.g__Veillonella	0.000117642	Veillonella
k__Bacteria.p__Firmicutes.c__Clostridia.o__Clostridiales.f__Oscillospiraceae.g__Oscillibacter	0.00011729	Oscillibacter
k__Bacteria.p__Proteobacteria.c__Betaproteobacteria.o__Burkholderiales.f__Comamonadaceae.g__Ottowia	0.000117061	Ottowia
k__Bacteria.p__Proteobacteria.c__Gammaproteobacteria.o__Thiotrichales.f__Thiotrichaceae.g__Thioploca	0.00011695	Thioploca
k__Bacteria.p__Proteobacteria.c__Gammaproteobacteria.o__Methylococcales.f__Methylococcaceae.g__Methylomicrobium	0.000115075	Methylomicrobium
k__Bacteria.p__Proteobacteria.c__Alphaproteobacteria.o__Rhodobacterales.f__Rhodobacteraceae.g__Phaeobacter	0.000114222	Phaeobacter
k__Bacteria.p__Firmicutes.c__Clostridia.o__Thermoanaerobacterales.f__Thermoanaerobacteraceae.g__Thermoanaerobacter	0.00011318	Thermoanaerobacter
k__Bacteria.p__Bacteroidetes.c__Flavobacteriia.o__Flavobacteriales.f__Flavobacteriaceae.g__Algibacter	0.00010973	Algibacter
k__Bacteria.p__Proteobacteria.c__Alphaproteobacteria.o__Rhodobacterales.f__Rhodobacteraceae.g__Sagittula	0.00010867	Sagittula
k__Bacteria.p__Actinobacteria.c__Actinobacteria.o__Micrococcales.f__Microbacteriaceae.g__Curtobacterium	0.000107787	Curtobacterium
k__Bacteria.p__Proteobacteria.c__Alphaproteobacteria.o__Sphingomonadales.f__Erythrobacteraceae.g__Croceicoccus	0.000106203	Croceicoccus
k__Archaea.p__Euryarchaeota.c__Halobacteria.o__Halobacteriales.f__Halobacteriaceae.g__Haladaptatus	0.000105991	Haladaptatus
k__Bacteria.p__Proteobacteria.c__Gammaproteobacteria.o__Enterobacteriales.f__Enterobacteriaceae.g__Tatumella	0.000105913	Tatumella
k__Bacteria.p__Bacteroidetes.c__Flavobacteriia.o__Flavobacteriales.f__Flavobacteriaceae.g__Winogradskyella	0.000105659	Winogradskyella
k__Bacteria.p__Proteobacteria.c__Gammaproteobacteria.o__Methylococcales.f__Methylococcaceae.g__Methylocaldum	0.000105622	Methylocaldum
k__Bacteria.p__Firmicutes.c__Bacilli.o__Lactobacillales.f__Enterococcaceae.g__Enterococcus	0.000105523	Enterococcus
k__Bacteria.p__Firmicutes.c__Clostridia.o__Clostridiales.f__Peptostreptococcaceae.g__Terrisporobacter	0.000105455	Terrisporobacter
k__Bacteria.p__Proteobacteria.c__Alphaproteobacteria.o__Rhodobacterales.f__Hyphomonadaceae.g__Henriciella	0.000105184	Henriciella
k__Bacteria.p__Proteobacteria.c__Gammaproteobacteria.o__Pasteurellales.f__Pasteurellaceae.g__Actinobacillus	0.000105096	Actinobacillus
k__Bacteria.p__Cyanobacteria.o__Oscillatoriales.g__Arthrospira	0.000103629	Arthrospira
k__Viruses.o__Herpesvirales.f__Herpesviridae.g__Rhadinovirus	0.00010182	Rhadinovirus
k__Bacteria.p__Deferribacteres.c__Deferribacteres.o__Deferribacterales.f__Deferribacteraceae.g__Deferribacter	0.000100091	Deferribacter
k__Bacteria.p__Proteobacteria.c__Deltaproteobacteria.o__Myxococcales.f__Labilitrichaceae.g__Labilithrix	9.87925e-05	Labilithrix
k__Bacteria.p__Cyanobacteria.o__Prochlorales.f__Prochlorococcaceae.g__Prochlorococcus	9.55402e-05	Prochlorococcus
k__Viruses.f__Phycodnaviridae.g__Prasinovirus	9.49088e-05	Prasinovirus
k__Bacteria.p__Proteobacteria.c__Gammaproteobacteria.g__Pseudohongiella	9.43891e-05	Pseudohongiella
k__Bacteria.p__Cyanobacteria.o__Nostocales.f__Nostocaceae.g__Dolichospermum	9.41406e-05	Dolichospermum
k__Bacteria.p__Firmicutes.c__Bacilli.o__Lactobacillales.f__Carnobacteriaceae.g__Allofustis	9.40676e-05	Allofustis
k__Bacteria.p__Proteobacteria.c__Gammaproteobacteria.o__Enterobacteriales.f__Enterobacteriaceae.g__Shimwellia	9.36974e-05	Shimwellia
k__Bacteria.p__Actinobacteria.c__Coriobacteriia.o__Eggerthellales.f__Eggerthellaceae.g__Eggerthella	9.2876e-05	Eggerthella
k__Bacteria.p__Firmicutes.c__Erysipelotrichia.o__Erysipelotrichales.f__Erysipelotrichaceae.g__Erysipelothrix	9.2824e-05	Erysipelothrix
k__Bacteria.p__Bacteroidetes.c__Flavobacteriia.o__Flavobacteriales.f__Flavobacteriaceae.g__Cellulophaga	9.26657e-05	Cellulophaga
k__Bacteria.p__Actinobacteria.c__Actinobacteria.o__Propionibacteriales.f__Nocardioidaceae.g__Aeromicrobium	9.25394e-05	Aeromicrobium
k__Archaea.p__Euryarchaeota.c__Methanomicrobia.o__Methanomicrobiales.f__Methanoregulaceae.g__Methanosphaerula	9.18613e-05	Methanosphaerula
k__Bacteria.p__Fusobacteria.c__Fusobacteriia.o__Fusobacteriales.f__Leptotrichiaceae.g__Sneathia	8.94286e-05	Sneathia
k__Bacteria.p__Actinobacteria.c__Actinobacteria.o__Micrococcales.f__Dermatophilaceae.g__Kineosphaera	8.85036e-05	Kineosphaera
k__Bacteria.p__Actinobacteria.c__Acidimicrobiia.o__Acidimicrobiales.f__Microthrixaceae.g__Candidatus_Microthrix	8.80722e-05	Candidatus_Microthrix
k__Bacteria.p__Bacteroidetes.c__Chitinophagia.o__Chitinophagales.f__Saprospiraceae.g__Lewinella	8.7592e-05	Lewinella
k__Bacteria.p__Proteobacteria.c__Betaproteobacteria.o__Neisseriales.f__Neisseriaceae.g__Eikenella	8.7469e-05	Eikenella
k__Bacteria.p__Aquificae.c__Aquificae.o__Aquificales.f__Hydrogenothermaceae.g__Persephonella	8.69405e-05	Persephonella
k__Bacteria.p__Firmicutes.c__Erysipelotrichia.o__Erysipelotrichales.f__Erysipelotrichaceae.g__Eggerthia	8.68643e-05	Eggerthia
k__Viruses.o__Tymovirales.f__Alphaflexiviridae.g__Sclerodarnavirus	8.64788e-05	Sclerodarnavirus
k__Bacteria.p__Firmicutes.c__Clostridia.o__Clostridiales.f__Lachnospiraceae.g__Anaerostipes	8.64644e-05	Anaerostipes
k__Bacteria.p__Bacteroidetes.c__Cytophagia.o__Cytophagales.f__Flammeovirgaceae.g__Flammeovirga	8.53809e-05	Flammeovirga
k__Bacteria.p__Proteobacteria.c__Acidithiobacillia.o__Acidithiobacillales.f__Acidithiobacillaceae.g__Acidithiobacillus	8.43676e-05	Acidithiobacillus
k__Bacteria.p__Bacteroidetes.c__Flavobacteriia.o__Flavobacteriales.f__Flavobacteriaceae.g__Jejuia	8.36652e-05	Jejuia
k__Bacteria.p__Proteobacteria.c__Alphaproteobacteria.o__Rhodobacterales.f__Rhodobacteraceae.g__Ruegeria	8.33748e-05	Ruegeria
k__Bacteria.p__Proteobacteria.c__Gammaproteobacteria.o__Chromatiales.f__Chromatiaceae.g__Thiohalocapsa	8.25425e-05	Thiohalocapsa
k__Bacteria.p__Proteobacteria.c__Betaproteobacteria.o__Rhodocyclales.f__Rhodocyclaceae.g__Dechloromonas	7.97892e-05	Dechloromonas
k__Viruses.f__Bunyaviridae.g__Phlebovirus	7.94524e-05	Phlebovirus
k__Archaea.p__Euryarchaeota.c__Methanomicrobia.o__Methanomicrobiales.f__Methanomicrobiaceae.g__Methanomicrobium	7.89254e-05	Methanomicrobium
k__Bacteria.p__Firmicutes.c__Clostridia.o__Clostridiales.g__Levyella	7.84921e-05	Levyella
k__Bacteria.p__Firmicutes.c__Clostridia.o__Clostridiales.f__Peptococcaceae.g__Desulfitobacterium	7.81608e-05	Desulfitobacterium
k__Bacteria.p__Firmicutes.c__Clostridia.o__Clostridiales.f__Eubacteriaceae.g__Eubacterium	7.76206e-05	Eubacterium
k__Bacteria.p__Proteobacteria.c__Alphaproteobacteria.o__Rhizobiales.f__Phyllobacteriaceae.g__Paramesorhizobium	7.67545e-05	Paramesorhizobium
k__Archaea.p__Euryarchaeota.c__Archaeoglobi.o__Archaeoglobales.f__Archaeoglobaceae.g__Archaeoglobus	7.63246e-05	Archaeoglobus
k__Bacteria.p__Proteobacteria.c__Gammaproteobacteria.o__Alteromonadales.f__Alteromonadaceae.g__Glaciecola	7.60681e-05	Glaciecola
k__Viruses.f__Mimiviridae.g__Mimivirus	7.51765e-05	Mimivirus
k__Bacteria.p__Bacteroidetes.c__Flavobacteriia.o__Flavobacteriales.f__Flavobacteriaceae.g__Croceibacter	7.49047e-05	Croceibacter
k__Bacteria.p__Fusobacteria.c__Fusobacteriia.o__Fusobacteriales.f__Leptotrichiaceae.g__Streptobacillus	7.42339e-05	Streptobacillus
k__Bacteria.p__Firmicutes.c__Negativicutes.o__Acidaminococcales.f__Acidaminococcaceae.g__Phascolarctobacterium	7.37227e-05	Phascolarctobacterium
k__Bacteria.p__Firmicutes.c__Bacilli.o__Bacillales.f__Bacillaceae.g__Salinibacillus	7.36665e-05	Salinibacillus
k__Bacteria.p__Actinobacteria.c__Actinobacteria.o__Micrococcales.f__Microbacteriaceae.g__Agreia	7.36539e-05	Agreia
k__Bacteria.p__Proteobacteria.c__Alphaproteobacteria.o__Sphingomonadales.f__Erythrobacteraceae.g__Porphyrobacter	7.26049e-05	Porphyrobacter
k__Bacteria.p__Proteobacteria.c__Alphaproteobacteria.o__Rhodobacterales.f__Rhodobacteraceae.g__Oceaniovalibus	7.25e-05	Oceaniovalibus
k__Viruses.f__Iridoviridae.g__Lymphocystivirus	7.23131e-05	Lymphocystivirus
k__Archaea.p__Euryarchaeota.c__Methanomicrobia.o__Methanomicrobiales.f__Methanospirillaceae.g__Methanospirillum	7.22596e-05	Methanospirillum
k__Bacteria.p__Chlorobi.c__Chlorobia.o__Chlorobiales.f__Chlorobiaceae.g__Prosthecochloris	7.19391e-05	Prosthecochloris
k__Bacteria.p__Actinobacteria.c__Actinobacteria.o__Pseudonocardiales.f__Pseudonocardiaceae.g__Lechevalieria	7.13564e-05	Lechevalieria
k__Bacteria.p__Proteobacteria.c__Deltaproteobacteria.o__Desulfobacterales.f__Desulfobacteraceae.g__Desulfatibacillum	7.03068e-05	Desulfatibacillum
k__Bacteria.p__Proteobacteria.c__Gammaproteobacteria.o__Alteromonadales.f__Psychromonadaceae.g__Psychromonas	7.02602e-05	Psychromonas
k__Bacteria.p__Actinobacteria.c__Acidimicrobiia.o__Acidimicrobiales.f__Acidimicrobiaceae.g__Ferrimicrobium	7.00669e-05	Ferrimicrobium
k__Bacteria.p__Firmicutes.c__Tissierellia.g__Kallipyga	6.7769e-05	Kallipyga
k__Archaea.p__Euryarchaeota.c__Halobacteria.o__Haloferacales.f__Haloferacaceae.g__Haloferax	6.70426e-05	Haloferax
k__Bacteria.p__Firmicutes.c__Erysipelotrichia.o__Erysipelotrichales.f__Erysipelotrichaceae.g__Holdemania	6.45109e-05	Holdemania
k__Bacteria.p__Proteobacteria.c__Gammaproteobacteria.o__Chromatiales.f__Chromatiaceae.g__Thioflavicoccus	6.38093e-05	Thioflavicoccus
k__Bacteria.p__Proteobacteria.c__Alphaproteobacteria.o__Rhodobacterales.f__Rhodobacteraceae.g__Roseivivax	6.27725e-05	Roseivivax
k__Bacteria.p__Firmicutes.c__Tissierellia.o__Tissierellales.f__Peptoniphilaceae.g__Finegoldia	6.22958e-05	Finegoldia
k__Archaea.p__Euryarchaeota.c__Halobacteria.o__Halobacteriales.f__Halobacteriaceae.g__Halalkalicoccus	6.07626e-05	Halalkalicoccus
k__Bacteria.p__Proteobacteria.c__Gammaproteobacteria.o__Cellvibrionales.f__Cellvibrionaceae.g__Teredinibacter	6.04563e-05	Teredinibacter
k__Bacteria.p__Proteobacteria.c__Alphaproteobacteria.o__Rhodospirillales.f__Acetobacteraceae.g__Acidocella	5.90619e-05	Acidocella
k__Bacteria.p__Proteobacteria.c__Alphaproteobacteria.o__Rhodobacterales.f__Rhodobacteraceae.g__Tropicibacter	5.85229e-05	Tropicibacter
k__Viruses.f__Flaviviridae.g__Hepacivirus	5.76736e-05	Hepacivirus
k__Bacteria.p__Proteobacteria.c__Betaproteobacteria.o__Burkholderiales.f__Oxalobacteraceae.g__Pseudoduganella	5.71558e-05	Pseudoduganella
k__Bacteria.p__Proteobacteria.c__Betaproteobacteria.o__Burkholderiales.f__Comamonadaceae.g__Verminephrobacter	5.71277e-05	Verminephrobacter
k__Bacteria.p__Firmicutes.c__Negativicutes.o__Selenomonadales.f__Sporomusaceae.g__Acetonema	5.70628e-05	Acetonema
k__Bacteria.p__Bacteroidetes.c__Cytophagia.o__Cytophagales.f__Cyclobacteriaceae.g__Cecembia	5.70577e-05	Cecembia
k__Bacteria.p__Firmicutes.c__Clostridia.o__Clostridiales.f__Lachnospiraceae.g__Butyrivibrio	5.51551e-05	Butyrivibrio
k__Bacteria.p__Bacteroidetes.c__Flavobacteriia.o__Flavobacteriales.f__Flavobacteriaceae.g__Nonlabens	5.51199e-05	Nonlabens
k__Viruses.f__Papillomaviridae.g__Lambdapapillomavirus	5.33397e-05	Lambdapapillomavirus
k__Viruses.o__Picornavirales.f__Secoviridae.g__Fabavirus	4.94812e-05	Fabavirus
k__Bacteria.p__Actinobacteria.c__Actinobacteria.o__Micrococcales.f__Microbacteriaceae.g__Glaciibacter	4.88091e-05	Glaciibacter
k__Bacteria.p__Actinobacteria.c__Actinobacteria.o__Streptosporangiales.f__Thermomonosporaceae.g__Spirillospora	4.6304e-05	Spirillospora
k__Bacteria.p__Nitrospirae.c__Nitrospira.o__Nitrospirales.f__Nitrospiraceae.g__Nitrospira	4.60405e-05	Nitrospira
k__Archaea.p__Euryarchaeota.c__Halobacteria.o__Natrialbales.f__Natrialbaceae.g__Natronococcus	4.5065e-05	Natronococcus
k__Bacteria.p__Cyanobacteria.o__Nostocales.f__Microchaetaceae.g__Microchaete	4.39958e-05	Microchaete
k__Bacteria.p__Actinobacteria.c__Actinobacteria.o__Micrococcales.f__Dermatophilaceae.g__Mobilicoccus	4.33921e-05	Mobilicoccus
k__Bacteria.p__Actinobacteria.c__Actinobacteria.o__Pseudonocardiales.f__Pseudonocardiaceae.g__Saccharothrix	4.27102e-05	Saccharothrix
k__Bacteria.p__Actinobacteria.c__Thermoleophilia.o__Solirubrobacterales.f__Solirubrobacteraceae.g__Solirubrobacter	4.26169e-05	Solirubrobacter
k__Bacteria.p__Proteobacteria.c__Gammaproteobacteria.o__Enterobacteriales.f__Enterobacteriaceae.g__Morganella	4.19171e-05	Morganella
k__Bacteria.p__Acidobacteria.c__Acidobacteriia.o__Acidobacteriales.f__Acidobacteriaceae.g__Terriglobus	4.1238e-05	Terriglobus
k__Bacteria.p__Proteobacteria.c__Gammaproteobacteria.g__Thiolapillus	4.09168e-05	Thiolapillus
k__Bacteria.p__Proteobacteria.c__Betaproteobacteria.o__Burkholderiales.f__Burkholderiaceae.g__Pandoraea	4.08625e-05	Pandoraea
k__Viruses.o__Picornavirales.f__Picornaviridae.g__Kobuvirus	4.07529e-05	Kobuvirus
k__Bacteria.p__Firmicutes.c__Erysipelotrichia.o__Erysipelotrichales.f__Erysipelotrichaceae.g__Kandleria	4.03699e-05	Kandleria
k__Bacteria.p__Proteobacteria.c__Alphaproteobacteria.o__Rhizobiales.f__Rhizobiaceae.g__Shinella	3.94119e-05	Shinella
k__Viruses.f__Phycodnaviridae.g__Prymnesiovirus	3.86432e-05	Prymnesiovirus
k__Bacteria.p__Bacteroidetes.c__Flavobacteriia.o__Flavobacteriales.f__Flavobacteriaceae.g__Altibacter	3.81032e-05	Altibacter
k__Bacteria.p__Proteobacteria.c__Betaproteobacteria.o__Methylophilales.f__Methylophilaceae.g__Methylovorus	3.80586e-05	Methylovorus
k__Bacteria.p__Firmicutes.c__Erysipelotrichia.o__Erysipelotrichales.f__Erysipelotrichaceae.g__Coprobacillus	3.65166e-05	Coprobacillus
k__Bacteria.p__Actinobacteria.c__Actinobacteria.o__Kineosporiales.f__Kineosporiaceae.g__Kineococcus	3.6418e-05	Kineococcus
k__Bacteria.p__Cyanobacteria.o__Chroococcales.g__Cyanobium	3.63694e-05	Cyanobium
k__Bacteria.p__Proteobacteria.c__Deltaproteobacteria.o__Desulfuromonadales.f__Desulfuromonadaceae.g__Pelobacter	3.55441e-05	Pelobacter
k__Bacteria.p__Actinobacteria.c__Actinobacteria.o__Micrococcales.f__Microbacteriaceae.g__Rathayibacter	3.53726e-05	Rathayibacter
k__Bacteria.p__Firmicutes.c__Clostridia.o__Clostridiales.f__Clostridiaceae.g__Candidatus_Arthromitus	3.50527e-05	Candidatus_Arthromitus
k__Bacteria.p__Proteobacteria.c__Gammaproteobacteria.o__Enterobacteriales.f__Enterobacteriaceae.g__Escherichia	3.33472e-05	Escherichia
k__Bacteria.p__Proteobacteria.c__Alphaproteobacteria.o__Rhizobiales.f__Hyphomicrobiaceae.g__Rhodomicrobium	3.20688e-05	Rhodomicrobium
k__Viruses.o__Picornavirales.f__Picornaviridae.g__Aquamavirus	3.1604e-05	Aquamavirus
k__Bacteria.p__Firmicutes.c__Clostridia.o__Halanaerobiales.f__Halobacteroidaceae.g__Orenia	3.15971e-05	Orenia
k__Bacteria.p__Bacteroidetes.c__Flavobacteriia.o__Flavobacteriales.f__Flavobacteriaceae.g__Salinimicrobium	3.01225e-05	Salinimicrobium
k__Bacteria.p__Proteobacteria.c__Alphaproteobacteria.o__Rhodospirillales.f__Acetobacteraceae.g__Roseomonas	3.00948e-05	Roseomonas
k__Bacteria.p__Aquificae.c__Aquificae.o__Aquificales.f__Hydrogenothermaceae.g__Sulfurihydrogenibium	2.99043e-05	Sulfurihydrogenibium
k__Bacteria.p__Cyanobacteria.o__Chroococcales.g__Candidatus_Atelocyanobacterium	2.75342e-05	Candidatus_Atelocyanobacterium
k__Viruses.f__Potyviridae.g__Potyvirus	2.62309e-05	Potyvirus
k__Bacteria.p__Firmicutes.c__Clostridia.o__Clostridiales.f__Caldicoprobacteraceae.g__Caldicoprobacter	2.42189e-05	Caldicoprobacter
k__Bacteria.p__Proteobacteria.c__Gammaproteobacteria.o__Cellvibrionales.f__Spongiibacteraceae.g__Zhongshania	2.32089e-05	Zhongshania
k__Bacteria.p__Bacteroidetes.c__Bacteroidia.o__Bacteroidales.f__Odoribacteraceae.g__Butyricimonas	2.27645e-05	Butyricimonas
k__Bacteria.p__Proteobacteria.c__Alphaproteobacteria.o__Rhodobacterales.f__Rhodobacteraceae.g__Roseobacter	2.03939e-05	Roseobacter
k__Bacteria.p__Proteobacteria.c__Gammaproteobacteria.o__Pasteurellales.f__Pasteurellaceae.g__Muribacter	1.95404e-05	Muribacter
k__Archaea.p__Thaumarchaeota.c__Nitrososphaeria.o__Nitrososphaerales.f__Nitrososphaeraceae.g__Nitrososphaera	1.7513e-05	Nitrososphaera
k__Bacteria.p__Proteobacteria.c__Gammaproteobacteria.o__Xanthomonadales.f__Rhodanobacteraceae.g__Dokdonella	1.32065e-05	Dokdonella
k__Bacteria.p__Proteobacteria.c__Betaproteobacteria.o__Burkholderiales.g__Leptothrix	1.31022e-05	Leptothrix
k__Bacteria.p__Bacteroidetes.c__Bacteroidia.o__Bacteroidales.g__Candidatus_Azobacteroides	1.25864e-05	Candidatus_Azobacteroides
k__Bacteria.p__Bacteroidetes.c__Flavobacteriia.o__Flavobacteriales.f__Flavobacteriaceae.g__Kordia	1.23888e-05	Kordia
k__Viruses.o__Caudovirales.f__Myoviridae.g__T4likevirus	1.2338e-05	T4likevirus
k__Bacteria.p__Proteobacteria.c__Betaproteobacteria.o__Neisseriales.f__Neisseriaceae.g__Conchiformibius	1.20751e-05	Conchiformibius
k__Bacteria.p__Proteobacteria.c__Gammaproteobacteria.o__Thiotrichales.f__Piscirickettsiaceae.g__Piscirickettsia	1.18509e-05	Piscirickettsia
k__Archaea.p__Euryarchaeota.c__Methanomicrobia.o__Methanosarcinales.f__Methanosarcinaceae.g__Methanomethylovorans	1.16338e-05	Methanomethylovorans
k__Bacteria.p__Proteobacteria.c__Epsilonproteobacteria.o__Nautiliales.f__Nautiliaceae.g__Caminibacter	1.15247e-05	Caminibacter
k__Archaea.p__Crenarchaeota.c__Thermoprotei.o__Desulfurococcales.f__Desulfurococcaceae.g__Ignicoccus	1.09399e-05	Ignicoccus
k__Bacteria.p__Firmicutes.c__Clostridia.o__Clostridiales.f__Clostridiaceae.g__Hungatella	1.06618e-05	Hungatella
k__Bacteria.p__Proteobacteria.c__Alphaproteobacteria.o__Rhizobiales.f__Beijerinckiaceae.g__Methylocella	9.86386e-06	Methylocella
k__Bacteria.p__Tenericutes.c__Mollicutes.o__Entomoplasmatales.f__Spiroplasmataceae.g__Spiroplasma	9.67913e-06	Spiroplasma
k__Bacteria.p__Cyanobacteria.o__Oscillatoriales.g__Kamptonema	4.96961e-06	Kamptonema
k__Bacteria.p__Bacteroidetes.c__Flavobacteriia.o__Flavobacteriales.f__Flavobacteriaceae.g__Psychroserpens	3.49784e-06	Psychroserpens

## Sheet: Table S22.3
Table S22.3: Multiclass ML feature lists derived from RNA-Seq, ConQuR-corrected primary tumor data from Poore & Kopylova et al. 2020
Taxa	varImp	Genus
k__Viruses.f__Hepadnaviridae.g__Orthohepadnavirus	0.0467787	Orthohepadnavirus
k__Viruses.o__Caudovirales.f__Podoviridae.g__Sp6likevirus	0.036356	Sp6likevirus
k__Viruses.f__Papillomaviridae.g__Alphapapillomavirus	0.0269586	Alphapapillomavirus
k__Viruses.f__Microviridae.g__Microvirus	0.0265495	Microvirus
k__Bacteria.p__Actinobacteria.c__Actinobacteria.o__Micrococcales.f__Intrasporangiaceae.g__Tetrasphaera	0.0232541	Tetrasphaera
k__Bacteria.p__Nitrospirae.c__Nitrospira.o__Nitrospirales.f__Nitrospiraceae.g__Nitrospira	0.0220737	Nitrospira
k__Bacteria.p__Proteobacteria.c__Gammaproteobacteria.o__Xanthomonadales.f__Xanthomonadaceae.g__Luteimonas	0.0209699	Luteimonas
k__Bacteria.p__Proteobacteria.c__Betaproteobacteria.o__Burkholderiales.f__Comamonadaceae.g__Pelomonas	0.0189715	Pelomonas
k__Bacteria.p__Cyanobacteria.o__Chroococcales.g__Microcystis	0.0184197	Microcystis
k__Bacteria.p__Firmicutes.c__Bacilli.o__Bacillales.g__Acidibacillus	0.0179523	Acidibacillus
k__Bacteria.p__Firmicutes.c__Clostridia.o__Clostridiales.f__Peptostreptococcaceae.g__Paeniclostridium	0.0172447	Paeniclostridium
k__Bacteria.p__Proteobacteria.c__Alphaproteobacteria.o__Rhizobiales.f__Bradyrhizobiaceae.g__Bradyrhizobium	0.0157543	Bradyrhizobium
k__Viruses.f__Polydnaviridae.g__Ichnovirus	0.0156838	Ichnovirus
k__Bacteria.p__Bacteroidetes.c__Chitinophagia.o__Chitinophagales.f__Chitinophagaceae.g__Sediminibacterium	0.0146327	Sediminibacterium
k__Viruses.o__Herpesvirales.f__Herpesviridae.g__Proboscivirus	0.0144658	Proboscivirus
k__Bacteria.p__Proteobacteria.c__Betaproteobacteria.o__Burkholderiales.f__Comamonadaceae.g__Curvibacter	0.0137622	Curvibacter
k__Viruses.o__Tymovirales.f__Betaflexiviridae.g__Carlavirus	0.0136209	Carlavirus
k__Viruses.f__Partitiviridae.g__Alphapartitivirus	0.013548	Alphapartitivirus
k__Bacteria.p__Proteobacteria.c__Gammaproteobacteria.o__Enterobacteriales.f__Enterobacteriaceae.g__Proteus	0.0127896	Proteus
k__Viruses.f__Nimaviridae.g__Whispovirus	0.0126519	Whispovirus
k__Bacteria.p__Bacteroidetes.c__Flavobacteriia.o__Flavobacteriales.f__Flavobacteriaceae.g__Chryseobacterium	0.012535	Chryseobacterium
k__Bacteria.p__Proteobacteria.c__Gammaproteobacteria.o__Thiotrichales.f__Francisellaceae.g__Francisella	0.0121686	Francisella
k__Bacteria.p__Fibrobacteres.c__Chitinivibrionia.o__Chitinivibrionales.f__Chitinivibrionaceae.g__Chitinivibrio	0.0120533	Chitinivibrio
k__Bacteria.p__Proteobacteria.c__Gammaproteobacteria.o__Nevskiales.f__Sinobacteraceae.g__Nevskia	0.0115973	Nevskia
k__Bacteria.p__Proteobacteria.c__Alphaproteobacteria.o__Rhodobacterales.f__Rhodobacteraceae.g__Ruegeria	0.0113113	Ruegeria
k__Viruses.f__Partitiviridae.g__Betapartitivirus	0.0110713	Betapartitivirus
k__Bacteria.p__Proteobacteria.c__Gammaproteobacteria.o__Enterobacteriales.f__Enterobacteriaceae.g__Trabulsiella	0.00974519	Trabulsiella
k__Bacteria.p__Bacteroidetes.c__Flavobacteriia.o__Flavobacteriales.f__Flavobacteriaceae.g__Ornithobacterium	0.00969526	Ornithobacterium
k__Bacteria.p__Proteobacteria.c__Betaproteobacteria.o__Burkholderiales.g__Ideonella	0.00945094	Ideonella
k__Viruses.o__Herpesvirales.f__Herpesviridae.g__Simplexvirus	0.00932034	Simplexvirus
k__Bacteria.p__Firmicutes.c__Clostridia.o__Clostridiales.f__Peptostreptococcaceae.g__Clostridioides	0.00924566	Clostridioides
k__Bacteria.p__Bacteroidetes.c__Flavobacteriia.o__Flavobacteriales.f__Flavobacteriaceae.g__Aquimarina	0.00890969	Aquimarina
k__Bacteria.p__Bacteroidetes.c__Bacteroidia.o__Bacteroidales.f__Bacteroidaceae.g__Bacteroides	0.00819332	Bacteroides
k__Bacteria.p__Proteobacteria.c__Alphaproteobacteria.o__Rickettsiales.f__Anaplasmataceae.g__Wolbachia	0.00807754	Wolbachia
k__Bacteria.p__Bacteroidetes.c__Flavobacteriia.o__Flavobacteriales.f__Flavobacteriaceae.g__Flavobacterium	0.00794486	Flavobacterium
k__Bacteria.p__Proteobacteria.c__Gammaproteobacteria.o__Xanthomonadales.f__Rhodanobacteraceae.g__Luteibacter	0.00782576	Luteibacter
k__Bacteria.p__Firmicutes.c__Clostridia.o__Clostridiales.g__Flavonifractor	0.00767181	Flavonifractor
k__Bacteria.p__Proteobacteria.c__Betaproteobacteria.o__Burkholderiales.f__Burkholderiaceae.g__Cupriavidus	0.00747388	Cupriavidus
k__Bacteria.p__Proteobacteria.c__Betaproteobacteria.o__Burkholderiales.f__Comamonadaceae.g__Delftia	0.00685491	Delftia
k__Bacteria.p__Proteobacteria.c__Alphaproteobacteria.o__Rhodobacterales.f__Hyphomonadaceae.g__Hyphomonas	0.00608663	Hyphomonas
k__Bacteria.p__Proteobacteria.c__Gammaproteobacteria.o__Pasteurellales.f__Pasteurellaceae.g__Gallibacterium	0.00603827	Gallibacterium
k__Bacteria.p__Bacteroidetes.c__Bacteroidia.o__Bacteroidales.f__Porphyromonadaceae.g__Dysgonomonas	0.00594867	Dysgonomonas
k__Bacteria.p__Proteobacteria.c__Betaproteobacteria.o__Burkholderiales.f__Sutterellaceae.g__Sutterella	0.00593242	Sutterella
k__Bacteria.p__Proteobacteria.c__Deltaproteobacteria.o__Desulfovibrionales.f__Desulfohalobiaceae.g__Desulfovermiculus	0.00579307	Desulfovermiculus
k__Bacteria.p__Nitrospinae.c__Nitrospinia.o__Nitrospinales.f__Nitrospinaceae.g__Nitrospina	0.00573788	Nitrospina
k__Bacteria.p__Actinobacteria.c__Actinobacteria.o__Micrococcales.f__Microbacteriaceae.g__Frondihabitans	0.00557155	Frondihabitans
k__Bacteria.p__Actinobacteria.c__Actinobacteria.o__Micrococcales.f__Intrasporangiaceae.g__Terrabacter	0.00556013	Terrabacter
k__Bacteria.p__Proteobacteria.c__Gammaproteobacteria.o__Pasteurellales.f__Pasteurellaceae.g__Mannheimia	0.00551635	Mannheimia
k__Bacteria.p__Proteobacteria.c__Alphaproteobacteria.o__Rickettsiales.f__Anaplasmataceae.g__Anaplasma	0.00550228	Anaplasma
k__Viruses.o__Herpesvirales.f__Herpesviridae.g__Cytomegalovirus	0.00539039	Cytomegalovirus
k__Bacteria.p__Proteobacteria.c__Betaproteobacteria.o__Burkholderiales.f__Comamonadaceae.g__Simplicispira	0.0053869	Simplicispira
k__Bacteria.p__Proteobacteria.c__Gammaproteobacteria.o__Aeromonadales.f__Succinivibrionaceae.g__Succinimonas	0.0052388	Succinimonas
k__Bacteria.p__Firmicutes.c__Clostridia.o__Clostridiales.f__Ruminococcaceae.g__Faecalibacterium	0.00515682	Faecalibacterium
k__Bacteria.p__Proteobacteria.c__Gammaproteobacteria.o__Oceanospirillales.f__Alcanivoracaceae.g__Alcanivorax	0.0051354	Alcanivorax
k__Bacteria.p__Proteobacteria.c__Alphaproteobacteria.o__Rhizobiales.f__Phyllobacteriaceae.g__Aliihoeflea	0.00511654	Aliihoeflea
k__Bacteria.p__Proteobacteria.c__Gammaproteobacteria.o__Enterobacteriales.f__Enterobacteriaceae.g__Serratia	0.00481551	Serratia
k__Bacteria.p__Proteobacteria.c__Gammaproteobacteria.o__Legionellales.f__Legionellaceae.g__Legionella	0.00474931	Legionella
k__Viruses.f__Phycodnaviridae.g__Prymnesiovirus	0.00471022	Prymnesiovirus
k__Bacteria.p__Proteobacteria.c__Gammaproteobacteria.o__Vibrionales.f__Vibrionaceae.g__Grimontia	0.00464222	Grimontia
k__Viruses.o__Herpesvirales.f__Alloherpesviridae.g__Cyprinivirus	0.00463859	Cyprinivirus
k__Bacteria.p__Proteobacteria.c__Alphaproteobacteria.o__Rhizobiales.f__Hyphomicrobiaceae.g__Prosthecomicrobium	0.00412731	Prosthecomicrobium
k__Bacteria.p__Firmicutes.c__Bacilli.o__Lactobacillales.f__Carnobacteriaceae.g__Dolosigranulum	0.00405111	Dolosigranulum
k__Bacteria.p__Planctomycetes.c__Planctomycetia.o__Candidatus_Brocadiales.f__Candidatus_Brocadiaceae.g__Candidatus_Jettenia	0.00389556	Candidatus_Jettenia
k__Bacteria.p__Proteobacteria.c__Gammaproteobacteria.o__Chromatiales.f__Chromatiaceae.g__Marichromatium	0.00382489	Marichromatium
k__Archaea.p__Crenarchaeota.c__Thermoprotei.o__Desulfurococcales.f__Desulfurococcaceae.g__Ignicoccus	0.00374595	Ignicoccus
k__Bacteria.p__Firmicutes.c__Bacilli.o__Lactobacillales.f__Streptococcaceae.g__Streptococcus	0.00374568	Streptococcus
k__Viruses.f__Flaviviridae.g__Flavivirus	0.00373199	Flavivirus
k__Bacteria.p__Proteobacteria.c__Alphaproteobacteria.o__Rhizobiales.f__Hyphomicrobiaceae.g__Rhodomicrobium	0.00362691	Rhodomicrobium
k__Bacteria.p__Firmicutes.c__Clostridia.o__Clostridiales.f__Lachnospiraceae.g__Blautia	0.00348558	Blautia
k__Bacteria.p__Actinobacteria.c__Actinobacteria.o__Corynebacteriales.f__Mycobacteriaceae.g__Mycobacterium	0.00346494	Mycobacterium
k__Bacteria.p__Proteobacteria.c__Alphaproteobacteria.o__Rhodobacterales.f__Rhodobacteraceae.g__Loktanella	0.00343934	Loktanella
k__Bacteria.p__Actinobacteria.c__Actinobacteria.o__Corynebacteriales.f__Gordoniaceae.g__Gordonia	0.00342142	Gordonia
k__Bacteria.p__Firmicutes.c__Erysipelotrichia.o__Erysipelotrichales.f__Erysipelotrichaceae.g__Faecalibaculum	0.00337449	Faecalibaculum
k__Bacteria.p__Proteobacteria.c__Alphaproteobacteria.o__Rhodospirillales.f__Acetobacteraceae.g__Saccharibacter	0.00326219	Saccharibacter
k__Bacteria.p__Proteobacteria.c__Gammaproteobacteria.o__Enterobacteriales.f__Enterobacteriaceae.g__Klebsiella	0.00321315	Klebsiella
k__Bacteria.p__Proteobacteria.c__Epsilonproteobacteria.o__Campylobacterales.f__Campylobacteraceae.g__Campylobacter	0.00320442	Campylobacter
k__Bacteria.p__Proteobacteria.c__Betaproteobacteria.o__Neisseriales.f__Chromobacteriaceae.g__Pseudogulbenkiania	0.00314317	Pseudogulbenkiania
k__Bacteria.p__Proteobacteria.c__Deltaproteobacteria.o__Desulfobacterales.f__Desulfobacteraceae.g__Desulfatibacillum	0.00311748	Desulfatibacillum
k__Bacteria.p__Bacteroidetes.c__Bacteroidia.o__Bacteroidales.f__Prolixibacteraceae.g__Sunxiuqinia	0.00307208	Sunxiuqinia
k__Bacteria.p__Bacteroidetes.c__Bacteroidia.o__Bacteroidales.f__Porphyromonadaceae.g__Sanguibacteroides	0.00304365	Sanguibacteroides
k__Bacteria.p__Deinococcus.Thermus.c__Deinococci.o__Thermales.f__Thermaceae.g__Meiothermus	0.00302039	Meiothermus
k__Bacteria.p__Thermotogae.c__Thermotogae.o__Petrotogales.g__Marinitoga	0.00288898	Marinitoga
k__Bacteria.p__Proteobacteria.c__Betaproteobacteria.o__Neisseriales.f__Chromobacteriaceae.g__Gulbenkiania	0.00283479	Gulbenkiania
k__Bacteria.p__Spirochaetes.c__Spirochaetia.o__Brachyspirales.f__Brachyspiraceae.g__Brachyspira	0.00278404	Brachyspira
k__Bacteria.p__Firmicutes.c__Bacilli.o__Lactobacillales.f__Leuconostocaceae.g__Oenococcus	0.00272137	Oenococcus
k__Viruses.f__Polydnaviridae.g__Bracovirus	0.00263684	Bracovirus
k__Bacteria.p__Proteobacteria.c__Gammaproteobacteria.o__Alteromonadales.f__Shewanellaceae.g__Shewanella	0.00257186	Shewanella
k__Bacteria.p__Proteobacteria.c__Betaproteobacteria.o__Burkholderiales.f__Alcaligenaceae.g__Achromobacter	0.0025204	Achromobacter
k__Bacteria.p__Proteobacteria.c__Alphaproteobacteria.o__Sphingomonadales.f__Sphingomonadaceae.g__Sphingobium	0.00246927	Sphingobium
k__Bacteria.p__Actinobacteria.c__Actinobacteria.o__Micrococcales.f__Brevibacteriaceae.g__Brevibacterium	0.00238252	Brevibacterium
k__Bacteria.p__Proteobacteria.c__Gammaproteobacteria.o__Aeromonadales.f__Aeromonadaceae.g__Aeromonas	0.00237511	Aeromonas
k__Bacteria.p__Proteobacteria.c__Alphaproteobacteria.o__Rhizobiales.f__Brucellaceae.g__Ochrobactrum	0.00235908	Ochrobactrum
k__Bacteria.p__Tenericutes.c__Mollicutes.o__Entomoplasmatales.f__Entomoplasmataceae.g__Entomoplasma	0.00231252	Entomoplasma
k__Viruses.f__Flaviviridae.g__Hepacivirus	0.00224504	Hepacivirus
k__Bacteria.p__Firmicutes.c__Bacilli.o__Bacillales.f__Bacillaceae.g__Geobacillus	0.00221114	Geobacillus
k__Bacteria.p__Spirochaetes.c__Spirochaetia.o__Spirochaetales.f__Spirochaetaceae.g__Spirochaeta	0.00218547	Spirochaeta
k__Viruses.f__Baculoviridae.g__Betabaculovirus	0.00216449	Betabaculovirus
k__Bacteria.p__Actinobacteria.c__Actinobacteria.o__Bifidobacteriales.f__Bifidobacteriaceae.g__Scardovia	0.00214922	Scardovia
k__Bacteria.p__Proteobacteria.c__Alphaproteobacteria.o__Rhizobiales.f__Bartonellaceae.g__Bartonella	0.00212212	Bartonella
k__Bacteria.p__Cyanobacteria.o__Chroococcales.g__Cyanothece	0.00211988	Cyanothece
k__Bacteria.p__Bacteroidetes.c__Bacteroidia.o__Bacteroidales.f__Prevotellaceae.g__Prevotella	0.00203319	Prevotella
k__Viruses.f__Papillomaviridae.g__Taupapillomavirus	0.00196175	Taupapillomavirus
k__Bacteria.p__Firmicutes.c__Tissierellia.o__Tissierellales.f__Peptoniphilaceae.g__Peptoniphilus	0.00192826	Peptoniphilus
k__Bacteria.p__Firmicutes.c__Bacilli.o__Lactobacillales.f__Enterococcaceae.g__Catellicoccus	0.00192514	Catellicoccus
k__Viruses.o__Tymovirales.f__Tymoviridae.g__Tymovirus	0.00192452	Tymovirus
k__Bacteria.p__Bacteroidetes.c__Flavobacteriia.o__Flavobacteriales.f__Flavobacteriaceae.g__Bergeyella	0.0019213	Bergeyella
k__Bacteria.p__Proteobacteria.c__Gammaproteobacteria.o__Enterobacteriales.f__Enterobacteriaceae.g__Shigella	0.00191404	Shigella
k__Bacteria.p__Proteobacteria.c__Deltaproteobacteria.o__Desulfobacterales.f__Desulfobacteraceae.g__Desulfococcus	0.00189256	Desulfococcus
k__Bacteria.p__Firmicutes.c__Clostridia.o__Clostridiales.f__Lachnospiraceae.g__Lachnoclostridium	0.00184781	Lachnoclostridium
k__Bacteria.p__Chlamydiae.c__Chlamydiia.o__Chlamydiales.f__Chlamydiaceae.g__Chlamydia	0.00183735	Chlamydia
k__Viruses.o__Picornavirales.f__Iflaviridae.g__Iflavirus	0.00181994	Iflavirus
k__Bacteria.p__Proteobacteria.c__Betaproteobacteria.o__Burkholderiales.f__Oxalobacteraceae.g__Collimonas	0.00181693	Collimonas
k__Bacteria.p__Actinobacteria.c__Actinobacteria.o__Micrococcales.f__Dermabacteraceae.g__Brachybacterium	0.00179954	Brachybacterium
k__Bacteria.p__Actinobacteria.c__Actinobacteria.o__Corynebacteriales.f__Corynebacteriaceae.g__Corynebacterium	0.00179555	Corynebacterium
k__Bacteria.p__Proteobacteria.c__Alphaproteobacteria.o__Rhodobacterales.f__Rhodobacteraceae.g__Tropicibacter	0.00179351	Tropicibacter
k__Bacteria.p__Proteobacteria.c__Gammaproteobacteria.o__Chromatiales.f__Ectothiorhodospiraceae.g__Thioalkalivibrio	0.00178372	Thioalkalivibrio
k__Bacteria.p__Proteobacteria.c__Alphaproteobacteria.o__Rhodospirillales.f__Acetobacteraceae.g__Roseomonas	0.00176671	Roseomonas
k__Bacteria.p__Actinobacteria.c__Actinobacteria.o__Micromonosporales.f__Micromonosporaceae.g__Micromonospora	0.00175876	Micromonospora
k__Bacteria.p__Proteobacteria.c__Alphaproteobacteria.o__Rickettsiales.f__Anaplasmataceae.g__Ehrlichia	0.00172951	Ehrlichia
k__Bacteria.p__Proteobacteria.c__Alphaproteobacteria.o__Rhizobiales.f__Methylobacteriaceae.g__Methylobacterium	0.00171886	Methylobacterium
k__Bacteria.p__Firmicutes.c__Clostridia.o__Clostridiales.f__Ruminococcaceae.g__Ruminiclostridium	0.00161208	Ruminiclostridium
k__Bacteria.p__Proteobacteria.c__Alphaproteobacteria.o__Rhizobiales.f__Rhizobiaceae.g__Agrobacterium	0.00160909	Agrobacterium
k__Viruses.f__Hypoviridae.g__Hypovirus	0.00160552	Hypovirus
k__Bacteria.p__Firmicutes.c__Bacilli.o__Lactobacillales.f__Carnobacteriaceae.g__Alkalibacterium	0.00157691	Alkalibacterium
k__Bacteria.p__Proteobacteria.c__Betaproteobacteria.o__Nitrosomonadales.f__Nitrosomonadaceae.g__Nitrosospira	0.00152476	Nitrosospira
k__Viruses.f__Poxviridae.g__Molluscipoxvirus	0.0015114	Molluscipoxvirus
k__Bacteria.p__Proteobacteria.c__Alphaproteobacteria.o__Rhizobiales.f__Methylocystaceae.g__Methylosinus	0.00147669	Methylosinus
k__Bacteria.p__Proteobacteria.c__Alphaproteobacteria.o__Rhodospirillales.f__Rhodospirillaceae.g__Magnetospirillum	0.00147528	Magnetospirillum
k__Bacteria.p__Proteobacteria.c__Alphaproteobacteria.o__Rhodobacterales.f__Rhodobacteraceae.g__Paracoccus	0.00146802	Paracoccus
k__Bacteria.p__Bacteroidetes.c__Flavobacteriia.o__Flavobacteriales.f__Flavobacteriaceae.g__Riemerella	0.00144025	Riemerella
k__Bacteria.p__Actinobacteria.c__Actinobacteria.o__Micrococcales.f__Micrococcaceae.g__Paenarthrobacter	0.00143947	Paenarthrobacter
k__Viruses.f__Polyomaviridae.g__Polyomavirus	0.00142634	Polyomavirus
k__Archaea.p__Thaumarchaeota.g__Candidatus_Nitrosopelagicus	0.0014024	Candidatus_Nitrosopelagicus
k__Bacteria.p__Firmicutes.c__Bacilli.o__Lactobacillales.f__Lactobacillaceae.g__Lactobacillus	0.00139463	Lactobacillus
k__Archaea.p__Euryarchaeota.c__Methanobacteria.o__Methanobacteriales.f__Methanobacteriaceae.g__Methanobrevibacter	0.00133572	Methanobrevibacter
k__Bacteria.p__Proteobacteria.c__Deltaproteobacteria.o__Desulfovibrionales.f__Desulfovibrionaceae.g__Bilophila	0.00132024	Bilophila
k__Viruses.f__Togaviridae.g__Alphavirus	0.00128728	Alphavirus
k__Bacteria.p__Bacteroidetes.c__Flavobacteriia.o__Flavobacteriales.f__Flavobacteriaceae.g__Algibacter	0.00127795	Algibacter
k__Bacteria.p__Proteobacteria.c__Betaproteobacteria.o__Rhodocyclales.f__Rhodocyclaceae.g__Methyloversatilis	0.00127584	Methyloversatilis
k__Bacteria.p__Proteobacteria.c__Alphaproteobacteria.o__Rhizobiales.f__Methylobacteriaceae.g__Microvirga	0.00123591	Microvirga
k__Bacteria.p__Firmicutes.c__Clostridia.o__Thermoanaerobacterales.f__Thermoanaerobacteraceae.g__Caldanaerobacter	0.00117477	Caldanaerobacter
k__Bacteria.p__Proteobacteria.c__Deltaproteobacteria.o__Desulfuromonadales.f__Geobacteraceae.g__Geobacter	0.00116596	Geobacter
k__Viruses.f__Astroviridae.g__Mamastrovirus	0.00116509	Mamastrovirus
k__Bacteria.p__Proteobacteria.c__Betaproteobacteria.o__Burkholderiales.f__Comamonadaceae.g__Acidovorax	0.00113459	Acidovorax
k__Bacteria.p__Proteobacteria.c__Gammaproteobacteria.o__Enterobacteriales.f__Enterobacteriaceae.g__Escherichia	0.00110411	Escherichia
k__Bacteria.p__Deinococcus.Thermus.c__Deinococci.o__Deinococcales.f__Deinococcaceae.g__Deinococcus	0.00110369	Deinococcus
k__Bacteria.p__Proteobacteria.c__Betaproteobacteria.o__Neisseriales.f__Neisseriaceae.g__Conchiformibius	0.00108804	Conchiformibius
k__Bacteria.p__Proteobacteria.c__Alphaproteobacteria.o__Sphingomonadales.f__Sphingomonadaceae.g__Novosphingobium	0.00107904	Novosphingobium
k__Bacteria.p__Proteobacteria.c__Gammaproteobacteria.o__Enterobacteriales.f__Enterobacteriaceae.g__Enterobacter	0.00106539	Enterobacter
k__Bacteria.p__Proteobacteria.c__Alphaproteobacteria.o__Rhizobiales.f__Phyllobacteriaceae.g__Mesorhizobium	0.00105237	Mesorhizobium
k__Viruses.f__Mimiviridae.g__Cafeteriavirus	0.0010519	Cafeteriavirus
k__Bacteria.p__Proteobacteria.c__Gammaproteobacteria.o__Xanthomonadales.f__Xanthomonadaceae.g__Xylella	0.00104981	Xylella
k__Bacteria.p__Proteobacteria.c__Deltaproteobacteria.o__Desulfovibrionales.f__Desulfovibrionaceae.g__Desulfovibrio	0.00104212	Desulfovibrio
k__Bacteria.p__Bacteroidetes.c__Flavobacteriia.o__Flavobacteriales.f__Flavobacteriaceae.g__Apibacter	0.00104163	Apibacter
k__Bacteria.p__Bacteroidetes.c__Bacteroidia.o__Bacteroidales.f__Porphyromonadaceae.g__Paludibacter	0.00103784	Paludibacter
k__Bacteria.p__Proteobacteria.c__Gammaproteobacteria.o__Cellvibrionales.f__Cellvibrionaceae.g__Cellvibrio	0.000990696	Cellvibrio
k__Bacteria.p__Proteobacteria.c__Betaproteobacteria.o__Burkholderiales.f__Burkholderiaceae.g__Ralstonia	0.000963839	Ralstonia
k__Bacteria.p__Proteobacteria.c__Betaproteobacteria.g__Candidatus_Nasuia	0.000914262	Candidatus_Nasuia
k__Bacteria.p__Bacteroidetes.c__Cytophagia.o__Cytophagales.f__Flammeovirgaceae.g__Flammeovirga	0.000880938	Flammeovirga
k__Bacteria.p__Proteobacteria.c__Betaproteobacteria.o__Neisseriales.f__Chromobacteriaceae.g__Aquitalea	0.000878309	Aquitalea
k__Bacteria.p__Proteobacteria.c__Alphaproteobacteria.o__Rickettsiales.f__Rickettsiaceae.g__Rickettsia	0.000868094	Rickettsia
k__Bacteria.p__Bacteroidetes.c__Cytophagia.o__Cytophagales.f__Cytophagaceae.g__Anditalea	0.000866781	Anditalea
k__Bacteria.p__Chlamydiae.c__Chlamydiia.o__Chlamydiales.f__Waddliaceae.g__Waddlia	0.000857085	Waddlia
k__Bacteria.p__Actinobacteria.c__Actinobacteria.o__Micromonosporales.f__Micromonosporaceae.g__Salinispora	0.000832971	Salinispora
k__Bacteria.p__Proteobacteria.c__Alphaproteobacteria.o__Rhizobiales.f__Rhizobiaceae.g__Candidatus_Liberibacter	0.000831405	Candidatus_Liberibacter
k__Bacteria.p__Proteobacteria.c__Gammaproteobacteria.o__Pasteurellales.f__Pasteurellaceae.g__Haemophilus	0.000825773	Haemophilus
k__Bacteria.p__Cyanobacteria.o__Stigonematales.g__Fischerella	0.000816196	Fischerella
k__Bacteria.p__Firmicutes.c__Clostridia.o__Clostridiales.f__Lachnospiraceae.g__Tyzzerella	0.000816047	Tyzzerella
k__Bacteria.p__Proteobacteria.c__Betaproteobacteria.o__Burkholderiales.f__Comamonadaceae.g__Candidatus_Symbiobacter	0.00081257	Candidatus_Symbiobacter
k__Bacteria.p__Firmicutes.c__Bacilli.o__Bacillales.f__Staphylococcaceae.g__Staphylococcus	0.000805658	Staphylococcus
k__Bacteria.p__Proteobacteria.c__Gammaproteobacteria.o__Pasteurellales.f__Pasteurellaceae.g__Histophilus	0.000804016	Histophilus
k__Archaea.p__Euryarchaeota.c__Methanomicrobia.o__Methanosarcinales.f__Methanosarcinaceae.g__Methanosarcina	0.000798217	Methanosarcina
k__Bacteria.p__Tenericutes.c__Mollicutes.o__Mycoplasmatales.f__Mycoplasmataceae.g__Ureaplasma	0.000787423	Ureaplasma
k__Bacteria.p__Proteobacteria.c__Gammaproteobacteria.o__Pasteurellales.f__Pasteurellaceae.g__Avibacterium	0.000784885	Avibacterium
k__Bacteria.p__Bacteroidetes.c__Sphingobacteriia.o__Sphingobacteriales.f__Sphingobacteriaceae.g__Pedobacter	0.000754484	Pedobacter
k__Bacteria.p__Proteobacteria.c__Betaproteobacteria.o__Burkholderiales.g__Tepidimonas	0.000749521	Tepidimonas
k__Bacteria.p__Proteobacteria.c__Betaproteobacteria.o__Burkholderiales.g__Methylibium	0.000738932	Methylibium
k__Bacteria.p__Proteobacteria.c__Alphaproteobacteria.o__Rhizobiales.f__Rhizobiaceae.g__Ensifer	0.000738739	Ensifer
k__Bacteria.p__Proteobacteria.c__Gammaproteobacteria.o__Alteromonadales.f__Pseudoalteromonadaceae.g__Algicola	0.000738458	Algicola
k__Bacteria.p__Proteobacteria.c__Betaproteobacteria.o__Burkholderiales.f__Comamonadaceae.g__Polaromonas	0.000737852	Polaromonas
k__Bacteria.p__Actinobacteria.c__Actinobacteria.o__Micrococcales.f__Micrococcaceae.g__Kocuria	0.000712611	Kocuria
k__Viruses.o__Caudovirales.f__Siphoviridae.g__Sfi21dtunalikevirus	0.000710194	Sfi21dtunalikevirus
k__Bacteria.p__Proteobacteria.c__Alphaproteobacteria.o__Rhodospirillales.f__Acetobacteraceae.g__Acetobacter	0.000703624	Acetobacter
k__Bacteria.p__Tenericutes.c__Mollicutes.o__Entomoplasmatales.f__Entomoplasmataceae.g__Mesoplasma	0.000698533	Mesoplasma
k__Viruses.f__Retroviridae.g__Alpharetrovirus	0.000689944	Alpharetrovirus
k__Bacteria.p__Bacteroidetes.c__Bacteroidia.o__Bacteroidales.f__Rikenellaceae.g__Alistipes	0.000683702	Alistipes
k__Bacteria.p__Proteobacteria.c__Gammaproteobacteria.o__Enterobacteriales.f__Enterobacteriaceae.g__Xenorhabdus	0.000675388	Xenorhabdus
k__Bacteria.p__Proteobacteria.c__Betaproteobacteria.o__Burkholderiales.g__Rhizobacter	0.000654817	Rhizobacter
k__Bacteria.p__Proteobacteria.c__Alphaproteobacteria.o__Rhodospirillales.f__Rhodospirillaceae.g__Fodinicurvata	0.000645417	Fodinicurvata
k__Bacteria.p__Firmicutes.c__Bacilli.o__Lactobacillales.f__Leuconostocaceae.g__Leuconostoc	0.000643849	Leuconostoc
k__Bacteria.p__Proteobacteria.c__Gammaproteobacteria.o__Alteromonadales.f__Pseudoalteromonadaceae.g__Pseudoalteromonas	0.000642741	Pseudoalteromonas
k__Bacteria.p__Proteobacteria.c__Betaproteobacteria.o__Burkholderiales.f__Alcaligenaceae.g__Bordetella	0.000634221	Bordetella
k__Bacteria.p__Actinobacteria.c__Actinobacteria.o__Actinomycetales.f__Actinomycetaceae.g__Actinobaculum	0.00062882	Actinobaculum
k__Archaea.p__Crenarchaeota.c__Thermoprotei.o__Sulfolobales.f__Sulfolobaceae.g__Metallosphaera	0.000627218	Metallosphaera
k__Bacteria.p__Proteobacteria.c__Gammaproteobacteria.o__Vibrionales.f__Vibrionaceae.g__Vibrio	0.000626649	Vibrio
k__Bacteria.p__Cyanobacteria.o__Oscillatoriales.g__Arthrospira	0.000622817	Arthrospira
k__Bacteria.p__Proteobacteria.c__Alphaproteobacteria.o__Rhizobiales.f__Methylobacteriaceae.g__Meganema	0.000592436	Meganema
k__Bacteria.p__Proteobacteria.c__Alphaproteobacteria.o__Rhodobacterales.f__Rhodobacteraceae.g__Leisingera	0.000588474	Leisingera
k__Bacteria.p__Bacteroidetes.c__Flavobacteriia.o__Flavobacteriales.f__Flavobacteriaceae.g__Croceibacter	0.000586591	Croceibacter
k__Bacteria.p__Proteobacteria.c__Gammaproteobacteria.o__Enterobacteriales.f__Enterobacteriaceae.g__Citrobacter	0.000579077	Citrobacter
k__Bacteria.p__Proteobacteria.c__Acidithiobacillia.o__Acidithiobacillales.f__Acidithiobacillaceae.g__Acidithiobacillus	0.000565476	Acidithiobacillus
k__Bacteria.p__Bacteroidetes.c__Flavobacteriia.o__Flavobacteriales.f__Flavobacteriaceae.g__Psychroflexus	0.000562344	Psychroflexus
k__Bacteria.p__Actinobacteria.c__Actinobacteria.o__Micrococcales.f__Dermacoccaceae.g__Kytococcus	0.000559167	Kytococcus
k__Bacteria.p__Proteobacteria.c__Betaproteobacteria.o__Burkholderiales.f__Alcaligenaceae.g__Alcaligenes	0.000547513	Alcaligenes
k__Bacteria.p__Firmicutes.c__Erysipelotrichia.o__Erysipelotrichales.f__Erysipelotrichaceae.g__Coprobacillus	0.000542495	Coprobacillus
k__Bacteria.p__Proteobacteria.c__Betaproteobacteria.o__Burkholderiales.f__Oxalobacteraceae.g__Herbaspirillum	0.000540587	Herbaspirillum
k__Archaea.p__Euryarchaeota.c__Halobacteria.o__Natrialbales.f__Natrialbaceae.g__Natronococcus	0.000536702	Natronococcus
k__Viruses.o__Caudovirales.f__Myoviridae.g__Spo1virus	0.00053324	Spo1virus
k__Bacteria.p__Actinobacteria.c__Actinobacteria.o__Actinomycetales.f__Actinomycetaceae.g__Actinomyces	0.000521207	Actinomyces
k__Bacteria.p__Proteobacteria.c__Gammaproteobacteria.o__Xanthomonadales.f__Xanthomonadaceae.g__Stenotrophomonas	0.000520516	Stenotrophomonas
k__Bacteria.p__Proteobacteria.c__Alphaproteobacteria.o__Rhizobiales.f__Brucellaceae.g__Brucella	0.000516887	Brucella
k__Bacteria.p__Planctomycetes.c__Planctomycetia.o__Planctomycetales.f__Planctomycetaceae.g__Gemmata	0.000512448	Gemmata
k__Bacteria.p__Proteobacteria.c__Betaproteobacteria.o__Burkholderiales.f__Oxalobacteraceae.g__Massilia	0.00051201	Massilia
k__Viruses.f__Baculoviridae.g__Alphabaculovirus	0.000511385	Alphabaculovirus
k__Bacteria.p__Proteobacteria.c__Alphaproteobacteria.o__Rhizobiales.f__Bradyrhizobiaceae.g__Afipia	0.000510185	Afipia
k__Bacteria.p__Proteobacteria.c__Alphaproteobacteria.o__Caulobacterales.f__Caulobacteraceae.g__Brevundimonas	0.000503768	Brevundimonas
k__Bacteria.p__Firmicutes.c__Bacilli.o__Bacillales.f__Paenibacillaceae.g__Paenibacillus	0.000503533	Paenibacillus
k__Bacteria.p__Verrucomicrobia.c__Opitutae.o__Opitutales.f__Opitutaceae.g__Diplosphaera	0.000502585	Diplosphaera
k__Bacteria.p__Cyanobacteria.o__Chroococcales.g__Chamaesiphon	0.000501161	Chamaesiphon
k__Bacteria.p__Proteobacteria.c__Gammaproteobacteria.o__Oceanospirillales.f__Hahellaceae.g__Endozoicomonas	0.000496411	Endozoicomonas
k__Bacteria.p__Proteobacteria.c__Deltaproteobacteria.o__Desulfovibrionales.f__Desulfovibrionaceae.g__Lawsonia	0.00049072	Lawsonia
k__Viruses.f__Hytrosaviridae.g__Muscavirus	0.000489067	Muscavirus
k__Bacteria.p__Firmicutes.c__Erysipelotrichia.o__Erysipelotrichales.f__Erysipelotrichaceae.g__Candidatus_Stoquefichus	0.000486744	Candidatus_Stoquefichus
k__Bacteria.p__Proteobacteria.c__Gammaproteobacteria.o__Methylococcales.f__Methylococcaceae.g__Methylomicrobium	0.000485659	Methylomicrobium
k__Viruses.f__Bromoviridae.g__Bromovirus	0.000478808	Bromovirus
k__Bacteria.p__Firmicutes.c__Bacilli.o__Bacillales.f__Bacillaceae.g__Anoxybacillus	0.000478415	Anoxybacillus
k__Bacteria.p__Proteobacteria.c__Alphaproteobacteria.o__Pelagibacterales.f__Pelagibacteraceae.g__Candidatus_Pelagibacter	0.000476003	Candidatus_Pelagibacter
k__Bacteria.p__Firmicutes.c__Clostridia.o__Thermoanaerobacterales.f__Thermoanaerobacteraceae.g__Thermoanaerobacter	0.000472565	Thermoanaerobacter
k__Bacteria.p__Proteobacteria.c__Gammaproteobacteria.o__Xanthomonadales.f__Xanthomonadaceae.g__Lysobacter	0.000467408	Lysobacter
k__Bacteria.p__Proteobacteria.c__Betaproteobacteria.o__Burkholderiales.g__Roseateles	0.00046733	Roseateles
k__Bacteria.p__Cyanobacteria.o__Prochlorales.f__Prochlorococcaceae.g__Prochlorococcus	0.000457603	Prochlorococcus
k__Bacteria.p__Proteobacteria.c__Betaproteobacteria.o__Burkholderiales.f__Alcaligenaceae.g__Azohydromonas	0.000457041	Azohydromonas
k__Bacteria.p__Firmicutes.c__Bacilli.o__Bacillales.f__Paenibacillaceae.g__Cohnella	0.000453249	Cohnella
k__Bacteria.p__Firmicutes.c__Bacilli.o__Bacillales.f__Bacillaceae.g__Bacillus	0.000452877	Bacillus
k__Bacteria.p__Bacteroidetes.c__Cytophagia.o__Cytophagales.f__Flammeovirgaceae.g__Roseivirga	0.000445468	Roseivirga
k__Bacteria.p__Actinobacteria.c__Actinobacteria.o__Micrococcales.f__Microbacteriaceae.g__Leucobacter	0.000444659	Leucobacter
k__Bacteria.p__Actinobacteria.c__Actinobacteria.o__Streptosporangiales.f__Streptosporangiaceae.g__Nonomuraea	0.000426182	Nonomuraea
k__Bacteria.p__Proteobacteria.c__Gammaproteobacteria.o__Alteromonadales.f__Colwelliaceae.g__Colwellia	0.000424732	Colwellia
k__Bacteria.p__Firmicutes.c__Erysipelotrichia.o__Erysipelotrichales.f__Erysipelotrichaceae.g__Erysipelothrix	0.000421112	Erysipelothrix
k__Bacteria.p__Proteobacteria.c__Alphaproteobacteria.o__Rhodobacterales.f__Rhodobacteraceae.g__Celeribacter	0.000410992	Celeribacter
k__Bacteria.p__Bacteroidetes.c__Chitinophagia.o__Chitinophagales.f__Chitinophagaceae.g__Niastella	0.000403829	Niastella
k__Bacteria.p__Actinobacteria.c__Actinobacteria.o__Frankiales.f__Frankiaceae.g__Frankia	0.000401453	Frankia
k__Archaea.p__Crenarchaeota.c__Thermoprotei.o__Sulfolobales.f__Sulfolobaceae.g__Sulfolobus	0.000399789	Sulfolobus
k__Bacteria.p__Fusobacteria.c__Fusobacteriia.o__Fusobacteriales.f__Fusobacteriaceae.g__Fusobacterium	0.000399029	Fusobacterium
k__Bacteria.p__Actinobacteria.c__Coriobacteriia.o__Coriobacteriales.f__Coriobacteriaceae.g__Collinsella	0.000395799	Collinsella
k__Bacteria.p__Actinobacteria.c__Actinobacteria.o__Pseudonocardiales.f__Pseudonocardiaceae.g__Amycolatopsis	0.000394686	Amycolatopsis
k__Archaea.p__Euryarchaeota.c__Methanobacteria.o__Methanobacteriales.f__Methanobacteriaceae.g__Methanobacterium	0.000394503	Methanobacterium
k__Bacteria.p__Proteobacteria.c__Deltaproteobacteria.o__Myxococcales.f__Polyangiaceae.g__Sorangium	0.000390742	Sorangium
k__Bacteria.p__Proteobacteria.c__Gammaproteobacteria.o__Enterobacteriales.f__Enterobacteriaceae.g__Sodalis	0.000378981	Sodalis
k__Viruses.f__Flaviviridae.g__Pestivirus	0.000376762	Pestivirus
k__Bacteria.p__Proteobacteria.c__Gammaproteobacteria.o__Chromatiales.f__Ectothiorhodospiraceae.g__Acidihalobacter	0.000376139	Acidihalobacter
k__Bacteria.p__Proteobacteria.c__Betaproteobacteria.o__Burkholderiales.f__Comamonadaceae.g__Hydrogenophaga	0.00037273	Hydrogenophaga
k__Bacteria.p__Firmicutes.c__Clostridia.o__Clostridiales.f__Lachnospiraceae.g__Butyrivibrio	0.000361122	Butyrivibrio
k__Bacteria.p__Firmicutes.c__Bacilli.o__Lactobacillales.f__Carnobacteriaceae.g__Carnobacterium	0.000360718	Carnobacterium
k__Bacteria.p__Bacteroidetes.c__Flavobacteriia.o__Flavobacteriales.f__Flavobacteriaceae.g__Tenacibaculum	0.000357624	Tenacibaculum
k__Bacteria.p__Actinobacteria.c__Actinobacteria.o__Streptosporangiales.f__Nocardiopsaceae.g__Nocardiopsis	0.000353227	Nocardiopsis
k__Bacteria.p__Firmicutes.c__Bacilli.o__Bacillales.f__Bacillaceae.g__Lysinibacillus	0.000348486	Lysinibacillus
k__Bacteria.p__Actinobacteria.c__Actinobacteria.o__Propionibacteriales.f__Nocardioidaceae.g__Aeromicrobium	0.000347477	Aeromicrobium
k__Bacteria.p__Spirochaetes.c__Spirochaetia.o__Spirochaetales.f__Borreliaceae.g__Borrelia	0.000338021	Borrelia
k__Bacteria.p__Firmicutes.c__Bacilli.o__Bacillales.f__Bacillaceae.g__Oceanobacillus	0.000336852	Oceanobacillus
k__Bacteria.p__Proteobacteria.c__Gammaproteobacteria.o__Thiotrichales.f__Piscirickettsiaceae.g__Piscirickettsia	0.000333761	Piscirickettsia
k__Bacteria.p__Proteobacteria.c__Gammaproteobacteria.f__Competibacteraceae.g__Candidatus_Contendobacter	0.000327244	Candidatus_Contendobacter
k__Bacteria.p__Proteobacteria.c__Betaproteobacteria.o__Burkholderiales.f__Alcaligenaceae.g__Oligella	0.000324899	Oligella
k__Bacteria.p__Actinobacteria.c__Coriobacteriia.o__Coriobacteriales.f__Atopobiaceae.g__Atopobium	0.00032486	Atopobium
k__Bacteria.p__Firmicutes.c__Clostridia.o__Clostridiales.g__Epulopiscium	0.000324393	Epulopiscium
k__Bacteria.p__Proteobacteria.c__Gammaproteobacteria.o__Cellvibrionales.f__Cellvibrionaceae.g__Saccharophagus	0.000323104	Saccharophagus
k__Bacteria.p__Firmicutes.c__Tissierellia.o__Tissierellales.f__Peptoniphilaceae.g__Parvimonas	0.000322618	Parvimonas
k__Bacteria.p__Bacteroidetes.c__Flavobacteriia.o__Flavobacteriales.f__Flavobacteriaceae.g__Capnocytophaga	0.000320919	Capnocytophaga
k__Bacteria.p__Verrucomicrobia.c__Verrucomicrobiae.o__Verrucomicrobiales.f__Akkermansiaceae.g__Akkermansia	0.000318153	Akkermansia
k__Bacteria.p__Proteobacteria.c__Alphaproteobacteria.o__Rhodospirillales.f__Acetobacteraceae.g__Tanticharoenia	0.000317781	Tanticharoenia
k__Bacteria.p__Proteobacteria.c__Betaproteobacteria.o__Burkholderiales.f__Comamonadaceae.g__Pseudorhodoferax	0.000316597	Pseudorhodoferax
k__Bacteria.p__Actinobacteria.c__Actinobacteria.o__Corynebacteriales.f__Nocardiaceae.g__Rhodococcus	0.000314707	Rhodococcus
k__Bacteria.p__Bacteroidetes.c__Chitinophagia.o__Chitinophagales.f__Saprospiraceae.g__Aureispira	0.000308798	Aureispira
k__Bacteria.p__Proteobacteria.c__Gammaproteobacteria.o__Pseudomonadales.f__Moraxellaceae.g__Acinetobacter	0.000308657	Acinetobacter
k__Bacteria.p__Bacteroidetes.c__Flavobacteriia.o__Flavobacteriales.f__Flavobacteriaceae.g__Dokdonia	0.000305459	Dokdonia
k__Bacteria.p__Proteobacteria.c__Alphaproteobacteria.o__Rhizobiales.f__Hyphomicrobiaceae.g__Devosia	0.000305354	Devosia
k__Bacteria.p__Actinobacteria.c__Actinobacteria.o__Micrococcales.f__Jonesiaceae.g__Jonesia	0.000299713	Jonesia
k__Bacteria.p__Cyanobacteria.o__Chroococcales.g__Synechococcus	0.000299658	Synechococcus
k__Bacteria.p__Actinobacteria.c__Actinobacteria.o__Bifidobacteriales.f__Bifidobacteriaceae.g__Gardnerella	0.000298755	Gardnerella
k__Viruses.o__Herpesvirales.f__Herpesviridae.g__Lymphocryptovirus	0.00028881	Lymphocryptovirus
k__Bacteria.p__Proteobacteria.c__Alphaproteobacteria.o__Sphingomonadales.f__Erythrobacteraceae.g__Erythrobacter	0.000282405	Erythrobacter
k__Viruses.g__Emaravirus	0.000282165	Emaravirus
k__Bacteria.p__Proteobacteria.c__Betaproteobacteria.o__Neisseriales.f__Chromobacteriaceae.g__Chromobacterium	0.000278991	Chromobacterium
k__Bacteria.p__Bacteroidetes.c__Flavobacteriia.o__Flavobacteriales.f__Flavobacteriaceae.g__Myroides	0.0002756	Myroides
k__Bacteria.p__Firmicutes.c__Bacilli.o__Bacillales.f__Bacillaceae.g__Sediminibacillus	0.0002714	Sediminibacillus
k__Bacteria.p__Firmicutes.c__Bacilli.o__Bacillales.f__Bacillaceae.g__Caldibacillus	0.000270424	Caldibacillus
k__Bacteria.p__Proteobacteria.c__Alphaproteobacteria.o__Rhodobacterales.f__Rhodobacteraceae.g__Rubellimicrobium	0.00026963	Rubellimicrobium
k__Bacteria.p__Proteobacteria.c__Gammaproteobacteria.o__Pasteurellales.f__Pasteurellaceae.g__Aggregatibacter	0.000266185	Aggregatibacter
k__Bacteria.p__Proteobacteria.c__Alphaproteobacteria.o__Rhodospirillales.f__Rhodospirillaceae.g__Niveispirillum	0.000263889	Niveispirillum
k__Bacteria.p__Firmicutes.c__Bacilli.o__Bacillales.g__Exiguobacterium	0.000254019	Exiguobacterium
k__Bacteria.p__Firmicutes.c__Clostridia.o__Thermoanaerobacterales.f__Thermoanaerobacterales_Family_III._Incertae_Sedis.g__Caldicellulosiruptor	0.000253621	Caldicellulosiruptor
k__Viruses.f__Phycodnaviridae.g__Phaeovirus	0.000249351	Phaeovirus
k__Bacteria.p__Actinobacteria.c__Actinobacteria.o__Micrococcales.f__Micrococcaceae.g__Glutamicibacter	0.000245504	Glutamicibacter
k__Bacteria.p__Actinobacteria.c__Actinobacteria.o__Micrococcales.f__Microbacteriaceae.g__Microterricola	0.000244784	Microterricola
k__Bacteria.p__Proteobacteria.c__Alphaproteobacteria.o__Rhizobiales.f__Rhodobiaceae.g__Tepidicaulis	0.00024438	Tepidicaulis
k__Bacteria.p__Actinobacteria.c__Actinobacteria.o__Propionibacteriales.f__Propionibacteriaceae.g__Propionibacterium	0.000241199	Propionibacterium
k__Bacteria.p__Proteobacteria.c__Betaproteobacteria.o__Neisseriales.f__Chromobacteriaceae.g__Vogesella	0.000240892	Vogesella
k__Bacteria.p__Proteobacteria.c__Gammaproteobacteria.o__Vibrionales.f__Vibrionaceae.g__Enterovibrio	0.000238042	Enterovibrio
k__Viruses.o__Picornavirales.f__Dicistroviridae.g__Aparavirus	0.000235488	Aparavirus
k__Bacteria.p__Firmicutes.c__Bacilli.o__Bacillales.f__Bacillaceae.g__Fictibacillus	0.000235126	Fictibacillus
k__Bacteria.p__Firmicutes.c__Clostridia.o__Clostridiales.f__Peptococcaceae.g__Desulfurispora	0.000229806	Desulfurispora
k__Bacteria.p__Deinococcus.Thermus.c__Deinococci.o__Thermales.f__Thermaceae.g__Thermus	0.000228782	Thermus
k__Bacteria.p__Proteobacteria.c__Betaproteobacteria.o__Burkholderiales.f__Oxalobacteraceae.g__Janthinobacterium	0.000228717	Janthinobacterium
k__Bacteria.p__Firmicutes.c__Clostridia.o__Thermoanaerobacterales.f__Thermoanaerobacteraceae.g__Thermacetogenium	0.00022721	Thermacetogenium
k__Bacteria.p__Bacteroidetes.c__Flavobacteriia.o__Flavobacteriales.f__Flavobacteriaceae.g__Weeksella	0.000226849	Weeksella
k__Bacteria.p__Proteobacteria.c__Deltaproteobacteria.o__Myxococcales.f__Cystobacteraceae.g__Archangium	0.000225551	Archangium
k__Bacteria.p__Actinobacteria.c__Acidimicrobiia.o__Acidimicrobiales.f__Microthrixaceae.g__Candidatus_Microthrix	0.000225043	Candidatus_Microthrix
k__Bacteria.p__Proteobacteria.c__Gammaproteobacteria.o__Enterobacteriales.f__Enterobacteriaceae.g__Raoultella	0.000223964	Raoultella
k__Bacteria.p__Bacteroidetes.c__Cytophagia.o__Cytophagales.f__Cytophagaceae.g__Cytophaga	0.00022011	Cytophaga
k__Bacteria.p__Proteobacteria.c__Betaproteobacteria.o__Burkholderiales.g__Aquincola	0.0002185	Aquincola
k__Bacteria.p__Proteobacteria.c__Betaproteobacteria.o__Burkholderiales.f__Burkholderiaceae.g__Burkholderia	0.000216891	Burkholderia
k__Bacteria.p__Actinobacteria.c__Actinobacteria.o__Micrococcales.f__Micrococcaceae.g__Arthrobacter	0.000215598	Arthrobacter
k__Viruses.o__Herpesvirales.f__Herpesviridae.g__Roseolovirus	0.000213203	Roseolovirus
k__Bacteria.p__Proteobacteria.c__Betaproteobacteria.o__Burkholderiales.g__Rubrivivax	0.000209896	Rubrivivax
k__Bacteria.p__Proteobacteria.c__Alphaproteobacteria.o__Rhodobacterales.f__Rhodobacteraceae.g__Labrenzia	0.000209807	Labrenzia
k__Bacteria.p__Bacteroidetes.c__Cytophagia.o__Cytophagales.f__Cyclobacteriaceae.g__Algoriphagus	0.000208683	Algoriphagus
k__Bacteria.p__Tenericutes.c__Mollicutes.o__Acholeplasmatales.f__Acholeplasmataceae.g__Candidatus_Phytoplasma	0.000206983	Candidatus_Phytoplasma
k__Bacteria.p__Firmicutes.c__Clostridia.o__Clostridiales.f__Lachnospiraceae.g__Shuttleworthia	0.00020512	Shuttleworthia
k__Bacteria.p__Bacteroidetes.c__Flavobacteriia.o__Flavobacteriales.f__Flavobacteriaceae.g__Arenibacter	0.000203827	Arenibacter
k__Bacteria.p__Actinobacteria.c__Coriobacteriia.o__Coriobacteriales.f__Atopobiaceae.g__Olsenella	0.000202605	Olsenella
k__Bacteria.p__Firmicutes.c__Clostridia.o__Clostridiales.f__Clostridiaceae.g__Clostridium	0.000202593	Clostridium
k__Bacteria.p__Proteobacteria.c__Gammaproteobacteria.o__Enterobacteriales.f__Enterobacteriaceae.g__Dickeya	0.000201303	Dickeya
k__Bacteria.p__Proteobacteria.c__Alphaproteobacteria.o__Rhodobacterales.f__Rhodobacteraceae.g__Tateyamaria	0.000201001	Tateyamaria
k__Bacteria.p__Proteobacteria.c__Gammaproteobacteria.o__Pseudomonadales.f__Pseudomonadaceae.g__Pseudomonas	0.000198765	Pseudomonas
k__Bacteria.p__Proteobacteria.c__Gammaproteobacteria.o__Oceanospirillales.f__Halomonadaceae.g__Candidatus_Portiera	0.000197832	Candidatus_Portiera
k__Bacteria.p__Proteobacteria.c__Gammaproteobacteria.o__Cellvibrionales.f__Cellvibrionaceae.g__Teredinibacter	0.000196312	Teredinibacter
k__Bacteria.p__Cyanobacteria.o__Nostocales.f__Nostocaceae.g__Raphidiopsis	0.000196296	Raphidiopsis
k__Viruses.f__Poxviridae.g__Leporipoxvirus	0.000195251	Leporipoxvirus
k__Archaea.p__Euryarchaeota.c__Halobacteria.o__Halobacteriales.f__Halobacteriaceae.g__Haladaptatus	0.000192506	Haladaptatus
k__Bacteria.p__Spirochaetes.c__Spirochaetia.f__Leptospiraceae.g__Leptospira	0.000191947	Leptospira
k__Viruses.f__Poxviridae.g__Orthopoxvirus	0.000189834	Orthopoxvirus
k__Viruses.o__Nidovirales.f__Coronaviridae.g__Gammacoronavirus	0.000186853	Gammacoronavirus
k__Viruses.f__Astroviridae.g__Avastrovirus	0.0001847	Avastrovirus
k__Archaea.p__Euryarchaeota.c__Halobacteria.o__Natrialbales.f__Natrialbaceae.g__Natronolimnobius	0.000183323	Natronolimnobius
k__Bacteria.p__Proteobacteria.c__Gammaproteobacteria.o__Chromatiales.f__Ectothiorhodospiraceae.g__Ectothiorhodospira	0.000182099	Ectothiorhodospira
k__Archaea.p__Euryarchaeota.c__Halobacteria.o__Natrialbales.f__Natrialbaceae.g__Halobiforma	0.000180963	Halobiforma
k__Bacteria.p__Firmicutes.c__Bacilli.o__Bacillales.f__Alicyclobacillaceae.g__Alicyclobacillus	0.000179604	Alicyclobacillus
k__Bacteria.p__Proteobacteria.c__Gammaproteobacteria.o__Xanthomonadales.f__Xanthomonadaceae.g__Pseudoxanthomonas	0.000179409	Pseudoxanthomonas
k__Bacteria.p__Firmicutes.c__Clostridia.o__Thermoanaerobacterales.f__Thermoanaerobacterales_Family_III._Incertae_Sedis.g__Thermoanaerobacterium	0.000178065	Thermoanaerobacterium
k__Bacteria.p__Firmicutes.c__Erysipelotrichia.o__Erysipelotrichales.f__Erysipelotrichaceae.g__Bulleidia	0.000176155	Bulleidia
k__Bacteria.p__Actinobacteria.c__Actinobacteria.o__Streptomycetales.f__Streptomycetaceae.g__Kitasatospora	0.000174097	Kitasatospora
k__Bacteria.p__Actinobacteria.c__Actinobacteria.o__Micrococcales.f__Microbacteriaceae.g__Humibacter	0.000173864	Humibacter
k__Bacteria.p__Verrucomicrobia.c__Opitutae.o__Opitutales.f__Opitutaceae.g__Cephaloticoccus	0.00017369	Cephaloticoccus
k__Bacteria.p__Actinobacteria.c__Actinobacteria.o__Propionibacteriales.f__Nocardioidaceae.g__Nocardioides	0.000173149	Nocardioides
k__Bacteria.p__Proteobacteria.c__Alphaproteobacteria.o__Rhizobiales.f__Rhizobiaceae.g__Sinorhizobium	0.000172564	Sinorhizobium
k__Bacteria.p__Firmicutes.c__Clostridia.o__Clostridiales.f__Lachnospiraceae.g__Roseburia	0.00017028	Roseburia
k__Bacteria.p__Bacteroidetes.c__Flavobacteriia.o__Flavobacteriales.f__Flavobacteriaceae.g__Cellulophaga	0.000165865	Cellulophaga
k__Bacteria.p__Proteobacteria.c__Alphaproteobacteria.o__Rhodobacterales.f__Rhodobacteraceae.g__Ketogulonicigenium	0.000165222	Ketogulonicigenium
k__Bacteria.p__Spirochaetes.c__Spirochaetia.o__Spirochaetales.f__Borreliaceae.g__Borreliella	0.000161193	Borreliella
k__Bacteria.p__Bacteroidetes.c__Bacteroidia.o__Bacteroidales.f__Porphyromonadaceae.g__Tannerella	0.000160851	Tannerella
k__Bacteria.p__Proteobacteria.c__Gammaproteobacteria.o__Pasteurellales.f__Pasteurellaceae.g__Pasteurella	0.000159242	Pasteurella
k__Viruses.o__Caudovirales.f__Siphoviridae.g__Skunalikevirus	0.000158575	Skunalikevirus
k__Bacteria.p__Proteobacteria.c__Deltaproteobacteria.o__Myxococcales.f__Myxococcaceae.g__Myxococcus	0.000158226	Myxococcus
k__Bacteria.p__Proteobacteria.c__Gammaproteobacteria.o__Methylococcales.f__Methylococcaceae.g__Methylocaldum	0.000155743	Methylocaldum
k__Bacteria.p__Proteobacteria.c__Gammaproteobacteria.o__Enterobacteriales.f__Enterobacteriaceae.g__Kluyvera	0.00015566	Kluyvera
k__Bacteria.p__Firmicutes.c__Clostridia.o__Clostridiales.f__Ruminococcaceae.g__Ruminococcus	0.000154828	Ruminococcus
k__Bacteria.p__Thermodesulfobacteria.c__Thermodesulfobacteria.o__Thermodesulfobacteriales.f__Thermodesulfobacteriaceae.g__Thermodesulfobacterium	0.000154713	Thermodesulfobacterium
k__Bacteria.p__Proteobacteria.c__Betaproteobacteria.o__Burkholderiales.f__Comamonadaceae.g__Comamonas	0.000149571	Comamonas
k__Bacteria.p__Actinobacteria.c__Actinobacteria.o__Streptosporangiales.f__Streptosporangiaceae.g__Microbispora	0.000148628	Microbispora
k__Bacteria.p__Proteobacteria.c__Deltaproteobacteria.o__Myxococcales.f__Labilitrichaceae.g__Labilithrix	0.00014819	Labilithrix
k__Viruses.o__Picornavirales.f__Picornaviridae.g__Kobuvirus	0.000147834	Kobuvirus
k__Bacteria.p__Bacteroidetes.c__Bacteroidia.o__Bacteroidales.f__Prolixibacteraceae.g__Draconibacterium	0.000147577	Draconibacterium
k__Archaea.p__Crenarchaeota.c__Thermoprotei.o__Desulfurococcales.f__Pyrodictiaceae.g__Pyrodictium	0.000147395	Pyrodictium
k__Bacteria.p__Proteobacteria.c__Alphaproteobacteria.o__Rhizobiales.f__Rhizobiaceae.g__Shinella	0.000146987	Shinella
k__Bacteria.p__Proteobacteria.c__Gammaproteobacteria.o__Enterobacteriales.f__Enterobacteriaceae.g__Salmonella	0.000143689	Salmonella
k__Bacteria.p__Proteobacteria.c__Epsilonproteobacteria.o__Campylobacterales.f__Helicobacteraceae.g__Sulfurimonas	0.000142853	Sulfurimonas
k__Bacteria.p__Firmicutes.c__Bacilli.o__Lactobacillales.f__Streptococcaceae.g__Lactococcus	0.000140971	Lactococcus
k__Bacteria.p__Cyanobacteria.o__Nostocales.f__Nostocaceae.g__Anabaena	0.000140372	Anabaena
k__Bacteria.p__Proteobacteria.c__Betaproteobacteria.o__Burkholderiales.f__Burkholderiaceae.g__Caballeronia	0.000138923	Caballeronia
k__Bacteria.p__Proteobacteria.c__Alphaproteobacteria.o__Rhodobacterales.f__Rhodobacteraceae.g__Aliiroseovarius	0.000137467	Aliiroseovarius
k__Bacteria.p__Proteobacteria.c__Gammaproteobacteria.o__Alteromonadales.f__Moritellaceae.g__Moritella	0.000134507	Moritella
k__Viruses.f__Papillomaviridae.g__Omegapapillomavirus	0.000134161	Omegapapillomavirus
k__Bacteria.p__Proteobacteria.c__Alphaproteobacteria.o__Caulobacterales.f__Caulobacteraceae.g__Caulobacter	0.000132183	Caulobacter
k__Bacteria.p__Proteobacteria.c__Alphaproteobacteria.o__Rhodobacterales.f__Rhodobacteraceae.g__Roseobacter	0.000131912	Roseobacter
k__Bacteria.p__Proteobacteria.c__Deltaproteobacteria.o__Myxococcales.f__Cystobacteraceae.g__Hyalangium	0.000131133	Hyalangium
k__Bacteria.p__Actinobacteria.c__Actinobacteria.o__Micrococcales.f__Dermacoccaceae.g__Dermacoccus	0.000131111	Dermacoccus
k__Viruses.f__Bunyaviridae.g__Tospovirus	0.000128516	Tospovirus
k__Bacteria.p__Bacteroidetes.c__Bacteroidia.o__Bacteroidales.f__Odoribacteraceae.g__Odoribacter	0.000127953	Odoribacter
k__Bacteria.p__Firmicutes.c__Bacilli.o__Bacillales.f__Sporolactobacillaceae.g__Sporolactobacillus	0.000127585	Sporolactobacillus
k__Bacteria.p__Firmicutes.c__Clostridia.o__Clostridiales.f__Ruminococcaceae.g__Ethanoligenens	0.000127433	Ethanoligenens
k__Bacteria.p__Proteobacteria.c__Gammaproteobacteria.o__Enterobacteriales.f__Enterobacteriaceae.g__Edwardsiella	0.00012629	Edwardsiella
k__Bacteria.p__Actinobacteria.c__Actinobacteria.o__Micromonosporales.f__Micromonosporaceae.g__Actinoplanes	0.000124049	Actinoplanes
k__Bacteria.p__Cyanobacteria.o__Pleurocapsales.g__Chroococcidiopsis	0.000123923	Chroococcidiopsis
k__Bacteria.p__Firmicutes.c__Bacilli.o__Bacillales.f__Paenibacillaceae.g__Gorillibacterium	0.000122525	Gorillibacterium
k__Bacteria.p__Proteobacteria.c__Gammaproteobacteria.o__Enterobacteriales.f__Enterobacteriaceae.g__Cronobacter	0.000121337	Cronobacter
k__Bacteria.p__Proteobacteria.c__Gammaproteobacteria.o__Enterobacteriales.f__Enterobacteriaceae.g__Moellerella	0.000119885	Moellerella
k__Bacteria.p__Proteobacteria.c__Betaproteobacteria.o__Burkholderiales.f__Oxalobacteraceae.g__Duganella	0.000119372	Duganella
k__Bacteria.p__Firmicutes.c__Clostridia.o__Clostridiales.f__Oscillospiraceae.g__Oscillibacter	0.00011798	Oscillibacter
k__Bacteria.p__Proteobacteria.c__Acidithiobacillia.o__Acidithiobacillales.f__Thermithiobacillaceae.g__Thermithiobacillus	0.000116193	Thermithiobacillus
k__Bacteria.p__Proteobacteria.c__Betaproteobacteria.o__Burkholderiales.g__Aquabacterium	0.000115124	Aquabacterium
k__Bacteria.p__Bacteroidetes.c__Bacteroidia.o__Bacteroidales.f__Porphyromonadaceae.g__Porphyromonas	0.000113419	Porphyromonas
k__Bacteria.p__Proteobacteria.c__Gammaproteobacteria.o__Thiotrichales.f__Piscirickettsiaceae.g__Methylophaga	0.000113239	Methylophaga
k__Bacteria.p__Actinobacteria.c__Acidimicrobiia.o__Acidimicrobiales.f__Acidimicrobiaceae.g__Acidithrix	0.000112649	Acidithrix
k__Viruses.f__Circoviridae.g__Circovirus	0.000112107	Circovirus
k__Bacteria.p__Proteobacteria.c__Betaproteobacteria.o__Burkholderiales.f__Alcaligenaceae.g__Brackiella	0.000109617	Brackiella
k__Bacteria.p__Proteobacteria.c__Alphaproteobacteria.o__Rhodobacterales.f__Rhodobacteraceae.g__Haematobacter	0.00010937	Haematobacter
k__Bacteria.p__Proteobacteria.c__Gammaproteobacteria.o__Vibrionales.f__Vibrionaceae.g__Photobacterium	0.000108644	Photobacterium
k__Bacteria.p__Firmicutes.c__Bacilli.o__Lactobacillales.f__Enterococcaceae.g__Enterococcus	0.000107889	Enterococcus
k__Bacteria.p__Proteobacteria.c__Gammaproteobacteria.o__Enterobacteriales.f__Enterobacteriaceae.g__Hafnia	0.00010768	Hafnia
k__Bacteria.p__Actinobacteria.c__Actinobacteria.o__Corynebacteriales.f__Corynebacteriaceae.g__Turicella	0.000107142	Turicella
k__Bacteria.p__Proteobacteria.c__Alphaproteobacteria.o__Rhizobiales.f__Aurantimonadaceae.g__Aurantimonas	0.000106617	Aurantimonas
k__Bacteria.p__Proteobacteria.c__Gammaproteobacteria.o__Aeromonadales.f__Aeromonadaceae.g__Oceanimonas	0.000106406	Oceanimonas
k__Bacteria.p__Actinobacteria.c__Actinobacteria.o__Propionibacteriales.f__Propionibacteriaceae.g__Microlunatus	0.000106061	Microlunatus
k__Bacteria.p__Actinobacteria.c__Actinobacteria.o__Micrococcales.f__Microbacteriaceae.g__Curtobacterium	0.000105609	Curtobacterium
k__Bacteria.p__Bacteroidetes.c__Chitinophagia.o__Chitinophagales.f__Saprospiraceae.g__Haliscomenobacter	0.000105357	Haliscomenobacter
k__Bacteria.p__Proteobacteria.c__Deltaproteobacteria.o__Desulfobacterales.f__Desulfobacteraceae.g__Desulfosarcina	0.000104974	Desulfosarcina
k__Bacteria.p__Bacteroidetes.c__Cytophagia.o__Cytophagales.f__Cyclobacteriaceae.g__Indibacter	0.000104428	Indibacter
k__Bacteria.p__Proteobacteria.c__Gammaproteobacteria.o__Enterobacteriales.f__Enterobacteriaceae.g__Phaseolibacter	0.000103815	Phaseolibacter
k__Bacteria.p__Proteobacteria.c__Alphaproteobacteria.o__Rhizobiales.f__Phyllobacteriaceae.g__Phyllobacterium	0.000103002	Phyllobacterium
k__Bacteria.p__Firmicutes.c__Bacilli.o__Bacillales.f__Listeriaceae.g__Listeria	0.000102979	Listeria
k__Bacteria.p__Proteobacteria.c__Betaproteobacteria.o__Burkholderiales.f__Burkholderiaceae.g__Lautropia	0.000102339	Lautropia
k__Bacteria.p__Actinobacteria.c__Actinobacteria.o__Micrococcales.f__Microbacteriaceae.g__Frigoribacterium	0.000102107	Frigoribacterium
k__Bacteria.p__Proteobacteria.c__Betaproteobacteria.o__Burkholderiales.g__Mitsuaria	0.000101978	Mitsuaria
k__Bacteria.p__Firmicutes.c__Clostridia.o__Clostridiales.f__Peptococcaceae.g__Desulfitibacter	9.95962e-05	Desulfitibacter
k__Bacteria.p__Bacteroidetes.c__Flavobacteriia.o__Flavobacteriales.f__Flavobacteriaceae.g__Epilithonimonas	9.84176e-05	Epilithonimonas
k__Bacteria.p__Actinobacteria.c__Actinobacteria.o__Micrococcales.f__Microbacteriaceae.g__Microbacterium	9.56109e-05	Microbacterium
k__Bacteria.p__Actinobacteria.c__Actinobacteria.o__Micrococcales.f__Dermatophilaceae.g__Mobilicoccus	9.53842e-05	Mobilicoccus
k__Bacteria.p__Firmicutes.c__Bacilli.o__Bacillales.f__Planococcaceae.g__Kurthia	9.50516e-05	Kurthia
k__Bacteria.p__Proteobacteria.c__Epsilonproteobacteria.o__Campylobacterales.f__Helicobacteraceae.g__Helicobacter	9.39066e-05	Helicobacter
k__Bacteria.p__Firmicutes.c__Bacilli.o__Bacillales.f__Bacillaceae.g__Terribacillus	9.34075e-05	Terribacillus
k__Bacteria.p__Actinobacteria.c__Actinobacteria.o__Corynebacteriales.f__Williamsiaceae.g__Williamsia	9.3396e-05	Williamsia
k__Bacteria.p__Acidobacteria.c__Blastocatellia.g__Pyrinomonas	9.31426e-05	Pyrinomonas
k__Bacteria.p__Chloroflexi.c__Caldilineae.o__Caldilineales.f__Caldilineaceae.g__Caldilinea	9.27559e-05	Caldilinea
k__Bacteria.p__Proteobacteria.c__Gammaproteobacteria.g__Wohlfahrtiimonas	9.25462e-05	Wohlfahrtiimonas
k__Bacteria.p__Actinobacteria.c__Actinobacteria.o__Pseudonocardiales.f__Pseudonocardiaceae.g__Kutzneria	9.19146e-05	Kutzneria
k__Bacteria.p__Proteobacteria.c__Gammaproteobacteria.o__Pasteurellales.f__Pasteurellaceae.g__Necropsobacter	9.0732e-05	Necropsobacter
k__Bacteria.p__Cyanobacteria.o__Nostocales.f__Rivulariaceae.g__Rivularia	9.02026e-05	Rivularia
k__Bacteria.p__Proteobacteria.c__Gammaproteobacteria.o__Enterobacteriales.f__Enterobacteriaceae.g__Buchnera	8.90322e-05	Buchnera
k__Bacteria.p__Proteobacteria.c__Betaproteobacteria.o__Rhodocyclales.f__Rhodocyclaceae.g__Azospira	8.86437e-05	Azospira
k__Bacteria.p__Bacteroidetes.c__Flavobacteriia.o__Flavobacteriales.f__Flavobacteriaceae.g__Lacinutrix	8.81173e-05	Lacinutrix
k__Viruses.f__Orthomyxoviridae.g__Isavirus	8.80804e-05	Isavirus
k__Bacteria.p__Proteobacteria.c__Betaproteobacteria.o__Burkholderiales.f__Comamonadaceae.g__Alicycliphilus	8.80178e-05	Alicycliphilus
k__Bacteria.p__Actinobacteria.c__Actinobacteria.o__Actinomycetales.f__Actinomycetaceae.g__Actinotignum	8.77393e-05	Actinotignum
k__Viruses.f__Hytrosaviridae.g__Glossinavirus	8.76004e-05	Glossinavirus
k__Archaea.p__Euryarchaeota.c__Methanomicrobia.o__Methanosarcinales.f__Candidatus_Methanoperedenaceae.g__Candidatus_Methanoperedens	8.71597e-05	Candidatus_Methanoperedens
k__Bacteria.p__Firmicutes.c__Clostridia.o__Clostridiales.f__Clostridiaceae.g__Youngiibacter	8.65508e-05	Youngiibacter
k__Bacteria.p__Proteobacteria.c__Gammaproteobacteria.o__Legionellales.f__Coxiellaceae.g__Coxiella	8.55817e-05	Coxiella
k__Bacteria.p__Proteobacteria.c__Gammaproteobacteria.o__Enterobacteriales.f__Enterobacteriaceae.g__Buttiauxella	8.50751e-05	Buttiauxella
k__Archaea.p__Euryarchaeota.c__Halobacteria.o__Haloferacales.f__Haloferacaceae.g__Halorubrum	8.40129e-05	Halorubrum
k__Bacteria.p__Actinobacteria.c__Actinobacteria.o__Actinopolysporales.f__Actinopolysporaceae.g__Actinopolyspora	8.39424e-05	Actinopolyspora
k__Bacteria.p__Actinobacteria.c__Actinobacteria.o__Pseudonocardiales.f__Pseudonocardiaceae.g__Prauserella	8.32345e-05	Prauserella
k__Bacteria.p__Firmicutes.c__Clostridia.o__Clostridiales.f__Peptococcaceae.g__Desulfosporosinus	8.19421e-05	Desulfosporosinus
k__Bacteria.p__Bacteroidetes.c__Bacteroidia.o__Bacteroidales.f__Porphyromonadaceae.g__Fermentimonas	8.16124e-05	Fermentimonas
k__Bacteria.p__Proteobacteria.c__Betaproteobacteria.o__Burkholderiales.f__Comamonadaceae.g__Xenophilus	8.12761e-05	Xenophilus
k__Archaea.p__Euryarchaeota.c__Thermoplasmata.o__Methanomassiliicoccales.f__Methanomassiliicoccaceae.g__Methanomassiliicoccus	8.124e-05	Methanomassiliicoccus
k__Bacteria.p__Proteobacteria.c__Gammaproteobacteria.o__Alteromonadales.f__Alteromonadaceae.g__Agarivorans	8.11513e-05	Agarivorans
k__Bacteria.p__Proteobacteria.c__Betaproteobacteria.o__Burkholderiales.g__Leptothrix	8.02548e-05	Leptothrix
k__Bacteria.p__Proteobacteria.c__Gammaproteobacteria.o__Thiotrichales.f__Thiotrichaceae.g__Beggiatoa	7.9341e-05	Beggiatoa
k__Bacteria.p__Proteobacteria.c__Gammaproteobacteria.o__Oceanospirillales.f__Halomonadaceae.g__Halomonas	7.87537e-05	Halomonas
k__Bacteria.p__Proteobacteria.c__Alphaproteobacteria.o__Rhizobiales.f__Bradyrhizobiaceae.g__Bosea	7.79085e-05	Bosea
k__Viruses.o__Herpesvirales.f__Herpesviridae.g__Mardivirus	7.62158e-05	Mardivirus
k__Archaea.p__Euryarchaeota.c__Methanomicrobia.o__Methanocellales.f__Methanocellaceae.g__Methanocella	7.56919e-05	Methanocella
k__Viruses.o__Picornavirales.f__Picornaviridae.g__Sicinivirus	7.55378e-05	Sicinivirus
k__Bacteria.p__Proteobacteria.c__Gammaproteobacteria.o__Alteromonadales.f__Colwelliaceae.g__Thalassotalea	7.55132e-05	Thalassotalea
k__Bacteria.p__Proteobacteria.c__Gammaproteobacteria.o__Alteromonadales.f__Idiomarinaceae.g__Idiomarina	7.43771e-05	Idiomarina
k__Bacteria.p__Firmicutes.c__Clostridia.o__Clostridiales.f__Peptostreptococcaceae.g__Paraclostridium	7.41103e-05	Paraclostridium
k__Bacteria.p__Proteobacteria.c__Gammaproteobacteria.o__Oceanospirillales.f__Halomonadaceae.g__Cobetia	7.40588e-05	Cobetia
k__Bacteria.p__Proteobacteria.c__Alphaproteobacteria.o__Rhizobiales.f__Rhizobiaceae.g__Rhizobium	7.40461e-05	Rhizobium
k__Bacteria.p__Cyanobacteria.o__Oscillatoriales.g__Kamptonema	7.38316e-05	Kamptonema
k__Bacteria.p__Bacteroidetes.c__Flavobacteriia.o__Flavobacteriales.f__Flavobacteriaceae.g__Tamlana	7.37728e-05	Tamlana
k__Bacteria.p__Synergistetes.c__Synergistia.o__Synergistales.f__Synergistaceae.g__Jonquetella	7.26665e-05	Jonquetella
k__Bacteria.p__Proteobacteria.c__Alphaproteobacteria.o__Caulobacterales.f__Caulobacteraceae.g__Phenylobacterium	7.23206e-05	Phenylobacterium
k__Bacteria.p__Actinobacteria.c__Actinobacteria.o__Corynebacteriales.g__Lawsonella	7.0586e-05	Lawsonella
k__Bacteria.p__Proteobacteria.c__Alphaproteobacteria.o__Rhizobiales.f__Beijerinckiaceae.g__Chelatococcus	7.04059e-05	Chelatococcus
k__Bacteria.p__Cyanobacteria.o__Nostocales.f__Scytonemataceae.g__Scytonema	6.95052e-05	Scytonema
k__Viruses.f__Caliciviridae.g__Vesivirus	6.9406e-05	Vesivirus
k__Bacteria.p__Proteobacteria.c__Gammaproteobacteria.o__Xanthomonadales.f__Rhodanobacteraceae.g__Frateuria	6.92518e-05	Frateuria
k__Archaea.p__Euryarchaeota.c__Methanomicrobia.o__Methanosarcinales.f__Methanosarcinaceae.g__Methanolobus	6.90002e-05	Methanolobus
k__Bacteria.p__Proteobacteria.c__Betaproteobacteria.o__Burkholderiales.f__Burkholderiaceae.g__Pandoraea	6.84999e-05	Pandoraea
k__Bacteria.p__Firmicutes.c__Clostridia.o__Clostridiales.f__Ruminococcaceae.g__Mageeibacillus	6.84532e-05	Mageeibacillus
k__Bacteria.p__Chlamydiae.c__Chlamydiia.o__Chlamydiales.f__Parachlamydiaceae.g__Neochlamydia	6.82599e-05	Neochlamydia
k__Archaea.p__Euryarchaeota.c__Archaeoglobi.o__Archaeoglobales.f__Archaeoglobaceae.g__Archaeoglobus	6.78876e-05	Archaeoglobus
k__Bacteria.p__Planctomycetes.c__Planctomycetia.o__Planctomycetales.f__Planctomycetaceae.g__Pirellula	6.76692e-05	Pirellula
k__Bacteria.p__Proteobacteria.c__Betaproteobacteria.o__Burkholderiales.f__Comamonadaceae.g__Lampropedia	6.62486e-05	Lampropedia
k__Bacteria.p__Actinobacteria.c__Actinobacteria.o__Micrococcales.f__Dermabacteraceae.g__Dermabacter	6.58853e-05	Dermabacter
k__Bacteria.p__Actinobacteria.c__Actinobacteria.o__Micrococcales.f__Micrococcaceae.g__Micrococcus	6.48716e-05	Micrococcus
k__Bacteria.p__Proteobacteria.c__Deltaproteobacteria.o__Desulfovibrionales.f__Desulfonatronaceae.g__Desulfonatronum	6.44727e-05	Desulfonatronum
k__Bacteria.p__Firmicutes.c__Bacilli.o__Bacillales.f__Bacillaceae.g__Hydrogenibacillus	6.39225e-05	Hydrogenibacillus
k__Bacteria.p__Firmicutes.c__Tissierellia.o__Tissierellales.f__Peptoniphilaceae.g__Helcococcus	6.39025e-05	Helcococcus
k__Viruses.o__Nidovirales.f__Coronaviridae.g__Alphacoronavirus	6.36504e-05	Alphacoronavirus
k__Archaea.p__Euryarchaeota.c__Halobacteria.o__Halobacteriales.f__Halobacteriaceae.g__Halarchaeum	6.31992e-05	Halarchaeum
k__Bacteria.p__Firmicutes.c__Bacilli.o__Lactobacillales.f__Lactobacillaceae.g__Pediococcus	6.26324e-05	Pediococcus
k__Bacteria.p__Proteobacteria.c__Gammaproteobacteria.o__Enterobacteriales.f__Enterobacteriaceae.g__Yersinia	6.11132e-05	Yersinia
k__Bacteria.p__Proteobacteria.c__Betaproteobacteria.o__Burkholderiales.g__Paucibacter	6.07061e-05	Paucibacter
k__Bacteria.p__Acidobacteria.c__Holophagae.o__Holophagales.f__Holophagaceae.g__Geothrix	5.98143e-05	Geothrix
k__Bacteria.p__Planctomycetes.c__Planctomycetia.o__Planctomycetales.f__Planctomycetaceae.g__Rhodopirellula	5.9426e-05	Rhodopirellula
k__Bacteria.p__Cyanobacteria.o__Oscillatoriales.g__Geitlerinema	5.92894e-05	Geitlerinema
k__Bacteria.p__Proteobacteria.c__Alphaproteobacteria.o__Rhodobacterales.f__Hyphomonadaceae.g__Hellea	5.88684e-05	Hellea
k__Bacteria.p__Proteobacteria.c__Alphaproteobacteria.o__Sphingomonadales.f__Sphingomonadaceae.g__Sphingopyxis	5.87456e-05	Sphingopyxis
k__Bacteria.p__Proteobacteria.c__Alphaproteobacteria.o__Rickettsiales.f__Holosporaceae.g__Holospora	5.85847e-05	Holospora
k__Bacteria.p__Proteobacteria.c__Alphaproteobacteria.o__Rhodobacterales.f__Rhodobacteraceae.g__Rhodobacter	5.83567e-05	Rhodobacter
k__Archaea.p__Euryarchaeota.c__Halobacteria.o__Natrialbales.f__Natrialbaceae.g__Halopiger	5.80533e-05	Halopiger
k__Bacteria.p__Proteobacteria.c__Gammaproteobacteria.o__Pasteurellales.f__Pasteurellaceae.g__Actinobacillus	5.77239e-05	Actinobacillus
k__Bacteria.p__Proteobacteria.c__Alphaproteobacteria.o__Rhizobiales.f__Beijerinckiaceae.g__Beijerinckia	5.76486e-05	Beijerinckia
k__Bacteria.p__Actinobacteria.c__Coriobacteriia.o__Eggerthellales.f__Eggerthellaceae.g__Enterorhabdus	5.74677e-05	Enterorhabdus
k__Viruses.o__Picornavirales.f__Picornaviridae.g__Dicipivirus	5.72381e-05	Dicipivirus
k__Bacteria.p__Firmicutes.c__Clostridia.o__Clostridiales.f__Peptococcaceae.g__Desulfotomaculum	5.67848e-05	Desulfotomaculum
k__Bacteria.p__Proteobacteria.c__Deltaproteobacteria.g__Deferrisoma	5.67773e-05	Deferrisoma
k__Bacteria.p__Bacteroidetes.c__Flavobacteriia.o__Flavobacteriales.f__Flavobacteriaceae.g__Salinimicrobium	5.66274e-05	Salinimicrobium
k__Bacteria.p__Tenericutes.c__Mollicutes.o__Mycoplasmatales.f__Mycoplasmataceae.g__Mycoplasma	5.64e-05	Mycoplasma
k__Bacteria.p__Bacteroidetes.c__Flavobacteriia.o__Flavobacteriales.f__Flavobacteriaceae.g__Flaviramulus	5.63723e-05	Flaviramulus
k__Bacteria.p__Bacteroidetes.c__Flavobacteriia.o__Flavobacteriales.f__Flavobacteriaceae.g__Empedobacter	5.62095e-05	Empedobacter
k__Bacteria.p__Actinobacteria.c__Actinobacteria.o__Actinomycetales.f__Actinomycetaceae.g__Varibaculum	5.60853e-05	Varibaculum
k__Bacteria.p__Proteobacteria.c__Betaproteobacteria.o__Burkholderiales.f__Oxalobacteraceae.g__Oxalobacter	5.60577e-05	Oxalobacter
k__Viruses.f__Anelloviridae.g__Alphatorquevirus	5.59875e-05	Alphatorquevirus
k__Bacteria.p__Actinobacteria.c__Actinobacteria.o__Actinomycetales.f__Actinomycetaceae.g__Arcanobacterium	5.45271e-05	Arcanobacterium
k__Bacteria.p__Proteobacteria.c__Gammaproteobacteria.o__Enterobacteriales.f__Enterobacteriaceae.g__Candidatus_Hamiltonella	5.41857e-05	Candidatus_Hamiltonella
k__Bacteria.p__Actinobacteria.c__Actinobacteria.o__Micrococcales.f__Promicromonosporaceae.g__Cellulosimicrobium	5.28495e-05	Cellulosimicrobium
k__Bacteria.p__Proteobacteria.c__Alphaproteobacteria.o__Rhodobacterales.f__Rhodobacteraceae.g__Actibacterium	5.26124e-05	Actibacterium
k__Bacteria.p__Proteobacteria.c__Betaproteobacteria.o__Burkholderiales.f__Comamonadaceae.g__Variovorax	5.25178e-05	Variovorax
k__Bacteria.p__Planctomycetes.c__Planctomycetia.o__Planctomycetales.f__Planctomycetaceae.g__Gimesia	5.21463e-05	Gimesia
k__Bacteria.p__Firmicutes.c__Bacilli.o__Bacillales.f__Staphylococcaceae.g__Macrococcus	5.19124e-05	Macrococcus
k__Bacteria.p__Proteobacteria.c__Alphaproteobacteria.o__Rhizobiales.f__Methylocystaceae.g__Pleomorphomonas	5.1722e-05	Pleomorphomonas
k__Bacteria.p__Bacteroidetes.c__Bacteroidia.o__Bacteroidales.g__Candidatus_Azobacteroides	5.15751e-05	Candidatus_Azobacteroides
k__Bacteria.p__Proteobacteria.c__Gammaproteobacteria.o__Cellvibrionales.f__Halieaceae.g__Halioglobus	5.15109e-05	Halioglobus
k__Bacteria.p__Proteobacteria.c__Betaproteobacteria.o__Burkholderiales.g__Sphaerotilus	5.13467e-05	Sphaerotilus
k__Viruses.g__Bacilladnavirus	5.05848e-05	Bacilladnavirus
k__Bacteria.p__Proteobacteria.c__Alphaproteobacteria.o__Rhodobacterales.f__Rhodobacteraceae.g__Marinovum	5.00628e-05	Marinovum
k__Bacteria.p__Nitrospirae.c__Nitrospira.o__Nitrospirales.f__Nitrospiraceae.g__Thermodesulfovibrio	4.93869e-05	Thermodesulfovibrio
k__Bacteria.p__Firmicutes.c__Clostridia.o__Clostridiales.f__Ruminococcaceae.g__Acetivibrio	4.92387e-05	Acetivibrio
k__Bacteria.p__Proteobacteria.c__Alphaproteobacteria.o__Sphingomonadales.f__Sphingomonadaceae.g__Sphingomonas	4.91653e-05	Sphingomonas
k__Bacteria.p__Proteobacteria.c__Gammaproteobacteria.o__Oceanospirillales.f__Alcanivoracaceae.g__Kangiella	4.82524e-05	Kangiella
k__Bacteria.p__Proteobacteria.c__Betaproteobacteria.o__Neisseriales.f__Neisseriaceae.g__Neisseria	4.70956e-05	Neisseria
k__Bacteria.p__Bacteroidetes.c__Bacteroidia.o__Bacteroidales.f__Prevotellaceae.g__Alloprevotella	4.69807e-05	Alloprevotella
k__Bacteria.p__Firmicutes.c__Clostridia.o__Thermoanaerobacterales.f__Thermoanaerobacteraceae.g__Moorella	4.6607e-05	Moorella
k__Bacteria.p__Planctomycetes.c__Planctomycetia.o__Candidatus_Brocadiales.f__Candidatus_Brocadiaceae.g__Candidatus_Brocadia	4.6505e-05	Candidatus_Brocadia
k__Bacteria.p__Proteobacteria.c__Alphaproteobacteria.o__Rhodobacterales.f__Rhodobacteraceae.g__Sedimentitalea	4.64478e-05	Sedimentitalea
k__Bacteria.p__Firmicutes.c__Bacilli.o__Bacillales.f__Planococcaceae.g__Planococcus	4.63913e-05	Planococcus
k__Bacteria.p__Cyanobacteria.o__Oscillatoriales.g__Crinalium	4.6065e-05	Crinalium
k__Bacteria.p__Planctomycetes.c__Planctomycetia.o__Planctomycetales.f__Planctomycetaceae.g__Zavarzinella	4.60579e-05	Zavarzinella
k__Bacteria.p__Firmicutes.c__Bacilli.o__Lactobacillales.f__Carnobacteriaceae.g__Jeotgalibaca	4.59005e-05	Jeotgalibaca
k__Bacteria.p__Proteobacteria.c__Gammaproteobacteria.o__Enterobacteriales.f__Enterobacteriaceae.g__Tatumella	4.58341e-05	Tatumella
k__Viruses.o__Caudovirales.f__Siphoviridae.g__Sfi1unalikevirus	4.47081e-05	Sfi1unalikevirus
k__Bacteria.p__Cyanobacteria.o__Oscillatoriales.g__Oscillatoria	4.46535e-05	Oscillatoria
k__Bacteria.p__Proteobacteria.c__Gammaproteobacteria.o__Pasteurellales.f__Pasteurellaceae.g__Basfia	4.43466e-05	Basfia
k__Bacteria.p__Proteobacteria.c__Gammaproteobacteria.g__Ignatzschineria	4.43072e-05	Ignatzschineria
k__Bacteria.p__Firmicutes.c__Tissierellia.g__Kallipyga	4.41605e-05	Kallipyga
k__Bacteria.p__Bacteroidetes.c__Flavobacteriia.o__Flavobacteriales.f__Flavobacteriaceae.g__Psychroserpens	4.405e-05	Psychroserpens
k__Bacteria.p__Actinobacteria.c__Actinobacteria.o__Bifidobacteriales.f__Bifidobacteriaceae.g__Bifidobacterium	4.37492e-05	Bifidobacterium
k__Bacteria.p__Gemmatimonadetes.c__Gemmatimonadetes.o__Gemmatimonadales.f__Gemmatimonadaceae.g__Gemmatimonas	4.32961e-05	Gemmatimonas
k__Bacteria.p__Proteobacteria.c__Alphaproteobacteria.o__Rhizobiales.f__Rhodobiaceae.g__Lutibaculum	4.30069e-05	Lutibaculum
k__Bacteria.p__Chloroflexi.c__Ktedonobacteria.o__Ktedonobacterales.f__Ktedonobacteraceae.g__Ktedonobacter	4.28906e-05	Ktedonobacter
k__Bacteria.p__Actinobacteria.c__Actinobacteria.o__Micrococcales.f__Micrococcaceae.g__Sinomonas	4.25206e-05	Sinomonas
k__Bacteria.p__Synergistetes.c__Synergistia.o__Synergistales.f__Synergistaceae.g__Aminiphilus	4.23068e-05	Aminiphilus
k__Bacteria.p__Proteobacteria.c__Betaproteobacteria.o__Burkholderiales.f__Comamonadaceae.g__Diaphorobacter	4.15994e-05	Diaphorobacter
k__Bacteria.p__Actinobacteria.c__Actinobacteria.o__Micromonosporales.f__Micromonosporaceae.g__Catenuloplanes	4.05231e-05	Catenuloplanes
k__Bacteria.p__Cyanobacteria.o__Chroococcales.g__Crocosphaera	4.01297e-05	Crocosphaera
k__Bacteria.p__Proteobacteria.c__Alphaproteobacteria.o__Rhodospirillales.f__Acetobacteraceae.g__Belnapia	4.01114e-05	Belnapia
k__Bacteria.p__Proteobacteria.c__Betaproteobacteria.o__Burkholderiales.g__Thiomonas	3.99268e-05	Thiomonas
k__Bacteria.p__Bacteroidetes.c__Chitinophagia.o__Chitinophagales.f__Saprospiraceae.g__Lewinella	3.9621e-05	Lewinella
k__Bacteria.p__Bacteroidetes.c__Sphingobacteriia.o__Sphingobacteriales.f__Sphingobacteriaceae.g__Solitalea	3.96169e-05	Solitalea
k__Bacteria.p__Bacteroidetes.c__Bacteroidia.o__Bacteroidales.f__Porphyromonadaceae.g__Parabacteroides	3.93996e-05	Parabacteroides
k__Bacteria.p__Proteobacteria.c__Gammaproteobacteria.o__Chromatiales.f__Chromatiaceae.g__Lamprocystis	3.91018e-05	Lamprocystis
k__Bacteria.p__Proteobacteria.c__Deltaproteobacteria.o__Desulfovibrionales.f__Desulfohalobiaceae.g__Desulfonatronovibrio	3.85914e-05	Desulfonatronovibrio
k__Bacteria.p__Firmicutes.c__Clostridia.o__Clostridiales.f__Clostridiaceae.g__Oxobacter	3.852e-05	Oxobacter
k__Bacteria.p__Proteobacteria.c__Betaproteobacteria.o__Rhodocyclales.f__Rhodocyclaceae.g__Thauera	3.84745e-05	Thauera
k__Bacteria.p__Actinobacteria.c__Actinobacteria.o__Bifidobacteriales.f__Bifidobacteriaceae.g__Parascardovia	3.80072e-05	Parascardovia
k__Bacteria.p__Actinobacteria.c__Actinobacteria.o__Micrococcales.f__Cellulomonadaceae.g__Cellulomonas	3.77196e-05	Cellulomonas
k__Bacteria.p__Proteobacteria.c__Gammaproteobacteria.o__Legionellales.f__Coxiellaceae.g__Rickettsiella	3.76255e-05	Rickettsiella
k__Bacteria.p__Cyanobacteria.o__Chroococcales.g__Halothece	3.72966e-05	Halothece
k__Bacteria.p__Proteobacteria.c__Alphaproteobacteria.o__Rhizobiales.f__Methylocystaceae.g__Methylocystis	3.70966e-05	Methylocystis
k__Bacteria.p__Firmicutes.c__Clostridia.o__Clostridiales.f__Clostridiaceae.g__Hungatella	3.69853e-05	Hungatella
k__Bacteria.p__Chlorobi.c__Chlorobia.o__Chlorobiales.f__Chlorobiaceae.g__Chlorobium	3.68855e-05	Chlorobium
k__Bacteria.p__Actinobacteria.c__Actinobacteria.o__Streptosporangiales.f__Nocardiopsaceae.g__Streptomonospora	3.60769e-05	Streptomonospora
k__Archaea.p__Euryarchaeota.c__Methanomicrobia.o__Methanosarcinales.f__Methanosarcinaceae.g__Methanomethylovorans	3.58554e-05	Methanomethylovorans
k__Bacteria.p__Proteobacteria.c__Betaproteobacteria.o__Burkholderiales.f__Burkholderiaceae.g__Paraburkholderia	3.58224e-05	Paraburkholderia
k__Bacteria.p__Cyanobacteria.o__Stigonematales.g__Hapalosiphon	3.57899e-05	Hapalosiphon
k__Bacteria.p__Fusobacteria.c__Fusobacteriia.o__Fusobacteriales.f__Fusobacteriaceae.g__Cetobacterium	3.57688e-05	Cetobacterium
k__Bacteria.p__Proteobacteria.c__Gammaproteobacteria.o__Enterobacteriales.f__Enterobacteriaceae.g__Lelliottia	3.5658e-05	Lelliottia
k__Bacteria.p__Thermotogae.c__Thermotogae.o__Thermotogales.f__Fervidobacteriaceae.g__Fervidobacterium	3.55582e-05	Fervidobacterium
k__Archaea.p__Euryarchaeota.c__Halobacteria.o__Natrialbales.f__Natrialbaceae.g__Natrialba	3.53861e-05	Natrialba
k__Archaea.p__Euryarchaeota.c__Methanobacteria.o__Methanobacteriales.f__Methanothermaceae.g__Methanothermus	3.53078e-05	Methanothermus
k__Bacteria.p__Actinobacteria.c__Actinobacteria.o__Micrococcales.f__Microbacteriaceae.g__Leifsonia	3.45669e-05	Leifsonia
k__Bacteria.p__Actinobacteria.c__Actinobacteria.o__Actinomycetales.f__Actinomycetaceae.g__Mobiluncus	3.42841e-05	Mobiluncus
k__Bacteria.p__Bacteroidetes.c__Bacteroidia.o__Bacteroidales.f__Porphyromonadaceae.g__Barnesiella	3.42776e-05	Barnesiella
k__Bacteria.p__Firmicutes.c__Bacilli.o__Bacillales.f__Planococcaceae.g__Paenisporosarcina	3.42739e-05	Paenisporosarcina
k__Bacteria.p__Bacteroidetes.c__Flavobacteriia.o__Flavobacteriales.f__Flavobacteriaceae.g__Elizabethkingia	3.41297e-05	Elizabethkingia
k__Bacteria.p__Actinobacteria.c__Actinobacteria.o__Corynebacteriales.f__Tsukamurellaceae.g__Tsukamurella	3.38607e-05	Tsukamurella
k__Bacteria.p__Firmicutes.c__Bacilli.o__Lactobacillales.f__Aerococcaceae.g__Abiotrophia	3.36138e-05	Abiotrophia
k__Bacteria.p__Proteobacteria.c__Betaproteobacteria.o__Neisseriales.f__Chromobacteriaceae.g__Laribacter	3.30617e-05	Laribacter
k__Viruses.f__Mimiviridae.g__Mimivirus	3.28432e-05	Mimivirus
k__Bacteria.p__Proteobacteria.c__Alphaproteobacteria.o__Rhodobacterales.f__Hyphomonadaceae.g__Robiginitomaculum	3.27976e-05	Robiginitomaculum
k__Bacteria.p__Actinobacteria.c__Actinobacteria.o__Pseudonocardiales.f__Pseudonocardiaceae.g__Actinosynnema	3.26483e-05	Actinosynnema
k__Bacteria.p__Proteobacteria.c__Betaproteobacteria.o__Burkholderiales.f__Comamonadaceae.g__Caldimonas	3.24225e-05	Caldimonas
k__Bacteria.p__Actinobacteria.c__Actinobacteria.o__Micrococcales.f__Micrococcaceae.g__Pseudoglutamicibacter	3.21222e-05	Pseudoglutamicibacter
k__Bacteria.p__Cyanobacteria.o__Nostocales.f__Nostocaceae.g__Nodularia	3.11458e-05	Nodularia
k__Viruses.f__Baculoviridae.g__Deltabaculovirus	3.09207e-05	Deltabaculovirus
k__Bacteria.p__Proteobacteria.c__Gammaproteobacteria.o__Chromatiales.f__Chromatiaceae.g__Thiocystis	3.08956e-05	Thiocystis
k__Bacteria.p__Proteobacteria.c__Betaproteobacteria.o__Burkholderiales.f__Comamonadaceae.g__Brachymonas	3.05769e-05	Brachymonas
k__Bacteria.p__Proteobacteria.c__Betaproteobacteria.o__Neisseriales.f__Neisseriaceae.g__Alysiella	3.01864e-05	Alysiella
k__Viruses.o__Herpesvirales.f__Herpesviridae.g__Muromegalovirus	3.00675e-05	Muromegalovirus
k__Bacteria.p__Bacteroidetes.c__Bacteroidia.o__Bacteroidales.f__Marinilabiliaceae.g__Saccharicrinis	2.98665e-05	Saccharicrinis
k__Bacteria.p__Proteobacteria.c__Gammaproteobacteria.o__Nevskiales.f__Sinobacteraceae.g__Hydrocarboniphaga	2.96753e-05	Hydrocarboniphaga
k__Bacteria.p__Firmicutes.c__Clostridia.o__Clostridiales.g__Gottschalkia	2.90881e-05	Gottschalkia
k__Bacteria.p__Firmicutes.c__Clostridia.o__Clostridiales.f__Clostridiaceae.g__Caloramator	2.89339e-05	Caloramator
k__Bacteria.p__Actinobacteria.c__Actinobacteria.o__Corynebacteriales.g__Tomitella	2.87566e-05	Tomitella
k__Bacteria.p__Bacteroidetes.c__Cytophagia.o__Cytophagales.f__Cyclobacteriaceae.g__Nitritalea	2.87053e-05	Nitritalea
k__Bacteria.p__Synergistetes.c__Synergistia.o__Synergistales.f__Synergistaceae.g__Synergistes	2.85023e-05	Synergistes
k__Bacteria.p__Proteobacteria.c__Gammaproteobacteria.o__Oceanospirillales.f__Oceanospirillaceae.g__Marinospirillum	2.84577e-05	Marinospirillum
k__Bacteria.p__Proteobacteria.c__Betaproteobacteria.o__Neisseriales.f__Neisseriaceae.g__Simonsiella	2.83986e-05	Simonsiella
k__Bacteria.p__Proteobacteria.c__Gammaproteobacteria.o__Chromatiales.f__Chromatiaceae.g__Allochromatium	2.83693e-05	Allochromatium
k__Bacteria.p__Firmicutes.c__Bacilli.o__Bacillales.f__Alicyclobacillaceae.g__Kyrpidia	2.80914e-05	Kyrpidia
k__Viruses.o__Tymovirales.f__Alphaflexiviridae.g__Sclerodarnavirus	2.80047e-05	Sclerodarnavirus
k__Bacteria.p__Proteobacteria.c__Betaproteobacteria.o__Hydrogenophilales.f__Hydrogenophilaceae.g__Tepidiphilus	2.78159e-05	Tepidiphilus
k__Bacteria.p__Proteobacteria.c__Gammaproteobacteria.o__Enterobacteriales.f__Enterobacteriaceae.g__Pantoea	2.74697e-05	Pantoea
k__Bacteria.p__Bacteroidetes.c__Cytophagia.o__Cytophagales.f__Hymenobacteraceae.g__Rufibacter	2.73595e-05	Rufibacter
k__Bacteria.p__Bacteroidetes.c__Flavobacteriia.o__Flavobacteriales.f__Flavobacteriaceae.g__Flagellimonas	2.72839e-05	Flagellimonas
k__Bacteria.p__Spirochaetes.c__Spirochaetia.o__Spirochaetales.f__Spirochaetaceae.g__Sphaerochaeta	2.71926e-05	Sphaerochaeta
k__Bacteria.p__Actinobacteria.c__Actinobacteria.o__Pseudonocardiales.f__Pseudonocardiaceae.g__Pseudonocardia	2.67582e-05	Pseudonocardia
k__Bacteria.p__Proteobacteria.c__Gammaproteobacteria.o__Alteromonadales.f__Alteromonadaceae.g__Salinimonas	2.67149e-05	Salinimonas
k__Viruses.f__Phycodnaviridae.g__Coccolithovirus	2.66385e-05	Coccolithovirus
k__Bacteria.p__Proteobacteria.c__Gammaproteobacteria.o__Cellvibrionales.f__Halieaceae.g__Congregibacter	2.66039e-05	Congregibacter
k__Bacteria.p__Proteobacteria.c__Deltaproteobacteria.o__Myxococcales.f__Nannocystaceae.g__Plesiocystis	2.62615e-05	Plesiocystis
k__Bacteria.p__Actinobacteria.c__Actinobacteria.o__Micrococcales.f__Micrococcaceae.g__Pseudarthrobacter	2.60845e-05	Pseudarthrobacter
k__Bacteria.p__Cyanobacteria.o__Oscillatoriales.g__Nodosilinea	2.60551e-05	Nodosilinea
k__Bacteria.p__Firmicutes.c__Bacilli.o__Bacillales.f__Bacillaceae.g__Psychrobacillus	2.58908e-05	Psychrobacillus
k__Bacteria.p__Bacteroidetes.c__Flavobacteriia.o__Flavobacteriales.f__Flavobacteriaceae.g__Aequorivita	2.56411e-05	Aequorivita
k__Bacteria.p__Proteobacteria.c__Alphaproteobacteria.o__Rhodospirillales.f__Acetobacteraceae.g__Gluconobacter	2.56388e-05	Gluconobacter
k__Bacteria.p__Proteobacteria.c__Betaproteobacteria.o__Neisseriales.f__Neisseriaceae.g__Vitreoscilla	2.53194e-05	Vitreoscilla
k__Bacteria.p__Firmicutes.c__Clostridia.o__Clostridiales.f__Syntrophomonadaceae.g__Syntrophothermus	2.49397e-05	Syntrophothermus
k__Bacteria.p__Cyanobacteria.o__Stigonematales.g__Mastigocoleus	2.35635e-05	Mastigocoleus
k__Bacteria.p__Firmicutes.c__Bacilli.o__Bacillales.f__Bacillaceae.g__Ornithinibacillus	2.3491e-05	Ornithinibacillus
k__Bacteria.p__Bacteroidetes.c__Flavobacteriia.o__Flavobacteriales.f__Flavobacteriaceae.g__Olleya	2.29559e-05	Olleya
k__Viruses.f__Retroviridae.g__Gammaretrovirus	2.27715e-05	Gammaretrovirus
k__Bacteria.p__Synergistetes.c__Synergistia.o__Synergistales.f__Synergistaceae.g__Anaerobaculum	2.27326e-05	Anaerobaculum
k__Bacteria.p__Firmicutes.c__Limnochordia.o__Limnochordales.f__Limnochordaceae.g__Limnochorda	2.26309e-05	Limnochorda
k__Viruses.o__Picornavirales.f__Picornaviridae.g__Senecavirus	2.25594e-05	Senecavirus
k__Bacteria.p__Proteobacteria.c__Alphaproteobacteria.g__Thermopetrobacter	2.21087e-05	Thermopetrobacter
k__Bacteria.p__Proteobacteria.c__Gammaproteobacteria.o__Chromatiales.f__Chromatiaceae.g__Rheinheimera	2.20438e-05	Rheinheimera
k__Bacteria.p__Proteobacteria.c__Alphaproteobacteria.o__Rhodobacterales.f__Rhodobacteraceae.g__Litoreibacter	2.19944e-05	Litoreibacter
k__Bacteria.p__Proteobacteria.c__Gammaproteobacteria.o__Oceanospirillales.f__Oceanospirillaceae.g__Marinobacterium	2.18021e-05	Marinobacterium
k__Bacteria.p__Proteobacteria.c__Alphaproteobacteria.o__Rhodobacterales.f__Rhodobacteraceae.g__Pseudovibrio	2.14508e-05	Pseudovibrio
k__Bacteria.p__Aquificae.c__Aquificae.o__Aquificales.f__Aquificaceae.g__Thermocrinis	2.13043e-05	Thermocrinis
k__Bacteria.p__Proteobacteria.c__Gammaproteobacteria.o__Alteromonadales.f__Alteromonadaceae.g__Aliiglaciecola	2.12389e-05	Aliiglaciecola
k__Bacteria.p__Bacteroidetes.c__Cytophagia.o__Cytophagales.f__Cytophagaceae.g__Sporocytophaga	2.11428e-05	Sporocytophaga
k__Bacteria.p__Aquificae.c__Aquificae.o__Aquificales.f__Hydrogenothermaceae.g__Sulfurihydrogenibium	2.10726e-05	Sulfurihydrogenibium
k__Bacteria.p__Cyanobacteria.o__Oscillatoriales.g__Spirulina	2.06435e-05	Spirulina
k__Bacteria.p__Firmicutes.c__Clostridia.o__Thermoanaerobacterales.f__Thermoanaerobacterales_Family_III._Incertae_Sedis.g__Syntrophaceticus	2.04774e-05	Syntrophaceticus
k__Bacteria.p__Proteobacteria.c__Gammaproteobacteria.o__Cellvibrionales.f__Halieaceae.g__Pseudohaliea	2.0442e-05	Pseudohaliea
k__Bacteria.p__Proteobacteria.c__Alphaproteobacteria.o__Rhizobiales.f__Rhizobiaceae.g__Kaistia	2.02634e-05	Kaistia
k__Bacteria.p__Firmicutes.c__Clostridia.o__Clostridiales.f__Clostridiaceae.g__Candidatus_Arthromitus	1.99682e-05	Candidatus_Arthromitus
k__Bacteria.p__Proteobacteria.c__Deltaproteobacteria.o__Myxococcales.f__Polyangiaceae.g__Chondromyces	1.95021e-05	Chondromyces
k__Bacteria.p__Deinococcus.Thermus.c__Deinococci.o__Thermales.f__Thermaceae.g__Marinithermus	1.91306e-05	Marinithermus
k__Bacteria.p__Proteobacteria.c__Deltaproteobacteria.o__Desulfarculales.f__Desulfarculaceae.g__Dethiosulfatarculus	1.85736e-05	Dethiosulfatarculus
k__Bacteria.p__Proteobacteria.c__Alphaproteobacteria.o__Rhodospirillales.f__Acetobacteraceae.g__Acidiphilium	1.84832e-05	Acidiphilium
k__Bacteria.p__Firmicutes.c__Bacilli.o__Bacillales.f__Alicyclobacillaceae.g__Effusibacillus	1.8434e-05	Effusibacillus
k__Archaea.p__Euryarchaeota.c__Halobacteria.o__Natrialbales.f__Natrialbaceae.g__Halovivax	1.84039e-05	Halovivax
k__Archaea.p__Euryarchaeota.c__Halobacteria.o__Haloferacales.f__Haloferacaceae.g__Haloquadratum	1.82385e-05	Haloquadratum
k__Bacteria.p__Proteobacteria.c__Gammaproteobacteria.o__Alteromonadales.f__Alteromonadaceae.g__Glaciecola	1.817e-05	Glaciecola
k__Viruses.f__Parvoviridae.g__Ambidensovirus	1.79221e-05	Ambidensovirus
k__Archaea.p__Euryarchaeota.c__Halobacteria.o__Halobacteriales.f__Halobacteriaceae.g__Halalkalicoccus	1.78814e-05	Halalkalicoccus
k__Bacteria.p__Proteobacteria.c__Gammaproteobacteria.o__Enterobacteriales.f__Enterobacteriaceae.g__Candidatus_Riesia	1.78125e-05	Candidatus_Riesia
k__Bacteria.p__Proteobacteria.c__Alphaproteobacteria.o__Sphingomonadales.f__Erythrobacteraceae.g__Porphyrobacter	1.75821e-05	Porphyrobacter
k__Bacteria.p__Firmicutes.c__Negativicutes.o__Selenomonadales.f__Sporomusaceae.g__Anaeromusa	1.75537e-05	Anaeromusa
k__Archaea.p__Euryarchaeota.c__Halobacteria.o__Halobacteriales.f__Halobacteriaceae.g__Halosimplex	1.70624e-05	Halosimplex
k__Bacteria.p__Proteobacteria.c__Epsilonproteobacteria.g__Sulfurovum	1.6964e-05	Sulfurovum
k__Bacteria.p__Fibrobacteres.c__Fibrobacteria.o__Fibrobacterales.f__Fibrobacteraceae.g__Fibrobacter	1.6667e-05	Fibrobacter
k__Bacteria.p__Chlorobi.c__Chlorobia.o__Chlorobiales.f__Chlorobiaceae.g__Chlorobaculum	1.63492e-05	Chlorobaculum
k__Bacteria.p__Proteobacteria.c__Alphaproteobacteria.o__Rhizobiales.f__Xanthobacteraceae.g__Starkeya	1.61612e-05	Starkeya
k__Bacteria.p__Bacteroidetes.c__Chitinophagia.o__Chitinophagales.f__Chitinophagaceae.g__Flavihumibacter	1.5896e-05	Flavihumibacter
k__Bacteria.p__Proteobacteria.c__Gammaproteobacteria.o__Cellvibrionales.f__Spongiibacteraceae.g__Zhongshania	1.56309e-05	Zhongshania
k__Bacteria.p__Proteobacteria.c__Gammaproteobacteria.o__Alteromonadales.f__Alteromonadaceae.g__Marinobacter	1.53184e-05	Marinobacter
k__Bacteria.p__Bacteroidetes.c__Sphingobacteriia.o__Sphingobacteriales.f__Sphingobacteriaceae.g__Sphingobacterium	1.51861e-05	Sphingobacterium
k__Bacteria.p__Actinobacteria.c__Actinobacteria.o__Pseudonocardiales.f__Pseudonocardiaceae.g__Saccharothrix	1.50147e-05	Saccharothrix
k__Bacteria.p__Firmicutes.c__Erysipelotrichia.o__Erysipelotrichales.f__Erysipelotrichaceae.g__Holdemania	1.50094e-05	Holdemania
k__Viruses.f__Potyviridae.g__Potyvirus	1.48854e-05	Potyvirus
k__Bacteria.p__Proteobacteria.c__Deltaproteobacteria.o__Desulfuromonadales.f__Desulfuromonadaceae.g__Pelobacter	1.4685e-05	Pelobacter
k__Bacteria.p__Deferribacteres.c__Deferribacteres.o__Deferribacterales.f__Deferribacteraceae.g__Caldithrix	1.46569e-05	Caldithrix
k__Bacteria.p__Firmicutes.c__Clostridia.o__Clostridiales.f__Eubacteriaceae.g__Anaerofustis	1.43655e-05	Anaerofustis
k__Bacteria.p__Proteobacteria.c__Betaproteobacteria.o__Methylophilales.f__Methylophilaceae.g__Methylobacillus	1.43336e-05	Methylobacillus
k__Bacteria.p__Bacteroidetes.c__Flavobacteriia.o__Flavobacteriales.f__Flavobacteriaceae.g__Nonlabens	1.41347e-05	Nonlabens
k__Bacteria.p__Firmicutes.c__Clostridia.o__Clostridiales.f__Syntrophomonadaceae.g__Syntrophomonas	1.4062e-05	Syntrophomonas
k__Archaea.p__Euryarchaeota.c__Methanomicrobia.o__Methanomicrobiales.f__Methanomicrobiaceae.g__Methanoculleus	1.37439e-05	Methanoculleus
k__Bacteria.p__Proteobacteria.c__Alphaproteobacteria.o__Rhizobiales.f__Hyphomicrobiaceae.g__Hyphomicrobium	1.35009e-05	Hyphomicrobium
k__Bacteria.p__Firmicutes.c__Erysipelotrichia.o__Erysipelotrichales.f__Erysipelotrichaceae.g__Solobacterium	1.34151e-05	Solobacterium
k__Bacteria.p__Firmicutes.c__Clostridia.o__Clostridiales.f__Lachnospiraceae.g__Robinsoniella	1.32172e-05	Robinsoniella
k__Bacteria.p__Planctomycetes.c__Phycisphaerae.o__Phycisphaerales.f__Phycisphaeraceae.g__Phycisphaera	1.28469e-05	Phycisphaera
k__Bacteria.p__Proteobacteria.c__Betaproteobacteria.o__Neisseriales.f__Chromobacteriaceae.g__Chitiniphilus	1.2826e-05	Chitiniphilus
k__Bacteria.p__Proteobacteria.c__Alphaproteobacteria.o__Parvularculales.f__Parvularculaceae.g__Parvularcula	1.26456e-05	Parvularcula
k__Bacteria.p__Proteobacteria.c__Gammaproteobacteria.o__Enterobacteriales.f__Enterobacteriaceae.g__Photorhabdus	1.23267e-05	Photorhabdus
k__Bacteria.p__Chlamydiae.c__Chlamydiia.o__Chlamydiales.f__Parachlamydiaceae.g__Parachlamydia	1.23045e-05	Parachlamydia
k__Bacteria.p__Actinobacteria.c__Actinobacteria.o__Corynebacteriales.f__Nocardiaceae.g__Nocardia	1.19758e-05	Nocardia
k__Bacteria.p__Actinobacteria.c__Actinobacteria.o__Micrococcales.f__Microbacteriaceae.g__Yonghaparkia	1.19455e-05	Yonghaparkia
k__Bacteria.p__Firmicutes.c__Bacilli.o__Bacillales.g__Gemella	1.19427e-05	Gemella
k__Bacteria.p__Tenericutes.c__Mollicutes.o__Entomoplasmatales.f__Spiroplasmataceae.g__Spiroplasma	1.18855e-05	Spiroplasma
k__Bacteria.p__Proteobacteria.c__Gammaproteobacteria.o__Pseudomonadales.f__Moraxellaceae.g__Moraxella	1.15771e-05	Moraxella
k__Bacteria.p__Firmicutes.c__Clostridia.o__Clostridiales.f__Peptococcaceae.g__Thermincola	1.15204e-05	Thermincola
k__Bacteria.p__Proteobacteria.c__Gammaproteobacteria.g__Sedimenticola	1.13235e-05	Sedimenticola
k__Bacteria.p__Bacteroidetes.c__Flavobacteriia.o__Flavobacteriales.f__Flavobacteriaceae.g__Xanthomarina	1.12737e-05	Xanthomarina
k__Bacteria.p__Bacteroidetes.c__Cytophagia.o__Cytophagales.f__Persicobacteraceae.g__Persicobacter	1.12423e-05	Persicobacter
k__Bacteria.p__Firmicutes.c__Clostridia.o__Clostridiales.f__Eubacteriaceae.g__Acetobacterium	1.12421e-05	Acetobacterium
k__Bacteria.p__Proteobacteria.c__Alphaproteobacteria.o__Rhodobacterales.f__Rhodobacteraceae.g__Roseovarius	1.11251e-05	Roseovarius
k__Bacteria.p__Spirochaetes.c__Spirochaetia.f__Leptospiraceae.g__Turneriella	1.11092e-05	Turneriella
k__Viruses.f__Poxviridae.g__Capripoxvirus	1.1054e-05	Capripoxvirus
k__Bacteria.p__Firmicutes.c__Clostridia.o__Clostridiales.f__Peptococcaceae.g__Desulfitobacterium	1.09803e-05	Desulfitobacterium
k__Bacteria.p__Proteobacteria.c__Gammaproteobacteria.o__Enterobacteriales.f__Enterobacteriaceae.g__Candidatus_Tachikawaea	1.08179e-05	Candidatus_Tachikawaea
k__Bacteria.p__Bacteroidetes.c__Flavobacteriia.o__Flavobacteriales.f__Flavobacteriaceae.g__Mesoflavibacter	1.02723e-05	Mesoflavibacter
k__Bacteria.p__Proteobacteria.c__Betaproteobacteria.o__Burkholderiales.f__Alcaligenaceae.g__Advenella	1.01984e-05	Advenella
k__Viruses.o__Herpesvirales.f__Herpesviridae.g__Varicellovirus	9.97926e-06	Varicellovirus
k__Bacteria.p__Actinobacteria.c__Actinobacteria.o__Corynebacteriales.f__Nocardiaceae.g__Smaragdicoccus	9.80318e-06	Smaragdicoccus
k__Bacteria.p__Proteobacteria.c__Deltaproteobacteria.o__Desulfobacterales.f__Desulfobacteraceae.g__Desulfobacter	9.68085e-06	Desulfobacter
k__Bacteria.p__Proteobacteria.c__Gammaproteobacteria.o__Aeromonadales.f__Aeromonadaceae.g__Tolumonas	9.42564e-06	Tolumonas
k__Bacteria.p__Proteobacteria.c__Gammaproteobacteria.o__Enterobacteriales.f__Enterobacteriaceae.g__Kosakonia	9.37146e-06	Kosakonia
k__Bacteria.p__Bacteroidetes.c__Cytophagia.o__Cytophagales.f__Cytophagaceae.g__Flectobacillus	9.2342e-06	Flectobacillus
k__Viruses.f__Tombusviridae.g__Carmovirus	9.18831e-06	Carmovirus
k__Bacteria.p__Deinococcus.Thermus.c__Deinococci.o__Deinococcales.f__Trueperaceae.g__Truepera	9.16765e-06	Truepera
k__Bacteria.p__Bacteroidetes.c__Flavobacteriia.o__Flavobacteriales.f__Flavobacteriaceae.g__Siansivirga	8.52792e-06	Siansivirga
k__Bacteria.p__Proteobacteria.c__Deltaproteobacteria.o__Myxococcales.f__Vulgatibacteraceae.g__Vulgatibacter	8.34138e-06	Vulgatibacter
k__Bacteria.p__Proteobacteria.c__Gammaproteobacteria.o__Alteromonadales.f__Alteromonadaceae.g__Alteromonas	8.26695e-06	Alteromonas
k__Bacteria.p__Cyanobacteria.o__Pleurocapsales.g__Myxosarcina	8.14223e-06	Myxosarcina
k__Bacteria.p__Proteobacteria.c__Alphaproteobacteria.o__Rhodospirillales.f__Rhodospirillaceae.g__Haematospirillum	8.11048e-06	Haematospirillum
k__Bacteria.p__Proteobacteria.c__Alphaproteobacteria.o__Rhodospirillales.f__Acetobacteraceae.g__Gluconacetobacter	7.94738e-06	Gluconacetobacter
k__Bacteria.p__Proteobacteria.c__Deltaproteobacteria.o__Myxococcales.f__Cystobacteraceae.g__Cystobacter	7.81218e-06	Cystobacter
k__Bacteria.p__Proteobacteria.c__Gammaproteobacteria.o__Nevskiales.f__Sinobacteraceae.g__Solimonas	7.71532e-06	Solimonas
k__Bacteria.p__Proteobacteria.c__Gammaproteobacteria.o__Enterobacteriales.f__Enterobacteriaceae.g__Ewingella	7.39484e-06	Ewingella
k__Viruses.f__Retroviridae.g__Lentivirus	7.21504e-06	Lentivirus
k__Bacteria.p__Firmicutes.c__Clostridia.o__Clostridiales.f__Clostridiaceae.g__Proteiniclasticum	7.14262e-06	Proteiniclasticum
k__Bacteria.p__Armatimonadetes.c__Fimbriimonadia.o__Fimbriimonadales.f__Fimbriimonadaceae.g__Fimbriimonas	7.04271e-06	Fimbriimonas
k__Bacteria.p__Deferribacteres.c__Deferribacteres.o__Deferribacterales.f__Deferribacteraceae.g__Mucispirillum	6.84809e-06	Mucispirillum
k__Bacteria.p__Proteobacteria.c__Gammaproteobacteria.o__Xanthomonadales.f__Rhodanobacteraceae.g__Mizugakiibacter	6.71888e-06	Mizugakiibacter
k__Bacteria.p__Bacteroidetes.c__Flavobacteriia.o__Flavobacteriales.f__Flavobacteriaceae.g__Formosa	6.52082e-06	Formosa
k__Bacteria.p__Proteobacteria.c__Alphaproteobacteria.o__Rhodobacterales.f__Rhodobacteraceae.g__Phaeobacter	6.37497e-06	Phaeobacter
k__Bacteria.p__Firmicutes.c__Bacilli.o__Bacillales.f__Sporolactobacillaceae.g__Tuberibacillus	6.13378e-06	Tuberibacillus
k__Bacteria.p__Planctomycetes.c__Planctomycetia.o__Planctomycetales.f__Planctomycetaceae.g__Schlesneria	5.44755e-06	Schlesneria
k__Bacteria.p__Bacteroidetes.c__Bacteroidia.o__Bacteroidales.f__Marinilabiliaceae.g__Geofilum	5.31041e-06	Geofilum
k__Bacteria.p__Proteobacteria.c__Gammaproteobacteria.o__Oceanospirillales.f__Oceanospirillaceae.g__Oceanobacter	4.85317e-06	Oceanobacter
k__Archaea.p__Crenarchaeota.c__Thermoprotei.o__Sulfolobales.f__Sulfolobaceae.g__Acidianus	4.81824e-06	Acidianus
k__Bacteria.p__Proteobacteria.c__Alphaproteobacteria.o__Caulobacterales.f__Caulobacteraceae.g__Asticcacaulis	4.63927e-06	Asticcacaulis
k__Bacteria.p__Actinobacteria.c__Actinobacteria.o__Propionibacteriales.f__Nocardioidaceae.g__Actinopolymorpha	4.6058e-06	Actinopolymorpha
k__Bacteria.p__Actinobacteria.c__Actinobacteria.o__Corynebacteriales.f__Dietziaceae.g__Dietzia	4.57334e-06	Dietzia
k__Archaea.p__Euryarchaeota.c__Methanomicrobia.o__Methanosarcinales.f__Methanosarcinaceae.g__Methanococcoides	4.45684e-06	Methanococcoides
k__Bacteria.p__Cyanobacteria.o__Nostocales.f__Microchaetaceae.g__Tolypothrix	4.04251e-06	Tolypothrix
k__Bacteria.p__Actinobacteria.c__Actinobacteria.o__Micrococcales.f__Microbacteriaceae.g__Agromyces	3.96862e-06	Agromyces
k__Viruses.f__Ascoviridae.g__Ascovirus	3.93532e-06	Ascovirus
k__Bacteria.p__Proteobacteria.c__Deltaproteobacteria.o__Bdellovibrionales.f__Halobacteriovoraceae.g__Halobacteriovorax	3.90694e-06	Halobacteriovorax
k__Bacteria.p__Actinobacteria.c__Nitriliruptoria.o__Nitriliruptorales.f__Nitriliruptoraceae.g__Nitriliruptor	3.85966e-06	Nitriliruptor
k__Bacteria.p__Proteobacteria.c__Deltaproteobacteria.o__Myxococcales.f__Anaeromyxobacteraceae.g__Anaeromyxobacter	3.76321e-06	Anaeromyxobacter
k__Bacteria.p__Firmicutes.c__Clostridia.o__Clostridiales.g__Levyella	3.71439e-06	Levyella
k__Bacteria.p__Bacteroidetes.c__Cytophagia.o__Cytophagales.f__Amoebophilaceae.g__Candidatus_Cardinium	3.65243e-06	Candidatus_Cardinium
k__Bacteria.p__Proteobacteria.c__Alphaproteobacteria.o__Kiloniellales.f__Kiloniellaceae.g__Kiloniella	3.63777e-06	Kiloniella
k__Bacteria.p__Spirochaetes.c__Spirochaetia.o__Spirochaetales.f__Spirochaetaceae.g__Treponema	3.45843e-06	Treponema
k__Bacteria.p__Firmicutes.c__Bacilli.o__Lactobacillales.f__Leuconostocaceae.g__Weissella	3.36724e-06	Weissella
k__Bacteria.p__Firmicutes.c__Bacilli.o__Bacillales.f__Thermoactinomycetaceae.g__Risungbinella	3.27421e-06	Risungbinella
k__Viruses.f__Virgaviridae.g__Pomovirus	3.15054e-06	Pomovirus
k__Bacteria.p__Proteobacteria.c__Gammaproteobacteria.o__Enterobacteriales.f__Enterobacteriaceae.g__Yokenella	2.90734e-06	Yokenella
k__Bacteria.p__Proteobacteria.c__Alphaproteobacteria.o__Rhizobiales.f__Xanthobacteraceae.g__Azorhizobium	2.63947e-06	Azorhizobium
k__Archaea.p__Euryarchaeota.c__Halobacteria.o__Haloferacales.f__Haloferacaceae.g__Haloferax	2.60959e-06	Haloferax
k__Bacteria.p__Verrucomicrobia.c__Opitutae.o__Opitutales.f__Opitutaceae.g__Opitutus	2.52338e-06	Opitutus
k__Bacteria.p__Firmicutes.c__Bacilli.o__Bacillales.f__Bacillaceae.g__Domibacillus	2.30339e-06	Domibacillus
k__Bacteria.p__Actinobacteria.c__Actinobacteria.o__Micrococcales.f__Microbacteriaceae.g__Rathayibacter	2.30027e-06	Rathayibacter
k__Viruses.f__Iridoviridae.g__Ranavirus	2.24632e-06	Ranavirus
k__Bacteria.p__Proteobacteria.c__Alphaproteobacteria.o__Rhodobacterales.f__Rhodobacteraceae.g__Salipiger	1.58987e-06	Salipiger
k__Viruses.o__Herpesvirales.f__Alloherpesviridae.g__Batrachovirus	1.15573e-06	Batrachovirus
k__Bacteria.p__Actinobacteria.c__Coriobacteriia.o__Coriobacteriales.f__Coriobacteriaceae.g__Senegalimassilia	1.15424e-06	Senegalimassilia
k__Viruses.o__Herpesvirales.f__Herpesviridae.g__Percavirus	1.04474e-06	Percavirus
k__Archaea.p__Euryarchaeota.c__Halobacteria.o__Natrialbales.f__Natrialbaceae.g__Natronorubrum	9.36797e-07	Natronorubrum
k__Bacteria.p__Proteobacteria.c__Betaproteobacteria.o__Neisseriales.f__Neisseriaceae.g__Eikenella	9.34553e-07	Eikenella
k__Bacteria.p__Proteobacteria.c__Betaproteobacteria.o__Burkholderiales.f__Comamonadaceae.g__Limnohabitans	7.67712e-07	Limnohabitans
k__Viruses.o__Herpesvirales.f__Herpesviridae.g__Macavirus	5.02848e-07	Macavirus
k__Bacteria.p__Firmicutes.c__Bacilli.o__Bacillales.f__Bacillaceae.g__Caldalkalibacillus	4.67388e-08	Caldalkalibacillus
